# Supplementary material for: Enhanced access to the human phosphoproteome with genetically encoded phosphothreonine
Source: Nat Commun. 2022 Nov 24;13:7226. doi: 10.1038/s41467-022-34980-5 (PMC9700786; doi:10.1038/s41467-022-34980-5)
Supplement: Supplementary file 4 — Supplementary data 1 [file 41467_2022_34980_MOESM4_ESM.xlsx]

## Sheet: C321 Strains
Strain	Genetic Background	Growth Conditions	MAGE oligo
1135	wzb	LB, 34°C	C*A*GTAAGCGTTCCGCCGTCGGGGAACGGCATTAATTGCCGACACAGACAACTAAGATGT
1136	pphB	LB, 34°C	T*A*TTTTACAGGGTAAAACCATGCCATCTACACGCTATCAAAAAATCTAACCCATCACTATCGCCATATATGGGTCGTTGGTGATATTCAT
1137	phoA	LB, 34°C	C*A*TTTCTGGTGTCCGGGCTTTTGTCACAGGGGTCACAGTAACGGTAAGAGTGCCAGTGCAATAGTGCTTTGTTTCACTTTATTTTCTCCA
1138	etp	LB, 34°C	C*A*AACATGGCCCAACåTAAAATTTAACTCAATCCTGGTGGTTTGACCGGCAACATTTGCCGTTCGCCCATT
1165	pphA	LB, 34°C	T*G*CTCAAGACAACCGTGTATATCGCCAGAAAGCCAGATATGTCGCCATTAATGACCCGCAATTCTCTGATAAACGGGCGCAG
1203	surE	LB, 34°C	A*G*AGCATTCACGCCAAGATAGACGCAATCGGTCGGGGTTCCCATCACACAGCAATATCACCATTTTCAAAGGTAAACGTGCGCAGGGAGG
1204	ynbD	LB, 34°C	C*G*GTGAACTGATTAAGAGATCCATAGGTGAAGAAGAAAAACGTCACAGCAACAATAACCAGCCAGCGCCTTGTAGCAATACGTTCCGAC
1207	nudJ	LB, 34°C	G*T*TGAAGAGACGATTAATGGTAAAGCGTTATGGAACCAACCTTGACGGGCATCTGGAAGCCGATGAAACCTTAGTGGAAGCCGCCGCCC
1209	pgpB	LB, 34°C	A*T*GGCAAATAATACAAAGGCAGCCTTAATGCGAAAACGCAGACTTAGAGAAACCAGCCGAATAAAATCAAATGTGTAATGACGCCCCAGG
1210	pgpC	LB, 34°C	C*C*CCACAGAAGCAGACTCATCGGCCAGCGTGCCGCACGACCTTTCACAATAACGCAATGGCTATAATCGGTAACAACGGCAGGACAAGTA
1220	yedP	LB, 34°C	A*G*AGGAGTACTGCGCGACTATGTTTTCAATTCAACAACCACTACTGTGATTAGCGATCTTGATGGCACCCTGCTGGACAGTCATAGTTAT
1222	hisB	LB, 34°C	C*G*GAACTGCTGAAGCTGCAAAAAGCGGGCTACAAGCTGGTGTAATCACTAATCAGGATGGTCTTGGAACACAAAGTTTCCCACAGGCGGA
1223	yedJ	LB, 34°C	T*T*TTCGCCAGGCTCACAATATCGTGAAAATAACAGGCGGTTAAAATCACCATCAATCGACATCGTCATCTGCCGCCAGCTTCTGTGCCGT
1228	pgpA	LB, 34°C	G*A*TTACTCATCTTCAGGCGACTTTTCGCGACATCTTTCAGCGTGGCAAAATGGTCATATCCTTTCCAGTCTAATGTAACAGGTTCGCCGT
1271	aphA	LB, 34°C	A*C*GTTAGTCCCAGGGTTAAGCGGTGAAGGAGATGAGGCCAGGGTCAAGCGGAACTGTTTAGAGCGAACAATAAGCAAACGGCACTGATT
1879	ycdX	LB, 34°C	C*C*ATGATCGGTGATCGCAAAAAGTTTAATTACTTTTGTTTGGCCTGGGCAATGTAATCACTTAATGTGCTATATGCATGTGTGCTGGC
2181	serC	LB, 34°C	A*G*TCGCGCAGTTCCTGTTGAGCCTGTTTAAGCACCTCTGCCGGTATCATGCCGGACCAGAACTAAAATTGAAGATTTGAGCCATTTCCCC

## Sheet: C321.ΔA
Strain	Genetic Background	Growth conditions
1820	C321.ΔA.exp (MG1655 mutS+, λ-, Δ(ybhB-bioAB)::zeoR, ΔprfA; all 321 UAG codons changed to UAA)	LB, 37°C
2996	1820 ΔycdX	LB, 37°C
3001	1820 ΔpphA	LB, 37°C
3004	1820 ΔserC	LB, 37°C
3028	1820 ΔpphA ΔserC	LB, 37°C
3078	1820 ΔycdX ΔserC	LB, 37°C
3117	1820 ΔpphA ΔserC ΔycdX	LB, 37°C
MG1655	MG1655	LB, 37°C
add QKO	1820 ΔpphA ΔserC ΔycdX ΔrelA	LB, 37°C
Deletion	Forward deletion primer	Reverse deletion primer
serC	GTTCATTAATATATTTCCATTACTAGTAATTAAAGGTCTGCAAATTCCGCtgtgtaggctggagctg	TCAGGATTCCTGCTATCCTTGGCGGGAATTGAATACAGGAGAGAGTTATGcatatgaatatcctccttagttcc
ycdX	CATTCTTGTTAAGATTATGTGATCTTTAGCGCGGGAGGAAAATATTGATGtgtgtaggctggagctg	GACCTGCACAGGAGTACGGTGATTTTTAATTATTGCAATTGCACAAGAGTcatatgaatatcctccttagttcc
pphA	GGCTGTGGGGATTAAGCAAAATTTCGGCATTAACCGTGACGGCGTTCGAAtgtgtaggctggagctg	CAATCGATTGACCGCGGGTTAATAGCAACGCAACGTGGTGAGGGGAAATGcatatgaatatcctccttagttcc
relA	CTACATTGTAGATACGAGCAAATTTCGGCCTAACTCCCGTGCAACCGACGATTCCGGGGATCCGTCGACC	TTGCGATTTGCCGATTTCGGCAGGTCTGGTCCCTAAAGGAGAGGACGATGTGTAGGCTGGAGCTGCTTCG
Primer Name	Description
KM126	Confirmation of KAN cassette from pKD4 integration (Universal)	ctatcgccatgtaagcccactg
KM384	Confirmation of ycdX deletion by pKD4 cassette integration (product is 380bp for integration) Use with KM126	GGCACCAGTAAAGGATCTTGTGG
KM385	Confirmation of ycdX deletion by pKD4 cassette integration (product is 600bp for no integration) Use with KM384	ATGGTGAAATTGACTGCAGCG
KM386	Confirmation of pphA deletion by pKD4 cassette integration (product is 354bp for integration) Use with KM126	GTCAACCATAACACACACTCTACTG
KM387	Confirmation of pphA deletion by pKD4 cassette integration (product is 600 bp for no integration) Use with KM386	TTCACCTAATCGCGAGCG
KM388	Confirmation of serC deletion by pKD4 cassette integration (product is ~380bp for integration) Use with KM126	TTGTAACGTCAGGGATTCCAT
KM389	Confirmation of serC deletion by pKD4 cassette integration (product is 600 bp for no integration) Use with KM388	AAATATCGGCCCGGCT

## Sheet: BL21 (DE3)
Strain	Genetic Background	Growth conditions
504	BL21 (DE3)	LB, 37°C
2999	BL21 ΔycdX	LB, 37°C
3002	BL21 ΔpphA	LB, 37°C
3030	BL21 ΔserC	LB, 37°C
3031	BL21 ΔycdX ΔserC	LB, 37°C
3116	BL21 ΔpphA ΔserC	LB, 37°C
3118	BL21 ΔpphA ΔserC ΔycdX	LB, 37°C
Deletion	Forward deletion primer	Reverse deletion primer
serC	GTTCATTAATATATTTCCATTACTAGTAATTAAAGGTCTGCAAATTCCGCtgtgtaggctggagctg	TCAGGATTCCTGCTATCCTTGGCGGGAATTGAATACAGGAGAGAGTTATGcatatgaatatcctccttagttcc
ycdX	CATTCTTGTTAAGATTATGTGATCTTTAGCGCGGGAGGAAAATATTGATGtgtgtaggctggagctg	GACCTGCACAGGAGTACGGTGATTTTTAATTATTGCAATTGCACAAGAGTcatatgaatatcctccttagttcc
pphA	GGCTGTGGGGATTAAGCAAAATTTCGGCATTAACCGTGACGGCGTTCGAAtgtgtaggctggagctg	CAATCGATTGACCGCGGGTTAATAGCAACGCAACGTGGTGAGGGGAAATGcatatgaatatcctccttagttcc
relA	CTACATTGTAGATACGAGCAAATTTCGGCCTAACTCCCGTGCAACCGACGATTCCGGGGATCCGTCGACC	TTGCGATTTGCCGATTTCGGCAGGTCTGGTCCCTAAAGGAGAGGACGATGTGTAGGCTGGAGCTGCTTCG
Primer Name	Description
KM126	Confirmation of KAN cassette from pKD4 integration (Universal)	ctatcgccatgtaagcccactg
KM384	Confirmation of ycdX deletion by pKD4 cassette integration (product is 380bp for integration) Use with KM126	GGCACCAGTAAAGGATCTTGTGG
KM385	Confirmation of ycdX deletion by pKD4 cassette integration (product is 600bp for no integration) Use with KM384	ATGGTGAAATTGACTGCAGCG
KM386	Confirmation of pphA deletion by pKD4 cassette integration (product is 354bp for integration) Use with KM126	GTCAACCATAACACACACTCTACTG
KM387	Confirmation of pphA deletion by pKD4 cassette integration (product is 600 bp for no integration) Use with KM386	TTCACCTAATCGCGAGCG
KM388	Confirmation of serC deletion by pKD4 cassette integration (product is ~380bp for integration) Use with KM126	TTGTAACGTCAGGGATTCCAT
KM389	Confirmation of serC deletion by pKD4 cassette integration (product is 600 bp for no integration) Use with KM388	AAATATCGGCCCGGCT
