# Supplementary material for: Enhanced access to the human phosphoproteome with genetically encoded phosphothreonine
Source: Nat Commun. 2022 Nov 24;13:7226. doi: 10.1038/s41467-022-34980-5 (PMC9700786; doi:10.1038/s41467-022-34980-5)
Supplement: Supplementary file 5 — Supplementary data 2 [file 41467_2022_34980_MOESM5_ESM.xlsx]

## Sheet: pThr383 CHK2 Kinase Screen
Replicate 1				Replicate 2				Replicate 3
Protein	Description	ACC ID	Site +/- 7 AA Sequence	Protein	Description	ACC ID	Site +/- 7 AA Sequence	Protein	Description	ACC ID	Site +/- 7 AA Sequence
ABCC1	pS_ACC_843:S925onABCC1	P33527	ssysGDIsRHHNstA	53BP1	pS_ACC_327:S1317on53BP1	Q12888	SSLHRtssGtsLSAM	53BP1	pS_ACC_327:S1317on53BP1	Q12888	SSLHRtssGtsLSAM
ABCC1	pS_ACC_843:S925onABCC1	P33527	ssysGDIsRHHNstA	ABCC1	pS_ACC_843:S925onABCC1	P33527	ssysGDIsRHHNstA	ABCC1	pS_ACC_843:S925onABCC1	P33527	ssysGDIsRHHNstA
abLIM	pT_ACC_442:T451-ponabLIM	O14639	DRMIHRstsQGsINs	ABCC1	pS_ACC_843:S925onABCC1	P33527	ssysGDIsRHHNstA	ABCC1	pS_ACC_843:S925onABCC1	P33527	ssysGDIsRHHNstA
AHCYL2	pS_ACC_2575:S149onAHCYL2	Q96HN2	RSLsRsIsQssTDsY	abLIM	pT_ACC_442:T451-ponabLIM	O14639	DRMIHRstsQGsINs	Abi-1iso3	pS_ACC_1020:S292onAbi-1iso3	Q8IZP0-3	GTMTRQIsRHNstTs
AIM1Liso2	pS_ACC_2991:S194onAIM1Liso2	E7ET48	HVDRRMSsSVtVRPV	Afadin	pS_ACC_2352:S210onAfadin	P55196	yKDMPETsFTRTIsN	abLIM	pT_ACC_442:T451-ponabLIM	O14639	DRMIHRstsQGsINs
AIM1Liso2	pS_ACC_2991:S194onAIM1Liso2	E7ET48	HVDRRMSsSVtVRPV	Afadin	pT_ACC_1323:T1086-ponAfadin	P55196	TRtSsVVtLEVAKQG	Afadin	pS_ACC_2352:S210onAfadin	P55196	yKDMPETsFTRTIsN
APBA1	pS_ACC_5382:S78onAPBA1	Q02410	RGECLARsAsTEsGF	AHCYL2	pS_ACC_2577:S152onAHCYL2	Q96HN2	sRsIsQssTDsYSsA	Afadin	pT_ACC_1323:T1086-ponAfadin	P55196	TRtSsVVtLEVAKQG
APCL	pS_ACC_5650:S2016onAPCL	O95996	sELSSAEsAASAPQG	AIM1Liso2	pS_ACC_2991:S194onAIM1Liso2	E7ET48	HVDRRMSsSVtVRPV	AHCYL2	pS_ACC_2575:S149onAHCYL2	Q96HN2	RSLsRsIsQssTDsY
APRIN	pT_ACC_34084:T1154-ponAPRIN	Q9NTI5	tKSSRMEtVsNAsss	AKAP13	pS_ACC_3216:S1895onAKAP13	Q12802	PIFANRRsQQSVsLs	AKAP13	pS_ACC_3237:S2566onAKAP13	Q12802	TRsLsRPssLIEQEK
AQP2	pS_ACC_5886:S264onAQP2	P41181	VELHsPQsLPRGtkA	ALS2	pS_ACC_3855:S1335onALS2	Q96Q42	SRRQHRDsPEILSRs	ALS2	pS_ACC_3855:S1335onALS2	Q96Q42	SRRQHRDsPEILSRs
Arg	pS_ACC_6141:S820onArg	P42684	ERtVstssQPEENVD	APCL	pS_ACC_5642:S1160onAPCL	O95996	QETPLVLsRCSsVSs	APBA1	pS_ACC_5382:S78onAPBA1	Q02410	RGECLARsAsTEsGF
ARHGAP13	pS_ACC_6323:S932onARHGAP13	Q7Z6B7	DSLKKIDsPPIRRST	APCL	pS_ACC_5650:S2016onAPCL	O95996	sELSSAEsAASAPQG	APCL	pS_ACC_5642:S1160onAPCL	O95996	QETPLVLsRCSsVSs
ARHGAP13	pT_ACC_45066:T1028-ponARHGAP13	Q7Z6B7	EPQIRRstsSSsDTM	Arg	pS_ACC_6141:S820onArg	P42684	ERtVstssQPEENVD	APCL	pS_ACC_5650:S2016onAPCL	O95996	sELSSAEsAASAPQG
ARHGEF2	pT_ACC_3527:T115-ponARHGEF2	Q92974	VsLRSKTtIRERPss	ARHGAP13	pT_ACC_45066:T1028-ponARHGAP13	Q7Z6B7	EPQIRRstsSSsDTM	Arg	pS_ACC_6141:S820onArg	P42684	ERtVstssQPEENVD
ARHGEF5	pT_ACC_3587:T735-ponARHGEF5	Q12774	PPPQRRDtHPSVVET	ATP9Biso3	pT_ACC_4469:T26-ponATP9Biso3	Q6ZNW8	TSARAQRtVsTHSVH	ARHGAP13	pT_ACC_45066:T1028-ponARHGAP13	Q7Z6B7	EPQIRRstsSSsDTM
ASAM	pS_ACC_7661:S314onASAM	Q9H6B4	TANSASRsQRtLStD	ATP9Biso3	pT_ACC_4469:T26-ponATP9Biso3	Q6ZNW8	TSARAQRtVsTHSVH	ARHGAP4	pS_ACC_6676:S83onARHGAP4	P98171	SRGGRLGsSREHQsF
ATP9Biso3	pT_ACC_4469:T26-ponATP9Biso3	Q6ZNW8	TSARAQRtVsTHSVH	BEND3	pS_ACC_10554:S379onBEND3	Q5T5X7	KDQEEALsLDRSSTI	ARHGEF2	pT_ACC_3527:T115-ponARHGEF2	Q92974	VsLRSKTtIRERPss
ATP9Biso3	pT_ACC_4469:T26-ponATP9Biso3	Q6ZNW8	TSARAQRtVsTHSVH	BIN2	pS_ACC_10706:S263onBIN2	Q9UBW5	SRRsLVIsPPVRtAt	ATP9Biso3	pT_ACC_4469:T26-ponATP9Biso3	Q6ZNW8	TSARAQRtVsTHSVH
BEND3	pS_ACC_10554:S379onBEND3	Q5T5X7	KDQEEALsLDRSSTI	BNIP2	pT_ACC_5356:T119-ponBNIP2	Q12982	kGsItEytAAEEkED	ATP9Biso3	pT_ACC_4469:T26-ponATP9Biso3	Q6ZNW8	TSARAQRtVsTHSVH
BIN2	pS_ACC_10706:S263onBIN2	Q9UBW5	SRRsLVIsPPVRtAt	BPGM	pT_ACC_5407:T182-ponBPGM	P07738	PEVLrGKtILIsAHG	BIN2	pS_ACC_10706:S263onBIN2	Q9UBW5	SRRsLVIsPPVRtAt
B-Myb	pT_ACC_29175:T494-ponB-Myb	P10244	tPLHRDKtPLHQKHA	BRD1	pS_ACC_11384:S803onBRD1	O95696	QPRKRsRstCGDsEV	BRD1	pS_ACC_11384:S803onBRD1	O95696	QPRKRsRstCGDsEV
BPGM	pT_ACC_5407:T182-ponBPGM	P07738	PEVLrGKtILIsAHG	C330043M08Rik	pS_ACC_12875:S295onC330043M08Rik	Q4G0A6	SsPPHLPsKRLPPWD	BTN2A2	pS_ACC_11878:S522onBTN2A2	Q8WVV5	HRVGtHQsL______
BTN2A2	pS_ACC_11878:S522onBTN2A2	Q8WVV5	HRVGtHQsL______	C7orf43	pS_ACC_13058:S515onC7orf43	Q8WVR3	HQASLGRsQsFsHQQ	C330043M08Rik	pS_ACC_12875:S295onC330043M08Rik	Q4G0A6	SsPPHLPsKRLPPWD
C330043M08Rik	pS_ACC_12875:S295onC330043M08Rik	Q4G0A6	SsPPHLPsKRLPPWD	C7orf43	pS_ACC_13058:S515onC7orf43	Q8WVR3	HQASLGRsQsFsHQQ	C7orf43	pS_ACC_13058:S515onC7orf43	Q8WVR3	HQASLGRsQsFsHQQ
C7orf43	pS_ACC_13058:S515onC7orf43	Q8WVR3	HQASLGRsQsFsHQQ	CAMSAP1L1iso2	pS_ACC_13932:S381onCAMSAP1L1iso2	Q08AD1-2	PQAHSSAsGGIRRSS	C7orf43	pS_ACC_13058:S515onC7orf43	Q8WVR3	HQASLGRsQsFsHQQ
C7orf43	pS_ACC_13058:S515onC7orf43	Q8WVR3	HQASLGRsQsFsHQQ	CASC5	pT_ACC_23743:T1843-ponCASC5	Q8NG31	LIKNLsRtPssCsss	CASC5	pT_ACC_23743:T1843-ponCASC5	Q8NG31	LIKNLsRtPssCsss
CAMSAP1	pS_ACC_13846:S1401onCAMSAP1	Q5T5Y3	SRtQsGssLSLASAA	CCDC45	pS_ACC_15183:S451onCCDC45	Q96GE4	PYRsHsLsPsPVNKH	CCDC45	pS_ACC_15183:S451onCCDC45	Q96GE4	PYRsHsLsPsPVNKH
CAMSAP1L1	pS_ACC_13897:S406onCAMSAP1L1	Q08AD1	SRPQAHSsAsGGIRR	CENTB5	pT_ACC_521:T393-ponCENTB5	Q96P50	tSsIDsAtDtrErGV	CCNB2	pT_ACC_7475:T8-ponCCNB2	O95067	MALLRRPtVssDLEN
CASC5	pT_ACC_23743:T1843-ponCASC5	Q8NG31	LIKNLsRtPssCsss	CEP131	pS_ACC_17763:S52onCEP131	Q9UPN4	sVsVVTGsEQKRkVL	CENTB5	pT_ACC_521:T393-ponCENTB5	Q96P50	tSsIDsAtDtrErGV
CCDC45	pS_ACC_15183:S451onCCDC45	Q96GE4	PYRsHsLsPsPVNKH	Chk2	pT_ACC_9134:T225-ponChk2	O96017	DEYIMSktLGSGACG	CEP131	pS_ACC_17763:S52onCEP131	Q9UPN4	sVsVVTGsEQKRkVL
CCNYL1	pT_ACC_7540:T89-ponCCNYL1	Q8N7R7	SDHPRAstIFLsksQ	Chk2	pT_ACC_9136:T378-ponChk2	O96017	HskILGEtsLMRtLC	CEP131	pS_ACC_17769:S76onCEP131	Q9UPN4	AINNLRRsNsttQVS
CD33	pT_ACC_7707:T302-ponCD33	P20138	GRNDtHPtTGSAsPK	Chk2	pT_ACC_9136:T378-ponChk2	O96017	HskILGEtsLMRtLC	CEP170iso2	pS_ACC_17941:S734onCEP170iso2	Q5SW79-2	DKKESSKsLVRQGsF
CENTB5	pT_ACC_521:T393-ponCENTB5	Q96P50	tSsIDsAtDtrErGV	CLIP4	pS_ACC_19841:S607onCLIP4	Q8N3C7	SKAALRRsWsStPTA	CFTR	pS_ACC_18330:S670onCFTR	P13569	TETLHRFsLEGDAPV
CEP131	pS_ACC_17763:S52onCEP131	Q9UPN4	sVsVVTGsEQKRkVL	CNNM4	pT_ACC_9842:T657-ponCNNM4	Q6P4Q7	DRsPAHPtPLsRSAs	ChaK1	pS_ACC_18436:S1468onChaK1	Q96QT4	ILsNNNTsENtLKRV
CEP131	pS_ACC_17769:S76onCEP131	Q9UPN4	AINNLRRsNsttQVS	COL4A3BP	pS_ACC_20594:S125onCOL4A3BP	Q9Y5P4	EsGyGsEssLRRHGs	CHKB	pS_ACC_18971:S394onCHKB	Q9Y259	QLTSVHSsS______
CFTR	pS_ACC_18330:S670onCFTR	P13569	TETLHRFsLEGDAPV	CPSF4	pS_ACC_21119:S201onCPSF4	O95639	NPPLQRsssLIQLTS	CLASP2	pS_ACC_19549:S360onCLASP2	O75122	AGsSKASsLPGsLQR
ChaK1	pT_ACC_49497:T1508-ponChaK1	Q96QT4	RRPstEDtHEVDsKA	DAG1	pS_ACC_22698:S485onDAG1	Q14118	tRIRtttsGVPRGGE	CLIP4	pS_ACC_19841:S607onCLIP4	Q8N3C7	SKAALRRsWsStPTA
Chk2	pT_ACC_9134:T225-ponChk2	O96017	DEYIMSktLGSGACG	DENND4C	pT_ACC_11934:T1324-ponDENND4C	Q5VZ89	RTHKERstsLsALVR	CMTM4	pT_ACC_9764:T208-ponCMTM4	Q8IZR5	PEIQRLDtFSYSTNV
Chk2	pT_ACC_9136:T378-ponChk2	O96017	HskILGEtsLMRtLC	DMXL1	pS_ACC_25042:S574onDMXL1	Q9Y485	SGLTRstsMLISSGH	CNNM4	pT_ACC_9842:T657-ponCNNM4	Q6P4Q7	DRsPAHPtPLsRSAs
CHKB	pS_ACC_18971:S394onCHKB	Q9Y259	QLTSVHSsS______	DNMBP	pT_ACC_12718:T1363-ponDNMBP	Q6XZF7	SVGSHSStESEHGSS	CPSF4	pS_ACC_21119:S201onCPSF4	O95639	NPPLQRsssLIQLTS
CLASP1	pS_ACC_19477:S594onCLASP1	Q7Z460	KsVsTTGsLQRsRsD	DOCK2	pS_ACC_25721:S593onDOCK2	Q92608	sssVGGLsVSSRDVF	CRF-R1	pS_ACC_21288:S437onCRF-R1	P34998	PTRVsFHsIKQstAV
CLASP2	pS_ACC_19550:S364onCLASP2	O75122	KASsLPGsLQRsRsD	DOCK7iso3	pS_ACC_25832:S1390onDOCK7iso3	Q96N67-3	SRGQLERsPsGsAFG	DAG1	pS_ACC_22698:S485onDAG1	Q14118	tRIRtttsGVPRGGE
CLIP4	pS_ACC_19841:S607onCLIP4	Q8N3C7	SKAALRRsWsStPTA	EEFSEC	pT_ACC_13716:T30-ponEEFSEC	P57772	LARALsTtASTAAFD	DBNLiso2	pT_ACC_11377:T272-ponDBNLiso2	Q9UJU6-2	KERAMsttsIssPQP
CMYA3	pS_ACC_20082:S2996onCMYA3	A4UGR9	EIHRANtsPsPPRsR	eIF3-theta	pT_ACC_13979:T574-poneIF3-theta	Q14152	RILARRQtIEERKER	DCBLD1	pS_ACC_23092:S616onDCBLD1	Q8N8Z6	VLRAHtFsAQsGyRV
CNNM4	pT_ACC_9842:T657-ponCNNM4	Q6P4Q7	DRsPAHPtPLsRSAs	EMCN	pS_ACC_28500:S180onEMCN	Q9ULC0	tEGGKNAstsATSRS	DCBLD1	pS_ACC_23092:S616onDCBLD1	Q8N8Z6	VLRAHtFsAQsGyRV
COL4A3BP	pS_ACC_20594:S125onCOL4A3BP	Q9Y5P4	EsGyGsEssLRRHGs	Erbin	pS_ACC_29554:S1085onErbin	Q96RT1	ssVSsTAsVNLGDPG	DCBLD2	pS_ACC_23104:S724onDCBLD2	Q96PD2	tLLsRtDsCssAQAQ
CPSF4	pS_ACC_21119:S201onCPSF4	O95639	NPPLQRsssLIQLTS	FALZ	pS_ACC_30614:S198onFALZ	Q12830	ESSFRSHstYsstPG	DENND4C	pT_ACC_11934:T1324-ponDENND4C	Q5VZ89	RTHKERstsLsALVR
CRF-R1	pS_ACC_21288:S437onCRF-R1	P34998	PTRVsFHsIKQstAV	FAM83B	pS_ACC_32173:S841onFAM83B	Q5T0W9	SSsNsQGsIHKSKED	DMXL1	pS_ACC_25042:S574onDMXL1	Q9Y485	SGLTRstsMLISSGH
DCAMKL1	pS_ACC_23059:S353onDCAMKL1	O15075	SSQHGGssTSLASTK	FFR	pS_ACC_33245:S654onFFR	Q9UID3	TFsVysssRQQGRYA	DOCK2	pS_ACC_25721:S593onDOCK2	Q92608	sssVGGLsVSSRDVF
DCBLD1	pS_ACC_23092:S616onDCBLD1	Q8N8Z6	VLRAHtFsAQsGyRV	FGFR2	pS_ACC_33413:S440onFGFR2	P21802	ESSSsMNsNtPLVRI	DOCK7iso3	pS_ACC_25832:S1390onDOCK7iso3	Q96N67-3	SRGQLERsPsGsAFG
DCBLD1	pS_ACC_23092:S616onDCBLD1	Q8N8Z6	VLRAHtFsAQsGyRV	FRMD6	pT_ACC_17082:T386-ponFRMD6	Q96NE9	KRLsRHstASHSSSH	DR6	pS_ACC_26171:S567onDR6	O75509	CDstssGssALsRNG
DCBLD2	pS_ACC_23104:S724onDCBLD2	Q96PD2	tLLsRtDsCssAQAQ	FRYL	pS_ACC_35057:S2332onFRYL	O94915	IAVTRsTsStsSGSN	DVL3	pS_ACC_26678:S639onDVL3	Q92997	HsHRsHHsLAssLRS
DENND4C	pT_ACC_11934:T1324-ponDENND4C	Q5VZ89	RTHKERstsLsALVR	FZR1	pT_ACC_17343:T32-ponFZR1	Q9UM11	TEMRRtLtPAssPVs	EEFSEC	pT_ACC_13716:T30-ponEEFSEC	P57772	LARALsTtASTAAFD
DGKH	pT_ACC_12007:T65-ponDGKH	Q86XP1	SGQIRTKtSIKEGQL	GAPVD1	pS_ACC_35822:S914onGAPVD1	Q14C86	SsVRRPMsDPsWNRR	eIF3-theta	pT_ACC_13979:T574-poneIF3-theta	Q14152	RILARRQtIEERKER
DMWD	pS_ACC_25004:S545onDMWD	Q09019	kEHKRYHsLGNISRG	GRIP1	pT_ACC_18712:T972-ponGRIP1	Q9Y3R0	SQTTRSNtLPSDVGR	EMCN	pS_ACC_28500:S180onEMCN	Q9ULC0	tEGGKNAstsATSRS
DMXL1	pS_ACC_25042:S574onDMXL1	Q9Y485	SGLTRstsMLISSGH	HECTD4	pT_ACC_19439:T1081-ponHECTD4	Q9Y4D8	IsGTPAEtPACKSAs	Erbin	pS_ACC_29554:S1085onErbin	Q96RT1	ssVSsTAsVNLGDPG
DMXL1	pS_ACC_25042:S574onDMXL1	Q9Y485	SGLTRstsMLISSGH	HGKiso3	pS_ACC_40287:S543onHGKiso3	E7ESS2	SHsFsDPsPKFAHHH	FALZ	pS_ACC_30614:S198onFALZ	Q12830	ESSFRSHstYsstPG
DNMBP	pT_ACC_12718:T1363-ponDNMBP	Q6XZF7	SVGSHSStESEHGSS	HGKiso3	pS_ACC_40290:S611onHGKiso3	E7ESS2	PVLSRRDsPLQGsGQ	FAM47A	pT_ACC_15817:T537-ponFAM47A	Q5JRC9	LGPEPPKtRRVssLR
DOCK10	pT_ACC_12805:T1440-ponDOCK10	Q96BY6	HKQHRsQtLPIIRGK	HIVEP3	pS_ACC_40656:S944onHIVEP3	Q5T1R4	NVsLSGssRSASFER	FFR	pS_ACC_33245:S654onFFR	Q9UID3	TFsVysssRQQGRYA
DOCK2	pS_ACC_25721:S593onDOCK2	Q92608	sssVGGLsVSSRDVF	K8	pT_ACC_24025:T305-ponK8	P05787	DDLRRtktEIsEMNR	FGFR2	pS_ACC_33413:S440onFGFR2	P21802	ESSSsMNsNtPLVRI
DOCK9	pS_ACC_25879:S32onDOCK9	Q9BZ29	tAAELRQsVSEVVRG	KIAA1432	pS_ACC_46723:S1037onKIAA1432	Q4ADV7	FSLQkTLsMPSGPSG	FRMD6	pT_ACC_17082:T386-ponFRMD6	Q96NE9	KRLsRHstASHSSSH
DVL3	pS_ACC_26678:S639onDVL3	Q92997	HsHRsHHsLAssLRS	KIAA1522	pS_ACC_46814:S333onKIAA1522	Q9P206	AsPASVRsLGRFssV	FZR1	pT_ACC_17343:T32-ponFZR1	Q9UM11	TEMRRtLtPAssPVs
DVL3	pS_ACC_26679:S642onDVL3	Q92997	RsHHsLAssLRSHHT	KIAA1614	pT_ACC_22970:T962-ponKIAA1614	Q5VZ46	SEGSLQRtGsGsGGH	GABRA4	pS_ACC_35560:S481onGABRA4	P48169	stRHVFGsRLQRIKT
E2F7	pT_ACC_13520:T413-ponE2F7	Q96AV8	ARHGsFNtVQASERI	KMO	pT_ACC_23569:T49-ponKMO	O15229	DTRVATFtRGRSINL	GAPVD1	pS_ACC_35822:S914onGAPVD1	Q14C86	SsVRRPMsDPsWNRR
EEFSEC	pT_ACC_13716:T30-ponEEFSEC	P57772	LARALsTtASTAAFD	latrophilin2	pS_ACC_49476:S1334onlatrophilin2	O95490	LIPQRTHsLLyQPQK	HBD	pT_ACC_19217:T5-ponHBD	P02042	___MVHLtPEEktAV
EMCN	pS_ACC_28500:S180onEMCN	Q9ULC0	tEGGKNAstsATSRS	LNX1	pS_ACC_50592:S238onLNX1	Q8TBB1	LRRTKsGsAVANHAD	HEATR5B	pT_ACC_19402:T1563-ponHEATR5B	Q9P2D3	SGLQKRstsVNLNQA
EPB41	pT_ACC_14583:T736-ponEPB41	P11171	PPLVKTQtVTISDNA	LNX1	pS_ACC_50592:S238onLNX1	Q8TBB1	LRRTKsGsAVANHAD	HEATR5B	pT_ACC_19402:T1563-ponHEATR5B	Q9P2D3	SGLQKRstsVNLNQA
Erbin	pS_ACC_29554:S1085onErbin	Q96RT1	ssVSsTAsVNLGDPG	LRP12	pS_ACC_51241:S755onLRP12	Q9Y561	SSLSQNQsPLRQLDN	HECTD4	pT_ACC_19439:T1081-ponHECTD4	Q9Y4D8	IsGTPAEtPACKSAs
FALZ	pS_ACC_30614:S198onFALZ	Q12830	ESSFRSHstYsstPG	MAGE-B3	pS_ACC_52350:S78onMAGE-B3	O15480	TtTSVDVsYKKSYKG	HECW2	pS_ACC_39886:S1042onHECW2	Q9P2P5	LTRQRSHsAGEVGED
FALZ	pS_ACC_30628:S2659onFALZ	Q12830	TLQASNQsEIIQKQV	MAGI1	pS_ACC_52431:S748onMAGI1	Q96QZ7	sQNSSQHsVSSHRSL	HEG1	pT_ACC_19467:T356-ponHEG1	Q9ULI3	sLGPVsKtEGFPKDs
FAM47A	pT_ACC_15817:T537-ponFAM47A	Q5JRC9	LGPEPPKtRRVssLR	MCC	pS_ACC_53782:S770onMCC	P23508	NDLKRANsNLVAAYE	HGKiso3	pS_ACC_40287:S543onHGKiso3	E7ESS2	SHsFsDPsPKFAHHH
FEN1	pT_ACC_16330:T195-ponFEN1	P39748	PVLMrHLtAsEAkkL	MDM4	pT_ACC_26977:T365-ponMDM4	O15151	DVPDCRRtIsAPVVR	HGKiso3	pS_ACC_40290:S611onHGKiso3	E7ESS2	PVLSRRDsPLQGsGQ
FFR	pS_ACC_33245:S654onFFR	Q9UID3	TFsVysssRQQGRYA	MFF	pS_ACC_54958:S179onMFF	Q9GZY8	SLWHRsDsAPRNKIS	HIVEP3	pS_ACC_40656:S944onHIVEP3	Q5T1R4	NVsLSGssRSASFER
FGFR2	pS_ACC_33413:S440onFGFR2	P21802	ESSSsMNsNtPLVRI	MLL	pT_ACC_23624:T993-ponMLL	Q03164	EKTLCLstPsSSTVK	ICAP1	pT_ACC_21896:T47-ponICAP1	O14713	AsLDTDStKsSGQSN
FRMD6	pT_ACC_17082:T386-ponFRMD6	Q96NE9	KRLsRHstASHSSSH	MLX	pS_ACC_56398:S98onMLX	Q9UH92	sVVSRANsIGStSAs	INPP5E	pS_ACC_43498:S241onINPP5E	Q9NRR6	LGPGRPRsPLACDDC
FRMD6	pT_ACC_17082:T386-ponFRMD6	Q96NE9	KRLsRHstASHSSSH	NAV1iso2	pT_ACC_30148:T453-ponNAV1iso2	Q8NEY1-2	TASRRNstIVLRTDS	K8	pT_ACC_24025:T305-ponK8	P05787	DDLRRtktEIsEMNR
FRYL	pS_ACC_35057:S2332onFRYL	O94915	IAVTRsTsStsSGSN	NDRG1	pT_ACC_30599:T328-ponNDRG1	Q92597	TRLMRsRtAsGssVt	KIAA1432	pS_ACC_46723:S1037onKIAA1432	Q4ADV7	FSLQkTLsMPSGPSG
FZR1	pT_ACC_17343:T32-ponFZR1	Q9UM11	TEMRRtLtPAssPVs	NDRG2	pT_ACC_30610:T330-ponNDRG2	Q9UN36	tRLsRsRtAsLtsAA	KIAA1522	pS_ACC_46814:S333onKIAA1522	Q9P206	AsPASVRsLGRFssV
GABRA4	pS_ACC_35560:S481onGABRA4	P48169	stRHVFGsRLQRIKT	NRG3	pT_ACC_31832:T156-ponNRG3	P56975	RTPNRIStRLTTITR	latrophilin2	pS_ACC_49476:S1334onlatrophilin2	O95490	LIPQRTHsLLyQPQK
GAPVD1	pS_ACC_35822:S914onGAPVD1	Q14C86	SsVRRPMsDPsWNRR	PANK2	pS_ACC_66427:S171onPANK2	Q9BZ23	RRRAssAsVPAVGAS	LNX1	pS_ACC_50592:S238onLNX1	Q8TBB1	LRRTKsGsAVANHAD
GBF1	pT_ACC_17644:T1324-ponGBF1	Q92538	tsDsEVytDHGRPGK	PCTP	pS_ACC_67571:S139onPCTP	Q9UKL6	VILARSTsMPQLGER	LRP12	pS_ACC_51241:S755onLRP12	Q9Y561	SSLSQNQsPLRQLDN
GBF1	pT_ACC_17644:T1324-ponGBF1	Q92538	tsDsEVytDHGRPGK	peregrin	pT_ACC_5640:T881-ponperegrin	P55201	LGPNMSStPAHEVGR	MAGE-B3	pS_ACC_52350:S78onMAGE-B3	O15480	TtTSVDVsYKKSYKG
GEMIN3	pS_ACC_36410:S500onGEMIN3	Q9UHI6	MAsSRNNsVSGLsVK	PERQ1	pS_ACC_68463:S638onPERQ1	O75420	PTMSRsLsVPDSGRL	MARK2	pS_ACC_53192:S456onMARK2	Q7KZI7	sTAKVPAsPLPGLER
GRIP1	pT_ACC_18712:T972-ponGRIP1	Q9Y3R0	SQTTRSNtLPSDVGR	PIK4CA	pT_ACC_34683:T255-ponPIK4CA	P42356	EGtLkRktssVssIs	MB21D2	pS_ACC_53652:S433onMB21D2	Q8IYB1	LELQRRGsttsIPsP
HDGF2	pS_ACC_39691:S260onHDGF2	Q7Z4V5	sAsssssssSSsDsD	PIK4CA	pT_ACC_34683:T255-ponPIK4CA	P42356	EGtLkRktssVssIs	MCC	pS_ACC_53782:S770onMCC	P23508	NDLKRANsNLVAAYE
HEATR5B	pT_ACC_19402:T1563-ponHEATR5B	Q9P2D3	SGLQKRstsVNLNQA	PITPNM2	pS_ACC_70021:S1298onPITPNM2	Q9BZ72	NHLLRTIsAQPSGPS	MDC1	pT_ACC_26879:T1488-ponMDC1	Q14676	ssVKtPEtVVPTAPE
HEATR5B	pT_ACC_19402:T1563-ponHEATR5B	Q9P2D3	SGLQKRstsVNLNQA	PITPNM2	pS_ACC_70021:S1298onPITPNM2	Q9BZ72	NHLLRTIsAQPSGPS	MDM4	pT_ACC_26977:T365-ponMDM4	O15151	DVPDCRRtIsAPVVR
HECTD4	pT_ACC_19439:T1081-ponHECTD4	Q9Y4D8	IsGTPAEtPACKSAs	plakophilin4	pT_ACC_35164:T445-ponplakophilin4	Q99569	sQtALyRtGsVGIGN	MFFiso5	pS_ACC_54973:S154onMFFiso5	Q9GZY8-5	LPVLRGGsAAATsNP
HECW2	pS_ACC_39886:S1042onHECW2	Q9P2P5	LTRQRSHsAGEVGED	PLEKHA5	pT_ACC_35408:T438-ponPLEKHA5	Q9HAU0	RGVIsyQtLPRNMPS	MLL	pT_ACC_23624:T993-ponMLL	Q03164	EKTLCLstPsSSTVK
HERC1	pS_ACC_40091:S1491onHERC1	Q15751	GLMTRSEsLtAESRL	PLK2	pT_ACC_35586:T6-ponPLK2	Q9NYY3	__MELLRtItYQPAA	MLL	pT_ACC_23624:T993-ponMLL	Q03164	EKTLCLstPsSSTVK
HGKiso3	pS_ACC_40287:S543onHGKiso3	E7ESS2	SHsFsDPsPKFAHHH	PPP1R12C	pS_ACC_72815:S452onPPP1R12C	Q9BZL4	AGLQRsAsssWLEGt	MLX	pS_ACC_56398:S98onMLX	Q9UH92	sVVSRANsIGStSAs
HGKiso3	pS_ACC_40290:S611onHGKiso3	E7ESS2	PVLSRRDsPLQGsGQ	PRKD2	pT_ACC_37001:T227-ponPRKD2	Q9BZL6	EELSRsTtELLPRRP	MTAC2D1	pS_ACC_57433:S201onMTAC2D1	Q8N9U0	SVPSSSssRKNsQGS
HIVEP3	pS_ACC_40656:S944onHIVEP3	Q5T1R4	NVsLSGssRSASFER	PSMB10	pS_ACC_74263:S230onPSMB10	P40306	kLLRTLssPTEPVkR	NCM	pS_ACC_60327:S831onNCM	Q9HCG8	GERRNsFsENEKHTH
HSPA1L	pT_ACC_20511:T421-ponHSPA1L	P34931	ALIkrNstIPTkQTQ	Pumilio-1	pS_ACC_74986:S713onPumilio-1	Q14671	RRDsLtGssDLykRT	NDRG1	pT_ACC_30599:T328-ponNDRG1	Q92597	TRLMRsRtAsGssVt
ICAP1	pT_ACC_21896:T47-ponICAP1	O14713	AsLDTDStKsSGQSN	PVR	pT_ACC_38014:T416-ponPVR	P15151	QDPQtEGtR______	NDRG1	pT_ACC_30599:T328-ponNDRG1	Q92597	TRLMRsRtAsGssVt
IL16	pT_ACC_21246:T325-ponIL16	Q14005	CRSLsSStCITKDsS	Rb-like2	pT_ACC_39077:T665-ponRb-like2	Q08999	RsItsPttLyDRySs	NDRG2	pS_ACC_60573:S344onNDRG2	Q9UN36	AsVDGNRsRsRtLsQ
INADL	pT_ACC_33385:T454-ponINADL	Q8NI35	LTLVRRKtsssTsPL	REPS1	pS_ACC_78488:S561onREPS1	Q96D71	QPsHsRsssLDMNRT	NDRG2	pT_ACC_30610:T330-ponNDRG2	Q9UN36	tRLsRsRtAsLtsAA
INPP5E	pS_ACC_43498:S241onINPP5E	Q9NRR6	LGPGRPRsPLACDDC	REPS1	pS_ACC_78489:S562onREPS1	Q96D71	PsHsRsssLDMNRTF	NDRG2	pT_ACC_30610:T330-ponNDRG2	Q9UN36	tRLsRsRtAsLtsAA
IRS2	pT_ACC_21783:T580-ponIRS2	Q9Y4H2	KRtysLttPARQRPV	RIMS2	pS_ACC_79639:S1409onRIMS2	Q9UQ26	SStGPSYsRS_____	NDRG4	pT_ACC_30625:T319-ponNDRG4	Q9ULP0	RSRtAsLtSAsSVDG
ITGB4iso2	pS_ACC_44437:S1424onITGB4iso2	P16144-2	tLTRDyNsLTRSEHS	rubicon	pS_ACC_81714:S388onrubicon	Q92622	SSVLRRssFSEGQTL	PDE4D	pS_ACC_67838:S202onPDE4D	Q08499	sDsDyDLsPKSMSRN
ITGB4iso2	pT_ACC_21934:T1737-ponITGB4iso2	P16144-2	FVSRTLttSGTLSTH	SEMA6A	pT_ACC_41979:T939-ponSEMA6A	Q9H2E6	TTLKRNNtNSSNSSH	PERQ1	pS_ACC_68463:S638onPERQ1	O75420	PTMSRsLsVPDSGRL
KANSL1	pS_ACC_45619:S830onKANSL1	Q7Z3B3	VRQLstssDsPAPAS	SH2D4A	pT_ACC_42443:T313-ponSH2D4A	Q9H788	RNQGVVRtLsssAQE	PHIP	pT_ACC_34569:T1482-ponPHIP	Q8WWQ0	tsAFstPtRSIPPRH
KANSL1	pS_ACC_45620:S832onKANSL1	Q7Z3B3	QLstssDsPAPASSS	SHARP	pS_ACC_85360:S736onSHARP	Q96T58	VHLRRPQsPGAsPsQ	PIK4CA	pT_ACC_34683:T255-ponPIK4CA	P42356	EGtLkRktssVssIs
KANSL1	pT_ACC_22265:T828-ponKANSL1	Q7Z3B3	PLVRQLstssDsPAP	SHRM	pS_ACC_85657:S890onSHRM	Q8TF72	ARLLRsQstFQLSSE	PITPNM2	pS_ACC_70021:S1298onPITPNM2	Q9BZ72	NHLLRTIsAQPSGPS
KIAA1432	pS_ACC_46723:S1037onKIAA1432	Q4ADV7	FSLQkTLsMPSGPSG	SLAM	pS_ACC_86350:S277onSLAM	Q13291	QTTVEKKsLtIyAQV	PITPNM2	pS_ACC_70021:S1298onPITPNM2	Q9BZ72	NHLLRTIsAQPSGPS
KIAA1522	pS_ACC_46814:S333onKIAA1522	Q9P206	AsPASVRsLGRFssV	SLC6A16	pT_ACC_43454:T46-ponSLC6A16	Q9GZN6	TRsAtSWtSEAQVSA	plakophilin4	pT_ACC_35164:T445-ponplakophilin4	Q99569	sQtALyRtGsVGIGN
KIAA1614	pT_ACC_22970:T962-ponKIAA1614	Q5VZ46	SEGSLQRtGsGsGGH	smoothelin	pS_ACC_88151:S514onsmoothelin	P53814	STITRVNsPGTLARL	PLEKHA5	pT_ACC_35408:T438-ponPLEKHA5	Q9HAU0	RGVIsyQtLPRNMPS
KIAA1614	pT_ACC_22970:T962-ponKIAA1614	Q5VZ46	SEGSLQRtGsGsGGH	SMTNL2	pS_ACC_88284:S344onSMTNL2	Q2TAL5	ARLKRsQsFGVASAS	PLEKHG1	pS_ACC_71198:S1192onPLEKHG1	Q9ULL1	sSVLINKsMDSINYP
KIF20B	pS_ACC_47473:S1712onKIF20B	Q96Q89	KKTYSLRsQAsIIGV	SOGA1	pT_ACC_44220:T1142-ponSOGA1	O94964	VGLAsVGtQTIRTVs	PLEKHG3	pS_ACC_71273:S638onPLEKHG3	A1L390	sPRLVSRsssVLsLE
KIN	pT_ACC_23352:T232-ponKIN	O60870	LGPSALktIGssAsV	SOGA1	pT_ACC_44221:T1154-ponSOGA1	O94964	TVsVGLQtDPPRSSL	PLK2	pT_ACC_35586:T6-ponPLK2	Q9NYY3	__MELLRtItYQPAA
latrophilin2	pS_ACC_49476:S1334onlatrophilin2	O95490	LIPQRTHsLLyQPQK	SOGA2	pS_ACC_88859:S1388onSOGA2	Q9Y4B5	QRAVsVSsMSEFQRL	PPP1R12C	pS_ACC_72815:S452onPPP1R12C	Q9BZL4	AGLQRsAsssWLEGt
latrophilin2	pS_ACC_49476:S1334onlatrophilin2	O95490	LIPQRTHsLLyQPQK	SORBS1	pT_ACC_44279:T497-ponSORBS1	Q9BX66	KVVKRSAtLPLPARS	PRKD2	pT_ACC_37001:T227-ponPRKD2	Q9BZL6	EELSRsTtELLPRRP
LIMD1	pS_ACC_50075:S239onLIMD1	Q9UGP4	LsLSSSRsSEGsLGG	SPRY2	pT_ACC_44871:T124-ponSPRY2	O43597	GsRSsTRtSTSsSSs	PSMA6	pS_ACC_74246:S5onPSMA6	P60900	___MSRGssAGFDRH
LMO7	pS_ACC_50469:S252onLMO7	Q8WWI1	DsFEsLDsLGsRsLt	SPTBN1iso2	pS_ACC_90169:S7onSPTBN1iso2	Q01082-3	_MELQRtssIsGPLs	PSMB10	pS_ACC_74263:S230onPSMB10	P40306	kLLRTLssPTEPVkR
LNX1	pS_ACC_50592:S238onLNX1	Q8TBB1	LRRTKsGsAVANHAD	SPTBN1iso3	pT_ACC_44942:T6-ponSPTBN1iso3	Q01082-3	__MELQRtssIsGPL	Pumilio-1	pS_ACC_74986:S713onPumilio-1	Q14671	RRDsLtGssDLykRT
LNX1	pS_ACC_50592:S238onLNX1	Q8TBB1	LRRTKsGsAVANHAD	SRm160	pS_ACC_90720:S636onSRm160	Q8IYB3	PPPKRRVsHsPPPKQ	PVR	pT_ACC_38014:T416-ponPVR	P15151	QDPQtEGtR______
LRP12	pS_ACC_51241:S755onLRP12	Q9Y561	SSLSQNQsPLRQLDN	STYX	pS_ACC_92484:S201onSTYX	Q8WUJ0	VHSGTTGsLKRTHEE	RAF1	pS_ACC_76125:S612onRAF1	P04049	SIELLQHsLPKINRs
MAGE-B3	pS_ACC_52350:S78onMAGE-B3	O15480	TtTSVDVsYKKSYKG	STYX	pS_ACC_92484:S201onSTYX	Q8WUJ0	VHSGTTGsLKRTHEE	RANBP3	pT_ACC_38744:T128-ponRANBP3	Q9H6Z4	RERtssLtQFPPsQS
MARK2	pS_ACC_53192:S456onMARK2	Q7KZI7	sTAKVPAsPLPGLER	TCF12	pS_ACC_94772:S473onTCF12	Q99081	VGTHREDsVSLNGNH	Rb-like2	pS_ACC_77488:S962onRb-like2	Q08999	ELNKDRtsRDSsPVM
MAST2	pS_ACC_53387:S900onMAST2	Q6P0Q8	DRsWVIGsPEILRKR	TMEM151B	pT_ACC_48037:T505-ponTMEM151B	Q8IW70	AsCPtEQtRLSSQAS	Rb-like2	pT_ACC_39077:T665-ponRb-like2	Q08999	RsItsPttLyDRySs
MB21D2	pS_ACC_53652:S433onMB21D2	Q8IYB1	LELQRRGsttsIPsP	TSPYL2	pS_ACC_100431:S339onTSPYL2	Q9H2G4	SGRLVSHstPIRWHR	RDBP	pS_ACC_78293:S251onRDBP	P18615	GPFRRsDsFPERRAP
MB21D2	pS_ACC_53653:S436onMB21D2	Q8IYB1	QRRGsttsIPsPQsD	UBR4iso3	pT_ACC_50782:T1761-ponUBR4iso3	Q5T4S7-3	SLVRHAstssPADKA	RHBDF1	pT_ACC_39852:T85-ponRHBDF1	Q96CC6	tQTIRRGtADWFGVs
MCC	pS_ACC_53782:S770onMCC	P23508	NDLKRANsNLVAAYE	USP25	pT_ACC_51267:T147-ponUSP25	Q9UHP3	NkACLKRtPtEVWRD	RIMS2	pS_ACC_79639:S1409onRIMS2	Q9UQ26	SStGPSYsRS_____
MDM4	pT_ACC_26977:T365-ponMDM4	O15151	DVPDCRRtIsAPVVR	USP54	pS_ACC_102890:S1420onUSP54	Q70EL1	RRISRSLsGTVVSER	rubicon	pS_ACC_81714:S388onrubicon	Q92622	SSVLRRssFSEGQTL
MDM4	pT_ACC_26977:T365-ponMDM4	O15151	DVPDCRRtIsAPVVR	USP8	pS_ACC_102964:S711onUSP8	P40818	AERDREPsKLKRsys	SCEL	pS_ACC_82685:S68onSCEL	O95171	VVLNRHNsHDALDRK
MFF	pS_ACC_54958:S179onMFF	Q9GZY8	SLWHRsDsAPRNKIS	Vimentin	pT_ACC_51695:T35-ponVimentin	P08670	rsyVttstrtysLGs	SEMA6A	pT_ACC_41979:T939-ponSEMA6A	Q9H2E6	TTLKRNNtNSSNSSH
MFFiso2	pT_ACC_27301:T149-ponMFFiso2	Q9GZY8-2	VRNDsLVtPsPQQAR	VPS13C	pS_ACC_103700:S2767onVPS13C	Q709C8	IGSRMVLsVFSPYWL	SH2D4A	pT_ACC_42443:T313-ponSH2D4A	Q9H788	RNQGVVRtLsssAQE
MLL	pT_ACC_23624:T993-ponMLL	Q03164	EKTLCLstPsSSTVK	WNK4	pS_ACC_105121:S1217onWNK4	Q96J92	PGIMRRNsLSGSStG	SHARP	pS_ACC_85360:S736onSHARP	Q96T58	VHLRRPQsPGAsPsQ
MLX	pS_ACC_56398:S98onMLX	Q9UH92	sVVSRANsIGStSAs	ZBTB20	pT_ACC_52848:T304-ponZBTB20	Q9HC78	QMERYLstTPETtHC	SHRM	pS_ACC_85657:S890onSHRM	Q8TF72	ARLLRsQstFQLSSE
MPHOSPH9	pT_ACC_28042:T820-ponMPHOSPH9	Q99550	VRPSRANtLATSDVS	ZBTB6	pS_ACC_106217:S395onZBTB6	Q15916	DMDFKHKsALKKHLT	Sin1	pS_ACC_85852:S512onSin1	Q9BPZ7	LNRRTsFsFQKEKKS
MUC5B	pS_ACC_58112:S2846onMUC5B	Q9HC84	ttAtATPsKtRTSTL	ZC3H13	pS_ACC_106371:S381onZC3H13	Q5T200	yPsHsLssPQRKQsP	SIPA1L1	pT_ACC_42776:T9-ponSIPA1L1	O43166	TSLkRSQtERPLATD
MYO5C	pS_ACC_58986:S156onMYO5C	Q9NQX4	ARNNRNQsIIVSGES	ZIC1	pT_ACC_53502:T327-ponZIC1	Q15915	KIHKRtHtGEKPFKC	SLAM	pS_ACC_86350:S277onSLAM	Q13291	QTTVEKKsLtIyAQV
NADK	pT_ACC_30013:T56-ponNADK	O95544	AsPALGstkEFRRtR	ZNF134	pT_ACC_53768:T227-ponZNF134	P52741	VQHQRIHtGERPYEC	SLC6A16	pT_ACC_43454:T46-ponSLC6A16	Q9GZN6	TRsAtSWtSEAQVSA
NDRG1	pT_ACC_30599:T328-ponNDRG1	Q92597	TRLMRsRtAsGssVt	ZNF136	pT_ACC_53791:T359-ponZNF136	P52737	QIHERtHtGEkPYEC	smoothelin	pS_ACC_88151:S514onsmoothelin	P53814	STITRVNsPGTLARL
NDRG2	pT_ACC_30610:T330-ponNDRG2	Q9UN36	tRLsRsRtAsLtsAA	ZNF251	pT_ACC_54324:T316-ponZNF251	Q9BRH9	IQHRIIHtGEkPYKC	SMTNL2	pS_ACC_88284:S344onSMTNL2	Q2TAL5	ARLKRsQsFGVASAS
NDRG2	pT_ACC_30610:T330-ponNDRG2	Q9UN36	tRLsRsRtAsLtsAA	ZNF251	pT_ACC_54327:T456-ponZNF251	Q9BRH9	VQHRRVHtGEKPYQC	SOGA1	pT_ACC_44220:T1142-ponSOGA1	O94964	VGLAsVGtQTIRTVs
NDRG4	pT_ACC_30625:T319-ponNDRG4	Q9ULP0	RSRtAsLtSAsSVDG	ZNF304	pT_ACC_54566:T330-ponZNF304	Q9HCX3	VQHQRVHtGERsYDC	SOGA1	pT_ACC_44221:T1154-ponSOGA1	O94964	TVsVGLQtDPPRSSL
NHERF	pS_ACC_61869:S290onNHERF	O14745	PALVRsAssDtsEEL	ZNF391	pS_ACC_108252:S319onZNF391	Q9UJN7	KGFSRSSsLIIHQRt	SOGA2	pS_ACC_88859:S1388onSOGA2	Q9Y4B5	QRAVsVSsMSEFQRL
optineurin	pS_ACC_64950:S346onoptineurin	Q96CV9	RKNsAIPsELNEKQE	ZNF497	pT_ACC_55338:T213-ponZNF497	Q6ZNH5	VQHRRtHtGEKPYEC	SOGA2	pS_ACC_88865:S1514onSOGA2	Q9Y4B5	sGLRVLHsPPAVRRV
PACT	pS_ACC_66054:S18onPACT	O75569	PPLEREDsGtFsLGK	ZNF562	pT_ACC_55626:T395-ponZNF562	Q6V9R5	TQHRRIHtGEKPyEC	SPRY2	pT_ACC_44871:T124-ponSPRY2	O43597	GsRSsTRtSTSsSSs
PANK2	pS_ACC_66427:S171onPANK2	Q9BZ23	RRRAssAsVPAVGAS	ZNF735	pT_ACC_56605:T283-ponZNF735	P0CB33	QAFRRSStLTNHKRI	SPTBN1iso2	pS_ACC_90169:S7onSPTBN1iso2	Q01082-3	_MELQRtssIsGPLs
PCTP	pS_ACC_67571:S139onPCTP	Q9UKL6	VILARSTsMPQLGER	ZNF761	pS_ACC_109371:S620onZNF761	Q86XN6	KTFSRtssLtCHRRL	SPTBN1iso3	pT_ACC_44942:T6-ponSPTBN1iso3	Q01082-3	__MELQRtssIsGPL
PDE4D	pS_ACC_67838:S202onPDE4D	Q08499	sDsDyDLsPKSMSRN	ZNF768	pT_ACC_56701:T480-ponZNF768	Q9H5H4	IQHQRSHtGERPYRC	SRm160	pS_ACC_90720:S636onSRm160	Q8IYB3	PPPKRRVsHsPPPKQ
PDE4D	pS_ACC_67838:S202onPDE4D	Q08499	sDsDyDLsPKSMSRN	ZNF85	pT_ACC_57104:T309-ponZNF85	Q03923	TTHRKIHtGEkPYkC	STYX	pS_ACC_92484:S201onSTYX	Q8WUJ0	VHSGTTGsLKRTHEE
peregrin	pT_ACC_5640:T881-ponperegrin	P55201	LGPNMSStPAHEVGR	53BP1	pS_ACC_327:S1317on53BP1	Q12888	SSLHRtssGtsLSAM	STYX	pS_ACC_92484:S201onSTYX	Q8WUJ0	VHSGTTGsLKRTHEE
PFKFB3	pT_ACC_34280:T471-ponPFKFB3	Q16875	PLAsPEPtKKPRINs	Chk2	pT_ACC_9136:T378-ponChk2	O96017	HskILGEtsLMRtLC	TAGAP	pS_ACC_93730:S479onTAGAP	Q8N103	SPVASPssPKRNFFS
PHIP	pT_ACC_34569:T1482-ponPHIP	Q8WWQ0	tsAFstPtRSIPPRH	FGFR2	pS_ACC_33413:S440onFGFR2	P21802	ESSSsMNsNtPLVRI	TBC1D22B	pS_ACC_94393:S114onTBC1D22B	Q9NU19	LRVKPERsQsttsDV
PIK3R1	pS_ACC_69763:S147onPIK3R1	P27986	EKKGLECstLYRtQs					TMEM151B	pT_ACC_48037:T505-ponTMEM151B	Q8IW70	AsCPtEQtRLSSQAS
PIK4CA	pT_ACC_34683:T255-ponPIK4CA	P42356	EGtLkRktssVssIs					TSPYL2	pS_ACC_100431:S339onTSPYL2	Q9H2G4	SGRLVSHstPIRWHR
PIK4CA	pT_ACC_34683:T255-ponPIK4CA	P42356	EGtLkRktssVssIs					UBR4iso3	pT_ACC_50782:T1761-ponUBR4iso3	Q5T4S7-3	SLVRHAstssPADKA
PITPNM2	pS_ACC_70021:S1298onPITPNM2	Q9BZ72	NHLLRTIsAQPSGPS					USP25	pT_ACC_51267:T147-ponUSP25	Q9UHP3	NkACLKRtPtEVWRD
plakophilin4	pT_ACC_35164:T445-ponplakophilin4	Q99569	sQtALyRtGsVGIGN					USP54	pS_ACC_102890:S1420onUSP54	Q70EL1	RRISRSLsGTVVSER
PLEKHA5	pT_ACC_35408:T438-ponPLEKHA5	Q9HAU0	RGVIsyQtLPRNMPS					USP8	pS_ACC_102964:S711onUSP8	P40818	AERDREPsKLKRsys
PLEKHG3	pS_ACC_71280:S741onPLEKHG3	A1L390	FsVRRREsLsYIPKG					Vimentin	pT_ACC_51695:T35-ponVimentin	P08670	rsyVttstrtysLGs
PLK2	pT_ACC_35586:T6-ponPLK2	Q9NYY3	__MELLRtItYQPAA					VIPAS39	pT_ACC_51708:T106-ponVIPAS39	Q9H9C1	QLPKPtstysLSSFF
PLK4	pS_ACC_71430:S22onPLK4	O00444	GNLLGKGsFAGVYRA					VWA3A	pS_ACC_103967:S850onVWA3A	A6NCI4	GLRRTSssIDLPRKD
PPP1R12C	pS_ACC_72815:S452onPPP1R12C	Q9BZL4	AGLQRsAsssWLEGt					WNK4	pS_ACC_105121:S1217onWNK4	Q96J92	PGIMRRNsLSGSStG
PPP4R4	pS_ACC_73126:S775onPPP4R4	Q6NUP7	SKLIRsQsFNNQAFH					ZBTB6	pS_ACC_106217:S395onZBTB6	Q15916	DMDFKHKsALKKHLT
PRC1	pS_ACC_73276:S563onPRC1	O43663	LsGGyPGsAPLQRNF					ZBTB6	pS_ACC_106217:S395onZBTB6	Q15916	DMDFKHKsALKKHLT
PSD2	pT_ACC_37386:T746-ponPSD2	Q9BQI7	DDPSLRKtHSSPALs					ZIC1	pT_ACC_53502:T327-ponZIC1	Q15915	KIHKRtHtGEKPFKC
PSMB10	pS_ACC_74263:S230onPSMB10	P40306	kLLRTLssPTEPVkR					ZNF134	pT_ACC_53768:T227-ponZNF134	P52741	VQHQRIHtGERPYEC
Pumilio-1	pS_ACC_74986:S713onPumilio-1	Q14671	RRDsLtGssDLykRT					ZNF134	pT_ACC_53768:T227-ponZNF134	P52741	VQHQRIHtGERPYEC
Pumilio-1	pS_ACC_74987:S714onPumilio-1	Q14671	RDsLtGssDLykRTS					ZNF136	pT_ACC_53791:T359-ponZNF136	P52737	QIHERtHtGEkPYEC
PVR	pT_ACC_38014:T416-ponPVR	P15151	QDPQtEGtR______					ZNF251	pT_ACC_54324:T316-ponZNF251	Q9BRH9	IQHRIIHtGEkPYKC
R3HDM2	pT_ACC_38158:T357-ponR3HDM2	Q9Y2K5	FsGISILtRGDsIGS					ZNF251	pT_ACC_54327:T456-ponZNF251	Q9BRH9	VQHRRVHtGEKPYQC
RABEP1	pS_ACC_75771:S414onRABEP1	Q15276	stDsLGtsGsLQSKA					ZNF28	pT_ACC_54449:T686-ponZNF28	P17035	AQHQRVHtGEkPYkC
RANBP3	pT_ACC_38744:T128-ponRANBP3	Q9H6Z4	RERtssLtQFPPsQS					ZNF304	pT_ACC_54566:T330-ponZNF304	Q9HCX3	VQHQRVHtGERsYDC
RBBP6	pS_ACC_77381:S1703onRBBP6	Q7Z6E9	PSVsPsRsHsPsGSQ					ZNF304	pT_ACC_54566:T330-ponZNF304	Q9HCX3	VQHQRVHtGERsYDC
Rb-like2	pT_ACC_39077:T665-ponRb-like2	Q08999	RsItsPttLyDRySs					ZNF38	pT_ACC_54539:T335-ponZNF38	P17036	IHHQRIHtGEkPYEC
RDBP	pS_ACC_78293:S251onRDBP	P18615	GPFRRsDsFPERRAP					ZNF38	pT_ACC_54539:T335-ponZNF38	P17036	IHHQRIHtGEkPYEC
REPS1	pS_ACC_78488:S561onREPS1	Q96D71	QPsHsRsssLDMNRT					ZNF391	pS_ACC_108252:S319onZNF391	Q9UJN7	KGFSRSSsLIIHQRt
REPS1	pS_ACC_78489:S562onREPS1	Q96D71	PsHsRsssLDMNRTF					ZNF433	pT_ACC_55048:T557-ponZNF433	Q8N7K0	QIHGRtHtGEkPYEC
RIMS2	pS_ACC_79639:S1409onRIMS2	Q9UQ26	SStGPSYsRS_____					ZNF497	pT_ACC_55338:T213-ponZNF497	Q6ZNH5	VQHRRtHtGEKPYEC
RNF19	pS_ACC_80150:S282onRNF19	Q9NV58	LRLRTIRsSsIsYsQ					ZNF562	pT_ACC_55626:T395-ponZNF562	Q6V9R5	TQHRRIHtGEKPyEC
RPRC1	pS_ACC_80947:S454onRPRC1	Q3KQU3	PRARLsAstAsELsP					ZNF567	pT_ACC_55664:T304-ponZNF567	Q8N184	IDHQRtHtGEKPFVC
SCEL	pS_ACC_82685:S68onSCEL	O95171	VVLNRHNsHDALDRK					ZNF626	pT_ACC_56048:T392-ponZNF626	Q68DY1	TTHKIIHtGEkPYkC
SCLT1	pS_ACC_82732:S656onSCLT1	Q96NL6	NRLQRRLsQAEERAA					ZNF652	pT_ACC_56132:T206-ponZNF652	Q9Y2D9	AAAttsPtPRTTRGR
SEMA6A	pT_ACC_41979:T939-ponSEMA6A	Q9H2E6	TTLKRNNtNSSNSSH					ZNF718	pT_ACC_56525:T362-ponZNF718	Q3SXZ3	TTHKRIHtGEKPYTC
SH2D4A	pT_ACC_42443:T313-ponSH2D4A	Q9H788	RNQGVVRtLsssAQE					ZNF761	pS_ACC_109371:S620onZNF761	Q86XN6	KTFSRtssLtCHRRL
SHARP	pS_ACC_85360:S736onSHARP	Q96T58	VHLRRPQsPGAsPsQ					ZNF816A	pT_ACC_56951:T448-ponZNF816A	Q0VGE8	AEHQRVHtGEkPYKC
SHARP	pT_ACC_44694:T1059-ponSHARP	Q96T58	IKLDRLNtVAsPKDC					53BP1	pS_ACC_327:S1317on53BP1	Q12888	SSLHRtssGtsLSAM
SHRM	pS_ACC_85657:S890onSHRM	Q8TF72	ARLLRsQstFQLSSE					FGFR2	pS_ACC_33413:S440onFGFR2	P21802	ESSSsMNsNtPLVRI
SHRM	pT_ACC_42644:T814-ponSHRM	Q8TF72	HNYRPHRtVstsstS					K8	pT_ACC_24025:T305-ponK8	P05787	DDLRRtktEIsEMNR
Sin1	pS_ACC_85852:S512onSin1	Q9BPZ7	LNRRTsFsFQKEKKS
SIPA1L1	pT_ACC_42776:T9-ponSIPA1L1	O43166	TSLkRSQtERPLATD
SLAM	pS_ACC_86350:S277onSLAM	Q13291	QTTVEKKsLtIyAQV
SLC6A16	pT_ACC_43454:T46-ponSLC6A16	Q9GZN6	TRsAtSWtSEAQVSA
smMLCK	pS_ACC_88111:S343onsmMLCK	Q15746	PVLQKTSsSITLQAA
SMRT	pT_ACC_30536:T1902-ponSMRT	Q9Y618	ITAVEPstPtVLRST
SMTNL2	pS_ACC_88284:S344onSMTNL2	Q2TAL5	ARLKRsQsFGVASAS
SOGA1	pT_ACC_44220:T1142-ponSOGA1	O94964	VGLAsVGtQTIRTVs
SOGA1	pT_ACC_44221:T1154-ponSOGA1	O94964	TVsVGLQtDPPRSSL
SPATA21	pT_ACC_44579:T109-ponSPATA21	Q7Z572	ASKARSQtAQKSPRT
SPRY2	pT_ACC_44871:T124-ponSPRY2	O43597	GsRSsTRtSTSsSSs
SPTBN1iso2	pS_ACC_90169:S7onSPTBN1iso2	Q01082-3	_MELQRtssIsGPLs
SPTBN1iso3	pT_ACC_44942:T6-ponSPTBN1iso3	Q01082-3	__MELQRtssIsGPL
SRm160	pS_ACC_90720:S636onSRm160	Q8IYB3	PPPKRRVsHsPPPKQ
STYX	pS_ACC_92484:S201onSTYX	Q8WUJ0	VHSGTTGsLKRTHEE
STYX	pS_ACC_92484:S201onSTYX	Q8WUJ0	VHSGTTGsLKRTHEE
TAF4	pT_ACC_46569:T409-ponTAF4	O00268	KGAAGAVtQsLSrtP
TAGAP	pS_ACC_93730:S479onTAGAP	Q8N103	SPVASPssPKRNFFS
Tara	pT_ACC_49322:T847-ponTara	Q9H2D6	KRDNLRPtCTQRDRT
TAT-SF1	pS_ACC_94115:S385onTAT-SF1	O43719	ANRGLRRsDsVSAsE
TBC1D22B	pS_ACC_94393:S114onTBC1D22B	Q9NU19	LRVKPERsQsttsDV
TEX15	pS_ACC_95520:S1478onTEX15	Q9BXT5	kDSVYKRsMTEGStV
TMEM151B	pT_ACC_48037:T505-ponTMEM151B	Q8IW70	AsCPtEQtRLSSQAS
TMEM225	pT_ACC_48103:T218-ponTMEM225	Q6GV28	SLNKKVQtRHVTWAL
TPPP	pT_ACC_48975:T162-ponTPPP	O94811	tKAIssPtVSRLTDT
TRMT5	pS_ACC_99949:S499onTRMT5	Q32P41	QRtAEAFsDEkTQIV
TSPYL2	pS_ACC_100431:S339onTSPYL2	Q9H2G4	SGRLVSHstPIRWHR
UBE2J1	pT_ACC_50674:T267-ponUBE2J1	Q9Y385	QSQRRLstsPDVIQG
USP24	pS_ACC_102497:S1132onUSP24	Q9UPU5	GRKKTLLsEsssQSs
USP54	pS_ACC_102890:S1420onUSP54	Q70EL1	RRISRSLsGTVVSER
USP8	pS_ACC_102964:S711onUSP8	P40818	AERDREPsKLKRsys
Vimentin	pT_ACC_51695:T35-ponVimentin	P08670	rsyVttstrtysLGs
ZBTB6	pS_ACC_106217:S395onZBTB6	Q15916	DMDFKHKsALKKHLT
ZBTB6	pS_ACC_106217:S395onZBTB6	Q15916	DMDFKHKsALKKHLT
ZC3H13	pS_ACC_106371:S381onZC3H13	Q5T200	yPsHsLssPQRKQsP
ZC3H13	pT_ACC_53010:T9-ponZC3H13	Q5T200	SKIRRKVtVENTKTI
ZFP90	pT_ACC_53405:T333-ponZFP90	Q8TF47	VQHQRIHtGEkPYRC
ZIC1	pT_ACC_53502:T327-ponZIC1	Q15915	KIHKRtHtGEKPFKC
ZIC1	pT_ACC_53502:T327-ponZIC1	Q15915	KIHKRtHtGEKPFKC
ZNF134	pT_ACC_53768:T227-ponZNF134	P52741	VQHQRIHtGERPYEC
ZNF134	pT_ACC_53768:T227-ponZNF134	P52741	VQHQRIHtGERPYEC
ZNF160	pT_ACC_53899:T644-ponZNF160	Q9HCG1	ATHRRIHtGEKPYkC
ZNF182	pT_ACC_53983:T313-ponZNF182	P17025	IIHyRtHtGEkPYEC
ZNF251	pT_ACC_54324:T316-ponZNF251	Q9BRH9	IQHRIIHtGEkPYKC
ZNF251	pT_ACC_54327:T456-ponZNF251	Q9BRH9	VQHRRVHtGEKPYQC
ZNF251	pT_ACC_54327:T456-ponZNF251	Q9BRH9	VQHRRVHtGEKPYQC
ZNF28	pT_ACC_54449:T686-ponZNF28	P17035	AQHQRVHtGEkPYkC
ZNF304	pT_ACC_54566:T330-ponZNF304	Q9HCX3	VQHQRVHtGERsYDC
ZNF304	pT_ACC_54566:T330-ponZNF304	Q9HCX3	VQHQRVHtGERsYDC
ZNF329	pS_ACC_108140:S301onZNF329	Q86UD4	KTFNRNSsLILHQRt
ZNF38	pT_ACC_54539:T335-ponZNF38	P17036	IHHQRIHtGEkPYEC
ZNF38	pT_ACC_54539:T335-ponZNF38	P17036	IHHQRIHtGEkPYEC
ZNF391	pS_ACC_108252:S319onZNF391	Q9UJN7	KGFSRSSsLIIHQRt
ZNF433	pT_ACC_55048:T557-ponZNF433	Q8N7K0	QIHGRtHtGEkPYEC
ZNF445	pT_ACC_55138:T704-ponZNF445	P59923	VDHQRIHtGEKPYQC
ZNF497	pT_ACC_55338:T213-ponZNF497	Q6ZNH5	VQHRRtHtGEKPYEC
ZNF554	pT_ACC_55568:T347-ponZNF554	Q86TJ5	sEHQRIHtGEKPYEC
ZNF556	pT_ACC_55586:T224-ponZNF556	Q9HAH1	sLTEHVRtHtGEKPY
ZNF556	pT_ACC_55586:T224-ponZNF556	Q9HAH1	sLTEHVRtHtGEKPY
ZNF562	pT_ACC_55626:T395-ponZNF562	Q6V9R5	TQHRRIHtGEKPyEC
ZNF567	pT_ACC_55664:T304-ponZNF567	Q8N184	IDHQRtHtGEKPFVC
ZNF567	pT_ACC_55674:T472-ponZNF567	Q8N184	VAHQRtHtGEKSYEC
ZNF626	pT_ACC_56048:T392-ponZNF626	Q68DY1	TTHKIIHtGEkPYkC
ZNF652	pT_ACC_56132:T206-ponZNF652	Q9Y2D9	AAAttsPtPRTTRGR
ZNF665	pT_ACC_56191:T500-ponZNF665	Q9H7R5	AIHQRIHtGEKPYkC
ZNF768	pT_ACC_56701:T480-ponZNF768	Q9H5H4	IQHQRSHtGERPYRC
ZNF772	pT_ACC_56721:T289-ponZNF772	Q68DY9	VQHQRVHtGERPYEC
ZNF772	pT_ACC_56721:T289-ponZNF772	Q68DY9	VQHQRVHtGERPYEC
ZNF808	pT_ACC_56909:T338-ponZNF808	Q8N4W9	VIHKAIHtGEkPYkC
ZNF816A	pT_ACC_56951:T448-ponZNF816A	Q0VGE8	AEHQRVHtGEkPYKC
ZNF85	pT_ACC_57104:T309-ponZNF85	Q03923	TTHRKIHtGEkPYkC
53BP1	pS_ACC_327:S1317on53BP1	Q12888	SSLHRtssGtsLSAM
Chk2	pT_ACC_9136:T378-ponChk2	O96017	HskILGEtsLMRtLC
Chk2	pT_ACC_9136:T378-ponChk2	O96017	HskILGEtsLMRtLC
FGFR2	pS_ACC_33413:S440onFGFR2	P21802	ESSSsMNsNtPLVRI
K8	pT_ACC_24025:T305-ponK8	P05787	DDLRRtktEIsEMNR
RIN2	pT_ACC_40034:T337-ponRIN2	Q8WYP3	TQtSMPEtVNHNKHG
hnRNPA2/B1	pT_ACC_20128:T176-ponhnRNPA2/B1	P22626	IVLQkyHtINGHNAE
FAM65Biso2	pT_ACC_40084:T352-ponFAM65Biso2	Q9Y4F9-2	QGtPEtPtFKDHSFF

## Sheet: Full Length CHK2 Kinase Screen
Replicate 1				Replicate 2				Replicate 3
Protein	Description	ACC ID	Site +/- 7 AA Sequence	Protein	Description	ACC ID	Site +/- 7 AA Sequence	Protein	Description	ACC ID	Site +/- 7 AA Sequence
ABCC1	pS_ACC_843:S925onABCC1	P33527	ssysGDIsRHHNstA	ABCC1	pS_ACC_843:S925onABCC1	P33527	ssysGDIsRHHNstA	ABCC1	pS_ACC_843:S925onABCC1	P33527	ssysGDIsRHHNstA
abLIM	pT_ACC_442:T451-ponabLIM	O14639	DRMIHRstsQGsINs	ABCC1	pS_ACC_843:S925onABCC1	P33527	ssysGDIsRHHNstA	abLIM	pT_ACC_442:T451-ponabLIM	O14639	DRMIHRstsQGsINs
AHCYL2	pS_ACC_2575:S149onAHCYL2	Q96HN2	RSLsRsIsQssTDsY	abLIM	pT_ACC_442:T451-ponabLIM	O14639	DRMIHRstsQGsINs	AHCYL2	pS_ACC_2575:S149onAHCYL2	Q96HN2	RSLsRsIsQssTDsY
AHCYL2	pS_ACC_2577:S152onAHCYL2	Q96HN2	sRsIsQssTDsYSsA	Afadin	pS_ACC_2352:S210onAfadin	P55196	yKDMPETsFTRTIsN	AIM1Liso2	pS_ACC_2991:S194onAIM1Liso2	E7ET48	HVDRRMSsSVtVRPV
AIM1Liso2	pS_ACC_2991:S194onAIM1Liso2	E7ET48	HVDRRMSsSVtVRPV	AHCYL2	pS_ACC_2575:S149onAHCYL2	Q96HN2	RSLsRsIsQssTDsY	ALS2	pS_ACC_3855:S1335onALS2	Q96Q42	SRRQHRDsPEILSRs
AMPKA2	pT_ACC_36861:T485-ponAMPKA2	P54646	EQRsGsStPQRsCsA	AIM1Liso2	pS_ACC_2991:S194onAIM1Liso2	E7ET48	HVDRRMSsSVtVRPV	APCL	pS_ACC_5650:S2016onAPCL	O95996	sELSSAEsAASAPQG
APBA1	pS_ACC_5382:S78onAPBA1	Q02410	RGECLARsAsTEsGF	ALS2	pS_ACC_3855:S1335onALS2	Q96Q42	SRRQHRDsPEILSRs	APCL	pS_ACC_5650:S2016onAPCL	O95996	sELSSAEsAASAPQG
APCL	pS_ACC_5650:S2016onAPCL	O95996	sELSSAEsAASAPQG	APCL	pS_ACC_5650:S2016onAPCL	O95996	sELSSAEsAASAPQG	ATP9Biso3	pT_ACC_4469:T26-ponATP9Biso3	Q6ZNW8	TSARAQRtVsTHSVH
Arg	pS_ACC_6141:S820onArg	P42684	ERtVstssQPEENVD	APCL	pS_ACC_5650:S2016onAPCL	O95996	sELSSAEsAASAPQG	ATP9Biso3	pT_ACC_4469:T26-ponATP9Biso3	Q6ZNW8	TSARAQRtVsTHSVH
ArgBP2	pT_ACC_44301:T292-ponArgBP2	O94875	PGssTTLtKsFTsss	Arg	pS_ACC_6141:S820onArg	P42684	ERtVstssQPEENVD	BIN2	pS_ACC_10706:S263onBIN2	Q9UBW5	SRRsLVIsPPVRtAt
ARHGAP13	pT_ACC_45066:T1028-ponARHGAP13	Q7Z6B7	EPQIRRstsSSsDTM	ARHGAP13	pS_ACC_6323:S932onARHGAP13	Q7Z6B7	DSLKKIDsPPIRRST	CASC5	pT_ACC_23743:T1843-ponCASC5	Q8NG31	LIKNLsRtPssCsss
ATP9Biso3	pT_ACC_4469:T26-ponATP9Biso3	Q6ZNW8	TSARAQRtVsTHSVH	ATP9Biso3	pT_ACC_4469:T26-ponATP9Biso3	Q6ZNW8	TSARAQRtVsTHSVH	CCDC45	pS_ACC_15183:S451onCCDC45	Q96GE4	PYRsHsLsPsPVNKH
ATP9Biso3	pT_ACC_4469:T26-ponATP9Biso3	Q6ZNW8	TSARAQRtVsTHSVH	ATP9Biso3	pT_ACC_4469:T26-ponATP9Biso3	Q6ZNW8	TSARAQRtVsTHSVH	CD68	pT_ACC_7752:T59-ponCD68	P34810	RTTKSHKtTTHRTTT
BEND3	pS_ACC_10554:S379onBEND3	Q5T5X7	KDQEEALsLDRSSTI	BEND3	pS_ACC_10554:S379onBEND3	Q5T5X7	KDQEEALsLDRSSTI	Chk2	pT_ACC_9134:T225-ponChk2	O96017	DEYIMSktLGSGACG
BIN2	pS_ACC_10706:S263onBIN2	Q9UBW5	SRRsLVIsPPVRtAt	BIN2	pS_ACC_10706:S263onBIN2	Q9UBW5	SRRsLVIsPPVRtAt	Chk2	pT_ACC_9136:T378-ponChk2	O96017	HskILGEtsLMRtLC
BNIP2	pT_ACC_5356:T119-ponBNIP2	Q12982	kGsItEytAAEEkED	BPGM	pT_ACC_5407:T182-ponBPGM	P07738	PEVLrGKtILIsAHG	Chk2	pT_ACC_9136:T378-ponChk2	O96017	HskILGEtsLMRtLC
BPGM	pT_ACC_5407:T182-ponBPGM	P07738	PEVLrGKtILIsAHG	BTN2A2	pS_ACC_11878:S522onBTN2A2	Q8WVV5	HRVGtHQsL______	Chk2	pT_ACC_9136:T378-ponChk2	O96017	HskILGEtsLMRtLC
BTN2A2	pS_ACC_11878:S522onBTN2A2	Q8WVV5	HRVGtHQsL______	C330043M08Rik	pS_ACC_12875:S295onC330043M08Rik	Q4G0A6	SsPPHLPsKRLPPWD	CNNM4	pT_ACC_9842:T657-ponCNNM4	Q6P4Q7	DRsPAHPtPLsRSAs
C330043M08Rik	pS_ACC_12875:S295onC330043M08Rik	Q4G0A6	SsPPHLPsKRLPPWD	C7orf43	pS_ACC_13058:S515onC7orf43	Q8WVR3	HQASLGRsQsFsHQQ	CPSF4	pS_ACC_21119:S201onCPSF4	O95639	NPPLQRsssLIQLTS
C7orf43	pS_ACC_13058:S515onC7orf43	Q8WVR3	HQASLGRsQsFsHQQ	C7orf43	pS_ACC_13058:S515onC7orf43	Q8WVR3	HQASLGRsQsFsHQQ	CRF-R1	pS_ACC_21288:S437onCRF-R1	P34998	PTRVsFHsIKQstAV
C7orf43	pS_ACC_13058:S515onC7orf43	Q8WVR3	HQASLGRsQsFsHQQ	CARD11	pS_ACC_14201:S515onCARD11	Q9BXL7	QRAKsPIsLKRTSDF	DOCK2	pS_ACC_25721:S593onDOCK2	Q92608	sssVGGLsVSSRDVF
CARD11	pS_ACC_14201:S515onCARD11	Q9BXL7	QRAKsPIsLKRTSDF	CASC5	pT_ACC_23743:T1843-ponCASC5	Q8NG31	LIKNLsRtPssCsss	DOCK7iso3	pS_ACC_25832:S1390onDOCK7iso3	Q96N67-3	SRGQLERsPsGsAFG
CASC5	pT_ACC_23743:T1843-ponCASC5	Q8NG31	LIKNLsRtPssCsss	CCDC45	pS_ACC_15183:S451onCCDC45	Q96GE4	PYRsHsLsPsPVNKH	Erbin	pS_ACC_29554:S1085onErbin	Q96RT1	ssVSsTAsVNLGDPG
CCDC45	pS_ACC_15183:S451onCCDC45	Q96GE4	PYRsHsLsPsPVNKH	CD33	pT_ACC_7707:T302-ponCD33	P20138	GRNDtHPtTGSAsPK	FALZ	pS_ACC_30614:S198onFALZ	Q12830	ESSFRSHstYsstPG
CD33	pT_ACC_7707:T302-ponCD33	P20138	GRNDtHPtTGSAsPK	CENTB5	pT_ACC_521:T393-ponCENTB5	Q96P50	tSsIDsAtDtrErGV	FRMD6	pT_ACC_17082:T386-ponFRMD6	Q96NE9	KRLsRHstASHSSSH
CD68	pT_ACC_7752:T59-ponCD68	P34810	RTTKSHKtTTHRTTT	CEP131	pS_ACC_17763:S52onCEP131	Q9UPN4	sVsVVTGsEQKRkVL	FZR1	pT_ACC_17343:T32-ponFZR1	Q9UM11	TEMRRtLtPAssPVs
CEP131	pS_ACC_17763:S52onCEP131	Q9UPN4	sVsVVTGsEQKRkVL	Chk2	pT_ACC_9134:T225-ponChk2	O96017	DEYIMSktLGSGACG	GAPVD1	pS_ACC_35822:S914onGAPVD1	Q14C86	SsVRRPMsDPsWNRR
CEP131	pS_ACC_17769:S76onCEP131	Q9UPN4	AINNLRRsNsttQVS	Chk2	pT_ACC_9136:T378-ponChk2	O96017	HskILGEtsLMRtLC	HGKiso3	pS_ACC_40287:S543onHGKiso3	E7ESS2	SHsFsDPsPKFAHHH
CEP131	pS_ACC_17769:S76onCEP131	Q9UPN4	AINNLRRsNsttQVS	Chk2	pT_ACC_9136:T378-ponChk2	O96017	HskILGEtsLMRtLC	ICAP1	pS_ACC_42503:S29onICAP1	O14713	KSKsVDssLGGLSRS
CEP170iso2	pS_ACC_17941:S734onCEP170iso2	Q5SW79-2	DKKESSKsLVRQGsF	CMTM4	pT_ACC_9764:T208-ponCMTM4	Q8IZR5	PEIQRLDtFSYSTNV	ICAP1	pT_ACC_21896:T47-ponICAP1	O14713	AsLDTDStKsSGQSN
CEP170iso2	pS_ACC_17941:S734onCEP170iso2	Q5SW79-2	DKKESSKsLVRQGsF	CNNM4	pT_ACC_9842:T657-ponCNNM4	Q6P4Q7	DRsPAHPtPLsRSAs	INPP5E	pS_ACC_43498:S241onINPP5E	Q9NRR6	LGPGRPRsPLACDDC
Chk2	pS_ACC_18948:S260onChk2	O96017	KRKFAIGsAREADPA	CPSF4	pS_ACC_21119:S201onCPSF4	O95639	NPPLQRsssLIQLTS	LNX1	pS_ACC_50592:S238onLNX1	Q8TBB1	LRRTKsGsAVANHAD
Chk2	pT_ACC_9134:T225-ponChk2	O96017	DEYIMSktLGSGACG	DCBLD1	pS_ACC_23092:S616onDCBLD1	Q8N8Z6	VLRAHtFsAQsGyRV	LNX1	pS_ACC_50592:S238onLNX1	Q8TBB1	LRRTKsGsAVANHAD
Chk2	pT_ACC_9136:T378-ponChk2	O96017	HskILGEtsLMRtLC	DCBLD1	pS_ACC_23092:S616onDCBLD1	Q8N8Z6	VLRAHtFsAQsGyRV	LNX1	pS_ACC_50592:S238onLNX1	Q8TBB1	LRRTKsGsAVANHAD
Chk2	pT_ACC_9136:T378-ponChk2	O96017	HskILGEtsLMRtLC	DENND4C	pT_ACC_11934:T1324-ponDENND4C	Q5VZ89	RTHKERstsLsALVR	MAGE-B3	pS_ACC_52350:S78onMAGE-B3	O15480	TtTSVDVsYKKSYKG
Chk2	pT_ACC_9141:T432-ponChk2	O96017	PPFSEHRtQVsLkDQ	DMXL1	pS_ACC_25042:S574onDMXL1	Q9Y485	SGLTRstsMLISSGH	MFFiso2	pT_ACC_27301:T149-ponMFFiso2	Q9GZY8-2	VRNDsLVtPsPQQAR
CLASP1	pS_ACC_19477:S594onCLASP1	Q7Z460	KsVsTTGsLQRsRsD	DOCK10	pT_ACC_12805:T1440-ponDOCK10	Q96BY6	HKQHRsQtLPIIRGK	MLL	pT_ACC_23624:T993-ponMLL	Q03164	EKTLCLstPsSSTVK
CLASP2	pS_ACC_19549:S360onCLASP2	O75122	AGsSKASsLPGsLQR	DOCK2	pS_ACC_25721:S593onDOCK2	Q92608	sssVGGLsVSSRDVF	NDRG1	pT_ACC_30599:T328-ponNDRG1	Q92597	TRLMRsRtAsGssVt
CLASP2	pS_ACC_19550:S364onCLASP2	O75122	KASsLPGsLQRsRsD	DOCK7iso3	pS_ACC_25832:S1390onDOCK7iso3	Q96N67-3	SRGQLERsPsGsAFG	NDRG2	pT_ACC_30610:T330-ponNDRG2	Q9UN36	tRLsRsRtAsLtsAA
CMYA3	pS_ACC_20082:S2996onCMYA3	A4UGR9	EIHRANtsPsPPRsR	DVL3	pS_ACC_26678:S639onDVL3	Q92997	HsHRsHHsLAssLRS	NOT2	pT_ACC_9866:T93-ponNOT2	Q9NZN8	MrGMsNNtPQLNRsL
CNNM4	pT_ACC_9842:T657-ponCNNM4	Q6P4Q7	DRsPAHPtPLsRSAs	EEFSEC	pT_ACC_13716:T30-ponEEFSEC	P57772	LARALsTtASTAAFD	PCTP	pS_ACC_67571:S139onPCTP	Q9UKL6	VILARSTsMPQLGER
COL4A3BP	pS_ACC_20594:S125onCOL4A3BP	Q9Y5P4	EsGyGsEssLRRHGs	eIF3-theta	pT_ACC_13979:T574-poneIF3-theta	Q14152	RILARRQtIEERKER	PERQ1	pS_ACC_68463:S638onPERQ1	O75420	PTMSRsLsVPDSGRL
CPSF4	pS_ACC_21119:S201onCPSF4	O95639	NPPLQRsssLIQLTS	EMCN	pS_ACC_28500:S180onEMCN	Q9ULC0	tEGGKNAstsATSRS	PIK4CA	pT_ACC_34683:T255-ponPIK4CA	P42356	EGtLkRktssVssIs
DCBLD1	pS_ACC_23092:S616onDCBLD1	Q8N8Z6	VLRAHtFsAQsGyRV	Erbin	pS_ACC_29554:S1085onErbin	Q96RT1	ssVSsTAsVNLGDPG	PITPNM2	pS_ACC_70021:S1298onPITPNM2	Q9BZ72	NHLLRTIsAQPSGPS
DCBLD2	pS_ACC_23104:S724onDCBLD2	Q96PD2	tLLsRtDsCssAQAQ	FALZ	pS_ACC_30614:S198onFALZ	Q12830	ESSFRSHstYsstPG	PITPNM2	pS_ACC_70021:S1298onPITPNM2	Q9BZ72	NHLLRTIsAQPSGPS
DNMBP	pT_ACC_12718:T1363-ponDNMBP	Q6XZF7	SVGSHSStESEHGSS	FAM47A	pT_ACC_15817:T537-ponFAM47A	Q5JRC9	LGPEPPKtRRVssLR	PRKD2	pT_ACC_37001:T227-ponPRKD2	Q9BZL6	EELSRsTtELLPRRP
DOCK2	pS_ACC_25721:S593onDOCK2	Q92608	sssVGGLsVSSRDVF	FAM65B	pS_ACC_31973:S19onFAM65B	Q9Y4F9	GPNGIIRsQsFAGFs	Pumilio-1	pS_ACC_74986:S713onPumilio-1	Q14671	RRDsLtGssDLykRT
DOCK7iso3	pS_ACC_25832:S1390onDOCK7iso3	Q96N67-3	SRGQLERsPsGsAFG	FFR	pS_ACC_33245:S654onFFR	Q9UID3	TFsVysssRQQGRYA	RC3	pT_ACC_12423:T1398-ponRC3	Q8TDJ6	TKRHLSRtIsVsGsT
DVL3	pS_ACC_26678:S639onDVL3	Q92997	HsHRsHHsLAssLRS	FGFR2	pS_ACC_33413:S440onFGFR2	P21802	ESSSsMNsNtPLVRI	RIMS2	pS_ACC_79639:S1409onRIMS2	Q9UQ26	SStGPSYsRS_____
EEFSEC	pT_ACC_13716:T30-ponEEFSEC	P57772	LARALsTtASTAAFD	FRMD6	pT_ACC_17082:T386-ponFRMD6	Q96NE9	KRLsRHstASHSSSH	SEMA6A	pT_ACC_41979:T939-ponSEMA6A	Q9H2E6	TTLKRNNtNSSNSSH
eIF3-theta	pT_ACC_13979:T574-poneIF3-theta	Q14152	RILARRQtIEERKER	FRMD6	pT_ACC_17082:T386-ponFRMD6	Q96NE9	KRLsRHstASHSSSH	SLAM	pS_ACC_86350:S277onSLAM	Q13291	QTTVEKKsLtIyAQV
EMCN	pS_ACC_28500:S180onEMCN	Q9ULC0	tEGGKNAstsATSRS	FZR1	pT_ACC_17343:T32-ponFZR1	Q9UM11	TEMRRtLtPAssPVs	smoothelin	pS_ACC_88151:S514onsmoothelin	P53814	STITRVNsPGTLARL
EPS8	pT_ACC_14904:T655-ponEPS8	Q12929	SKVPANItRQNssss	GABRA4	pS_ACC_35560:S481onGABRA4	P48169	stRHVFGsRLQRIKT	SPRY2	pT_ACC_44871:T124-ponSPRY2	O43597	GsRSsTRtSTSsSSs
Erbin	pS_ACC_29554:S1085onErbin	Q96RT1	ssVSsTAsVNLGDPG	GAPVD1	pS_ACC_35822:S914onGAPVD1	Q14C86	SsVRRPMsDPsWNRR	SPTBN1iso2	pS_ACC_90169:S7onSPTBN1iso2	Q01082-3	_MELQRtssIsGPLs
FALZ	pS_ACC_30614:S198onFALZ	Q12830	ESSFRSHstYsstPG	HDGF2	pS_ACC_39691:S260onHDGF2	Q7Z4V5	sAsssssssSSsDsD	ZNF251	pT_ACC_54327:T456-ponZNF251	Q9BRH9	VQHRRVHtGEKPYQC
FAM47A	pT_ACC_15817:T537-ponFAM47A	Q5JRC9	LGPEPPKtRRVssLR	HEATR5B	pT_ACC_19402:T1563-ponHEATR5B	Q9P2D3	SGLQKRstsVNLNQA	ZNF304	pT_ACC_54566:T330-ponZNF304	Q9HCX3	VQHQRVHtGERsYDC
FAM53B	pS_ACC_31858:S179onFAM53B	Q14153	SRANVLssPCDQAGL	HGKiso3	pS_ACC_40287:S543onHGKiso3	E7ESS2	SHsFsDPsPKFAHHH	ZNF391	pS_ACC_108252:S319onZNF391	Q9UJN7	KGFSRSSsLIIHQRt
FAM65B	pS_ACC_31973:S19onFAM65B	Q9Y4F9	GPNGIIRsQsFAGFs	HGKiso3	pS_ACC_40290:S611onHGKiso3	E7ESS2	PVLSRRDsPLQGsGQ	ZNF562	pT_ACC_55626:T395-ponZNF562	Q6V9R5	TQHRRIHtGEKPyEC
FFR	pS_ACC_33245:S654onFFR	Q9UID3	TFsVysssRQQGRYA	HIVEP3	pS_ACC_40656:S944onHIVEP3	Q5T1R4	NVsLSGssRSASFER	ZNF652	pT_ACC_56132:T206-ponZNF652	Q9Y2D9	AAAttsPtPRTTRGR
FGFR2	pS_ACC_33413:S440onFGFR2	P21802	ESSSsMNsNtPLVRI	ICAP1	pT_ACC_21896:T47-ponICAP1	O14713	AsLDTDStKsSGQSN	53BP1	pS_ACC_327:S1317on53BP1	Q12888	SSLHRtssGtsLSAM
FRMD6	pT_ACC_17082:T386-ponFRMD6	Q96NE9	KRLsRHstASHSSSH	IRS2	pT_ACC_21783:T580-ponIRS2	Q9Y4H2	KRtysLttPARQRPV	53BP1	pS_ACC_327:S1317on53BP1	Q12888	SSLHRtssGtsLSAM
FRMD6	pT_ACC_17082:T386-ponFRMD6	Q96NE9	KRLsRHstASHSSSH	ITGB4iso2	pS_ACC_44437:S1424onITGB4iso2	P16144-2	tLTRDyNsLTRSEHS	Chk2	pT_ACC_9136:T378-ponChk2	O96017	HskILGEtsLMRtLC
FZR1	pT_ACC_17343:T32-ponFZR1	Q9UM11	TEMRRtLtPAssPVs	KIAA1522	pS_ACC_46814:S333onKIAA1522	Q9P206	AsPASVRsLGRFssV	Chk2	pT_ACC_9136:T378-ponChk2	O96017	HskILGEtsLMRtLC
GABRA4	pS_ACC_35560:S481onGABRA4	P48169	stRHVFGsRLQRIKT	KIAA1614	pT_ACC_22970:T962-ponKIAA1614	Q5VZ46	SEGSLQRtGsGsGGH	Chk2	pT_ACC_9136:T378-ponChk2	O96017	HskILGEtsLMRtLC
GPBP1L1	pS_ACC_37737:S76onGPBP1L1	Q9HC44	PsLFRHDsVDSGVSK	KIF20B	pS_ACC_47473:S1712onKIF20B	Q96Q89	KKTYSLRsQAsIIGV	K8	pT_ACC_24025:T305-ponK8	P05787	DDLRRtktEIsEMNR
GRIP1	pT_ACC_18712:T972-ponGRIP1	Q9Y3R0	SQTTRSNtLPSDVGR	KIN	pT_ACC_23352:T232-ponKIN	O60870	LGPSALktIGssAsV
GTF2E2	pT_ACC_18882:T19-ponGTF2E2	P29084	FKKRALstPVVEkRs	KMO	pT_ACC_23569:T49-ponKMO	O15229	DTRVATFtRGRSINL
HDGF2	pS_ACC_39691:S260onHDGF2	Q7Z4V5	sAsssssssSSsDsD	latrophilin2	pS_ACC_49476:S1334onlatrophilin2	O95490	LIPQRTHsLLyQPQK
HEATR5B	pT_ACC_19402:T1563-ponHEATR5B	Q9P2D3	SGLQKRstsVNLNQA	LNX1	pS_ACC_50592:S238onLNX1	Q8TBB1	LRRTKsGsAVANHAD
HECTD4	pT_ACC_19439:T1081-ponHECTD4	Q9Y4D8	IsGTPAEtPACKSAs	LNX1	pS_ACC_50592:S238onLNX1	Q8TBB1	LRRTKsGsAVANHAD
HEG1	pT_ACC_19467:T356-ponHEG1	Q9ULI3	sLGPVsKtEGFPKDs	LRP12	pS_ACC_51241:S755onLRP12	Q9Y561	SSLSQNQsPLRQLDN
HGKiso3	pS_ACC_40287:S543onHGKiso3	E7ESS2	SHsFsDPsPKFAHHH	MAGE-B3	pS_ACC_52350:S78onMAGE-B3	O15480	TtTSVDVsYKKSYKG
HGKiso3	pS_ACC_40290:S611onHGKiso3	E7ESS2	PVLSRRDsPLQGsGQ	MARK2	pS_ACC_53192:S456onMARK2	Q7KZI7	sTAKVPAsPLPGLER
HIVEP3	pS_ACC_40656:S944onHIVEP3	Q5T1R4	NVsLSGssRSASFER	MBNL1	pS_ACC_53720:S272onMBNL1	Q9NR56	tAAAMtQsAVKSLKR
HN1	pS_ACC_40954:S80onHN1	Q9UK76	GREDLEssGLQRRNs	MCC	pS_ACC_53782:S770onMCC	P23508	NDLKRANsNLVAAYE
ICAP1	pT_ACC_21896:T47-ponICAP1	O14713	AsLDTDStKsSGQSN	MDM4	pT_ACC_26977:T365-ponMDM4	O15151	DVPDCRRtIsAPVVR
IRS2	pT_ACC_21775:T350-ponIRS2	Q9Y4H2	RtDsLAAtPPAAKCS	MFF	pS_ACC_54958:S179onMFF	Q9GZY8	SLWHRsDsAPRNKIS
IRS2	pT_ACC_21783:T580-ponIRS2	Q9Y4H2	KRtysLttPARQRPV	MFFiso2	pT_ACC_27301:T149-ponMFFiso2	Q9GZY8-2	VRNDsLVtPsPQQAR
ITGB4iso2	pS_ACC_44437:S1424onITGB4iso2	P16144-2	tLTRDyNsLTRSEHS	MLL	pT_ACC_23624:T993-ponMLL	Q03164	EKTLCLstPsSSTVK
K8	pT_ACC_24025:T305-ponK8	P05787	DDLRRtktEIsEMNR	MLX	pS_ACC_56398:S98onMLX	Q9UH92	sVVSRANsIGStSAs
KIAA1522	pS_ACC_46814:S333onKIAA1522	Q9P206	AsPASVRsLGRFssV	NADK	pT_ACC_30013:T56-ponNADK	O95544	AsPALGstkEFRRtR
KIAA1614	pT_ACC_22970:T962-ponKIAA1614	Q5VZ46	SEGSLQRtGsGsGGH	NAV1iso2	pT_ACC_30148:T453-ponNAV1iso2	Q8NEY1-2	TASRRNstIVLRTDS
KIF20B	pS_ACC_47473:S1712onKIF20B	Q96Q89	KKTYSLRsQAsIIGV	NCM	pS_ACC_60327:S831onNCM	Q9HCG8	GERRNsFsENEKHTH
KIN	pT_ACC_23352:T232-ponKIN	O60870	LGPSALktIGssAsV	NDRG1	pT_ACC_30599:T328-ponNDRG1	Q92597	TRLMRsRtAsGssVt
LNX1	pS_ACC_50592:S238onLNX1	Q8TBB1	LRRTKsGsAVANHAD	NDRG2	pS_ACC_60573:S344onNDRG2	Q9UN36	AsVDGNRsRsRtLsQ
LNX1	pS_ACC_50592:S238onLNX1	Q8TBB1	LRRTKsGsAVANHAD	NDRG2	pT_ACC_30610:T330-ponNDRG2	Q9UN36	tRLsRsRtAsLtsAA
LRP12	pS_ACC_51241:S755onLRP12	Q9Y561	SSLSQNQsPLRQLDN	NRG3	pT_ACC_31832:T156-ponNRG3	P56975	RTPNRIStRLTTITR
MAGI1	pS_ACC_52431:S748onMAGI1	Q96QZ7	sQNSSQHsVSSHRSL	PERQ1	pS_ACC_68463:S638onPERQ1	O75420	PTMSRsLsVPDSGRL
MAP4iso4	pT_ACC_26110:T660-ponMAP4iso4	P27816-4	PRLSRLAtNTSAPDL	PFKFB3	pT_ACC_34280:T471-ponPFKFB3	Q16875	PLAsPEPtKKPRINs
MARK2	pS_ACC_53192:S456onMARK2	Q7KZI7	sTAKVPAsPLPGLER	PFKFB3	pT_ACC_34280:T471-ponPFKFB3	Q16875	PLAsPEPtKKPRINs
MB21D2	pS_ACC_53652:S433onMB21D2	Q8IYB1	LELQRRGsttsIPsP	PHIP	pT_ACC_34569:T1482-ponPHIP	Q8WWQ0	tsAFstPtRSIPPRH
MB21D2	pS_ACC_53653:S436onMB21D2	Q8IYB1	QRRGsttsIPsPQsD	PIK3R1	pS_ACC_69763:S147onPIK3R1	P27986	EKKGLECstLYRtQs
MBNL1	pS_ACC_53720:S272onMBNL1	Q9NR56	tAAAMtQsAVKSLKR	PIK4CA	pT_ACC_34683:T255-ponPIK4CA	P42356	EGtLkRktssVssIs
MCC	pS_ACC_53782:S770onMCC	P23508	NDLKRANsNLVAAYE	PIK4CA	pT_ACC_34683:T255-ponPIK4CA	P42356	EGtLkRktssVssIs
MCPH1	pT_ACC_26826:T335-ponMCPH1	Q8NEM0	EKYRLsPtLsstKGH	PITPNM2	pS_ACC_70021:S1298onPITPNM2	Q9BZ72	NHLLRTIsAQPSGPS
MDM4	pT_ACC_26977:T365-ponMDM4	O15151	DVPDCRRtIsAPVVR	PITPNM2	pS_ACC_70021:S1298onPITPNM2	Q9BZ72	NHLLRTIsAQPSGPS
MFF	pS_ACC_54958:S179onMFF	Q9GZY8	SLWHRsDsAPRNKIS	plakophilin4	pT_ACC_35164:T445-ponplakophilin4	Q99569	sQtALyRtGsVGIGN
MFFiso2	pT_ACC_27301:T149-ponMFFiso2	Q9GZY8-2	VRNDsLVtPsPQQAR	PLEKHA5	pT_ACC_35408:T438-ponPLEKHA5	Q9HAU0	RGVIsyQtLPRNMPS
MLL	pT_ACC_23624:T993-ponMLL	Q03164	EKTLCLstPsSSTVK	PPIG	pS_ACC_72594:S356onPPIG	Q13427	sRDRFRRsEtPPHWR
MLX	pS_ACC_56398:S98onMLX	Q9UH92	sVVSRANsIGStSAs	PRKD2	pT_ACC_37001:T227-ponPRKD2	Q9BZL6	EELSRsTtELLPRRP
MPHOSPH9	pT_ACC_28042:T820-ponMPHOSPH9	Q99550	VRPSRANtLATSDVS	PSMB10	pS_ACC_74263:S230onPSMB10	P40306	kLLRTLssPTEPVkR
NCM	pS_ACC_60327:S831onNCM	Q9HCG8	GERRNsFsENEKHTH	Pumilio-1	pS_ACC_74986:S713onPumilio-1	Q14671	RRDsLtGssDLykRT
NDRG1	pT_ACC_30599:T328-ponNDRG1	Q92597	TRLMRsRtAsGssVt	PVR	pT_ACC_38014:T416-ponPVR	P15151	QDPQtEGtR______
NDRG2	pT_ACC_30610:T330-ponNDRG2	Q9UN36	tRLsRsRtAsLtsAA	RAF1	pS_ACC_76125:S612onRAF1	P04049	SIELLQHsLPKINRs
NDRG4	pT_ACC_30625:T319-ponNDRG4	Q9ULP0	RSRtAsLtSAsSVDG	RAPGEF6	pT_ACC_38811:T1074-ponRAPGEF6	Q8TEU7	RsLsQGstNsNMLDV
NDRG4	pT_ACC_30625:T319-ponNDRG4	Q9ULP0	RSRtAsLtSAsSVDG	RBBP6	pS_ACC_77381:S1703onRBBP6	Q7Z6E9	PSVsPsRsHsPsGSQ
NHSL1iso2	pT_ACC_31159:T211-ponNHSL1iso2	Q5SYE7-2	VKRRKtItGVPDNIQ	RDBP	pS_ACC_78293:S251onRDBP	P18615	GPFRRsDsFPERRAP
NOC3L	pS_ACC_62651:S108onNOC3L	Q8WTT2	KDLGQRVsFLTRDLs	RHBDF1	pT_ACC_39852:T85-ponRHBDF1	Q96CC6	tQTIRRGtADWFGVs
NT5C2	pS_ACC_63705:S529onNT5C2	P49902	HQLTRsIsEIKPPNL	RIMS2	pS_ACC_79639:S1409onRIMS2	Q9UQ26	SStGPSYsRS_____
optineurin	pS_ACC_64950:S346onoptineurin	Q96CV9	RKNsAIPsELNEKQE	rubicon	pS_ACC_81714:S388onrubicon	Q92622	SSVLRRssFSEGQTL
optineurin	pS_ACC_64950:S346onoptineurin	Q96CV9	RKNsAIPsELNEKQE	SCEL	pS_ACC_82685:S68onSCEL	O95171	VVLNRHNsHDALDRK
PCTP	pS_ACC_67571:S139onPCTP	Q9UKL6	VILARSTsMPQLGER	SCLT1	pS_ACC_82732:S656onSCLT1	Q96NL6	NRLQRRLsQAEERAA
PDE4D	pS_ACC_67838:S202onPDE4D	Q08499	sDsDyDLsPKSMSRN	SH2D4A	pT_ACC_42443:T313-ponSH2D4A	Q9H788	RNQGVVRtLsssAQE
peregrin	pT_ACC_5640:T881-ponperegrin	P55201	LGPNMSStPAHEVGR	SHRM	pS_ACC_85657:S890onSHRM	Q8TF72	ARLLRsQstFQLSSE
PERQ1	pS_ACC_68463:S638onPERQ1	O75420	PTMSRsLsVPDSGRL	SHRM	pT_ACC_42644:T814-ponSHRM	Q8TF72	HNYRPHRtVstsstS
PFKFB3	pT_ACC_34280:T471-ponPFKFB3	Q16875	PLAsPEPtKKPRINs	SIPA1L1	pT_ACC_42752:T1408-ponSIPA1L1	O43166	QAGstPLtRENstFS
PFKFB3	pT_ACC_34280:T471-ponPFKFB3	Q16875	PLAsPEPtKKPRINs	SIPA1L1	pT_ACC_42776:T9-ponSIPA1L1	O43166	TSLkRSQtERPLATD
PFKFB3	pT_ACC_34280:T471-ponPFKFB3	Q16875	PLAsPEPtKKPRINs	SLAM	pS_ACC_86350:S277onSLAM	Q13291	QTTVEKKsLtIyAQV
PHIP	pT_ACC_34569:T1482-ponPHIP	Q8WWQ0	tsAFstPtRSIPPRH	SLC6A16	pT_ACC_43454:T46-ponSLC6A16	Q9GZN6	TRsAtSWtSEAQVSA
PIK3R1	pS_ACC_69763:S147onPIK3R1	P27986	EKKGLECstLYRtQs	SMTNL2	pS_ACC_88284:S344onSMTNL2	Q2TAL5	ARLKRsQsFGVASAS
PIK4CA	pT_ACC_34683:T255-ponPIK4CA	P42356	EGtLkRktssVssIs	SORBS1	pT_ACC_44279:T497-ponSORBS1	Q9BX66	KVVKRSAtLPLPARS
PIK4CA	pT_ACC_34683:T255-ponPIK4CA	P42356	EGtLkRktssVssIs	SPRY2	pT_ACC_44871:T124-ponSPRY2	O43597	GsRSsTRtSTSsSSs
PITPNM2	pS_ACC_70021:S1298onPITPNM2	Q9BZ72	NHLLRTIsAQPSGPS	SRm300	pT_ACC_45307:T792-ponSRm300	Q9UQ35	CPKQKsQtPPRRsRS
PITPNM3	pS_ACC_70050:S928onPITPNM3	Q9BZ71	NHLRRtMsVQQPDPP	SSH1	pS_ACC_91670:S937onSSH1	Q8WYL5	SNLtRssssDsIHSV
plakophilin4	pT_ACC_35164:T445-ponplakophilin4	Q99569	sQtALyRtGsVGIGN	STYX	pS_ACC_92484:S201onSTYX	Q8WUJ0	VHSGTTGsLKRTHEE
PLCB3	pS_ACC_70734:S1107onPLCB3	Q01970	RKRHNsIsEAKMRDK	STYX	pS_ACC_92484:S201onSTYX	Q8WUJ0	VHSGTTGsLKRTHEE
PLEKHA2	pT_ACC_35391:T195-ponPLEKHA2	Q9HB19	tSGCRAstGPPLIkS	TAGAP	pS_ACC_93730:S479onTAGAP	Q8N103	SPVASPssPKRNFFS
PLEKHA5	pT_ACC_35408:T438-ponPLEKHA5	Q9HAU0	RGVIsyQtLPRNMPS	TCF12	pS_ACC_94772:S473onTCF12	Q99081	VGTHREDsVSLNGNH
PLEKHG1	pS_ACC_71198:S1192onPLEKHG1	Q9ULL1	sSVLINKsMDSINYP	THSD1	pS_ACC_96006:S671onTHSD1	Q9NS62	PFRERSMstLtPRQA
PLK2	pT_ACC_35586:T6-ponPLK2	Q9NYY3	__MELLRtItYQPAA	TMEM151B	pT_ACC_48037:T505-ponTMEM151B	Q8IW70	AsCPtEQtRLSSQAS
PLK4	pS_ACC_71430:S22onPLK4	O00444	GNLLGKGsFAGVYRA	TMEM225	pT_ACC_48103:T218-ponTMEM225	Q6GV28	SLNKKVQtRHVTWAL
PMCA1	pS_ACC_71570:S1128onPMCA1	P20020	VNAFQsGssIQGALR	TSPYL2	pS_ACC_100431:S339onTSPYL2	Q9H2G4	SGRLVSHstPIRWHR
PPP1R12C	pS_ACC_72815:S452onPPP1R12C	Q9BZL4	AGLQRsAsssWLEGt	UBE2J1	pT_ACC_50674:T267-ponUBE2J1	Q9Y385	QSQRRLstsPDVIQG
PPP4R4	pS_ACC_73126:S775onPPP4R4	Q6NUP7	SKLIRsQsFNNQAFH	USP25	pT_ACC_51267:T147-ponUSP25	Q9UHP3	NkACLKRtPtEVWRD
PSD2	pT_ACC_37386:T746-ponPSD2	Q9BQI7	DDPSLRKtHSSPALs	USP54	pS_ACC_102890:S1420onUSP54	Q70EL1	RRISRSLsGTVVSER
PSMB10	pS_ACC_74263:S230onPSMB10	P40306	kLLRTLssPTEPVkR	Vimentin	pT_ACC_51695:T35-ponVimentin	P08670	rsyVttstrtysLGs
Pumilio-1	pS_ACC_74986:S713onPumilio-1	Q14671	RRDsLtGssDLykRT	VPS13C	pS_ACC_103700:S2767onVPS13C	Q709C8	IGSRMVLsVFSPYWL
PVR	pT_ACC_38014:T416-ponPVR	P15151	QDPQtEGtR______	VWA3A	pS_ACC_103967:S850onVWA3A	A6NCI4	GLRRTSssIDLPRKD
RBBP6	pS_ACC_77381:S1703onRBBP6	Q7Z6E9	PSVsPsRsHsPsGSQ	ZBTB20	pT_ACC_52848:T304-ponZBTB20	Q9HC78	QMERYLstTPETtHC
RBBP6	pS_ACC_77381:S1703onRBBP6	Q7Z6E9	PSVsPsRsHsPsGSQ	ZBTB6	pS_ACC_106217:S395onZBTB6	Q15916	DMDFKHKsALKKHLT
Rb-like2	pT_ACC_39077:T665-ponRb-like2	Q08999	RsItsPttLyDRySs	ZBTB6	pS_ACC_106217:S395onZBTB6	Q15916	DMDFKHKsALKKHLT
RC3	pT_ACC_12423:T1398-ponRC3	Q8TDJ6	TKRHLSRtIsVsGsT	ZIC1	pT_ACC_53502:T327-ponZIC1	Q15915	KIHKRtHtGEKPFKC
REPS1	pS_ACC_78488:S561onREPS1	Q96D71	QPsHsRsssLDMNRT	ZNF117	pT_ACC_53725:T431-ponZNF117	Q03924	kAFNRSStLIGHKRI
REPS1	pS_ACC_78489:S562onREPS1	Q96D71	PsHsRsssLDMNRTF	ZNF134	pT_ACC_53768:T227-ponZNF134	P52741	VQHQRIHtGERPYEC
RIMS2	pS_ACC_79639:S1409onRIMS2	Q9UQ26	SStGPSYsRS_____	ZNF136	pT_ACC_53791:T359-ponZNF136	P52737	QIHERtHtGEkPYEC
rubicon	pS_ACC_81714:S388onrubicon	Q92622	SSVLRRssFSEGQTL	ZNF160	pT_ACC_53899:T644-ponZNF160	Q9HCG1	ATHRRIHtGEKPYkC
SCEL	pS_ACC_82685:S68onSCEL	O95171	VVLNRHNsHDALDRK	ZNF251	pT_ACC_54327:T456-ponZNF251	Q9BRH9	VQHRRVHtGEKPYQC
SCLT1	pS_ACC_82732:S656onSCLT1	Q96NL6	NRLQRRLsQAEERAA	ZNF304	pT_ACC_54566:T330-ponZNF304	Q9HCX3	VQHQRVHtGERsYDC
SEMA6A	pS_ACC_83544:S994onSEMA6A	Q9H2E6	PsLNAyNsLtRsGLK	ZNF304	pT_ACC_54566:T330-ponZNF304	Q9HCX3	VQHQRVHtGERsYDC
SEMA6A	pT_ACC_41979:T939-ponSEMA6A	Q9H2E6	TTLKRNNtNSSNSSH	ZNF38	pT_ACC_54539:T335-ponZNF38	P17036	IHHQRIHtGEkPYEC
SH2D4A	pT_ACC_42443:T313-ponSH2D4A	Q9H788	RNQGVVRtLsssAQE	ZNF38	pT_ACC_54539:T335-ponZNF38	P17036	IHHQRIHtGEkPYEC
SHARP	pS_ACC_85360:S736onSHARP	Q96T58	VHLRRPQsPGAsPsQ	ZNF429	pT_ACC_54968:T336-ponZNF429	Q86V71	TSHKRIHtGEkPYkC
SHRM	pS_ACC_85657:S890onSHRM	Q8TF72	ARLLRsQstFQLSSE	ZNF534	pT_ACC_55476:T558-ponZNF534	Q76KX8	VRHRNVHtGEKPYSC
SHRM	pT_ACC_42644:T814-ponSHRM	Q8TF72	HNYRPHRtVstsstS	ZNF556	pT_ACC_55586:T224-ponZNF556	Q9HAH1	sLTEHVRtHtGEKPY
Sin1	pS_ACC_85852:S512onSin1	Q9BPZ7	LNRRTsFsFQKEKKS	ZNF562	pT_ACC_55626:T395-ponZNF562	Q6V9R5	TQHRRIHtGEKPyEC
SIPA1L1	pT_ACC_42776:T9-ponSIPA1L1	O43166	TSLkRSQtERPLATD	ZNF626	pT_ACC_56048:T392-ponZNF626	Q68DY1	TTHKIIHtGEkPYkC
SKT	pT_ACC_22902:T68-ponSKT	Q5T5P2	RNIPRRHtLGGPRSS	ZNF652	pT_ACC_56132:T206-ponZNF652	Q9Y2D9	AAAttsPtPRTTRGR
SLAM	pS_ACC_86350:S277onSLAM	Q13291	QTTVEKKsLtIyAQV	ZNF718	pT_ACC_56525:T362-ponZNF718	Q3SXZ3	TTHKRIHtGEKPYTC
SLC6A16	pT_ACC_43454:T46-ponSLC6A16	Q9GZN6	TRsAtSWtSEAQVSA	ZNF768	pT_ACC_56701:T480-ponZNF768	Q9H5H4	IQHQRSHtGERPYRC
SNIP	pS_ACC_88458:S385onSNIP	Q9C0H9	RQsFRKDsGsSsVFA	ZNF772	pT_ACC_56721:T289-ponZNF772	Q68DY9	VQHQRVHtGERPYEC
SOGA1	pT_ACC_44221:T1154-ponSOGA1	O94964	TVsVGLQtDPPRSSL	ZNF85	pT_ACC_57104:T309-ponZNF85	Q03923	TTHRKIHtGEkPYkC
SORBS1	pT_ACC_44279:T497-ponSORBS1	Q9BX66	KVVKRSAtLPLPARS	53BP1	pS_ACC_327:S1317on53BP1	Q12888	SSLHRtssGtsLSAM
SPRY2	pT_ACC_44871:T124-ponSPRY2	O43597	GsRSsTRtSTSsSSs	Chk2	pT_ACC_9136:T378-ponChk2	O96017	HskILGEtsLMRtLC
SPTBN1iso2	pS_ACC_90169:S7onSPTBN1iso2	Q01082-3	_MELQRtssIsGPLs	Chk2	pT_ACC_9136:T378-ponChk2	O96017	HskILGEtsLMRtLC
SRm300	pS_ACC_91093:S2702onSRm300	Q9UQ35	PVERRRPsPQPsPRD	Chk2	pT_ACC_9136:T378-ponChk2	O96017	HskILGEtsLMRtLC
SSH1	pS_ACC_91670:S937onSSH1	Q8WYL5	SNLtRssssDsIHSV	Chk2	pT_ACC_9136:T378-ponChk2	O96017	HskILGEtsLMRtLC
STYX	pS_ACC_92484:S201onSTYX	Q8WUJ0	VHSGTTGsLKRTHEE	COL4A3BP	pS_ACC_20594:S125onCOL4A3BP	Q9Y5P4	EsGyGsEssLRRHGs
STYX	pS_ACC_92484:S201onSTYX	Q8WUJ0	VHSGTTGsLKRTHEE	FGFR2	pS_ACC_33413:S440onFGFR2	P21802	ESSSsMNsNtPLVRI
Tara	pT_ACC_49322:T847-ponTara	Q9H2D6	KRDNLRPtCTQRDRT	PITPNM3	pS_ACC_70050:S928onPITPNM3	Q9BZ71	NHLRRtMsVQQPDPP
TBC1D22B	pS_ACC_94393:S114onTBC1D22B	Q9NU19	LRVKPERsQsttsDV
TCF12	pS_ACC_94772:S473onTCF12	Q99081	VGTHREDsVSLNGNH
THSD1	pS_ACC_96006:S671onTHSD1	Q9NS62	PFRERSMstLtPRQA
TMEM151B	pT_ACC_48037:T505-ponTMEM151B	Q8IW70	AsCPtEQtRLSSQAS
TMEM225	pT_ACC_48103:T218-ponTMEM225	Q6GV28	SLNKKVQtRHVTWAL
UBE2J1	pT_ACC_50674:T267-ponUBE2J1	Q9Y385	QSQRRLstsPDVIQG
USP54	pS_ACC_102890:S1420onUSP54	Q70EL1	RRISRSLsGTVVSER
USP8	pS_ACC_102964:S711onUSP8	P40818	AERDREPsKLKRsys
Vimentin	pT_ACC_51695:T35-ponVimentin	P08670	rsyVttstrtysLGs
VWA3A	pS_ACC_103967:S850onVWA3A	A6NCI4	GLRRTSssIDLPRKD
ZBTB20	pT_ACC_52848:T304-ponZBTB20	Q9HC78	QMERYLstTPETtHC
ZBTB6	pS_ACC_106217:S395onZBTB6	Q15916	DMDFKHKsALKKHLT
ZC3H13	pS_ACC_106371:S381onZC3H13	Q5T200	yPsHsLssPQRKQsP
ZFP90	pT_ACC_53405:T333-ponZFP90	Q8TF47	VQHQRIHtGEkPYRC
ZIC1	pT_ACC_53502:T327-ponZIC1	Q15915	KIHKRtHtGEKPFKC
ZNF134	pT_ACC_53768:T227-ponZNF134	P52741	VQHQRIHtGERPYEC
ZNF136	pT_ACC_53791:T359-ponZNF136	P52737	QIHERtHtGEkPYEC
ZNF160	pT_ACC_53899:T644-ponZNF160	Q9HCG1	ATHRRIHtGEKPYkC
ZNF251	pT_ACC_54324:T316-ponZNF251	Q9BRH9	IQHRIIHtGEkPYKC
ZNF251	pT_ACC_54327:T456-ponZNF251	Q9BRH9	VQHRRVHtGEKPYQC
ZNF304	pT_ACC_54566:T330-ponZNF304	Q9HCX3	VQHQRVHtGERsYDC
ZNF38	pT_ACC_54539:T335-ponZNF38	P17036	IHHQRIHtGEkPYEC
ZNF38	pT_ACC_54539:T335-ponZNF38	P17036	IHHQRIHtGEkPYEC
ZNF391	pS_ACC_108252:S319onZNF391	Q9UJN7	KGFSRSSsLIIHQRt
ZNF429	pT_ACC_54968:T336-ponZNF429	Q86V71	TSHKRIHtGEkPYkC
ZNF497	pT_ACC_55338:T213-ponZNF497	Q6ZNH5	VQHRRtHtGEKPYEC
ZNF556	pT_ACC_55586:T224-ponZNF556	Q9HAH1	sLTEHVRtHtGEKPY
ZNF562	pT_ACC_55626:T395-ponZNF562	Q6V9R5	TQHRRIHtGEKPyEC
ZNF567	pT_ACC_55664:T304-ponZNF567	Q8N184	IDHQRtHtGEKPFVC
ZNF652	pT_ACC_56132:T206-ponZNF652	Q9Y2D9	AAAttsPtPRTTRGR
ZNF735	pT_ACC_56605:T283-ponZNF735	P0CB33	QAFRRSStLTNHKRI
ZNF761	pS_ACC_109371:S620onZNF761	Q86XN6	KTFSRtssLtCHRRL
ZNF768	pT_ACC_56701:T480-ponZNF768	Q9H5H4	IQHQRSHtGERPYRC
ZNF772	pT_ACC_56721:T289-ponZNF772	Q68DY9	VQHQRVHtGERPYEC
ZNF772	pT_ACC_56721:T289-ponZNF772	Q68DY9	VQHQRVHtGERPYEC
ZNF808	pT_ACC_56909:T338-ponZNF808	Q8N4W9	VIHKAIHtGEkPYkC
ZNF816A	pT_ACC_56951:T448-ponZNF816A	Q0VGE8	AEHQRVHtGEkPYKC
53BP1	pS_ACC_327:S1317on53BP1	Q12888	SSLHRtssGtsLSAM
53BP1	pS_ACC_327:S1317on53BP1	Q12888	SSLHRtssGtsLSAM
Chk2	pT_ACC_9136:T378-ponChk2	O96017	HskILGEtsLMRtLC
Chk2	pT_ACC_9136:T378-ponChk2	O96017	HskILGEtsLMRtLC
FGFR2	pS_ACC_33413:S440onFGFR2	P21802	ESSSsMNsNtPLVRI
K8	pT_ACC_24025:T305-ponK8	P05787	DDLRRtktEIsEMNR
PITPNM3	pS_ACC_70050:S928onPITPNM3	Q9BZ71	NHLRRtMsVQQPDPP

## Sheet: 14-3-3 pThr Hi-P
Replicate 1							Replicate 2
ID	Avg_fold	GENE	PROTEIN	ACC_ID	MOD_RSD	SITE_+/-7_AA	ID	Avg_fold	GENE	PROTEIN	ACC_ID	MOD_RSD	SITE_+/-7_AA
pT_TAG_15902	11995.3	FAM83H	FAM83H	Q6ZRV2	T1108-p	TQGRLSRtLPAsAEE	pT_TAG_46931	10099.2	TBR1	TBR1	Q16650	T408-p	GCDMDRLtPsPNDSP
pT_TAG_16989	3844.78	FOXO1	FOXO1A	Q12778	T24-p	LPRPRSCtWPLPRPE	pT_TAG_12791	3788.67	DOCK1	DOCK1	Q14185	T1637-p	RSMVRSFtMPSSsRP
pT_TAG_12791	2537.6	DOCK1	DOCK1	Q14185	T1637-p	RSMVRSFtMPSSsRP	pT_TAG_16989	3755.37	FOXO1	FOXO1A	Q12778	T24-p	LPRPRSCtWPLPRPE
pT_TAG_8944	2138.67	CHAF1A	CAF-1A	Q13111	T309-p	PPKQHSstsPFPtst	pT_TAG_10495	2502.48	CRKL	CRKL	P46109	T43-p	FLVRDSstCPGDyVL
pT_TAG_16999	1168.05	FOXO3	FOXO3A	O43524	T32-p	QsRPRsCtWPLQRPE	pT_TAG_34624	2340.37	PHLDB2	PHLDB2	Q86SQ0	T557-p	tPPPPSStFPKASsE
pT_TAG_34624	1033.86	PHLDB2	PHLDB2	Q86SQ0	T557-p	tPPPPSStFPKASsE	pT_TAG_3707	1450.01	ARL6IP4	ARL6IP4 iso2	Q66PJ3-2	T232-p	SQGRKAstAPGAEER
pT_TAG_10495	958.85	CRKL	CRKL	P46109	T43-p	FLVRDSstCPGDyVL	pT_TAG_16754	1070.81	FLT1	VEGFR1	P17948	T265-p	LNTRVQMtWsYPDEK
pT_TAG_50565	753.817	UBAP1	UBAP1	Q9NZ09	T286-p	KtAKLAStFHstSCL	pT_TAG_21566	870.387	INTS5	INTS5	Q6P9B9	T680-p	LLTRLSQtSPAGLkA
pT_TAG_25123	459.957	LRP12	LRP12	Q9Y561	T495-p	IVPTRVItAAVIGsL	pT_TAG_30737	730.731	NECAB3	NECAB3	Q96P71	T206-p	RSVSRSStWSPGSSD
pT_TAG_40146	428.699	RNF11	RNF11	Q9Y3C5	T135-p	DWLMRSFtCPSCMEP	pT_TAG_50565	707.72	UBAP1	UBAP1	Q9NZ09	T286-p	KtAKLAStFHstSCL
pT_TAG_33455	372.946	PC	PC	P11498	T1003-p	DRHGEEVtPEDVLsA	pT_TAG_17003	670.731	FOXO4	FOXO4	P98177	T32-p	QsRPRsCtWPLPRPE
pT_TAG_17003	369.742	FOXO4	FOXO4	P98177	T32-p	QsRPRsCtWPLPRPE	pT_TAG_40146	653.495	RNF11	RNF11	Q9Y3C5	T135-p	DWLMRSFtCPSCMEP
pT_TAG_36382	349	PPP1R10	PNUTS	Q96QC0	T400-p	GRKRKsVtWPEEGKL	pT_TAG_39082	598.871	RBL2	Rb-like 2	Q08999	T974-p	PVMRssstLPVPQPs
pT_TAG_55934	337	ZNF609	ZNF609	O15014	T799-p	ADKIysFtDNAPsPs	pT_TAG_7146	584.441	CCDC13	CCDC13	Q8IYE1	T507-p	LGSSRSVtSLGHTLV
pT_TAG_16754	306.946	FLT1	VEGFR1	P17948	T265-p	LNTRVQMtWsYPDEK	pT_TAG_38915	572.634	RASGRF2	RASGRF2	O14827	T748-p	RARKLsLtsPLNsKI
pT_TAG_38625	295.935	RALGAPB	RALGAPB	Q86X10	T416-p	VQHQTsStsPLssPN	pT_TAG_8944	559	CHAF1A	CAF-1A	Q13111	T309-p	PPKQHSstsPFPtst
pT_TAG_32774	244.935	ORC1	ORC1L	Q13415	T224-p	sASKsRQtPTHPLtP	pT_TAG_1927	541.914	AKNA	AKNA	Q7Z591	T51-p	ERLFPNAtsPELLED
pT_TAG_38820	234.85	RAPGEF6	RAPGEF6	Q8TEU7	T1478-p	AtDPVyKtVTSSTEK	pT_TAG_16999	539.29	FOXO3	FOXO3A	O43524	T32-p	QsRPRsCtWPLQRPE
pT_TAG_21179	214.677	IK	IK	Q13123	T42-p	DFRkLLMtPRAAPtS	pT_TAG_40368	424.785	RP1	ORP1	P56715	T30-p	PPRHLsLtHPVVAKR
pT_TAG_19610	213.602	HHIP	HHIP	Q96QV1	T618-p	LCRNGyCtPtGkCCC	pT_TAG_33893	337	PDE3A	PDE3A	Q14432	T440-p	LLRRVsstWttttSA
pT_TAG_9150	211.957	CHGB	CHGB	P05060	T271-p	EEGEEDAtsEVDKRR	pT_TAG_37835	313.871	PTPN6	SHP-1	P29350	T540-p	EsEyGNItyPPAMKN
pT_TAG_22590	196.968	KDM2B	FBXL10	Q8NHM5	T145-p	VDVMDVNtQkGtEMS	pT_TAG_28410	267	MTCL1	SOGA2	Q9Y4B5	T206-p	RCSRIsHtDsSSDLS
pT_TAG_21356	184	ILF3	NFAT90	Q12906	T522-p	AEQGPILtKHGKNPV	pT_TAG_3032	239	APLP2	APLP2	Q06481	T303-p	TMSDKEItHDVKAVC
pT_TAG_7457	178.986	CCKBR	CCKBR	P32239	T439-p	SLsRLsyttIstLGP	pT_TAG_15902	234.344	FAM83H	FAM83H	Q6ZRV2	T1108-p	TQGRLSRtLPAsAEE
pT_TAG_6887	177.978	CASP8	CASP8	Q14790	T263-p	SIRDRNGtHLDAGAL	pT_TAG_5514	230	BRCA2	BRCA2	P51587	T207-p	TPPtLsstVLIVRNE
pT_TAG_55792	168.118	ZNF585A	ZNF585A	Q6P3V2	T713-p	QVHQRIHtGEkPYVC	pT_TAG_44380	208	SOX13	SOX13	Q9UN79	T307-p	KAPELPNtsssPsLK
pT_TAG_32139	161	NUMB	NUMB	P49757	T243-p	APsPssPtsPtSDAT	pT_TAG_52368	206.634	WRNIP1	WRNIP1	Q96S55	T105-p	EGDDGGEtESREsyD
pT_TAG_31060	160.968	NFKB1	NFkB-p105	P19838	T939-p	sFRKLsFtEsLTSGA	pT_TAG_42650	200.796	SHROOM4	SHROOM4	Q9ULL8	T550-p	TTKAAsGtEAGEEGD
pT_TAG_4838	153.978	BBS9	BBS9 iso4	Q3SYG4-4	T473-p	ELTCDQFtFEFMNRN	pT_TAG_38625	200	RALGAPB	RALGAPB	Q86X10	T416-p	VQHQTsStsPLssPN
pT_TAG_8930	148	CGNL1	CGNL1	Q0VF96	T301-p	RRsssssttPTsANs	pT_TAG_19033	198.893	GYS2	GYS2	P54840	T426-p	ILDRDDLtIMKRAIF
pT_TAG_57382	146	ZSCAN23	ZSCAN23	Q3MJ62	T270-p	ILIEHQRtHtGEKPY	pT_TAG_47747	193	TJP1	ZO1	Q07157	T894-p	GMHHENQtyPPysPQ
pT_TAG_38915	142.742	RASGRF2	RASGRF2	O14827	T748-p	RARKLsLtsPLNsKI	pT_TAG_30959	180	NF1	NF1	P21359	T2507-p	sEGyLAAtyPTVGQt
pT_TAG_32193	138.925	NUP153	NUP153	P49790	T515-p	LTNKVQMtsPsstGs	pT_TAG_13888	174.763	EHMT2	EHMT2	Q96KQ7	T135-p	SRAkMsMtGAGKsPP
pT_TAG_46887	133.14	TBC1D9B	TBC1D9B	Q66K14	T350-p	IIPLREVtIVEKADs	pT_TAG_55934	171.333	ZNF609	ZNF609	O15014	T799-p	ADKIysFtDNAPsPs
pT_TAG_5389	131	BOLA2B	BOLA2B	Q9H3K6	T76-p	AFEQkTLtPDQWARE	pT_TAG_13498	171	DZANK1	DZANK1	Q9NVP4	T308-p	AHLRyCVtCEGALPS
pT_TAG_40261	130.14	RNF40	RNF40	O75150	T593-p	EEDFQGItPGAQGPs	pT_TAG_38771	168	RAP1GAP	RAP1GAP iso5	Q5T3S6	T9-p	SGRKRsFtFGAYGGV
pT_TAG_26841	128	MCTP2	MCTP2	Q6DN12	T76-p	SGPQSSYtSVPsSLS	pT_TAG_53338	166	ZFP36L1	BRF1	Q07352	T56-p	FPRRHsVtLPSSkFH
pT_TAG_37316	128	PRRC2C	PRRC2C	Q9Y520	T1965-p	IrLPsAQtPNGTDyV	pT_TAG_22312	158.957	KAT6A	MYST3	Q92794	T449-p	RGNRKsstsDWPTDN
pT_TAG_11075	121.914	CYB5A	CYB5A	P00167	T70-p	FEDVGHStDAREMSK	pT_TAG_14732	155.893	EPHA7	EphA7	Q15375	T607-p	FkFPGTktyIDPEty
pT_TAG_42869	118	SKIDA1	DLN1	Q1XH10	T81-p	AFHAAKCtLISREDV	pT_TAG_29764	150.742	MYO3A	MYO3A	Q8NEV4	T184-p	stRHRRNtSVGtPFW
pT_TAG_11890	116	DENND1A	DENND1A iso2	Q8TEH3-2	T519-p	IAVEGRRtSVPsPEQ	pT_TAG_38580	148.677	RAI14	RAI14	Q9P0K7	T297-p	sPRsItstPLsGKEs
pT_TAG_52400	115	WWC3	WWC3	Q9ULE0	T909-p	GTIVRsQtFsPGARS	pT_TAG_44468	148	SP5	SP5	Q6BEB4	T39-p	PLALLAAtCsRIGQP
pT_TAG_40526	111.839	RPL7A	RPL7A	P62424	T198-p	GRLVHRktCTTVAFT	pT_TAG_43571	137.871	SLCO4A1	SLCO4A1	Q96BD0	T27-p	MENGLDHtPPsRRAs
pT_TAG_40551	111.785	RPN2	RPN2	P04844	T397-p	APkTTRVtyPAkAKG	pT_TAG_32570	135.946	OLFML2A	OLFML2A	Q68BL7	T91-p	TDCRCsCtAPPSSLN
pT_TAG_32209	110.591	NUP160	NUP160	Q12769	T957-p	EDGEIVStPRLQYYD	pT_TAG_40906	133	RSAD1	RSAD1	Q9HA92	T323-p	TREARIQtLEPDNWM
pT_TAG_406	108	ABL1	Abl	P00519	T735-p	DTEWRSVtLPRDLQS	pT_TAG_52387	131.968	WWC1	KIBRA	Q8IX03	T532-p	sGtPKsMtsLsPRSs
pT_TAG_1159	107.897	ADGRF4	GPR115	Q8IZF3	T685-p	ENAsLGPtNGsKLMN	pT_TAG_42438	131	SH2D3C	SHEP1	Q8N5H7	T361-p	HMKRRsVtMTDGLTA
pT_TAG_34925	107.86	PIP5K1C	PIP5K1C	O60331	T47-p	PTEVLsMtAQPGPGH	pT_TAG_15000	129	ERCC6	ERCC6	Q03468	T1347-p	sVQHPsstsPtEkCQ
pT_TAG_5895	107.634	C12orf43	C12orf43	Q96C57	T78-p	QDGNELQttPEFRAH	pT_TAG_17601	125	GATA3	GATA3	P23771	T156-p	HLFTFPPtPPKDVsP
pT_TAG_46438	105.387	TAAR6	TAAR6	Q96RI8	T238-p	IENTGSKtESsSEsy	pT_TAG_2063	123.914	ALDH3A2	ALDH3A2	P51648	T319-p	YIAPTVLtDVDPkTk
pT_TAG_1927	104	AKNA	AKNA	Q7Z591	T51-p	ERLFPNAtsPELLED	pT_TAG_50597	123	UBAP2L	NICE-4 iso2	Q14157-1	T967-p	yGSHGyNtGrkyPPP
pT_TAG_12928	100	DOK4	DOK4	Q8TEW6	T260-p	EHysyPCtPTTMLPR	pT_TAG_36999	121.495	PRKD2	PRKD2	Q9BZL6	T199-p	RKRRLsstsLAsGHs
pT_TAG_12411	97.957	DMXL1	DMXL1	Q9Y485	T1287-p	KTLTRsMtsLAQKIC	pT_TAG_21823	115.978	ISYNA1	ISYNA1	Q9NPH2	T524-p	RVGPVAAtyPMLNkK
pT_TAG_42776	95.9444	SIPA1L1	SIPA1L1	O43166	T9-p	TSLkRSQtERPLATD	pT_TAG_12411	114.989	DMXL1	DMXL1	Q9Y485	T1287-p	KTLTRsMtsLAQKIC
pT_TAG_13492	94	DYSF	DYSF iso11	O75923-11	T198-p	DtEDQGLtGDEAEPF	pT_TAG_36636	106	PQLC1	PQLC1	Q8N2U9	T112-p	NARRRsFtAADSKDE
pT_TAG_43973	92.9785	SMTN	smoothelin	P53814	T525-p	LARLGsVtHVTSFSH	pT_TAG_19053	105	H2AFB3	H2AFB3	P0C5Z0	T51-p	YAQRLSRtAPVyLAA
pT_TAG_14585	92.9032	EPB41	EPB41	P11171	T794-p	AQTITSEtPSSTTTT	pT_TAG_34039	103	PDLIM5	PDLIM5	Q96HC4	T381-p	GrISNSAtySGSVAP
pT_TAG_15475	92.7957	FAM114A1	FAM114A1	Q8IWE2	T189-p	PEItDAAtDQGPAEs	pT_TAG_53093	101.892	ZC3HAV1	ZAP	Q7Z2W4	T375-p	DQGARRktVFsPtLP
pT_TAG_36999	92	PRKD2	PRKD2	Q9BZL6	T199-p	RKRRLsstsLAsGHs	pT_TAG_53050	100	ZC3H3	ZC3H3	Q8IXZ2	T454-p	IIRRRsstSLPGDkK
pT_TAG_47647	91.7312	TICRR	TICRR	Q7Z2Z1	T566-p	KKRGVPRtPVRQKMN	pT_TAG_28756	99	MUC16	MUC16	Q8WXI7	T5752-p	ATsPMGItFAMGDTS
pT_TAG_29076	90.7419	MUC6	MUC6	Q6W4X9	T1955-p	RTPVAHTtSASSSRL	pT_TAG_42603	93.8495	SHKBP1	SHKBP1	Q8TBC3	T163-p	APVRRsNtMPPNLGN
pT_TAG_52945	90	ZBTB7B	ZBTB7B	O15156	T369-p	PRHMRtHtGEKPFAC	pT_TAG_49611	92.6237	TSHZ3	TSHZ3	Q63HK5	T599-p	VSPPsSQtsPMPKTN
pT_TAG_17771	83	GDPD1	GDPD1	Q8N9F7	T295-p	RAFDLGAtGVMTDYP	pT_TAG_12199	90	DIP2C	DIP2C	Q9Y2E4	T67-p	QERRAPVtPssAsRY
pT_TAG_3697	82	ARL13B	ARL13B	Q3SXY8	T385-p	PPPVGWGtPKVTRLP	pT_TAG_30174	89.9785	NAV2	NAV2	Q8IVL1	T1558-p	FSSGSSVtsPSGTRF
pT_TAG_21823	82	ISYNA1	ISYNA1	Q9NPH2	T524-p	RVGPVAAtyPMLNkK	pT_TAG_34925	88.9785	PIP5K1C	PIP5K1C	O60331	T47-p	PTEVLsMtAQPGPGH
pT_TAG_21924	81.914	ITGB4	ITGB4	P16144	T1512-p	tLPRDystLtsVssH	pT_TAG_8306	86	CDV3	CDV-3	Q9UKY7	T178-p	PPGARLtttRktPQG
pT_TAG_37550	81	PSMD1	PSMD1	Q99460	T348-p	FLIRNNNtDLMILkN	pT_TAG_3521	85	ARHGEF18	ARHGEF18	Q6ZSZ5	T747-p	FKkKVSStDPRPRDW
pT_TAG_28410	80.6452	MTCL1	SOGA2	Q9Y4B5	T206-p	RCSRIsHtDsSSDLS	pT_TAG_32101	82.9892	NUMA1	NuMA-1	Q14980	T163-p	VPSTCsstFPEELsP
pT_TAG_21026	78.8602	IFT172	IFT172	Q9UG01	T1533-p	PAHEEFKtMLLIAHY	pT_TAG_7645	81.9785	CD109	CD109	Q6YHK3	T581-p	VSLRISVtQPDsIVG
pT_TAG_7494	78.7527	CCNDBP1	CCNDBP1	O95273	T122-p	RKLVRGAtLDIVDGM	pT_TAG_4100	81	ATF7IP	ATF7IP	Q6VMQ6	T351-p	NIDANEEtLETDDTT
pT_TAG_46194	78	SYN3	SYN3	O14994	T32-p	LQRPDSStSSPASPA	pT_TAG_30159	81	NAV1	NAV1	Q8NEY1	T775-p	QAsHPtAtKLAELPP
pT_TAG_29793	77.9677	MYO5C	MYO5C	Q9NQX4	T638-p	SLyLLMEtLNAtTPH	pT_TAG_6638	80	CAMSAP2	CAMSAP1L1	Q08AD1	T426-p	YVDGFIGtWPKEKRs
pT_TAG_12294	76.957	DLGAP1	SAPAP1	O14490	T530-p	VRTIQSStVSSCItt	pT_TAG_7306	80	CCDC6	CCDC6	Q16204	T349-p	AQGLRPRtVssPIPy
pT_TAG_18416	76	GPI	G6PI	P06744	T93-p	NGEkINytEGRAVLH	pT_TAG_43864	75	SMCO2	SMCO2	A6NFE2	T73-p	ISSENPQtDFLHKGM
pT_TAG_39615	75	RFX7	RFX7	Q2KHR2	T566-p	PRKRLsstLQEtQVP	pT_TAG_46807	75	TBC1D2	TBC1D2	Q9BYX2	T290-p	kAkRQNNtFPFFsEG
pT_TAG_30737	74.8925	NECAB3	NECAB3	Q96P71	T206-p	RSVSRSStWSPGSSD	pT_TAG_8737	74	CEP55	CEP55	Q53EZ4	T154-p	NtLRLsQtVAPNCFN
pT_TAG_48871	71.914	TP53BP2	53BP2	Q13625	T739-p	LKKRssItEPEGPNG	pT_TAG_12294	74	DLGAP1	SAPAP1	O14490	T530-p	VRTIQSStVSSCItt
pT_TAG_22197	70.2366	JUNB	JunB	P17275	T255-p	EARsRDAtPPVsPIN	pT_TAG_7551	73.7356	CCR1	CCR1	P32246	T342-p	RLERVsstsPstGEH
pT_TAG_41454	69.5484	SBDS	SBDS	Q9Y3A5	T124-p	DkCVNPEtkRPyTVI	pT_TAG_21746	71.9032	IRS1	IRS1	P35568	T305-p	GLTRRsRtEsItAts
pT_TAG_46392	69	SYTL2	SYTL2	Q9HCH5	T260-p	QSFPRQRtDSLKARG	pT_TAG_20662	71	HSPD1	HSP60	P10809	T428-p	VtDALNAtRAAVEEG
pT_TAG_38612	67	RALGAPA2	RALGAPA2	Q2PPJ7	T488-p	WGRTYsFtSAMsRGC	pT_TAG_47235	71	TENM4	ODZ4	Q6N022	T206-p	SLNRGNFtPRSNPSP
pT_TAG_27410	66.7742	MICA	MICA	Q29983	T212-p	VPPMVNVtRSEASEG	pT_TAG_52930	71	ZBTB48	ZBTB48	P10074	T516-p	DKHNRtHtGERPFSC
pT_TAG_35299	66	PLD1	PLD1	Q13393	T495-p	DDNEHRLtDVGsVkR	pT_TAG_49821	67.3656	TTLL7	TTLL7	Q6ZT98	T580-p	KKREKQVtyNLKPsN
pT_TAG_44540	65	SPAG9	JIP4	O60271	T595-p	sVKKRsstLsQLPGD	pT_TAG_3208	67	ARFGEF2	ARFGEF2	Q9Y6D5	T616-p	MARRCsVtsMEStVS
pT_TAG_50028	64.9785	TTN	Titin	Q8WZ42	T31312-p	RHNKTQItttMyTVT	pT_TAG_18460	67	GPR153	GPR153	Q6NV75	T213-p	QADRRAFtVPTIVVE
pT_TAG_34478	64	PHF12	PHF12	Q96QT6	T880-p	FSEKTPPtPPssIVA	pT_TAG_22331	65.6129	KAT7	MYST2	O95251	T128-p	HDEsPPRtPtGNAPs
pT_TAG_50446	64	TXN	TXN	P10599	T30-p	VVVDFSAtWCGPCKM	pT_TAG_53098	65	ZC3HAV1	ZAP	Q7Z2W4	T547-p	MLIGKTWtDFEHMEt
pT_TAG_52155	64	WDR64	WDR64	B1ANS9	T1042-p	KDSSDGItGKKKGGH	pT_TAG_15342	63	EYA3	EYA3	Q99504	T268-p	TsPsLsQttPsKDtD
pT_TAG_2152	63.8065	ALMS1	ALMS1	Q8TCU4	T746-p	TLTKVSAtPGPADQK	pT_TAG_30045	62	NANOG	NANOG	Q9H9S0	T280-p	GLNVIQQtTRYFStP
pT_TAG_23023	63	KIDINS220	KIDINS220	Q9ULH0	T1679-p	KAyNLNRtPstVtLN	pT_TAG_35827	62	PODNL1	PODNL1	Q6PEZ8	T260-p	TDSGLDAtTFSKLHS
pT_TAG_41428	60.9892	SASH1	SASH1	O94885	T572-p	FTPsPyDtDsLKLKK	pT_TAG_23441	61	KLF13	KLF13	Q9Y2Y9	T43-p	EGAAVAAtPTLPRVE
pT_TAG_42241	60	SF1	SF1	Q15637	T277-p	TRsITNTtVCTKCGG	pT_TAG_3716	60	ARMC1	ARMC1	Q9NVT9	T138-p	AQFFLGttNkRAKTV
pT_TAG_26310	59.1828	MAPK8IP3	JIP3	Q9UPT6	T684-p	PNGGQEDtRMKNVPV	pT_TAG_44625	60	SPATA6	SPATA6	Q9NWH7	T19-p	ALEISsVtCPGVVLK
pT_TAG_45238	56	SRRM2	SRm300	Q9UQ35	T2022-p	RRRsRsRtPPAIRRR	pT_TAG_25732	59	MAML2	MAML2	Q8IZL2	T232-p	QSQIMsGtLPMsQAP
pT_TAG_3706	55	ARL6IP4	ARL6IP4	Q66PJ3	T232-p	sQGRKAstAPGAEAs	pT_TAG_49520	58	TRPV1	TRPV1	Q8NER1	T7-p	_MKKWsstDLGAAAD
pT_TAG_30174	55	NAV2	NAV2	Q8IVL1	T1558-p	FSSGSSVtsPSGTRF	pT_TAG_52100	55	WDR44	WDR44	Q5JSH3	T480-p	DDEGMPytRPVKFKA
pT_TAG_34039	55	PDLIM5	PDLIM5	Q96HC4	T381-p	GrISNSAtySGSVAP	pT_TAG_7457	54.9861	CCKBR	CCKBR	P32239	T439-p	SLsRLsyttIstLGP
pT_TAG_4080	54.5591	ATF4	ATF-4	P18848	T293-p	EQNKTAAtRyRQKkR	pT_TAG_10539	54	CRTC3	TORC3	Q6UUV7	T412-p	FsRQLsstsPLAPYP
pT_TAG_26065	54	MAP4	MAP4 iso9	E7EVA0	T1438-p	ITFTCPRtPSELINK	pT_TAG_6196	52	C2orf49	MGC5509	Q9BVC5	T230-p	KRKIQHVtWP_____
pT_TAG_38771	52	RAP1GAP	RAP1GAP iso5	Q5T3S6	T9-p	SGRKRsFtFGAYGGV	pT_TAG_45761	52	STK38L	NDR2	Q9Y2H1	T442-p	DWVFLNytyKRFEGL
pT_TAG_21689	51.9892	IQSEC2	IQSEC2 iso2	Q5JU85-2	T244-p	SDGENSRtVSVEGDA	pT_TAG_22675	51.9785	KDM6A	UTX	O15550	T387-p	RSKSCSNtsALAARI
pT_TAG_31706	51	NPR1	ANPA	P16066	T702-p	VYAKKLWtAPELLRM	pT_TAG_37358	51	PRUNE1	PRUNE	Q86TP1	T332-p	KLTPASstHPNLHAY
pT_TAG_39082	51	RBL2	Rb-like 2	Q08999	T974-p	PVMRssstLPVPQPs	pT_TAG_39151	51	RBM19	RBM19	Q9Y4C8	T108-p	QPPKDSTtPEIKKDE
pT_TAG_914	50.0108	ADAM23	ADAM23	O75077	T354-p	LVAVEtWtEKDQIDI	pT_TAG_41370	51	SAP30	SAP30	O75446	T145-p	sPVQDIDtPEVDLyQ
pT_TAG_924	50	ADAM9	ADAM9	Q13443	T735-p	FRKKRSQtyEsDGkN	pT_TAG_38645	49.7097	RALGPS2	RALGPS2	Q86X27	T361-p	tAEFksAtFPNAGPR
pT_TAG_40690	50	RPS6KA1	p90RSK iso2	Q15418-2	T30-p	QRPRIsQtsLPVPGP	pT_TAG_24593	49.4624	LIG1	LIG1	P18858	T97-p	VsPPRPAtsPENNAS
pT_TAG_6759	49	CARD11	CARD11	Q9BXL7	T549-p	LPITNsFtKMQPPRs	pT_TAG_3013	48.871	APC2	APCL	O95996	T1863-p	SQPPRsAtPPARLAK
pT_TAG_21006	48	IFNA6	IFNA6	P05013	T37-p	HsLGHRRtMMLLAQM	pT_TAG_15230	47	EVC	EVC	P57679	T182-p	SSSVHsAtSDDRFLS
pT_TAG_41514	48	SCAF11	SFRS2IP	Q99590	T317-p	SRRKPAMttPTRRSt	pT_TAG_9813	44	CNKSR2	CNKSR2	Q8WXI2	T694-p	SDKEEADtPSTPKQD
pT_TAG_5749	47.5054	BTF3	BTF3	P20290	T182-p	DGkAPLAtGEDDDDE	pT_TAG_11195	44	CYP3A43	CYP3A43	Q9HB55	T450-p	IGMRFALtNIKLAVI
pT_TAG_8241	46.8925	CDKL5	CDKL5	O76039	T533-p	sPTsPtPtRHSDTRT	pT_TAG_8650	43	CEP170B	CEP170B	Q9Y4F5	T423-p	KKRsQsFtHsPSGDP
pT_TAG_49520	44	TRPV1	TRPV1	Q8NER1	T7-p	_MKKWsstDLGAAAD	pT_TAG_8930	43	CGNL1	CGNL1	Q0VF96	T301-p	RRsssssttPTsANs
pT_TAG_9925	43	CNTN4	CNTN4	Q8IWV2	T476-p	KSDAGsYtCIATNHF	pT_TAG_43973	43	SMTN	smoothelin	P53814	T525-p	LARLGsVtHVTSFSH
pT_TAG_22791	43	KIAA0754	KIAA0754	O94854	T122-p	ESRFSSAtWPRATKS	pT_TAG_44378	42.9677	SOX12	SOX12	O15370	T181-p	LEVRLVEtPGRELWR
pT_TAG_44146	43	SNX15	SNX15	Q9NRS6	T148-p	LPPPLIPtPPPDDPR	pT_TAG_35684	42	PMEPA1	TMEPAI	Q969W9	T217-p	SNSGISAtCyGsGGR
pT_TAG_47155	43	TDRD3	TDRD3	Q9H7E2	T447-p	RGKREsQtSIPDyFy	pT_TAG_7661	41.9355	CD2	CD2	P06729	T258-p	TRAHRVAtEERGRkP
pT_TAG_53338	43	ZFP36L1	BRF1	Q07352	T56-p	FPRRHsVtLPSSkFH	pT_TAG_406	41.8495	ABL1	Abl	P00519	T735-p	DTEWRSVtLPRDLQS
pT_TAG_42759	42	SIPA1L1	SIPA1L1	O43166	T1634-p	PLRRPsytLGMKsLH	pT_TAG_35966	41	POLR2A	POLR2A	P24928	T1880-p	KysPtsPtysPttPK
pT_TAG_4725	40.9462	BAIAP2L1	IRTKS	Q9UHR4	T294-p	APSGRAytsPLIDMF	pT_TAG_17833	40.957	GFY	GFY	I3L273	T160-p	PKPNFsKtSRPEFPE
pT_TAG_7727	40	CD44	CD44	P16070	T163-p	VQkGEYRtNPEDIYP	pT_TAG_27407	39.6667	MIB2	MIB2	Q96AX9	T260-p	GRsVASVtWADGTTN
pT_TAG_54758	39.1183	ZNF347	ZNF347	Q96SE7	T480-p	ARHQLIHtGEKPYkC	pT_TAG_15215	39	ETV6	Tel	P41212	T18-p	kQERIsytPPEsPVP
pT_TAG_52387	38.9892	WWC1	KIBRA	Q8IX03	T532-p	sGtPKsMtsLsPRSs	pT_TAG_53003	39	ZC3H13	ZC3H13	Q5T200	T317-p	KRDKPRstsPAGQHH
pT_TAG_52967	38.8495	ZC3H10	ZC3H10	Q96K80	T173-p	DARGGGGtGGGsTGS	pT_TAG_5220	38	BIRC3	cIAP2	Q13489	T254-p	VsNLSMQtHAARFkT
pT_TAG_25747	38.7097	MAN2A2	MAN2A2	P49641	T939-p	QDAQKRLtLHTAQAL	pT_TAG_10488	38	CRK	CRK	P46108	T42-p	FLVRDsstsPGDyVL
pT_TAG_19980	38.3763	HLA-DRB5	HLA-DRB5	Q9TQE0	T32-p	PLALAGDtQPRFLKQ	pT_TAG_28508	38	MTMR3	MTMR3	Q13615	T611-p	PLSRLPKtRsyDNLt
pT_TAG_619	38	ACOT13	THEM2	Q9NPJ3	T116-p	QGkTLAFtSVDLTNK	pT_TAG_39449	38	REPS1	REPS1 iso4	Q96D71-4	T410-p	sMPSLNQtWPELNQS
pT_TAG_26016	37	MAP3K21	MLK4	Q5TCX8	T592-p	NFKKKGCtWGPNsIQ	pT_TAG_44663	37.9462	SPECC1	SPECC1	Q5M775	T39-p	MKsSKsstSLAFESR
pT_TAG_44122	37	SNTA1	SNTA1	Q13424	T415-p	QEVstACtWNGRPCS	pT_TAG_5819	37.8387	BUD13	BUD13	Q9BRD0	T261-p	RtLGssDtQQLRRAR
pT_TAG_48134	37	TMEM30B	TMEM30B	Q3MIR4	T6-p	__MtWsAtARGAHQP	pT_TAG_1283	37.3226	ADSL	ADSL	P30566	T94-p	DVMAHVHtFGHCCPK
pT_TAG_29326	35	MYH11	MYH11	P35749	T1960-p	GsEEEtDtRDADFNG	pT_TAG_54863	36	ZNF395	ZNF395	Q9H8N7	T467-p	MKSHLIVtsPPRAQs
pT_TAG_38591	35	RALBP1	RALBP1	Q15311	T253-p	AYDREEstNLEDYEP	pT_TAG_30940	35.9032	NEU4	NEU4	Q8WWR8	T193-p	CFGKICRtsPHsFAF
pT_TAG_3335	34.9892	ARHGAP25	ARHGAP25	P42331	T393-p	EDLRIsRtDsFssMt	pT_TAG_6193	35.3333	C2orf49	MGC5509	Q9BVC5	T11-p	DVGGRSCtDSELLLH
pT_TAG_24022	34	KRT8	K8	P05787	T242-p	LQSQIsDtsVVLsMD	pT_TAG_25892	35	MAP2	MAP2	P11137	T1366-p	VALSEYKtEtyDDYK
pT_TAG_34588	34	PHKA2	PHKA2	P46019	T977-p	VRPIHSstssPtIsI	pT_TAG_48830	35	TP53BP1	53BP1	Q12888	T1647-p	tAsssssttPTRKIt
pT_TAG_40751	34	RPS6KC1	RSKL1	Q96S38	T284-p	VQGEssPtRREAVKR	pT_TAG_20854	34.2366	IARS	IARS	P41252	T777-p	APYtPFLtELMYQNL
pT_TAG_28756	33	MUC16	MUC16	Q8WXI7	T5752-p	ATsPMGItFAMGDTS	pT_TAG_26125	34	MAP4	MAP4	P27816	T878-p	ktTtLsGtAPAAGVV
pT_TAG_28921	33	MUC22	PBMUCL1	E2RYF6	T777-p	ATGsEMttVSTEGSE	pT_TAG_42776	34	SIPA1L1	SIPA1L1	O43166	T9-p	TSLkRSQtERPLATD
pT_TAG_38156	33	R3HDM2	R3HDM2	Q9Y2K5	T316-p	SsSRQsstDSELKSL	pT_TAG_27807	33.8065	MLIP	MLIP	Q5VWP3	T302-p	DtVKTPttLPRAAGR
pT_TAG_39141	33	RBM15B	RBM15B	Q8NDT2	T631-p	sERGsDRtPERSRKE	pT_TAG_54803	33.6667	ZNF358	ZNF358	Q9NW07	T489-p	sRstPsPtPVESSDP
pT_TAG_15000	32	ERCC6	ERCC6	Q03468	T1347-p	sVQHPsstsPtEkCQ	pT_TAG_24519	33	LENEP	LENEP	Q9Y5L5	T11-p	RTQPLAQtLPFFLGG
pT_TAG_45023	32	SRCAP	SRCAP	Q6ZRS2	T404-p	DEDDEEFtANEEEAE	pT_TAG_29726	33	MYO1B	MYO1B	O43795	T580-p	QFkAsVAtLMKNLQT
pT_TAG_28475	31	MTHFR	MTHFR	P42898	T330-p	LNREMAttEVLKRLG	pT_TAG_46873	33	TBC1D5	TBC1D5	Q92609	T45-p	NGRRtsstLDsEGTF
pT_TAG_35574	31	PLIN4	perilipin 4	Q96Q06	T951-p	SGAKDAVtTGVTGAV	pT_TAG_53319	33	ZFP30	ZFP30	Q9Y2G7	T181-p	TFHQRIHtGEKPYEC
pT_TAG_51289	31	USP31	USP31	Q70CQ4	T1056-p	QESsLSStsPSsPLP	pT_TAG_36831	32.7312	PRG4	PRG4	Q92954	T956-p	TESKItAtTtQVTsT
pT_TAG_33993	30.9462	PDIA4	PDIA4	P13667	T238-p	PLAkVDAtAEtDLAk	pT_TAG_20280	32.2903	HOXD3	HOXD3	P31249	T38-p	GYGYSKttDTYGYST
pT_TAG_41156	30.2258	RYR1	RYR1	P21817	T2848-p	KIsQSAQtYDPREGY	pT_TAG_14899	32	EPS8	EPS8	Q12929	T603-p	GRADPPytHtIQKQR
pT_TAG_10845	30	CTNNB1	CTNNB1	P35222	T112-p	EGMQIPStQFdAAHP	pT_TAG_52465	32	XKR3	XKR3	Q5GH77	T457-p	FSIRKSMtCs_____
pT_TAG_18281	30	GON4L	GON4L	Q3T8J9	T527-p	PDMYDPNtADDEDWk	pT_TAG_16158	31	FBRSL1	FBRSL1	Q9HCM7	T793-p	LSRAsPAtPAGHPVs
pT_TAG_52335	30	WNT1	WNT1	P04628	T348-p	VTERCNCtFHWCCHV	pT_TAG_39426	31	RELN	reelin	P78509	T468-p	LCTPsMDtTGyGNLR
pT_TAG_49050	29.6344	TRA2A	TRA2A	Q13595	T22-p	RsQsKsPtGtPARVK	pT_TAG_39448	31	REPS1	REPS1 iso2	Q96D71-2	T410-p	sMPSLNQtWPELNQS
pT_TAG_28266	29.2688	MRRF	MRRF iso2	Q96E11-2	T176-p	LNPEVEGtLIRVPIP	pT_TAG_3518	30	ARHGEF18	ARHGEF18	Q6ZSZ5	T724-p	GPPRRAEtFAGyDCt
pT_TAG_6493	29	CADM3	CADM3	Q8N126	T187-p	QEDPNGKtFTVSsSV	pT_TAG_12291	30	DLG5	DLG5	Q8TDM6	T946-p	EGsNsGGtWPKAMLS
pT_TAG_32570	29	OLFML2A	OLFML2A	Q68BL7	T91-p	TDCRCsCtAPPSSLN	pT_TAG_15532	30	FAM122A	FAM122A	Q96E09	T47-p	LIHGLsDtsPVFQAE
pT_TAG_45053	29	SRF	SRF	P11831	T177-p	KKAYELstLTGTQVL	pT_TAG_19031	29.72	GYS2	GYS2	P54840	T10-p	RGRsLsVtsLGGLPQ
pT_TAG_7146	28	CCDC13	CCDC13	Q8IYE1	T507-p	LGSSRSVtSLGHTLV	pT_TAG_10418	29	CREB3L1	CREB3L1	Q96BA8	T239-p	RPMARSStAISTsPL
pT_TAG_41688	27	SCNN1A	ENaC-alpha	P37088	T663-p	SAGASSStCPLGGP_	pT_TAG_28629	29	MUC1	MUC1	P15941	T1244-p	GGSsLsytNPAVAAT
pT_TAG_47045	27	TCF20	TCF20	Q9UGU0	T827-p	WERkSsstAPEMKQI	pT_TAG_40710	29	RPS6KA3	RSK2	P51812	T365-p	DPEFtAKtPKDsPGI
pT_TAG_663	26	ACSL4	ACSL4	O60488	T686-p	tPEtGLVtDAFkLKR	pT_TAG_33203	28	PALMD	PALMD	Q9NP74	T278-p	tPQRETVtPGPNFQE
pT_TAG_697	26	ACTA1	ACTA1	P68133	T188-p	DLAGRDLtDyLMkIL	pT_TAG_18572	27	GPX1	GPX1	P07203	T145-p	DDATALMtDPkLITW
pT_TAG_712	26	ACTA2	ACTA2	P62736	T188-p	DLAGRDLtDyLMkIL	pT_TAG_39302	26.2381	RCAN1	RCAN1	P53805	T247-p	QtRRPEYtPIHLS__
pT_TAG_753	26	ACTC1	ACTC1	P68032	T188-p	DLAGRDLtDyLMkIL	pT_TAG_12805	26	DOCK10	DOCK10	Q96BY6	T1440-p	HKQHRsQtLPIIRGK
pT_TAG_10009	26	COG6	COG6	Q9Y2V7	T276-p	FGTARRstVVRGFID	pT_TAG_40690	26	RPS6KA1	p90RSK iso2	Q15418-2	T30-p	QRPRIsQtsLPVPGP
pT_TAG_57034	25.1613	ZNF84	ZNF84	P51523	T482-p	VRHQRtHtGEkPYEC	pT_TAG_56753	25.9462	ZNF777	ZNF777	Q9ULD5	T31-p	PAGLPREtLFQsRVL
pT_TAG_6424	25	CACNA1G	CACNA1G iso13	O43497-13	T1909-p	HFSLEHPtMQPHPTE	pT_TAG_47045	25.086	TCF20	TCF20	Q9UGU0	T827-p	WERkSsstAPEMKQI
pT_TAG_17693	25	GCLC	GCLC	P48506	T220-p	TPsPFIEtFtEDDEA	pT_TAG_21922	25	ITGB4	ITGB4	P16144	T1504-p	RsEHsHsttLPRDys
pT_TAG_20686	25	HSPG2	HSPG2	P98160	T478-p	EsDQGAytCEAMNAR	pT_TAG_52400	24.9785	WWC3	WWC3	Q9ULE0	T909-p	GTIVRsQtFsPGARS
pT_TAG_53283	25	ZFP14	ZFP14	Q9HCL3	T223-p	IRHHKLHtGEkPYEC	pT_TAG_40693	24.6344	RPS6KA1	p90RSK	Q15418	T474-p	GQHPNIItLKDVYDD
pT_TAG_48536	24.4624	TNRC6B	TNRC6B	Q9UPQ9	T503-p	WGEGNKMtsGVsQGE	pT_TAG_3515	24	ARHGEF18	ARHGEF18	Q6ZSZ5	T212-p	LSLTsPNtESIFVED
pT_TAG_11810	24.2688	DDX54	DDX54	Q8TDD1	T223-p	NPDIIIAtPGRLVHV	pT_TAG_4725	24	BAIAP2L1	IRTKS	Q9UHR4	T294-p	APSGRAytsPLIDMF
pT_TAG_13910	24.2258	EIF2A	EIF2A	Q9BY44	T361-p	kPVASDStyFAWCPD	pT_TAG_19585	24	HFM1	SEC63D1	A2PYH4	T1112-p	TMQRKSEtQISHSkH
pT_TAG_6425	24	CACNA1G	CACNA1G iso6	O43497-6	T1916-p	HFSLEHPtMQPHPTE	pT_TAG_44454	24	SP3	SP3	Q02447	T601-p	RLRRVACtCPNCkEG
pT_TAG_22312	24	KAT6A	MYST3	Q92794	T449-p	RGNRKsstsDWPTDN	pT_TAG_28448	23.871	MTG1	MTG1	Q9BT17	T127-p	KQIIPMVtELIGRSH
pT_TAG_46544	24	TAF2	TAF2	Q6P1X5	T223-p	SNGDLVEtVytHDMR	pT_TAG_9497	23	CLCF1	CLCF1	Q9UBD9	T60-p	QLRsLAGtYLNYLGP
pT_TAG_18322	23	GP1BB	GPIbB	P13224	T193-p	AAARLsLtDPLVAER	pT_TAG_15922	23	FAM84B	FAM84B	Q96KN1	T289-p	DsNVARttPPPGRPP
pT_TAG_26305	23	MAPK8IP1	JIP1	Q9UQF2	T448-p	ACLsEDstPDEPDVH	pT_TAG_18125	23	GNB1	G-beta 1	P62873	T50-p	IQMRTRRtLRGHLAk
pT_TAG_49046	23	TRA	TRAC iso2	Q6NSA6	T63-p	TEDRKSstLILPHAT	pT_TAG_22851	23	KIAA1191	KIAA1191	Q96A73	T175-p	QPAsAQstPsttPHs
pT_TAG_6151	22.7527	C2CD3	C2CD3	Q4AC94	T1915-p	FLPLsPQtQTAISQH	pT_TAG_27799	23	MLH3	MLH3	Q9UHC1	T1258-p	RKKLLsstLIPPLEI
pT_TAG_529	22	ACBD3	ACBD3	Q9H3P7	T326-p	TSsKVNAtVPSNMMs	pT_TAG_51155	23	USF3	USF3	Q68DE3	T1545-p	LQPKHHGtDQSRSKT
pT_TAG_35827	22	PODNL1	PODNL1	Q6PEZ8	T260-p	TDSGLDAtTFSKLHS	pT_TAG_25782	22.4516	MAP1A	MAP1A	P78559	T1835-p	HMKNEPttPsWLADI
pT_TAG_21746	21.9355	IRS1	IRS1	P35568	T305-p	GLTRRsRtEsItAts	pT_TAG_16923	22	FOXA2	FOXA2	Q9Y261	T156-p	KTYRRSYtHAKPPYS
pT_TAG_4667	21.7742	BACH1	BACH1	O14867	T360-p	GTDVQEKtFGEsQDL	pT_TAG_31014	22	NFE2L2	NRF2	Q16236	T439-p	VsPGHrktPFTkDkH
pT_TAG_6423	21	CACNA1G	CACNA1G iso2	O43497-2	T1893-p	HFSLEHPtMQPHPTE	pT_TAG_43631	22	SLK	SLK	Q9H2G2	T545-p	QKDVISNtsDVIGtC
pT_TAG_28666	21	MUC16	MUC16	Q8WXI7	T10794-p	PAVSRLVtsMVtsLA	pT_TAG_51384	21.9032	USP54	USP54	Q70EL1	T374-p	EFQSYSRtCyDsEDs
pT_TAG_15066	20	ERRFI1	MIG-6	Q9UJM3	T119-p	VCGFkKLtVNGVCAs	pT_TAG_7938	21.5054	CDC5L	CDC5L	Q99459	T429-p	GLtPRsGttPKPVIN
pT_TAG_23704	20	KMT2E	MLL5	Q8IZD2	T1147-p	NLIDGNCtPQNPPQK	pT_TAG_6700	21.1075	CAP2	CAP2	P40123	T307-p	QsPTKsHtPsPtsPk
pT_TAG_29707	20	MYO18B	MYO18B	Q8IUG5	T185-p	CKTSPPAtDTGKEKK	pT_TAG_4859	21	BCAR1	P130Cas	P56945	T326-p	GPLLREEtyDVPPAF
pT_TAG_42929	20	SLC12A1	NKCC2	Q13621	T95-p	AYDsHTNtYYLQtFG	pT_TAG_9589	21	CLIP1	Restin	P30622	T182-p	AAKEPsAtPPIsNLt
pT_TAG_44454	20	SP3	SP3	Q02447	T601-p	RLRRVACtCPNCkEG	pT_TAG_21366	21	ILKAP	ILKAP	Q9H0C8	T304-p	QyKRCGVtsVPDIRR
pT_TAG_49271	20	TRIM49B	TRIM49B	A6NDI0	T276-p	ELSAGPItGLRDRLN	pT_TAG_51197	21	USP10	USP10	Q14694	T82-p	PsySISstLNPQAPE
pT_TAG_52368	20	WRNIP1	WRNIP1	Q96S55	T105-p	EGDDGGEtESREsyD	pT_TAG_41008	20.0968	RTL9	RGAG1	Q8NET4	T642-p	TASEAMPtLLMRDTV
pT_TAG_28946	19.9677	MUC4	MUC4	Q99102	T298-p	TGSLMPVtsAALVTV	pT_TAG_144	20	AATK	Lmr1	Q6ZMQ8	T1344-p	FTVsPAPtsRFSITH
pT_TAG_12149	19.871	DIAPH2	Diaphanous-2 iso4	Q17R91	T66-p	ITSFRKStVKKEKPL	pT_TAG_12769	20	DNTTIP1	DNTTIP1	Q9H147	T61-p	sQMTtSFtDPAISMD
pT_TAG_19573	19.6452	HEXIM1	HEXIM1	O94992	T341-p	AENLQLLtENELHrQ	pT_TAG_21773	20	IRS2	IRS2	Q9Y4H2	T314-p	QsSGssAtHPISVPG
pT_TAG_41886	19.3978	SEC31A	SEC31A	O94979	T989-p	ELPASQRtGPQNGWN	pT_TAG_25938	20	MAP2K2	MEK2	P36507	T230-p	MANsFVGtRSYMAPE
pT_TAG_1284	19	ADSS	ADSS	P30520	T6-p	__MAFAEtYPAASSL	pT_TAG_39888	20	RHOT1	RHOT1	Q8IXI2	T298-p	LKIPPDCttELNHHA
pT_TAG_21326	19	IL6ST	gp130	P40189	T670-p	IAQWsPHtPPRHNFN	pT_TAG_42759	20	SIPA1L1	SIPA1L1	O43166	T1634-p	PLRRPsytLGMKsLH
pT_TAG_27100	19	MED16	MED16	Q9Y2X0	T571-p	LRPHFLNtPDkSPGD	pT_TAG_52114	20	WDR47	WDR47	O94967	T521-p	GSSVtSFttPPQDSs
pT_TAG_39456	19	REPS1	REPS1	Q96D71	T539-p	RQRsHsGtsPDNtAP	pT_TAG_20423	19.5699	HSP90AA4P	HSP90AA4P	Q58FG1	T30-p	NKQDRtLtIVDtGIG
pT_TAG_42843	19	SIX5	SIX5	Q8N196	T380-p	SPQGASEtKTSLVLD	pT_TAG_625	19	ACOT7	ACOT7	O00154	T351-p	VPQLVPEtEDEKKRF
pT_TAG_11335	18	DAXX	DAXX	Q9UER7	T665-p	KNGKKICtLPsPPsP	pT_TAG_4868	19	BCAR3	BCAR3	O75815	T292-p	VAKRLsLtMGGVQAR
pT_TAG_19053	18	H2AFB3	H2AFB3	P0C5Z0	T51-p	YAQRLSRtAPVyLAA	pT_TAG_25460	19	LUZP1	LUZP1	Q86V48	T249-p	IEDGISStLPSKEsR
pT_TAG_19397	18	HEATR5A	HEATR5A	Q86XA9	T1115-p	KDsREELtPDANIRE	pT_TAG_33226	19	PANX3	PANX3	Q96QZ0	T370-p	DtVVDFMtLLAGLEP
pT_TAG_26260	18	MAPK14	P38A	Q16539	T180-p	RHtDDEMtGyVAtRW	pT_TAG_44122	19	SNTA1	SNTA1	Q13424	T415-p	QEVstACtWNGRPCS
pT_TAG_38645	18	RALGPS2	RALGPS2	Q86X27	T361-p	tAEFksAtFPNAGPR	pT_TAG_44540	19	SPAG9	JIP4	O60271	T595-p	sVKKRsstLsQLPGD
pT_TAG_48189	17.9785	TMEM87A	TMEM87A	Q8NBN3	T530-p	ENVPsSVtDVALPAL	pT_TAG_22791	18	KIAA0754	KIAA0754	O94854	T122-p	ESRFSSAtWPRATKS
pT_TAG_50829	17.5269	UBR5	UBR5	O95071	T1969-p	NQQttLDtPQLERKR	pT_TAG_24412	18	LCMT2	LCMT2	O60294	T316-p	LAASRGDtLsHTLVF
pT_TAG_15903	17	FAM83H	FAM83H	Q6ZRV2	T1159-p	EGPAEEGtRDSKVGK	pT_TAG_28444	18	MTFR1L	FAM54B	Q9H019	T30-p	SVVRRIGtNLPLKPC
pT_TAG_21676	17	IQGAP3	IQGAP3	Q86VI3	T1412-p	MSRRQACtAQtPEPL	pT_TAG_38501	18	RAD52	RAD52	P43351	T223-p	HPQLQQVtsPSRPSH
pT_TAG_39449	17	REPS1	REPS1 iso4	Q96D71-4	T410-p	sMPSLNQtWPELNQS	pT_TAG_45246	18	SRRM2	SRm300	Q9UQ35	T2125-p	sRPsMsPtPLDrCRs
pT_TAG_46288	17	SYNM	DMN	O15061	T1137-p	GPsEVWRtERMSYEG	pT_TAG_49436	18	TROAP	TROAP	Q12815	T424-p	sGPHsNRtPSLQEVk
pT_TAG_48948	17	TPM3	TPM3	P06753	T238-p	DKLKEAEtRAEFAER	pT_TAG_49581	18	TSC22D2	TSC22D2	O75157	T207-p	DCIRHsstFDQTAER
pT_TAG_49270	17	TRIM49	TRIM49	P0CI25	T276-p	ELSAGPItGLRDRLN	pT_TAG_29074	17.9355	MUC6	MUC6	Q6W4X9	T1789-p	VAHTTSAtssRLPTP
pT_TAG_49272	17	TRIM49C	TRIM49L2	P0CI26	T276-p	ELSAGPItGLRDRLN	pT_TAG_5615	17.0968	BRIP1	BRIP1	Q9BX63	T124-p	ERNGTSStCQDsPEK
pT_TAG_36357	16.6344	PPM1G	PPM1G	O15355	T199-p	PEDstREtPsQENGP	pT_TAG_11980	17	DES	desmin	P17661	T170-p	RRQVEVLtNQRARVD
pT_TAG_12780	16	DNTTIP2	ERBP	Q5QJE6	T61-p	kQsLIPRtPKARKRK	pT_TAG_19581	17	HEY2	HEY2	Q9UBP5	T96-p	KAEILQMtVDHLKML
pT_TAG_19315	16	HDAC4	HDAC4	P56524	T638-p	QssPAsAtFPVSVQE	pT_TAG_24713	17	LINGO4	LINGO4	Q6UY18	T589-p	NSGGNRVtAKLF___
pT_TAG_37451	16	PSIP1	LEDGF	O75475	T267-p	KRKNLAKtGVtstsD	pT_TAG_26128	17	MAP4	MAP4	P27816	T901-p	MPsRPsttPFIDKKP
pT_TAG_39448	16	REPS1	REPS1 iso2	Q96D71-2	T410-p	sMPSLNQtWPELNQS	pT_TAG_30390	17	NCKAP5L	NCKAP5L	Q9HCH0	T1221-p	PCEDPGPtPPVQLAK
pT_TAG_42529	16	SH3RF3	SH3MD4	Q8TEJ3	T383-p	TKKRHsFtALSVTHR	pT_TAG_40800	17	RRAGC	RRAGC	Q9HB90	T394-p	kALTHNGtPRNAI__
pT_TAG_47353	16	TEX40	TEX40	Q9NTU4	T27-p	EEsVHsDtRDLWTTT	pT_TAG_42673	17	SIAH2	SIAH2	O43255	T7-p	_MsRPSstGPsANkP
pT_TAG_35970	15.3548	POLR2A	POLR2A	P24928	T1894-p	KysPtsPtysPtsPV	pT_TAG_48711	17	TOP2A	TOP2A	P11388	T1429-p	KSQSsTSttGAKKRA
pT_TAG_18369	15.3011	GPBP1L1	GPBP1L1	Q9HC44	T90-p	KGAyAGItGNPsGWH	pT_TAG_52771	17	ZAN	ZAN	Q9Y493	T980-p	TEKLTIPtEKPTIPT
pT_TAG_6884	15	CASP7	CASP7 iso2	P55210-2	T193-p	PTRGPSMtQMLILDt	pT_TAG_4966	16	BCL7C	Bcl-7C	Q8WUZ0	T164-p	TDEPPMLtKEEPVPE
pT_TAG_9711	15	CLTC	CLTC	Q00610	T238-p	IEVGtPPtGNQPFPk	pT_TAG_22152	16	JMJD1C	TRIP8	Q15652	T528-p	VAQENSStFGLQtLQ
pT_TAG_17833	15	GFY	GFY	I3L273	T160-p	PKPNFsKtSRPEFPE	pT_TAG_26457	16	MARK2	MARK2	Q7KZI7	T42-p	IRGRNsAtsADEQPH
pT_TAG_22883	15	KIAA1217	SKT	Q5T5P2	T1109-p	EEPASAWtPsPPPVT	pT_TAG_29068	16	MUC6	MUC6	Q6W4X9	T1279-p	PRPTtAVtPQATSGL
pT_TAG_33535	15	PCDH8	PCDH8	O95206	T701-p	DGGRPPLttTAtVSF	pT_TAG_30546	16	NCOR2	SMRT	Q9Y618	T741-p	GECSGPAtVNNssDt
pT_TAG_39942	15	RICTOR	RICTOR	Q6R327	T1417-p	RsMVssAtyGGsDDY	pT_TAG_37114	16	PROSER3	PROSER3	Q2NL68	T32-p	yWPSQSQtWCPKTLS
pT_TAG_9986	14.9785	COBLL1	COBLL1	Q53SF7	T322-p	SKPyIsNtLPSDAPK	pT_TAG_40652	16	RPS28	RPS28	P62857	T21-p	VTkVLGRtGsQGQCT
pT_TAG_50811	14.4301	UBR4	UBR4	Q5T4S7	T4013-p	PVVVENItLMCLRIL	pT_TAG_42529	16	SH3RF3	SH3MD4	Q8TEJ3	T383-p	TKKRHsFtALSVTHR
pT_TAG_32331	14.129	NUP98	NUP98 iso2	P52948-2	T1681-p	PDRTSDstPDPQRVP	pT_TAG_43531	16	SLC9A3R2	NHERF-2	Q15599	T260-p	PsPVtNGtsPAQLNG
pT_TAG_39611	14.0323	RFX7	RFX7	Q2KHR2	T1181-p	NNLPSNYtARMNLTQ	pT_TAG_44687	16	SPEG	SPEG	Q15772	T333-p	AQPAATPtsPHRRTQ
pT_TAG_786	14	ACTG2	ACTG2	P63267	T187-p	DLAGRDLtDyLMkIL	pT_TAG_45333	16	SRRT	SRRT	Q9BXP5	T544-p	LWAsEPGtPPLPtsL
pT_TAG_3181	14	ARFGAP1	ARF GAP1	Q8N6T3	T350-p	sPssDsWtCADTSTE	pT_TAG_47647	16	TICRR	TICRR	Q7Z2Z1	T566-p	KKRGVPRtPVRQKMN
pT_TAG_24519	14	LENEP	LENEP	Q9Y5L5	T11-p	RTQPLAQtLPFFLGG	pT_TAG_6881	15.4839	CASP5	CASP5	P51878	T237-p	VVDEKNLtARDMESV
pT_TAG_26653	14	MB21D2	MB21D2	Q8IYB1	T434-p	ELQRRGsttsIPsPQ	pT_TAG_52193	15.3118	WDR76	WDR76	Q9H967	T492-p	sQPLIsLtEHtkSIA
pT_TAG_53527	13.957	ZKSCAN1	ZKSCAN1	P17029	T47-p	QDSTLQDtPPPDPEI	pT_TAG_17795	15.1111	GEMIN7	GEMIN7	Q9H840	T3-p	_____MQtPVNIPVP
pT_TAG_7545	13.9355	CCP110	CP110	O43303	T382-p	MHRRRsRtssACHIL	pT_TAG_9754	15	CMPK1	CMPK iso2	P30085-2	T30-p	IVEEMDQtMAANAQK
pT_TAG_53803	13.7097	ZNF14	ZNF14	P17017	T274-p	RTHERtHtGEKPYKC	pT_TAG_20014	15	HMCN1	HMCN1	Q96RW7	T2740-p	KEAQIsDtGRYTCVA
pT_TAG_6590	13	CAMK2G	CAMK2G	Q13555	T254-p	NLINQMLtINPAkRI	pT_TAG_24967	15	LOC729461	LOC729461	B4DYQ5	T291-p	ANDtVQGtLTRALYT
pT_TAG_11892	13	DENND1A	DENND1A iso2	Q8TEH3-2	T551-p	HFAAKFPtRGWTSsS	pT_TAG_30144	15	NAV1	NAV1	Q8NEY1	T357-p	ERAHYSHtMPMRsPS
pT_TAG_21922	13	ITGB4	ITGB4	P16144	T1504-p	RsEHsHsttLPRDys	pT_TAG_36691	15	PRDM10	PRDM10	Q9NQV6	T428-p	GEKsDDGtQDLLHFP
pT_TAG_35684	13	PMEPA1	TMEPAI	Q969W9	T217-p	SNSGISAtCyGsGGR	pT_TAG_42894	15	SLAIN1	SLAIN1	Q8ND83	T354-p	rGIPHSQtFSSIREC
pT_TAG_43685	13	SMAD1	SMAD1	Q15797	T202-p	sPGSSSStYPHsPTS	pT_TAG_35832	14.8333	PODXL	PODXL	O00592	T556-p	DLDEEEDtHL_____
pT_TAG_399	12.8925	ABL1	Abl	P00519	T597-p	LLPKDKKtNLFsALI	pT_TAG_23208	14.7957	KIF23	KIF23	Q02241	T738-p	QKIPtyNtPLkVTsI
pT_TAG_29668	12.4409	MYNN	MYNN	Q9NPC7	T351-p	QLKTHVRtHtGEKPY	pT_TAG_9837	14	CNNM3	CNNM3	Q8NE01	T459-p	EsEDyRDtVVkRkPA
pT_TAG_950	12	ADAMTS20	ADAMTS20	P59510	T1616-p	RQRITYCtEIPstKK	pT_TAG_17372	14	GAB1	GAB1	Q13480	T387-p	MsPsRSNtIsTVDLN
pT_TAG_3360	12	ARHGAP30	ARHGAP30	Q7Z6I6	T1020-p	QGVRRtQtCtEGGDy	pT_TAG_28714	14	MUC16	MUC16	Q8WXI7	T178-p	TEGDSTEtPWDTRYI
pT_TAG_5330	12	BMPER	BMPER	Q8N8U9	T385-p	RtFNFQGtCQYVLTK	pT_TAG_29717	14	MYO18B	MYO18B	Q8IUG5	T715-p	MAHSRSAtRFSMVMS
pT_TAG_12362	12	DMD	dystrophin	P11532	T1590-p	LTEWLAAtDMELTKR	pT_TAG_31974	14	NT5C1B	NT5C1B	Q96P26	T152-p	AKLPSSStSSRTPST
pT_TAG_42958	12	SLC12A4	KCC1	Q9UP95	T983-p	GADKIQMtWTRDkYM	pT_TAG_32254	14	NUP214	NUP214	P35658	T1355-p	PTNKAsstsLTStQP
pT_TAG_46321	12	SYNPO2	SYNPO2	Q9UMS6	T610-p	FsPtRNMtsPIADFP	pT_TAG_44789	14	SPIDR	SPIDR	Q14159	T594-p	QPCEEIKtHLPPPAL
pT_TAG_53242	12	ZFHX2	ZFHX2	Q9C0A1	T1822-p	RNPLVAAtSPMPGPP	pT_TAG_8666	13.4409	CEP192	CEP192 iso1	Q8TEP8-1	T1923-p	EALLVIQtDEGKsIA
pT_TAG_2417	11.9892	ANK3	ANK3	Q12955	T3957-p	LPVKVRStCVTTTTT	pT_TAG_33542	13.3978	PCDH9	PCDH9	Q9HC56	T954-p	AFHLKPDtPVSVKKH
pT_TAG_53143	11.9892	ZCCHC8	ZCCHC8	Q6NZY4	T485-p	GtPPPVFtPPLPKGt	pT_TAG_54346	13.2473	ZNF254	ZNF254	O75437	T429-p	TTHKIIHtGEkPYkC
pT_TAG_6196	11	C2orf49	MGC5509	Q9BVC5	T230-p	KRKIQHVtWP_____	pT_TAG_40248	13.2258	RNF223	RNF223	E7ERA6	T150-p	CCQPLPTtPGREPGF
pT_TAG_8396	11	CELSR1	CELSR1	Q9NYQ6	T1334-p	SAPFLSStTVLFRPI	pT_TAG_11361	13	DBN1	DBN1	Q16643	T331-p	sHRRMAPtPIPtRsP
pT_TAG_12291	11	DLG5	DLG5	Q8TDM6	T946-p	EGsNsGGtWPKAMLS	pT_TAG_17117	13	FRS2	FRS2	Q8WU20	T328-p	RRGRLtstsTSDTQN
pT_TAG_21773	11	IRS2	IRS2	Q9Y4H2	T314-p	QsSGssAtHPISVPG	pT_TAG_21137	13	IGKV1-5	IGKV1-5	P01602	T27-p	AKCDIQMtQSPsTLS
pT_TAG_36636	11	PQLC1	PQLC1	Q8N2U9	T112-p	NARRRsFtAADSKDE	pT_TAG_21748	13	IRS1	IRS1	P35568	T311-p	RtEsItAtsPAsMVG
pT_TAG_38984	11	RB1CC1	RB1CC1	Q8TDY2	T646-p	QKAsVsQtsPQsAss	pT_TAG_22008	13	ITPKC	ITPKC	Q96DU7	T333-p	PVPRLIItPEtPEPE
pT_TAG_42438	11	SH2D3C	SHEP1	Q8N5H7	T361-p	HMKRRsVtMTDGLTA	pT_TAG_22414	13	KCND3	Kv4.3	Q9UK17	T555-p	SRRSKKTtHLPNSNL
pT_TAG_44937	11	SPTBN1	SPTBN1	Q01082	T2328-p	PAssRAQtLPtsVVt	pT_TAG_24527	13	LEO1	LEO1	Q8WVC0	T302-p	DsEADsDtEVPKDNS
pT_TAG_53692	10.7097	ZNF106	ZFP106	Q9H2Y7	T602-p	sDTEKHGtKIGTLGS	pT_TAG_26284	13	MAPK7	ERK5	Q13164	T280-p	LIMMVLGtPsPAVIQ
pT_TAG_3518	10	ARHGEF18	ARHGEF18	Q6ZSZ5	T724-p	GPPRRAEtFAGyDCt	pT_TAG_27215	13	MEPE	MEPE	Q9NQ76	T172-p	GEENKENtPRNVLNI
pT_TAG_15045	10	ERICH3	ERICH3	Q5RHP9	T241-p	IPPPLPPtGKItREN	pT_TAG_32972	13	P2RX1	P2X1	P51575	T389-p	DLAATsstLGLQENM
pT_TAG_21290	10	IL23R	IL23R	Q5VWK5	T234-p	RAETINAtVPKTIIY	pT_TAG_39075	13	RBL2	Rb-like 2	Q08999	T661-p	GGLGRsItsPttLyD
pT_TAG_30586	10	NDE1	NUDE1 iso2	Q9NXR1-2	T308-p	GERRPsstsVPLGDK	pT_TAG_47365	13	TF	TF	P02787	T686-p	GNLRKCStSsLLEAC
pT_TAG_35648	10	PLXDC2	PLXDC2	Q6UX71	T414-p	TTTRRAVtsQFPtSL	pT_TAG_50982	13	ULK1	ULK1	O75385	T468-p	AIRRsGstsPLGFAR
pT_TAG_35969	10	POLR2A	POLR2A	P24928	T1891-p	ttPKysPtsPtysPt	pT_TAG_5243	12.4409	BIRC6	BIRC6	Q9NR09	T4717-p	GYERsRGtPSGTQSs
pT_TAG_42942	10	SLC12A3	NCCT	P55017	T50-p	SHLtHSStFCMRtFG	pT_TAG_29180	12.058	MYBL2	B-Myb	P10244	T693-p	GRLKPSHtSrTLILS
pT_TAG_46411	10	SYTL5	SYTL5	Q8TDW5	T204-p	GEIITPKtDTGRSYs	pT_TAG_4023	12	ATAD2B	ATAD2B	Q9ULI0	T1090-p	IKRGLsVtSEQINPH
pT_TAG_47747	10	TJP1	ZO1	Q07157	T894-p	GMHHENQtyPPysPQ	pT_TAG_9986	12	COBLL1	COBLL1	Q53SF7	T322-p	SKPyIsNtLPSDAPK
							pT_TAG_14378	12	EML4	EML4	Q9HC35	T889-p	TKAPVSStEsVIQsN
							pT_TAG_19089	12	HAAO	HAAO	P46952	T276-p	GsVALsVtQDPACKK
							pT_TAG_25698	12	MAGI1	MAGI1	Q96QZ7	T1122-p	HTPsQQGtQETRNTT
							pT_TAG_26928	12	MDC1	MDC1	Q14676	T659-p	tDtLGEstQPQREGA
							pT_TAG_28909	12	MUC22	PBMUCL1	E2RYF6	T39-p	TKGSDTTtAsITGsE
							pT_TAG_31234	12	NIPBL	NIPBL	Q6KC79	T2681-p	GEDRGGGtsGsLRRS
							pT_TAG_31811	12	NRBP1	NRBP1	Q9UHY1	T431-p	VVPPsVKtPtPEPAE
							pT_TAG_35648	12	PLXDC2	PLXDC2	Q6UX71	T414-p	TTTRRAVtsQFPtSL
							pT_TAG_44279	12	SORBS1	SORBS1	Q9BX66	T497-p	KVVKRSAtLPLPARS
							pT_TAG_44867	12	SPRTN	SPRTN	Q9H040	T355-p	GSPRISVtVGNIPkN
							pT_TAG_53242	12	ZFHX2	ZFHX2	Q9C0A1	T1822-p	RNPLVAAtSPMPGPP
							pT_TAG_18322	11.908	GP1BB	GPIbB	P13224	T193-p	AAARLsLtDPLVAER
							pT_TAG_37699	11.8	PTH2R	PTH2R	P49190	T546-p	TEGCQGEtEDVL___
							pT_TAG_28834	11.3226	MUC16	MUC16	Q8WXI7	T9368-p	EStDMAItPKtGPSG
							pT_TAG_3542	11	ARHGEF2	ARHGEF2	Q92974	T945-p	QDssDPDtGsEEEGs
							pT_TAG_5341	11	BMS1	BMS1L	Q14692	T708-p	NEEEDDDtLEELGGL
							pT_TAG_8020	11	CDCP1	CDCP1	Q9H5V8	T807-p	EsEsEPytFsHPNNG
							pT_TAG_9369	11	CKAP2	CKAP2	Q8WWK9	T211-p	ATkKLsAtIPKATKP
							pT_TAG_12988	11	DPF3	DPF3	Q92784	T235-p	DEAQDQEtRsPPNHR
							pT_TAG_13062	11	DPYSL3	CRMP-4	Q14195	T514-p	tttPkGGtPAGsARG
							pT_TAG_19719	11	HIST1H1D	H1D	P16402	T4-p	____MsEtAPLAPtI
							pT_TAG_20958	11	IDNK	IDNK iso5	F8W7J0	T54-p	TGFHGSVtCMTFy__
							pT_TAG_38443	11	RACGAP1P	RACGAP1P	Q9BZ74	T342-p	CIPTLIGtPVKIGEG
							pT_TAG_39063	11	RBL1	Rb-like 1	P28749	T997-p	HKNGsGLtPRsALLy
							pT_TAG_33957	10.6559	PDE9A	PDE9A iso12	O76083-12	T62-p	ETCGHQAtLRAFKIN
							pT_TAG_56990	10.6452	ZNF830	ZNF830	Q96NB3	T58-p	LSCALCNtPVKSELL
							pT_TAG_3706	10.4946	ARL6IP4	ARL6IP4	Q66PJ3	T232-p	sQGRKAstAPGAEAs
							pT_TAG_54348	10.4086	ZNF254	ZNF254	O75437	T513-p	tTHkIIHtGEkPYkC
							pT_TAG_4075	10.2043	ATF3	ATF-3	P18847	T162-p	VRAQNGRtPEDERNL
							pT_TAG_1183	10	ADGRG4	GPR112	Q8IZF6	T503-p	TDMKIAFtVHSLTLP
							pT_TAG_4372	10	ATP5C1	ATP5C	P36542	T284-p	RTRQAVItKELIEII
							pT_TAG_5354	10	BNIP1	BNIP1	Q12981	T215-p	ALALFLAtVLyIVKK
							pT_TAG_5704	10	BSN	BSN	Q9UPA5	T1987-p	LySSMsDtNLAEAGL
							pT_TAG_15069	10	ERRFI1	MIG-6	Q9UJM3	T392-p	NGKKVsstHyyLLPE
							pT_TAG_22912	10	KIAA1328	KIAA1328	Q86T90	T483-p	GVRKDAStsPMPTGs
							pT_TAG_23881	10	KRT18	K18	P05783	T4-p	____MsFtTRstFst
							pT_TAG_30601	10	NDRG1	NDRG1	Q92597	T340-p	sVtsLDGtRsRsHts
							pT_TAG_35539	10	PLG	Plasminogen	P00747	T678-p	LSSPAVItDKVIPAC
							pT_TAG_37674	10	PTGER2	PTGER2	P43116	T15-p	SQsEDCEtRQWLPPG
							pT_TAG_51208	10	USP13	USP13	Q92995	T388-p	QDFNtQMtkLGHGLL
							pT_TAG_52178	10	WDR74	WDR74	Q6RFH5	T383-p	KKKRPGstsP_____
							pT_TAG_52765	10	ZAN	ZAN	Q9Y493	T1278-p	GDQQLyVtVsSTYSG
							pT_TAG_55822	10	ZNF592	ZNF592	Q92610	T1262-p	sQDQDSHtLsPQV__

## Sheet: 14-3-3 & CHK2 Thr Hi-P+
Replicate 1							Replicate 2
ID	Avg_fold	GENE	PROTEIN	ACC_ID	MOD_RSD	SITE_+/-7_AA	ID	Avg_fold	GENE	PROTEIN	ACC_ID	MOD_RSD	SITE_+/-7_AA
sample_pT_TAG_25586	10694.4	MACF1	ACF7 iso2	Q9UPN3-2	T518-p	RLQDELVtLRLECTN	sample_pT_TAG_25586	18225.3	MACF1	ACF7 iso2	Q9UPN3-2	T518-p	RLQDELVtLRLECTN
sample_pT_TAG_35827	8088.86	PODNL1	PODNL1	Q6PEZ8	T260-p	TDSGLDAtTFSKLHS	sample_pT_TAG_35827	3480.98	PODNL1	PODNL1	Q6PEZ8	T260-p	TDSGLDAtTFSKLHS
sample_pT_TAG_36253	1952.73	PPFIA3	PPFIA3	O75145	T55-p	EAQDGLAtAQLRLRE	sample_pT_TAG_36253	2522.68	PPFIA3	PPFIA3	O75145	T55-p	EAQDGLAtAQLRLRE
sample_pT_TAG_35440	1139.19	PLEKHA7	PLEKHA7	Q6IQ23	T655-p	HGKSADDtyLQLKKD	sample_pT_TAG_7439	1401.35	CCDC93	CCDC93	Q567U6	T355-p	NEAkkTLtELkTySE
sample_pT_TAG_7439	1115.66	CCDC93	CCDC93	Q567U6	T355-p	NEAkkTLtELkTySE	sample_pT_TAG_40208	989.774	RNF20	RNF20	Q5VTR2	T444-p	EVIQLEDtLAQVRkE
sample_pT_TAG_25781	387.495	MAP1A	MAP1A	P78559	T1834-p	PHMKNEPttPsWLAD	sample_pT_TAG_35440	522.979	PLEKHA7	PLEKHA7	Q6IQ23	T655-p	HGKSADDtyLQLKKD
sample_pT_TAG_25782	362.871	MAP1A	MAP1A	P78559	T1835-p	HMKNEPttPsWLADI	sample_pT_TAG_40256	490.957	RNF40	RNF40	O75150	T451-p	EVIQLEDtLAQVRkE
sample_pT_TAG_27299	193.806	MFF	MFF	Q9GZY8	T137-p	LDLERPPttPQNEEI	sample_pT_TAG_50498	441	TYW5	TYW5	A2RUC4	T285-p	ILDRALKtLAELPEE
sample_pT_TAG_7325	169.387	CCDC65	CCDC65	Q8IXS2	T326-p	QKNLVRLtLEsNAtL	sample_pT_TAG_7325	371	CCDC65	CCDC65	Q8IXS2	T326-p	QKNLVRLtLEsNAtL
sample_pT_TAG_50498	166	TYW5	TYW5	A2RUC4	T285-p	ILDRALKtLAELPEE	sample_pT_TAG_13194	371	DSP	Desmoplakin	P15924	T1714-p	QsLTENLtKEHLMLE
sample_pT_TAG_40208	165	RNF20	RNF20	Q5VTR2	T444-p	EVIQLEDtLAQVRkE	sample_pT_TAG_25782	301.312	MAP1A	MAP1A	P78559	T1835-p	HMKNEPttPsWLADI
sample_pT_TAG_40256	155.387	RNF40	RNF40	O75150	T451-p	EVIQLEDtLAQVRkE	sample_pT_TAG_7420	222.978	CCDC89	CCDC89	Q8N998	T267-p	ELQARLQtVTREKEE
sample_pT_TAG_7420	149	CCDC89	CCDC89	Q8N998	T267-p	ELQARLQtVTREKEE	sample_pT_TAG_25781	222.366	MAP1A	MAP1A	P78559	T1834-p	PHMKNEPttPsWLAD
sample_pT_TAG_25889	130.978	MAP1S	BPY2-IP1	Q66K74	T941-p	SrPGVSAtPPKSPVY	sample_pT_TAG_29949	97	N4BP2	Nedd4-BP2	Q86UW6	T1471-p	TGKKLLktLTASEML
sample_pT_TAG_21580	64	INVS	INVS	Q9Y283	T200-p	KDPsAVHtVRCILDA	sample_pT_TAG_26043	93	MAP3K6	MEKK6	O95382	T899-p	RLRAsAQtLLGDPFL
sample_pT_TAG_27300	56	MFF	MFF	Q9GZY8	T138-p	DLERPPttPQNEEIR	sample_pT_TAG_27299	90.9355	MFF	MFF	Q9GZY8	T137-p	LDLERPPttPQNEEI
sample_pT_TAG_29949	52.9462	N4BP2	Nedd4-BP2	Q86UW6	T1471-p	TGKKLLktLTASEML	sample_pT_TAG_21580	89.9785	INVS	INVS	Q9Y283	T200-p	KDPsAVHtVRCILDA
sample_pT_TAG_12389	44	DMRT3	DMRT3	Q9NQL9	T167-p	DGKSADNtEVFsDKD	sample_pT_TAG_46289	79	SYNM	DMN	O15061	T1175-p	SRSVRHVtLGPGQsP
sample_pT_TAG_53283	35.1935	ZFP14	ZFP14	Q9HCL3	T223-p	IRHHKLHtGEkPYEC	sample_pT_TAG_21006	59.8065	IFNA6	IFNA6	P05013	T37-p	HsLGHRRtMMLLAQM
sample_pT_TAG_37729	35	PTK7	CCK4	Q13308	T279-p	PPHLRRAtVFANGsL	sample_pT_TAG_10337	45	CPS1	CPS1	P31327	T1270-p	SFPFVsktLGVDFID
sample_pT_TAG_27298	34.5054	MFF	MFF	Q9GZY8	T121-p	KtPPRVLtLsERPLD	sample_pT_TAG_12924	43.957	DOK3	DOK3	Q7L591	T336-p	tsLPsLDtPGELREM
sample_pT_TAG_21341	31	ILF2	ILF2	Q12905	T51-p	VkPAPDEtsFSEALL	sample_pT_TAG_27300	42	MFF	MFF	Q9GZY8	T138-p	DLERPPttPQNEEIR
sample_pT_TAG_550	30.8387	ACIN1	acinus	Q9UKV3	T1106-p	LVDRPsEtKTEEQGI	sample_pT_TAG_46538	34	TAF1L	TAF1L	Q8IZX4	T1403-p	RRtDPMVtLSSILEs
sample_pT_TAG_13194	30	DSP	Desmoplakin	P15924	T1714-p	QsLTENLtKEHLMLE	sample_pT_TAG_27409	32	MIB2	MIB2	Q96AX9	T381-p	tFHPGALtKHHSFWV
sample_pT_TAG_41364	29	SAP18	SAP18	O00422	T121-p	kGtDDsMtLQSQkFQ	sample_pT_TAG_31662	31	NPIPB11	NPIPB11	E5RHQ5	T373-p	ADDNIKttAERLRGP
sample_pT_TAG_44525	28	SPAG9	JIP4 iso2	O60271-2	T262-p	QGGsKATtPAsTANs	sample_pT_TAG_53317	28.9677	ZFP3	ZFP3	Q96NJ6	T388-p	LRHERIHtGEKPYEC
sample_pT_TAG_270	26	ABCC8	ABCC8	Q09428	T949-p	TVTERKAtEPPQGLS	sample_pT_TAG_12389	27.9462	DMRT3	DMRT3	Q9NQL9	T167-p	DGKSADNtEVFsDKD
sample_pT_TAG_34505	25	PHF20L1	PHF20L1	A8MW92	T484-p	LsRGsEVtAPVASDS	sample_pT_TAG_31710	27	NPR2	ANPB	P20594	T529-p	SsYGsLMtAHGKYQI
sample_pT_TAG_54312	25	ZNF250	ZNF250	P15622	T250-p	SKHRRIHtGEkPYEC	sample_pT_TAG_32667	27	OR2T2	OR2T2	Q6IF00	T283-p	sAFyTILtPMLNPLI
sample_pT_TAG_26043	23	MAP3K6	MEKK6	O95382	T899-p	RLRAsAQtLLGDPFL	sample_pT_TAG_32672	26	OR2T35	OR2T35	Q8NGX2	T282-p	sAFyTILtPMLNPLI
sample_pT_TAG_53744	23	ZNF121	ZNF121	P58317	T223-p	TKHVRIHtGEkPYEC	sample_pT_TAG_53737	25.9677	ZNF12	ZNF12	P17014	T432-p	TTHLRtHtGEkPYEC
sample_pT_TAG_49100	22.9892	TRAK1	TRAK1	Q9UPV9	T486-p	ERSKKPGtPGtPGSH	sample_pT_TAG_14430	25	ENAM	enamelin	Q9NRM1	T249-p	PTANSTVtETNSTQP
sample_pT_TAG_4859	22	BCAR1	P130Cas	P56945	T326-p	GPLLREEtyDVPPAF	sample_pT_TAG_19535	24	HERC2	HERC2	O95714	T1814-p	NSGMLALtQTALRLI
sample_pT_TAG_28940	21	MUC3A	MUC3A	Q02505	T223-p	HTtISsttRtTERTP	sample_pT_TAG_4251	22	ATP1A3	ATP1A3	P13637	T216-p	TGEsEPQtRSPDCTH
sample_pT_TAG_46289	21	SYNM	DMN	O15061	T1175-p	SRSVRHVtLGPGQsP	sample_pT_TAG_12091	22	DHX37	DHX37	Q8IY37	T957-p	kWRNAYktPLLDDPV
sample_pT_TAG_26856	20	MDC1	MDC1	Q14676	T1297-p	ELRPststDRPVtPK	sample_pT_TAG_19109	22	HADH	HADHSC	Q16836	T214-p	HPVSCkDtPGFIVNR
sample_pT_TAG_28008	20	MOXD1	MOXD1	Q6UVY6	T460-p	MTWGGLStRSEMCLS	sample_pT_TAG_1088	20	ADGB	ADGB	Q8N7X0	T582-p	QVILGKGtDEQtDFG
sample_pT_TAG_43721	20	SMARCA2	SMARCA2	P51531	T274-p	PELSGPStPQKLPVP	sample_pT_TAG_20903	20	ICE1	ICE1	Q9Y2F5	T1859-p	tGsPEPEtRGVTAEG
sample_pT_TAG_53320	20	ZFP30	ZFP30	Q9Y2G7	T265-p	NLHQRIHtGEKPYEC	sample_pT_TAG_29308	20	MYH10	MYH10	P35580	T1960-p	LELsDDDtEsKtsDV
sample_pT_TAG_17734	19	GCOM2	GRINL1B	Q9BZD3	T184-p	VssQAEDtsssFDNL	sample_pT_TAG_27172	19	MEIOC	MEIOC	A2RUB1	T822-p	RELARVVtLLGKMER
sample_pT_TAG_24266	19	LARP1	LARP	Q6PKG0	T769-p	TIARsLPttVPEsPN	sample_pT_TAG_40586	19	RPRD2	RPRD2	Q5VT52	T734-p	DERsGtPtQDEMMDK
sample_pT_TAG_26928	19	MDC1	MDC1	Q14676	T659-p	tDtLGEstQPQREGA	sample_pT_TAG_42027	19	SEPSECS	SLA/LP	Q9HD40	T118-p	SSLLNKItNsLVLDI
sample_pT_TAG_52125	18.871	WDR55	WDR55	Q9H6Y2	T31-p	APTRIRDtPEDIVLE	sample_pT_TAG_3506	18.1828	ARHGEF17	ARHGEF17	Q96PE2	T530-p	PAPAsPGtRPTLkDL
sample_pT_TAG_17020	18.3778	FPR1	FPR1	P21462	T336-p	tQtsDtAtNstLPsA	sample_pT_TAG_896	18	ADAM17	TACE	P78536	T768-p	tIQEDPstDsHMDED
sample_pT_TAG_13857	18	EHD1	EHD1	Q9H4M9	T417-p	KGGAFDGtMNGPFGH	sample_pT_TAG_7915	18	CDC42EP3	CDC42EP3	Q9UKI2	T218-p	CELIKGKtKsEESLS
sample_pT_TAG_26225	18	MAP7D2	MAP7D2 iso2	Q96T17-2	T217-p	ILVSRLLtPTQSSLA	sample_pT_TAG_9480	18	CLASP2	CLASP2	O75122	T991-p	PRAGGDAtDssQtAL
sample_pT_TAG_44392	18	SOX5	SOX5	P35711	T410-p	TSDGKsPtsPtsPHM	sample_pT_TAG_13765	18	EFR3A	EFR3A	Q14156	T224-p	PPSsPSAtDKEENPA
sample_pT_TAG_53297	18	ZFP2	ZFP2	Q6ZN57	T237-p	TVHQRtHtGEkPYEC	sample_pT_TAG_51444	18	UTP18	WDR50	Q9Y5J1	T204-p	AETTkRKtssDDEsE
sample_pT_TAG_54729	18	ZNF34	ZNF34	Q8IZ26	T358-p	IYHQRIHtGEKPYKC	sample_pT_TAG_31661	17.9677	NPIPB11	NPIPB11	E5RHQ5	T372-p	SADDNIKttAERLRG
sample_pT_TAG_15721	17	FAM205A	FAM205A	Q6ZU69	T1054-p	NREDPEEtKAARDHR	sample_pT_TAG_36263	17.9677	PPFIBP1	liprin beta 1	Q86W92	T39-p	IFDCQsPtsPFMGsL
sample_pT_TAG_16206	17	FBXO32	FBXO32	Q969P5	T333-p	KGTDHPCtANNPESC	sample_pT_TAG_39444	17.9677	REPS1	REPS1	Q96D71	T173-p	sPQQsPPtsPHtWRK
sample_pT_TAG_19127	17	HAL	HAL	P42357	T337-p	ADIVAALtLEVLKGT	sample_pT_TAG_28502	17.957	MTMR2	MTMR2	Q13614	T171-p	AHKPEGRtRRSIFEN
sample_pT_TAG_33575	17	PCDHB10	PCDHB10	Q9UN67	T146-p	VLKIsENtAEGTAFR	sample_pT_TAG_11543	17	DCTN1	dynactin 1	Q14203	T337-p	ERVDELttDLEILKA
sample_pT_TAG_38471	17	RAD21	RAD21	O60216	T289-p	DPVEPMPtMTDQTTL	sample_pT_TAG_25889	17	MAP1S	BPY2-IP1	Q66K74	T941-p	SrPGVSAtPPKSPVY
sample_pT_TAG_41942	17	SELPLG	SELPLG	Q14242	T82-p	PGTPESttVEPAARR	sample_pT_TAG_29589	17	MYH9	MYH9	P35579	T1416-p	DkLEkTktRLQQELD
sample_pT_TAG_42436	17	SH2D3A	SH2D3A	Q9BRG2	T230-p	DASERPPtyCELVPR	sample_pT_TAG_39875	17	RHOBTB3	RHOBTB3	O94955	T144-p	QNEELPCtCPLCtsD
sample_pT_TAG_54519	17	ZNF287	ZNF287	Q9HBT7	T608-p	TQHHRtHtGEKPYKC	sample_pT_TAG_46513	17	TAF1	TAF1	P21675	T1384-p	RRtDPMVtLSSILEs
sample_pT_TAG_54862	17	ZNF395	ZNF395	Q9H8N7	T257-p	QtDHGFEtDPDPFLL	sample_pT_TAG_54862	17	ZNF395	ZNF395	Q9H8N7	T257-p	QtDHGFEtDPDPFLL
sample_pT_TAG_28858	16.9785	MUC17	MUC17	Q685J3	T3269-p	SPPtAEGtsMPTSTP	sample_pT_TAG_11466	16	DCHS1	DCHS1	Q96JQ0	T1196-p	PPRSTTGtVHVAVLD
sample_pT_TAG_5208	16.9355	BIN2	BIN2	Q9UBW5	T366-p	EEVLPSStTPsPGGA	sample_pT_TAG_12830	16	DOCK2	DOCK2	Q92608	T1391-p	NAEKMNttsAPGDDV
sample_pT_TAG_38818	16.8495	RAPGEF6	RAPGEF6	Q8TEU7	T1458-p	KQRVLEStPAESSEG	sample_pT_TAG_28371	16	MT2A	MT2A	P02795	T14-p	CAAGDsCtCAGsCKC
sample_pT_TAG_29589	16	MYH9	MYH9	P35579	T1416-p	DkLEkTktRLQQELD	sample_pT_TAG_28817	16	MUC16	MUC16	Q8WXI7	T8511-p	ATSEGTLtLDTSTTT
sample_pT_TAG_33166	16	PAK6	PAK6	Q9NQU5	T339-p	SLRTAPAtGQLPGRs	sample_pT_TAG_38206	16	RAB11FIP2	RAB11FIP2	Q7L804	T261-p	HQLDsFGtVPESGSL
sample_pT_TAG_50437	16	TXLNA	TXLNA	P40222	T497-p	AGGQGsLtDsGPERR	sample_pT_TAG_44376	16	SOX10	SOX10	P56693	T244-p	GPPtPPTtPkTELQS
sample_pT_TAG_51528	16	VAPA	VAPA	Q9P0L0	T30-p	LkFkGPFtDVVTTNL	sample_pT_TAG_44758	16	SPHK2	SPHK2	Q9NRA0	T404-p	AKsELtLtPDPAPPM
sample_pT_TAG_55793	15.9677	ZNF585B	ZNF585B	Q52M93	T377-p	IIHQRIHtGEKPYEC	sample_pT_TAG_48850	16	TP53BP1	53BP1	Q12888	T591-p	DKtKGDDtDtRDDIs
sample_pT_TAG_10666	15	CSNK1D	CK1D	P48730	T344-p	TQEVAPPtPLtPtsH	sample_pT_TAG_53412	16	ZFP90	ZFP90	Q8TF47	T576-p	IQHERtHtGEKPYEC
sample_pT_TAG_10718	15	CSPG4	NG2	Q6UVK1	T2077-p	AGELANRtGsVPRFR	sample_pT_TAG_55369	15.9785	ZNF506	ZNF506	Q5JVG8	T392-p	TEHKIIHtGEkPYkC
sample_pT_TAG_14629	15	EPB41L2	EPB41L2	O43491	T905-p	QTETKTItyEsPQID	sample_pT_TAG_3237	15.3441	ARHGAP1	ARHGAP1	Q07960	T16-p	DDLtLDDtsEALNQL
sample_pT_TAG_16155	15	FBRSL1	FBRSL1 iso3	Q6PJP7	T145-p	PEQPGPLtPsLLGPG	sample_pT_TAG_1643	15	AHNAK	AHNAK	Q09666	T551-p	EtPNLEGtLtGPRLG
sample_pT_TAG_41301	15	SAMD1	SAMD1	Q6SPF0	T444-p	ALPGADGtPFGCPPG	sample_pT_TAG_2875	15	AP1B1	AP1B1	Q10567	T597-p	HkSLPPRtAssEsAE
sample_pT_TAG_43530	15	SLC9A3R2	NHERF-2	Q15599	T257-p	GPLPsPVtNGtsPAQ	sample_pT_TAG_3370	15	ARHGAP32	ARHGAP32	A7KAX9	T1236-p	EFADKsPtPPNLPSD
sample_pT_TAG_50053	15	TTN	Titin	Q8WZ42	T32998-p	VRPARRRtPsPDyDF	sample_pT_TAG_3494	15	ARHGEF16	ARHGEF16	Q5VV41	T189-p	EEPsQPHtRsPAKNK
sample_pT_TAG_52717	15	YTHDF1	YTHDF1	Q9BYJ9	T273-p	KHNMDIGtWDNKGPV	sample_pT_TAG_5587	15	BRD8	BRD8	Q9H0E9	T569-p	AIGKGDEtPLTNVkt
sample_pT_TAG_54612	15	ZNF318	ZNF318	Q5VUA4	T686-p	REAHHSNtHsPEVsH	sample_pT_TAG_12388	15	DMPK	DMPK1	Q09013	T536-p	AEGAtAVtGVPsPRA
sample_pT_TAG_54669	15	ZNF329	ZNF329	Q86UD4	T450-p	IRHQRtHtGEkPYEC	sample_pT_TAG_13774	15	EFTUD2	EFTUD2	Q15029	T30-p	DDELGREtKDLDEMD
sample_pT_TAG_54748	15	ZNF345	ZNF345	Q14585	T365-p	TQHHRIHtGEKPYEC	sample_pT_TAG_34314	15	PGAM1	PGAM1	P18669	T238-p	QFLGDEEtVRkAMEA
sample_pT_TAG_53239	14.4643	ZFHX2	ZFHX2	Q9C0A1	T13-p	SASTTGttPSPGHNA	sample_pT_TAG_44023	15	SNAPC2	SNAPC2	Q13487	T181-p	APSSAPRtPDPAPEK
sample_pT_TAG_4595	14	AURKB	AurB	Q96GD4	T16-p	PWPyGRQtAPsGLST	sample_pT_TAG_46239	15	SYNE2	SYNE2	Q8WXH0	T2669-p	NQsMIALtTDLQAtK
sample_pT_TAG_5124	14	BECN1	beclin 1	Q14457	T119-p	LSRRLkVtGDLFDIM	sample_pT_TAG_50690	15	UBE2O	UBE2O	Q9C0C9	T841-p	TGsPtsPtVEPEkPT
sample_pT_TAG_9562	14	CLIC1	CLIC1	O00299	T155-p	LPEEVDEtsAEDEGV	sample_pT_TAG_53583	14.9677	ZKSCAN8	ZNF192	Q15776	T457-p	IGHQRIHtGEKPYEC
sample_pT_TAG_12136	14	DHX9	DDX9	Q08211	T92-p	VAsPPPLtDtPdTtA	sample_pT_TAG_53239	14.8214	ZFHX2	ZFHX2	Q9C0A1	T13-p	SASTTGttPSPGHNA
sample_pT_TAG_13686	14	EEF1B2	eEF1B	P24534	T88-p	PADVEDttGsGAtDs	sample_pT_TAG_54467	14.4516	ZNF281	ZNF281	Q9Y2X9	T203-p	LLsSssRtDDHHGtE
sample_pT_TAG_35127	14	PKP2	plakophilin 2	Q99959	T118-p	LkAGTTAtyEGRWGr	sample_pT_TAG_1898	14	AKAP8L	AKAP8L	Q9ULX6	T292-p	DEPDskAtRtDCsDN
sample_pT_TAG_36701	14	PRDM16	PRDM16	Q9HAZ2	T611-p	FEDVNTTtGTDLDTT	sample_pT_TAG_3633	14	ARID1B	ARID1B	Q8NFD5	T1181-p	GSLQGPQtPQSTGSN
sample_pT_TAG_38763	14	RANGAP1	RANGAP1	P46060	T461-p	SVLIAQQtDtsDPEK	sample_pT_TAG_4919	14	BCL11B	Bcl-11B	Q9C0K0	T131-p	DDHLLsPtKGICPKQ
sample_pT_TAG_38885	14	RASAL2	RASAL2 iso2	Q9UJF2-2	T132-p	KGRCLRRtVsVPsEG	sample_pT_TAG_5829	14	BYSL	BYSL	Q13895	T86-p	PAAPRERttRLGPRM
sample_pT_TAG_41314	14	SAMD15	SAMD15	Q9P1V8	T302-p	KATEEKGtELPERTK	sample_pT_TAG_9562	14	CLIC1	CLIC1	O00299	T155-p	LPEEVDEtsAEDEGV
sample_pT_TAG_46449	14	TAB2	TAB2	Q9NYJ8	T654-p	DQRSIIktPkTQDTE	sample_pT_TAG_12159	14	DIDO1	DATF1	Q9BTC0	T109-p	CPATDAEtAsEGsVE
sample_pT_TAG_46452	14	TAB3	TAB3	Q8N5C8	T404-p	HSLYTATtPPSssPS	sample_pT_TAG_13219	14	DST	BPAG1	Q03001	T3707-p	LAEVVKNtENFLkEN
sample_pT_TAG_53585	14	ZKSCAN8	ZNF192	Q15776	T485-p	IGHQRsHtGEKPYKC	sample_pT_TAG_17461	14	GAK	GAK	O14976	T776-p	GsPEAEPtDsDsPPs
sample_pT_TAG_55510	13.9462	ZNF544	ZNF544	Q6NX49	T403-p	VIHQRtHtGEkPYEC	sample_pT_TAG_26861	14	MDC1	MDC1	Q14676	T1338-p	ELQISTStDQPVtPk
sample_pT_TAG_16768	13.8065	FLVCR1	FLVCR1	Q9Y5Y0	T538-p	AIPADsPtDQEPktV	sample_pT_TAG_31098	14	NFX1	NFX1	Q12986	T599-p	RCCPCGQtPLsQLLE
sample_pT_TAG_10681	13.7667	CSNK1G1	CK1G1	Q9HCP0	T15-p	KDERQRttKPMAQRs	sample_pT_TAG_32413	14	NYAP2	NYAP2	Q9P242	T157-p	KLSTSsEtVSSTAAs
sample_pT_TAG_25904	13.5161	MAP2	MAP2	P11137	T1602-p	tPGstAItPGtPPsy	sample_pT_TAG_43544	14	SLC9A6	NHE6 iso2	Q92581-2	T605-p	GPIARCLtSPQAYEN
sample_pT_TAG_23049	13.3548	KIF13A	KIF13A	Q9H1H9	T1367-p	ERLRQAVtVKEALST	sample_pT_TAG_44288	14	SORBS1	SORBS1	Q9BX66	T862-p	KAQPKKLtPVQVLEY
sample_pT_TAG_5811	13	BUD13	BUD13	Q9BRD0	T123-p	NRHFRHDtPDssPRR	sample_pT_TAG_48063	14	TMEM175	TMEM175	Q9BSA9	T6-p	__MSQPRtPEQALDT
sample_pT_TAG_8905	13	CFTR	CFTR	P13569	T291-p	MIENLRQtELKLTRK	sample_pT_TAG_28396	13.6522	MTAP	MTAP	Q13126	T8-p	MAsGttttAVKIGII
sample_pT_TAG_14515	13	EP300	p300	Q09472	T1857-p	PTPATPTtPtGQQPT	sample_pT_TAG_5161	13	BHLHE41	BHLHB3	Q9C0J9	T236-p	ELAAENDtDTDSGYG
sample_pT_TAG_17111	13	FRS2	FRS2	Q8WU20	T137-p	PRtPRtPttPGFAAQ	sample_pT_TAG_9998	13	COG1	COG1	Q8WTW3	T6-p	__MAtAAtsPALkRL
sample_pT_TAG_17314	13	FYCO1	FYCO1	Q9BQS8	T276-p	QQGEQLQtERERGRT	sample_pT_TAG_12706	13	DNM2	DYN2	P50570	T404-p	GVRtGLFtPDLAFEA
sample_pT_TAG_19312	13	HDAC4	HDAC4	P56524	T391-p	RLSLFPGtHLtPYLS	sample_pT_TAG_12923	13	DOK3	DOK3	Q7L591	T329-p	PCPLPRAtsLPsLDt
sample_pT_TAG_27627	13	MKI67	KI-67	P46013	T1485-p	VCtDkPTtHEKTTKI	sample_pT_TAG_14603	13	EPB41L1	EPB41L1	Q9H4G0	T591-p	DQDQERDtVFLKDNH
sample_pT_TAG_30738	13	NECAP1	NECAP1	Q8NC96	T211-p	VAIsNHVtPPPIPKS	sample_pT_TAG_22718	13	KHSRP	KHSRP	Q92945	T100-p	AttVNNstPdFGFGG
sample_pT_TAG_32117	13	NUMA1	NuMA-1	Q14980	T1952-p	sLsLGtItDEEMKTG	sample_pT_TAG_26632	13	MATR3	matrin 3	P43243	T758-p	ADDPNKDtsENAdGQ
sample_pT_TAG_39092	13	RBM10	RBM10	P98175	T553-p	ssALPPAtsPtAQES	sample_pT_TAG_26890	13	MDC1	MDC1	Q14676	T1589-p	tSRNQLVtPEPTSRA
sample_pT_TAG_46048	13	SUPT6H	SPT6	Q7KZ85	T1532-p	SsssRtRtPAsINAt	sample_pT_TAG_28008	13	MOXD1	MOXD1	Q6UVY6	T460-p	MTWGGLStRSEMCLS
sample_pT_TAG_46538	13	TAF1L	TAF1L	Q8IZX4	T1403-p	RRtDPMVtLSSILEs	sample_pT_TAG_28486	13	MTM1	MTM1	Q13496	T587-p	AKLSDPPtsPssPSQ
sample_pT_TAG_49019	13	TPRN	TPRN	Q4KMQ1	T267-p	HPPPsPGtPSATPAs	sample_pT_TAG_28839	13	MUC16	MUC16	Q8WXI7	T955-p	MSQTNRDtFNDsAAP
sample_pT_TAG_49556	13	TSC1	TSC1	Q92574	T1047-p	SSSSELstPEKPPHQ	sample_pT_TAG_39490	13	RETREG1	FAM134B	Q9H6L5	T326-p	FNLsEGytPQTDTSD
sample_pT_TAG_54317	13	ZNF250	ZNF250	P15622	T474-p	IQHERIHtGEKPFQC	sample_pT_TAG_44593	13	SPATA31A6	SPATA31A6	Q5VVP1	T629-p	LRDEsPGtsQAKGKP
sample_pT_TAG_54428	13	ZNF273	ZNF273	Q14593	T481-p	TEHKRVHtGEkPYkC	sample_pT_TAG_45898	13	STXBP1	STXBP1	P61764	T376-p	EQDLAMGtDAEGEKI
sample_pT_TAG_55426	13	ZNF519	ZNF519	Q8TB69	T315-p	AQHQRIHtGEKPFKC	sample_pT_TAG_47051	13	TCF25	TCF25	Q9BQ70	T111-p	sktDGDDtEtVPSEQ
sample_pT_TAG_57419	13	ZSCAN9	ZNF193	O15535	T221-p	GKMFNEQtWEVsQQD	sample_pT_TAG_53567	13	ZKSCAN7	ZNF167	Q9P0L1	T490-p	TDHQRtHtGEKPYEC
sample_pT_TAG_48789	12.9785	TOX4	TOX4	O94842	T175-p	SPEDRLsttPsPtss	sample_pT_TAG_56419	12.9462	ZNF705E	ZNF705E	A8MWA4	T89-p	RESALKKtHMIsMHP
sample_pT_TAG_10808	12.8602	CTDP1	CTDP1	Q9Y5B0	T391-p	LNGSEAAtPRDsPRP	sample_pT_TAG_10372	12	CPSF7	CPSF7	Q8N684	T49-p	SDDRssstEPPPPVR
sample_pT_TAG_56411	12.7419	ZNF701	ZNF701	Q9NV72	T443-p	AQHTVIHtGEKPYkC	sample_pT_TAG_12773	12	DNTTIP2	ERBP	Q5QJE6	T188-p	EAIsDAEtsSsDIsF
sample_pT_TAG_1868	12	AKAP2	AKAP2	Q9Y2D5	T746-p	QRQVLQstQsPRTKN	sample_pT_TAG_13686	12	EEF1B2	eEF1B	P24534	T88-p	PADVEDttGsGAtDs
sample_pT_TAG_2549	12	ANKRD17	ANKRD17	O75179	T735-p	PPDVtQLtPPsHDLN	sample_pT_TAG_16627	12	FLNA	FLNA	P21333	T1446-p	KVPVHDVtDAsKVkC
sample_pT_TAG_3445	12	ARHGAP8	ARHGAP8	P85298	T448-p	RTQAtGLtKPtLPPs	sample_pT_TAG_27675	12	MKI67	KI-67	P46013	T2115-p	PEsMDtPtsTRRRPK
sample_pT_TAG_5663	12	BRSK2	BRSK2	Q8IWQ3	T463-p	PAGTPNPtPPsSPSV	sample_pT_TAG_28566	12	MTSS1	MTSS1	O43312	T425-p	yDQPLVNtLQRRKEK
sample_pT_TAG_6022	12	C19orf47	C19orf47	Q8N9M1	T144-p	SAASRMItNSLNHDs	sample_pT_TAG_36811	12	PRG4	PRG4	Q92954	T652-p	PEELAPttPEEPTPT
sample_pT_TAG_19220	12	HBEGF	HBEGF	Q99075	T37-p	RRGLAAGtsNPDPPt	sample_pT_TAG_40218	12	RNF213	RNF213	Q63HN8	T234-p	AGEGHsRtEDAAQEL
sample_pT_TAG_20253	12	HOXB13	HOXB13	Q92826	T8-p	MEPGNYAtLDGAKDI	sample_pT_TAG_40750	12	RPS6KB2	P70S6KB	Q9UBS0	T270-p	LTGsPPFtAENRKkT
sample_pT_TAG_23681	12	KMT2D	MLL4	O14686	T29-p	ASEDPsAtEsDLPNP	sample_pT_TAG_40820	12	RRBP1	RRBP1	Q9P2E9	T813-p	RDALNQAtsQVEskQ
sample_pT_TAG_25905	12	MAP2	MAP2	P11137	T1605-p	stAItPGtPPsySsR	sample_pT_TAG_47613	12	TIAM2	TIAM2	Q8IVF5	T1544-p	GRQDSKStSPGKYPH
sample_pT_TAG_27674	12	MKI67	KI-67	P46013	T2113-p	PPPEsMDtPtsTRRR	sample_pT_TAG_50053	12	TTN	Titin	Q8WZ42	T32998-p	VRPARRRtPsPDyDF
sample_pT_TAG_27849	12	MLXIPL	ChREBP	Q9NP71	T27-p	sPDsDsDtDsEDPsL	sample_pT_TAG_53680	12	ZNF106	ZFP106	Q9H2Y7	T1099-p	LMLKQQItMEMsALR
sample_pT_TAG_30891	12	NEO1	NEO1	Q92859	T1188-p	PNPIMTDtPIPRNsQ	sample_pT_TAG_54592	12	ZNF317	ZNF317	Q96PQ6	T245-p	TRHRRIHtGEkPYEC
sample_pT_TAG_31662	12	NPIPB11	NPIPB11	E5RHQ5	T373-p	ADDNIKttAERLRGP	sample_pT_TAG_55243	12	ZNF479	ZNF479	Q96JC4	T264-p	TRHKRtHtGEKPYTC
sample_pT_TAG_32672	12	OR2T35	OR2T35	Q8NGX2	T282-p	sAFyTILtPMLNPLI	sample_pT_TAG_57534	12		NCAM1 iso2	P13591-1	T803-p	HTEPNETtPLTEPEK
sample_pT_TAG_33656	12	PCF11	PCF11	O94913	T785-p	PrIDGPPtPASLrFD	sample_pT_TAG_20311	11.9733	HPS6	HPS6	Q86YV9	T766-p	DILWDPStPPPtPPR
sample_pT_TAG_34049	12	PDLIM7	PDLIM7	Q9NR12	T244-p	DktstVLtRHsQPAt	sample_pT_TAG_6337	11.9677	C9orf40	C9orf40	Q8IXQ3	T94-p	REDHGLEtGDPPLPP
sample_pT_TAG_36628	12	PPRC1	PPRC1	Q5VV67	T181-p	PPERDLItPVDPLGP	sample_pT_TAG_9688	11.9677	CLSPN	claspin	Q9HAW4	T916-p	DELLDLCtGKFTSQA
sample_pT_TAG_36648	12	PRAG1	SGK223	Q86YV5	T784-p	SELAHsPtNsGKKLF	sample_pT_TAG_12814	11.7957	DOCK11	DOCK11	Q5JSL3	T1221-p	SLSTDKDtAyGsFQN
sample_pT_TAG_39183	12	RBM26	RBM26	Q5T8P6	T839-p	TELRRKytELQLEAA	sample_pT_TAG_33916	11.5161	PDE4A	PDE4A	P27815	T870-p	AGTFGEDtsALPAPG
sample_pT_TAG_39612	12	RFX7	RFX7	Q2KHR2	T314-p	sVKQAPKtPQNVPAs	sample_pT_TAG_425	11	ABL2	Arg	P42684	T68-p	DGFEGDKtGGssPEA
sample_pT_TAG_40147	12	RNF11	RNF11	Q9Y3C5	T30-p	RAsFGEGtEPDQEPP	sample_pT_TAG_11891	11	DENND1A	DENND1A	Q8TEH3	T532-p	EQPQPyRtLREsDsA
sample_pT_TAG_40858	12	RRP1	RRP1	P56182	T238-p	DLLNELDtQDEEVAs	sample_pT_TAG_12970	11	DPCR1	DPCR1 iso3	E9PEI6	T381-p	tPsPAEPtEHGERTA
sample_pT_TAG_41349	12	SAMHD1	SAMHD1	Q9Y3Z3	T25-p	sPRtPsNtPsAEADW	sample_pT_TAG_16397	11	FGD3	FGD3	Q5JSP0	T121-p	DSQVPKVtPQEEADs
sample_pT_TAG_41773	12	SDC3	syndecan-3	O75056	T245-p	VLDTEAPtPRLVstA	sample_pT_TAG_17942	11	GIT2	GIT2	Q14161	T495-p	tGsEytDtsNHSsLK
sample_pT_TAG_42650	12	SHROOM4	SHROOM4	Q9ULL8	T550-p	TTKAAsGtEAGEEGD	sample_pT_TAG_24527	11	LEO1	LEO1	Q8WVC0	T302-p	DsEADsDtEVPKDNS
sample_pT_TAG_44154	12	SNX17	SNX17	Q15036	T425-p	LLEsPDAtREsMVkL	sample_pT_TAG_26874	11	MDC1	MDC1	Q14676	T1459-p	APELQPstStDQPVt
sample_pT_TAG_44349	12	SORL1	SORL1	Q92673	T1876-p	VYGIFyAtSFLDLYR	sample_pT_TAG_29497	11	MYH7	MYH7	P12883	T1019-p	AEEDKVNtLTKAKVK
sample_pT_TAG_51047	12	UNC5C	UNC5C	O95185	T832-p	PLLDPANtITTVTGP	sample_pT_TAG_31455	11	NOL8	NOL8	Q76FK4	T258-p	QQAAQkRtCDSItPs
sample_pT_TAG_52048	12	WDR20	WDR20	Q8TBZ3	T420-p	SNGNSVTtPGNSVPP	sample_pT_TAG_35252	11	PLCE1	PLCE1	Q9P212	T486-p	ARSGLLStFGGsTGR
sample_pT_TAG_52102	12	WDR44	WDR44	Q5JSH3	T584-p	DTGVCsGtDEDPDDK	sample_pT_TAG_40883	11	RRP1B	RRP1B	Q14684	T454-p	GAEAtsstGEEsGsE
sample_pT_TAG_52241	12	WDYHV1	WDYHV1	Q96HA8	T168-p	PPYPCIEtGDsKMNL	sample_pT_TAG_44408	11	SOX9	SOX9	P48436	T43-p	PSGSGSDtENtRPQE
sample_pT_TAG_53680	12	ZNF106	ZFP106	Q9H2Y7	T1099-p	LMLKQQItMEMsALR	sample_pT_TAG_48789	11	TOX4	TOX4	O94842	T175-p	SPEDRLsttPsPtss
sample_pT_TAG_55570	12	ZNF554	ZNF554	Q86TJ5	T375-p	TRHLRtHtGEKPYGC	sample_pT_TAG_54940	11	ZNF420	ZNF420	Q8TAQ5	T526-p	SQHQRLHtGEkPYVC
sample_pT_TAG_55600	12	ZNF558	ZNF558	Q96NG5	T371-p	KKHLRtHtGEKPYEC	sample_pT_TAG_56071	11	ZNF629	ZNF629	Q9UEG4	T285-p	IQHQATHtGEKPYKC
sample_pT_TAG_56071	12	ZNF629	ZNF629	Q9UEG4	T285-p	IQHQATHtGEKPYKC	sample_pT_TAG_56641	11	ZNF750	ZNF750	Q32MQ0	T354-p	SHLLEEAtLVyPASS
sample_pT_TAG_56074	12	ZNF629	ZNF629	Q9UEG4	T382-p	KCPVCGKtFTLsATL	sample_pT_TAG_41438	10.9892	SASS6	SAS6	Q6UVJ0	T495-p	DVLGPSTtPPAHsSS
sample_pT_TAG_56079	12	ZNF629	ZNF629	Q9UEG4	T78-p	SVPQNPPtPLGHSNP	sample_pT_TAG_41540	10.9785	SCAMP1	SCAMP1	O15126	T74-p	tEEHPAytQIAkEHA
sample_pT_TAG_56239	12	ZNF674	ZNF674	Q2M3X9	T436-p	SVHHRtHtGEKPYEC	sample_pT_TAG_49249	10.9355	TRIM38	TRIM38	O00635	T319-p	RQVTRGYtQENQDTS
sample_pT_TAG_56794	12	ZNF782	ZNF782	Q6ZMW2	T445-p	RIHQRtHtGEkPFEC	sample_pT_TAG_36995	10.7419	PRKD1	PRKD1	Q15139	T395-p	DHEDANRtIsPStsN
sample_pT_TAG_1619	11.9892	AHNAK	AHNAK	Q09666	T218-p	GsGAAsPtGsAVDIR	sample_pT_TAG_331	10.7204	ABHD15	ABHD15	Q6UXT9	T416-p	LESFRALtEFFRTEE
sample_pT_TAG_12970	11.9892	DPCR1	DPCR1 iso3	E9PEI6	T381-p	tPsPAEPtEHGERTA	sample_pT_TAG_54936	10.4839	ZNF420	ZNF420	Q8TAQ5	T414-p	TQHQRIHtGEKPYQC
sample_pT_TAG_55108	11.9892	ZNF442	ZNF442	Q9H7R0	T260-p	LRHERtHtGEkPYEC	sample_pT_TAG_1404	10	AFTPH	aftiphilin	Q6ULP2	T617-p	ENIDtPGtPKTHSVP
sample_pT_TAG_20311	11.9733	HPS6	HPS6	Q86YV9	T766-p	DILWDPStPPPtPPR	sample_pT_TAG_2134	10	ALMS1	ALMS1	Q8TCU4	T152-p	GSGDDQKtESWHCLP
sample_pT_TAG_44528	11.957	SPAG9	JIP4	O60271	T276-p	QGGsKAttPAsTANs	sample_pT_TAG_2760	10	ANO8	ANO8	Q9HCE9	T941-p	GSGLDPAtssEKASA
sample_pT_TAG_15999	11.9462	FARP1	FARP1	Q9Y4F1	T883-p	NKSPDEAtAADQEsE	sample_pT_TAG_10055	10	COL14A1	COL14A1	Q05707	T1125-p	yVRDtLFtAEsGTRR
sample_pT_TAG_36349	11.6989	PPM1D	PPM1D	O15297	T517-p	QKNLKMStPGQMKAQ	sample_pT_TAG_16608	10	FLI1	FLI1	Q01543	T312-p	TNGEFKMtDPDEVAR
sample_pT_TAG_3823	11	ARVCF	ARVCF	O00192	T265-p	PyGLEDDtRsLAADD	sample_pT_TAG_21778	10	IRS2	IRS2	Q9Y4H2	T520-p	FCsHRsNtPEsIAEt
sample_pT_TAG_5813	11	BUD13	BUD13	Q9BRD0	T147-p	PRKDRHDtPDPsPRR	sample_pT_TAG_23585	10	KMT2A	MLL	Q03164	T2171-p	sAGsPtPtTHEIVTV
sample_pT_TAG_9096	11	CHD7	CHD-7	Q9P2D1	T730-p	ENsDLDKtPPPsPPP	sample_pT_TAG_23655	10	KMT2C	MLL3	Q8NEZ4	T3693-p	NSDFSQAtPNQQTYA
sample_pT_TAG_10130	11	COL4A6	COL4A6	Q14031	T686-p	GSRGLPGtPGQPGSS	sample_pT_TAG_25885	10	MAP1S	BPY2-IP1	Q66K74	T813-p	AADsDEDtEGFGVPR
sample_pT_TAG_11082	11	CYB5R2	CYB5R2	Q6BCY4	T157-p	LGMIAGGtGITPMLQ	sample_pT_TAG_26300	10	MAPK8IP1	JIP1	Q9UQF2	T205-p	PLKtGEQtPPHEHIC
sample_pT_TAG_12924	11	DOK3	DOK3	Q7L591	T336-p	tsLPsLDtPGELREM	sample_pT_TAG_26358	10	MAPT	Tau iso8	P10636-8	T123-p	DEAAGHVtQARMVSK
sample_pT_TAG_14464	11	ENO2	ENO2	P09104	T41-p	AVPsGAstGIyEALE	sample_pT_TAG_27129	10	MED30	MED30	Q96HR3	T3-p	_____MstPPLAASG
sample_pT_TAG_15494	11	FAM117B	FAM117B	Q6P1L5	T218-p	PSSIIRRtssLDtLA	sample_pT_TAG_30194	10	NAV3	NAV3	Q8IVL0	T644-p	AHsENEGtALPsADs
sample_pT_TAG_17303	11	FYB1	SLAP-130	O15117	T158-p	LGPKSGPtPPtSENE	sample_pT_TAG_30361	10	NCF1	p47phox	P14598	T133-p	KLPTDNQtKKPEtyL
sample_pT_TAG_18239	11	GOLGA8J	GOLGA8J	A6NMD2	T67-p	GFHREGPtSsATLKD	sample_pT_TAG_34327	10	PGBD1	PGBD1	Q96JS3	T223-p	LVKtEEEtAQAVAAE
sample_pT_TAG_19313	11	HDAC4	HDAC4	P56524	T394-p	LFPGtHLtPYLSTsP	sample_pT_TAG_39834	10	RGS3	RGS3	P49796	T808-p	PAIQEsPtRDLPPCQ
sample_pT_TAG_19535	11	HERC2	HERC2	O95714	T1814-p	NSGMLALtQTALRLI	sample_pT_TAG_40147	10	RNF11	RNF11	Q9Y3C5	T30-p	RAsFGEGtEPDQEPP
sample_pT_TAG_21764	11	IRS1	IRS1	P35568	T938-p	PREEEtGtEEyMKMD	sample_pT_TAG_40191	10	RNF169	RNF169	Q8NCN4	T554-p	QFEGLGstPDAkLDk
sample_pT_TAG_25758	11	MANEA	MANEA	Q5SRI9	T452-p	KysKERAtyALDRQL	sample_pT_TAG_40451	10	RPL18A	RPL18A	Q02543	T24-p	LPTPkCHtPPLYRMr
sample_pT_TAG_27477	11	MICB	MICB	Q29980	T99-p	NGQDLRRtLtHIkDQ	sample_pT_TAG_42650	10	SHROOM4	SHROOM4	Q9ULL8	T550-p	TTKAAsGtEAGEEGD
sample_pT_TAG_28678	11	MUC16	MUC16	Q8WXI7	T11670-p	ATHPGTQtGFTVPIR	sample_pT_TAG_46336	10	SYNPO2L	SYNPO2L	Q9H987	T718-p	PKtPPPMtPktPPPV
sample_pT_TAG_28875	11	MUC19	MUC19	Q7Z5P9	T2807-p	QSAVKSGtTESFTRL	sample_pT_TAG_49183	10	TRIB1	TRB1	Q96RU8	T229-p	RLESLEDtHIMkGED
sample_pT_TAG_29770	11	MYO3B	MYO3B	Q8WXR4	T1188-p	SSNsPAVtEKNGHSQ	sample_pT_TAG_51541	10	VARS	VARS	P26640	T284-p	VItyDLPtPPGEkKD
sample_pT_TAG_31518	11	NOP2	NOP2	P46087	T727-p	PKGTDTQtPAVLsPs	sample_pT_TAG_53455	10	ZFYVE19	ZFYVE19	Q96K21	T243-p	tPQPAHHtPDTRTQA
sample_pT_TAG_34965	11	PJA1	PJA1	Q8NG27	T87-p	DDSESSGtNLNIDNE	sample_pT_TAG_53675	10	ZNF100	ZNF100	Q8IYN0	T480-p	TAHKMIHtGEkPYkC
sample_pT_TAG_35273	11	PLCH1	PLCH1	Q4KWH8	T1320-p	GWLPKsPtKGEDWET	sample_pT_TAG_54368	10	ZNF260	ZNF260	Q3ZCT1	T22-p	LQHDQIHtGEKPYEC
sample_pT_TAG_35476	11	PLEKHG3	PLEKHG3	A1L390	T964-p	ERDGKsPtVPCLQEE	sample_pT_TAG_54514	10	ZNF287	ZNF287	Q9HBT7	T440-p	TIHQRIHtGEKPYKC
sample_pT_TAG_35524	11	PLEKHO1	PLEKHO1	Q53GL0	T262-p	PQAPKKLtPtEKGRC	sample_pT_TAG_55878	10	ZNF600	ZNF600	Q6ZNG1	T67-p	MTKIKKLtGSTDQHD
sample_pT_TAG_36913	11	PRKCA	PKCA	P17252	T11-p	VFPGNDstAsQDVAN	sample_pT_TAG_55906	10	ZNF607	ZNF607	Q96SK3	T304-p	VGHKRIHtGEKPYEC
sample_pT_TAG_38916	11	RASGRF2	RASGRF2	O14827	T855-p	SPCRsPStPRHLRYR	sample_pT_TAG_57117	10	ZNF850	ZNF850	A8MQ14	T1060-p	SRHQSVHtGEkPYEC
sample_pT_TAG_39082	11	RBL2	Rb-like 2	Q08999	T974-p	PVMRssstLPVPQPs
sample_pT_TAG_43581	11	SLCO5A1	SLCO5A1	Q9H2Y9	T800-p	RSCPAFStQGEFHEE
sample_pT_TAG_43995	11	SNAI2	Snail2	O43623	T136-p	QCNLCNKtYSTFSGL
sample_pT_TAG_50796	11	UBR4	UBR4	Q5T4S7	T2884-p	TDGSTLRtsPADHGG
sample_pT_TAG_51190	11	USP10	USP10	Q14694	T327-p	AsPPADGtGsASGTL
sample_pT_TAG_52847	11	ZBTB20	ZBTB20	Q9HC78	T211-p	IQDSGQDtPRGTPES
sample_pT_TAG_53224	11	ZFAND3	ZFAND3	Q9H8U3	T120-p	PTKRSCGtDsQsENE
sample_pT_TAG_53356	11	ZFP41	ZFP41	Q8N8Y5	T136-p	DVTKHQRtHtGEKPF
sample_pT_TAG_53400	11	ZFP82	ZFP82	Q8N141	T361-p	TLHQRIHtGEKPYEC
sample_pT_TAG_53726	11	ZNF117	ZNF117	Q03924	T440-p	IGHKRIHtGEkPYkC
sample_pT_TAG_54448	11	ZNF28	ZNF28	P17035	T630-p	IIHRRLHtGEkPYkC
sample_pT_TAG_54550	11	ZNF30	ZNF30	P17039	T591-p	TEHQRVHtGEKPFKC
sample_pT_TAG_54684	11	ZNF333	ZNF333	Q96JL9	T473-p	RSHVRtHtGEKPFEC
sample_pT_TAG_55234	11	ZNF471	ZNF471	Q9BX82	T566-p	TQHQRIHtGEKPYKC
sample_pT_TAG_55884	11	ZNF605	ZNF605	Q86T29	T360-p	IRHQRIHtGEKPYEC
sample_pT_TAG_56903	11	ZNF805	ZNF805	Q5CZA5	T394-p	IHHYVIHtGEKPFEC
sample_pT_TAG_56930	11	ZNF813	ZNF813	Q6ZN06	T350-p	tCHRRLHtGEkPFKC
sample_pT_TAG_56967	11	ZNF826P	ZNF826	Q6ZT77	T115-p	HKHRRtHtGEKPYkC
sample_pT_TAG_23667	10.9785	KMT2D	MLL4	O14686	T1843-p	GLEGKADtPGPEDGG
sample_pT_TAG_2746	10.957	ANO1	ANO1	Q5XXA6	T88-p	RRVQHsDtPSGARsV
sample_pT_TAG_46782	10.957	TBC1D13	TBC1D13	Q9NVG8	T112-p	NPDsRWNtyFKDNEV
sample_pT_TAG_25571	10.9247	MACF1	ACF7 iso6	H0Y4F5	T325-p	sPDLQLPtPEVIPSs
sample_pT_TAG_48620	10.8602	TNS3	tensin 3	Q68CZ2	T820-p	ADVKEtMtPGyPQDL
sample_pT_TAG_53724	10.7957	ZNF117	ZNF117	Q03924	T356-p	TRHKVIHtGEKPYkC
sample_pT_TAG_18185	10.7097	GOLGA3	GOLGA3	Q08378	T872-p	LISELKAtRKRLDsE
sample_pT_TAG_26656	10.6774	MBD1	MBD1	Q9UIS9	T120-p	RDEtKADtDTAPASF
sample_pT_TAG_5242	10	BIRC6	BIRC6	Q9NR09	T453-p	GVDsRRPtLAWLEDS
sample_pT_TAG_6278	10	C6orf132	C6orf132	Q5T0Z8	T661-p	KATLWPAtPPKAtLG
sample_pT_TAG_6615	10	CAMSAP1	CAMSAP1	Q5T5Y3	T1144-p	PAssHPRtPTDPGLD
sample_pT_TAG_7302	10	CCDC57	CCDC57	Q2TAC2	T890-p	AQAKAKTtGASRSHP
sample_pT_TAG_7326	10	CCDC65	CCDC65	Q8IXS2	T332-p	LtLEsNAtLKALRKI
sample_pT_TAG_9041	10	CHD4	CHD-4	Q14839	T1545-p	PKtPtPstPGDtQPN
sample_pT_TAG_11075	10	CYB5A	CYB5A	P00167	T70-p	FEDVGHStDAREMSK
sample_pT_TAG_11366	10	DBN1	DBN1	Q16643	T497-p	QGEPRAPtPPSGTEV
sample_pT_TAG_11684	10	DDX23	DDX23	Q9BUQ8	T25-p	EERKRsRtPDRERDR
sample_pT_TAG_13894	10	EHMT2	EHMT2	Q96KQ7	T50-p	DtPRsEEtLPKATPD
sample_pT_TAG_14891	10	EPS15L1	EPS15R	Q9UBC2	T612-p	ALLFSNNtQELHPDP
sample_pT_TAG_17735	10	GCOM2	GRINL1B	Q9BZD3	T215-p	QsEENAstKNLTGLS
sample_pT_TAG_18538	10	GPRIN1	GRIN1	Q7Z2K8	T60-p	sPAPPRHtPDQsPGM
sample_pT_TAG_19033	10	GYS2	GYS2	P54840	T426-p	ILDRDDLtIMKRAIF
sample_pT_TAG_22200	10	JUND	JunD	P17535	T308-p	KTLKsQNtELAstAs
sample_pT_TAG_22335	10	KAT7	MYST2	O95251	T22-p	tEDsDFStDLEHTDS
sample_pT_TAG_23466	10	KLF5	KLF5	Q13887	T398-p	kAHLRtHtGEKPYKC
sample_pT_TAG_23694	10	KMT2D	MLL4	O14686	T4688-p	PtPPHNQtEDVRMES
sample_pT_TAG_25353	10	LRRTM2	LRRTM2	O43300	T379-p	TTYRDPttEytKRIS
sample_pT_TAG_25599	10	MACF1	ACF7	Q9UPN3	T7083-p	PTTKLEMtAVADIFD
sample_pT_TAG_25901	10	MAP2	MAP2	P11137	T1594-p	KsGtstPttPGstAI
sample_pT_TAG_26837	10	MCTP2	MCTP2	Q6DN12	T144-p	GIFDLQKtsLGGDAP
sample_pT_TAG_27948	10	MOGS	GCS1	Q13724	T705-p	LLRLLDPtssRLGPL
sample_pT_TAG_28502	10	MTMR2	MTMR2	Q13614	T171-p	AHKPEGRtRRSIFEN
sample_pT_TAG_29282	10	MYH1	MYH1	P12882	T1764-p	EkAKKAItDAAMMAE
sample_pT_TAG_31098	10	NFX1	NFX1	Q12986	T599-p	RCCPCGQtPLsQLLE
sample_pT_TAG_31439	10	NOL4L	NOL4L	Q96MY1	T153-p	sGCPEDLtVGRAPTA
sample_pT_TAG_31922	10	NSF	NSF	P46459	T534-p	QTkNSDRtPLVSVLL
sample_pT_TAG_34449	10	PHC3	PHC3	Q8NDX5	T609-p	ECVRMDRtPPPPtLs
sample_pT_TAG_35781	10	PNPLA6	NTE	Q8IY17	T1296-p	VsRIEPPtSYVsDGC
sample_pT_TAG_36010	10	POLR2M	GRINL1A	P0CAP2	T215-p	QsEENAstKNLTGLs
sample_pT_TAG_40006	10	RIMS2	RIMS2	Q9UQ26	T1093-p	PYHRSRstEQRPLLE
sample_pT_TAG_40123	10	RMI1	RMI1	Q9H9A7	T280-p	SSSNtIPtRQssFEP
sample_pT_TAG_40569	10	RPRD2	RPRD2	Q5VT52	T1370-p	SRVrEsLtLPSHSLE
sample_pT_TAG_41810	10	SEC14L1	SEC14L1	Q92503	T234-p	APEPVVGtPDDKLDA
sample_pT_TAG_43380	10	SLC4A2	SLC4A2	P04920	T169-p	ADRKAERtsPssPAP
sample_pT_TAG_45276	10	SRRM2	SRm300	Q9UQ35	T289-p	AAAKtHttALAGRsP
sample_pT_TAG_46513	10	TAF1	TAF1	P21675	T1384-p	RRtDPMVtLSSILEs
sample_pT_TAG_47080	10	TCOF1	treacle	Q13428	T102-p	EAETAKAtPRLAstN
sample_pT_TAG_48161	10	TMEM51	TMEM51	Q9NW97	T234-p	PPSIEPLtPPPQyDE
sample_pT_TAG_49891	10	TTN	Titin	Q8WZ42	T206-p	VPAKKtKtIVSTAQI
sample_pT_TAG_52100	10	WDR44	WDR44	Q5JSH3	T480-p	DDEGMPytRPVKFKA
sample_pT_TAG_52921	10	ZBTB46	ZBTB46	Q86UZ6	T354-p	SYLGPPLtPEKDDAL
sample_pT_TAG_54375	10	ZNF263	ZNF263	O14978	T483-p	NLHRHQRtHtGEKPY
sample_pT_TAG_54514	10	ZNF287	ZNF287	Q9HBT7	T440-p	TIHQRIHtGEKPYKC
sample_pT_TAG_54808	10	ZNF367	ZNF367	Q7RTV3	T220-p	kTHQRLHtGEKPFVC
sample_pT_TAG_55228	10	ZNF471	ZNF471	Q9BX82	T313-p	AQHQRIHtGEKPYEC
sample_pT_TAG_55300	10	ZNF490	ZNF490	Q9ULM2	T301-p	LTHERtHtGEkPYEC
sample_pT_TAG_55587	10	ZNF556	ZNF556	Q9HAH1	T226-p	TEHVRtHtGEKPYEC
sample_pT_TAG_57382	10	ZSCAN23	ZSCAN23	Q3MJ62	T270-p	ILIEHQRtHtGEKPY
