# Supplementary material for: Enhanced access to the human phosphoproteome with genetically encoded phosphothreonine
Source: Nat Commun. 2022 Nov 24;13:7226. doi: 10.1038/s41467-022-34980-5 (PMC9700786; doi:10.1038/s41467-022-34980-5)
Supplement: Supplementary file 7 — Supplementary data 4 [file 41467_2022_34980_MOESM7_ESM.txt]

>sp|MOSC1|pT_ACC_1: T140-p on MOSC1
GPGTTLSAAYTKDLLLPIKtPTTNAVHKCRVHGLEKLHHHHHH
>sp|43160|pT_ACC_2: T160-p on 43160
GPGTLQMTTSERRKIFCSVtFHVIAITCVVWSLYVKLHHHHHH
>sp|43160|pT_ACC_3: T60-p on 43160
GPGTSASRSSNISKASSPTtGTAPRSQSRLSVCPSKLHHHHHH
>sp|MOSC2|pT_ACC_4: T184-p on MOSC2
GPGTTNFLKTEAYRLVQFEtNMKGRTSRKLLPTLDKLHHHHHH
>sp|43162|pT_ACC_5: T194-p on 43162
GPGTRLEAVGLIALTVALFtIYLFWTLVSFRYHCRKLHHHHHH
>sp|43163|pT_ACC_6: T219-p on 43163
GPGTSCELCYYKYHVIAIStKNPLQWQAISLTVIEKLHHHHHH
>sp|43163|pT_ACC_7: T340-p on 43163
GPGTDQKAGGRTNPRTSSStQANIPSSEEETAGTPKLHHHHHH
>sp|43165|pT_ACC_8: T17-p on 43165
GPGTDTAEEDICRVCRSEGtPEKPLYHPCVCTGSIKLHHHHHH
>sp|43165|pT_ACC_9: T29-p on 43165
GPGTSEGTPEKPLYHPCVCtGSIKFIHQECLVQWLKLHHHHHH
>sp|43166|pT_ACC_10: T238-p on 43166
GPGTRSNFSSRESESSRSNtQPGFSYSSSRDEAPIKLHHHHHH
>sp|43166|pT_ACC_11: T36-p on 43166
GPGTSARMMSGSRGSSLNDtYHSRDSSFRLDSEYQKLHHHHHH
>sp|43166|pT_ACC_12: T395-p on 43166
GPGTRNTGPWLSSSLRNRCtPLFSRRRREGRDESSKLHHHHHH
>sp|43166|pT_ACC_13: T686-p on 43166
GPGTINLARTLQAHMEDLEtSEDDSEEDGDHNRTFKLHHHHHH
>sp|43169|pT_ACC_14: T113-p on 43169
GPGTAIDQTSVKQKHKSTMtVRKAEKVDPSEPSPAKLHHHHHH
>sp|43169|pT_ACC_15: T291-p on 43169
GPGTFYSILSLNSRRESDDtEEETQSEECLWVGVRKLHHHHHH
>sp|43169|pT_ACC_16: T433-p on 43169
GPGTENVWSDCISVEHRPGtHDSEGYWKDYLNSSQKLHHHHHH
>sp|43344|pT_ACC_17: T251-p on 43344
GPGTDGGNRPVRGRRYSWGtVEVENPHHCDFLNLRKLHHHHHH
>sp|43344|pT_ACC_18: T317-p on 43344
GPGTARDRASRSKLSRQSAtEIPLPMLPLADTEKLKLHHHHHH
>sp|43344|pT_ACC_19: T48-p on 43344
GPGTESGLGKSTLINSLFLtNLYEDRQVPEASARLKLHHHHHH
>sp|43345|pT_ACC_20: T14-p on 43345
GPGTMSKQQPTQFINPEtPGYVGFANLPNQVHRKLHHHHHH
>sp|43345|pT_ACC_21: T228-p on 43345
GPGTLPDAESDEDEDFKEQtRLLKASIPFSVVGSNKLHHHHHH
>sp|43345|pT_ACC_22: T291-p on 43345
GPGTLRTMLITHMQDLQEVtQDLHYENFRSERLKRKLHHHHHH
>sp|43345|pT_ACC_23: T7-p on 43345
GPGTMSKQQPtQFINPETPGYVGFANKLHHHHHH
>sp|43345|pT_ACC_24: T78-p on 43345
GPGTYPERVIPGAAEKIERtVQIEASTVEIEERGVKLHHHHHH
>sp|43347|pT_ACC_25: T129-p on 43347
GPGTPYDSSEDDKEYVGFAtLPNQVHRKSVKKGFDKLHHHHHH
>sp|43348|pT_ACC_26: T13-p on 43348
GPGTMSTGLRYKSKLAtPEDKQDIDKQYVGFAKLHHHHHH
>sp|43348|pT_ACC_27: T251-p on 43348
GPGTRELKESAPFAVIGSNtVVEAKGQRVRGRLYPKLHHHHHH
>sp|43348|pT_ACC_28: T29-p on 43348
GPGTPEDKQDIDKQYVGFAtLPNQVHRKSVKKGFDKLHHHHHH
>sp|43348|pT_ACC_29: T336-p on 43348
GPGTQDSRMESPIPILPLPtPDAETEKLIRMKDEEKLHHHHHH
>sp|43348|pT_ACC_30: T341-p on 43348
GPGTESPIPILPLPTPDAEtEKLIRMKDEELRRMQKLHHHHHH
>sp|43349|pT_ACC_31: T311-p on 43349
GPGTELYRRCKLEEMGFKDtDPDSKPFSLQETYEAKLHHHHHH
>sp|43349|pT_ACC_32: T418-p on 43349
GPGTAELLQSQGSQAGGSQtLKRDKEKKNNPWLCTKLHHHHHH
>sp|43349|pT_ACC_33: T65-p on 43349
GPGTETGLGKSTLMDTLFNtKFEGEPATHTQPGVQKLHHHHHH
>sp|43350|pT_ACC_34: T198-p on 43350
GPGTLHEKVNIIPLIAKADtLTPEECQQFKKQIMKKLHHHHHH
>sp|43350|pT_ACC_35: T228-p on 43350
GPGTKEIQEHKIKIYEFPEtDDEEENKLVKKIKDRKLHHHHHH
>sp|43350|pT_ACC_36: T318-p on 43350
GPGTNVHYENYRSRKLAAVtYNGVDNNKNKGQLTKKLHHHHHH
>sp|43350|pT_ACC_37: T332-p on 43350
GPGTVTYNGVDNNKNKGQLtKSPLAQMEEERREHVKLHHHHHH
>sp|43350|pT_ACC_38: T426-p on 43350
GPGTWEAQQRILEQQNSSRtLEKNKKKGKIFKLHHHHHH
>sp|43351|pT_ACC_39: T100-p on 43351
GPGTPQTYDLQESNVQLKLtIVDAVGFGDQINKDEKLHHHHHH
>sp|43351|pT_ACC_40: T4-p on 43351
GPGTMAAtDLERFSNAEPEPRSLKLHHHHHH
>sp|43351|pT_ACC_41: T416-p on 43351
GPGTRKAAVEALQSQALHAtSQQPLRKDKDKKNRSKLHHHHHH
>sp|SEPT8 iso4|pT_ACC_42: T440-p on SEPT8 iso4
GPGTKDKKKASGWSSIYSVtIPKLHHHHHH
>sp|43352|pT_ACC_43: T11-p on 43352
GPGTMKKSYSGGTRtSSGRLRRLGDSSGPAKLHHHHHH
>sp|43352|pT_ACC_44: T142-p on 43352
GPGTPSRFGLKRAEVLGHKtPEPAPRRTEITIVKPKLHHHHHH
>sp|43352|pT_ACC_45: T235-p on 43352
GPGTQSRLEPKPQPPVAEAtPRSQEATEAAPSCVGKLHHHHHH
>sp|SEPT9 iso2|pT_ACC_46: T24-p on SEPT9 iso2
GPGTLKRSFEVEEVETPNStPPRRVQTPLLRATVAKLHHHHHH
>sp|43352|pT_ACC_47: T242-p on 43352
GPGTPQPPVAEATPRSQEAtEAAPSCVGDMADTPRKLHHHHHH
>sp|43352|pT_ACC_48: T255-p on 43352
GPGTEATEAAPSCVGDMADtPRDAGLKQAPASRNEKLHHHHHH
>sp|43352|pT_ACC_49: T317-p on 43352
GPGTMVVGQSGLGKSTLINtLFKSKISRKSVQPTSKLHHHHHH
>sp|43352|pT_ACC_50: T331-p on 43352
GPGTNTLFKSKISRKSVQPtSEERIPKTIEIKSITKLHHHHHH
>sp|43352|pT_ACC_51: T363-p on 43352
GPGTDIEEKGVRMKLTVIDtPGFGDHINNENCWQPKLHHHHHH
>sp|43352|pT_ACC_52: T38-p on 43352
GPGTSGPALKRSFEVEEVEtPNSTPPRRVQTPLLRKLHHHHHH
>sp|43352|pT_ACC_53: T42-p on 43352
GPGTLKRSFEVEEVETPNStPPRRVQTPLLRATVAKLHHHHHH
>sp|43352|pT_ACC_54: T448-p on 43352
GPGTLSKVVNIVPVIAKADtLTLEERVHFKQRITAKLHHHHHH
>sp|43352|pT_ACC_55: T49-p on 43352
GPGTEEVETPNSTPPRRVQtPLLRATVASSTQKFQKLHHHHHH
>sp|43352|pT_ACC_56: T543-p on 43352
GPGTTTHCEFAYLRDLLIRtHMQNIKDITSSIHFEKLHHHHHH
>sp|43352|pT_ACC_57: T60-p on 43352
GPGTRRVQTPLLRATVASStQKFQDLGVKNSEPSAKLHHHHHH
>sp|43353|pT_ACC_58: T216-p on 43353
GPGTVNIIPVIAKADTVSKtELQKFKIKLMSELVSKLHHHHHH
>sp|43354|pT_ACC_59: T145-p on 43354
GPGTQEELKIKRSLFNYHDtRIHACLYFIAPTGHSKLHHHHHH
>sp|43354|pT_ACC_60: T310-p on 43354
GPGTELYRRCKLEEMGFKDtDPDSKPFSLQETYEAKLHHHHHH
>sp|43354|pT_ACC_61: T64-p on 43354
GPGTETGIGKSTLMDTLFNtKFESDPATHNEPGVRKLHHHHHH
>sp|43357|pT_ACC_62: T366-p on 43357
GPGTELKQRFMQRVKEKEAtFKEAEKELQDKFEHLKLHHHHHH
>sp|43357|pT_ACC_63: T52-p on 43357
GPGTCLPNQLVSRSIRQGFtFNILCVGETGIGKSTKLHHHHHH
>sp|43357|pT_ACC_64: T61-p on 43357
GPGTSIRQGFTFNILCVGEtGIGKSTLIDTLFNTNKLHHHHHH
>sp|ACF|pT_ACC_65: T313-p on ACF
GPGTVTLAKPVDKDSYVRYtRGTGGRGTMLQGEYTKLHHHHHH
>sp|ACF|pT_ACC_66: T499-p on ACF
GPGTTIPALASQNPAIHPFtPPKLSAFVDEAKTYAKLHHHHHH
>sp|ACF|pT_ACC_67: T512-p on ACF
GPGTPFTPPKLSAFVDEAKtYAAEYTLQTLGIPTDKLHHHHHH
>sp|ACF|pT_ACC_68: T552-p on ACF
GPGTAAAATAFPGYAVPNAtAPVSAAQLKQAVTLGKLHHHHHH
>sp|A2M|pT_ACC_69: T1395-p on A2M
GPGTIVDVKMVSGFIPLKPtVKMLERSNHVSRTEVKLHHHHHH
>sp|A2M|pT_ACC_70: T346-p on A2M
GPGTTVVELTGRQSSEITRtITKLSFVKVDSHFRQKLHHHHHH
>sp|A2M|pT_ACC_71: T679-p on A2M
GPGTKDMYSFLEDMGLKAFtNSKIRKPKMCPQLQQKLHHHHHH
>sp|A2M|pT_ACC_72: T861-p on A2M
GPGTHCICANGRQTVSWAVtPKSLGNVNFTVSAEAKLHHHHHH
>sp|A2ML1|pT_ACC_73: T1312-p on A2ML1
GPGTMYTLEASGQGCVYVQtVLRYNILPPTNMKTFKLHHHHHH
>sp|A2ML1|pT_ACC_74: T1342-p on A2ML1
GPGTFSLSVEIGKARCEQPtSPRSLTLTIHTSYVGKLHHHHHH
>sp|A2ML1|pT_ACC_75: T1381-p on A2ML1
GPGTIVEVKMLSGFSPMEGtNQLLLQQPLVKKVEFKLHHHHHH
>sp|A4GALT|pT_ACC_76: T104-p on A4GALT
GPGTNPNFLFMCSVESAARtHPESHVLVLMKGLPGKLHHHHHH
>sp|A4GALT|pT_ACC_77: T63-p on A4GALT
GPGTEKGQLYNLPAEIPCPtLTPPTPPSHGPTPGNKLHHHHHH
>sp|A4GALT|pT_ACC_78: T84-p on A4GALT
GPGTPPSHGPTPGNIFFLEtSDRTNPNFLFMCSVEKLHHHHHH
>sp|AAAS|pT_ACC_79: T306-p on AAAS
GPGTTNLLWSPDGSKILATtPSAVFRVWEAQMWTCKLHHHHHH
>sp|AAAS|pT_ACC_80: T333-p on AAAS
GPGTMWTCERWPTLSGRCQtGCWSPDGSRLLFTVLKLHHHHHH
>sp|AAAS|pT_ACC_81: T519-p on AAAS
GPGTPPAGGGGSIHDLPLFtETSPTSAPWDPLPGPKLHHHHHH
>sp|AAAS|pT_ACC_82: T524-p on AAAS
GPGTGGSIHDLPLFTETSPtSAPWDPLPGPPPVLPKLHHHHHH
>sp|AAAS|pT_ACC_83: T57-p on AAAS
GPGTWINLPVLQLTKDPLKtPGRLDHGTRTAFIHHKLHHHHHH
>sp|AACS|pT_ACC_84: T531-p on AACS
GPGTPGIWAHGDYCRINPKtGGIVMLGRSDGTLNPKLHHHHHH
>sp|AACS|pT_ACC_85: T543-p on AACS
GPGTNPKTGGIVMLGRSDGtLNPNGVRFGSSEIYNKLHHHHHH
>sp|AADAC|pT_ACC_86: T339-p on AADAC
GPGTADDNKLRGLPLTYVItCQYDLLRDDGLMYVTKLHHHHHH
>sp|AADACL2|pT_ACC_87: T337-p on AADACL2
GPGTANDSQLQNLPLTYILtCQHDLLRDDGLMYVTKLHHHHHH
>sp|AADACL3|pT_ACC_88: T108-p on AADACL3
GPGTRFGTIPVKLYQPKAStCTLKPGIVYYHGGGGKLHHHHHH
>sp|AADACL3|pT_ACC_89: T90-p on AADACL3
GPGTMQDLPPLKYDPDVVVtDFRFGTIPVKLYQPKKLHHHHHH
>sp|AAGAB|pT_ACC_90: T254-p on AAGAB
GPGTDPMLDLDIQELASLTtGGGDVENFERLFSKLKLHHHHHH
>sp|AAGAB|pT_ACC_91: T278-p on AAGAB
GPGTERLFSKLKEMKDKAAtLPHEQRKVHAEKVAKKLHHHHHH
>sp|AAK1|pT_ACC_92: T221-p on AAK1
GPGTQTEGVNAVEDEIKKYtTLSYRAPEMVNLYSGKLHHHHHH
>sp|AAK1|pT_ACC_93: T222-p on AAK1
GPGTTEGVNAVEDEIKKYTtLSYRAPEMVNLYSGKKLHHHHHH
>sp|AAK1|pT_ACC_94: T347-p on AAK1
GPGTKLPEPVKASEAAAKKtQPKARLTDPIPTTETKLHHHHHH
>sp|AAK1|pT_ACC_95: T354-p on AAK1
GPGTASEAAAKKTQPKARLtDPIPTTETSIAPRQRKLHHHHHH
>sp|AAK1|pT_ACC_96: T359-p on AAK1
GPGTAKKTQPKARLTDPIPtTETSIAPRQRPKAGQKLHHHHHH
>sp|AAK1|pT_ACC_97: T362-p on AAK1
GPGTTQPKARLTDPIPTTEtSIAPRQRPKAGQTQPKLHHHHHH
>sp|AAK1|pT_ACC_98: T389-p on AAK1
GPGTQTQPNPGILPIQPALtPRKRATVQPPPQAAGKLHHHHHH
>sp|AAK1|pT_ACC_99: T441-p on AAK1
GPGTQPLPQTQAKQPQAPPtPQQTPSTQAQGLPAQKLHHHHHH
>sp|AAK1|pT_ACC_100: T605-p on AAK1
GPGTEPAIQAPVRQQPKVQtTPPPAVQGQKVGSLTKLHHHHHH
>sp|AAK1|pT_ACC_101: T606-p on AAK1
GPGTPAIQAPVRQQPKVQTtPPPAVQGQKVGSLTPKLHHHHHH
>sp|AAK1|pT_ACC_102: T620-p on AAK1
GPGTTTPPPAVQGQKVGSLtPPSSPKTQRAGHRRIKLHHHHHH
>sp|AAK1|pT_ACC_103: T627-p on AAK1
GPGTQGQKVGSLTPPSSPKtQRAGHRRILSDVTHSKLHHHHHH
>sp|AAK1|pT_ACC_104: T640-p on AAK1
GPGTPKTQRAGHRRILSDVtHSAVFGVPASKSTQLKLHHHHHH
>sp|AAK1|pT_ACC_105: T653-p on AAK1
GPGTDVTHSAVFGVPASKStQLLQAAAAEASLNKSKLHHHHHH
>sp|AAK1|pT_ACC_106: T672-p on AAK1
GPGTQAAAAEASLNKSKSAtTTPSGSPRTSQQNVYKLHHHHHH
>sp|AAK1|pT_ACC_107: T673-p on AAK1
GPGTAAAAEASLNKSKSATtTPSGSPRTSQQNVYNKLHHHHHH
>sp|AAK1|pT_ACC_108: T674-p on AAK1
GPGTAAAEASLNKSKSATTtPSGSPRTSQQNVYNPKLHHHHHH
>sp|AAK1|pT_ACC_109: T848-p on AAK1
GPGTIPGLEPPVPQRLPSQtESVTSNRTDSLTGEDKLHHHHHH
>sp|AAK1|pT_ACC_110: T852-p on AAK1
GPGTEPPVPQRLPSQTESVtSNRTDSLTGEDSLLDKLHHHHHH
>sp|AAMDC|pT_ACC_111: T121-p on AAMDC
GPGTALVAQGVRVGGVFHStCKLHHHHHH
>sp|AAMDC|pT_ACC_112: T2-p on AAMDC
GPGTMtSPEIASLSWGQMKVKKLHHHHHH
>sp|AAMDC|pT_ACC_113: T35-p on AAMDC
GPGTNTTYKDCKVWPGGSRtWDWRETGTEHSPGVQKLHHHHHH
>sp|AAMDC|pT_ACC_114: T64-p on AAMDC
GPGTVQPADVKEVVEKGVQtLVIGRGMSEALKVPSKLHHHHHH
>sp|AA-NAT iso100|pT_ACC_115: T129-p on AA-NAT iso100
GPGTSGGHIAHLHVLAVHRtFRQQGRGPILLWRYLKLHHHHHH
>sp|AA-NAT|pT_ACC_116: T31-p on AA-NAT
GPGTLPPGIPESPSCQRRHtLPASEFRCLTPEDAVKLHHHHHH
>sp|AAR2|pT_ACC_117: T93-p on AAR2
GPGTFLSLHQRGLTVLRWStLREEVDLSPAPESEVKLHHHHHH
>sp|AARS|pT_ACC_118: T689-p on AARS
GPGTAAAKAIQGLRAVFDEtYPDPVRVVSIGVPVSKLHHHHHH
>sp|AARS|pT_ACC_119: T804-p on AARS
GPGTKDVQREIADLGEALAtAVIPQWQKDELRETLKLHHHHHH
>sp|AARS|pT_ACC_120: T900-p on AARS
GPGTTSAMLFTVDNEAGKItCLCQVPQNAANRGLKKLHHHHHH
>sp|AARS|pT_ACC_121: T941-p on AARS
GPGTLMDGKGGGKDVSAQAtGKNVGCLQEALQLATKLHHHHHH
>sp|AARSL|pT_ACC_122: T382-p on AARSL
GPGTAPPGFLGSLVPVVVEtLGDAYPELQRNSAQIKLHHHHHH
>sp|AARSL|pT_ACC_123: T673-p on AARSL
GPGTNPEQLRLDVTTQTPLtPEQLRAVENTVQEAVKLHHHHHH
>sp|AARSL|pT_ACC_124: T857-p on AARSL
GPGTRELLATVKMLQRRANtAIRKLQMGQAAKKTQKLHHHHHH
>sp|AARSD1 iso2|pT_ACC_125: T128-p on AARSD1 iso2
GPGTVSTKRPPPAMDDLDFtTTVVSCCPAELQTEGKLHHHHHH
>sp|AARSD1 iso2|pT_ACC_126: T141-p on AARSD1 iso2
GPGTDFTTTVVSCCPAELQtEGSNGKKEVLSGFQVKLHHHHHH
>sp|AARSD1 iso2|pT_ACC_127: T198-p on AARSD1 iso2
GPGTLRVTRRGEQADHFTQtPLDPGSQVLVRVDWEKLHHHHHH
>sp|AARSD1 iso2|pT_ACC_128: T349-p on AARSD1 iso2
GPGTQVIKILGTEKGKKNRtNLIFLSGNRVLKWMEKLHHHHHH
>sp|AARSD1 iso2|pT_ACC_129: T477-p on AARSD1 iso2
GPGTGGGLFLLAGPPASVEtLGPRVAEVLEGKGAGKLHHHHHH
>sp|AASDH|pT_ACC_130: T338-p on AASDH
GPGTPSLTVLRSWRGEGNKtQIFNVYGITEVSSWAKLHHHHHH
>sp|AASDH|pT_ACC_131: T644-p on AASDH
GPGTTVVPDEDVTFRKSCAtKRKLSDINQEEASGTKLHHHHHH
>sp|AASDHPPT|pT_ACC_132: T168-p on AASDHPPT
GPGTTNKEWETIRSFKDEWtQLDMFYRNWALKESFKLHHHHHH
>sp|AASS|pT_ACC_133: T263-p on AASS
GPGTLKEVSQTGDLRKVYGtVLSRHHHLVRKTDAVKLHHHHHH
>sp|AASS|pT_ACC_134: T479-p on AASS
GPGTTLRESRERAQSLSMGtRRKVLVLGSGYISEPKLHHHHHH
>sp|AASS|pT_ACC_135: T51-p on AASS
GPGTWERRAPLAPKHIKGItNLGYKVLIQPSNRRAKLHHHHHH
>sp|AASS|pT_ACC_136: T878-p on AASS
GPGTDINGFSAMAKTVGLPtAMAAKMLLDGEIGAKKLHHHHHH
>sp|AATF|pT_ACC_137: T146-p on AATF
GPGTGDHRESKKSRSHSAKtPGFSVQSISDFEKFTKLHHHHHH
>sp|AATF|pT_ACC_138: T251-p on AATF
GPGTQLLEGRIKLQKALLTtNQLPQPDVFPLFKDKKLHHHHHH
>sp|AATF|pT_ACC_139: T310-p on AATF
GPGTELLFQYPDTRYLVDGtKPNAGSEEISSEDDEKLHHHHHH
>sp|AATF|pT_ACC_140: T366-p on AATF
GPGTFMAKRFADFTVYRNRtLQKWHDKTKLASGKLKLHHHHHH
>sp|AATF|pT_ACC_141: T410-p on AATF
GPGTQIDHILMDKERLLRRtQTKRSVYRVLGKPEPKLHHHHHH
>sp|AATF|pT_ACC_142: T412-p on AATF
GPGTDHILMDKERLLRRTQtKRSVYRVLGKPEPAAKLHHHHHH
>sp|AATF|pT_ACC_143: T67-p on AATF
GPGTVVGSIRKLASASLLDtDKRYCGKTTSRKAWNKLHHHHHH
>sp|Lmr1|pT_ACC_144: T1344-p on Lmr1
GPGTPTPAPFSRFTVSPAPtSRFSITHVSDSDAESKLHHHHHH
>sp|Lmr1|pT_ACC_145: T286-p on Lmr1
GPGTDYGLAHCKYREDYFVtADQLWVPLRWIAPELKLHHHHHH
>sp|Lmr1|pT_ACC_146: T941-p on Lmr1
GPGTGPSGGQPRALDSGYDtENYESPEFVLKEAQEKLHHHHHH
>sp|ABAT|pT_ACC_147: T286-p on ABAT
GPGTEEVEDLIVKYRKKKKtVAGIIVEPIQSEGGDKLHHHHHH
>sp|ABCA1|pT_ACC_148: T1242-p on ABCA1
GPGTDRLSDLGISSYGISEtTLEEIFLKVAEESGVKLHHHHHH
>sp|ABCA1|pT_ACC_149: T1243-p on ABCA1
GPGTRLSDLGISSYGISETtLEEIFLKVAEESGVDKLHHHHHH
>sp|ABCA1 iso100|pT_ACC_150: T1555-p on ABCA1 iso100
GPGTSNTQALPPSQEVNDAtKQMKKHLKLAKDSSAKLHHHHHH
>sp|ABCA1|pT_ACC_151: T1582-p on ABCA1
GPGTDSSADRFLNSLGRFMtGLDTKNNVKVWFNNKKLHHHHHH
>sp|ABCA1|pT_ACC_152: T1586-p on ABCA1
GPGTDRFLNSLGRFMTGLDtKNNVKVWFNNKGWHAKLHHHHHH
>sp|ABCA10|pT_ACC_153: T1339-p on ABCA10
GPGTVEALKLQEQLKAPVKtLSEGIKRKLCFVLSIKLHHHHHH
>sp|ABCA10|pT_ACC_154: T742-p on ABCA10
GPGTGDESEMEQVLCSLPEtRKAVSSAALWRRQIYKLHHHHHH
>sp|ABCA10|pT_ACC_155: T761-p on ABCA10
GPGTVSSAALWRRQIYAVAtLRFLKLRRERRALLCKLHHHHHH
>sp|ABCA10|pT_ACC_156: T887-p on ABCA10
GPGTVSGDQKDYRFSVACNtKKLNCFPVLMGIVSNKLHHHHHH
>sp|ABCA11|pT_ACC_157: T112-p on ABCA11
GPGTLGHNGAGKSTSIKMItGCTVPTAGVVVLQGNKLHHHHHH
>sp|ABCA11|pT_ACC_158: T115-p on ABCA11
GPGTNGAGKSTSIKMITGCtVPTAGVVVLQGNRASKLHHHHHH
>sp|ABCA11|pT_ACC_159: T118-p on ABCA11
GPGTGKSTSIKMITGCTVPtAGVVVLQGNRASVRQKLHHHHHH
>sp|ABCA12|pT_ACC_160: T1000-p on ABCA12
GPGTIRMSLKTAQTTRSLRtKIWAPGPHNSPSHNQKLHHHHHH
>sp|ABCA12|pT_ACC_161: T1680-p on ABCA12
GPGTTKESQKNSAMSLEHLtQKKIGNSNANGISTPKLHHHHHH
>sp|ABCA12|pT_ACC_162: T2139-p on ABCA12
GPGTSKEKPNDPTLELISEtLKRIFLIFPQFCFGYKLHHHHHH
>sp|ABCA12|pT_ACC_163: T2574-p on ABCA12
GPGTEEVFINFAKDQKSYEtADTSSQGSTISVDSQKLHHHHHH
>sp|ABCA12|pT_ACC_164: T828-p on ABCA12
GPGTPYNPVTKAIMEKSNVtLRQLAELREKSQEWMKLHHHHHH
>sp|ABCA12|pT_ACC_165: T935-p on ABCA12
GPGTNISSCVLYDRIQAAKtIDEMEREAKRLYKSNKLHHHHHH
>sp|ABCA13|pT_ACC_166: T1549-p on ABCA13
GPGTDEIPNQFQNIWLHLItLGKEFQKLVKGIYFNKLHHHHHH
>sp|ABCA13|pT_ACC_167: T3057-p on ABCA13
GPGTAKSLEETWSSGNPIMtFLSNFTVTEDVKIKDKLHHHHHH
>sp|ABCA13|pT_ACC_168: T3063-p on ABCA13
GPGTTWSSGNPIMTFLSNFtVTEDVKIKDLMKNITKLHHHHHH
>sp|ABCA13|pT_ACC_169: T417-p on ABCA13
GPGTLLNDSLSADGPKDNHtFPKILQHLWKLQSLLKLHHHHHH
>sp|ABCA2|pT_ACC_170: T1049-p on ABCA2
GPGTMSILTGLFPPTSGSAtIYGHDIRTEMDEIRKKLHHHHHH
>sp|ABCA2|pT_ACC_171: T1057-p on ABCA2
GPGTPPTSGSATIYGHDIRtEMDEIRKNLGMCPQHKLHHHHHH
>sp|ABCA2|pT_ACC_172: T1219-p on ABCA2
GPGTSPLFLKGTYGDGYRLtLVKRPAEPGGPQEPGKLHHHHHH
>sp|ABCA2|pT_ACC_173: T1531-p on ABCA2
GPGTRLRLSPDASPQQLVStFRLPSGVGATCVLKSKLHHHHHH
>sp|ABCA2|pT_ACC_174: T1712-p on ABCA2
GPGTITFGNVLKSIPASFGtRAPPMVRKIAVRRAAKLHHHHHH
>sp|ABCA2|pT_ACC_175: T2056-p on ABCA2
GPGTLRGDADNDMVKIENLtKVYKSRKIGRILAVDKLHHHHHH
>sp|ABCA2|pT_ACC_176: T2101-p on ABCA2
GPGTLGVNGAGKTSTFKMLtGDESTTGGEAFVNGHKLHHHHHH
>sp|ABCA2|pT_ACC_177: T2412-p on ABCA2
GPGTTELRALVADEPEDLDtEDEGLISFEEERAQLKLHHHHHH
>sp|ABCA2|pT_ACC_178: T251-p on ABCA2
GPGTQLTCTPGSGELGRILtVPESQKGALQGYRDAKLHHHHHH
>sp|ABCA2 iso3|pT_ACC_179: T58-p on ABCA2 iso3
GPGTRQKKPTISVKEVSFYtAAPLTSAGILPVMQSKLHHHHHH
>sp|ABCA3|pT_ACC_180: T1214-p on ABCA3
GPGTMNFFFLGAATAYTRLtIFNILSGIATFLMVTKLHHHHHH
>sp|ABCA3|pT_ACC_181: T1229-p on ABCA3
GPGTTIFNILSGIATFLMVtIMRIPAVKLEELSKTKLHHHHHH
>sp|ABCA3|pT_ACC_182: T1350-p on ABCA3
GPGTILCALRRRRTLTELYtRMPVLPEDQDVADERKLHHHHHH
>sp|ABCA3|pT_ACC_183: T1514-p on ABCA3
GPGTLRGLLLEPHANKLVRtYSGGNKRKLSTGIALKLHHHHHH
>sp|ABCA3|pT_ACC_184: T197-p on ABCA3
GPGTTSLFPLFPNPGPREPtSPDGGEPGYIREGFLKLHHHHHH
>sp|ABCA3|pT_ACC_185: T239-p on ABCA3
GPGTEYHADAATRQLFQRLtVTIKRFPYPPFIADPKLHHHHHH
>sp|ABCA3|pT_ACC_186: T241-p on ABCA3
GPGTHADAATRQLFQRLTVtIKRFPYPPFIADPFLKLHHHHHH
>sp|ABCA3|pT_ACC_187: T385-p on ABCA3
GPGTKANMAAAFGGFLYFFtYIPYFFVAPRYNWMTKLHHHHHH
>sp|ABCA3|pT_ACC_188: T575-p on ABCA3
GPGTQITVLLGHNGAGKTTtLSMLTGLFPPTSGRAKLHHHHHH
>sp|ABCA3|pT_ACC_189: T586-p on ABCA3
GPGTGKTTTLSMLTGLFPPtSGRAYISGYEISQDMKLHHHHHH
>sp|ABCA4|pT_ACC_190: T1313-p on ABCA4
GPGTNPRHPCLGPREKAGQtPQDSNVCSPGAPAAHKLHHHHHH
>sp|ABCA4|pT_ACC_191: T138-p on ABCA4
GPGTGRIWTELHILSQFMDtLRTHPERIAGRGIRIKLHHHHHH
>sp|ABCA4|pT_ACC_192: T1595-p on ABCA4
GPGTLSDLGRIMNVSGGPItREASKEIPDFLKHLEKLHHHHHH
>sp|ABCA4|pT_ACC_193: T1930-p on ABCA4
GPGTVDEDDDVAEERQRIItGGNKTDILRLHELTKKLHHHHHH
>sp|ABCA4|pT_ACC_194: T2061-p on ABCA4
GPGTEIEKVANWSIKSLGLtVYADCLAGTYSGGNKKLHHHHHH
>sp|ABCA4|pT_ACC_195: T901-p on ABCA4
GPGTCSTREERALEKTEPLtEETEDPEHPEGIHDSKLHHHHHH
>sp|ABCA5|pT_ACC_196: T642-p on ABCA5
GPGTIAVLGNPKILLLDEPtAGMDPCSRHIVWNLLKLHHHHHH
>sp|ABCA5|pT_ACC_197: T854-p on ABCA5
GPGTLWKQQMYTIAKFHFFtLKRESKSVRSVLLLLKLHHHHHH
>sp|ABCA6|pT_ACC_198: T1337-p on ABCA6
GPGTNGAGKSSSIRMISGItKPTAGEVELKGCSSVKLHHHHHH
>sp|ABCA6|pT_ACC_199: T1340-p on ABCA6
GPGTGKSSSIRMISGITKPtAGEVELKGCSSVLGHKLHHHHHH
>sp|ABCA7|pT_ACC_200: T1405-p on ABCA7
GPGTFLVKTYPRLVRQGLKtKKWVNEVRYGGFSLGKLHHHHHH
>sp|ABCA7|pT_ACC_201: T1748-p on ABCA7
GPGTNLLAMVIQGPLFLLFtLLLQHRSQLLPQPRVKLHHHHHH
>sp|ABCA7|pT_ACC_202: T1844-p on ABCA7
GPGTNGAGKTSTFRMVTGDtLASRGEAVLAGHSVAKLHHHHHH
>sp|ABCA8|pT_ACC_203: T1359-p on ABCA8
GPGTAAVKGLRKGDAEVAItRLVDALKLQDQLKSPKLHHHHHH
>sp|ABCA8|pT_ACC_204: T256-p on ABCA8
GPGTSVNVTRERKRMKALMtMMGLRDSAFWLSWGLKLHHHHHH
>sp|ABCA9|pT_ACC_205: T1420-p on ABCA9
GPGTVDALKLQDQLKAPVKtLSEGIKRKLCFVLSIKLHHHHHH
>sp|ABCA9|pT_ACC_206: T835-p on ABCA9
GPGTVELEQVLSSFHETRKtISGVALWRQQVCAIAKLHHHHHH
>sp|ABCB1|pT_ACC_207: T1015-p on ABCB1
GPGTKAKISAAHIIMIIEKtPLIDSYSTEGLMPNTKLHHHHHH
>sp|ABCB1|pT_ACC_208: T1023-p on ABCB1
GPGTIIMIIEKTPLIDSYStEGLMPNTLEGNVTFGKLHHHHHH
>sp|ABCB1|pT_ACC_209: T1030-p on ABCB1
GPGTTPLIDSYSTEGLMPNtLEGNVTFGEVVFNYPKLHHHHHH
>sp|ABCB1|pT_ACC_210: T263-p on ABCB1
GPGTAKAGAVAEEVLAAIRtVIAFGGQKKELERYNKLHHHHHH
>sp|ABCB1|pT_ACC_211: T422-p on ABCB1
GPGTVKILKGLNLKVQSGQtVALVGNSGCGKSTTVKLHHHHHH
>sp|ABCB1|pT_ACC_212: T496-p on ABCB1
GPGTATTIAENIRYGRENVtMDEIEKAVKEANAYDKLHHHHHH
>sp|ABCB1|pT_ACC_213: T522-p on ABCB1
GPGTANAYDFIMKLPHKFDtLVGERGAQLSGGQKQKLHHHHHH
>sp|ABCB1|pT_ACC_214: T684-p on ABCB1
GPGTRRSVRGSQAQDRKLStKEALDESIPPVSFWRKLHHHHHH
>sp|ABCB10|pT_ACC_215: T212-p on ABCB10
GPGTDVIYTNPTVDYSDNLtRLCLGLSAVFLCGAAKLHHHHHH
>sp|ABCB10|pT_ACC_216: T363-p on ABCB10
GPGTAQATQLAEERIGNVRtVRAFGKEMTEIEKYAKLHHHHHH
>sp|ABCB11|pT_ACC_217: T586-p on ABCB11
GPGTRALIRNPKILLLDMAtSALDNESEAMVQEVLKLHHHHHH
>sp|ABCB11|pT_ACC_218: T858-p on ABCB11
GPGTDIAWFDDLRNSPGALtTRLATDASQVQGAAGKLHHHHHH
>sp|ABCB11|pT_ACC_219: T859-p on ABCB11
GPGTIAWFDDLRNSPGALTtRLATDASQVQGAAGSKLHHHHHH
>sp|ABCB4|pT_ACC_220: T424-p on ABCB4
GPGTVKILKGLNLKVQSGQtVALVGSSGCGKSTTVKLHHHHHH
>sp|ABCB4|pT_ACC_221: T524-p on ABCB4
GPGTANAYEFIMKLPQKFDtLVGERGAQLSGGQKQKLHHHHHH
>sp|ABCB5|pT_ACC_222: T1236-p on ABCB5
GPGTDLIVVLHNGKIKEQGtHQELLRNRDIYFKLVKLHHHHHH
>sp|ABCB5|pT_ACC_223: T477-p on ABCB5
GPGTDHIGVVSQEPVLFGTtISNNIKYGRDDVTDEKLHHHHHH
>sp|ABCB6|pT_ACC_224: T444-p on ABCB6
GPGTIVVTEWRTKFRRAMNtQENATRARAVDSLLNKLHHHHHH
>sp|ABCB6|pT_ACC_225: T449-p on ABCB6
GPGTWRTKFRRAMNTQENAtRARAVDSLLNFETVKKLHHHHHH
>sp|ABCB7|pT_ACC_226: T257-p on ABCB7
GPGTLSRQTGALSKAIDRGtRGISFVLSALVFNLLKLHHHHHH
>sp|ABCB7|pT_ACC_227: T371-p on ABCB7
GPGTYDGFLKTYETASLKStSTLAMLNFGQSAIFSKLHHHHHH
>sp|ABCB7|pT_ACC_228: T446-p on ABCB7
GPGTYRETRQALIDMNTLFtLLKVDTQIKDKVMASKLHHHHHH
>sp|ABCB7|pT_ACC_229: T600-p on ABCB7
GPGTAGLHDAILRMPHGYDtQVGERGLKLSGGEKQKLHHHHHH
>sp|ABCB8|pT_ACC_230: T257-p on ABCB8
GPGTFFDANKTGQLVSRLTtDVQEFKSSFKLVISQKLHHHHHH
>sp|ABCB8|pT_ACC_231: T295-p on ABCB8
GPGTVAGCLVSLSMLSTRLtLLLMVATPALMGVGTKLHHHHHH
>sp|ABCB8|pT_ACC_232: T310-p on ABCB8
GPGTTLLLMVATPALMGVGtLMGSGLRKLSRQCQEKLHHHHHH
>sp|ABCB8|pT_ACC_233: T540-p on ABCB8
GPGTDPTAGVVMLDGRDLRtLDPSWLRGQVVGFISKLHHHHHH
>sp|ABCC1|pT_ACC_234: T249-p on ABCC1
GPGTQPLEGSDLWSLNKEDtSEQVVPVLVKNWKKEKLHHHHHH
>sp|ABCC1|pT_ACC_235: T872-p on ABCC1
GPGTARDGAFAEFLRTYAStEQEQDAEENGVTGVSKLHHHHHH
>sp|ABCC1|pT_ACC_236: T931-p on ABCC1
GPGTSSSSYSGDISRHHNStAELQKAEAKKEETWKKLHHHHHH
>sp|ABCC10|pT_ACC_237: T1442-p on ABCC10
GPGTRFANKTVLTIAHRLNtILNSDRVLVLQAGRVKLHHHHHH
>sp|ABCC10|pT_ACC_238: T463-p on ABCC10
GPGTNQEMLQHKDARVKLVtELLSGIRVIKFCGWEKLHHHHHH
>sp|ABCC10|pT_ACC_239: T670-p on ABCC10
GPGTGHVAVRGLSKGFGLAtQEPWIQFATIRDNILKLHHHHHH
>sp|ABCC10|pT_ACC_240: T679-p on ABCC10
GPGTKGFGLATQEPWIQFAtIRDNILFGKTFDAQLKLHHHHHH
>sp|ABCC11|pT_ACC_241: T1177-p on ABCC11
GPGTNLTIRGHEVVGIVGRtGSGKSSLGMALFRLVKLHHHHHH
>sp|ABCC11|pT_ACC_242: T1254-p on ABCC11
GPGTFDRHTDQQIWDALERtFLTKAISKFPKKLHTKLHHHHHH
>sp|ABCC11|pT_ACC_243: T1257-p on ABCC11
GPGTHTDQQIWDALERTFLtKAISKFPKKLHTDVVKLHHHHHH
>sp|ABCC11|pT_ACC_244: T356-p on ABCC11
GPGTVTSEVLTCIKLIKMYtWEKPFAKIIEDLRRKKLHHHHHH
>sp|ABCC11|pT_ACC_245: T413-p on ABCC11
GPGTTAVWVLIHTSLKLKLtASMAFSMLASLNLLRKLHHHHHH
>sp|ABCC12|pT_ACC_246: T121-p on ABCC12
GPGTPEKASLSHVVWKFQRtRVLMDIVANILCIIMKLHHHHHH
>sp|ABCC12|pT_ACC_247: T324-p on ABCC12
GPGTIRLIKMYAWEKSFTNtIQDIRRRERKLLEKAKLHHHHHH
>sp|ABCC12|pT_ACC_248: T542-p on ABCC12
GPGTLGQMQLQKGVVAVNGtLAYVSQQAWIFHGNVKLHHHHHH
>sp|ABCC12|pT_ACC_249: T905-p on ABCC12
GPGTDKILKSPMSFFDTTPtGRLMNRFSKDMDELDKLHHHHHH
>sp|ABCC2|pT_ACC_250: T237-p on ABCC2
GPGTTLEDVWEVDEEMKTKtLVSKFETHMKRELQKKLHHHHHH
>sp|ABCC2|pT_ACC_251: T723-p on ABCC2
GPGTSWIQNGTIKDNILFGtEFNEKRYQQVLEACAKLHHHHHH
>sp|ABCC3|pT_ACC_252: T882-p on ABCC3
GPGTALEGAEDKEALLIEDtLSNHTDLTDNDPVTYKLHHHHHH
>sp|ABCC3|pT_ACC_253: T887-p on ABCC3
GPGTEDKEALLIEDTLSNHtDLTDNDPVTYVVQKQKLHHHHHH
>sp|ABCC3|pT_ACC_254: T896-p on ABCC3
GPGTDTLSNHTDLTDNDPVtYVVQKQFMRQLSALSKLHHHHHH
>sp|ABCC4|pT_ACC_255: T1130-p on ABCC4
GPGTKKMSIIPQEPVLFTGtMRKNLDPFNEHTDEEKLHHHHHH
>sp|ABCC4|pT_ACC_256: T269-p on ABCC4
GPGTFGKLFSSLRSKTATFtDARIRTMNEVITGIRKLHHHHHH
>sp|ABCC4|pT_ACC_257: T388-p on ABCC4
GPGTIERVSEAIVSIRRIQtFLLLDEISQRNRQLPKLHHHHHH
>sp|ABCC4|pT_ACC_258: T646-p on ABCC4
GPGTLKKDNEESEQPPVPGtPTLRNRTFSESSVWSKLHHHHHH
>sp|ABCC4|pT_ACC_259: T648-p on ABCC4
GPGTKDNEESEQPPVPGTPtLRNRTFSESSVWSQQKLHHHHHH
>sp|ABCC4|pT_ACC_260: T653-p on ABCC4
GPGTSEQPPVPGTPTLRNRtFSESSVWSQQSSRPSKLHHHHHH
>sp|ABCC4|pT_ACC_261: T913-p on ABCC4
GPGTSPVFSHLSSSLQGLWtIRAYKAEERCQELFDKLHHHHHH
>sp|ABCC5|pT_ACC_262: T1216-p on ABCC5
GPGTRYRENLPLVLKKVSFtIKPKEKIGIVGRTGSKLHHHHHH
>sp|ABCC5|pT_ACC_263: T351-p on ABCC5
GPGTASRLTAYFRRKCVAAtDERVQKMNEVLTYIKKLHHHHHH
>sp|ABCC5|pT_ACC_264: T513-p on ABCC5
GPGTAWDSSHSSIQNSPKLtPKMKKDKRASRGKKEKLHHHHHH
>sp|ABCC5|pT_ACC_265: T800-p on ABCC5
GPGTLLGETPPVEINSKKEtSGSQKKSQDKGPKTGKLHHHHHH
>sp|ABCC5|pT_ACC_266: T814-p on ABCC5
GPGTETSGSQKKSQDKGPKtGSVKKEKAVKPEEGQKLHHHHHH
>sp|ABCC6|pT_ACC_267: T1252-p on ABCC6
GPGTQDYAWTPKEAPWRLPtCAAQPPWPQGGQIEFKLHHHHHH
>sp|ABCC6|pT_ACC_268: T491-p on ABCC6
GPGTHQEEQMRQKDSRARLtSSILRNSKTIKFHGWKLHHHHHH
>sp|ABCC6|pT_ACC_269: T652-p on ABCC6
GPGTAWSQESPPCLHRINLtVPQGCLLAVVGPVGAKLHHHHHH
>sp|ABCC8|pT_ACC_270: T949-p on ABCC8
GPGTQDQELEKETVTERKAtEPPQGLSRAMSSRDGKLHHHHHH
>sp|ABCC9|pT_ACC_271: T1414-p on ABCC9
GPGTFSGSIRFNLDPECKCtDDRLWEALEIAQLKNKLHHHHHH
>sp|ABCC9|pT_ACC_272: T170-p on ABCC9
GPGTYCQSGLDISNLRFCItGMMVILNGLLMAVEIKLHHHHHH
>sp|ABCC9|pT_ACC_273: T771-p on ABCC9
GPGTAQKPWLLNATVEENItFGSPFNKQRYKAVTDKLHHHHHH
>sp|ABCD2|pT_ACC_274: T186-p on ABCD2
GPGTLALAFRTRLVDHAYEtYFTNQTYYKVINMDGKLHHHHHH
>sp|ABCD2|pT_ACC_275: T390-p on ABCD2
GPGTDGQKQVMVSERTEAFtTARNLLASGADAIERKLHHHHHH
>sp|ABCD2|pT_ACC_276: T391-p on ABCD2
GPGTGQKQVMVSERTEAFTtARNLLASGADAIERIKLHHHHHH
>sp|ABCD2|pT_ACC_277: T414-p on ABCD2
GPGTGADAIERIMSSYKEVtELAGYTARVYNMFWVKLHHHHHH
>sp|ABCD2|pT_ACC_278: T71-p on ABCD2
GPGTAYPAAENTEILHCTEtICEKPSPGVNADFFKKLHHHHHH
>sp|ABCD3|pT_ACC_279: T388-p on ABCD3
GPGTRIVLAGREMTRLAGFtARITELMQVLKDLNHKLHHHHHH
>sp|ABCD3|pT_ACC_280: T449-p on ABCD3
GPGTIIADNIIKFDHVPLAtPNGDVLIRDLNFEVRKLHHHHHH
>sp|ABCD3|pT_ACC_281: T654-p on ABCD3
GPGTMDGRGNYEFKQITEDtVEFGSKLHHHHHH
>sp|ABCD4|pT_ACC_282: T116-p on ABCD4
GPGTQFTCNLLYVSWRKDLtEHLHRLYFRGRAYYTKLHHHHHH
>sp|ABCD4|pT_ACC_283: T81-p on ABCD4
GPGTQYYGVLGNKDLEGFKtLTFLAVMLIVLNSTLKLHHHHHH
>sp|ABCE1|pT_ACC_284: T111-p on ABCE1
GPGTRLPIPRPGEVLGLVGtNGIGKSTALKILAGKKLHHHHHH
>sp|ABCE1|pT_ACC_285: T183-p on ABCE1
GPGTIKPQYVDQIPKAAKGtVGSILDRKDETKTQAKLHHHHHH
>sp|ABCE1|pT_ACC_286: T42-p on ABCE1
GPGTKSCPVVRMGKLCIEVtPQSKIAWISETLCIGKLHHHHHH
>sp|ABCE1|pT_ACC_287: T550-p on ABCE1
GPGTFDGVPSKNTVANSPQtLLAGMNKFLSQLEITKLHHHHHH
>sp|ABCF1|pT_ACC_288: T108-p on ABCF1
GPGTEEKELMERLKKLSVPtSDEEDEVPAPKPRGGKLHHHHHH
>sp|ABCF1|pT_ACC_289: T21-p on ABCF1
GPGTKQQPPEPEWIGDGEStSPSDKVVKKGKKDKKKLHHHHHH
>sp|ABCF1|pT_ACC_290: T343-p on ABCF1
GPGTAGRRYGLVGPNGKGKtTLLKHIANRALSIPPKLHHHHHH
>sp|ABCF1|pT_ACC_291: T344-p on ABCF1
GPGTGRRYGLVGPNGKGKTtLLKHIANRALSIPPNKLHHHHHH
>sp|ABCF1|pT_ACC_292: T407-p on ABCF1
GPGTEEERRLQGQLEQGDDtAAERLEKVYEELRATKLHHHHHH
>sp|ABCF1|pT_ACC_293: T422-p on ABCF1
GPGTTAAERLEKVYEELRAtGAAAAEAKARRILAGKLHHHHHH
>sp|ABCF1|pT_ACC_294: T580-p on ABCF1
GPGTGKSTKQAEKQTKEALtRKQQKCRRKNQDEESKLHHHHHH
>sp|ABCF1|pT_ACC_295: T666-p on ABCF1
GPGTDSRICIVGPNGVGKStLLLLLTGKLTPTHGEKLHHHHHH
>sp|ABCF1|pT_ACC_296: T672-p on ABCF1
GPGTVGPNGVGKSTLLLLLtGKLTPTHGEMRKNHRKLHHHHHH
>sp|ABCF1|pT_ACC_297: T676-p on ABCF1
GPGTGVGKSTLLLLLTGKLtPTHGEMRKNHRLKIGKLHHHHHH
>sp|ABCF1|pT_ACC_298: T678-p on ABCF1
GPGTGKSTLLLLLTGKLTPtHGEMRKNHRLKIGFFKLHHHHHH
>sp|ABCF2|pT_ACC_299: T218-p on ABCF2
GPGTKAEMRASRILHGLGFtPAMQRKKLKDFSGGWKLHHHHHH
>sp|ABCF2|pT_ACC_300: T372-p on ABCF2
GPGTQSKEKTLQKMMASGLtERVVSDKTLSFYFPPKLHHHHHH
>sp|ABCF2|pT_ACC_301: T406-p on ABCF2
GPGTIPPPVIMVQNVSFKYtKDGPCIYNNLEFGIDKLHHHHHH
>sp|ABCF2|pT_ACC_302: T617-p on ABCF2
GPGTKEHLKSKLVDEEPQLtKRTHNVKLHHHHHH
>sp|ABCF2 iso2|pT_ACC_303: T620-p on ABCF2 iso2
GPGTLKSKLVDEEPQLTKRtHNVCTLTLASLPRPKLHHHHHH
>sp|ABCF2 iso2|pT_ACC_304: T625-p on ABCF2 iso2
GPGTVDEEPQLTKRTHNVCtLTLASLPRPKLHHHHHH
>sp|ABCF2 iso2|pT_ACC_305: T627-p on ABCF2 iso2
GPGTEEPQLTKRTHNVCTLtLASLPRPKLHHHHHH
>sp|ABCF3|pT_ACC_306: T104-p on ABCF3
GPGTAPIQLSKITENYDCGtKLPGLLKREQSSTVNKLHHHHHH
>sp|ABCF3|pT_ACC_307: T218-p on ABCF3
GPGTGRRYGLVGRNGLGKTtLLKMLATRSLRVPAHKLHHHHHH
>sp|ABCF3|pT_ACC_308: T225-p on ABCF3
GPGTGRNGLGKTTLLKMLAtRSLRVPAHISLLHVEKLHHHHHH
>sp|ABCF3|pT_ACC_309: T272-p on ABCF3
GPGTSDSVREDLLRRERELtAQIAAGRAEGSEAAEKLHHHHHH
>sp|ABCF3|pT_ACC_310: T3-p on ABCF3
GPGTMAtCAEILRSEFPEIDGQKLHHHHHH
>sp|ABCF3|pT_ACC_311: T97-p on ABCF3
GPGTNSQVLLDAPIQLSKItENYDCGTKLPGLLKRKLHHHHHH
>sp|ABCG1 iso2|pT_ACC_312: T23-p on ABCG1 iso2
GPGTAPERDGGVSASSLLDtVTNASSYSAEMTEPKKLHHHHHH
>sp|ABCG1 iso2|pT_ACC_313: T25-p on ABCG1 iso2
GPGTERDGGVSASSLLDTVtNASSYSAEMTEPKSVKLHHHHHH
>sp|ABCG1 iso8|pT_ACC_314: T84-p on ABCG1 iso8
GPGTSAFSGTLTHEEKAVLtVFTGTATAVHVQVAAKLHHHHHH
>sp|ABCG1|pT_ACC_315: T99-p on ABCG1
GPGTYSVPEGPWWRKKGYKtLLKGISGKFNSGELVKLHHHHHH
>sp|ABCG2|pT_ACC_316: T194-p on ABCG2
GPGTGTQFIRGVSGGERKRtSIGMELITDPSILFLKLHHHHHH
>sp|ABCG2|pT_ACC_317: T362-p on ABCG2
GPGTAELHQLSGGEKKKKItVFKEISYTTSFCHQLKLHHHHHH
>sp|ABCG5|pT_ACC_318: T108-p on ABCG5
GPGTTTLLDAMSGRLGRAGtFLGEVYVNGRALRREKLHHHHHH
>sp|ABCG5|pT_ACC_319: T338-p on ABCG5
GPGTQMIESAYKKSAICHKtLKNIERMKHLKTLPMKLHHHHHH
>sp|ABCG5|pT_ACC_320: T350-p on ABCG5
GPGTCHKTLKNIERMKHLKtLPMVPFKTKDSPGVFKLHHHHHH
>sp|ABCG8|pT_ACC_321: T166-p on ABCG8
GPGTVRQHNQLLPNLTVREtLAFIAQMRLPRTFSQKLHHHHHH
>sp|ABCG8|pT_ACC_322: T325-p on ABCG8
GPGTPCPRYSNPADFYVDLtSIDRRSREQELATREKLHHHHHH
>sp|ABHD1|pT_ACC_323: T292-p on ABHD1
GPGTFVLQARTIRQFDERYtSVAFGYQDCVTYYKAKLHHHHHH
>sp|ABHD11|pT_ACC_324: T221-p on ABHD11
GPGTLSSVIQDMAVRQHLLtNLVEVDGRFVWRVNLKLHHHHHH
>sp|ABHD12|pT_ACC_325: T249-p on ABHD12
GPGTRSGDNPVYIWGHSLGtGVATNLVRRLCERETKLHHHHHH
>sp|ABHD12|pT_ACC_326: T253-p on ABHD12
GPGTNPVYIWGHSLGTGVAtNLVRRLCERETPPDAKLHHHHHH
>sp|ABHD12|pT_ACC_327: T43-p on ABHD12
GPGTAALDADCRLKQNLRLtGPAAAEPRCAADAGMKLHHHHHH
>sp|ABHD12B|pT_ACC_328: T306-p on ABHD12B
GPGTFLSSPLLILHGEDDRtVPLEYGKKLYEIARNKLHHHHHH
>sp|ABHD12B|pT_ACC_329: T96-p on ABHD12B
GPGTPFLVDLKKPELKIPHtVNFYLRVEPGVMLGIKLHHHHHH
>sp|ABHD14A|pT_ACC_330: T145-p on ABHD14A
GPGTDLPGFGNSAPSKEAStEAGRAALLERALRDLKLHHHHHH
>sp|ABHD15|pT_ACC_331: T416-p on ABHD15
GPGTPAWSHEVILESFRALtEFFRTEERIKGLSRHKLHHHHHH
>sp|BAT5|pT_ACC_332: T32-p on BAT5
GPGTYRERDSERAPASVPEtPTAVTAPHSSSWDTYKLHHHHHH
>sp|BAT5|pT_ACC_333: T34-p on BAT5
GPGTERDSERAPASVPETPtAVTAPHSSSWDTYYQKLHHHHHH
>sp|BAT5|pT_ACC_334: T46-p on BAT5
GPGTETPTAVTAPHSSSWDtYYQPRALEKHADSILKLHHHHHH
>sp|ABHD16B|pT_ACC_335: T271-p on ABHD16B
GPGTATMTYPELGALVLDAtFDDLVPLALKVMPHSKLHHHHHH
>sp|ABHD16B|pT_ACC_336: T66-p on ABHD16B
GPGTTCAAAAAGVWLLRDEtLGGDALGRPPRGARSKLHHHHHH
>sp|ABHD17A|pT_ACC_337: T55-p on ABHD17A
GPGTEPEPGPGGAGAAPLGtLRASSGAPGRWKLHLKLHHHHHH
>sp|FAM108C1|pT_ACC_338: T43-p on FAM108C1
GPGTRIAAKLAFLPPEPTYtVLAPEQRGAGASAPAKLHHHHHH
>sp|ABHD18|pT_ACC_339: T255-p on ABHD18
GPGTGQEFVKHFTSSADKLtNLNLVSRTLNLDISNKLHHHHHH
>sp|ABHD2|pT_ACC_340: T63-p on ABHD2
GPGTDSGLSRFLLKSCPLLtKEYIPPLIWGKSGHIKLHHHHHH
>sp|Abi-1 iso11|pT_ACC_341: T104-p on Abi-1 iso11
GPGTSINHISQHGNNQPARtGTLSRTNPPTQKPPSKLHHHHHH
>sp|Abi-1 iso11|pT_ACC_342: T106-p on Abi-1 iso11
GPGTNHISQHGNNQPARTGtLSRTNPPTQKPPSPPKLHHHHHH
>sp|Abi-1|pT_ACC_343: T168-p on Abi-1
GPGTVKWLKAKHGNNQPARtGTLSRTNPPTQKPPSKLHHHHHH
>sp|Abi-1|pT_ACC_344: T170-p on Abi-1
GPGTWLKAKHGNNQPARTGtLSRTNPPTQKPPSPPKLHHHHHH
>sp|Abi-1|pT_ACC_345: T174-p on Abi-1
GPGTKHGNNQPARTGTLSRtNPPTQKPPSPPMSGRKLHHHHHH
>sp|Abi-1|pT_ACC_346: T178-p on Abi-1
GPGTNQPARTGTLSRTNPPtQKPPSPPMSGRGTLGKLHHHHHH
>sp|Abi-1|pT_ACC_347: T191-p on Abi-1
GPGTPPTQKPPSPPMSGRGtLGRNTPYKTLEPVKPKLHHHHHH
>sp|Abi-1|pT_ACC_348: T196-p on Abi-1
GPGTPPSPPMSGRGTLGRNtPYKTLEPVKPPTVPNKLHHHHHH
>sp|Abi-1|pT_ACC_349: T200-p on Abi-1
GPGTPMSGRGTLGRNTPYKtLEPVKPPTVPNDYMTKLHHHHHH
>sp|Abi-1|pT_ACC_350: T208-p on Abi-1
GPGTGRNTPYKTLEPVKPPtVPNDYMTSPARLGSQKLHHHHHH
>sp|Abi-1|pT_ACC_351: T215-p on Abi-1
GPGTTLEPVKPPTVPNDYMtSPARLGSQHSPGRTAKLHHHHHH
>sp|Abi-1|pT_ACC_352: T229-p on Abi-1
GPGTMTSPARLGSQHSPGRtASLNQRPRTHSGSSGKLHHHHHH
>sp|Abi-1|pT_ACC_353: T238-p on Abi-1
GPGTQHSPGRTASLNQRPRtHSGSSGGSGSRENSGKLHHHHHH
>sp|Abi-1 iso3|pT_ACC_354: T238-p on Abi-1 iso3
GPGTQHSPGRTASLNQRPRtHSGSSGGSGSRENSGKLHHHHHH
>sp|Abi-1|pT_ACC_355: T265-p on Abi-1
GPGTENSGSSSIGIPIAVPtPSPPTIGPENISVPPKLHHHHHH
>sp|Abi-1 iso3|pT_ACC_356: T265-p on Abi-1 iso3
GPGTENSGSSSIGIPIAVPtPSPPTIGPAAPGSAPKLHHHHHH
>sp|Abi-1 iso3|pT_ACC_357: T270-p on Abi-1 iso3
GPGTSSIGIPIAVPTPSPPtIGPAAPGSAPGSQYGKLHHHHHH
>sp|Abi-1|pT_ACC_358: T324-p on Abi-1
GPGTSQYGTMTRQISRHNStTSSTSSGGYRRTPSVKLHHHHHH
>sp|Abi-1|pT_ACC_359: T325-p on Abi-1
GPGTQYGTMTRQISRHNSTtSSTSSGGYRRTPSVTKLHHHHHH
>sp|Abi-1|pT_ACC_360: T328-p on Abi-1
GPGTTMTRQISRHNSTTSStSSGGYRRTPSVTAQFKLHHHHHH
>sp|Abi-1|pT_ACC_361: T336-p on Abi-1
GPGTHNSTTSSTSSGGYRRtPSVTAQFSAQPHVNGKLHHHHHH
>sp|Abi-1|pT_ACC_362: T394-p on Abi-1
GPGTTGFVARVQENIADSPtPPPPPPPDDIPMFDDKLHHHHHH
>sp|Abi-1|pT_ACC_363: T458-p on Abi-1
GPGTAPKNYIEKVVAIYDYtKDKDDELSFMEGAIIKLHHHHHH
>sp|Abi-1|pT_ACC_364: T507-p on Abi-1
GPGTTGLFPGNYVESIMHYtDKLHHHHHH
>sp|Abi-2|pT_ACC_365: T174-p on Abi-2
GPGTFKVSTQNMKMGGLPRtTPPTQKPPSPPMSGKKLHHHHHH
>sp|Abi-2|pT_ACC_366: T175-p on Abi-2
GPGTKVSTQNMKMGGLPRTtPPTQKPPSPPMSGKGKLHHHHHH
>sp|Abi-2|pT_ACC_367: T178-p on Abi-2
GPGTTQNMKMGGLPRTTPPtQKPPSPPMSGKGTLGKLHHHHHH
>sp|Abi-2|pT_ACC_368: T191-p on Abi-2
GPGTPPTQKPPSPPMSGKGtLGRHSPYRTLEPVRPKLHHHHHH
>sp|Abi-2|pT_ACC_369: T200-p on Abi-2
GPGTPMSGKGTLGRHSPYRtLEPVRPPVVPNDYVPKLHHHHHH
>sp|Abi-2|pT_ACC_370: T218-p on Abi-2
GPGTPVRPPVVPNDYVPSPtRNMAPSQQSPVRTASKLHHHHHH
>sp|Abi-2|pT_ACC_371: T231-p on Abi-2
GPGTSPTRNMAPSQQSPVRtASVNQRNRTYSSSGSKLHHHHHH
>sp|Abi-2|pT_ACC_372: T240-p on Abi-2
GPGTQQSPVRTASVNQRNRtYSSSGSSGGSHPSSRKLHHHHHH
>sp|Abi-2|pT_ACC_373: T361-p on Abi-2
GPGTHPVQFYSMNRPASRHtPPTIGGSLPYRRPPSKLHHHHHH
>sp|Abi-2|pT_ACC_374: T364-p on Abi-2
GPGTQFYSMNRPASRHTPPtIGGSLPYRRPPSITSKLHHHHHH
>sp|Abi-2|pT_ACC_375: T463-p on Abi-2
GPGTAPRSYLEKVVAIYDYtKDKEDELSFQEGAIIKLHHHHHH
>sp|ABI3|pT_ACC_376: T134-p on ABI3
GPGTPPGQKVIAPENLPPLtPYCRRPLNFGCLDDIKLHHHHHH
>sp|ABI3|pT_ACC_377: T165-p on ABI3
GPGTGHGIKDLSTQLSRTGtLSRKSIKAPATPASAKLHHHHHH
>sp|ABI3|pT_ACC_378: T258-p on ABI3
GPGTPPPPPAAVEVFQRPPtLEELSPPPPDEELPLKLHHHHHH
>sp|ABI3|pT_ACC_379: T338-p on ABI3
GPGTKDNELSFSEGTVICVtRRYSDGWCEGVSSEGKLHHHHHH
>sp|ABI3BP iso4|pT_ACC_380: T203-p on ABI3BP iso4
GPGTLASKTSQRTRRPRLRtKTTPRPEAPESKPAPKLHHHHHH
>sp|ABI3BP|pT_ACC_381: T251-p on ABI3BP
GPGTDHTVPAYVPRKLIPItIIKQVIQNVTHKDSAKLHHHHHH
>sp|ABI3BP iso4|pT_ACC_382: T405-p on ABI3BP iso4
GPGTAPRPSGADRNVSVDStHPTKKPGTRRPPLPPKLHHHHHH
>sp|ABI3BP|pT_ACC_383: T425-p on ABI3BP
GPGTTSDRILDSIPPKTSRtLEQPRATLAPSETPFKLHHHHHH
>sp|ABI3BP|pT_ACC_384: T491-p on ABI3BP
GPGTPKPPRTKPERTTSAGtITPKISKSPEPTWTTKLHHHHHH
>sp|ABI3BP|pT_ACC_385: T493-p on ABI3BP
GPGTPPRTKPERTTSAGTItPKISKSPEPTWTTPAKLHHHHHH
>sp|ABI3BP|pT_ACC_386: T696-p on ABI3BP
GPGTAPRPSGADRNVSVDStHPTKKPGTRRPPLPPKLHHHHHH
>sp|Abl|pT_ACC_387: T1111-p on Abl
GPGTELQICPATAGSGPAAtQDFSKLLSSVKEISDKLHHHHHH
>sp|Abl|pT_ACC_388: T117-p on Abl
GPGTAQTKNGQGWVPSNYItPVNSLEKHSWYHGPVKLHHHHHH
>sp|Abl iso2|pT_ACC_389: T197-p on Abl iso2
GPGTISLRYEGRVYHYRINtASDGKLYVSSESRFNKLHHHHHH
>sp|Abl|pT_ACC_390: T224-p on Abl
GPGTLITTLHYPAPKRNKPtVYGVSPNYDKWEMERKLHHHHHH
>sp|Abl|pT_ACC_391: T243-p on Abl
GPGTVSPNYDKWEMERTDItMKHKLGGGQYGEVYEKLHHHHHH
>sp|Abl|pT_ACC_392: T267-p on Abl
GPGTQYGEVYEGVWKKYSLtVAVKTLKEDTMEVEEKLHHHHHH
>sp|Abl|pT_ACC_393: T306-p on Abl
GPGTKEIKHPNLVQLLGVCtREPPFYIITEFMTYGKLHHHHHH
>sp|Abl|pT_ACC_394: T389-p on Abl
GPGTNHLVKVADFGLSRLMtGDTYTAHAGAKFPIKKLHHHHHH
>sp|Abl|pT_ACC_395: T392-p on Abl
GPGTVKVADFGLSRLMTGDtYTAHAGAKFPIKWTAKLHHHHHH
>sp|Abl|pT_ACC_396: T394-p on Abl
GPGTVADFGLSRLMTGDTYtAHAGAKFPIKWTAPEKLHHHHHH
>sp|Abl iso2|pT_ACC_397: T411-p on Abl iso2
GPGTVKVADFGLSRLMTGDtYTAHAGAKFPIKWTAKLHHHHHH
>sp|Abl|pT_ACC_398: T532-p on Abl
GPGTGAVSTLLQAPELPTKtRTSRRAAEHRDTTDVKLHHHHHH
>sp|Abl|pT_ACC_399: T597-p on Abl
GPGTGGLNEDERLLPKDKKtNLFSALIKKKKKTAPKLHHHHHH
>sp|Abl|pT_ACC_400: T610-p on Abl
GPGTKKTNLFSALIKKKKKtAPTPPKRSSSFREMDKLHHHHHH
>sp|Abl|pT_ACC_401: T613-p on Abl
GPGTNLFSALIKKKKKTAPtPPKRSSSFREMDGQPKLHHHHHH
>sp|Abl|pT_ACC_402: T649-p on Abl
GPGTGEEEGRDISNGALAFtPLDTADPAKSPKPSNKLHHHHHH
>sp|Abl|pT_ACC_403: T653-p on Abl
GPGTGRDISNGALAFTPLDtADPAKSPKPSNGAGVKLHHHHHH
>sp|Abl|pT_ACC_404: T692-p on Abl
GPGTGGSGFRSPHLWKKSStLTSSRLATGEEEGGGKLHHHHHH
>sp|Abl|pT_ACC_405: T700-p on Abl
GPGTHLWKKSSTLTSSRLAtGEEEGGGSSSKRFLRKLHHHHHH
>sp|Abl|pT_ACC_406: T735-p on Abl
GPGTSCVPHGAKDTEWRSVtLPRDLQSTGRQFDSSKLHHHHHH
>sp|Abl|pT_ACC_407: T751-p on Abl
GPGTLPRDLQSTGRQFDSStFGGHKSEKPALPRKRKLHHHHHH
>sp|Abl|pT_ACC_408: T781-p on Abl
GPGTRAGENRSDQVTRGTVtPPPRLVKKNEEAADEKLHHHHHH
>sp|Abl|pT_ACC_409: T814-p on Abl
GPGTKDIMESSPGSSPPNLtPKPLRRQVTVAPASGKLHHHHHH
>sp|Abl|pT_ACC_410: T823-p on Abl
GPGTSSPPNLTPKPLRRQVtVAPASGLPHKEEAGKKLHHHHHH
>sp|Abl|pT_ACC_411: T844-p on Abl
GPGTGLPHKEEAGKGSALGtPAAAEPVTPTSKAGSKLHHHHHH
>sp|Abl|pT_ACC_412: T852-p on Abl
GPGTGKGSALGTPAAAEPVtPTSKAGSGAPGGTSKKLHHHHHH
>sp|Abl|pT_ACC_413: T854-p on Abl
GPGTGSALGTPAAAEPVTPtSKAGSGAPGGTSKGPKLHHHHHH
>sp|Abl|pT_ACC_414: T935-p on Abl
GPGTQEAAGEAVLGAKTKAtSLVDAVNSDAAKPSQKLHHHHHH
>sp|Abl|pT_ACC_415: T963-p on Abl
GPGTPSQPGEGLKKPVLPAtPKPQSAKPSGTPISPKLHHHHHH
>sp|Arg|pT_ACC_416: T1112-p on Arg
GPGTSSALTEPVPNSQLVDtGHQLLDYCSGYVDCIKLHHHHHH
>sp|Arg|pT_ACC_417: T163-p on Arg
GPGTVRSKNGQGWVPSNYItPVNSLEKHSWYHGPVKLHHHHHH
>sp|Arg|pT_ACC_418: T313-p on Arg
GPGTQYGEVYVGVWKKYSLtVAVKTLKEDTMEVEEKLHHHHHH
>sp|Arg|pT_ACC_419: T435-p on Arg
GPGTNHVVKVADFGLSRLMtGDTYTAHAGAKFPIKKLHHHHHH
>sp|Arg|pT_ACC_420: T438-p on Arg
GPGTVKVADFGLSRLMTGDtYTAHAGAKFPIKWTAKLHHHHHH
>sp|Arg|pT_ACC_421: T440-p on Arg
GPGTVADFGLSRLMTGDTYtAHAGAKFPIKWTAPEKLHHHHHH
>sp|Arg|pT_ACC_422: T452-p on Arg
GPGTDTYTAHAGAKFPIKWtAPESLAYNTFSIKSDKLHHHHHH
>sp|Arg|pT_ACC_423: T581-p on Arg
GPGTVPYLPRLPILPSKTRtLKKQVENKENIEGAQKLHHHHHH
>sp|Arg|pT_ACC_424: T664-p on Arg
GPGTKGGFFSSFMKKRNAPtPPKRSSSFREMENQPKLHHHHHH
>sp|Arg|pT_ACC_425: T68-p on Arg
GPGTDHFASCVEDGFEGDKtGGSSPEALHRPYGCDKLHHHHHH
>sp|Arg|pT_ACC_426: T753-p on Arg
GPGTSGTAGGGWSGITGFFtPRLIKKTLGLRAGKPKLHHHHHH
>sp|Arg|pT_ACC_427: T784-p on Arg
GPGTTASDDTSKPFPRSNStSSMSSGLPEQDRMAMKLHHHHHH
>sp|Arg|pT_ACC_428: T815-p on Arg
GPGTTLPRNCQRSKLQLERtVSTSSQPEENVDRANKLHHHHHH
>sp|Arg|pT_ACC_429: T818-p on Arg
GPGTRNCQRSKLQLERTVStSSQPEENVDRANDMLKLHHHHHH
>sp|Arg|pT_ACC_430: T864-p on Arg
GPGTKAKLLPRGATALPLRtPSGDLAITEKDPPGVKLHHHHHH
>sp|Arg|pT_ACC_431: T938-p on Arg
GPGTLPTTHNHKVPVLISPtLKHTPADVQLIGTDSKLHHHHHH
>sp|abLIM iso5|pT_ACC_432: T179-p on abLIM iso5
GPGTSQGSINSPVYSRHSYtPTTSRSPQHFHRPDQKLHHHHHH
>sp|abLIM iso5|pT_ACC_433: T181-p on abLIM iso5
GPGTGSINSPVYSRHSYTPtTSRSPQHFHRPDQGIKLHHHHHH
>sp|abLIM|pT_ACC_434: T22-p on abLIM
GPGTLKCLGKLCSSEKSKVtSSERTSARGSNRKRLKLHHHHHH
>sp|abLIM|pT_ACC_435: T349-p on abLIM
GPGTPDCKQSTKTEEKLRPtRTSSESIYSRPGSSIKLHHHHHH
>sp|abLIM|pT_ACC_436: T351-p on abLIM
GPGTCKQSTKTEEKLRPTRtSSESIYSRPGSSIPGKLHHHHHH
>sp|abLIM|pT_ACC_437: T371-p on abLIM
GPGTIYSRPGSSIPGSPGHtIYAKVDNEILDYKDLKLHHHHHH
>sp|abLIM|pT_ACC_438: T405-p on abLIM
GPGTPKVKAIYDIERPDLItYEPFYTSGYDDKQERKLHHHHHH
>sp|abLIM|pT_ACC_439: T411-p on abLIM
GPGTYDIERPDLITYEPFYtSGYDDKQERQSLGESKLHHHHHH
>sp|abLIM|pT_ACC_440: T429-p on abLIM
GPGTYDDKQERQSLGESPRtLSPTPSAEGYQDVRDKLHHHHHH
>sp|abLIM|pT_ACC_441: T433-p on abLIM
GPGTQERQSLGESPRTLSPtPSAEGYQDVRDRMIHKLHHHHHH
>sp|abLIM|pT_ACC_442: T451-p on abLIM
GPGTAEGYQDVRDRMIHRStSQGSINSPVYSRHSYKLHHHHHH
>sp|abLIM|pT_ACC_443: T467-p on abLIM
GPGTSQGSINSPVYSRHSYtPTTSRSPQHFHRPGNKLHHHHHH
>sp|abLIM|pT_ACC_444: T469-p on abLIM
GPGTGSINSPVYSRHSYTPtTSRSPQHFHRPGNEPKLHHHHHH
>sp|abLIM|pT_ACC_445: T502-p on abLIM
GPGTGRNSPLPYRPDSRPLtPTYAQAPKHFHVPDQKLHHHHHH
>sp|abLIM|pT_ACC_446: T670-p on abLIM
GPGTSLPGYGRNGLHRPVStDFAQYNSYGDVSGGVKLHHHHHH
>sp|abLIM|pT_ACC_447: T690-p on abLIM
GPGTYNSYGDVSGGVRDYQtLPDGHMPAMRMDRGVKLHHHHHH
>sp|abLIM|pT_ACC_448: T724-p on abLIM
GPGTNMLEPKIFPYEMLMVtNRGRNKILREVDRTRKLHHHHHH
>sp|ABLIM2 iso3|pT_ACC_449: T359-p on ABLIM2 iso3
GPGTRQSYGESPQLLSPTPtEGDQDDRSYKQCRTSKLHHHHHH
>sp|ABLIM2|pT_ACC_450: T362-p on ABLIM2
GPGTYGEGDQDDRSYKQCRtSSPSSTGSVSLGRYTKLHHHHHH
>sp|ABLIM2|pT_ACC_451: T368-p on ABLIM2
GPGTDDRSYKQCRTSSPSStGSVSLGRYTPTSRSPKLHHHHHH
>sp|ABLIM2|pT_ACC_452: T425-p on ABLIM2
GPGTPSTYQQAPRHFHVPDtGVKDNIYRKPPIYRQKLHHHHHH
>sp|ABLIM2|pT_ACC_453: T474-p on ABLIM2
GPGTKKSSWLMLKGDADTRtNSPDLDTQSLSHSSGKLHHHHHH
>sp|ABLIM2|pT_ACC_454: T481-p on ABLIM2
GPGTLKGDADTRTNSPDLDtQSLSHSSGTDRDPLQKLHHHHHH
>sp|ABLIM2|pT_ACC_455: T81-p on ABLIM2
GPGTQGEYICTLDYQRLYGtRCFSCDQFIEGEVVSKLHHHHHH
>sp|ABLIM3|pT_ACC_456: T276-p on ABLIM3
GPGTCKQAARAEKKLKHRRtSETSISPPGSSIGSPKLHHHHHH
>sp|ABLIM3|pT_ACC_457: T279-p on ABLIM3
GPGTAARAEKKLKHRRTSEtSISPPGSSIGSPNRVKLHHHHHH
>sp|ABLIM3|pT_ACC_458: T381-p on ABLIM3
GPGTLRQRRASSPGYIDSPtYSRQGMSPTFSRSPHKLHHHHHH
>sp|ABLIM3|pT_ACC_459: T390-p on ABLIM3
GPGTGYIDSPTYSRQGMSPtFSRSPHHYYRSGPESKLHHHHHH
>sp|ABLIM3|pT_ACC_460: T461-p on ABLIM3
GPGTIYKRHGDLSTATKSKtSEDISQTSKYSPIYSKLHHHHHH
>sp|ABLIM3|pT_ACC_461: T468-p on ABLIM3
GPGTLSTATKSKTSEDISQtSKYSPIYSPDPYYASKLHHHHHH
>sp|ABLIM3|pT_ACC_462: T543-p on ABLIM3
GPGTKEEMKARSSSYADPWtPPRSSTSSREALHTAKLHHHHHH
>sp|ABLIM3|pT_ACC_463: T597-p on ABLIM3
GPGTKSASLPAYRRNGLHRtPSADLFHYDSMNAVNKLHHHHHH
>sp|ABR|pT_ACC_464: T169-p on ABR
GPGTYDNLCPKVQQWDSQVtMGHLFQKLASQLGVYKLHHHHHH
>sp|ABR|pT_ACC_465: T244-p on ABR
GPGTSVTMEALLYKPIDRVtRSTLVLHDLLKHTPVKLHHHHHH
>sp|ABR|pT_ACC_466: T247-p on ABR
GPGTMEALLYKPIDRVTRStLVLHDLLKHTPVDHPKLHHHHHH
>sp|ABR|pT_ACC_467: T299-p on ABR
GPGTDIDPRRTAVTTPKGEtRQLVKDGFLVEVSESKLHHHHHH
>sp|ABR iso2|pT_ACC_468: T30-p on ABR iso2
GPGTLEDEDVFLLEECELGtPTSPGSGSPFLVAVKKLHHHHHH
>sp|ABR|pT_ACC_469: T55-p on ABR
GPGTPPEGSETMPYIDESPtMSPQLSARSQGGGDGKLHHHHHH
>sp|ABR|pT_ACC_470: T636-p on ABR
GPGTEFSMKFTSRDMSLKRtPSKKQTGVFGVKISVKLHHHHHH
>sp|ABR|pT_ACC_471: T642-p on ABR
GPGTTSRDMSLKRTPSKKQtGVFGVKISVVTKRERKLHHHHHH
>sp|ABRA|pT_ACC_472: T24-p on ABRA
GPGTGEGPAKSALRKIRTAtLVISLARGWQQWANEKLHHHHHH
>sp|ABRA|pT_ACC_473: T332-p on ABRA
GPGTICTMARHRRDGKIQVtFGDLFDRYVRISDKVKLHHHHHH
>sp|ABT1|pT_ACC_474: T106-p on ABT1
GPGTAAAAGGKKRSYTKDYtEGWVEFRDKRIAKRVKLHHHHHH
>sp|ABTB2|pT_ACC_475: T8-p on ABTB2
GPGTMAGTYSStLKTLEDLTLDSGYGAKLHHHHHH
>sp|ACAA1|pT_ACC_476: T252-p on ACAA1
GPGTKRSITVTQDEGIRPStTMEGLAKLKPAFKKDKLHHHHHH
>sp|ACAA1|pT_ACC_477: T389-p on ACAA1
GPGTALGHPLGCTGARQVItLLNELKRRGKRAYGVKLHHHHHH
>sp|ACAA1|pT_ACC_478: T59-p on ACAA1
GPGTRRTAICRAGRGGFKDtTPDELLSAVMTAVLKKLHHHHHH
>sp|ACAA1|pT_ACC_479: T60-p on ACAA1
GPGTRTAICRAGRGGFKDTtPDELLSAVMTAVLKDKLHHHHHH
>sp|ACAA1|pT_ACC_480: T70-p on ACAA1
GPGTGFKDTTPDELLSAVMtAVLKDVNLRPEQLGDKLHHHHHH
>sp|ACAA2|pT_ACC_481: T119-p on ACAA2
GPGTQEICVKEAEVVLCGGtESMSQAPYCVRNVRFKLHHHHHH
>sp|ACAA2|pT_ACC_482: T274-p on ACAA2
GPGTAVIIASEDAVKKHNFtPLARIVGYFVSGCDPKLHHHHHH
>sp|ACAA2|pT_ACC_483: T87-p on ACAA2
GPGTHVGLRVGIPKETPALtINRLCGSGFQSIVNGKLHHHHHH
>sp|ACC1|pT_ACC_484: T1042-p on ACC1
GPGTYIFSHAQVTKKNLLVtMLIDQLCGRDPTLTDKLHHHHHH
>sp|ACC1|pT_ACC_485: T1073-p on ACC1
GPGTELLNILTELTQLSKTtNAKVALRARQVLIASKLHHHHHH
>sp|ACC1|pT_ACC_486: T1196-p on ACC1
GPGTQFMLPTSHPNRGNIPtLNRMSFSSNLNHYGMKLHHHHHH
>sp|ACC1|pT_ACC_487: T1227-p on ACC1
GPGTTHVASVSDVLLDNSFtPPCQRMGGMVSFRTFKLHHHHHH
>sp|ACC1|pT_ACC_488: T1265-p on ACC1
GPGTDEVMGCFSDSPPQSPtFPEAGHTSLYDEDKVKLHHHHHH
>sp|ACC1|pT_ACC_489: T2153-p on ACC1
GPGTRRVDPVYIHLAERLGtPELSTAERKELENKLKLHHHHHH
>sp|ACC1 iso4|pT_ACC_490: T5-p on ACC1 iso4
GPGTMWWStLMSILRARSFWKWISKLHHHHHH
>sp|ACC1|pT_ACC_491: T610-p on ACC1
GPGTIKLLETESFQMNRIDtGWLDRLIAEKVQAERKLHHHHHH
>sp|ACC2|pT_ACC_492: T1342-p on ACC2
GPGTLPSSHPNRMTVPISItNPDLLRHSTELFMDSKLHHHHHH
>sp|ACC2|pT_ACC_493: T1641-p on ACC2
GPGTRVLQAEVKINIRQTTtGSAVPIRLFITNESGKLHHHHHH
>sp|ACC2|pT_ACC_494: T216-p on ACC2
GPGTLEAYLTTGEAETRVPtMRPSMSGLHLVKRGRKLHHHHHH
>sp|ACC2|pT_ACC_495: T2458-p on ACC2
GPGTAQVVHLLSTMDSPAStKLHHHHHH
>sp|ACC2|pT_ACC_496: T70-p on ACC2
GPGTGETPQRNGEGHTLPKtPSQAEPASHKGPKDAKLHHHHHH
>sp|ACC2|pT_ACC_497: T895-p on ACC2
GPGTTIGNKTCVFEKENDPtVLRSPSAGKLTQYTVKLHHHHHH
>sp|ACAD11|pT_ACC_498: T576-p on ACAD11
GPGTLSRHKQHSMILVPMNtPGVKIIRPLSVFGYTKLHHHHHH
>sp|ACAD9|pT_ACC_499: T158-p on ACAD9
GPGTAAHQAIGLKGIILAGtEEQKAKYLPKLASGEKLHHHHHH
>sp|ACAD9|pT_ACC_500: T229-p on ACAD9
GPGTITNGGLANIFTVFAKtEVVDSDGSVKDKITAKLHHHHHH
>sp|ACADL|pT_ACC_501: T162-p on ACADL
GPGTNHGSEEQIKHFIPQMtAGKCIGAIAMTEPGAKLHHHHHH
>sp|ACADL|pT_ACC_502: T329-p on ACADL
GPGTVKQRKAFGKTVAHLQtVQHKLAELKTHICVTKLHHHHHH
>sp|ACADM|pT_ACC_503: T228-p on ACADM
GPGTAPANKAFTGFIVEADtPGIQIGRKELNMGQRKLHHHHHH
>sp|ACADM|pT_ACC_504: T300-p on ACADM
GPGTAAGAVGLAQRALDEAtKYALERKTFGKLLVEKLHHHHHH
>sp|ACADM|pT_ACC_505: T351-p on ACADM
GPGTSYQRAAWEVDSGRRNtYYASIAKAFAGDIANKLHHHHHH
>sp|ACADM|pT_ACC_506: T70-p on ACADM
GPGTFAREEIIPVAAEYDKtGEYPVPLIRRAWELGKLHHHHHH
>sp|ACADS|pT_ACC_507: T219-p on ACADS
GPGTALQNKGISAFLVPMPtPGLTLGKKEDKLGIRKLHHHHHH
>sp|ACADS|pT_ACC_508: T305-p on ACADS
GPGTAVNYAENRMAFGAPLtKLQVIQFKLADMALAKLHHHHHH
>sp|ACADSB|pT_ACC_509: T82-p on ACADSB
GPGTSVKKFAQEQIAPLVStMDENSKMEKSVIQGLKLHHHHHH
>sp|ACAN|pT_ACC_510: T2160-p on ACAN
GPGTASIPASPEWKRESEStAAAPARSCAEEPCGAKLHHHHHH
>sp|CENTB1|pT_ACC_511: T306-p on CENTB1
GPGTQSNQLVYQKKYKDPVtVVVDDLRLCTVKLCPKLHHHHHH
>sp|CENTB1|pT_ACC_512: T389-p on CENTB1
GPGTGPGQGSGHLAIGSAAtLGSGGMARGREPGGVKLHHHHHH
>sp|CENTB1|pT_ACC_513: T43-p on CENTB1
GPGTVSELETRLEKLLKLGtGLLESGRHYLAASRAKLHHHHHH
>sp|CENTB1|pT_ACC_514: T711-p on CENTB1
GPGTKMREAEAAQGQAGDEtYLDIFRDFSLMASDDKLHHHHHH
>sp|CENTB1|pT_ACC_515: T739-p on CENTB1
GPGTSDDPEKLSRRSHDLHtLKLHHHHHH
>sp|CENTB2|pT_ACC_516: T358-p on CENTB2
GPGTADSEKLRQAWIKAVQtSIATAYREKGDESEKKLHHHHHH
>sp|CENTB2|pT_ACC_517: T382-p on CENTB2
GPGTKGDESEKLDKKSSPStGSLDSGNESKEKLLKKLHHHHHH
>sp|CENTB2|pT_ACC_518: T749-p on CENTB2
GPGTEMRESEGLYGQPGDEtYQDIFRDFSQMASNNKLHHHHHH
>sp|CENTB5|pT_ACC_519: T247-p on CENTB5
GPGTEKREMERKHAAIQQRtLLQDFSYDESKVEFDKLHHHHHH
>sp|CENTB5|pT_ACC_520: T386-p on CENTB5
GPGTDSCYSERLDRTASPStSSIDSATDTRERGVKKLHHHHHH
>sp|CENTB5|pT_ACC_521: T393-p on CENTB5
GPGTLDRTASPSTSSIDSAtDTRERGVKGESVLQRKLHHHHHH
>sp|CENTB5|pT_ACC_522: T395-p on CENTB5
GPGTRTASPSTSSIDSATDtRERGVKGESVLQRVQKLHHHHHH
>sp|ACAT1 iso2|pT_ACC_523: T150-p on ACAT1 iso2
GPGTMASQSLMCGHQIKQEtGSLAKICCHVRRKLHHHHHH
>sp|ACAT1|pT_ACC_524: T220-p on ACAT1
GPGTNIARNEQDAYAINSYtRSKAAWEAGKFGNEVKLHHHHHH
>sp|ACAT1|pT_ACC_525: T279-p on ACAT1
GPGTVPKLKTVFQKENGTVtAANASTLNDGAAALVKLHHHHHH
>sp|ACAT1|pT_ACC_526: T285-p on ACAT1
GPGTVFQKENGTVTAANAStLNDGAAALVLMTADAKLHHHHHH
>sp|ACAT1|pT_ACC_527: T48-p on ACAT1
GPGTYVSKPTLKEVVIVSAtRTPIGSFLGSLSLLPKLHHHHHH
>sp|ACBD3|pT_ACC_528: T18-p on ACBD3
GPGTAVLNAERLEVSVDGLtLSPDPEERPGAEGAPKLHHHHHH
>sp|ACBD3|pT_ACC_529: T326-p on ACBD3
GPGTVVAGSSLPTSSKVNAtVPSNMMSVNGQAKTHKLHHHHHH
>sp|ACBD3|pT_ACC_530: T340-p on ACBD3
GPGTATVPSNMMSVNGQAKtHTDSSEKELEPEAAEKLHHHHHH
>sp|ACBD4 iso2|pT_ACC_531: T194-p on ACBD4 iso2
GPGTVFCDSLEQLEPELVWtEQRAASGGKRDPRNSKLHHHHHH
>sp|ACBD5|pT_ACC_532: T127-p on ACBD5
GPGTEAMIAYVEEMKKIIEtMPMTEKVEELLRVIGKLHHHHHH
>sp|ACBD5|pT_ACC_533: T131-p on ACBD5
GPGTAYVEEMKKIIETMPMtEKVEELLRVIGPFYEKLHHHHHH
>sp|ACBD5 iso3|pT_ACC_534: T172-p on ACBD5 iso3
GPGTRSSDITSDLGNVLTStPNAKTVNGKAESSDSKLHHHHHH
>sp|ACBD5|pT_ACC_535: T400-p on ACBD5
GPGTRNNSGAPHREKRGGEtDEFSNVRRGRGHRMQKLHHHHHH
>sp|ACBD6|pT_ACC_536: T82-p on ACBD6
GPGTYLYARYKQVKVGNCNtPKPSFFDFEGKQKWEKLHHHHHH
>sp|ACCS|pT_ACC_537: T315-p on ACCS
GPGTYRSVLSLERLPDPQRtHVMWATSKDFGMSGLKLHHHHHH
>sp|ACCS|pT_ACC_538: T321-p on ACCS
GPGTLERLPDPQRTHVMWAtSKDFGMSGLRFGTLYKLHHHHHH
>sp|ACD|pT_ACC_539: T411-p on ACD
GPGTRSSSQPSPAICSAPAtLTPRSPHASRTPSSPKLHHHHHH
>sp|ACD|pT_ACC_540: T413-p on ACD
GPGTSSQPSPAICSAPATLtPRSPHASRTPSSPLQKLHHHHHH
>sp|ACD|pT_ACC_541: T422-p on ACD
GPGTSAPATLTPRSPHASRtPSSPLQSCTPSLSPRKLHHHHHH
>sp|ACE|pT_ACC_542: T697-p on ACE
GPGTTSKILLQKNMQIANHtLKYGTQARKFDVNQLKLHHHHHH
>sp|ACE|pT_ACC_543: T716-p on ACE
GPGTGTQARKFDVNQLQNTtIKRIIKKVQDLERAAKLHHHHHH
>sp|ACE2|pT_ACC_544: T129-p on ACE2
GPGTKRLNTILNTMSTIYStGKVCNPDNPQECLLLKLHHHHHH
>sp|ACE2|pT_ACC_545: T548-p on ACE2
GPGTAKHEGPLHKCDISNStEAGQKLFNMLRLGKSKLHHHHHH
>sp|ACER3|pT_ACC_546: T124-p on ACER3
GPGTECFKIKNSVNYHLLFtLVLFSLIVTTVYLKVKLHHHHHH
>sp|ACER3|pT_ACC_547: T133-p on ACER3
GPGTNYHLLFTLVLFSLIVtTVYLKVKEPIFHQVMKLHHHHHH
>sp|ACER3|pT_ACC_548: T83-p on ACER3
GPGTLALTVVGMGSWCFHMtLKYEMQLLDELPMIYKLHHHHHH
>sp|AChE|pT_ACC_549: T517-p on AChE
GPGTIFAQRLMRYWANFARtGDPNEPRDPKAPQWPKLHHHHHH
>sp|acinus|pT_ACC_550: T1106-p on acinus
GPGTELDYHRGLLVDRPSEtKTEEQGIPRPLHPPPKLHHHHHH
>sp|acinus|pT_ACC_551: T116-p on acinus
GPGTRLKGALMLENLQKHStPHAAFQPNSQIGEEMKLHHHHHH
>sp|acinus|pT_ACC_552: T1230-p on acinus
GPGTFRKTKAAPCIYWLPLtDSQIVQKEAERAERAKLHHHHHH
>sp|acinus|pT_ACC_553: T1332-p on acinus
GPGTDRRDTKRHSRSRSRStPVRDRGGRRKLHHHHHH
>sp|acinus|pT_ACC_554: T254-p on acinus
GPGTLSEGSQPAEEEEDQEtPSRNLRVRADRNLKTKLHHHHHH
>sp|acinus|pT_ACC_555: T269-p on acinus
GPGTTPSRNLRVRADRNLKtEEEEEEEEEEEEDDEKLHHHHHH
>sp|acinus|pT_ACC_556: T326-p on acinus
GPGTIPRVKPEEMMDERPKtRSQEQEVLERGGRFTKLHHHHHH
>sp|acinus|pT_ACC_557: T363-p on acinus
GPGTRKSHLARQQQEKEMKtTSPLEEEEREIKSSQKLHHHHHH
>sp|acinus|pT_ACC_558: T364-p on acinus
GPGTKSHLARQQQEKEMKTtSPLEEEEREIKSSQGKLHHHHHH
>sp|acinus|pT_ACC_559: T393-p on acinus
GPGTQGLKEKSKSPSPPRLtEDRKKASLVALPEQTKLHHHHHH
>sp|acinus|pT_ACC_560: T408-p on acinus
GPGTTEDRKKASLVALPEQtASEEETPPPLLTKEAKLHHHHHH
>sp|acinus|pT_ACC_561: T414-p on acinus
GPGTASLVALPEQTASEEEtPPPLLTKEASSPPPHKLHHHHHH
>sp|acinus|pT_ACC_562: T420-p on acinus
GPGTPEQTASEEETPPPLLtKEASSPPPHPQLHSEKLHHHHHH
>sp|acinus|pT_ACC_563: T457-p on acinus
GPGTEGPAPAVLIQLSPPNtDADTRELLVSQHTVQKLHHHHHH
>sp|acinus|pT_ACC_564: T461-p on acinus
GPGTPAVLIQLSPPNTDADtRELLVSQHTVQLVGGKLHHHHHH
>sp|acinus|pT_ACC_565: T486-p on acinus
GPGTVQLVGGLSPLSSPSDtKAESPAEKVPEESVLKLHHHHHH
>sp|acinus|pT_ACC_566: T563-p on acinus
GPGTKQPSLEQKEGRRASHtLLPSHRLKQSADSSSKLHHHHHH
>sp|acinus|pT_ACC_567: T666-p on acinus
GPGTNSRKSLSPGVSRDSStSYTETKDPSSGQEVAKLHHHHHH
>sp|acinus|pT_ACC_568: T671-p on acinus
GPGTLSPGVSRDSSTSYTEtKDPSSGQEVATPPVPKLHHHHHH
>sp|acinus|pT_ACC_569: T682-p on acinus
GPGTSYTETKDPSSGQEVAtPPVPQLQVCEPKERTKLHHHHHH
>sp|acinus|pT_ACC_570: T697-p on acinus
GPGTTPPVPQLQVCEPKERtSTSSSSVQARRLSQPKLHHHHHH
>sp|acinus|pT_ACC_571: T720-p on acinus
GPGTQARRLSQPESAEKHVtQRLQPERGSPKKCEAKLHHHHHH
>sp|acinus|pT_ACC_572: T744-p on acinus
GPGTSPKKCEAEEAEPPAAtQPQTSETQTSHLPESKLHHHHHH
>sp|acinus|pT_ACC_573: T748-p on acinus
GPGTCEAEEAEPPAATQPQtSETQTSHLPESERIHKLHHHHHH
>sp|acinus|pT_ACC_574: T751-p on acinus
GPGTEEAEPPAATQPQTSEtQTSHLPESERIHHTVKLHHHHHH
>sp|acinus|pT_ACC_575: T830-p on acinus
GPGTSLPKSFKRKISVVSAtKGVPAGNSDTEGGQPKLHHHHHH
>sp|acinus|pT_ACC_576: T840-p on acinus
GPGTSVVSATKGVPAGNSDtEGGQPGRKRRWGASTKLHHHHHH
>sp|acinus|pT_ACC_577: T902-p on acinus
GPGTVVDLHADDSRISEDEtERNGDDGTHDKGLKIKLHHHHHH
>sp|acinus|pT_ACC_578: T976-p on acinus
GPGTPPPAEHEVKKVTLGDtLTRRSISQQKSGVSIKLHHHHHH
>sp|acinus|pT_ACC_579: T978-p on acinus
GPGTPAEHEVKKVTLGDTLtRRSISQQKSGVSITIKLHHHHHH
>sp|acinus|pT_ACC_580: T992-p on acinus
GPGTLTRRSISQQKSGVSItIDDPVRTAQVPSPPRKLHHHHHH
>sp|acinus|pT_ACC_581: T999-p on acinus
GPGTQQKSGVSITIDDPVRtAQVPSPPRGKISNIVKLHHHHHH
>sp|CMKOR1|pT_ACC_582: T338-p on CMKOR1
GPGTRYELMKAFIFKYSAKtGLTKLIDASRVSETEKLHHHHHH
>sp|CMKOR1|pT_ACC_583: T352-p on CMKOR1
GPGTKTGLTKLIDASRVSEtEYSALEQSTKKLHHHHHH
>sp|CCRL1|pT_ACC_584: T244-p on CCRL1
GPGTKMPNIKISRPLKVLLtVVIVFIVTQLPYNIVKLHHHHHH
>sp|CCRL1|pT_ACC_585: T252-p on CCRL1
GPGTRPLKVLLTVVIVFIVtQLPYNIVKFCRAIDIKLHHHHHH
>sp|ACLY|pT_ACC_586: T1001-p on ACLY
GPGTRVQILKDYVRQHFPAtPLLDYALEVEKITTSKLHHHHHH
>sp|ACLY|pT_ACC_587: T322-p on ACLY
GPGTYSGAPSEQQTYDYAKtILSLMTREKHPDGKIKLHHHHHH
>sp|ACLY|pT_ACC_588: T38-p on ACLY
GPGTSAIQNRFKYARVTPDtDWARLLQDHPWLLSQKLHHHHHH
>sp|ACLY|pT_ACC_589: T445-p on ACLY
GPGTTAAHTANFLLNASGStSTPAPSRTASFSESRKLHHHHHH
>sp|ACLY|pT_ACC_590: T447-p on ACLY
GPGTAHTANFLLNASGSTStPAPSRTASFSESRADKLHHHHHH
>sp|ACLY|pT_ACC_591: T453-p on ACLY
GPGTLLNASGSTSTPAPSRtASFSESRADEVAPAKKLHHHHHH
>sp|ACLY|pT_ACC_592: T582-p on ACLY
GPGTDVLINFASLRSAYDStMETMNYAQIRTIAIIKLHHHHHH
>sp|ACLY|pT_ACC_593: T593-p on ACLY
GPGTAYDSTMETMNYAQIRtIAIIAEGIPEALTRKKLHHHHHH
>sp|ACLY|pT_ACC_594: T606-p on ACLY
GPGTIRTIAIIAEGIPEALtRKLIKKADQKGVTIIKLHHHHHH
>sp|ACLY|pT_ACC_595: T639-p on ACLY
GPGTATVGGIKPGCFKIGNtGGMLDNILASKLYRPKLHHHHHH
>sp|ACLY|pT_ACC_596: T677-p on ACLY
GPGTRSGGMSNELNNIISRtTDGVYEGVAIGGDRYKLHHHHHH
>sp|ACLY|pT_ACC_597: T707-p on ACLY
GPGTYPGSTFMDHVLRYQDtPGVKMIVVLGEIGGTKLHHHHHH
>sp|ACLY|pT_ACC_598: T930-p on ACLY
GPGTRAGKDLVSSLTSGLLtIGDRFGGALDAAAKMKLHHHHHH
>sp|ACLY|pT_ACC_599: T94-p on ACLY
GPGTDGVKSWLKPRLGQEAtVGKATGFLKNFLIEPKLHHHHHH
>sp|ACLY|pT_ACC_600: T99-p on ACLY
GPGTWLKPRLGQEATVGKAtGFLKNFLIEPFVPHSKLHHHHHH
>sp|ACMSD iso2|pT_ACC_601: T23-p on ACMSD iso2
GPGTCERIAGIQKFVLEKWtKKAKPEDTLNLCQLLKLHHHHHH
>sp|IREB1|pT_ACC_602: T258-p on IREB1
GPGTIGYRLMGKPHPLVTStDIVLTITKHLRQVGVKLHHHHHH
>sp|IREB1|pT_ACC_603: T318-p on IREB1
GPGTYGATAAFFPVDEVSItYLVQTGRDEEKLKYIKLHHHHHH
>sp|IREB1|pT_ACC_604: T628-p on IREB1
GPGTYQKIETVNESWNALAtPSDKLFFWNSKSTYIKLHHHHHH
>sp|ACO2|pT_ACC_605: T310-p on ACO2
GPGTSVFPYNHRMKKYLSKtGREDIANLADEFKDHKLHHHHHH
>sp|ACO2|pT_ACC_606: T467-p on ACO2
GPGTIGQWDRKDIKKGEKNtIVTSYNRNFTGRNDAKLHHHHHH
>sp|ACO2|pT_ACC_607: T470-p on ACO2
GPGTWDRKDIKKGEKNTIVtSYNRNFTGRNDANPEKLHHHHHH
>sp|ACO2|pT_ACC_608: T477-p on ACO2
GPGTKGEKNTIVTSYNRNFtGRNDANPETHAFVTSKLHHHHHH
>sp|ACO2|pT_ACC_609: T515-p on ACO2
GPGTAIAGTLKFNPETDYLtGTDGKKFRLEAPDADKLHHHHHH
>sp|ACO2|pT_ACC_610: T543-p on ACO2
GPGTDADELPKGEFDPGQDtYQHPPKDSSGQHVDVKLHHHHHH
>sp|ACO2|pT_ACC_611: T646-p on ACO2
GPGTSVRNAVTQEFGPVPDtARYYKKHGIRWVVIGKLHHHHHH
>sp|ACO2|pT_ACC_612: T9-p on ACO2
GPGTMAPYSLLVtRLQKALGVRQYHVASKLHHHHHH
>sp|ACOT1|pT_ACC_613: T100-p on ACOT1
GPGTEPEKPLVRLVKRDVRtPLAVELEVLDGHDPDKLHHHHHH
>sp|ACOT1|pT_ACC_614: T56-p on ACOT1
GPGTEKGALFQAHARYRADtLGELDLERAPALGGSKLHHHHHH
>sp|ACOT11|pT_ACC_615: T45-p on ACOT11
GPGTGNDSAMADGEGYRNPtEVQMSQLVLPCHTNQKLHHHHHH
>sp|ACOT12|pT_ACC_616: T411-p on ACOT12
GPGTVGSPAHLAYRLLSDFtKRPLWDPHFVSCEVIKLHHHHHH
>sp|ACOT12|pT_ACC_617: T554-p on ACOT12
GPGTCIQFLENPPDDGFVStFKLHHHHHH
>sp|ACOT12|pT_ACC_618: T83-p on ACOT12
GPGTGQVITIKAKVTRAFStSMEISIKVMVQDMLTKLHHHHHH
>sp|THEM2|pT_ACC_619: T116-p on THEM2
GPGTVITAHVLKQGKTLAFtSVDLTNKATGKLIAQKLHHHHHH
>sp|THEM2|pT_ACC_620: T2-p on THEM2
GPGTMtSMTQSLREVIKAMTKKLHHHHHH
>sp|ACOT2|pT_ACC_621: T118-p on ACOT2
GPGTEKGALFQAHARYRADtLGELDLERAPALGGSKLHHHHHH
>sp|ACOT2|pT_ACC_622: T162-p on ACOT2
GPGTEPEKPLVRLVKRDVRtPLAVELEVLDGHDPDKLHHHHHH
>sp|ACOT2|pT_ACC_623: T66-p on ACOT2
GPGTRQVGQIIRVPARMAAtLILEPAGRCCWDEPVKLHHHHHH
>sp|ACOT7|pT_ACC_624: T159-p on ACOT7
GPGTSENILTGAKKLTNKAtLWYVPLSLKNVDKVLKLHHHHHH
>sp|ACOT7|pT_ACC_625: T351-p on ACOT7
GPGTSQEGRSLPVPQLVPEtEDEKKRFEEGKGRYLKLHHHHHH
>sp|ACOT9|pT_ACC_626: T23-p on ACOT9
GPGTLCALGKGQLTPGRGLtQGPQNPKKQGIFHIHKLHHHHHH
>sp|ACOT9|pT_ACC_627: T386-p on ACOT9
GPGTVRVHSEVASLQEKQHtTTNVFHFTFMSEKEVKLHHHHHH
>sp|ACOX1|pT_ACC_628: T20-p on ACOX1
GPGTLRRERDSASFNPELLtHILDGSPEKTRRRREKLHHHHHH
>sp|ACOX2|pT_ACC_629: T13-p on ACOX2
GPGTMGSPVHRVSLGDtWSRQMHPDIESERYMKLHHHHHH
>sp|ACOX3|pT_ACC_630: T235-p on ACOX3
GPGTCHGLHPFIVQIRDPKtLLPMPGVMVGDIGKKKLHHHHHH
>sp|ACOX3|pT_ACC_631: T281-p on ACOX3
GPGTVRVPRQSLLNRMGDVtPEGTYVSPFKDVRQRKLHHHHHH
>sp|ACOXL|pT_ACC_632: T255-p on ACOXL
GPGTLAVAFQAMGAMKLGLtIAIRYSHSRRQFGPKKLHHHHHH
>sp|ACP1|pT_ACC_633: T141-p on ACP1
GPGTLIIEDPYYGNDSDFEtVYQQCVRCCRAFLEKKLHHHHHH
>sp|ACP1|pT_ACC_634: T79-p on ACP1
GPGTMKRHGIPMSHVARQItKEDFATFDYILCMDEKLHHHHHH
>sp|ACP1|pT_ACC_635: T85-p on ACP1
GPGTPMSHVARQITKEDFAtFDYILCMDESNLRDLKLHHHHHH
>sp|ACP2|pT_ACC_636: T50-p on ACP2
GPGTFVTLLYRHGDRSPVKtYPKDPYQEEEWPQGFKLHHHHHH
>sp|ACPP|pT_ACC_637: T171-p on ACPP
GPGTLPFRNCPRFQELESEtLKSEEFQKRLHPYKDKLHHHHHH
>sp|ACPP|pT_ACC_638: T231-p on ACPP
GPGTESVHNFTLPSWATEDtMTKLRELSELSLLSLKLHHHHHH
>sp|ACPP|pT_ACC_639: T233-p on ACPP
GPGTVHNFTLPSWATEDTMtKLRELSELSLLSLYGKLHHHHHH
>sp|ACSBG1|pT_ACC_640: T300-p on ACSBG1
GPGTTTGNPKGVMLSQDNItWTARYGSQAGDIRPAKLHHHHHH
>sp|ACSBG2|pT_ACC_641: T266-p on ACSBG2
GPGTAGAVTKDFKLTDKHEtVVSYLPLSHIAAQMMKLHHHHHH
>sp|ACSBG2|pT_ACC_642: T66-p on ACSBG2
GPGTMTIPEFFRESVNRFGtYPALASKNGKKWEILKLHHHHHH
>sp|ACSF2|pT_ACC_643: T53-p on ACSF2
GPGTGVRFLSSREVDRMVStPIGGLSYVQGCTKKHKLHHHHHH
>sp|ACSF2|pT_ACC_644: T531-p on ACSF2
GPGTGGENIYPAELEDFFHtHPKVQEVQVVGVKDDKLHHHHHH
>sp|ACSF2|pT_ACC_645: T564-p on ACSF2
GPGTGEEICACIRLKDGEEtTVEEIKAFCKGKISHKLHHHHHH
>sp|ACSF2|pT_ACC_646: T595-p on ACSF2
GPGTFKIPKYIVFVTNYPLtISGKIQKFKLREQMEKLHHHHHH
>sp|ACSF2|pT_ACC_647: T65-p on ACSF2
GPGTMVSTPIGGLSYVQGCtKKHLNSKTVGQCLETKLHHHHHH
>sp|ACSF3|pT_ACC_648: T171-p on ACSF3
GPGTLSPVVRKLGVPLLPLtPAIYTGAVEEPAEVPKLHHHHHH
>sp|ACSF3|pT_ACC_649: T205-p on ACSF3
GPGTQGWRNKGAMIIYTSGtTGRPKGVLSTHQNIRKLHHHHHH
>sp|ACSL1|pT_ACC_650: T671-p on ACSL1
GPGTITLHPELFSIDNGLLtPTMKAKRPELRNYFRKLHHHHHH
>sp|ACSL1|pT_ACC_651: T695-p on ACSL1
GPGTELRNYFRSQIDDLYStIKVKLHHHHHH
>sp|ACSL3|pT_ACC_652: T107-p on ACSL3
GPGTFTYAKNKFKNKRLLGtREVLNEEDEVQPNGKKLHHHHHH
>sp|ACSL3|pT_ACC_653: T688-p on ACSL3
GPGTKFEIPVKIRLSPEPWtPETGLVTDAFKLKRKKLHHHHHH
>sp|ACSL3|pT_ACC_654: T691-p on ACSL3
GPGTIPVKIRLSPEPWTPEtGLVTDAFKLKRKELKKLHHHHHH
>sp|ACSL3|pT_ACC_655: T695-p on ACSL3
GPGTIRLSPEPWTPETGLVtDAFKLKRKELKTHYQKLHHHHHH
>sp|ACSL4|pT_ACC_656: T143-p on ACSL4
GPGTYLEVNRRVNNFGSGLtALGLKPKNTIAIFCEKLHHHHHH
>sp|ACSL4|pT_ACC_657: T34-p on ACSL4
GPGTITIYSALIFIPWYFLtNAKKKNAMAKRIKAKKLHHHHHH
>sp|ACSL4|pT_ACC_658: T485-p on ACSL4
GPGTESCGAGTVTEVTDYTtGRVGAPLICCEIKLKKLHHHHHH
>sp|ACSL4|pT_ACC_659: T508-p on ACSL4
GPGTICCEIKLKDWQEGGYtINDKPNPRGEIVIGGKLHHHHHH
>sp|ACSL4|pT_ACC_660: T63-p on ACSL4
GPGTAKPTSDKPGSPYRSVtHFDSLAVIDIPGADTKLHHHHHH
>sp|ACSL4|pT_ACC_661: T679-p on ACSL4
GPGTRFEIPIKVRLSPEPWtPETGLVTDAFKLKRKKLHHHHHH
>sp|ACSL4|pT_ACC_662: T682-p on ACSL4
GPGTIPIKVRLSPEPWTPEtGLVTDAFKLKRKELRKLHHHHHH
>sp|ACSL4|pT_ACC_663: T686-p on ACSL4
GPGTVRLSPEPWTPETGLVtDAFKLKRKELRNHYLKLHHHHHH
>sp|ACSL5|pT_ACC_664: T511-p on ACSL5
GPGTKGTNVFKGYLKDPEKtQEALDSDGWLHTGDIKLHHHHHH
>sp|ACSL5|pT_ACC_665: T634-p on ACSL5
GPGTILEDLQKIGKESGLKtFEQVKAIFLHPEPFSKLHHHHHH
>sp|ACSL5|pT_ACC_666: T656-p on ACSL5
GPGTIFLHPEPFSIENGLLtPTLKAKRGELSKYFRKLHHHHHH
>sp|ACSL6|pT_ACC_667: T192-p on ACSL6
GPGTLYDTLGPGAIRYIINtADISTVIVDKPQKAVKLHHHHHH
>sp|ACSL6|pT_ACC_668: T197-p on ACSL6
GPGTGPGAIRYIINTADIStVIVDKPQKAVLLLEHKLHHHHHH
>sp|ACSL6 iso2|pT_ACC_669: T311-p on ACSL6 iso2
GPGTDFSGFLKVTESQWAPtCADVHISYLPLAHMFKLHHHHHH
>sp|ACSL6|pT_ACC_670: T549-p on ACSL6
GPGTGWLHTGDIGKWLPAGtLKIIDRKKHIFKLAQKLHHHHHH
>sp|ACSM1|pT_ACC_671: T184-p on ACSM1
GPGTASEVDSIASQCPSLKtKLLVSDHSREGWLDFKLHHHHHH
>sp|ACSM1|pT_ACC_672: T211-p on ACSM1
GPGTWLDFRSLVKSASPEHtCVKSKTLDPMVIFFTKLHHHHHH
>sp|ACSM1|pT_ACC_673: T439-p on ACSM1
GPGTRPVSLFMCYEGDPEKtAKVECGDFYNTGDRGKLHHHHHH
>sp|ACSM1|pT_ACC_674: T530-p on ACSM1
GPGTIVLTPQFLSHDKDQLtKELQQHVKSVTAPYKKLHHHHHH
>sp|ACSM1|pT_ACC_675: T541-p on ACSM1
GPGTKDQLTKELQQHVKSVtAPYKYPRKVEFVSELKLHHHHHH
>sp|ACSM1|pT_ACC_676: T95-p on ACSM1
GPGTQGDEVKWSFREMGDLtRRVANVFTQTCGLQQKLHHHHHH
>sp|ACSM2B|pT_ACC_677: T278-p on ACSM2B
GPGTTGWILNILGSLLESWtLGACTFVHLLPKFDPKLHHHHHH
>sp|ACSM3|pT_ACC_678: T155-p on ACSM3
GPGTCLRTGTVLIPGTTQLtQKDILYRLQSSKANCKLHHHHHH
>sp|ACSM3|pT_ACC_679: T224-p on ACSM3
GPGTKELMKHASDSHTCVKtKHNEIMAIFFTSGTSKLHHHHHH
>sp|ACSM3|pT_ACC_680: T235-p on ACSM3
GPGTTCVKTKHNEIMAIFFtSGTSGYPKMTAHTHSKLHHHHHH
>sp|ACSM3 iso2|pT_ACC_681: T424-p on ACSM3 iso2
GPGTVCTSPSRRMFNNPICtLPTYRLPPYKLSLLKLHHHHHH
>sp|ACSM3 iso2|pT_ACC_682: T427-p on ACSM3 iso2
GPGTSPSRRMFNNPICTLPtYRLPPYKLSLLKLHHHHHH
>sp|ACSM4|pT_ACC_683: T316-p on ACSM4
GPGTDTDTFLDTLTTYPITtLCSPPTVYRMLVQKDKLHHHHHH
>sp|ACSM4|pT_ACC_684: T533-p on ACSM4
GPGTVVLAAPFKSYNPEKLtLELQDHVKKSTAPYKKLHHHHHH
>sp|ACSM5|pT_ACC_685: T138-p on ACSM5
GPGTPRLPEWWLVSVACMRtGTVMIPGVTQLTEKDKLHHHHHH
>sp|ACSM5|pT_ACC_686: T147-p on ACSM5
GPGTSVACMRTGTVMIPGVtQLTEKDLKYRLQASRKLHHHHHH
>sp|ACSM5|pT_ACC_687: T345-p on ACSM5
GPGTEDLTRYQFQSLRHCLtGGEALNPDVREKWKHKLHHHHHH
>sp|ACSM5|pT_ACC_688: T533-p on ACSM5
GPGTIVLTPAYSSHDPEALtRELQEHVKRVTAPYKKLHHHHHH
>sp|ACSM6|pT_ACC_689: T137-p on ACSM6
GPGTPEAYWICLACVRLGItFVPGSPQLTAKKIRYKLHHHHHH
>sp|ACSS2|pT_ACC_690: T100-p on ACSS2
GPGTDVTKGKIFIEWMKGAtTNICYNVLDRNVHEKKLHHHHHH
>sp|ACSS2|pT_ACC_691: T101-p on ACSS2
GPGTVTKGKIFIEWMKGATtNICYNVLDRNVHEKKKLHHHHHH
>sp|ACSS2|pT_ACC_692: T264-p on ACSS2
GPGTVVKHLGRAELGMGDStSQSPPIKRSCPDVQIKLHHHHHH
>sp|ACSS2|pT_ACC_693: T411-p on ACSS2
GPGTSIVDKYKVTKFYTAPtAIRLLMKFGDEPVTKKLHHHHHH
>sp|ACSS2|pT_ACC_694: T644-p on ACSS2
GPGTEELKKQIREKIGPIAtPDYIQNAPGLPKTRSKLHHHHHH
>sp|ACTA1|pT_ACC_695: T128-p on ACTA1
GPGTNPKANREKMTQIMFEtFNVPAMYVAIQAVLSKLHHHHHH
>sp|ACTA1|pT_ACC_696: T151-p on ACTA1
GPGTVAIQAVLSLYASGRTtGIVLDSGDGVTHNVPKLHHHHHH
>sp|ACTA1|pT_ACC_697: T188-p on ACTA1
GPGTLPHAIMRLDLAGRDLtDYLMKILTERGYSFVKLHHHHHH
>sp|ACTA1|pT_ACC_698: T196-p on ACTA1
GPGTDLAGRDLTDYLMKILtERGYSFVTTAEREIVKLHHHHHH
>sp|ACTA1|pT_ACC_699: T204-p on ACTA1
GPGTDYLMKILTERGYSFVtTAEREIVRDIKEKLCKLHHHHHH
>sp|ACTA1|pT_ACC_700: T251-p on ACTA1
GPGTSSLEKSYELPDGQVItIGNERFRCPETLFQPKLHHHHHH
>sp|ACTA1|pT_ACC_701: T262-p on ACTA1
GPGTGQVITIGNERFRCPEtLFQPSFIGMESAGIHKLHHHHHH
>sp|ACTA1|pT_ACC_702: T280-p on ACTA1
GPGTQPSFIGMESAGIHETtYNSIMKCDIDIRKDLKLHHHHHH
>sp|ACTA1|pT_ACC_703: T305-p on ACTA1
GPGTDIRKDLYANNVMSGGtTMYPGIADRMQKEITKLHHHHHH
>sp|ACTA1|pT_ACC_704: T306-p on ACTA1
GPGTIRKDLYANNVMSGGTtMYPGIADRMQKEITAKLHHHHHH
>sp|ACTA1|pT_ACC_705: T320-p on ACTA1
GPGTTTMYPGIADRMQKEItALAPSTMKIKIIAPPKLHHHHHH
>sp|ACTA1|pT_ACC_706: T326-p on ACTA1
GPGTIADRMQKEITALAPStMKIKIIAPPERKYSVKLHHHHHH
>sp|ACTA1|pT_ACC_707: T68-p on ACTA1
GPGTDSYVGDEAQSKRGILtLKYPIEHGIITNWDDKLHHHHHH
>sp|ACTA1|pT_ACC_708: T79-p on ACTA1
GPGTRGILTLKYPIEHGIItNWDDMEKIWHHTFYNKLHHHHHH
>sp|ACTA1|pT_ACC_709: T91-p on ACTA1
GPGTGIITNWDDMEKIWHHtFYNELRVAPEEHPTLKLHHHHHH
>sp|ACTA2|pT_ACC_710: T128-p on ACTA2
GPGTNPKANREKMTQIMFEtFNVPAMYVAIQAVLSKLHHHHHH
>sp|ACTA2|pT_ACC_711: T151-p on ACTA2
GPGTVAIQAVLSLYASGRTtGIVLDSGDGVTHNVPKLHHHHHH
>sp|ACTA2|pT_ACC_712: T188-p on ACTA2
GPGTLPHAIMRLDLAGRDLtDYLMKILTERGYSFVKLHHHHHH
>sp|ACTA2|pT_ACC_713: T196-p on ACTA2
GPGTDLAGRDLTDYLMKILtERGYSFVTTAEREIVKLHHHHHH
>sp|ACTA2|pT_ACC_714: T204-p on ACTA2
GPGTDYLMKILTERGYSFVtTAEREIVRDIKEKLCKLHHHHHH
>sp|ACTA2|pT_ACC_715: T251-p on ACTA2
GPGTSSLEKSYELPDGQVItIGNERFRCPETLFQPKLHHHHHH
>sp|ACTA2|pT_ACC_716: T262-p on ACTA2
GPGTGQVITIGNERFRCPEtLFQPSFIGMESAGIHKLHHHHHH
>sp|ACTA2|pT_ACC_717: T280-p on ACTA2
GPGTQPSFIGMESAGIHETtYNSIMKCDIDIRKDLKLHHHHHH
>sp|ACTA2|pT_ACC_718: T305-p on ACTA2
GPGTDIRKDLYANNVLSGGtTMYPGIADRMQKEITKLHHHHHH
>sp|ACTA2|pT_ACC_719: T306-p on ACTA2
GPGTIRKDLYANNVLSGGTtMYPGIADRMQKEITAKLHHHHHH
>sp|ACTA2|pT_ACC_720: T320-p on ACTA2
GPGTTTMYPGIADRMQKEItALAPSTMKIKIIAPPKLHHHHHH
>sp|ACTA2|pT_ACC_721: T326-p on ACTA2
GPGTIADRMQKEITALAPStMKIKIIAPPERKYSVKLHHHHHH
>sp|ACTA2|pT_ACC_722: T68-p on ACTA2
GPGTDSYVGDEAQSKRGILtLKYPIEHGIITNWDDKLHHHHHH
>sp|ACTA2|pT_ACC_723: T79-p on ACTA2
GPGTRGILTLKYPIEHGIItNWDDMEKIWHHSFYNKLHHHHHH
>sp|ACTB|pT_ACC_724: T106-p on ACTB
GPGTYNELRVAPEEHPVLLtEAPLNPKANREKMTQKLHHHHHH
>sp|ACTB|pT_ACC_725: T120-p on ACTB
GPGTLTEAPLNPKANREKMtQIMFETFNTPAMYVAKLHHHHHH
>sp|ACTB|pT_ACC_726: T160-p on ACTB
GPGTSGRTTGIVMDSGDGVtHTVPIYEGYALPHAIKLHHHHHH
>sp|ACTB|pT_ACC_727: T162-p on ACTB
GPGTRTTGIVMDSGDGVTHtVPIYEGYALPHAILRKLHHHHHH
>sp|ACTB|pT_ACC_728: T186-p on ACTB
GPGTLPHAILRLDLAGRDLtDYLMKILTERGYSFTKLHHHHHH
>sp|ACTB|pT_ACC_729: T194-p on ACTB
GPGTDLAGRDLTDYLMKILtERGYSFTTTAEREIVKLHHHHHH
>sp|ACTB|pT_ACC_730: T201-p on ACTB
GPGTTDYLMKILTERGYSFtTTAEREIVRDIKEKLKLHHHHHH
>sp|ACTB|pT_ACC_731: T202-p on ACTB
GPGTDYLMKILTERGYSFTtTAEREIVRDIKEKLCKLHHHHHH
>sp|ACTB|pT_ACC_732: T203-p on ACTB
GPGTYLMKILTERGYSFTTtAEREIVRDIKEKLCYKLHHHHHH
>sp|ACTB|pT_ACC_733: T229-p on ACTB
GPGTEKLCYVALDFEQEMAtAASSSSLEKSYELPDKLHHHHHH
>sp|ACTB|pT_ACC_734: T249-p on ACTB
GPGTSSLEKSYELPDGQVItIGNERFRCPEALFQPKLHHHHHH
>sp|ACTB|pT_ACC_735: T297-p on ACTB
GPGTIMKCDVDIRKDLYANtVLSGGTTMYPGIADRKLHHHHHH
>sp|ACTB|pT_ACC_736: T303-p on ACTB
GPGTDIRKDLYANTVLSGGtTMYPGIADRMQKEITKLHHHHHH
>sp|ACTB|pT_ACC_737: T304-p on ACTB
GPGTIRKDLYANTVLSGGTtMYPGIADRMQKEITAKLHHHHHH
>sp|ACTB|pT_ACC_738: T318-p on ACTB
GPGTTTMYPGIADRMQKEItALAPSTMKIKIIAPPKLHHHHHH
>sp|ACTB|pT_ACC_739: T324-p on ACTB
GPGTIADRMQKEITALAPStMKIKIIAPPERKYSVKLHHHHHH
>sp|ACTB|pT_ACC_740: T66-p on ACTB
GPGTDSYVGDEAQSKRGILtLKYPIEHGIVTNWDDKLHHHHHH
>sp|ACTB|pT_ACC_741: T77-p on ACTB
GPGTRGILTLKYPIEHGIVtNWDDMEKIWHHTFYNKLHHHHHH
>sp|ACTB|pT_ACC_742: T89-p on ACTB
GPGTGIVTNWDDMEKIWHHtFYNELRVAPEEHPVLKLHHHHHH
>sp|ACTBL2|pT_ACC_743: T107-p on ACTBL2
GPGTYNELRVAPDEHPILLtEAPLNPKINREKMTQKLHHHHHH
>sp|ACTBL2|pT_ACC_744: T161-p on ACTBL2
GPGTSGRTTGIVMDSGDGVtHIVPIYEGYALPHAIKLHHHHHH
>sp|ACTBL2|pT_ACC_745: T187-p on ACTBL2
GPGTLPHAILRLDLAGRDLtDYLMKILTERGYNFTKLHHHHHH
>sp|ACTBL2|pT_ACC_746: T2-p on ACTBL2
GPGTMtDNELSALVVDNGSGMKLHHHHHH
>sp|ACTBL2|pT_ACC_747: T250-p on ACTBL2
GPGTSSPERSYELPDGQVItIGNERFRCPEAIFQPKLHHHHHH
>sp|ACTBL2|pT_ACC_748: T298-p on ACTBL2
GPGTIMKCDVDIRKDLYANtVLSGGSTMYPGIADRKLHHHHHH
>sp|ACTBL2|pT_ACC_749: T305-p on ACTBL2
GPGTIRKDLYANTVLSGGStMYPGIADRMQKEIITKLHHHHHH
>sp|ACTBL2|pT_ACC_750: T320-p on ACTBL2
GPGTTMYPGIADRMQKEIItLAPSTMKIKIIAPPEKLHHHHHH
>sp|ACTC1|pT_ACC_751: T128-p on ACTC1
GPGTNPKANREKMTQIMFEtFNVPAMYVAIQAVLSKLHHHHHH
>sp|ACTC1|pT_ACC_752: T151-p on ACTC1
GPGTVAIQAVLSLYASGRTtGIVLDSGDGVTHNVPKLHHHHHH
>sp|ACTC1|pT_ACC_753: T188-p on ACTC1
GPGTLPHAIMRLDLAGRDLtDYLMKILTERGYSFVKLHHHHHH
>sp|ACTC1|pT_ACC_754: T196-p on ACTC1
GPGTDLAGRDLTDYLMKILtERGYSFVTTAEREIVKLHHHHHH
>sp|ACTC1|pT_ACC_755: T204-p on ACTC1
GPGTDYLMKILTERGYSFVtTAEREIVRDIKEKLCKLHHHHHH
>sp|ACTC1|pT_ACC_756: T251-p on ACTC1
GPGTSSLEKSYELPDGQVItIGNERFRCPETLFQPKLHHHHHH
>sp|ACTC1|pT_ACC_757: T262-p on ACTC1
GPGTGQVITIGNERFRCPEtLFQPSFIGMESAGIHKLHHHHHH
>sp|ACTC1|pT_ACC_758: T280-p on ACTC1
GPGTQPSFIGMESAGIHETtYNSIMKCDIDIRKDLKLHHHHHH
>sp|ACTC1|pT_ACC_759: T306-p on ACTC1
GPGTIRKDLYANNVLSGGTtMYPGIADRMQKEITAKLHHHHHH
>sp|ACTC1|pT_ACC_760: T320-p on ACTC1
GPGTTTMYPGIADRMQKEItALAPSTMKIKIIAPPKLHHHHHH
>sp|ACTC1|pT_ACC_761: T326-p on ACTC1
GPGTIADRMQKEITALAPStMKIKIIAPPERKYSVKLHHHHHH
>sp|ACTC1|pT_ACC_762: T68-p on ACTC1
GPGTDSYVGDEAQSKRGILtLKYPIEHGIITNWDDKLHHHHHH
>sp|ACTC1|pT_ACC_763: T79-p on ACTC1
GPGTRGILTLKYPIEHGIItNWDDMEKIWHHTFYNKLHHHHHH
>sp|ACTC1|pT_ACC_764: T91-p on ACTC1
GPGTGIITNWDDMEKIWHHtFYNELRVAPEEHPTLKLHHHHHH
>sp|ACTG1|pT_ACC_765: T106-p on ACTG1
GPGTYNELRVAPEEHPVLLtEAPLNPKANREKMTQKLHHHHHH
>sp|ACTG1|pT_ACC_766: T120-p on ACTG1
GPGTLTEAPLNPKANREKMtQIMFETFNTPAMYVAKLHHHHHH
>sp|ACTG1|pT_ACC_767: T160-p on ACTG1
GPGTSGRTTGIVMDSGDGVtHTVPIYEGYALPHAIKLHHHHHH
>sp|ACTG1|pT_ACC_768: T162-p on ACTG1
GPGTRTTGIVMDSGDGVTHtVPIYEGYALPHAILRKLHHHHHH
>sp|ACTG1|pT_ACC_769: T186-p on ACTG1
GPGTLPHAILRLDLAGRDLtDYLMKILTERGYSFTKLHHHHHH
>sp|ACTG1|pT_ACC_770: T194-p on ACTG1
GPGTDLAGRDLTDYLMKILtERGYSFTTTAEREIVKLHHHHHH
>sp|ACTG1|pT_ACC_771: T201-p on ACTG1
GPGTTDYLMKILTERGYSFtTTAEREIVRDIKEKLKLHHHHHH
>sp|ACTG1|pT_ACC_772: T202-p on ACTG1
GPGTDYLMKILTERGYSFTtTAEREIVRDIKEKLCKLHHHHHH
>sp|ACTG1|pT_ACC_773: T203-p on ACTG1
GPGTYLMKILTERGYSFTTtAEREIVRDIKEKLCYKLHHHHHH
>sp|ACTG1|pT_ACC_774: T229-p on ACTG1
GPGTEKLCYVALDFEQEMAtAASSSSLEKSYELPDKLHHHHHH
>sp|ACTG1|pT_ACC_775: T249-p on ACTG1
GPGTSSLEKSYELPDGQVItIGNERFRCPEALFQPKLHHHHHH
>sp|ACTG1|pT_ACC_776: T297-p on ACTG1
GPGTIMKCDVDIRKDLYANtVLSGGTTMYPGIADRKLHHHHHH
>sp|ACTG1|pT_ACC_777: T303-p on ACTG1
GPGTDIRKDLYANTVLSGGtTMYPGIADRMQKEITKLHHHHHH
>sp|ACTG1|pT_ACC_778: T304-p on ACTG1
GPGTIRKDLYANTVLSGGTtMYPGIADRMQKEITAKLHHHHHH
>sp|ACTG1|pT_ACC_779: T318-p on ACTG1
GPGTTTMYPGIADRMQKEItALAPSTMKIKIIAPPKLHHHHHH
>sp|ACTG1|pT_ACC_780: T324-p on ACTG1
GPGTIADRMQKEITALAPStMKIKIIAPPERKYSVKLHHHHHH
>sp|ACTG1|pT_ACC_781: T66-p on ACTG1
GPGTDSYVGDEAQSKRGILtLKYPIEHGIVTNWDDKLHHHHHH
>sp|ACTG1|pT_ACC_782: T77-p on ACTG1
GPGTRGILTLKYPIEHGIVtNWDDMEKIWHHTFYNKLHHHHHH
>sp|ACTG1|pT_ACC_783: T89-p on ACTG1
GPGTGIVTNWDDMEKIWHHtFYNELRVAPEEHPVLKLHHHHHH
>sp|ACTG2|pT_ACC_784: T127-p on ACTG2
GPGTNPKANREKMTQIMFEtFNVPAMYVAIQAVLSKLHHHHHH
>sp|ACTG2|pT_ACC_785: T150-p on ACTG2
GPGTVAIQAVLSLYASGRTtGIVLDSGDGVTHNVPKLHHHHHH
>sp|ACTG2|pT_ACC_786: T187-p on ACTG2
GPGTLPHAIMRLDLAGRDLtDYLMKILTERGYSFVKLHHHHHH
>sp|ACTG2|pT_ACC_787: T195-p on ACTG2
GPGTDLAGRDLTDYLMKILtERGYSFVTTAEREIVKLHHHHHH
>sp|ACTG2|pT_ACC_788: T203-p on ACTG2
GPGTDYLMKILTERGYSFVtTAEREIVRDIKEKLCKLHHHHHH
>sp|ACTG2|pT_ACC_789: T250-p on ACTG2
GPGTSSLEKSYELPDGQVItIGNERFRCPETLFQPKLHHHHHH
>sp|ACTG2|pT_ACC_790: T261-p on ACTG2
GPGTGQVITIGNERFRCPEtLFQPSFIGMESAGIHKLHHHHHH
>sp|ACTG2|pT_ACC_791: T279-p on ACTG2
GPGTQPSFIGMESAGIHETtYNSIMKCDIDIRKDLKLHHHHHH
>sp|ACTG2|pT_ACC_792: T304-p on ACTG2
GPGTDIRKDLYANNVLSGGtTMYPGIADRMQKEITKLHHHHHH
>sp|ACTG2|pT_ACC_793: T305-p on ACTG2
GPGTIRKDLYANNVLSGGTtMYPGIADRMQKEITAKLHHHHHH
>sp|ACTG2|pT_ACC_794: T319-p on ACTG2
GPGTTTMYPGIADRMQKEItALAPSTMKIKIIAPPKLHHHHHH
>sp|ACTG2|pT_ACC_795: T325-p on ACTG2
GPGTIADRMQKEITALAPStMKIKIIAPPERKYSVKLHHHHHH
>sp|ACTG2|pT_ACC_796: T67-p on ACTG2
GPGTDSYVGDEAQSKRGILtLKYPIEHGIITNWDDKLHHHHHH
>sp|ACTG2|pT_ACC_797: T78-p on ACTG2
GPGTRGILTLKYPIEHGIItNWDDMEKIWHHSFYNKLHHHHHH
>sp|BAF53A|pT_ACC_798: T129-p on BAF53A
GPGTEASLHPVLMSEAPWNtRAKREKLTELMFEHYKLHHHHHH
>sp|AL7A|pT_ACC_799: T47-p on AL7A
GPGTSLRDGPAKRAVWVRHtSSEPQEPTESKAAKEKLHHHHHH
>sp|ACTL7B|pT_ACC_800: T170-p on ACTL7B
GPGTSPSSNREKYAELMFEtFGIPAMHVTSQSLLSKLHHHHHH
>sp|ACTL7B|pT_ACC_801: T179-p on ACTL7B
GPGTAELMFETFGIPAMHVtSQSLLSIYSYGKTSGKLHHHHHH
>sp|ACTL7B|pT_ACC_802: T22-p on ACTL7B
GPGTPMPLGTAQGDPGEAGtRPGPDASLRDTGAATKLHHHHHH
>sp|ACTL7B|pT_ACC_803: T290-p on ACTL7B
GPGTEELRVDYELPDGKLItIGQERFRCSEMLFQPKLHHHHHH
>sp|ACTL7B|pT_ACC_804: T37-p on ACTL7B
GPGTTRPGPDASLRDTGAAtQLKMKPRKVHKIKAVKLHHHHHH
>sp|ACTL8|pT_ACC_805: T62-p on ACTL8
GPGTARRRVSLGIDICHPDtFSYPIERGRILNWEGKLHHHHHH
>sp|ACTN1|pT_ACC_806: T123-p on ACTN1
GPGTVSIGAEEIVDGNVKMtLGMIWTIILRFAIQDKLHHHHHH
>sp|ACTN1|pT_ACC_807: T144-p on ACTN1
GPGTTIILRFAIQDISVEEtSAKEGLLLWCQRKTAKLHHHHHH
>sp|ACTN1|pT_ACC_808: T230-p on ACTN1
GPGTYLDIPKMLDAEDIVGtARPDEKAIMTYVSSFKLHHHHHH
>sp|ACTN1|pT_ACC_809: T340-p on ACTN1
GPGTPPKVQEKCQLEINFNtLQTKLRLSNRPAFMPKLHHHHHH
>sp|ACTN1|pT_ACC_810: T343-p on ACTN1
GPGTVQEKCQLEINFNTLQtKLRLSNRPAFMPSEGKLHHHHHH
>sp|ACTN1|pT_ACC_811: T410-p on ACTN1
GPGTLAEKFRQKASIHEAWtDGKEAMLRQKDYETAKLHHHHHH
>sp|ACTN1|pT_ACC_812: T426-p on ACTN1
GPGTDGKEAMLRQKDYETAtLSEIKALLKKHEAFEKLHHHHHH
>sp|ACTN1|pT_ACC_813: T50-p on ACTN1
GPGTKTFTAWCNSHLRKAGtQIENIEEDFRDGLKLKLHHHHHH
>sp|ACTN1|pT_ACC_814: T722-p on ACTN1
GPGTNYTMEHIRVGWEQLLtTIARTINEVENQILTKLHHHHHH
>sp|ACTN1|pT_ACC_815: T727-p on ACTN1
GPGTHIRVGWEQLLTTIARtINEVENQILTRDAKGKLHHHHHH
>sp|ACTN1|pT_ACC_816: T737-p on ACTN1
GPGTTTIARTINEVENQILtRDAKGISQEQMNEFRKLHHHHHH
>sp|ACTN1|pT_ACC_817: T765-p on ACTN1
GPGTEFRASFNHFDRDHSGtLGPEEFKACLISLGYKLHHHHHH
>sp|ACTN1|pT_ACC_818: T820-p on ACTN1
GPGTGVVTFQAFIDFMSREtADTDTADQVMASFKIKLHHHHHH
>sp|ACTN1|pT_ACC_819: T823-p on ACTN1
GPGTTFQAFIDFMSRETADtDTADQVMASFKILAGKLHHHHHH
>sp|ACTN1|pT_ACC_820: T825-p on ACTN1
GPGTQAFIDFMSRETADTDtADQVMASFKILAGDKKLHHHHHH
>sp|ACTN1|pT_ACC_821: T844-p on ACTN1
GPGTVMASFKILAGDKNYItMDELRRELPPDQAEYKLHHHHHH
>sp|ACTN1|pT_ACC_822: T9-p on ACTN1
GPGTMDHYDSQQtNDYMQPEEDWDRDLLKLHHHHHH
>sp|ACTN2|pT_ACC_823: T130-p on ACTN2
GPGTVSIGAEEIVDGNVKMtLGMIWTIILRFAIQDKLHHHHHH
>sp|ACTN2|pT_ACC_824: T151-p on ACTN2
GPGTTIILRFAIQDISVEEtSAKEGLLLWCQRKTAKLHHHHHH
>sp|ACTN2|pT_ACC_825: T237-p on ACTN2
GPGTHLDIPKMLDAEDIVNtPKPDERAIMTYVSCFKLHHHHHH
>sp|ACTN2|pT_ACC_826: T347-p on ACTN2
GPGTPPKVQEKCQLEINFNtLQTKLRISNRPAFMPKLHHHHHH
>sp|ACTN2|pT_ACC_827: T350-p on ACTN2
GPGTVQEKCQLEINFNTLQtKLRISNRPAFMPSEGKLHHHHHH
>sp|ACTN2|pT_ACC_828: T435-p on ACTN2
GPGTKEQILLQKDYESASLtEVRALLRKHEAFESDKLHHHHHH
>sp|ACTN2|pT_ACC_829: T57-p on ACTN2
GPGTKTFTAWCNSHLRKAGtQIENIEEDFRNGLKLKLHHHHHH
>sp|ACTN3|pT_ACC_830: T137-p on ACTN3
GPGTVSIGAEEIVDGNLKMtLGMIWTIILRFAIQDKLHHHHHH
>sp|ACTN3|pT_ACC_831: T158-p on ACTN3
GPGTTIILRFAIQDISVEEtSAKEGLLLWCQRKTAKLHHHHHH
>sp|ACTN3|pT_ACC_832: T354-p on ACTN3
GPGTPPRIQEKCQLEINFNtLQTKLRLSHRPAFMPKLHHHHHH
>sp|ACTN3|pT_ACC_833: T357-p on ACTN3
GPGTIQEKCQLEINFNTLQtKLRLSHRPAFMPSEGKLHHHHHH
>sp|ACTN3|pT_ACC_834: T64-p on ACTN3
GPGTKTFTAWCNSHLRKAGtQIENIEEDFRNGLKLKLHHHHHH
>sp|ACTN4|pT_ACC_835: T142-p on ACTN4
GPGTVSIGAEEIVDGNAKMtLGMIWTIILRFAIQDKLHHHHHH
>sp|ACTN4|pT_ACC_836: T163-p on ACTN4
GPGTTIILRFAIQDISVEEtSAKEGLLLWCQRKTAKLHHHHHH
>sp|ACTN4|pT_ACC_837: T249-p on ACTN4
GPGTYLDIPKMLDAEDIVNtARPDEKAIMTYVSSFKLHHHHHH
>sp|ACTN4|pT_ACC_838: T312-p on ACTN4
GPGTDYEKLASDLLEWIRRtIPWLEDRVPQKTIQEKLHHHHHH
>sp|ACTN4|pT_ACC_839: T324-p on ACTN4
GPGTIRRTIPWLEDRVPQKtIQEMQQKLEDFRDYRKLHHHHHH
>sp|ACTN4|pT_ACC_840: T359-p on ACTN4
GPGTPPKVQEKCQLEINFNtLQTKLRLSNRPAFMPKLHHHHHH
>sp|ACTN4|pT_ACC_841: T362-p on ACTN4
GPGTVQEKCQLEINFNTLQtKLRLSNRPAFMPSEGKLHHHHHH
>sp|ACTN4|pT_ACC_842: T429-p on ACTN4
GPGTLAEKFRQKASIHEAWtDGKEAMLKHRDYETAKLHHHHHH
>sp|ACTN4|pT_ACC_843: T493-p on ACTN4
GPGTQELNELDYYDSHNVNtRCQKICDQWDALGSLKLHHHHHH
>sp|ACTN4|pT_ACC_844: T509-p on ACTN4
GPGTRCQKICDQWDALGSLtHSRREALEKTEKQLEKLHHHHHH
>sp|ACTN4|pT_ACC_845: T612-p on ACTN4
GPGTIAESNHIKLSGSNPYtTVTPQIINSKWEKVQKLHHHHHH
>sp|ACTN4|pT_ACC_846: T615-p on ACTN4
GPGTSNHIKLSGSNPYTTVtPQIINSKWEKVQQLVKLHHHHHH
>sp|ACTN4|pT_ACC_847: T667-p on ACTN4
GPGTRQFASQANVVGPWIQtKMEEIGRISIEMNGTKLHHHHHH
>sp|ACTN4|pT_ACC_848: T682-p on ACTN4
GPGTTKMEEIGRISIEMNGtLEDQLSHLKQYERSIKLHHHHHH
>sp|ACTN4|pT_ACC_849: T741-p on ACTN4
GPGTNYTMEHIRVGWEQLLtTIARTINEVENQILTKLHHHHHH
>sp|ACTN4|pT_ACC_850: T746-p on ACTN4
GPGTHIRVGWEQLLTTIARtINEVENQILTRDAKGKLHHHHHH
>sp|ACTN4|pT_ACC_851: T756-p on ACTN4
GPGTTTIARTINEVENQILtRDAKGISQEQMQEFRKLHHHHHH
>sp|ACTN4|pT_ACC_852: T839-p on ACTN4
GPGTGLVTFQAFIDFMSREtTDTDTADQVIASFKVKLHHHHHH
>sp|ACTN4|pT_ACC_853: T840-p on ACTN4
GPGTLVTFQAFIDFMSRETtDTDTADQVIASFKVLKLHHHHHH
>sp|ACTN4|pT_ACC_854: T842-p on ACTN4
GPGTTFQAFIDFMSRETTDtDTADQVIASFKVLAGKLHHHHHH
>sp|ACTN4|pT_ACC_855: T844-p on ACTN4
GPGTQAFIDFMSRETTDTDtADQVIASFKVLAGDKKLHHHHHH
>sp|ACTR10|pT_ACC_856: T14-p on ACTR10
GPGTMPLYEGLGSGGEKtAVVIDLGEAFTKCGFKLHHHHHH
>sp|ACTR10|pT_ACC_857: T187-p on ACTR10
GPGTHKELETQLLEQCTVDtSVAKEQSLPSVMGSVKLHHHHHH
>sp|ACTR10|pT_ACC_858: T415-p on ACTR10
GPGTDVGKTQPPLMKRAFStEKKLHHHHHH
>sp|ACTR1B|pT_ACC_859: T248-p on ACTR1B
GPGTALETEKVQYTLPDGStLDVGPARFRAPELLFKLHHHHHH
>sp|ACTR1B|pT_ACC_860: T293-p on ACTR1B
GPGTVVAFAIHKSDMDLRRtLFANIVLSGGSTLFKKLHHHHHH
>sp|ACTR1B|pT_ACC_861: T305-p on ACTR1B
GPGTLRRTLFANIVLSGGStLFKGFGDRLLSEVKKKLHHHHHH
>sp|ARP2|pT_ACC_862: T117-p on ARP2
GPGTTRNCKILLTEPPMNPtKNREKIVEVMFETYQKLHHHHHH
>sp|ARP2|pT_ACC_863: T237-p on ARP2
GPGTYVGYNIEQEQKLALEtTVLVESYTLPDGRIIKLHHHHHH
>sp|ARP2|pT_ACC_864: T238-p on ARP2
GPGTVGYNIEQEQKLALETtVLVESYTLPDGRIIKKLHHHHHH
>sp|ARP2|pT_ACC_865: T374-p on ARP2
GPGTAVLADIMKDKDNFWMtRQEYQEKGVRVLEKLKLHHHHHH
>sp|ARP2|pT_ACC_866: T45-p on ARP2
GPGTHIFPALVGRPIIRSTtKVGNIEIKDLMVGDEKLHHHHHH
>sp|ARP2|pT_ACC_867: T92-p on ARP2
GPGTGIVRNWDDMKHLWDYtFGPEKLNIDTRNCKIKLHHHHHH
>sp|Arp3|pT_ACC_868: T113-p on Arp3
GPGTFKYLRAEPEDHYFLLtEPPLNTPENREYTAEKLHHHHHH
>sp|Arp3|pT_ACC_869: T119-p on Arp3
GPGTEPEDHYFLLTEPPLNtPENREYTAEIMFESFKLHHHHHH
>sp|Arp3|pT_ACC_870: T201-p on Arp3
GPGTIGSCIKHIPIAGRDItYFIQQLLRDREVGIPKLHHHHHH
>sp|Arp3|pT_ACC_871: T326-p on Arp3
GPGTVRRPLYKNIVLSGGStMFRDFGRRLQRDLKRKLHHHHHH
>sp|ACTR3B|pT_ACC_872: T201-p on ACTR3B
GPGTIGSCIKHIPIAGRDItYFIQQLLREREVGIPKLHHHHHH
>sp|ACTR3C|pT_ACC_873: T72-p on ACTR3C
GPGTIGSCIKHIPIAGRDItYFIQQLLREREVGIPKLHHHHHH
>sp|ACTRT1|pT_ACC_874: T129-p on ACTRT1
GPGTNPREIREKLAEMMFEtFSVPGFYLSNHAVAAKLHHHHHH
>sp|ALK2|pT_ACC_875: T203-p on ALK2
GPGTCTSGSGSGLPFLVQRtVARQITLLECVGKGRKLHHHHHH
>sp|ALK4|pT_ACC_876: T206-p on ALK4
GPGTSGSGLPLFVQRTVARtIVLQEIIGKGRFGEVKLHHHHHH
>sp|ACVR2A|pT_ACC_877: T486-p on ACVR2A
GPGTSAGCVGERITQMQRLtNIITTEDIVTVVTMVKLHHHHHH
>sp|ACVR2B|pT_ACC_878: T488-p on ACVR2B
GPGTCVEERVSLIRRSVNGtTSDCLVSLVTSVTNVKLHHHHHH
>sp|ALK1|pT_ACC_879: T412-p on ALK1
GPGTDIWAFGLVLWEIARRtIVNGIVEDYRPPFYDKLHHHHHH
>sp|ACY3|pT_ACC_880: T58-p on ACY3
GPGTRASFSAVPVLANPAAtSGCRRYVDHDLNRTFKLHHHHHH
>sp|ACYP1|pT_ACC_881: T68-p on ACYP1
GPGTQGPISKVRHMQEWLEtRGSPKSHIDKANFNNKLHHHHHH
>sp|ACYP2|pT_ACC_882: T27-p on ACYP2
GPGTYEVFGRVQGVCFRMYtEDEARKIGVVGWVKNKLHHHHHH
>sp|ADA|pT_ACC_883: T26-p on ADA
GPGTKVELHVHLDGSIKPEtILYYGRRRGIALPANKLHHHHHH
>sp|ADA|pT_ACC_884: T4-p on ADA
GPGTMAQtPAFDKPKVELHVHLDKLHHHHHH
>sp|ADA2|pT_ACC_885: T120-p on ADA2
GPGTMPKGAALHLHDIGIVtMDWLVRNVTYRPHCHKLHHHHHH
>sp|ADA2|pT_ACC_886: T330-p on ADA2
GPGTFPTVVAGFDLVGHEDtGHSLHDYKEALMIPAKLHHHHHH
>sp|ADAD1|pT_ACC_887: T494-p on ADAD1
GPGTGDVSLEIVDGLSGKItESSPFKSGMSMASRLKLHHHHHH
>sp|ADAD2|pT_ACC_888: T236-p on ADAD2
GPGTDLLLDERSPYWACKGtVAGVILEREIPRARGKLHHHHHH
>sp|ADAM10|pT_ACC_889: T214-p on ADAM10
GPGTEEHAANGPELLRKKRtTSAEKNTCQLYIQTDKLHHHHHH
>sp|ADAM10|pT_ACC_890: T719-p on ADAM10
GPGTPSSNPKLPPPKPLPGtLKRRRPPQPIQQPQRKLHHHHHH
>sp|ADAM11|pT_ACC_891: T24-p on ADAM11
GPGTFAALLLSLLPTPGLGtQGPAGALRWGGLPQLKLHHHHHH
>sp|ADAM11|pT_ACC_892: T308-p on ADAM11
GPGTWADGDKIQVQDDLLEtLARLMVYRREGLPEPKLHHHHHH
>sp|ADAM12|pT_ACC_893: T882-p on ADAM12
GPGTTRLTHALARTPGQWEtGLRLAPLRPAPQYPHKLHHHHHH
>sp|TACE|pT_ACC_894: T735-p on TACE
GPGTDSASVRIIKPFPAPQtPGRLQPAPVIPSAPAKLHHHHHH
>sp|TACE|pT_ACC_895: T761-p on TACE
GPGTPSAPAAPKLDHQRMDtIQEDPSTDSHMDEDGKLHHHHHH
>sp|TACE|pT_ACC_896: T768-p on TACE
GPGTKLDHQRMDTIQEDPStDSHMDEDGFEKDPFPKLHHHHHH
>sp|TACE|pT_ACC_897: T796-p on TACE
GPGTPFPNSSTAAKSFEDLtDHPVTRSEKAASFKLKLHHHHHH
>sp|TACE|pT_ACC_898: T84-p on TACE
GPGTLLTFSALKRHFKLYLtSSTERFSQNFKVVVVKLHHHHHH
>sp|TACE|pT_ACC_899: T87-p on TACE
GPGTFSALKRHFKLYLTSStERFSQNFKVVVVDGKKLHHHHHH
>sp|ADAM18|pT_ACC_900: T341-p on ADAM18
GPGTGLTYDDITQCFCLRAtCIMNHEAVSASGRKIKLHHHHHH
>sp|ADAM18|pT_ACC_901: T57-p on ADAM18
GPGTERKMIYIITIDGQPYtLHLGKQSFLPQNFLVKLHHHHHH
>sp|ADAM19|pT_ACC_902: T769-p on ADAM19
GPGTQNSGTGHANPTFKLQtPQGKRKVINTPEILRKLHHHHHH
>sp|ADAM19|pT_ACC_903: T779-p on ADAM19
GPGTTFKLQTPQGKRKVINtPEILRKPSQPPPRPPKLHHHHHH
>sp|ADAM20|pT_ACC_904: T193-p on ADAM20
GPGTEKIAHQMELQLSYNFtLKQSSFVGWWTHQRFKLHHHHHH
>sp|ADAM20|pT_ACC_905: T718-p on ADAM20
GPGTVAFLLFCLHVLFKKRtKSKEDEEGKLHHHHHH
>sp|ADAM22|pT_ACC_906: T262-p on ADAM22
GPGTNDHLMFKKHRLSVVHtNTYAKSVVNMADLIYKLHHHHHH
>sp|ADAM22|pT_ACC_907: T264-p on ADAM22
GPGTHLMFKKHRLSVVHTNtYAKSVVNMADLIYKDKLHHHHHH
>sp|ADAM22|pT_ACC_908: T308-p on ADAM22
GPGTWATDNKFAISENPLItLREFMKYRRDFIKEKKLHHHHHH
>sp|ADAM22|pT_ACC_909: T858-p on ADAM22
GPGTKKKIRGKRFRPRSNStETLSPAKSPSSSTGSKLHHHHHH
>sp|ADAM22|pT_ACC_910: T860-p on ADAM22
GPGTKIRGKRFRPRSNSTEtLSPAKSPSSSTGSIAKLHHHHHH
>sp|ADAM22|pT_ACC_911: T871-p on ADAM22
GPGTNSTETLSPAKSPSSStGSIASSRKYPYPMPPKLHHHHHH
>sp|ADAM23|pT_ACC_912: T265-p on ADAM23
GPGTQKTLAGQYSKQMKNLtMERGDQWPFLSELQWKLHHHHHH
>sp|ADAM23|pT_ACC_913: T352-p on ADAM23
GPGTYKEQLNTRVVLVAVEtWTEKDQIDITTNPVQKLHHHHHH
>sp|ADAM23|pT_ACC_914: T354-p on ADAM23
GPGTEQLNTRVVLVAVETWtEKDQIDITTNPVQMLKLHHHHHH
>sp|ADAM23|pT_ACC_915: T393-p on ADAM23
GPGTRIKQHADAVHLISRVtFHYKRSSLSYFGGVCKLHHHHHH
>sp|ADAM23|pT_ACC_916: T453-p on ADAM23
GPGTGIQWEPSSRKPKCDCtESWGGCIMEETGVSHKLHHHHHH
>sp|ADAM29|pT_ACC_917: T382-p on ADAM29
GPGTSNCSYGDFWEYTVERtKCLLETVHTKDIFNVKLHHHHHH
>sp|ADAM30|pT_ACC_918: T746-p on ADAM30
GPGTEQEESKTKTVQEESKtKTGQEESEAKTGQEEKLHHHHHH
>sp|ADAM32|pT_ACC_919: T210-p on ADAM32
GPGTDKTLYDYWGSDSMIVtNKVIEIVGLANSMFTKLHHHHHH
>sp|ADAM32|pT_ACC_920: T771-p on ADAM32
GPGTADTSKSKSEDSAEAYtSRSKSQDSTQTQSSSKLHHHHHH
>sp|ADAM33|pT_ACC_921: T489-p on ADAM33
GPGTLCRQAMGDCDLPEFCtGTSSHCPPDVYLLDGKLHHHHHH
>sp|ADAM7|pT_ACC_922: T69-p on ADAM7
GPGTTYEEELLYEIKLNRKtLVLHLLRSREFLGSNKLHHHHHH
>sp|ADAM8|pT_ACC_923: T299-p on ADAM8
GPGTLHDNVQLITGVDFTGtTVGFARVSAMCSHSSKLHHHHHH
>sp|ADAM9|pT_ACC_924: T735-p on ADAM9
GPGTRDQLWRSYFRKKRSQtYESDGKNQANPSRQPKLHHHHHH
>sp|ADAM9|pT_ACC_925: T761-p on ADAM9
GPGTPSRQPGSVPRHVSPVtPPREVPIYANRFAVPKLHHHHHH
>sp|ADAM9|pT_ACC_926: T777-p on ADAM9
GPGTPPREVPIYANRFAVPtYAAKQPQQFPSRPPPKLHHHHHH
>sp|ADAM9|pT_ACC_927: T819-p on ADAM9
GPGTIPARPAPAPPLYSSLtKLHHHHHH
>sp|ADAMTS1|pT_ACC_928: T574-p on ADAMTS1
GPGTHGSWGMWGPWGDCSRtCGGGVQYTMRECDNPKLHHHHHH
>sp|ADAMTS1|pT_ACC_929: T582-p on ADAMTS1
GPGTPWGDCSRTCGGGVQYtMRECDNPVPKNGGKYKLHHHHHH
>sp|ADAMTS1|pT_ACC_930: T732-p on ADAMTS1
GPGTCGGNGSTCKKISGSVtSAKPGYHDIITIPTGKLHHHHHH
>sp|ADAMTS1|pT_ACC_931: T749-p on ADAMTS1
GPGTAKPGYHDIITIPTGAtNIEVKQRNQRGSRNNKLHHHHHH
>sp|ADAMTS10|pT_ACC_932: T1050-p on ADAMTS10
GPGTGQASHECTEALRPPTtQQCEAKCDSPTPGDGKLHHHHHH
>sp|ADAMTS10|pT_ACC_933: T283-p on ADAMTS10
GPGTMNIVAKLFQDSSLGStVNILVTRLILLTEDQKLHHHHHH
>sp|ADAMTS10|pT_ACC_934: T68-p on ADAMTS10
GPGTLLAFSPPPPRRQRRGtGATAESRLFYKVASPKLHHHHHH
>sp|ADAMTS10|pT_ACC_935: T71-p on ADAMTS10
GPGTFSPPPPRRQRRGTGAtAESRLFYKVASPSTHKLHHHHHH
>sp|ADAMTS12|pT_ACC_936: T107-p on ADAMTS12
GPGTYYRISHEEKDLFFNLtVNQGFLSNSYIMEKRKLHHHHHH
>sp|ADAMTS12|pT_ACC_937: T428-p on ADAMTS12
GPGTGRHPYIMSRQLQYDPtPLTWSKCSEEYITRFKLHHHHHH
>sp|ADAMTS12|pT_ACC_938: T431-p on ADAMTS12
GPGTPYIMSRQLQYDPTPLtWSKCSEEYITRFLDRKLHHHHHH
>sp|ADAMTS12|pT_ACC_939: T533-p on ADAMTS12
GPGTTQCGEKKWCMAGKCItVGKKPESIPGGWGRWKLHHHHHH
>sp|ADAMTS12|pT_ACC_940: T770-p on ADAMTS12
GPGTGGFIIQWNGNYKLAGtVFQYDRKGDLEKLMAKLHHHHHH
>sp|ADAMTS13|pT_ACC_941: T1294-p on ADAMTS13
GPGTGGGVLLRYGSQLAPEtFYRECDMQLFGPWGEKLHHHHHH
>sp|ADAMTS13|pT_ACC_942: T358-p on ADAMTS13
GPGTDQSSCSRLLVPLLDGtECGVEKWCSKGRCRSKLHHHHHH
>sp|ADAMTS13|pT_ACC_943: T435-p on ADAMTS13
GPGTGRACVGADLQAEMCNtQACEKTQLEFMSQQCKLHHHHHH
>sp|ADAMTS17|pT_ACC_944: T758-p on ADAMTS17
GPGTYVRRGLWEKISAKGPtKLPLHLMVLLFHDQDKLHHHHHH
>sp|ADAMTS19|pT_ACC_945: T383-p on ADAMTS19
GPGTVQVNLRVIKLILLHEtPPELYIGHHGEKMLEKLHHHHHH
>sp|ADAMTS19|pT_ACC_946: T978-p on ADAMTS19
GPGTKPEPQIRKCNEQPCQtRWMMTEWTPCSRTCGKLHHHHHH
>sp|ADAMTS2|pT_ACC_947: T537-p on ADAMTS2
GPGTNPYFCKTKKGPPLDGtMCAPGKHCFKGHCIWKLHHHHHH
>sp|ADAMTS2|pT_ACC_948: T664-p on ADAMTS2
GPGTRDAKERCHLYCESREtGEVVSMKRMVHDGTRKLHHHHHH
>sp|ADAMTS20|pT_ACC_949: T1147-p on ADAMTS20
GPGTTPCSFISKLETALLPtVLIKKMAQWRHGSWTKLHHHHHH
>sp|ADAMTS20|pT_ACC_950: T1616-p on ADAMTS20
GPGTANNCGFSYRQRITYCtEIPSTKKHKLHRLRPKLHHHHHH
>sp|ADAMTS20|pT_ACC_951: T1621-p on ADAMTS20
GPGTFSYRQRITYCTEIPStKKHKLHRLRPIVYQEKLHHHHHH
>sp|ADAMTS20|pT_ACC_952: T452-p on ADAMTS20
GPGTHMSPWSWSNCSRKYVtEFLDTGYGECLLDKPKLHHHHHH
>sp|ADAMTS20|pT_ACC_953: T580-p on ADAMTS20
GPGTYSSCSRTCGGGIESAtRRCNRPEPRNGGNYCKLHHHHHH
>sp|ADAMTS20|pT_ACC_954: T650-p on ADAMTS20
GPGTIPSNVRWLPRYSGIGtKDRCKLYCQVAGTNYKLHHHHHH
>sp|ADAMTS3|pT_ACC_955: T1096-p on ADAMTS3
GPGTRSLVMPTSLVPYHSEtPAKKMSLSSISSVGGKLHHHHHH
>sp|ADAMTS4|pT_ACC_956: T244-p on ADAMTS4
GPGTKMAAFHGAGLKRYLLtVMAAAAKAFKHPSIRKLHHHHHH
>sp|ADAMTS5|pT_ACC_957: T444-p on ADAMTS5
GPGTTFGSTEDKRLMSSILtSIDASKPWSKCTSATKLHHHHHH
>sp|ADAMTS5|pT_ACC_958: T746-p on ADAMTS5
GPGTCTKIVGTFNKKSKGYtDVVRIPEGATHIKVRKLHHHHHH
>sp|ADAMTS5|pT_ACC_959: T899-p on ADAMTS5
GPGTWLACSRTCDTGWHTRtVQCQDGNRKLAKGCPKLHHHHHH
>sp|ADAMTS6|pT_ACC_960: T45-p on ADAMTS6
GPGTSSQEEFLTYLEHYQLtIPIRVDQNGAFLSFTKLHHHHHH
>sp|ADAMTS7|pT_ACC_961: T1114-p on ADAMTS7
GPGTHSHPAAPSTGSPVPAtEPPAAKEEGVLGPWSKLHHHHHH
>sp|ADAMTS7|pT_ACC_962: T37-p on ADAMTS7
GPGTCALAPGAPGPAPGRAtEGRAALDIVHPVRVDKLHHHHHH
>sp|ADAMTS7|pT_ACC_963: T96-p on ADAMTS7
GPGTFYELQYRGRELRFNLtANQHLLAPGFVSETRKLHHHHHH
>sp|ADAMTS8|pT_ACC_964: T479-p on ADAMTS8
GPGTPNTSAQDVCAQLWCHtDGAEPLCHTKNGSLPKLHHHHHH
>sp|ADAMTS8|pT_ACC_965: T714-p on ADAMTS8
GPGTTNYGYNDIVTIPAGAtNIDVKQRSHPGVQNDKLHHHHHH
>sp|ADAMTS9|pT_ACC_966: T1017-p on ADAMTS9
GPGTRYSAWTECSKSCDGGtQRRRAICVNTRNDVLKLHHHHHH
>sp|ADAMTS9|pT_ACC_967: T1841-p on ADAMTS9
GPGTSFQKIRIDLTSMQIItTDLQFARTSEGHPVPKLHHHHHH
>sp|ADAMTS9|pT_ACC_968: T1881-p on ADAMTS9
GPGTAAKCPQGRFSINLYGtGLSLTESARWISQGNKLHHHHHH
>sp|ADAMTS9|pT_ACC_969: T1928-p on ADAMTS9
GPGTGKCGGYCGKCTPSSGtGLEVRVLKLHHHHHH
>sp|ADAMTSL1|pT_ACC_970: T1127-p on ADAMTSL1
GPGTHLEHQDTLLKPSERRtSPVTLSPHKHVSGFSKLHHHHHH
>sp|ADAMTSL1|pT_ACC_971: T1131-p on ADAMTSL1
GPGTQDTLLKPSERRTSPVtLSPHKHVSGFSSSLRKLHHHHHH
>sp|ADAMTSL1|pT_ACC_972: T1552-p on ADAMTSL1
GPGTPIACNRRDCPSRWMVtSWSACTRSCGGGVQTKLHHHHHH
>sp|ADAMTSL1|pT_ACC_973: T1558-p on ADAMTSL1
GPGTRDCPSRWMVTSWSACtRSCGGGVQTRRVTCQKLHHHHHH
>sp|ADAMTSL1|pT_ACC_974: T1723-p on ADAMTSL1
GPGTCSWGPRPANWQRCNItPCENMECRDTTRYCEKLHHHHHH
>sp|ADAMTSL1|pT_ACC_975: T229-p on ADAMTSL1
GPGTHIRLVLKGPDHLYLEtKTLQGTKGENSLSSTKLHHHHHH
>sp|ADAMTSL1|pT_ACC_976: T288-p on ADAMTSL1
GPGTADFIVKIRNSGSADStVQFIFYQPIIHRWREKLHHHHHH
>sp|ADAMTSL1|pT_ACC_977: T808-p on ADAMTSL1
GPGTLLSDWTECSTSCGEGtQTRSAICRKMLKTGLKLHHHHHH
>sp|ADAMTSL1|pT_ACC_978: T810-p on ADAMTSL1
GPGTSDWTECSTSCGEGTQtRSAICRKMLKTGLSTKLHHHHHH
>sp|ADAMTSL2|pT_ACC_979: T169-p on ADAMTSL2
GPGTTVDGQRQLMVPARDGtSCKLTDLRGVCVSGKKLHHHHHH
>sp|ADAMTSL2|pT_ACC_980: T57-p on ADAMTSL2
GPGTGTDATAFWWGEWTKWtACSRSCGGGVTSQERKLHHHHHH
>sp|ADAMTSL3|pT_ACC_981: T1518-p on ADAMTSL3
GPGTYHSRQVTCKRTKANGtVQVVSPRACAPKDRPKLHHHHHH
>sp|TSRC1|pT_ACC_982: T198-p on TSRC1
GPGTLSLISSRGEEAIPSPtPRAEPFSANGSPQTEKLHHHHHH
>sp|TSRC1|pT_ACC_983: T492-p on TSRC1
GPGTCGGDDSTCRLVSGNLtDRGGPLGYQKILWIPKLHHHHHH
>sp|TSRC1|pT_ACC_984: T576-p on TSRC1
GPGTPREEGKGESLSAEGPtTQPVDVYMIFQEENPKLHHHHHH
>sp|CENTA1|pT_ACC_985: T276-p on CENTA1
GPGTKTGPKQTEGFRKRWFtMDDRRLMYFKDPLDAKLHHHHHH
>sp|CENTA2|pT_ACC_986: T342-p on CENTA2
GPGTKAGLTIVTPERRFVLtCPSEKEQQEWLESLRKLHHHHHH
>sp|ADAR|pT_ACC_987: T14-p on ADAR
GPGTMNPRQGYSLSGYYtHPFQGYEHRQLRYQQKLHHHHHH
>sp|ADAR|pT_ACC_988: T167-p on ADAR
GPGTEGKATTAHDLSGKLGtPKKEINRVLYSLAKKKLHHHHHH
>sp|ADAR|pT_ACC_989: T191-p on ADAR
GPGTLYSLAKKGKLQKEAGtPPLWKIAVSTQAWNQKLHHHHHH
>sp|ADAR|pT_ACC_990: T349-p on ADAR
GPGTLIDMERQGDVYRQGTtPPIWHLTDKKRERMQKLHHHHHH
>sp|ADAR|pT_ACC_991: T567-p on ADAR
GPGTGSKKVAKQDAAMKAMtILLEEAKAKDSGKSEKLHHHHHH
>sp|ADAR|pT_ACC_992: T596-p on ADAR
GPGTSEESSHYSTEKESEKtAESQTPTPSATSFFSKLHHHHHH
>sp|ADAR|pT_ACC_993: T601-p on ADAR
GPGTHYSTEKESEKTAESQtPTPSATSFFSGKSPVKLHHHHHH
>sp|ADAR|pT_ACC_994: T603-p on ADAR
GPGTSTEKESEKTAESQTPtPSATSFFSGKSPVTTKLHHHHHH
>sp|ADAR|pT_ACC_995: T607-p on ADAR
GPGTESEKTAESQTPTPSAtSFFSGKSPVTTLLECKLHHHHHH
>sp|ADAR|pT_ACC_996: T617-p on ADAR
GPGTPTPSATSFFSGKSPVtTLLECMHKLGNSCEFKLHHHHHH
>sp|ADAR|pT_ACC_997: T618-p on ADAR
GPGTTPSATSFFSGKSPVTtLLECMHKLGNSCEFRKLHHHHHH
>sp|ADAR|pT_ACC_998: T808-p on ADAR
GPGTIGENEKAERMGFTEVtPVTGASLRRTMLLLSKLHHHHHH
>sp|ADAR|pT_ACC_999: T811-p on ADAR
GPGTNEKAERMGFTEVTPVtGASLRRTMLLLSRSPKLHHHHHH
>sp|ADAR|pT_ACC_1000: T818-p on ADAR
GPGTGFTEVTPVTGASLRRtMLLLSRSPEAQPKTLKLHHHHHH
>sp|RED1|pT_ACC_1001: T32-p on RED1
GPGTKENRNLDNVSPKDGStPGPGEGSQLSNGGGGKLHHHHHH
>sp|RED1|pT_ACC_1002: T375-p on RED1
GPGTGTDVKDAKVISVSTGtKCINGEYMSDRGLALKLHHHHHH
>sp|RED1|pT_ACC_1003: T530-p on RED1
GPGTKARGQLRTKIESGEGtIPVRSNASIQTWDGVKLHHHHHH
>sp|RED1|pT_ACC_1004: T553-p on RED1
GPGTSIQTWDGVLQGERLLtMSCSDKIARWNVVGIKLHHHHHH
>sp|RED1|pT_ACC_1005: T717-p on RED1
GPGTKLAAKEYQAAKARLFtAFIKAGLGAWVEKPTKLHHHHHH
>sp|RED1|pT_ACC_1006: T740-p on RED1
GPGTGAWVEKPTEQDQFSLtPKLHHHHHH
>sp|ADARB2|pT_ACC_1007: T316-p on ADARB2
GPGTRRARSFVMAVSVDGRtFEGSGRSKKLARGQAKLHHHHHH
>sp|ADARB2|pT_ACC_1008: T41-p on ADARB2
GPGTRRRRSKRKDKVSILStFLAPFKHLSPGITNTKLHHHHHH
>sp|ADARB2|pT_ACC_1009: T54-p on ADARB2
GPGTLSTFLAPFKHLSPGItNTEDDDTLSTSSAEVKLHHHHHH
>sp|ADARB2|pT_ACC_1010: T56-p on ADARB2
GPGTTFLAPFKHLSPGITNtEDDDTLSTSSAEVKEKLHHHHHH
>sp|ADAT1|pT_ACC_1011: T50-p on ADAT1
GPGTAAVVKIQSPADKACDtPDKPVQVTKEVVSMGKLHHHHHH
>sp|ADAT1|pT_ACC_1012: T68-p on ADAT1
GPGTKPVQVTKEVVSMGTGtKCIGQSKMRKNGDILKLHHHHHH
>sp|ADAT3|pT_ACC_1013: T167-p on ADAT3
GPGTEDKQVTSALAGRLFStQERAAMQSHMERAVWKLHHHHHH
>sp|ADCK1|pT_ACC_1014: T329-p on ADCK1
GPGTCDPHPGNVLVRKHPGtGKAEIVLLDHGLYQMKLHHHHHH
>sp|ADCK1|pT_ACC_1015: T441-p on ADCK1
GPGTHLLNHVPRQMLLILKtNDLLRGIEAALGTRAKLHHHHHH
>sp|ADCK2|pT_ACC_1016: T387-p on ADCK2
GPGTHFQVNFRNVKAVKFPtPLRPFVTREVLVETYKLHHHHHH
>sp|ADCK5|pT_ACC_1017: T354-p on ADCK5
GPGTIAEKLIKAFAEQIFYtGFIHSDPHPGNVLVRKLHHHHHH
>sp|ADCY1|pT_ACC_1018: T53-p on ADCY1
GPGTEEFACPELEALFRGYtLRLEQAATLKALAVLKLHHHHHH
>sp|ADCY1|pT_ACC_1019: T61-p on ADCY1
GPGTEALFRGYTLRLEQAAtLKALAVLSLLAGALAKLHHHHHH
>sp|ADCY1|pT_ACC_1020: T935-p on ADCY1
GPGTKTIGSTYMAAVGLAPtSGTKAKKSISSHLSTKLHHHHHH
>sp|SAC|pT_ACC_1021: T1132-p on SAC
GPGTTLKKDKSWSQTFESAtFYSLKGEVCFNMGQIKLHHHHHH
>sp|SAC|pT_ACC_1022: T783-p on SAC
GPGTLFKYSIKLTEKLNMVtLHSDKESEEVCHLTSKLHHHHHH
>sp|SAC|pT_ACC_1023: T809-p on SAC
GPGTCHLTSGVRLKNLSPPtSLKEISLIQLDSMRLKLHHHHHH
>sp|ADCY3|pT_ACC_1024: T407-p on ADCY3
GPGTLAMVEAISYVREKTKtGVDMRVGVHTGTVLGKLHHHHHH
>sp|ADCY3|pT_ACC_1025: T417-p on ADCY3
GPGTREKTKTGVDMRVGVHtGTVLGGVLGQKRWQYKLHHHHHH
>sp|ADCY3|pT_ACC_1026: T419-p on ADCY3
GPGTKTKTGVDMRVGVHTGtVLGGVLGQKRWQYDVKLHHHHHH
>sp|ADCY3|pT_ACC_1027: T701-p on ADCY3
GPGTAFPKKLVAFSTWIDRtRWARNTWAMLAIFILKLHHHHHH
>sp|ADCY4|pT_ACC_1028: T459-p on ADCY4
GPGTYLVIDPRAEEEDEKGtAGGLLSSLEGLKMRPKLHHHHHH
>sp|ADCY5|pT_ACC_1029: T1146-p on ADCY5
GPGTAASGLNDSTYDKVGKtHIKALADFAMKLMDQKLHHHHHH
>sp|ADCY5|pT_ACC_1030: T368-p on ADCY5
GPGTSGVLLSALHLAIALRtNAQDQFLLKQLVSNVKLHHHHHH
>sp|ADCY5|pT_ACC_1031: T62-p on ADCY5
GPGTGGSARGSTKKPGGAVtPQQQQRLASRWRSDDKLHHHHHH
>sp|ADCY6|pT_ACC_1032: T40-p on ADCY6
GPGTQKRSRRRGTRAGGFCtPRYMSCLRDAEPPSPKLHHHHHH
>sp|ADCY6|pT_ACC_1033: T572-p on ADCY6
GPGTQKRKEEKAMLAKLQRtRANSMEGLMPRWVPDKLHHHHHH
>sp|ADCY7|pT_ACC_1034: T155-p on ADCY7
GPGTLPFSMRGAVAVGAVStASHLLVLGSLMGGFTKLHHHHHH
>sp|ADCY7|pT_ACC_1035: T365-p on ADCY7
GPGTMGLDMCQAIKQVREAtGVDINMRVGIHSGNVKLHHHHHH
>sp|ADCY7|pT_ACC_1036: T809-p on ADCY7
GPGTDLKTMTNFYLVLFYItLLTLSRQIDYYCRLDKLHHHHHH
>sp|ADCY7|pT_ACC_1037: T812-p on ADCY7
GPGTTMTNFYLVLFYITLLtLSRQIDYYCRLDCLWKLHHHHHH
>sp|ADCY8|pT_ACC_1038: T1245-p on ADCY8
GPGTLLSPSGTEPGAQAEGtDKSDLPKLHHHHHH
>sp|ADCY8|pT_ACC_1039: T500-p on ADCY8
GPGTMGLSMIKTIRYVRSRtKHDVDMRIGIHSGSVKLHHHHHH
>sp|ADCY9|pT_ACC_1040: T1109-p on ADCY9
GPGTELLSKPDYSSIEKIKtIGATYMAASGLNTAQKLHHHHHH
>sp|ADCY9|pT_ACC_1041: T363-p on ADCY9
GPGTKQGDEESENSVKRHAtSSPKNRKKKSSIQKAKLHHHHHH
>sp|ADCY9|pT_ACC_1042: T494-p on ADCY9
GPGTEKKEMVNMRVGVHTGtVLCGILGMRRFKFDVKLHHHHHH
>sp|ADCY9|pT_ACC_1043: T608-p on ADCY9
GPGTVIDGSQVSSGPRGQGtASSGNVSDLAQTVKTKLHHHHHH
>sp|ADCYAP1R1|pT_ACC_1044: T468-p on ADCYAP1R1
GPGTSSQIRMSGLPADNLAtKLHHHHHH
>sp|ADD1|pT_ACC_1045: T11-p on ADD1
GPGTMNGDSRAAVVtSPPPTTAPHKERYFDKLHHHHHH
>sp|ADD1|pT_ACC_1046: T16-p on ADD1
GPGTMNGDSRAAVVTSPPPtTAPHKERYFDRVDENKLHHHHHH
>sp|ADD1|pT_ACC_1047: T331-p on ADD1
GPGTYYIHNLVVACEIQVRtLASAGGPDNLVLLNPKLHHHHHH
>sp|ADD1|pT_ACC_1048: T364-p on ADD1
GPGTYKAKSRSPGSPVGEGtGSPPKWQIGEQEFEAKLHHHHHH
>sp|ADD1|pT_ACC_1049: T429-p on ADD1
GPGTASVTGYSFASDGDSGtCSPLRHSFQKQQREKKLHHHHHH
>sp|ADD1|pT_ACC_1050: T445-p on ADD1
GPGTCSPLRHSFQKQQREKtRWLNSGRGDEASEEGKLHHHHHH
>sp|ADD1|pT_ACC_1051: T480-p on ADD1
GPGTSPKSKTKWTKEDGHRtSTSAVPNLFVPLNTNKLHHHHHH
>sp|ADD1|pT_ACC_1052: T482-p on ADD1
GPGTKSKTKWTKEDGHRTStSAVPNLFVPLNTNPKKLHHHHHH
>sp|ADD1|pT_ACC_1053: T559-p on ADD1
GPGTAIIEKEYQPHVIVSTtGPNPFTTLTDRELEEKLHHHHHH
>sp|ADD1|pT_ACC_1054: T614-p on ADD1
GPGTKSPPDQPAVPHPPPStPIKLEEDLVPEPTTGKLHHHHHH
>sp|ADD1|pT_ACC_1055: T671-p on ADD1
GPGTPMLEKEEEAHRPPSPtEAPTEASPEPAPDPAKLHHHHHH
>sp|ADD1|pT_ACC_1056: T724-p on ADD1
GPGTGSPGKSPSKKKKKFRtPSFLKKSKKKSDSKLHHHHHH
>sp|ADD2|pT_ACC_1057: T5-p on ADD2
GPGTMSEEtVPEAASPPPPQGQPYKLHHHHHH
>sp|ADD2|pT_ACC_1058: T533-p on ADD2
GPGTQLLASVIAEKSRSPStESQLMSKGDEDTKDDKLHHHHHH
>sp|ADD2|pT_ACC_1059: T55-p on ADD2
GPGTDLRQDFNLMEQKKRVtMILQSPSFREELEGLKLHHHHHH
>sp|ADD2|pT_ACC_1060: T585-p on ADD2
GPGTKEVERKKLELDGEKEtAPEEPGSPAKSAPASKLHHHHHH
>sp|ADD2|pT_ACC_1061: T611-p on ADD2
GPGTSAPASPVQSPAKEAEtKSPLVSPSKSLEEGTKLHHHHHH
>sp|ADD2|pT_ACC_1062: T626-p on ADD2
GPGTTKSPLVSPSKSLEEGtKKTETSKAATTEPETKLHHHHHH
>sp|ADD2|pT_ACC_1063: T631-p on ADD2
GPGTVSPSKSLEEGTKKTEtSKAATTEPETTQPEGKLHHHHHH
>sp|ADD2|pT_ACC_1064: T675-p on ADD2
GPGTEILSKGLSQMTTSADtDVDTSKDKTESVTSGKLHHHHHH
>sp|ADD2|pT_ACC_1065: T684-p on ADD2
GPGTMTTSADTDVDTSKDKtESVTSGPMSPEGSPSKLHHHHHH
>sp|ADD2|pT_ACC_1066: T711-p on ADD2
GPGTGSPSKSPSKKKKKFRtPSFLKKSKKKEKVESKLHHHHHH
>sp|ADD3|pT_ACC_1067: T12-p on ADD3
GPGTMSSDASQGVITtPPPPSMPHKERYFDRKLHHHHHH
>sp|ADD3|pT_ACC_1068: T409-p on ADD3
GPGTIREKPRHKSDVEIPAtVTAFSFEDDTVPLSPKLHHHHHH
>sp|ADD3|pT_ACC_1069: T411-p on ADD3
GPGTEKPRHKSDVEIPATVtAFSFEDDTVPLSPLKKLHHHHHH
>sp|ADD3|pT_ACC_1070: T419-p on ADD3
GPGTVEIPATVTAFSFEDDtVPLSPLKYMAQRQQRKLHHHHHH
>sp|ADD3|pT_ACC_1071: T445-p on ADD3
GPGTQRQQREKTRWLNSPNtYMKVNVPEESRNGETKLHHHHHH
>sp|ADD3|pT_ACC_1072: T460-p on ADD3
GPGTTYMKVNVPEESRNGEtSPRTKITWMKAEDSSKLHHHHHH
>sp|ADD3|pT_ACC_1073: T464-p on ADD3
GPGTVNVPEESRNGETSPRtKITWMKAEDSSKVSGKLHHHHHH
>sp|ADD3|pT_ACC_1074: T467-p on ADD3
GPGTPEESRNGETSPRTKItWMKAEDSSKVSGGTPKLHHHHHH
>sp|ADD3|pT_ACC_1075: T481-p on ADD3
GPGTITWMKAEDSSKVSGGtPIKIEDPNQFVPLNTKLHHHHHH
>sp|ADD3|pT_ACC_1076: T59-p on ADD3
GPGTDLRQDFNMMEQRKRVtQILQSPAFREDLECLKLHHHHHH
>sp|ADD3|pT_ACC_1077: T651-p on ADD3
GPGTHDVEDELAKRVSRLStSTTIENIEITIKSPEKLHHHHHH
>sp|ADD3|pT_ACC_1078: T654-p on ADD3
GPGTEDELAKRVSRLSTSTtIENIEITIKSPEKIEKLHHHHHH
>sp|ADD3|pT_ACC_1079: T691-p on ADD3
GPGTGSPSKSPSKKKKKFRtPSFLKKNKKKEKVEAKLHHHHHH
>sp|ADGB|pT_ACC_1080: T111-p on ADGB
GPGTKIYSWKRPQDILFSQtPVVVKNEITFDLFSAKLHHHHHH
>sp|ADGB|pT_ACC_1081: T1273-p on ADGB
GPGTCSVLYNSWPLTESQLtFVQALKDLKKSNTKAKLHHHHHH
>sp|ADGB|pT_ACC_1082: T1381-p on ADGB
GPGTVTEHNESELFEVKKDtERADEIRAMKQAWETKLHHHHHH
>sp|ADGB|pT_ACC_1083: T1488-p on ADGB
GPGTKKWQLTKGLRDVAKStSSESGGVSSPGKEERKLHHHHHH
>sp|ADGB|pT_ACC_1084: T1522-p on ADGB
GPGTTRKENIQTGPRTRSPtILETSPRLIRKALEFKLHHHHHH
>sp|ADGB|pT_ACC_1085: T1526-p on ADGB
GPGTNIQTGPRTRSPTILEtSPRLIRKALEFMDLSKLHHHHHH
>sp|ADGB|pT_ACC_1086: T552-p on ADGB
GPGTIPPGSDLPSVSETDEtATHSQTDLSQITKATKLHHHHHH
>sp|ADGB|pT_ACC_1087: T564-p on ADGB
GPGTTDETATHSQTDLSQItKATSQGNTASQVILGKLHHHHHH
>sp|ADGB|pT_ACC_1088: T582-p on ADGB
GPGTTSQGNTASQVILGKGtDEQTDFGLGDAHQSDKLHHHHHH
>sp|ADGB|pT_ACC_1089: T586-p on ADGB
GPGTNTASQVILGKGTDEQtDFGLGDAHQSDGLNLKLHHHHHH
>sp|ADGB|pT_ACC_1090: T716-p on ADGB
GPGTTKDSPPIEPGLLTAEtFSWKSLKPGSLVLKIKLHHHHHH
>sp|ADGB|pT_ACC_1091: T739-p on ADGB
GPGTPGSLVLKIHTYATKAtVVRLPVGRHMLLFNAKLHHHHHH
>sp|GPR123 iso1|pT_ACC_1092: T325-p on GPR123 iso1
GPGTSWRSSTHRSRVLIINtPSGRTPWSQGSLGSTKLHHHHHH
>sp|GPR123 iso1|pT_ACC_1093: T340-p on GPR123 iso1
GPGTTPSGRTPWSQGSLGStGRYNQTRAPGSQQQGKLHHHHHH
>sp|GPR123|pT_ACC_1094: T5-p on GPR123
GPGTMDLKtVLSLPRYPGEFLHPVKLHHHHHH
>sp|GPR124|pT_ACC_1095: T1227-p on GPR124
GPGTLELLSSESGSLHNSPtDSYLGSSRNSPGAGLKLHHHHHH
>sp|GPR124|pT_ACC_1096: T277-p on GPR124
GPGTDRLPFQCSASYLGNDtRIRWYHNRAPVEGDEKLHHHHHH
>sp|GPR124|pT_ACC_1097: T370-p on GPR124
GPGTAERVANNRGDFRWPRtLAGITAYQSCLQYPFKLHHHHHH
>sp|GPR124|pT_ACC_1098: T777-p on GPR124
GPGTVGGAGAGLHPVVYPCtALLLLCLFATIITYIKLHHHHHH
>sp|GPR125|pT_ACC_1099: T1099-p on GPR125
GPGTGEAPKCPNSSAESSCtNKSASSFKNSSQGCKKLHHHHHH
>sp|GPR125|pT_ACC_1100: T334-p on GPR125
GPGTTGNWGCHVQTKRGNNtRTVDIVVLESSAQYCKLHHHHHH
>sp|GPR125|pT_ACC_1101: T336-p on GPR125
GPGTNWGCHVQTKRGNNTRtVDIVVLESSAQYCPPKLHHHHHH
>sp|BAI1|pT_ACC_1102: T1308-p on BAI1
GPGTRYPGGPLPDFPNHSLtLKRDKAPKSSFVGDGKLHHHHHH
>sp|BAI1|pT_ACC_1103: T1343-p on BAI1
GPGTKLDSELSRAQEKALDtSYVILPTATATLRPKKLHHHHHH
>sp|BAI1|pT_ACC_1104: T1350-p on BAI1
GPGTRAQEKALDTSYVILPtATATLRPKPKEEPKYKLHHHHHH
>sp|BAI1|pT_ACC_1105: T1352-p on BAI1
GPGTQEKALDTSYVILPTAtATLRPKPKEEPKYSIKLHHHHHH
>sp|BAI1|pT_ACC_1106: T1354-p on BAI1
GPGTKALDTSYVILPTATAtLRPKPKEEPKYSIHIKLHHHHHH
>sp|BAI1|pT_ACC_1107: T287-p on BAI1
GPGTECTRDCGGGLQTRTRtCLPAPGVEGGGCEGVKLHHHHHH
>sp|BAI1|pT_ACC_1108: T330-p on BAI1
GPGTGPAGRTSSRSQSLRStDARRREELGDELQQFKLHHHHHH
>sp|BAI1|pT_ACC_1109: T537-p on BAI1
GPGTDGKWQAWASWGSCSVtCGAGSQRRERVCSGPKLHHHHHH
>sp|BAI1|pT_ACC_1110: T609-p on BAI1
GPGTTPAGEVAAVRCPRNAtGLILRRCELDEEGIAKLHHHHHH
>sp|BAI1|pT_ACC_1111: T81-p on BAI1
GPGTSRCSWTLRNPDPRRYtLYMKVAKAPVPCSGPKLHHHHHH
>sp|BAI2|pT_ACC_1112: T1176-p on BAI2
GPGTLPLLALTWMSAVLAMtDRRSVLFQALFAVFNKLHHHHHH
>sp|BAI2|pT_ACC_1113: T1392-p on BAI2
GPGTRPEGTPRRAAKTVAHtEGYPSFLSVDHSGLGKLHHHHHH
>sp|BAI2|pT_ACC_1114: T1444-p on BAI2
GPGTTPSARQVPEPGERSRtMPRTVPGSTMKMGSLKLHHHHHH
>sp|BAI2|pT_ACC_1115: T4-p on BAI2
GPGTMENtGWMGKGHRMTPACPLKLHHHHHH
>sp|BAI2|pT_ACC_1116: T455-p on BAI2
GPGTQQRSRKCSVAGPAWAtCTGALTDTRECSNLEKLHHHHHH
>sp|BAI2|pT_ACC_1117: T457-p on BAI2
GPGTRSRKCSVAGPAWATCtGALTDTRECSNLECPKLHHHHHH
>sp|BAI2|pT_ACC_1118: T543-p on BAI2
GPGTPAFHEMCRDEYVMLMtWKKAAAGEIIYNKCPKLHHHHHH
>sp|BAI2|pT_ACC_1119: T843-p on BAI2
GPGTLPPPRPPLAVTSRVMtVTVRPPTQPPAEPLIKLHHHHHH
>sp|BAI2|pT_ACC_1120: T845-p on BAI2
GPGTPPRPPLAVTSRVMTVtVRPPTQPPAEPLITVKLHHHHHH
>sp|BAI2|pT_ACC_1121: T850-p on BAI2
GPGTLAVTSRVMTVTVRPPtQPPAEPLITVELSYIKLHHHHHH
>sp|BAI3|pT_ACC_1122: T1239-p on BAI3
GPGTDEEEKGTNPEGLSYStLPGNVISKVIIQQPTKLHHHHHH
>sp|BAI3|pT_ACC_1123: T261-p on BAI3
GPGTAKRPPKEEFGMMGDHtIKSQRPRSVHEKRVPKLHHHHHH
>sp|BAI3|pT_ACC_1124: T53-p on BAI3
GPGTIYGSYSVSEMFPKNFtNCTWTLENPDPTKYSKLHHHHHH
>sp|BAI3|pT_ACC_1125: T599-p on BAI3
GPGTAKGQRMLAGDGMSQVtKTLLDLTQRKNFYAGKLHHHHHH
>sp|BAI3|pT_ACC_1126: T827-p on BAI3
GPGTNGTLNPYCVLWDDSKtNESLGTWSTQGCKTVKLHHHHHH
>sp|BAI3|pT_ACC_1127: T836-p on BAI3
GPGTLWDDSKTNESLGTWStQGCKTVLTDASHTKCKLHHHHHH
>sp|GPR133|pT_ACC_1128: T187-p on GPR133
GPGTFTWKSKEGLKVYVNGtLSTSDPSGKVSRDYGKLHHHHHH
>sp|GPR133|pT_ACC_1129: T827-p on GPR133
GPGTEVRAAFKHKTKVWSLtSSSARTSNAKPFHSDKLHHHHHH
>sp|GPR133|pT_ACC_1130: T833-p on GPR133
GPGTKHKTKVWSLTSSSARtSNAKPFHSDLMNGTRKLHHHHHH
>sp|GPR144|pT_ACC_1131: T504-p on GPR144
GPGTMALVASVQRLAPLLStSMTSERPRMRIQHRHKLHHHHHH
>sp|GPR144|pT_ACC_1132: T507-p on GPR144
GPGTVASVQRLAPLLSTSMtSERPRMRIQHRHAGLKLHHHHHH
>sp|GPR144|pT_ACC_1133: T827-p on GPR144
GPGTVLTANTCILARVVMItVSSARRRARMLSPQPKLHHHHHH
>sp|EMR1|pT_ACC_1134: T50-p on EMR1
GPGTCRDSTLCPAYATCTNtVDSYYCACKQGFLSSKLHHHHHH
>sp|EMR1|pT_ACC_1135: T770-p on EMR1
GPGTLGPVCTVIVINSLLLtWTLWILRQRLSSVNAKLHHHHHH
>sp|EMR2|pT_ACC_1136: T672-p on EMR2
GPGTVTVAISAASRPHLYGtPSRCWLQPEKGFIWGKLHHHHHH
>sp|EMR2|pT_ACC_1137: T807-p on EMR2
GPGTWSKGIRKLKTESEMHtLSSSAKADTSKPSTVKLHHHHHH
>sp|EMR3|pT_ACC_1138: T175-p on EMR3
GPGTTATTILRDVESKVLEtALKDPEQKVLKIQNDKLHHHHHH
>sp|EMR3|pT_ACC_1139: T296-p on EMR3
GPGTSLSKSVTLTFQHVKMtPSTKKVFCVYWKSTGKLHHHHHH
>sp|EMR3|pT_ACC_1140: T299-p on EMR3
GPGTKSVTLTFQHVKMTPStKKVFCVYWKSTGQGSKLHHHHHH
>sp|ADGRE4P|pT_ACC_1141: T376-p on ADGRE4P
GPGTWILRSKLSSLNKEVStIQDTRVMTFKAISQLKLHHHHHH
>sp|CD97|pT_ACC_1142: T373-p on CD97
GPGTTELTLMIQERGDKNVtMGQSSARMKLNWAVAKLHHHHHH
>sp|CD97|pT_ACC_1143: T814-p on CD97
GPGTKWACLVAGGSKYSEFtSTTSGTGHNQTRALRKLHHHHHH
>sp|CD97|pT_ACC_1144: T816-p on CD97
GPGTACLVAGGSKYSEFTStTSGTGHNQTRALRASKLHHHHHH
>sp|CD97|pT_ACC_1145: T817-p on CD97
GPGTCLVAGGSKYSEFTSTtSGTGHNQTRALRASEKLHHHHHH
>sp|CD97|pT_ACC_1146: T820-p on CD97
GPGTAGGSKYSEFTSTTSGtGHNQTRALRASESGIKLHHHHHH
>sp|CD97|pT_ACC_1147: T825-p on CD97
GPGTYSEFTSTTSGTGHNQtRALRASESGIKLHHHHHH
>sp|GPR110|pT_ACC_1148: T163-p on GPR110
GPGTERTKIWGTFKINERFtNDLLNSSSAIYSKYAKLHHHHHH
>sp|GPR110|pT_ACC_1149: T298-p on GPR110
GPGTITAKCESSGWQVIREtCVLSLLEELNKNFSMKLHHHHHH
>sp|GPR111 iso2|pT_ACC_1150: T2-p on GPR111 iso2
GPGTMtHILLLYYLVFLLPTEKLHHHHHH
>sp|GPR111 iso2|pT_ACC_1151: T21-p on GPR111 iso2
GPGTLLYYLVFLLPTESCRtLYQAASKSKEKVPARKLHHHHHH
>sp|GPR111|pT_ACC_1152: T315-p on GPR111
GPGTDNIGKNFTFSMRINDtSNEVTGRVLISRDELKLHHHHHH
>sp|GPR111|pT_ACC_1153: T320-p on GPR111
GPGTNFTFSMRINDTSNEVtGRVLISRDELRKVPSKLHHHHHH
>sp|GPR113|pT_ACC_1154: T1076-p on GPR113
GPGTSMSEGIPWPSSEDMGtARSKLHHHHHH
>sp|GPR113|pT_ACC_1155: T146-p on GPR113
GPGTDFPDKTWPPELSRTLtLPAASASSSPRPLLTKLHHHHHH
>sp|GPR113|pT_ACC_1156: T557-p on GPR113
GPGTRIQLDRRALKNLLIAtDKVLDMDTRSLWTLAKLHHHHHH
>sp|GPR115|pT_ACC_1157: T381-p on GPR115
GPGTMMLDIRNEVKCRCNYtSVVMSFSILMSSKSMKLHHHHHH
>sp|GPR115|pT_ACC_1158: T45-p on GPR115
GPGTLKAGDKLQSPEGKPKtGRIQEKCEGPCISSSKLHHHHHH
>sp|GPR115|pT_ACC_1159: T685-p on GPR115
GPGTLKGKSRAAENASLGPtNGSKLMNRQGKLHHHHHH
>sp|GPR116|pT_ACC_1160: T221-p on GPR116
GPGTRKGYGILPGFKGVTVtGFKSGSVVVTYEVKTKLHHHHHH
>sp|GPR116|pT_ACC_1161: T474-p on GPR116
GPGTGSANIKVTFISVANLtITPDPISVSEGQNFSKLHHHHHH
>sp|GPR116|pT_ACC_1162: T604-p on GPR116
GPGTKCCIEEDGDYKVTFHtGSSSLPAAKEVNKKQKLHHHHHH
>sp|GPR116|pT_ACC_1163: T941-p on GPR116
GPGTTTVSHNTTMPFRISMtFKNNSPSGGETKCVFKLHHHHHH
>sp|GPR56|pT_ACC_1164: T343-p on GPR56
GPGTPVVLTFQHQLQPKNVtLQCVFWVEDPTLSSPKLHHHHHH
>sp|GPR56|pT_ACC_1165: T688-p on GPR56
GPGTKSNSDSARLPISSGStSSSRIKLHHHHHH
>sp|GPR64|pT_ACC_1166: T1005-p on GPR64
GPGTKEDSCNGKGRMALRRtSKRGSLHFIEQMKLHHHHHH
>sp|GPR64|pT_ACC_1167: T729-p on GPR64
GPGTLEAFHMYLALVKVFNtYIRKYILKFCIVGWGKLHHHHHH
>sp|GPR112|pT_ACC_1168: T1241-p on GPR112
GPGTSVNSHISSSATYRVHtPVSIQLVTSTSVLSSKLHHHHHH
>sp|GPR112|pT_ACC_1169: T1251-p on GPR112
GPGTTYRVHTPVSIQLVTStSVLSSDKDQMTISLGKLHHHHHH
>sp|GPR112|pT_ACC_1170: T1390-p on GPR112
GPGTFLCPEKESTSALPAYtPRTVEMIVNSTYVTHKLHHHHHH
>sp|GPR112|pT_ACC_1171: T1555-p on GPR112
GPGTSKTMHPGCLKSPCTAtSGPMSEMSSIPVNNSKLHHHHHH
>sp|GPR112|pT_ACC_1172: T1694-p on GPR112
GPGTPLSSKSTGAISSIPKtTFSPFLSATQQSSQAKLHHHHHH
>sp|GPR112|pT_ACC_1173: T1695-p on GPR112
GPGTLSSKSTGAISSIPKTtFSPFLSATQQSSQADKLHHHHHH
>sp|GPR112|pT_ACC_1174: T1965-p on GPR112
GPGTGLSENPSLSTSLRAItSTLADVKHTFEKMTTKLHHHHHH
>sp|GPR112|pT_ACC_1175: T1967-p on GPR112
GPGTSENPSLSTSLRAITStLADVKHTFEKMTTSVKLHHHHHH
>sp|GPR112|pT_ACC_1176: T2114-p on GPR112
GPGTVYISTHPEASSRTTItANPRTVSHPSSFSRKKLHHHHHH
>sp|GPR112|pT_ACC_1177: T2119-p on GPR112
GPGTHPEASSRTTITANPRtVSHPSSFSRKTMSPSKLHHHHHH
>sp|GPR112|pT_ACC_1178: T2130-p on GPR112
GPGTANPRTVSHPSSFSRKtMSPSTTDHTLSVGAMKLHHHHHH
>sp|GPR112|pT_ACC_1179: T2624-p on GPR112
GPGTLPKSLTERIPLSNLQtILFNFFGQTSLFKTKKLHHHHHH
>sp|GPR112|pT_ACC_1180: T2638-p on GPR112
GPGTQTILFNFFGQTSLFKtKNVTKALTTYVVSASKLHHHHHH
>sp|GPR112|pT_ACC_1181: T2785-p on GPR112
GPGTKLRKDYPAKILINLCtALLMLNLVFLINSWLKLHHHHHH
>sp|GPR112|pT_ACC_1182: T2930-p on GPR112
GPGTTVLVQLNSVKSQIQKtRRKMILHDLKGTMSLKLHHHHHH
>sp|GPR112|pT_ACC_1183: T503-p on GPR112
GPGTQTAFPLATTDMKIAFtVHSLTLPTRLIETTPKLHHHHHH
>sp|GPR112|pT_ACC_1184: T511-p on GPR112
GPGTTDMKIAFTVHSLTLPtRLIETTPAPRTAETEKLHHHHHH
>sp|GPR112|pT_ACC_1185: T721-p on GPR112
GPGTKASPEGKGTTANDATtARYTTAVSKLTSPWFKLHHHHHH
>sp|GPR112|pT_ACC_1186: T840-p on GPR112
GPGTPVPKSATTQRLNATVtRKEATSHYLMRKSTIKLHHHHHH
>sp|GPR112|pT_ACC_1187: T854-p on GPR112
GPGTVTRKEATSHYLMRKStIAAVAEVSPFSTMLEKLHHHHHH
>sp|GPR114|pT_ACC_1188: T527-p on GPR114
GPGTAEAKAQIEAFSSSQTtQKLHHHHHH
>sp|GPR126|pT_ACC_1189: T1147-p on GPR126
GPGTGRFRLADNSDWSKTAtNIIKKSSDNLGKSLSKLHHHHHH
>sp|GPR126|pT_ACC_1190: T1171-p on GPR126
GPGTNLGKSLSSSSIGSNStYLTSKSKSSSTTYFKKLHHHHHH
>sp|GPR126|pT_ACC_1191: T965-p on GPR126
GPGTLEAIHMYIALVKVFNtYIRRYILKFCIIGWGKLHHHHHH
>sp|GPR128|pT_ACC_1192: T154-p on GPR128
GPGTCNENLETLEKQVKDVtAPLNNISSEVQILTSKLHHHHHH
>sp|GPR128|pT_ACC_1193: T661-p on GPR128
GPGTISIKVLWKNNQNLTStKKVSSMKKIVSTLSVKLHHHHHH
>sp|latrophilin 1|pT_ACC_1194: T1156-p on latrophilin 1
GPGTYYTGTQSRIRRMWNDtVRKQTESSFMAGDINKLHHHHHH
>sp|latrophilin 1|pT_ACC_1195: T1173-p on latrophilin 1
GPGTRKQTESSFMAGDINStPTLNRGTMGNHLLTNKLHHHHHH
>sp|latrophilin 1|pT_ACC_1196: T1175-p on latrophilin 1
GPGTQTESSFMAGDINSTPtLNRGTMGNHLLTNPVKLHHHHHH
>sp|latrophilin 2|pT_ACC_1197: T1143-p on latrophilin 2
GPGTYSSGTQSRIRRMWNDtVRKQSESSFISGDINKLHHHHHH
>sp|latrophilin 2|pT_ACC_1198: T1223-p on latrophilin 2
GPGTPGHSLNNARDTSAMDtLPLNGNFNNSYSLHKKLHHHHHH
>sp|latrophilin 2|pT_ACC_1199: T416-p on latrophilin 2
GPGTPTTAVTITSSAELFKtIISTTSTTSQKGPMSKLHHHHHH
>sp|latrophilin 2|pT_ACC_1200: T432-p on latrophilin 2
GPGTIISTTSTTSQKGPMStTVAGSQEGSKGTKPPKLHHHHHH
>sp|latrophilin 2|pT_ACC_1201: T459-p on latrophilin 2
GPGTTKPPPAVSTTKIPPItNIFPLPERFCEALDSKLHHHHHH
>sp|latrophilin 2|pT_ACC_1202: T797-p on latrophilin 2
GPGTNYFNANCSFWNYSERtMMGYWSTQGCKLVDTKLHHHHHH
>sp|latrophilin 2|pT_ACC_1203: T804-p on latrophilin 2
GPGTSFWNYSERTMMGYWStQGCKLVDTNKTRTTCKLHHHHHH
>sp|latrophilin 3|pT_ACC_1204: T1140-p on latrophilin 3
GPGTSTESSIGSGKTSGSRtPGRYSTGSQSRIRRMKLHHHHHH
>sp|latrophilin 3|pT_ACC_1205: T1159-p on latrophilin 3
GPGTYSTGSQSRIRRMWNDtVRKQSESSFITGDINKLHHHHHH
>sp|latrophilin 3|pT_ACC_1206: T1431-p on latrophilin 3
GPGTRGSSDGFIVPPNKDGtPPEGSSKGPAHLVTSKLHHHHHH
>sp|latrophilin 3|pT_ACC_1207: T455-p on latrophilin 3
GPGTTSTTLRTTTLSPGRStTPSVSGRRNRSTSTPKLHHHHHH
>sp|latrophilin 3|pT_ACC_1208: T456-p on latrophilin 3
GPGTSTTLRTTTLSPGRSTtPSVSGRRNRSTSTPSKLHHHHHH
>sp|latrophilin 3|pT_ACC_1209: T610-p on latrophilin 3
GPGTMDQLVGLLDVQLRNLtPGGKDSAARSLNKAMKLHHHHHH
>sp|latrophilin 3|pT_ACC_1210: T814-p on latrophilin 3
GPGTENFNPNCSFWSYSKRtMTGYWSTQGCRLLTTKLHHHHHH
>sp|latrophilin 3|pT_ACC_1211: T816-p on latrophilin 3
GPGTFNPNCSFWSYSKRTMtGYWSTQGCRLLTTNKKLHHHHHH
>sp|latrophilin 3|pT_ACC_1212: T821-p on latrophilin 3
GPGTSFWSYSKRTMTGYWStQGCRLLTTNKTHTTCKLHHHHHH
>sp|ELTD1|pT_ACC_1213: T220-p on ELTD1
GPGTDTFVVWDKLSVNHRRtHLTKLMHTVEQATLRKLHHHHHH
>sp|ELTD1|pT_ACC_1214: T223-p on ELTD1
GPGTVVWDKLSVNHRRTHLtKLMHTVEQATLRISQKLHHHHHH
>sp|ELTD1|pT_ACC_1215: T407-p on ELTD1
GPGTTYSNETHTSCRCNHLtHFAILMSSGPSIGIKKLHHHHHH
>sp|GPR98|pT_ACC_1216: T1060-p on GPR98
GPGTATARERDFIPVEKGEtLIFEVGSRQQSISIFKLHHHHHH
>sp|GPR98|pT_ACC_1217: T132-p on GPR98
GPGTTLQKPSANVKLGWPRtVTVTILSNDNAFGIIKLHHHHHH
>sp|GPR98|pT_ACC_1218: T136-p on GPR98
GPGTPSANVKLGWPRTVTVtILSNDNAFGIISFNMKLHHHHHH
>sp|GPR98|pT_ACC_1219: T2082-p on GPR98
GPGTEPERSESVFIELLNStLVAKVQSRSIPNSPRKLHHHHHH
>sp|GPR98|pT_ACC_1220: T3367-p on GPR98
GPGTVQTIIILESSQVRYFtSDSQDYLIIASQRDDKLHHHHHH
>sp|GPR98|pT_ACC_1221: T4188-p on GPR98
GPGTAIISLVRGPGILGEVtVFWRIFPPSVGEFAEKLHHHHHH
>sp|GPR98|pT_ACC_1222: T4653-p on GPR98
GPGTPNGVVQFAPETLSKKtYSEPLALEGPLLITFKLHHHHHH
>sp|GPR98|pT_ACC_1223: T5149-p on GPR98
GPGTDISFPETTVAVAVDTtLIPVETESTTYLSTSKLHHHHHH
>sp|GPR98|pT_ACC_1224: T5158-p on GPR98
GPGTAVAVDTTLIPVETEStTYLSTSKTTTILQPTKLHHHHHH
>sp|GPR98|pT_ACC_1225: T5675-p on GPR98
GPGTTDEQLSAMMHLIEKItTEGKIQAFSVASRTLKLHHHHHH
>sp|GPR98|pT_ACC_1226: T682-p on GPR98
GPGTDFAAEVVYIPLHRDGtDGQATVYWSLKPSGFKLHHHHHH
>sp|GPR98|pT_ACC_1227: T874-p on GPR98
GPGTVLSSHGERESKLGSAtIVNITILKNDDPHGIKLHHHHHH
>sp|GPR98|pT_ACC_1228: T879-p on GPR98
GPGTGERESKLGSATIVNItILKNDDPHGIIEFVSKLHHHHHH
>sp|ADH1A|pT_ACC_1229: T151-p on ADH1A
GPGTKPIHHFLGISTFSQYtVVDENAVAKIDAASPKLHHHHHH
>sp|ADH1A|pT_ACC_1230: T179-p on ADH1A
GPGTASPLEKVCLIGCGFStGYGSAVNVAKVTPGSKLHHHHHH
>sp|ADH1A|pT_ACC_1231: T82-p on ADH1A
GPGTGHEAAGIVESVGEGVtTVKPGDKVIPLAIPQKLHHHHHH
>sp|ADH1B|pT_ACC_1232: T151-p on ADH1B
GPGTKPIHHFLGTSTFSQYtVVDENAVAKIDAASPKLHHHHHH
>sp|ADH1B|pT_ACC_1233: T179-p on ADH1B
GPGTASPLEKVCLIGCGFStGYGSAVNVAKVTPGSKLHHHHHH
>sp|ADH1B|pT_ACC_1234: T82-p on ADH1B
GPGTGHEAAGIVESVGEGVtTVKPGDKVIPLFTPQKLHHHHHH
>sp|ADH1C|pT_ACC_1235: T151-p on ADH1C
GPGTKPIHHFVGVSTFSQYtVVDENAVAKIDAASPKLHHHHHH
>sp|ADH1C|pT_ACC_1236: T82-p on ADH1C
GPGTGHEAAGIVESVGEGVtTVKPGDKVIPLFTPQKLHHHHHH
>sp|ADH4|pT_ACC_1237: T133-p on ADH4
GPGTNLKSPASDQQLMEDKtSRFTCKGKPVYHFFGKLHHHHHH
>sp|ADH4|pT_ACC_1238: T280-p on ADH4
GPGTKGGVDFALDCAGGSEtMKAALDCTTAGWGSCKLHHHHHH
>sp|ADH4|pT_ACC_1239: T355-p on ADH4
GPGTDYKNKKFNLDALVTHtLPFDKISEAFDLMNQKLHHHHHH
>sp|ADH4|pT_ACC_1240: T83-p on ADH4
GPGTGHEAAGIVESIGPGVtNVKPGDKVIPLYAPLKLHHHHHH
>sp|ADH5|pT_ACC_1241: T127-p on ADH5
GPGTQKIRVTQGKGLMPDGtSRFTCKGKTILHYMGKLHHHHHH
>sp|ADH5|pT_ACC_1242: T303-p on ADH5
GPGTVSVVVGVAASGEEIAtRPFQLVTGRTWKGTAKLHHHHHH
>sp|ADH5|pT_ACC_1243: T347-p on ADH5
GPGTVSEYMSKKIKVDEFVtHNLSFDEINKAFELMKLHHHHHH
>sp|ADH6|pT_ACC_1244: T132-p on ADH6
GPGTKQSKTQLMSDGTSRFtCKGKSIYHFGNTSTFKLHHHHHH
>sp|ADH7|pT_ACC_1245: T139-p on ADH7
GPGTCIRSDITGRGVLADGtTRFTCKGKPVHHFMNKLHHHHHH
>sp|ADH7|pT_ACC_1246: T250-p on ADH7
GPGTDLNKDKFEKAMAVGAtECISPKDSTKPISEVKLHHHHHH
>sp|ADHFE1|pT_ACC_1247: T219-p on ADHFE1
GPGTHLKVKIGITSRAIKPtLGLIDPLHTLHMPARKLHHHHHH
>sp|ADIPOR1|pT_ACC_1248: T24-p on ADIPOR1
GPGTVAQGNGAPASNREADtVELAELGPLLEEKGKKLHHHHHH
>sp|ADIPOR1|pT_ACC_1249: T53-p on ADIPOR1
GPGTGKRVIANPPKAEEEQtCPVPQEEEEEVRVLTKLHHHHHH
>sp|ADIRF|pT_ACC_1250: T50-p on ADIRF
GPGTATEAGQKAMDQLAKTtQETIDKTANQASDTFKLHHHHHH
>sp|ADIRF|pT_ACC_1251: T57-p on ADIRF
GPGTAMDQLAKTTQETIDKtANQASDTFSGIGKKFKLHHHHHH
>sp|ADIRF|pT_ACC_1252: T64-p on ADIRF
GPGTTTQETIDKTANQASDtFSGIGKKFGLLKKLHHHHHH
>sp|ADK|pT_ACC_1253: T246-p on ADK
GPGTMPYVDILFGNETEAAtFAREQGFETKDIKEIKLHHHHHH
>sp|ADNP|pT_ACC_1254: T258-p on ADNP
GPGTDHERIGYQVTAMIGHtNVVVPRSKPLMLIAPKLHHHHHH
>sp|ADNP|pT_ACC_1255: T772-p on ADNP
GPGTKGHEDDSYEARKSFLtKYFNKQPYPTRREIEKLHHHHHH
>sp|ADNP|pT_ACC_1256: T861-p on ADNP
GPGTFENHDEKDSRVNASKtADKKLNLGKEDDSSSKLHHHHHH
>sp|ADNP2|pT_ACC_1257: T1026-p on ADNP2
GPGTVTSVVPFKRQRNESRtEGPIVKDEALQILALKLHHHHHH
>sp|ADNP2|pT_ACC_1258: T866-p on ADNP2
GPGTSLVPVYVKVRPQAEGtPGSTGKRVSTCPFCFKLHHHHHH
>sp|ADNP2|pT_ACC_1259: T906-p on ADNP2
GPGTELHLKERHHIMPTVHtVLKSPAFKCIHCCGVKLHHHHHH
>sp|ADPGK|pT_ACC_1260: T412-p on ADPGK
GPGTANQLAAVAAGARVAGtQACATETIDTSRVSLKLHHHHHH
>sp|ADPGK|pT_ACC_1261: T417-p on ADPGK
GPGTAVAAGARVAGTQACAtETIDTSRVSLRAPQEKLHHHHHH
>sp|ADPRHL2|pT_ACC_1262: T64-p on ADPRHL2
GPGTTSVLRHVQSLEPDPGtPGSERTEALYYTDDTKLHHHHHH
>sp|ADRA1A|pT_ACC_1263: T233-p on ADRA1A
GPGTLKSGLKTDKSDSEQVtLRIHRKNAPAGGSGMKLHHHHHH
>sp|ADRA1A|pT_ACC_1264: T273-p on ADRA1A
GPGTSVRLLKFSREKKAAKtLGIVVGCFVLCWLPFKLHHHHHH
>sp|ADRA1A|pT_ACC_1265: T384-p on ADRA1A
GPGTGQHKDMVRIPVGSREtFYRISKTDGVCEWKFKLHHHHHH
>sp|ADRA1A|pT_ACC_1266: T411-p on ADRA1A
GPGTEWKFFSSMPRGSARItVSKDQSSCTTARVRSKLHHHHHH
>sp|ADRA1A|pT_ACC_1267: T451-p on ADRA1A
GPGTVGPSTPSLDKNHQVPtIKVHTISLSENGEEVKLHHHHHH
>sp|ADRA2A|pT_ACC_1268: T136-p on ADRA2A
GPGTIVHLCAISLDRYWSItQAIEYNLKRTPRRIKKLHHHHHH
>sp|ADRA2A|pT_ACC_1269: T246-p on ADRA2A
GPGTPSRRGPDAVAAPPGGtERRPNGLGPERSAGPKLHHHHHH
>sp|ADRA2A|pT_ACC_1270: T344-p on ADRA2A
GPGTGDSLPRRGPGATGIGtPAAGPGEERVGAAKAKLHHHHHH
>sp|ADRB1|pT_ACC_1271: T404-p on ADRB1
GPGTRLLCCARRAARRRHAtHGDRPRASGCLARPGKLHHHHHH
>sp|ADRB2|pT_ACC_1272: T360-p on ADRB2
GPGTSSLKAYGNGYSSNGNtGEQSGYHVEQEKENKKLHHHHHH
>sp|ADRB2|pT_ACC_1273: T384-p on ADRB2
GPGTEQEKENKLLCEDLPGtEDFVGHQGTVPSDNIKLHHHHHH
>sp|ADRB2|pT_ACC_1274: T393-p on ADRB2
GPGTCEDLPGTEDFVGHQGtVPSDNIDSQGRNCSTKLHHHHHH
>sp|ADRB2|pT_ACC_1275: T408-p on ADRB2
GPGTTVPSDNIDSQGRNCStNDSLLKLHHHHHH
>sp|ADRB2|pT_ACC_1276: T68-p on ADRB2
GPGTLVITAIAKFERLQTVtNYFITSLACADLVMGKLHHHHHH
>sp|ADRM1|pT_ACC_1277: T2-p on ADRM1
GPGTMtTSGALFPSLVPGSRGKLHHHHHH
>sp|ADRM1|pT_ACC_1278: T217-p on ADRM1
GPGTGSSSSSSSRSQSAAVtPSSTTSSTRATPAPSKLHHHHHH
>sp|ADRM1|pT_ACC_1279: T221-p on ADRM1
GPGTSSSSRSQSAAVTPSStTSSTRATPAPSAPAAKLHHHHHH
>sp|ADRM1|pT_ACC_1280: T37-p on ADRM1
GPGTYLVEFRAGKMSLKGTtVTPDKRKGLVYIQQTKLHHHHHH
>sp|ADRM1|pT_ACC_1281: T39-p on ADRM1
GPGTVEFRAGKMSLKGTTVtPDKRKGLVYIQQTDDKLHHHHHH
>sp|ADSL|pT_ACC_1282: T111-p on ADSL
GPGTGHCCPKAAGIIHLGAtSCYVGDNTDLIILRNKLHHHHHH
>sp|ADSL|pT_ACC_1283: T94-p on ADSL
GPGTEEEKRLRHDVMAHVHtFGHCCPKAAGIIHLGKLHHHHHH
>sp|ADSS|pT_ACC_1284: T6-p on ADSS
GPGTMAFAEtYPAASSLPNGDCGRPKLHHHHHH
>sp|ADSSL1|pT_ACC_1285: T55-p on ADSSL1
GPGTQWGDEGKGKVVDLLAtDADIISRCQGGNNAGKLHHHHHH
>sp|ADSSL1 iso2|pT_ACC_1286: T57-p on ADSSL1 iso2
GPGTRSLQLLSGHSVPAQPtPHLPSACGGPTRVTLKLHHHHHH
>sp|ADSSL1 iso2|pT_ACC_1287: T68-p on ADSSL1 iso2
GPGTPAQPTPHLPSACGGPtRVTLGEERAWRSHGSKLHHHHHH
>sp|ADSSL1 iso2|pT_ACC_1288: T71-p on ADSSL1 iso2
GPGTPTPHLPSACGGPTRVtLGEERAWRSHGSNAGKLHHHHHH
>sp|ADTRP|pT_ACC_1289: T61-p on ADTRP
GPGTMTLLNLLLQTIFYGVtCLDDVLKRTKGGKDIKLHHHHHH
>sp|AEBP1|pT_ACC_1290: T228-p on AEBP1
GPGTTHVEAREHQPEPEEEtEQPTLDYNDQIEREDKLHHHHHH
>sp|AEBP1|pT_ACC_1291: T232-p on AEBP1
GPGTAREHQPEPEEETEQPtLDYNDQIEREDYEDFKLHHHHHH
>sp|AEBP2|pT_ACC_1292: T242-p on AEBP2
GPGTSTIMDVDSTISSGRStPAMMNGQGSTTSSSKKLHHHHHH
>sp|AEN|pT_ACC_1293: T120-p on AEN
GPGTPLPSKCVAIDCEMVGtGPRGRVSELARCSIVKLHHHHHH
>sp|AEN|pT_ACC_1294: T283-p on AEN
GPGTLVEVQWEQQEARSLWtCPEDREPDSSTDMEQKLHHHHHH
>sp|AES|pT_ACC_1295: T143-p on AES
GPGTQAHQLSQLQALALPLtPLPVGLQPPSLPAVSKLHHHHHH
>sp|AES iso2|pT_ACC_1296: T49-p on AES iso2
GPGTAKVTEHVRGTRPGRAtAGPAASTRAAGSLFFKLHHHHHH
>sp|AFAP|pT_ACC_1297: T315-p on AFAP
GPGTEQVKRKKSSKSEAKGtVSKVTGKKITKIISLKLHHHHHH
>sp|AFAP|pT_ACC_1298: T337-p on AFAP
GPGTKKITKIISLGKKKPStDEQTSSAEEDVPTCGKLHHHHHH
>sp|AFAP|pT_ACC_1299: T341-p on AFAP
GPGTKIISLGKKKPSTDEQtSSAEEDVPTCGYLNVKLHHHHHH
>sp|AFAP|pT_ACC_1300: T350-p on AFAP
GPGTPSTDEQTSSAEEDVPtCGYLNVLSNSRWRERKLHHHHHH
>sp|AFAP|pT_ACC_1301: T487-p on AFAP
GPGTFMNRRVISANPYLGGtSNGYAHPSGTALHYDKLHHHHHH
>sp|AFAP|pT_ACC_1302: T497-p on AFAP
GPGTPYLGGTSNGYAHPSGtALHYDDVPCINGSLKKLHHHHHH
>sp|AFAP|pT_ACC_1303: T524-p on AFAP
GPGTGSLKGKKPPVASNGVtGKGKTLSSQPKKADPKLHHHHHH
>sp|AFAP|pT_ACC_1304: T546-p on AFAP
GPGTSSQPKKADPAAVVKRtGSNAAQYKYGKNRVEKLHHHHHH
>sp|AFAP|pT_ACC_1305: T637-p on AFAP
GPGTCRQKEAERVSLELELtEVKESLKKALAGGVTKLHHHHHH
>sp|AFAP|pT_ACC_1306: T663-p on AFAP
GPGTAGGVTLGLAIEPKSGtSSPQSPVFRHRTLENKLHHHHHH
>sp|AFAP|pT_ACC_1307: T675-p on AFAP
GPGTKSGTSSPQSPVFRHRtLENSPISSCDTSDTEKLHHHHHH
>sp|AFAP|pT_ACC_1308: T686-p on AFAP
GPGTFRHRTLENSPISSCDtSDTEGPVPVNSAAVLKLHHHHHH
>sp|AFAP|pT_ACC_1309: T689-p on AFAP
GPGTRTLENSPISSCDTSDtEGPVPVNSAAVLKKSKLHHHHHH
>sp|AFAP|pT_ACC_1310: T730-p on AFAP
GPGTGHVLRKAKEWELKNGtKLHHHHHH
>sp|AFAP1L1|pT_ACC_1311: T395-p on AFAP1L1
GPGTAELKGSMSRAAGRKItRIIGFSKKKTLADDLKLHHHHHH
>sp|AFAP1L1|pT_ACC_1312: T516-p on AFAP1L1
GPGTGRWLGLLLVEMGSRVtPEALHYDYVDVETLTKLHHHHHH
>sp|AFAP1L2|pT_ACC_1313: T284-p on AFAP1L2
GPGTVSGLPSEGASEGNQYtPDAQRFNCQKPDIAEKLHHHHHH
>sp|AFAP1L2|pT_ACC_1314: T345-p on AFAP1L2
GPGTGLKLSNLMNLGRKKStSLEPVERSLETSSYLKLHHHHHH
>sp|AFAP1L2|pT_ACC_1315: T456-p on AFAP1L2
GPGTLLLSESGSKTDPEEFtYDYVDADRVSCIVSAKLHHHHHH
>sp|AFAP1L2|pT_ACC_1316: T541-p on AFAP1L2
GPGTDDPNERESDRVYLDLtPVKSFLHGPSSAQAQKLHHHHHH
>sp|AFAP1L2|pT_ACC_1317: T61-p on AFAP1L2
GPGTKSSSSDEEYIYMNKVtINKQQNAESQGKAPEKLHHHHHH
>sp|AFAP1L2|pT_ACC_1318: T635-p on AFAP1L2
GPGTQRISFPPSCPDAVVAtPPGASPPVKDRLRVTKLHHHHHH
>sp|AFAP1L2|pT_ACC_1319: T669-p on AFAP1L2
GPGTIKLGKNRTEAEVKRYtEEKERLEKKKEEIRGKLHHHHHH
>sp|AFAP1L2|pT_ACC_1320: T774-p on AFAP1L2
GPGTDTTHLENVSPRPKAVtPASAPDCTPVNSATTKLHHHHHH
>sp|AFAP1L2|pT_ACC_1321: T788-p on AFAP1L2
GPGTVTPASAPDCTPVNSAtTLKNRPLSVVVTGKGKLHHHHHH
>sp|Afadin|pT_ACC_1322: T1081-p on Afadin
GPGTLVGLSQERAAELMTRtSSVVTLEVAKQGAIYKLHHHHHH
>sp|Afadin|pT_ACC_1323: T1086-p on Afadin
GPGTQERAAELMTRTSSVVtLEVAKQGAIYHGLATKLHHHHHH
>sp|Afadin|pT_ACC_1324: T1101-p on Afadin
GPGTTLEVAKQGAIYHGLAtLLNQPSPMMQRISDRKLHHHHHH
>sp|Afadin|pT_ACC_1325: T1136-p on Afadin
GPGTKPRPKSEGFELYNNStQNGSPESPQLPWAEYKLHHHHHH
>sp|Afadin|pT_ACC_1326: T1194-p on Afadin
GPGTQPPSPGGKSAYASGTtAKITSVSTGNLCTEEKLHHHHHH
>sp|Afadin|pT_ACC_1327: T1202-p on Afadin
GPGTSAYASGTTAKITSVStGNLCTEEQTPPPRPEKLHHHHHH
>sp|Afadin|pT_ACC_1328: T1207-p on Afadin
GPGTGTTAKITSVSTGNLCtEEQTPPPRPEAYPIPKLHHHHHH
>sp|Afadin|pT_ACC_1329: T1211-p on Afadin
GPGTKITSVSTGNLCTEEQtPPPRPEAYPIPTQTYKLHHHHHH
>sp|Afadin|pT_ACC_1330: T1232-p on Afadin
GPGTEAYPIPTQTYTREYFtFPASKSQDRMAPPQNKLHHHHHH
>sp|Afadin|pT_ACC_1331: T1330-p on Afadin
GPGTSTSSQEHLNHSSKSVtPASTLTKSGPGRWKTKLHHHHHH
>sp|Afadin|pT_ACC_1332: T1352-p on Afadin
GPGTKSGPGRWKTPAAIPAtPVAVSQPIRTDLPPPKLHHHHHH
>sp|Afadin|pT_ACC_1333: T1458-p on Afadin
GPGTQMRTQSLNPAPFSPLtAQQMKPEKPSTLQRPKLHHHHHH
>sp|Afadin|pT_ACC_1334: T1489-p on Afadin
GPGTQETVIRELQPQQQPRtIERRDLQYITVSKEEKLHHHHHH
>sp|Afadin|pT_ACC_1335: T1499-p on Afadin
GPGTQQQPRTIERRDLQYItVSKEELSSGDSLSPDKLHHHHHH
>sp|Afadin|pT_ACC_1336: T160-p on Afadin
GPGTPEKQEKEGVIQNFKRtLSKKEKKEKKKREKEKLHHHHHH
>sp|Afadin iso3|pT_ACC_1337: T1734-p on Afadin iso3
GPGTQGQDVSNKVKASRKLtELENELNTKKLHHHHHH
>sp|Afadin|pT_ACC_1338: T1815-p on Afadin
GPGTQGQDVSNKVKASRKLtELENELNTKKLHHHHHH
>sp|Afadin|pT_ACC_1339: T1823-p on Afadin
GPGTVKASRKLTELENELNtKKLHHHHHH
>sp|Afadin|pT_ACC_1340: T214-p on Afadin
GPGTAAEVYKDMPETSFTRtISNPEVVMKRRRQQKKLHHHHHH
>sp|Afadin|pT_ACC_1341: T249-p on Afadin
GPGTMQEFRSSDGRPDSGGtLRIYADSLKPNIPYKKLHHHHHH
>sp|Afadin|pT_ACC_1342: T426-p on Afadin
GPGTDSRDKPKLYRLQLSVtEVGTEKLDDNSIQLFKLHHHHHH
>sp|Afadin|pT_ACC_1343: T566-p on Afadin
GPGTSTTRLDSDRVSSASStAERGMVKPMIRVEQQKLHHHHHH
>sp|Afadin|pT_ACC_1344: T909-p on Afadin
GPGTIPTDLIENVVTVAENtADELARSDGREVQLEKLHHHHHH
>sp|Afadin|pT_ACC_1345: T976-p on Afadin
GPGTQRGFCRLIPHTRSPGtWTIYFEGADYESHLLKLHHHHHH
>sp|Afadin|pT_ACC_1346: T995-p on Afadin
GPGTYFEGADYESHLLRENtELAQPLRKEPEIITVKLHHHHHH
>sp|AF-4|pT_ACC_1347: T1039-p on AF-4
GPGTDLIKFIMSLKSFSDAtAPTQEKIFAVLCMRCKLHHHHHH
>sp|AF-4|pT_ACC_1348: T1042-p on AF-4
GPGTKFIMSLKSFSDATAPtQEKIFAVLCMRCQSIKLHHHHHH
>sp|AF-4|pT_ACC_1349: T1166-p on AF-4
GPGTHVLTAFDLWEQAEALtRKNKEFFARLSTNVCKLHHHHHH
>sp|AF-4|pT_ACC_1350: T1209-p on AF-4
GPGTHYTRQGFQQLQELTKtPKLHHHHHH
>sp|AF-4|pT_ACC_1351: T220-p on AF-4
GPGTPSPVPPLSPIHSNQQtLPRTQGSSKVHGSSNKLHHHHHH
>sp|AF-4|pT_ACC_1352: T325-p on AF-4
GPGTLKPLPEDYRQQTFEKtDLKVPAKAKLTKLKMKLHHHHHH
>sp|AF-4|pT_ACC_1353: T372-p on AF-4
GPGTEEILKEMTHSWPPPLtAIHTPSTAEPSKFPFKLHHHHHH
>sp|AF-4|pT_ACC_1354: T376-p on AF-4
GPGTKEMTHSWPPPLTAIHtPSTAEPSKFPFPTKDKLHHHHHH
>sp|AF-4|pT_ACC_1355: T697-p on AF-4
GPGTALSGPEPAKDNVEDRtPEHFALVPLTESQGPKLHHHHHH
>sp|AF-4|pT_ACC_1356: T755-p on AF-4
GPGTPLPLRDTKLLSPLRDtPPPQSLMVKITLDLLKLHHHHHH
>sp|AF-4|pT_ACC_1357: T766-p on AF-4
GPGTPLRDTPPPQSLMVKItLDLLSRIPQPPGKGSKLHHHHHH
>sp|AFF2|pT_ACC_1358: T341-p on AFF2
GPGTGKPSAASSKTKLPKFtILQTSEVSLPSDPSCKLHHHHHH
>sp|AFF2|pT_ACC_1359: T345-p on AFF2
GPGTAASSKTKLPKFTILQtSEVSLPSDPSCVEEIKLHHHHHH
>sp|AFF2|pT_ACC_1360: T397-p on AFF2
GPGTEQSTFSIPGQESQHLtPGFTLQKWNDPTTRAKLHHHHHH
>sp|AFF2|pT_ACC_1361: T401-p on AFF2
GPGTFSIPGQESQHLTPGFtLQKWNDPTTRASTKSKLHHHHHH
>sp|AFF2|pT_ACC_1362: T517-p on AFF2
GPGTSSTTDSESNEAPRVAtPEPEPPSTNKWQLDKKLHHHHHH
>sp|AFF2|pT_ACC_1363: T975-p on AFF2
GPGTKFCATFKGISVNEGDtPKKASSATITVTNTAKLHHHHHH
>sp|AFF3|pT_ACC_1364: T145-p on AFF3
GPGTTSTPAAVPVQQSKRGtMGWQKAGHPPSDGQQKLHHHHHH
>sp|AFF3|pT_ACC_1365: T310-p on AFF3
GPGTSGETNSCVEEIIREMtWLPPLSAIQAPGKVEKLHHHHHH
>sp|AFF3|pT_ACC_1366: T535-p on AFF3
GPGTEKEIKSTCKEEQRPRtANKAPGSKGVKQKSPKLHHHHHH
>sp|AFF3|pT_ACC_1367: T773-p on AFF3
GPGTKDSDEIRSLWVKIDLtLLSRIPEHLPQEPGVKLHHHHHH
>sp|AFF3|pT_ACC_1368: T847-p on AFF3
GPGTIKKSQGEKDSSSRLAtSTSNTLSANHCNMNIKLHHHHHH
>sp|AFF3|pT_ACC_1369: T852-p on AFF3
GPGTGEKDSSSRLATSTSNtLSANHCNMNINSVAIKLHHHHHH
>sp|AFF3|pT_ACC_1370: T931-p on AFF3
GPGTKPKADSQLQPHGGDLtKAAHNNSENIPLHKSKLHHHHHH
>sp|AFF3|pT_ACC_1371: T950-p on AFF3
GPGTHNNSENIPLHKSRPQtKPWSPGSNGHRDCKRKLHHHHHH
>sp|MCEF|pT_ACC_1372: T117-p on MCEF
GPGTSHQSSKWTPVGPAPStSQSQKRSSGLQSGHSKLHHHHHH
>sp|MCEF|pT_ACC_1373: T136-p on MCEF
GPGTQKRSSGLQSGHSSQRtSAGSSSGTNSSGQRHKLHHHHHH
>sp|MCEF|pT_ACC_1374: T332-p on MCEF
GPGTDEILKEMTHSWPPPLtAIHTPCKTEPSKFPFKLHHHHHH
>sp|MCEF|pT_ACC_1375: T336-p on MCEF
GPGTKEMTHSWPPPLTAIHtPCKTEPSKFPFPTKEKLHHHHHH
>sp|MCEF|pT_ACC_1376: T359-p on MCEF
GPGTKFPFPTKESQQSNFGtGEQKRYNPSKTSNGHKLHHHHHH
>sp|MCEF|pT_ACC_1377: T511-p on MCEF
GPGTIPSSQGYKKEGREQGtGNSYTDTSGPKETSSKLHHHHHH
>sp|MCEF|pT_ACC_1378: T516-p on MCEF
GPGTGYKKEGREQGTGNSYtDTSGPKETSSATPGRKLHHHHHH
>sp|MCEF|pT_ACC_1379: T518-p on MCEF
GPGTKKEGREQGTGNSYTDtSGPKETSSATPGRDSKLHHHHHH
>sp|MCEF|pT_ACC_1380: T528-p on MCEF
GPGTNSYTDTSGPKETSSAtPGRDSKTIQKGSESGKLHHHHHH
>sp|MCEF|pT_ACC_1381: T588-p on MCEF
GPGTAAAEEPRGGLKIESEtPVDLASSMPSSRHKAKLHHHHHH
>sp|MCEF|pT_ACC_1382: T674-p on MCEF
GPGTLPPSSQTPKYPESNRtPVKPSSVEEEDSFFRKLHHHHHH
>sp|MCEF|pT_ACC_1383: T834-p on MCEF
GPGTVPSKDPKTEHGSRKRtISQSSSLKSSSNSNKKLHHHHHH
>sp|MCEF|pT_ACC_1384: T867-p on MCEF
GPGTSGSSKNSSSTSKQKKtEGKTSSSSKEVKEKAKLHHHHHH
>sp|MCEF|pT_ACC_1385: T871-p on MCEF
GPGTKNSSSTSKQKKTEGKtSSSSKEVKEKAPSSSKLHHHHHH
>sp|MCEF|pT_ACC_1386: T973-p on MCEF
GPGTKNAQESKSPFPMYSEtVDLIKYTMKLKNYLAKLHHHHHH
>sp|MCEF|pT_ACC_1387: T999-p on MCEF
GPGTKNYLAPDATAADKRLtVLCLRCESLLYLRLFKLHHHHHH
>sp|LACE1|pT_ACC_1388: T140-p on LACE1
GPGTRSKPPRGLYVYGDVGtGKTMVMDMFYAYVEMKLHHHHHH
>sp|LACE1|pT_ACC_1389: T143-p on LACE1
GPGTPPRGLYVYGDVGTGKtMVMDMFYAYVEMKRKKLHHHHHH
>sp|AFG3L2|pT_ACC_1390: T150-p on AFG3L2
GPGTDIPWDDKDFRMFFLWtALFWGGVMFYLLLKRKLHHHHHH
>sp|AFG3L2|pT_ACC_1391: T221-p on AFG3L2
GPGTPVDGQYVWFNIGSVDtFERNLETLQQELGIEKLHHHHHH
>sp|AFG3L2|pT_ACC_1392: T352-p on AFG3L2
GPGTGAKIPKGAILTGPPGtGKTLLAKATAGEANVKLHHHHHH
>sp|AFG3L2|pT_ACC_1393: T560-p on AFG3L2
GPGTFEQAIERVIGGLEKKtQVLQPEEKKTVAYHEKLHHHHHH
>sp|AFG3L2|pT_ACC_1394: T763-p on AFG3L2
GPGTRPFAEKSTYEEFVEGtGSLDEDTSLPEGLKDKLHHHHHH
>sp|AFG3L2|pT_ACC_1395: T770-p on AFG3L2
GPGTTYEEFVEGTGSLDEDtSLPEGLKDWNKEREKKLHHHHHH
>sp|AFP|pT_ACC_1396: T248-p on AFP
GPGTRTFQAITVTKLSQKFtKVNFTEIQKLVLDVAKLHHHHHH
>sp|aftiphilin|pT_ACC_1397: T110-p on aftiphilin
GPGTELSAPVKGQSDVLLStTSKEIISSEMLATSIKLHHHHHH
>sp|aftiphilin|pT_ACC_1398: T111-p on aftiphilin
GPGTLSAPVKGQSDVLLSTtSKEIISSEMLATSIDKLHHHHHH
>sp|aftiphilin|pT_ACC_1399: T291-p on aftiphilin
GPGTVKEVALGRSLDNKGDtDGEDQVCVSEISIVTKLHHHHHH
>sp|aftiphilin|pT_ACC_1400: T375-p on aftiphilin
GPGTLLTSKCAHLCMDSVKtSDDEVGSPKEESRKFKLHHHHHH
>sp|aftiphilin|pT_ACC_1401: T391-p on aftiphilin
GPGTSDDEVGSPKEESRKFtNFQSPNIDPTEENDLKLHHHHHH
>sp|aftiphilin|pT_ACC_1402: T520-p on aftiphilin
GPGTDNLSEECQLARKSSGtGTEPVAKLKNGQEGEKLHHHHHH
>sp|aftiphilin|pT_ACC_1403: T614-p on aftiphilin
GPGTRKEAWQSHRTDENIDtPGTPKTHSVPSATSKKLHHHHHH
>sp|aftiphilin|pT_ACC_1404: T617-p on aftiphilin
GPGTAWQSHRTDENIDTPGtPKTHSVPSATSKGAVKLHHHHHH
>sp|aftiphilin|pT_ACC_1405: T763-p on aftiphilin
GPGTVIVPMYAAGLGMLEPtKEPLKPLSAAEKIASKLHHHHHH
>sp|aftiphilin|pT_ACC_1406: T925-p on aftiphilin
GPGTLTFMHAKVLMFPATLtPSTSSQEKADGKLHHHHHH
>sp|AGA|pT_ACC_1407: T215-p on AGA
GPGTDDRGHDTIGMVVIHKtGHIAAGTSTNGIKFKKLHHHHHH
>sp|AGA|pT_ACC_1408: T324-p on AGA
GPGTVTGSYGAACNKLSTFtQFSFMVYNSEKNQPTKLHHHHHH
>sp|CENTG2|pT_ACC_1409: T232-p on CENTG2
GPGTNVERVFQDVAQKIVAtRKKQQLSIGPCKSLPKLHHHHHH
>sp|CENTG2|pT_ACC_1410: T303-p on CENTG2
GPGTTSQKELRIDVPPTANtPTPVRKQSKRRSNLFKLHHHHHH
>sp|CENTG2|pT_ACC_1411: T305-p on CENTG2
GPGTQKELRIDVPPTANTPtPVRKQSKRRSNLFTSKLHHHHHH
>sp|CENTG2|pT_ACC_1412: T604-p on CENTG2
GPGTASLQSCESSKNKSRLtSQSEAMALQSIRNMRKLHHHHHH
>sp|CENTG2|pT_ACC_1413: T836-p on CENTG2
GPGTLLQYGCPDERFVLMAtPNLSRRNNNRNNSSGKLHHHHHH
>sp|AGAP11|pT_ACC_1414: T24-p on AGAP11
GPGTEIHHHITERDADRSLtILDEQLYSFAFSTVHKLHHHHHH
>sp|AGAP11|pT_ACC_1415: T41-p on AGAP11
GPGTLDEQLYSFAFSTVHItKKRNGGGSLNNYSSSKLHHHHHH
>sp|AGAP11|pT_ACC_1416: T416-p on AGAP11
GPGTNDLANSIWEGSSQGQtKPSIESTREEKERWIKLHHHHHH
>sp|AGAP11|pT_ACC_1417: T94-p on AGAP11
GPGTPTPICKQSMGWSNLFtSEKGSDPDKGRKALEKLHHHHHH
>sp|CENTG1|pT_ACC_1418: T1006-p on CENTG1
GPGTWPRELTLVLTAIGNDtANRVWESDTRGRAKPKLHHHHHH
>sp|CENTG1|pT_ACC_1419: T1170-p on CENTG1
GPGTAATTPSAATTPSITAtPSPRRRSSAASVGRAKLHHHHHH
>sp|CENTG1|pT_ACC_1420: T252-p on CENTG1
GPGTAATAAAAGGGGSTAStSGGVGAGAGARGKLSKLHHHHHH
>sp|CENTG1|pT_ACC_1421: T593-p on CENTG1
GPGTACKSLPSSPSHSAAStPVAGQASNGGHTSDYKLHHHHHH
>sp|CENTG1|pT_ACC_1422: T605-p on CENTG1
GPGTAASTPVAGQASNGGHtSDYSSSLPSSPNVGHKLHHHHHH
>sp|CENTG1|pT_ACC_1423: T635-p on CENTG1
GPGTHRELRAEAAAVAGLStPGSLHRAAKRRTSLFKLHHHHHH
>sp|CENTG1|pT_ACC_1424: T647-p on CENTG1
GPGTGLSTPGSLHRAAKRRtSLFANRRGSDSEKRSKLHHHHHH
>sp|CENTG1|pT_ACC_1425: T809-p on CENTG1
GPGTKHLLKPDRNLARALStDCTPSGDLSPLSREPKLHHHHHH
>sp|CENTG3|pT_ACC_1426: T324-p on CENTG3
GPGTISQRELRIETIAASStPTPIRKQSKRRSNIFKLHHHHHH
>sp|CENTG3|pT_ACC_1427: T326-p on CENTG3
GPGTQRELRIETIAASSTPtPIRKQSKRRSNIFTSKLHHHHHH
>sp|CENTG3 iso3|pT_ACC_1428: T326-p on CENTG3 iso3
GPGTQRELRIETIAASSTPtPIRKQSKRRSNIFTIKLHHHHHH
>sp|CENTG3|pT_ACC_1429: T438-p on CENTG3
GPGTTVKVPGKRLPRATPAtAPGTSPRANGLSVERKLHHHHHH
>sp|CENTG3|pT_ACC_1430: T442-p on CENTG3
GPGTPGKRLPRATPATAPGtSPRANGLSVERSNTQKLHHHHHH
>sp|AGAP4|pT_ACC_1431: T232-p on AGAP4
GPGTPTPVCKRSMRWSNLFtSEKGSDPDKERKAPEKLHHHHHH
>sp|AGAP4|pT_ACC_1432: T312-p on AGAP4
GPGTGDYMKNIHKKEIDLQtSTIKVPGKWPSLATSKLHHHHHH
>sp|CTGLF3|pT_ACC_1433: T232-p on CTGLF3
GPGTPTPVCKRSMRWSNLFtSEKGSDPDKERKAPEKLHHHHHH
>sp|CTGLF3|pT_ACC_1434: T312-p on CTGLF3
GPGTGDYMKNIHKKEIDLQtSTIKVPGKWPSLATSKLHHHHHH
>sp|CTGLF4|pT_ACC_1435: T232-p on CTGLF4
GPGTPTPVCKRSMRWSNLFtSEKGSDPDKERKAPEKLHHHHHH
>sp|CTGLF4|pT_ACC_1436: T312-p on CTGLF4
GPGTGDYMKYIHKKEIDLQtSTIKVPGKWPSLATLKLHHHHHH
>sp|CTGLF4|pT_ACC_1437: T326-p on CTGLF4
GPGTQTSTIKVPGKWPSLAtLACTPISSSKSDGLSKLHHHHHH
>sp|CTGLF4|pT_ACC_1438: T529-p on CTGLF4
GPGTNDLANSIWEGSSQGRtKPTEKSTREEKERWIKLHHHHHH
>sp|CTGLF4|pT_ACC_1439: T532-p on CTGLF4
GPGTANSIWEGSSQGRTKPtEKSTREEKERWIRSKKLHHHHHH
>sp|CTGLF6|pT_ACC_1440: T300-p on CTGLF6
GPGTPTPVCKRSMRWSNLFtSEKGSDPDKERKAPEKLHHHHHH
>sp|AGBL1|pT_ACC_1441: T954-p on AGBL1
GPGTMESSYCGCNQGPYQCtQRLLERTKNERAHPVKLHHHHHH
>sp|AGBL2|pT_ACC_1442: T644-p on AGBL2
GPGTMESTFGGSTLGNKRDtHFTIEDLKSLGYHVCKLHHHHHH
>sp|AGBL2|pT_ACC_1443: T647-p on AGBL2
GPGTTFGGSTLGNKRDTHFtIEDLKSLGYHVCDTLKLHHHHHH
>sp|AGBL3|pT_ACC_1444: T229-p on AGBL3
GPGTNMRAGIVYRFTIVNFtKPASLYSRGMRPLFYKLHHHHHH
>sp|AGBL3|pT_ACC_1445: T53-p on AGBL3
GPGTALLTADSFGDPFFPRtTQILLEYQLGRWVPRKLHHHHHH
>sp|AGBL3|pT_ACC_1446: T54-p on AGBL3
GPGTLLTADSFGDPFFPRTtQILLEYQLGRWVPRLKLHHHHHH
>sp|AGBL3|pT_ACC_1447: T634-p on AGBL3
GPGTDSSESIDSLTYLLKLtSQKKHLKTKKERNSTKLHHHHHH
>sp|AGBL3|pT_ACC_1448: T649-p on AGBL3
GPGTTSQKKHLKTKKERNStIASHQNARGQEVYDRKLHHHHHH
>sp|AGBL3|pT_ACC_1449: T805-p on AGBL3
GPGTLKSKIKECISFQSKKtGINWTDDEKRSYKDKKLHHHHHH
>sp|AGBL3|pT_ACC_1450: T810-p on AGBL3
GPGTKECISFQSKKTGINWtDDEKRSYKDKGIVQTKLHHHHHH
>sp|AGBL4|pT_ACC_1451: T382-p on AGBL4
GPGTSYSSTSFNRDAVKAGtGRRFLGGLLDHTSYCKLHHHHHH
>sp|AGBL5|pT_ACC_1452: T606-p on AGBL5
GPGTAWMLKHVRNSRGLSStLNVGVNKKRGLRTPPKLHHHHHH
>sp|AGBL5|pT_ACC_1453: T811-p on AGBL5
GPGTPTRRGMKGSSGPTSPtPRTRESSELELGSCSKLHHHHHH
>sp|RAGE iso2|pT_ACC_1454: T271-p on RAGE iso2
GPGTHWMKDVSDLERGAGRtRRGGANCRLCGRIRAKLHHHHHH
>sp|RAGE iso9|pT_ACC_1455: T278-p on RAGE iso9
GPGTAQPSPQIHWMKDGLRtREPTAVWPPIPATGPKLHHHHHH
>sp|RAGE iso9|pT_ACC_1456: T291-p on RAGE iso9
GPGTLRTREPTAVWPPIPAtGPRKAVLSASASSNQKLHHHHHH
>sp|RIP|pT_ACC_1457: T151-p on RIP
GPGTVASVHASISGSSASStSSTPEVKPLKSLLGDKLHHHHHH
>sp|RIP|pT_ACC_1458: T154-p on RIP
GPGTVHASISGSSASSTSStPEVKPLKSLLGDSAPKLHHHHHH
>sp|RIP|pT_ACC_1459: T170-p on RIP
GPGTPEVKPLKSLLGDSAPtLHLNKGTPSQSPVVGKLHHHHHH
>sp|RIP|pT_ACC_1460: T177-p on RIP
GPGTSLLGDSAPTLHLNKGtPSQSPVVGRSQGQQQKLHHHHHH
>sp|RIP|pT_ACC_1461: T298-p on RIP
GPGTAHFDNFPKSSSADFGtFNTSQSHQTASAVSKKLHHHHHH
>sp|RIP|pT_ACC_1462: T301-p on RIP
GPGTDNFPKSSSADFGTFNtSQSHQTASAVSKVSTKLHHHHHH
>sp|RIP|pT_ACC_1463: T307-p on RIP
GPGTSSADFGTFNTSQSHQtASAVSKVSTNKAGLQKLHHHHHH
>sp|RIP|pT_ACC_1464: T323-p on RIP
GPGTASAVSKVSTNKAGLQtADKYAALANLDNIFSKLHHHHHH
>sp|RIP|pT_ACC_1465: T544-p on RIP
GPGTFGQVAAAGVSSNPFMtGAPTGQFPTGSSSTNKLHHHHHH
>sp|RIP|pT_ACC_1466: T558-p on RIP
GPGTMTGAPTGQFPTGSSStNPFLKLHHHHHH
>sp|HRBL|pT_ACC_1467: T163-p on HRBL
GPGTPDQVKGPTYTKGSAStPVQGSIPEGKPLRTLKLHHHHHH
>sp|HRBL|pT_ACC_1468: T210-p on HRBL
GPGTQPVSQSHARTSQARStQPPPHSSVKKASTDLKLHHHHHH
>sp|AGGF1|pT_ACC_1469: T16-p on AGGF1
GPGTMASEAPSPPRSPPPPtSPEPELAQLRRKVEKKLHHHHHH
>sp|AGGF1|pT_ACC_1470: T341-p on AGGF1
GPGTHKNSPPKVTVPTSGNtIESPLHENISNSTSFKLHHHHHH
>sp|AGGF1|pT_ACC_1471: T445-p on AGGF1
GPGTAVNPATIGREKDMEHtLRIPEVGVSKFHAEIKLHHHHHH
>sp|AGGF1|pT_ACC_1472: T647-p on AGGF1
GPGTWKKGEGLGKDGGGMKtPIQLQLRRTHAGLGTKLHHHHHH
>sp|AGK|pT_ACC_1473: T421-p on AGK
GPGTFFCDPRKREQMLTSPtQKLHHHHHH
>sp|GDE|pT_ACC_1474: T1130-p on GDE
GPGTGRYVEARNIILAFAGtLRHGLIPNLLGEGIYKLHHHHHH
>sp|GDE|pT_ACC_1475: T1245-p on GDE
GPGTMKDEGFNITAGVDEEtGFVYGGNRFNCGTWMKLHHHHHH
>sp|GDE|pT_ACC_1476: T1277-p on GDE
GPGTKMGESDRARNRGIPAtPRDGSAVEIVGLSKSKLHHHHHH
>sp|GDE|pT_ACC_1477: T420-p on GDE
GPGTFYERLAGHGPKLGPVtRKHPLVTRYFTFPFEKLHHHHHH
>sp|GDE|pT_ACC_1478: T56-p on GDE
GPGTGKAVTVYTNYPFPGEtFNREKFRSLDWENPTKLHHHHHH
>sp|AGMO|pT_ACC_1479: T32-p on AGMO
GPGTRMLFYTMKPSETSFQtLEEVPDYVKKATPFFKLHHHHHH
>sp|AGMO|pT_ACC_1480: T44-p on AGMO
GPGTSFQTLEEVPDYVKKAtPFFISLMLLELVVSWKLHHHHHH
>sp|AGO1|pT_ACC_1481: T335-p on AGO1
GPGTYPHLPCLQVGQEQKHtYLPLEVCNIVAGQRCKLHHHHHH
>sp|AGO1|pT_ACC_1482: T509-p on AGO1
GPGTQGADSVEPMFRHLKNtYSGLQLIIVILPGKTKLHHHHHH
>sp|AGO1|pT_ACC_1483: T524-p on AGO1
GPGTTYSGLQLIIVILPGKtPVYAEVKRVGDTLLGKLHHHHHH
>sp|AGO1|pT_ACC_1484: T626-p on AGO1
GPGTAVVGSMDAHPSRYCAtVRVQRPRQEIIEDLSKLHHHHHH
>sp|AGO1|pT_ACC_1485: T850-p on AGO1
GPGTRDPQALAKAVQVHQDtLRTMYFAKLHHHHHH
>sp|AGO2|pT_ACC_1486: T303-p on AGO2
GPGTPASHQTFPLQQESGQtVECTVAQYFKDRHKLKLHHHHHH
>sp|AGO2|pT_ACC_1487: T307-p on AGO2
GPGTQTFPLQQESGQTVECtVAQYFKDRHKLVLRYKLHHHHHH
>sp|AGO2|pT_ACC_1488: T337-p on AGO2
GPGTYPHLPCLQVGQEQKHtYLPLEVCNIVAGQRCKLHHHHHH
>sp|AGO2|pT_ACC_1489: T357-p on AGO2
GPGTEVCNIVAGQRCIKKLtDNQTSTMIRATARSAKLHHHHHH
>sp|AGO2|pT_ACC_1490: T390-p on AGO2
GPGTRQEEISKLMRSASFNtDPYVREFGIMVKDEMKLHHHHHH
>sp|AGO2|pT_ACC_1491: T526-p on AGO2
GPGTTYAGLQLVVVILPGKtPVYAEVKRVGDTVLGKLHHHHHH
>sp|AGO2|pT_ACC_1492: T759-p on AGO2
GPGTTEFDFYLCSHAGIQGtSRPSHYHVLWDDNRFKLHHHHHH
>sp|AGO2|pT_ACC_1493: T830-p on AGO2
GPGTYHLVDKEHDSAEGSHtSGQSNGRDHQALAKAKLHHHHHH
>sp|AGO2|pT_ACC_1494: T852-p on AGO2
GPGTRDHQALAKAVQVHQDtLRTMYFAKLHHHHHH
>sp|AGO3|pT_ACC_1495: T275-p on AGO3
GPGTTKEIKGLKVEVTHCGtMRRKYRVCNVTRRPAKLHHHHHH
>sp|AGO3|pT_ACC_1496: T338-p on AGO3
GPGTYPHLPCLQVGQEQKHtYLPLEVCNIVAGQRCKLHHHHHH
>sp|AGO3|pT_ACC_1497: T445-p on AGO3
GPGTTPSHGVWDMRGKQFHtGVEIKMWAIACFATQKLHHHHHH
>sp|AGO3|pT_ACC_1498: T512-p on AGO3
GPGTQGADSVEPMFRHLKNtYSGLQLIIVILPGKTKLHHHHHH
>sp|AGO3|pT_ACC_1499: T527-p on AGO3
GPGTTYSGLQLIIVILPGKtPVYAEVKRVGDTLLGKLHHHHHH
>sp|AGO4|pT_ACC_1500: T108-p on AGO4
GPGTAHPLPIGRDRVDMEVtLPGEGKDQTFKVSVQKLHHHHHH
>sp|AGO4|pT_ACC_1501: T327-p on AGO4
GPGTYPHLPCLQVGQEQKHtYLPLEVCNIVAGQRCKLHHHHHH
>sp|AGO4|pT_ACC_1502: T518-p on AGO4
GPGTTYVGLQLIVVILPGKtPVYAEVKRVGDTLLGKLHHHHHH
>sp|AGPAT1|pT_ACC_1503: T168-p on AGPAT1
GPGTGDAISVMSEVAQTLLtQDVRVWVFPEGTRNHKLHHHHHH
>sp|AGPAT1|pT_ACC_1504: T225-p on AGPAT1
GPGTMSSYQDFYCKKERRFtSGQCQVRVLPPVPTEKLHHHHHH
>sp|AGPAT2|pT_ACC_1505: T233-p on AGPAT2
GPGTFTSGTVTVQVLEAIPtSGLTAADVPALVDTCKLHHHHHH
>sp|AGPAT2|pT_ACC_1506: T237-p on AGPAT2
GPGTTVTVQVLEAIPTSGLtAADVPALVDTCHRAMKLHHHHHH
>sp|AGPAT2|pT_ACC_1507: T262-p on AGPAT2
GPGTTCHRAMRTTFLHISKtPQENGATAGSGVQPAKLHHHHHH
>sp|AGPAT3|pT_ACC_1508: T154-p on AGPAT3
GPGTLEIVFCKRKWEEDRDtVVEGLRRLSDYPEYMKLHHHHHH
>sp|AGPAT3|pT_ACC_1509: T212-p on AGPAT3
GPGTLPVLKYHLLPRTKGFtTAVKCLRGTVAAVYDKLHHHHHH
>sp|AGPAT3|pT_ACC_1510: T213-p on AGPAT3
GPGTPVLKYHLLPRTKGFTtAVKCLRGTVAAVYDVKLHHHHHH
>sp|AGPAT3|pT_ACC_1511: T77-p on AGPAT3
GPGTVMLLEWWSCTECTLFtDQATVERFGKEHAVIKLHHHHHH
>sp|AGPAT5|pT_ACC_1512: T164-p on AGPAT5
GPGTEKEMRNKLQSYVDAGtPMYLVIFPEGTRYNPKLHHHHHH
>sp|AGPAT5|pT_ACC_1513: T321-p on AGPAT5
GPGTRFPGKSVNSKLSIKKtLPSMLILSGLTAGMLKLHHHHHH
>sp|AGPAT5|pT_ACC_1514: T338-p on AGPAT5
GPGTPSMLILSGLTAGMLMtDAGRKLYVNTWIYGTKLHHHHHH
>sp|AGPS|pT_ACC_1515: T127-p on AGPS
GPGTELTGKRYPLSGMGLPtFKEWIQNTLGVNVEHKLHHHHHH
>sp|AGPS|pT_ACC_1516: T155-p on AGPS
GPGTVEHKTTSKASLNPSDtPPSVVNEDFLHDLKEKLHHHHHH
>sp|AGPS|pT_ACC_1517: T68-p on AGPS
GPGTLSTNECKARRAASAAtAAPTATPAAQESGTIKLHHHHHH
>sp|AGPS|pT_ACC_1518: T72-p on AGPS
GPGTECKARRAASAATAAPtATPAAQESGTIPKKRKLHHHHHH
>sp|AGPS|pT_ACC_1519: T74-p on AGPS
GPGTKARRAASAATAAPTAtPAAQESGTIPKKRQEKLHHHHHH
>sp|AGPS|pT_ACC_1520: T82-p on AGPS
GPGTATAAPTATPAAQESGtIPKKRQEVMKWNGWGKLHHHHHH
>sp|AGR2|pT_ACC_1521: T113-p on AGR2
GPGTQKLAEQFVLLNLVYEtTDKHLSPDGQYVPRIKLHHHHHH
>sp|AGR2|pT_ACC_1522: T114-p on AGR2
GPGTKLAEQFVLLNLVYETtDKHLSPDGQYVPRIMKLHHHHHH
>sp|AGR2|pT_ACC_1523: T157-p on AGR2
GPGTTGRYSNRLYAYEPADtALLLDNMKKALKLLKKLHHHHHH
>sp|agrin|pT_ACC_1524: T1165-p on agrin
GPGTYTPEMADPKSELFGEtARSIESTLDDLFRNSKLHHHHHH
>sp|agrin|pT_ACC_1525: T1275-p on agrin
GPGTATSGAIAAGATARATtASRLPSSAVTPRAPHKLHHHHHH
>sp|agrin|pT_ACC_1526: T1510-p on agrin
GPGTVGGVPEDQAAVALERtFVGAGLRGCIRLLDVKLHHHHHH
>sp|agrin|pT_ACC_1527: T1540-p on agrin
GPGTVNNQRLELGIGPGAAtRGSGVGECGDHPCLPKLHHHHHH
>sp|agrin|pT_ACC_1528: T1725-p on agrin
GPGTAAVIRSREPVTLGAWtRVSLERNGRKGALRVKLHHHHHH
>sp|agrin|pT_ACC_1529: T258-p on agrin
GPGTGSRDPCSNVTCSFGStCARSADGLTASCLCPKLHHHHHH
>sp|Nna1|pT_ACC_1530: T1167-p on Nna1
GPGTLLDFENDLIESSCKVtSPTTYVLDEDEPRFLKLHHHHHH
>sp|Nna1|pT_ACC_1531: T280-p on Nna1
GPGTNMLIRKGILQSLKSVtNIKLGRKAFIDANGMKLHHHHHH
>sp|Nna1|pT_ACC_1532: T60-p on Nna1
GPGTILHLAQSQEKTRREMtAKGSTGMEILLSTLEKLHHHHHH
>sp|Nna1|pT_ACC_1533: T65-p on Nna1
GPGTQSQEKTRREMTAKGStGMEILLSTLENTKDLKLHHHHHH
>sp|AT1|pT_ACC_1534: T332-p on AT1
GPGTLKYIPPKAKSHSNLStKMSTLSYRPSDNVSSKLHHHHHH
>sp|AT1|pT_ACC_1535: T336-p on AT1
GPGTPPKAKSHSNLSTKMStLSYRPSDNVSSSTKKKLHHHHHH
>sp|AGTRAP|pT_ACC_1536: T135-p on AGTRAP
GPGTHTGFLGSSQDRSAYQtIDSAEAPADPFAVPEKLHHHHHH
>sp|AGXT|pT_ACC_1537: T9-p on AGXT
GPGTMASHKLLVtPPKALLKPLSIPNQLKLHHHHHH
>sp|AGXT2|pT_ACC_1538: T212-p on AGXT2
GPGTYHGCSPYTLGLTNVGtYKMELPGGTGCQPTMKLHHHHHH
>sp|ELYS|pT_ACC_1539: T1050-p on ELYS
GPGTPLSAVPKQVVTGTVLtRSVFINNVLSKIGEVKLHHHHHH
>sp|ELYS|pT_ACC_1540: T1075-p on ELYS
GPGTSKIGEVWASKEPINStTPFNSSKIEEPSPIVKLHHHHHH
>sp|ELYS|pT_ACC_1541: T1076-p on ELYS
GPGTKIGEVWASKEPINSTtPFNSSKIEEPSPIVYKLHHHHHH
>sp|ELYS|pT_ACC_1542: T1105-p on ELYS
GPGTVYSLPAPELPEAFFGtPISKASQKISRLLDLKLHHHHHH
>sp|ELYS|pT_ACC_1543: T1175-p on ELYS
GPGTSPQAISRASELHLLEtPLVVKKAKSLAMSVTKLHHHHHH
>sp|ELYS|pT_ACC_1544: T1191-p on ELYS
GPGTPLVVKKAKSLAMSVTtSGFSEFTPQSILRSTKLHHHHHH
>sp|ELYS|pT_ACC_1545: T1198-p on ELYS
GPGTKSLAMSVTTSGFSEFtPQSILRSTLRSTPLAKLHHHHHH
>sp|ELYS|pT_ACC_1546: T1210-p on ELYS
GPGTSEFTPQSILRSTLRStPLASPSPSPGRSPQRKLHHHHHH
>sp|ELYS|pT_ACC_1547: T1229-p on ELYS
GPGTSPSPSPGRSPQRLKEtRISFVEEDVHPKWIPKLHHHHHH
>sp|ELYS|pT_ACC_1548: T1256-p on ELYS
GPGTKWIPGAADDSKLEVFtTPKKCAVPVETEWLKKLHHHHHH
>sp|ELYS|pT_ACC_1549: T1257-p on ELYS
GPGTWIPGAADDSKLEVFTtPKKCAVPVETEWLKSKLHHHHHH
>sp|ELYS|pT_ACC_1550: T1276-p on ELYS
GPGTCAVPVETEWLKSKDRtTSFFLNSPEKEHQEMKLHHHHHH
>sp|ELYS|pT_ACC_1551: T1369-p on ELYS
GPGTQTEKDGDKDVFASEVtPSDLQKQMGNLEDAEKLHHHHHH
>sp|ELYS|pT_ACC_1552: T1436-p on ELYS
GPGTIFTQKSKVPVLDEGLtSVETYTPAIRANDNKKLHHHHHH
>sp|ELYS|pT_ACC_1553: T1442-p on ELYS
GPGTKVPVLDEGLTSVETYtPAIRANDNKSMADVLKLHHHHHH
>sp|ELYS|pT_ACC_1554: T1517-p on ELYS
GPGTDLPEEKLPISDSPPDtQEIHVIEQEKLEAQDKLHHHHHH
>sp|ELYS|pT_ACC_1555: T1656-p on ELYS
GPGTLPSAVTSDQKSQKVDtLPYVPEPIKVAIAENKLHHHHHH
>sp|ELYS|pT_ACC_1556: T1764-p on ELYS
GPGTVNVKSAQQEASADVAtPKMPGQSVRKKTRKAKLHHHHHH
>sp|ELYS|pT_ACC_1557: T1808-p on ELYS
GPGTVRGLSQNQQIPQNSVtPRRGRRKKEVNQDILKLHHHHHH
>sp|ELYS iso2|pT_ACC_1558: T1843-p on ELYS iso2
GPGTVRGLSQNQQIPQNSVtPRRGRRKKEVNQDILKLHHHHHH
>sp|ELYS|pT_ACC_1559: T1868-p on ELYS
GPGTAVEETTKKEVKVSSVtKRTPRRIKRSVENQEKLHHHHHH
>sp|ELYS|pT_ACC_1560: T1871-p on ELYS
GPGTETTKKEVKVSSVTKRtPRRIKRSVENQESVEKLHHHHHH
>sp|ELYS|pT_ACC_1561: T1917-p on ELYS
GPGTMIRKLRSTNLDASENtGNKQDDKSSDKQLRIKLHHHHHH
>sp|ELYS|pT_ACC_1562: T2010-p on ELYS
GPGTRSPKKKEAPSIRRRStRNTPAKSENVDVGKPKLHHHHHH
>sp|ELYS|pT_ACC_1563: T2013-p on ELYS
GPGTKKKEAPSIRRRSTRNtPAKSENVDVGKPALGKLHHHHHH
>sp|ELYS|pT_ACC_1564: T2087-p on ELYS
GPGTMTHKETNEQEERLLAtASFTKSSRSSRTRSSKLHHHHHH
>sp|ELYS|pT_ACC_1565: T2091-p on ELYS
GPGTETNEQEERLLATASFtKSSRSSRTRSSKAILKLHHHHHH
>sp|ELYS|pT_ACC_1566: T2239-p on ELYS
GPGTLASPADGVKSKPRKTtEVTGTGLGRNRKKLSKLHHHHHH
>sp|ELYS|pT_ACC_1567: T2242-p on ELYS
GPGTPADGVKSKPRKTTEVtGTGLGRNRKKLSSYPKLHHHHHH
>sp|ELYS iso2|pT_ACC_1568: T2274-p on ELYS iso2
GPGTLASPADGVKSKPRKTtEVTGTGLGRNRKKLSKLHHHHHH
>sp|ELYS iso2|pT_ACC_1569: T2277-p on ELYS iso2
GPGTPADGVKSKPRKTTEVtGTGLGRNRKKLSSYPKLHHHHHH
>sp|ELYS|pT_ACC_1570: T501-p on ELYS
GPGTGVVHLTCTGFQKETLtFLKKSGPSLNELIPDKLHHHHHH
>sp|ELYS|pT_ACC_1571: T747-p on ELYS
GPGTLGERIEKLWKRDEGGtGKYPPASLHAVLDMYKLHHHHHH
>sp|SAHH|pT_ACC_1572: T136-p on SAHH
GPGTKDGPLNMILDDGGDLtNLIHTKYPQLLPGIRKLHHHHHH
>sp|SAHH|pT_ACC_1573: T410-p on SAHH
GPGTAEAHLGKLNVKLTKLtEKQAQYLGMSCDGPFKLHHHHHH
>sp|AHCYL1|pT_ACC_1574: T35-p on AHCYL1
GPGTKEIEDAEKYSFMATVtKAPKKQIQFADDMQEKLHHHHHH
>sp|AHCYL1|pT_ACC_1575: T372-p on AHCYL1
GPGTVVKLNEVIRQVDVVItCTGNKNVVTREHLDRKLHHHHHH
>sp|AHCYL1|pT_ACC_1576: T374-p on AHCYL1
GPGTKLNEVIRQVDVVITCtGNKNVVTREHLDRMKKLHHHHHH
>sp|AHCYL1|pT_ACC_1577: T402-p on AHCYL1
GPGTRMKNSCIVCNMGHSNtEIDVTSLRTPELTWEKLHHHHHH
>sp|AHCYL1|pT_ACC_1578: T407-p on AHCYL1
GPGTCIVCNMGHSNTEIDVtSLRTPELTWERVRSQKLHHHHHH
>sp|AHCYL1|pT_ACC_1579: T72-p on AHCYL1
GPGTKTGRRSLSRSISQSStDSYSSAASYTDSSDDKLHHHHHH
>sp|AHCYL2|pT_ACC_1580: T111-p on AHCYL2
GPGTQRHRDGGEALVSPDGtVTEAPRTVKKQIQFAKLHHHHHH
>sp|AHCYL2|pT_ACC_1581: T118-p on AHCYL2
GPGTEALVSPDGTVTEAPRtVKKQIQFADQKQEFNKLHHHHHH
>sp|AHCYL2|pT_ACC_1582: T163-p on AHCYL2
GPGTISQSSTDSYSSAASYtDSSDDETSPRDKQQKKLHHHHHH
>sp|AHCYL2|pT_ACC_1583: T170-p on AHCYL2
GPGTSYSSAASYTDSSDDEtSPRDKQQKNSKGSSDKLHHHHHH
>sp|AHCYL2|pT_ACC_1584: T338-p on AHCYL2
GPGTPNMFKKIKGIVEESVtGVHRLYQLSKAGKLCKLHHHHHH
>sp|AHCYL2|pT_ACC_1585: T483-p on AHCYL2
GPGTRMKNSCIVCNMGHSNtEIDVASLRTPELTWEKLHHHHHH
>sp|AHDC1|pT_ACC_1586: T1052-p on AHDC1
GPGTFFSSSEGAPFSGSAPtPLRCDSRASTVSPGGKLHHHHHH
>sp|AHDC1|pT_ACC_1587: T1401-p on AHDC1
GPGTPPTVFDAGLQKAYSPtCSPTLGFKEELRPPPKLHHHHHH
>sp|AHDC1|pT_ACC_1588: T1405-p on AHDC1
GPGTFDAGLQKAYSPTCSPtLGFKEELRPPPTKLAKLHHHHHH
>sp|AHDC1|pT_ACC_1589: T1511-p on AHDC1
GPGTEAACLSAPHLASPPAtPKADKEPLEMARPPGKLHHHHHH
>sp|AHDC1|pT_ACC_1590: T34-p on AHDC1
GPGTPDYLREPKYYPGGPPtPRPLLPTRPPASPPDKLHHHHHH
>sp|AHDC1|pT_ACC_1591: T41-p on AHDC1
GPGTKYYPGGPPTPRPLLPtRPPASPPDKAFSTHAKLHHHHHH
>sp|AHDC1|pT_ACC_1592: T458-p on AHDC1
GPGTPGPVSVPELKPESSQtPVVSTRKGKCRGVRRKLHHHHHH
>sp|AHDC1|pT_ACC_1593: T463-p on AHDC1
GPGTVPELKPESSQTPVVStRKGKCRGVRRMVVKMKLHHHHHH
>sp|AHDC1|pT_ACC_1594: T491-p on AHDC1
GPGTVKMAKIPVSLGRRNKtTYKVSSLSSSLSVEGKLHHHHHH
>sp|AHDC1|pT_ACC_1595: T492-p on AHDC1
GPGTKMAKIPVSLGRRNKTtYKVSSLSSSLSVEGKKLHHHHHH
>sp|AHDC1|pT_ACC_1596: T639-p on AHDC1
GPGTRQSQCAGRCSPPRCWtPSEPESVHQAPDTQSKLHHHHHH
>sp|AHDC1|pT_ACC_1597: T943-p on AHDC1
GPGTSYGLTPAASDCRAAEtFPKLVPPPSAMARSPKLHHHHHH
>sp|AHDC1|pT_ACC_1598: T99-p on AHDC1
GPGTLPPRAARPVSQARCPtPVGDGSSSRRCWDNGKLHHHHHH
>sp|AHI1|pT_ACC_1599: T1071-p on AHI1
GPGTVVALYDYTANRSDELtIHRGDIIRVFFKDNEKLHHHHHH
>sp|AHI1|pT_ACC_1600: T145-p on AHI1
GPGTIKTVPQLTTQDLKPEtPENKVDSTHQKTHTKKLHHHHHH
>sp|AHI1|pT_ACC_1601: T180-p on AHI1
GPGTVDHQKSEKANEGREEtDLEEDEELMQAYQCHKLHHHHHH
>sp|AHI1|pT_ACC_1602: T258-p on AHI1
GPGTVFSKAETSTLTISGDtVEGEQKKESSVRSVSKLHHHHHH
>sp|AHI1|pT_ACC_1603: T503-p on AHI1
GPGTANINSKLRLQLYYPPtKPRSPLSVVEAFEWWKLHHHHHH
>sp|AHNAK|pT_ACC_1604: T101-p on AHNAK
GPGTLHRKGDRSPEPGQTWtREVFSSCSSEVVLSGKLHHHHHH
>sp|AHNAK|pT_ACC_1605: T1192-p on AHNAK
GPGTKLKGPKFKMPEMHFKtPKISMPDVDLHLKGPKLHHHHHH
>sp|AHNAK|pT_ACC_1606: T127-p on AHNAK
GPGTVVLSGDDEEYQRIYTtKIKPRLKSEDGVEGDKLHHHHHH
>sp|AHNAK iso2|pT_ACC_1607: T144-p on AHNAK iso2
GPGTKQKEASSQAGAVSVStPNAGLKLHHHHHH
>sp|AHNAK|pT_ACC_1608: T146-p on AHNAK
GPGTPRLKSEDGVEGDLGEtQSRTITVTRRVTAYTKLHHHHHH
>sp|AHNAK|pT_ACC_1609: T1472-p on AHNAK
GPGTGLHLKGPKMKGDYDVtVPKVEGEIKAPDVDIKLHHHHHH
>sp|AHNAK|pT_ACC_1610: T152-p on AHNAK
GPGTDGVEGDLGETQSRTItVTRRVTAYTVDVTGRKLHHHHHH
>sp|AHNAK|pT_ACC_1611: T154-p on AHNAK
GPGTVEGDLGETQSRTITVtRRVTAYTVDVTGREGKLHHHHHH
>sp|AHNAK|pT_ACC_1612: T1576-p on AHNAK
GPGTKLKGPKFKMPSMNIQtHKISMPDVGLNLKAPKLHHHHHH
>sp|AHNAK|pT_ACC_1613: T158-p on AHNAK
GPGTLGETQSRTITVTRRVtAYTVDVTGREGAKDIKLHHHHHH
>sp|AHNAK|pT_ACC_1614: T161-p on AHNAK
GPGTTQSRTITVTRRVTAYtVDVTGREGAKDIDISKLHHHHHH
>sp|AHNAK|pT_ACC_1615: T1750-p on AHNAK
GPGTNLPKADIDVSGPSVDtDAPDLDIEGPEGKLKKLHHHHHH
>sp|AHNAK|pT_ACC_1616: T1952-p on AHNAK
GPGTKGDVDVSVPKLEGDLtGPSVGVEVPDVELECKLHHHHHH
>sp|AHNAK|pT_ACC_1617: T1986-p on AHNAK
GPGTKLKGPKFKMPEMHFKtPKISMPDVDLHLKGPKLHHHHHH
>sp|AHNAK|pT_ACC_1618: T204-p on AHNAK
GPGTLTEISNVDVETQSGKtVIRLPSGSGAASPTGKLHHHHHH
>sp|AHNAK|pT_ACC_1619: T218-p on AHNAK
GPGTKTVIRLPSGSGAASPtGSAVDIRAGAISASGKLHHHHHH
>sp|AHNAK|pT_ACC_1620: T2181-p on AHNAK
GPGTKLKGPKFKMPEMHFKtPKISMPDVDLHLKGPKLHHHHHH
>sp|AHNAK|pT_ACC_1621: T2309-p on AHNAK
GPGTKLKGPKFKMPEMHFKtPKISMPDVDLHLKGPKLHHHHHH
>sp|AHNAK|pT_ACC_1622: T24-p on AHNAK
GPGTELLLPNWQGSGSHGLtIAQRDDGVFVQEVTQKLHHHHHH
>sp|AHNAK|pT_ACC_1623: T247-p on AHNAK
GPGTSGPELQGAGHSKLQVtMPGIKVGGSGVNVNAKLHHHHHH
>sp|AHNAK|pT_ACC_1624: T2832-p on AHNAK
GPGTKLKGPKFKMPEMHFKtPKISMPDVDLHLKGPKLHHHHHH
>sp|AHNAK|pT_ACC_1625: T2845-p on AHNAK
GPGTFKTPKISMPDIDLNLtGPKIKGDVDVTGPKVKLHHHHHH
>sp|AHNAK|pT_ACC_1626: T308-p on AHNAK
GPGTGPSLESGDHGKIKFPtMKVPKFGVSTGREGQKLHHHHHH
>sp|AHNAK|pT_ACC_1627: T324-p on AHNAK
GPGTMKVPKFGVSTGREGQtPKAGLRVSAPEVSVGKLHHHHHH
>sp|AHNAK|pT_ACC_1628: T3366-p on AHNAK
GPGTRFKLPKFNFSGSKVQtPEVDVKGKKPDIDITKLHHHHHH
>sp|AHNAK|pT_ACC_1629: T3716-p on AHNAK
GPGTKGPEVDIKGPKVDIDtPDINIEGSEGKFKGPKLHHHHHH
>sp|AHNAK|pT_ACC_1630: T4100-p on AHNAK
GPGTPKADIDVSGPKVDIDtPDIDIHGPEGKLKGPKLHHHHHH
>sp|AHNAK|pT_ACC_1631: T4339-p on AHNAK
GPGTFSMPGFKGEGPDVDVtLPKADIEISGPKVDIKLHHHHHH
>sp|AHNAK|pT_ACC_1632: T4430-p on AHNAK
GPGTKGPEIDIKGPSLDIDtPDVNIEGPEGKLKGPKLHHHHHH
>sp|AHNAK|pT_ACC_1633: T4564-p on AHNAK
GPGTKGPKVDVKGPKVGIDtPDIDIHGPEGKLKGPKLHHHHHH
>sp|AHNAK|pT_ACC_1634: T4766-p on AHNAK
GPGTKGPEADIKGPKVDINtPDVDVHGPDWHLKMPKLHHHHHH
>sp|AHNAK|pT_ACC_1635: T4877-p on AHNAK
GPGTKVKGDFDVSVPKVEGtLKGPEVDLKGPRLDFKLHHHHHH
>sp|AHNAK|pT_ACC_1636: T490-p on AHNAK
GPGTATGGLEGKMKGTKVKtPEMIIQKPKISMQDVKLHHHHHH
>sp|AHNAK|pT_ACC_1637: T4999-p on AHNAK
GPGTAKSPKADIKSPSLDVtVPEAELNLETPEISVKLHHHHHH
>sp|AHNAK|pT_ACC_1638: T5009-p on AHNAK
GPGTPSLDVTVPEAELNLEtPEISVGGKGKKSKFKKLHHHHHH
>sp|AHNAK|pT_ACC_1639: T5184-p on AHNAK
GPGTGAPDINIEGLDAKVKtPSFGISAPQVSIPDVKLHHHHHH
>sp|AHNAK|pT_ACC_1640: T5364-p on AHNAK
GPGTGIDATTKLNVGAPDVtLRGPSLQGDLAVSGDKLHHHHHH
>sp|AHNAK|pT_ACC_1641: T5415-p on AHNAK
GPGTSIKLPKMKLPQFGIStPGSDLHVNAKGPQVSKLHHHHHH
>sp|AHNAK|pT_ACC_1642: T545-p on AHNAK
GPGTKGPQVALKGSRVDIEtPNLEGTLTGPRLGSPKLHHHHHH
>sp|AHNAK|pT_ACC_1643: T551-p on AHNAK
GPGTLKGSRVDIETPNLEGtLTGPRLGSPSGKTGTKLHHHHHH
>sp|AHNAK|pT_ACC_1644: T5515-p on AHNAK
GPGTSGCDVNLPGVNVKLPtGQISGPEIKGGLKGSKLHHHHHH
>sp|AHNAK|pT_ACC_1645: T553-p on AHNAK
GPGTGSRVDIETPNLEGTLtGPRLGSPSGKTGTCRKLHHHHHH
>sp|AHNAK|pT_ACC_1646: T564-p on AHNAK
GPGTEGTLTGPRLGSPSGKtGTCRISMSEVDLNVAKLHHHHHH
>sp|AHNAK|pT_ACC_1647: T5657-p on AHNAK
GPGTVSGPQGHLESGSGKVtFPKMKIPKFTFSGREKLHHHHHH
>sp|AHNAK|pT_ACC_1648: T5729-p on AHNAK
GPGTMPKFNFSKPKGKGGVtGSPEASISGSKGDLKKLHHHHHH
>sp|AHNAK|pT_ACC_1649: T5794-p on AHNAK
GPGTRSNSFSDEREFSGPStPTGTLEFEGGEVSLEKLHHHHHH
>sp|AHNAK|pT_ACC_1650: T5796-p on AHNAK
GPGTNSFSDEREFSGPSTPtGTLEFEGGEVSLEGGKLHHHHHH
>sp|AHNAK|pT_ACC_1651: T5798-p on AHNAK
GPGTFSDEREFSGPSTPTGtLEFEGGEVSLEGGKVKLHHHHHH
>sp|AHNAK|pT_ACC_1652: T5824-p on AHNAK
GPGTEGGKVKGKHGKLKFGtFGGLGSKSKGHYEVTKLHHHHHH
>sp|AHNAK|pT_ACC_1653: T5839-p on AHNAK
GPGTTFGGLGSKSKGHYEVtGSDDETGKLQGSGVSKLHHHHHH
>sp|AHNAK|pT_ACC_1654: T5845-p on AHNAK
GPGTSKSKGHYEVTGSDDEtGKLQGSGVSLASKKSKLHHHHHH
>sp|AHNAK|pT_ACC_1655: T59-p on AHNAK
GPGTARTGVVKEGDQIVGAtIYFDNLQSGEVTQLLKLHHHHHH
>sp|AHNAK|pT_ACC_1656: T590-p on AHNAK
GPGTDLNVAAPKVKGGVDVtLPRVEGKVKVPEVDVKLHHHHHH
>sp|AHNAK|pT_ACC_1657: T635-p on AHNAK
GPGTHGPEWNLKMPKMKMPtFSTPGAKGEGPDVHMKLHHHHHH
>sp|AHNAK|pT_ACC_1658: T638-p on AHNAK
GPGTEWNLKMPKMKMPTFStPGAKGEGPDVHMTLPKLHHHHHH
>sp|AHNAK|pT_ACC_1659: T651-p on AHNAK
GPGTFSTPGAKGEGPDVHMtLPKGDISISGPKVNVKLHHHHHH
>sp|AHNAK|pT_ACC_1660: T694-p on AHNAK
GPGTKLKGPDVKLPDMSVKtPKISMPDVDLHVKGTKLHHHHHH
>sp|AHNAK|pT_ACC_1661: T718-p on AHNAK
GPGTDLHVKGTKVKGEYDVtVPKLEGELKGPKVDIKLHHHHHH
>sp|AHNAK|pT_ACC_1662: T839-p on AHNAK
GPGTDLHLKGPNVKGEYDVtMPKVESEIKVPDVELKLHHHHHH
>sp|AHNAK|pT_ACC_1663: T967-p on AHNAK
GPGTDLHMKGPKVKGEYDMtVPKLEGDLKGPKVDVKLHHHHHH
>sp|AHNAK|pT_ACC_1664: T99-p on AHNAK
GPGTLKLHRKGDRSPEPGQtWTREVFSSCSSEVVLKLHHHHHH
>sp|AHNAK2|pT_ACC_1665: T1373-p on AHNAK2
GPGTVEADMSLPSMQGDLKtTDLSIQPPSTDLELQKLHHHHHH
>sp|AHNAK2|pT_ACC_1666: T1374-p on AHNAK2
GPGTEADMSLPSMQGDLKTtDLSIQPPSTDLELQAKLHHHHHH
>sp|AHNAK2|pT_ACC_1667: T1817-p on AHNAK2
GPGTGAWLEGDLSLADKDVtAKDSKFKMPKFKMPSKLHHHHHH
>sp|AHNAK2|pT_ACC_1668: T1868-p on AHNAK2
GPGTVEAEVSLPSMQGDLKtTDLCIPLPSADLVVQKLHHHHHH
>sp|AHNAK2|pT_ACC_1669: T1869-p on AHNAK2
GPGTEAEVSLPSMQGDLKTtDLCIPLPSADLVVQAKLHHHHHH
>sp|AHNAK2|pT_ACC_1670: T228-p on AHNAK2
GPGTGKEKEDTDVADGCREtPTKTLEGDGDQERLIKLHHHHHH
>sp|AHNAK2|pT_ACC_1671: T296-p on AHNAK2
GPGTSSEAYEPRDAHDVSPtSTDTEAQLTVERQEQKLHHHHHH
>sp|AHNAK2|pT_ACC_1672: T2972-p on AHNAK2
GPGTGAWLEGDLSLADKDVtAKDSKFKMPKFKMPSKLHHHHHH
>sp|AHNAK2|pT_ACC_1673: T298-p on AHNAK2
GPGTEAYEPRDAHDVSPTStDTEAQLTVERQEQKAKLHHHHHH
>sp|AHNAK2|pT_ACC_1674: T300-p on AHNAK2
GPGTYEPRDAHDVSPTSTDtEAQLTVERQEQKAGPKLHHHHHH
>sp|AHNAK2|pT_ACC_1675: T3137-p on AHNAK2
GPGTGAWLEGDLSLADKDVtAKDSKFKMPKFKMPSKLHHHHHH
>sp|AHNAK2|pT_ACC_1676: T33-p on AHNAK2
GPGTSVSGRQLQPGEPGAEtEDDHSVTEGPADEGIKLHHHHHH
>sp|AHNAK2|pT_ACC_1677: T330-p on AHNAK2
GPGTPGSQRRRKFLNLRFRtGSGQGPSSTGQPGRGKLHHHHHH
>sp|AHNAK2|pT_ACC_1678: T3302-p on AHNAK2
GPGTGAWLEGDLSLADKDVtAKDSKFKMPKFKMPSKLHHHHHH
>sp|AHNAK2|pT_ACC_1679: T3632-p on AHNAK2
GPGTGAWLEGDLSLADKDVtAKDSKFKMPKFKMPSKLHHHHHH
>sp|AHNAK2|pT_ACC_1680: T3797-p on AHNAK2
GPGTGAWLEGDLSLADKDVtAKDSKFKMPKFKMPSKLHHHHHH
>sp|AHNAK2|pT_ACC_1681: T3848-p on AHNAK2
GPGTVEADMSLPSMQGDLKtTDLSIQPPSTDLELQKLHHHHHH
>sp|AHNAK2|pT_ACC_1682: T3849-p on AHNAK2
GPGTEADVSLPSMQGDLKTtDLSIQPHSADLTVQAKLHHHHHH
>sp|AHNAK2|pT_ACC_1683: T3861-p on AHNAK2
GPGTLKTTDLSIQPHSADLtVQARQVDMKLLEGHVKLHHHHHH
>sp|AHNAK2|pT_ACC_1684: T397-p on AHNAK2
GPGTEQDREVMPAQSMPLPtELGDPRLCEGTPQEGKLHHHHHH
>sp|AHNAK2|pT_ACC_1685: T408-p on AHNAK2
GPGTMPLPTELGDPRLCEGtPQEGGLRAARLHGKTKLHHHHHH
>sp|AHNAK2|pT_ACC_1686: T4127-p on AHNAK2
GPGTGAWLEGDLSLADKDVtAKDSKFKMPKFKMPSKLHHHHHH
>sp|AHNAK2|pT_ACC_1687: T423-p on AHNAK2
GPGTTPQEGGLRAARLHGKtLEGQAQETAVAQRKPKLHHHHHH
>sp|AHNAK2|pT_ACC_1688: T4418-p on AHNAK2
GPGTVNVPKLDLKGPKVEVtSPNLDVSLPSMEVDIKLHHHHHH
>sp|AHNAK2|pT_ACC_1689: T4457-p on AHNAK2
GPGTGAWLEGDLSLADKDVtAKDSKFKMPKFKMPSKLHHHHHH
>sp|AHNAK2|pT_ACC_1690: T4662-p on AHNAK2
GPGTMSSSEIEGNVTFHEKtSTFPIVESVVHEGDLKLHHHHHH
>sp|AHNAK2|pT_ACC_1691: T4664-p on AHNAK2
GPGTSSEIEGNVTFHEKTStFPIVESVVHEGDLHDKLHHHHHH
>sp|AHNAK2|pT_ACC_1692: T470-p on AHNAK2
GPGTLQSLEIGIARLSLRDtTEGGTQIGPPEIRVRKLHHHHHH
>sp|AHNAK2|pT_ACC_1693: T4714-p on AHNAK2
GPGTFKKLHFKVPKVSFSStKTPKDSLVPGAKSSIKLHHHHHH
>sp|AHNAK2|pT_ACC_1694: T498-p on AHNAK2
GPGTRVRVHDLKTPKFAFStEKEPERERRLSTPQRKLHHHHHH
>sp|AHNAK2|pT_ACC_1695: T5218-p on AHNAK2
GPGTSFRDRGGAGKLEVAQtQAPAATGGEAAAKVKKLHHHHHH
>sp|AHNAK2|pT_ACC_1696: T5513-p on AHNAK2
GPGTTQIVRESEIPTSEIQtPSYGFSLLKVKIPEPKLHHHHHH
>sp|AHNAK2|pT_ACC_1697: T5530-p on AHNAK2
GPGTSYGFSLLKVKIPEPHtQARVYTTMTQHSRTQKLHHHHHH
>sp|AHNAK2|pT_ACC_1698: T5537-p on AHNAK2
GPGTKVKIPEPHTQARVYTtMTQHSRTQEGTEEAPKLHHHHHH
>sp|AHNAK2|pT_ACC_1699: T5677-p on AHNAK2
GPGTGVDSKNDVQRSAPIQtQPEARPEAELPKKQEKLHHHHHH
>sp|AHNAK2|pT_ACC_1700: T5709-p on AHNAK2
GPGTAGWFRFPKLGFSSSPtKKSKSTEDGAELEEQKLHHHHHH
>sp|AHNAK2|pT_ACC_1701: T5770-p on AHNAK2
GPGTGTGLDSRVMVTSAARtELILPEQDRKADDESKLHHHHHH
>sp|AHNAK2|pT_ACC_1702: T598-p on AHNAK2
GPGTPKFKIPSLGWSPSKHtKTGREKATEDTEQGRKLHHHHHH
>sp|AHNAK2|pT_ACC_1703: T992-p on AHNAK2
GPGTGAWLEGDLSLADKDVtAKDSKFKMPKFKMPSKLHHHHHH
>sp|AHR|pT_ACC_1704: T355-p on AHR
GPGTMIKTGESGMIVFRLLtKNNRWTWVQSNARLLKLHHHHHH
>sp|AHRR|pT_ACC_1705: T4-p on AHRR
GPGTMPRtMIPPGECTYAGRKRRKLHHHHHH
>sp|AHRR|pT_ACC_1706: T605-p on AHRR
GPGTHLGHGVRGAQPHGRAtAGRSRELTPFHPAHCKLHHHHHH
>sp|AHSA1|pT_ACC_1707: T183-p on AHSA1
GPGTMNGESVDPVGQPALKtEERKAKPAPSKTQARKLHHHHHH
>sp|AHSA1|pT_ACC_1708: T214-p on AHSA1
GPGTPVGVKIPTCKITLKEtFLTSPEELYRVFTTQKLHHHHHH
>sp|AHSA1|pT_ACC_1709: T217-p on AHSA1
GPGTVKIPTCKITLKETFLtSPEELYRVFTTQELVKLHHHHHH
>sp|AHSA1|pT_ACC_1710: T241-p on AHSA1
GPGTFTTQELVQAFTHAPAtLEADRGGKFHMVDGNKLHHHHHH
>sp|AHSA2|pT_ACC_1711: T167-p on AHSA2
GPGTLKALKTEFTTGMILPtKAMATQELTVKRKLSKLHHHHHH
>sp|AHSA2|pT_ACC_1712: T214-p on AHSA2
GPGTRIPTVALHMMELFDTtVEQLYSIFTVKELTNKLHHHHHH
>sp|FETUA|pT_ACC_1713: T319-p on FETUA
GPGTPPGHQLHRAHYDLRHtFMGVVSLGSPSGEVSKLHHHHHH
>sp|AID|pT_ACC_1714: T27-p on AID
GPGTLYQFKNVRWAKGRREtYLCYVVKRRDSATSFKLHHHHHH
>sp|AIDA|pT_ACC_1715: T155-p on AIDA
GPGTAGAGSPDSFPARVPGtLLPRLPSEPGMTLLTKLHHHHHH
>sp|AIDA|pT_ACC_1716: T167-p on AIDA
GPGTVPGTLLPRLPSEPGMtLLTIRIEKIGLKDAGKLHHHHHH
>sp|AIDA|pT_ACC_1717: T170-p on AIDA
GPGTTLLPRLPSEPGMTLLtIRIEKIGLKDAGQCIKLHHHHHH
>sp|PDCD8|pT_ACC_1718: T105-p on PDCD8
GPGTEDEKRYNERISGLGLtPEQKQKKAALSASEGKLHHHHHH
>sp|PDCD8|pT_ACC_1719: T188-p on PDCD8
GPGTPPLSKELWFSDDPNVtKTLRFKQWNGKERSIKLHHHHHH
>sp|PDCD8|pT_ACC_1720: T190-p on PDCD8
GPGTLSKELWFSDDPNVTKtLRFKQWNGKERSIYFKLHHHHHH
>sp|PDCD8|pT_ACC_1721: T263-p on PDCD8
GPGTGSQITYEKCLIATGGtPRSLSAIDRAGAEVKKLHHHHHH
>sp|PDCD8|pT_ACC_1722: T328-p on PDCD8
GPGTSELACALGRKARALGtEVIQLFPEKGNMGKIKLHHHHHH
>sp|PDCD8|pT_ACC_1723: T521-p on PDCD8
GPGTGVFAKATAQDNPKSAtEQSGTGIRSESETESKLHHHHHH
>sp|PDCD8|pT_ACC_1724: T526-p on PDCD8
GPGTATAQDNPKSATEQSGtGIRSESETESEASEIKLHHHHHH
>sp|PDCD8|pT_ACC_1725: T542-p on PDCD8
GPGTGIRSESETESEASEItIPPSTPAVPQAPVQGKLHHHHHH
>sp|PDCD8|pT_ACC_1726: T547-p on PDCD8
GPGTSETESEASEITIPPStPAVPQAPVQGEDYGKKLHHHHHH
>sp|PDCD8|pT_ACC_1727: T87-p on PDCD8
GPGTIVGLSTVGAGAYAYKtMKEDEKRYNERISGLKLHHHHHH
>sp|AIFM3|pT_ACC_1728: T433-p on AIFM3
GPGTVRADVCVVGIGAVPAtGFLRQSGIGLDSRGFKLHHHHHH
>sp|AIFM3|pT_ACC_1729: T45-p on AIFM3
GPGTSASGKGSPRAYQGNGtARHFHTEERLSTPHPKLHHHHHH
>sp|AIFM3|pT_ACC_1730: T470-p on AIFM3
GPGTMQTNVPGVFAAGDAVtFPLAWRNNRKVNIPHKLHHHHHH
>sp|AIFM3 iso2|pT_ACC_1731: T593-p on AIFM3 iso2
GPGTEVLASGRAIRKREVEtGDMSWLTGKGSKLHHHHHH
>sp|AIM2|pT_ACC_1732: T254-p on AIM2
GPGTPLNIIRKAGETPKINtLQTQPLGTIVNGLFVKLHHHHHH
>sp|AIM2|pT_ACC_1733: T257-p on AIM2
GPGTIIRKAGETPKINTLQtQPLGTIVNGLFVVQKKLHHHHHH
>sp|AIM2|pT_ACC_1734: T262-p on AIM2
GPGTGETPKINTLQTQPLGtIVNGLFVVQKVTEKKKLHHHHHH
>sp|SCYE1|pT_ACC_1735: T41-p on SCYE1
GPGTKQQVSLLKEKAILQAtLREEKKLRVENAKLKKLHHHHHH
>sp|JTV1|pT_ACC_1736: T154-p on JTV1
GPGTHRLLCEHFRVLSTVHtHSSVKSVPENLLKCFKLHHHHHH
>sp|JTV1|pT_ACC_1737: T186-p on JTV1
GPGTEQNKKQPRQDYQLGFtLIWKNVPKTQMKFSIKLHHHHHH
>sp|JTV1|pT_ACC_1738: T82-p on JTV1
GPGTYELKAAVDGLSKMIQtPDADLDVTNIIQADEKLHHHHHH
>sp|AIP|pT_ACC_1739: T171-p on AIP
GPGTKVESPGTYQQDPWAMtDEEKAKAVPLIHQEGKLHHHHHH
>sp|AIP|pT_ACC_1740: T79-p on AIP
GPGTIGKKFKLPVWETIVCtMREGEIAQFLCDIKHKLHHHHHH
>sp|AIRE|pT_ACC_1741: T147-p on AIRE
GPGTRKASEEARAAAPAALtPRGTASPGSQLKAKPKLHHHHHH
>sp|AIRE|pT_ACC_1742: T183-p on AIRE
GPGTSSAEQQRLPLGNGIQtMSASVQRAVAMSSGDKLHHHHHH
>sp|AIRE|pT_ACC_1743: T68-p on AIRE
GPGTEGCPQAFHALLSWLLtQDSTAILDFWRVLFKKLHHHHHH
>sp|AJAP1|pT_ACC_1744: T214-p on AJAP1
GPGTGVYGPTTVSILQTRKtTVAATTTTTTTATPMKLHHHHHH
>sp|AJAP1|pT_ACC_1745: T230-p on AJAP1
GPGTTVAATTTTTTTATPMtLQTKGFTESLDPRRRKLHHHHHH
>sp|AJAP1|pT_ACC_1746: T237-p on AJAP1
GPGTTTTTATPMTLQTKGFtESLDPRRRIPGGVSTKLHHHHHH
>sp|AJM1|pT_ACC_1747: T104-p on AJM1
GPGTRRARSKSAPRAPPGLtPAPASPPVLPRRGREKLHHHHHH
>sp|AJM1|pT_ACC_1748: T13-p on AJM1
GPGTMTRTDPPDLLVStVYQDIKVATPGPASKKLHHHHHH
>sp|AJM1|pT_ACC_1749: T22-p on AJM1
GPGTPDLLVSTVYQDIKVAtPGPASKCSPCERSVAKLHHHHHH
>sp|AJM1|pT_ACC_1750: T824-p on AJM1
GPGTAECFLLSVSVAVGPGtAPPGTPALPAPAPRSKLHHHHHH
>sp|AJM1|pT_ACC_1751: T829-p on AJM1
GPGTLSVSVAVGPGTAPPGtPALPAPAPRSHGPTVKLHHHHHH
>sp|AJM1|pT_ACC_1752: T937-p on AJM1
GPGTEQLCEFVEANRRFTPtTIYPTDRRTGRPFMCKLHHHHHH
>sp|JUB|pT_ACC_1753: T30-p on JUB
GPGTFGRRKGESSRSGSDGtPGPGKGRLSGLGGPRKLHHHHHH
>sp|AK1|pT_ACC_1754: T145-p on AK1
GPGTLKRGETSGRVDDNEEtIKKRLETYYKATEPVKLHHHHHH
>sp|AK1|pT_ACC_1755: T35-p on AK1
GPGTGKGTQCEKIVQKYGYtHLSTGDLLRSEVSSGKLHHHHHH
>sp|AK1|pT_ACC_1756: T71-p on AK1
GPGTKLSEIMEKGQLVPLEtVLDMLRDAMVAKVNTKLHHHHHH
>sp|AK2|pT_ACC_1757: T192-p on AK2
GPGTDDNEKALKIRLQAYHtQTTPLIEYYRKRGIHKLHHHHHH
>sp|AK2|pT_ACC_1758: T194-p on AK2
GPGTNEKALKIRLQAYHTQtTPLIEYYRKRGIHSAKLHHHHHH
>sp|AK2|pT_ACC_1759: T195-p on AK2
GPGTEKALKIRLQAYHTQTtPLIEYYRKRGIHSAIKLHHHHHH
>sp|AK2|pT_ACC_1760: T215-p on AK2
GPGTYYRKRGIHSAIDASQtPDVVFASILAAFSKAKLHHHHHH
>sp|AK2|pT_ACC_1761: T46-p on AK2
GPGTQAPRLAENFCVCHLAtGDMLRAMVASGSELGKLHHHHHH
>sp|AK2|pT_ACC_1762: T89-p on AK2
GPGTVSDEMVVELIEKNLEtPLCKNGFLLDGFPRTKLHHHHHH
>sp|AK3|pT_ACC_1763: T147-p on AK3
GPGTPASGRVYNIEFNPPKtVGIDDLTGEPLIQREKLHHHHHH
>sp|AK3|pT_ACC_1764: T154-p on AK3
GPGTNIEFNPPKTVGIDDLtGEPLIQREDDKPETVKLHHHHHH
>sp|AK3L1|pT_ACC_1765: T93-p on AK3L1
GPGTENRRGQHWLLDGFPRtLGQAEALDKICEVDLKLHHHHHH
>sp|AK6 iso2|pT_ACC_1766: T8-p on AK6 iso2
GPGTMCHRKPGtPGVGKTTLGKELASKKLHHHHHH
>sp|AK7|pT_ACC_1767: T157-p on AK7
GPGTHFEKRKLFILLSTVMtWARSKALDPEDSEVPKLHHHHHH
>sp|AK7|pT_ACC_1768: T316-p on AK7
GPGTIQKIPRENAYLTKDLtQDCLDHLLVNLRMEAKLHHHHHH
>sp|AK8|pT_ACC_1769: T184-p on AK8
GPGTTVLIERNLGKRIDPQtGEIYHTTFDWPPESEKLHHHHHH
>sp|AK8|pT_ACC_1770: T191-p on AK8
GPGTLGKRIDPQTGEIYHTtFDWPPESEIQNRLMVKLHHHHHH
>sp|AKD1|pT_ACC_1771: T1307-p on AKD1
GPGTIISINGARRNHIVQYtLNMKLKPLVENRASIKLHHHHHH
>sp|AKD1|pT_ACC_1772: T1711-p on AKD1
GPGTAPHPLPSADMIPKRLtLSELKSRFPKCAELQKLHHHHHH
>sp|AKD1|pT_ACC_1773: T436-p on AKD1
GPGTDYAQLVQPRFDKAREtLVENTIAEATAAAIKKLHHHHHH
>sp|AKD1|pT_ACC_1774: T865-p on AKD1
GPGTSEAYIKILNLEIADRtPQELLQKVVETMEKPKLHHHHHH
>sp|AKAP1|pT_ACC_1775: T360-p on AKAP1
GPGTKRAAFQIISQVISEAtEQVLATTVGKVAGRVKLHHHHHH
>sp|AKAP1|pT_ACC_1776: T366-p on AKAP1
GPGTIISQVISEATEQVLAtTVGKVAGRVCQASQLKLHHHHHH
>sp|AKAP1|pT_ACC_1777: T447-p on AKAP1
GPGTPKTYVSCLKSLLSSPtKDSKPNISAHHISLAKLHHHHHH
>sp|AKAP1|pT_ACC_1778: T533-p on AKAP1
GPGTDSCTETSSSPRDKAItPPLPESTVPFSNGVLKLHHHHHH
>sp|AKAP1|pT_ACC_1779: T590-p on AKAP1
GPGTRNSMDSVDSCCSLKKtESFQNAQAGSNPKKVKLHHHHHH
>sp|AKAP1|pT_ACC_1780: T70-p on AKAP1
GPGTKEPLPVEDVCPKVVStPPSVTEPPEKELSTVKLHHHHHH
>sp|AKAP10|pT_ACC_1781: T229-p on AKAP10
GPGTQLFMTHSEGIDLNNRtNSTQNHLLLSQECDSKLHHHHHH
>sp|AKAP10|pT_ACC_1782: T272-p on AKAP10
GPGTTHQVSMETQESSSTLtVASRNSPASPLKELSKLHHHHHH
>sp|AKAP10|pT_ACC_1783: T448-p on AKAP10
GPGTNDAMILYDKYFSLQAtHPLGFDDVVRLEIESKLHHHHHH
>sp|AKAP10|pT_ACC_1784: T90-p on AKAP10
GPGTAISANMDSFSSSRTAtLKKQPSHMEAAHFGDKLHHHHHH
>sp|AKAP11|pT_ACC_1785: T1100-p on AKAP11
GPGTVEDKQKVRDRNVIPDtPPSTPLVPSRASSEWKLHHHHHH
>sp|AKAP11|pT_ACC_1786: T1104-p on AKAP11
GPGTQKVRDRNVIPDTPPStPLVPSRASSEWDIKKKLHHHHHH
>sp|AKAP11|pT_ACC_1787: T1136-p on AKAP11
GPGTTKKLKGELAKEFAPAtPPSTPHNSSVGSLSEKLHHHHHH
>sp|AKAP11|pT_ACC_1788: T1140-p on AKAP11
GPGTKGELAKEFAPATPPStPHNSSVGSLSENEQNKLHHHHHH
>sp|AKAP11|pT_ACC_1789: T1204-p on AKAP11
GPGTSEHSGKKVQFAEALAtHILSLATEMAASHLDKLHHHHHH
>sp|AKAP11|pT_ACC_1790: T1244-p on AKAP11
GPGTKNPCLNVQSQRSVSPtFLNPSDENLKTLCNFKLHHHHHH
>sp|AKAP11|pT_ACC_1791: T1342-p on AKAP11
GPGTCMSGLMYKYPSCESVtDEYAGHLIQILKQEGKLHHHHHH
>sp|AKAP11|pT_ACC_1792: T1485-p on AKAP11
GPGTKEELTASLVGLPKSLtDSCLFEKSGYEEDNEKLHHHHHH
>sp|AKAP11|pT_ACC_1793: T150-p on AKAP11
GPGTRLRIDFIFSLLSKYAtGIRYTLDTFLHQKHQKLHHHHHH
>sp|AKAP11|pT_ACC_1794: T1504-p on AKAP11
GPGTLFEKSGYEEDNECHVtPELPKSLQPSSQNHRKLHHHHHH
>sp|AKAP11|pT_ACC_1795: T1524-p on AKAP11
GPGTKSLQPSSQNHRFYHStGSLNGYGCGDNVVQAKLHHHHHH
>sp|AKAP11|pT_ACC_1796: T1583-p on AKAP11
GPGTKSADRVTYAEKLSPLtGQACRYCDLKELHNCKLHHHHHH
>sp|AKAP11|pT_ACC_1797: T250-p on AKAP11
GPGTILISSGQQKSLAKPStSSVNVLGHKELPSVKKLHHHHHH
>sp|AKAP11|pT_ACC_1798: T981-p on AKAP11
GPGTVYKESLPVSGEESQLtPEKSPKFPDSQNQLTKLHHHHHH
>sp|AKAP12|pT_ACC_1799: T1016-p on AKAP12
GPGTEMVSAVSQLTDSPDTtEEATPVQEVEGGVPDKLHHHHHH
>sp|AKAP12|pT_ACC_1800: T1039-p on AKAP12
GPGTEVEGGVPDIEEQERRtQEVLQAVAEKVKEESKLHHHHHH
>sp|AKAP12|pT_ACC_1801: T1116-p on AKAP12
GPGTAKTEPFTQGKVVGQTtPESFEKAPQVTESIEKLHHHHHH
>sp|AKAP12|pT_ACC_1802: T1127-p on AKAP12
GPGTVGQTTPESFEKAPQVtESIESSELVTTCQAEKLHHHHHH
>sp|AKAP12|pT_ACC_1803: T1242-p on AKAP12
GPGTFVFQEETKEQSKMEDtLEHTDKEVSVETVSIKLHHHHHH
>sp|AKAP12|pT_ACC_1804: T1246-p on AKAP12
GPGTEETKEQSKMEDTLEHtDKEVSVETVSILSKTKLHHHHHH
>sp|AKAP12|pT_ACC_1805: T1264-p on AKAP12
GPGTEVSVETVSILSKTEGtQEADQYADEKTKDVPKLHHHHHH
>sp|AKAP12|pT_ACC_1806: T1484-p on AKAP12
GPGTGEDAVPTGPDCQAKStPVIVSATTKKGLSSDKLHHHHHH
>sp|AKAP12|pT_ACC_1807: T1564-p on AKAP12
GPGTLVQNIIQTAVDQFVRtEETATEMLTSELQTQKLHHHHHH
>sp|AKAP12|pT_ACC_1808: T1594-p on AKAP12
GPGTQAHVIKADSQDAGQEtEKEGEEPQASAQDETKLHHHHHH
>sp|AKAP12|pT_ACC_1809: T1717-p on AKAP12
GPGTDDVDDPENQNSALADtDASGGLTKESPDTNGKLHHHHHH
>sp|AKAP12|pT_ACC_1810: T1724-p on AKAP12
GPGTNQNSALADTDASGGLtKESPDTNGPKQKEKEKLHHHHHH
>sp|AKAP12|pT_ACC_1811: T1760-p on AKAP12
GPGTELQEGKVHSESDKAItPQAQEELQKQERESAKLHHHHHH
>sp|AKAP12|pT_ACC_1812: T184-p on AKAP12
GPGTDIGFKKVFKFVGFKFtVKKDKTEKPDTVQLLKLHHHHHH
>sp|AKAP12|pT_ACC_1813: T236-p on AKAP12
GPGTGAGEAASKESEPKQStEKPEETLKREQSHAEKLHHHHHH
>sp|AKAP12|pT_ACC_1814: T285-p on AKAP12
GPGTEEKQEKEPSKSAESPtSPVTSETGSTFKKFFKLHHHHHH
>sp|AKAP12|pT_ACC_1815: T289-p on AKAP12
GPGTEKEPSKSAESPTSPVtSETGSTFKKFFTQGWKLHHHHHH
>sp|AKAP12|pT_ACC_1816: T311-p on AKAP12
GPGTFKKFFTQGWAGWRKKtSFRKPKEDEVEASEKKLHHHHHH
>sp|AKAP12|pT_ACC_1817: T469-p on AKAP12
GPGTPQEAEPAKELVKLKEtCVSGEDPTQGADLSPKLHHHHHH
>sp|AKAP12|pT_ACC_1818: T477-p on AKAP12
GPGTELVKLKETCVSGEDPtQGADLSPDEKVLSKPKLHHHHHH
>sp|AKAP12|pT_ACC_1819: T521-p on AKAP12
GPGTQERMKVQGSPLKKLFtSTGLKKLSGKKQKGKKLHHHHHH
>sp|AKAP12|pT_ACC_1820: T597-p on AKAP12
GPGTGLAEVQQDGEAEEGAtSDGEKKREGVTPWASKLHHHHHH
>sp|AKAP12|pT_ACC_1821: T608-p on AKAP12
GPGTEEGATSDGEKKREGVtPWASFKKMVTPKKRVKLHHHHHH
>sp|AKAP12|pT_ACC_1822: T618-p on AKAP12
GPGTKREGVTPWASFKKMVtPKKRVRRPSESDKEDKLHHHHHH
>sp|AKAP12|pT_ACC_1823: T642-p on AKAP12
GPGTSESDKEDELDKVKSAtLSSTESTASEMQEEMKLHHHHHH
>sp|AKAP12|pT_ACC_1824: T646-p on AKAP12
GPGTKEDELDKVKSATLSStESTASEMQEEMKGSVKLHHHHHH
>sp|AKAP12|pT_ACC_1825: T649-p on AKAP12
GPGTELDKVKSATLSSTEStASEMQEEMKGSVEEPKLHHHHHH
>sp|AKAP12|pT_ACC_1826: T7-p on AKAP12
GPGTMGAGSStEQRSPEQPPEGSSTPKLHHHHHH
>sp|AKAP12|pT_ACC_1827: T767-p on AKAP12
GPGTEGEGVSTWESFKRLVtPRKKSKSKLEEKSEDKLHHHHHH
>sp|AKAP12|pT_ACC_1828: T793-p on AKAP12
GPGTEKSEDSIAGSGVEHStPDTEPGKEESWVSIKKLHHHHHH
>sp|AKAP12|pT_ACC_1829: T796-p on AKAP12
GPGTEDSIAGSGVEHSTPDtEPGKEESWVSIKKFIKLHHHHHH
>sp|AKAP13|pT_ACC_1830: T1112-p on AKAP13
GPGTLQGMAEPRRENISHNtQDILIPNVLLSQEKNKLHHHHHH
>sp|AKAP13|pT_ACC_1831: T1149-p on AKAP13
GPGTVALQDKAVTDPQGVGtPEMIPLDWEKGKLEGKLHHHHHH
>sp|AKAP13|pT_ACC_1832: T1227-p on AKAP13
GPGTVREVMRAPPSGRERStPSLPCMVSAQDAPLPKLHHHHHH
>sp|AKAP13|pT_ACC_1833: T1271-p on AKAP13
GPGTVDAVIEQVKAAGALLtEGEACHMSLSSPELGKLHHHHHH
>sp|AKAP13|pT_ACC_1834: T1385-p on AKAP13
GPGTVGSIAATLKMKQGPMtQAINRENWCTIEPCPKLHHHHHH
>sp|AKAP13|pT_ACC_1835: T1607-p on AKAP13
GPGTRRPPIHRRSFSLEGLtGGAGVGNKPSSSLEVKLHHHHHH
>sp|AKAP13|pT_ACC_1836: T180-p on AKAP13
GPGTETLMHFAVRLGLLRLtWFLLQKPGGRGALSIKLHHHHHH
>sp|AKAP13|pT_ACC_1837: T1884-p on AKAP13
GPGTQPKERPRSAVLLVDEtATTPIFANRRSQQSVKLHHHHHH
>sp|AKAP13|pT_ACC_1838: T1887-p on AKAP13
GPGTERPRSAVLLVDETATtPIFANRRSQQSVSLSKLHHHHHH
>sp|AKAP13 iso4|pT_ACC_1839: T1929-p on AKAP13 iso4
GPGTSLNKISKVNESTESLtDEGTDMNEGQLLGDFKLHHHHHH
>sp|AKAP13|pT_ACC_1840: T1930-p on AKAP13
GPGTNDENMSNTWKFLSHStDSLNKISKVNESTESKLHHHHHH
>sp|AKAP13|pT_ACC_1841: T1943-p on AKAP13
GPGTHSTDSLNKISKVNEStESLTDEGVGTDMNEGKLHHHHHH
>sp|AKAP13|pT_ACC_1842: T2279-p on AKAP13
GPGTEKDQKYIFASLDQKStVISLKKLIVREVAHEKLHHHHHH
>sp|AKAP13|pT_ACC_1843: T2356-p on AKAP13
GPGTEGIPSENEEEKKMLDtRARELKEQLHQKDQKKLHHHHHH
>sp|AKAP13|pT_ACC_1844: T2391-p on AKAP13
GPGTLEEKEMIFRDMAECStPLPEDCSPTHSPRVLKLHHHHHH
>sp|AKAP13|pT_ACC_1845: T2400-p on AKAP13
GPGTDMAECSTPLPEDCSPtHSPRVLFRSNTEEALKLHHHHHH
>sp|AKAP13|pT_ACC_1846: T2411-p on AKAP13
GPGTDCSPTHSPRVLFRSNtEEALKGGPLMKSAINKLHHHHHH
>sp|AKAP13|pT_ACC_1847: T2467-p on AKAP13
GPGTEQDVVGPVSLPRRAEtFGGFDSHQMNASKGGKLHHHHHH
>sp|AKAP13|pT_ACC_1848: T273-p on AKAP13
GPGTESDSHHEHPFPGDGCtGPIFKLMNIQQQLMKKLHHHHHH
>sp|AKAP13|pT_ACC_1849: T656-p on AKAP13
GPGTHAQSQKGKSSPICSTtGDDKLCADSACQQNTKLHHHHHH
>sp|AKAP13|pT_ACC_1850: T693-p on AKAP13
GPGTLVAKLCDNIVSESEStTARQPSSQDPPDASHKLHHHHHH
>sp|AKAP13|pT_ACC_1851: T694-p on AKAP13
GPGTVAKLCDNIVSESESTtARQPSSQDPPDASHCKLHHHHHH
>sp|AKAP13|pT_ACC_1852: T797-p on AKAP13
GPGTDSTFSLANSPGSESVtKDDALSFVPSQKEKGKLHHHHHH
>sp|AKAP13|pT_ACC_1853: T813-p on AKAP13
GPGTKDDALSFVPSQKEKGtATPELHTATDYRDGPKLHHHHHH
>sp|AKAP13|pT_ACC_1854: T815-p on AKAP13
GPGTDALSFVPSQKEKGTAtPELHTATDYRDGPDGKLHHHHHH
>sp|AKAP13|pT_ACC_1855: T822-p on AKAP13
GPGTSQKEKGTATPELHTAtDYRDGPDGNSNEPDTKLHHHHHH
>sp|AKAP13|pT_ACC_1856: T946-p on AKAP13
GPGTAVTCSSIKENALSSGtLQEEQRTPPPGQDTQKLHHHHHH
>sp|AKAP13|pT_ACC_1857: T953-p on AKAP13
GPGTKENALSSGTLQEEQRtPPPGQDTQQFHEKSIKLHHHHHH
>sp|AKAP14|pT_ACC_1858: T4-p on AKAP14
GPGTMSEtQNSTSQKAMDEDNKAKLHHHHHH
>sp|SFRS17A|pT_ACC_1859: T639-p on SFRS17A
GPGTHKKHAYKDDSPRRRStSPDHTRSRRSHSKDRKLHHHHHH
>sp|AKAP2|pT_ACC_1860: T157-p on AKAP2
GPGTALGDSLQVPVSPSSTtSSRCSSRDGEFTLTTKLHHHHHH
>sp|AKAP2|pT_ACC_1861: T169-p on AKAP2
GPGTSSTTSSRCSSRDGEFtLTTLKKEAKFELRAFKLHHHHHH
>sp|AKAP2|pT_ACC_1862: T172-p on AKAP2
GPGTTSSRCSSRDGEFTLTtLKKEAKFELRAFHEDKLHHHHHH
>sp|AKAP2|pT_ACC_1863: T399-p on AKAP2
GPGTGASAAKGQKSPGALEtPSAAGSQGNTASQGKKLHHHHHH
>sp|AKAP2|pT_ACC_1864: T409-p on AKAP2
GPGTPGALETPSAAGSQGNtASQGKEGPYSEPSKRKLHHHHHH
>sp|AKAP2|pT_ACC_1865: T467-p on AKAP2
GPGTHGILDQFSRSVNVSLtQEELDSGLDELSVRSKLHHHHHH
>sp|AKAP2|pT_ACC_1866: T526-p on AKAP2
GPGTNALQENSLADFSLPQtPQTDNPSEGRGEGVSKLHHHHHH
>sp|AKAP2|pT_ACC_1867: T718-p on AKAP2
GPGTDVMVGPFKLRSRKQRtLSMIEEEIRAAQEREKLHHHHHH
>sp|AKAP2|pT_ACC_1868: T746-p on AKAP2
GPGTEREEELKRQRQVLQStQSPRTKNAPSLPSRTKLHHHHHH
>sp|AKAP2|pT_ACC_1869: T765-p on AKAP2
GPGTRTKNAPSLPSRTCYKtAPGKIEKVKPPPSPTKLHHHHHH
>sp|AKAP2|pT_ACC_1870: T780-p on AKAP2
GPGTTAPGKIEKVKPPPSPtTEGPSLQPDLAPEEAKLHHHHHH
>sp|AKAP2|pT_ACC_1871: T781-p on AKAP2
GPGTAPGKIEKVKPPPSPTtEGPSLQPDLAPEEAAKLHHHHHH
>sp|AKAP2|pT_ACC_1872: T798-p on AKAP2
GPGTGPSLQPDLAPEEAAGtQRPKNLMQTLMEDYEKLHHHHHH
>sp|AKAP2|pT_ACC_1873: T814-p on AKAP2
GPGTQRPKNLMQTLMEDYEtHKSKRRERMDDSSVLKLHHHHHH
>sp|AKAP3|pT_ACC_1874: T102-p on AKAP3
GPGTNTTTKGTPERLHFEMtHKEIPCQGPRAQLGNKLHHHHHH
>sp|AKAP3|pT_ACC_1875: T34-p on AKAP3
GPGTVYSPGDNQAQDWKMDtSTDPVRVLSWLRRDLKLHHHHHH
>sp|AKAP3|pT_ACC_1876: T36-p on AKAP3
GPGTSPGDNQAQDWKMDTStDPVRVLSWLRRDLEKKLHHHHHH
>sp|AKAP3|pT_ACC_1877: T428-p on AKAP3
GPGTGDPKNRNVNFAMKSEtKLREKMYSEPKSEEEKLHHHHHH
>sp|AKAP4|pT_ACC_1878: T265-p on AKAP4
GPGTSICPSPGNKERISPRtPASKIASEMAYEAVEKLHHHHHH
>sp|AKAP4|pT_ACC_1879: T289-p on AKAP4
GPGTMAYEAVELTAAEMRGtGEESREGGQKSFLYSKLHHHHHH
>sp|AKAP4|pT_ACC_1880: T420-p on AKAP4
GPGTSAVKRNLFNQWKQNAtDIMEAMLKRLVSALIKLHHHHHH
>sp|AKAP4|pT_ACC_1881: T441-p on AKAP4
GPGTMLKRLVSALIGEEKEtKSQSLSYASLKAGSHKLHHHHHH
>sp|AKAP4|pT_ACC_1882: T491-p on AKAP4
GPGTERDKGKMKSDPCKSLtSAEKVGEHILKEGLTKLHHHHHH
>sp|AKAP4|pT_ACC_1883: T557-p on AKAP4
GPGTKDLIVSALKLIQYHLtQQTKGKDTCEEDCPGKLHHHHHH
>sp|AKAP4|pT_ACC_1884: T565-p on AKAP4
GPGTKLIQYHLTQQTKGKDtCEEDCPGSTMGYMAQKLHHHHHH
>sp|AKAP4|pT_ACC_1885: T574-p on AKAP4
GPGTQTKGKDTCEEDCPGStMGYMAQSTQYEKCGGKLHHHHHH
>sp|AKAP5|pT_ACC_1886: T179-p on AKAP5
GPGTQTQTPLNDQATKAKStQDLSEGISRKDGDEVKLHHHHHH
>sp|AKAP5|pT_ACC_1887: T395-p on AKAP5
GPGTFEDRTSEQYETLLIEtASSLVKNAIQLSIEQKLHHHHHH
>sp|AKAP5|pT_ACC_1888: T87-p on AKAP5
GPGTPEPTRGAWASLKRLVtRRKRSESSKQQKPLEKLHHHHHH
>sp|AKAP6|pT_ACC_1889: T1051-p on AKAP6
GPGTEKVDSINEKWELLGKtLGEKIQDTMAGHSGSKLHHHHHH
>sp|AKAP6|pT_ACC_1890: T1059-p on AKAP6
GPGTKWELLGKTLGEKIQDtMAGHSGSSPRDLLSPKLHHHHHH
>sp|AKAP6|pT_ACC_1891: T1333-p on AKAP6
GPGTNVLTKSLSKDSSFSStKSLPDLLGGSNLVKPKLHHHHHH
>sp|AKAP6|pT_ACC_1892: T651-p on AKAP6
GPGTHLKQTEVLALKLENLtKLLPQKPRGETIQNIKLHHHHHH
>sp|AKAP8|pT_ACC_1893: T301-p on AKAP8
GPGTDRPKRRGFDRFGPDGtGRKRKQFQLYEEPDTKLHHHHHH
>sp|AKAP8|pT_ACC_1894: T423-p on AKAP8
GPGTHLQSKFHKETLRFIStKLPDKTVEFLQEYIVKLHHHHHH
>sp|AKAP8|pT_ACC_1895: T681-p on AKAP8
GPGTRVAPAPAAADAEVEQtDAESKDAVPTEKLHHHHHH
>sp|AKAP8L|pT_ACC_1896: T267-p on AKAP8L
GPGTFGNGMKQMRRTWKTWtTADFRTKKKKRKQGGKLHHHHHH
>sp|AKAP8L|pT_ACC_1897: T268-p on AKAP8L
GPGTGNGMKQMRRTWKTWTtADFRTKKKKRKQGGSKLHHHHHH
>sp|AKAP8L|pT_ACC_1898: T292-p on AKAP8L
GPGTKRKQGGSPDEPDSKAtRTDCSDNSDSDNDEGKLHHHHHH
>sp|AKAP8L|pT_ACC_1899: T294-p on AKAP8L
GPGTKQGGSPDEPDSKATRtDCSDNSDSDNDEGTEKLHHHHHH
>sp|AKAP8L|pT_ACC_1900: T308-p on AKAP8L
GPGTRTDCSDNSDSDNDEGtEGEATEGLEGTEAVEKLHHHHHH
>sp|AKAP8L|pT_ACC_1901: T313-p on AKAP8L
GPGTDNSDSDNDEGTEGEAtEGLEGTEAVEKGSRVKLHHHHHH
>sp|AKAP8L|pT_ACC_1902: T504-p on AKAP8L
GPGTLFIPMQFGIIQKHLKtMDHNRNRRLMMEQSKKLHHHHHH
>sp|AKAP8L|pT_ACC_1903: T550-p on AKAP8L
GPGTISKKLERYLKGENPFtDSPEEEKEQEEAEGGKLHHHHHH
>sp|AKAP9|pT_ACC_1904: T1791-p on AKAP9
GPGTEASVKSCVHEEHTRVtDESIPSYSGSDMPRNKLHHHHHH
>sp|AKAP9|pT_ACC_1905: T208-p on AKAP9
GPGTLQEFEAAIKQRDGIItQLTANLQQARREKDEKLHHHHHH
>sp|AKAP9|pT_ACC_1906: T2108-p on AKAP9
GPGTQLKVVPRFQPISEHQtREVEQLANHLKEKTDKLHHHHHH
>sp|AKAP9|pT_ACC_1907: T2481-p on AKAP9
GPGTEVVLTEDALKSLENQtYFKSFEENGKGSIINKLHHHHHH
>sp|AKAP9|pT_ACC_1908: T3177-p on AKAP9
GPGTAELKSELAQTKLELEtTLKAQHKHLKELEAFKLHHHHHH
>sp|AKAP9|pT_ACC_1909: T3178-p on AKAP9
GPGTELKSELAQTKLELETtLKAQHKHLKELEAFRKLHHHHHH
>sp|AKAP9|pT_ACC_1910: T3490-p on AKAP9
GPGTDRTRNWVLQQKIEGEtKESNYAKLIEMNGGGKLHHHHHH
>sp|AKAP9|pT_ACC_1911: T3736-p on AKAP9
GPGTYLLLLLGGFQECEDAtLALLARMGGQPAFTDKLHHHHHH
>sp|AKAP9|pT_ACC_1912: T3853-p on AKAP9
GPGTDYIRSPLPFQNRYPGtPADFNPGSLACSQLQKLHHHHHH
>sp|AKAP9|pT_ACC_1913: T3898-p on AKAP9
GPGTLEALQRRLGTIQSGStTQFHAGMRRKLHHHHHH
>sp|AKAP9|pT_ACC_1914: T400-p on AKAP9
GPGTQKERQSSEEIKQLMGtVEELQKRNHKDSQFEKLHHHHHH
>sp|AKAP9|pT_ACC_1915: T482-p on AKAP9
GPGTHKGEMENALRSYSNItVNEDQIKLMNVAINEKLHHHHHH
>sp|AKAP9|pT_ACC_1916: T795-p on AKAP9
GPGTLKDEKKTLEDMLKIHtPVSQEERLIFLDSIKKLHHHHHH
>sp|BCA3|pT_ACC_1917: T190-p on BCA3
GPGTVYPGTYSVTVGSNDLtKKTHVVAVDSGQSVDKLHHHHHH
>sp|AKIRIN1|pT_ACC_1918: T6-p on AKIRIN1
GPGTMACGAtLKRPMEFEAALLSPGKLHHHHHH
>sp|AKIRIN1|pT_ACC_1919: T72-p on AKIRIN1
GPGTSLQQPAPPGSERRLPtPEQIFQNIKQEYSRYKLHHHHHH
>sp|AKIRIN2|pT_ACC_1920: T144-p on AKIRIN2
GPGTSSAASSPLKKEQPLFtLRQVGMICERLLKERKLHHHHHH
>sp|AKIRIN2|pT_ACC_1921: T78-p on AKIRIN2
GPGTRMEPSPFGDVSSRLTtEQILYNIKQEYKRMQKLHHHHHH
>sp|AKNA|pT_ACC_1922: T1220-p on AKNA
GPGTGSAGWPDRVTFRGQYtGHEYHVLSPKAVPKGKLHHHHHH
>sp|AKNA|pT_ACC_1923: T258-p on AKNA
GPGTLLSPDGRTGGSVARAtPMEFQDSSAPPAQSPKLHHHHHH
>sp|AKNA|pT_ACC_1924: T284-p on AKNA
GPGTPAQSPQHATDRWRREtTRFFCPQPKEHIWKQKLHHHHHH
>sp|AKNA|pT_ACC_1925: T420-p on AKNA
GPGTQEVLLSSGEAALAKDtPPAHPITRVPQEFQTKLHHHHHH
>sp|AKNA|pT_ACC_1926: T427-p on AKNA
GPGTGEAALAKDTPPAHPItRVPQEFQTPEQATELKLHHHHHH
>sp|AKNA|pT_ACC_1927: T51-p on AKNA
GPGTSSSQSWEEERLFPNAtSPELLEDFRLAQQHLKLHHHHHH
>sp|AKNA|pT_ACC_1928: T539-p on AKNA
GPGTSGWPSARGDLSPSSLtSMPTLGWLPENRDISKLHHHHHH
>sp|AKNA|pT_ACC_1929: T631-p on AKNA
GPGTCREQHPAQPLAGSKGtPGRFDPRRELEAEIYKLHHHHHH
>sp|AKNA|pT_ACC_1930: T940-p on AKNA
GPGTGFVGSETSRVSPLTQtPEHRLSHISTAGTLAKLHHHHHH
>sp|AKNA|pT_ACC_1931: T982-p on AKNA
GPGTASYPKARGSLIPRRAtEPSTPRSQAQRYLSSKLHHHHHH
>sp|AKNA|pT_ACC_1932: T986-p on AKNA
GPGTKARGSLIPRRATEPStPRSQAQRYLSSPSGPKLHHHHHH
>sp|AKNAD1|pT_ACC_1933: T297-p on AKNAD1
GPGTIAKQASFSSKSRDKPtLVQDSLETTPESNCVKLHHHHHH
>sp|AKNAD1|pT_ACC_1934: T306-p on AKNAD1
GPGTKSRDKPTLVQDSLETtPESNCVEKQHQEQKGKLHHHHHH
>sp|AKNAD1|pT_ACC_1935: T819-p on AKNAD1
GPGTRTATILKETTDQMIKtIAEDLAKAQRWRNRLKLHHHHHH
>sp|AKR1A1|pT_ACC_1936: T280-p on AKR1A1
GPGTITPSRILQNIKVFDFtFSPEEMKQLNALNKNKLHHHHHH
>sp|AKR1A1|pT_ACC_1937: T304-p on AKR1A1
GPGTLNALNKNWRYIVPMLtVDGKRVPRDAGHPLYKLHHHHHH
>sp|AKR1B1|pT_ACC_1938: T192-p on AKR1B1
GPGTKYKPAVNQIECHPYLtQEKLIQYCQSKGIVVKLHHHHHH
>sp|AKR1B1|pT_ACC_1939: T20-p on AKR1B1
GPGTLLLNNGAKMPILGLGtWKSPPGQVTEAVKVAKLHHHHHH
>sp|AKR1B1|pT_ACC_1940: T266-p on AKR1B1
GPGTRFPMQRNLVVIPKSVtPERIAENFKVFDFELKLHHHHHH
>sp|AKR1B10|pT_ACC_1941: T137-p on AKR1B10
GPGTLFPKDDKGNAIGGKAtFLDAWEAMEELVDEGKLHHHHHH
>sp|AKR1B10|pT_ACC_1942: T288-p on AKR1B10
GPGTNIQVFDFKLSDEEMAtILSFNRNWRACNVLQKLHHHHHH
>sp|AKR1B15|pT_ACC_1943: T288-p on AKR1B15
GPGTNIQVFDFKLSDEEMAtILSFNRNWRAFDFKEKLHHHHHH
>sp|AKR1C1|pT_ACC_1944: T141-p on AKR1C1
GPGTEEVIPKDENGKILFDtVDLCATWEAVEKCKDKLHHHHHH
>sp|AKR1C1|pT_ACC_1945: T23-p on AKR1C1
GPGTVKLNDGHFMPVLGFGtYAPAEVPKSKALEATKLHHHHHH
>sp|AKR1C1|pT_ACC_1946: T38-p on AKR1C1
GPGTTYAPAEVPKSKALEAtKLAIEAGFRHIDSAHKLHHHHHH
>sp|AKR1C1|pT_ACC_1947: T82-p on AKR1C1
GPGTSKIADGSVKREDIFYtSKLWCNSHRPELVRPKLHHHHHH
>sp|AKR1C2|pT_ACC_1948: T141-p on AKR1C2
GPGTEEVIPKDENGKILFDtVDLCATWEAMEKCKDKLHHHHHH
>sp|AKR1C2|pT_ACC_1949: T23-p on AKR1C2
GPGTVKLNDGHFMPVLGFGtYAPAEVPKSKALEAVKLHHHHHH
>sp|AKR1C2|pT_ACC_1950: T82-p on AKR1C2
GPGTSKIADGSVKREDIFYtSKLWSNSHRPELVRPKLHHHHHH
>sp|AKR1C3|pT_ACC_1951: T147-p on AKR1C3
GPGTDENGKVIFDIVDLCTtWEAMEKCKDAGLAKSKLHHHHHH
>sp|AKR1C3|pT_ACC_1952: T82-p on AKR1C3
GPGTSKIADGSVKREDIFYtSKLWSTFHRPELVRPKLHHHHHH
>sp|AKR1C4|pT_ACC_1953: T23-p on AKR1C4
GPGTVELNDGHFMPVLGFGtYAPPEVPRNRAVEVTKLHHHHHH
>sp|AKR1C4|pT_ACC_1954: T82-p on AKR1C4
GPGTSKIADGSVKREDIFYtSKLWCTFFQPQMVQPKLHHHHHH
>sp|AKR1CL2|pT_ACC_1955: T218-p on AKR1CL2
GPGTQKNLISFCQSRDVSVtAYRPLGGSCEGVDLIKLHHHHHH
>sp|AKR7A2|pT_ACC_1956: T259-p on AKR7A2
GPGTGKQPVGRFFGNSWAEtYRNRFWKEHHFEAIAKLHHHHHH
>sp|AKR7A3|pT_ACC_1957: T12-p on AKR7A3
GPGTMSRQLSRARPAtVLGAMEMGRRMDAPTKLHHHHHH
>sp|AKR7A3|pT_ACC_1958: T227-p on AKR7A3
GPGTEDKNGKQPVGRFFGNtWAEMYRNRYWKEHHFKLHHHHHH
>sp|AKR7A3|pT_ACC_1959: T27-p on AKR7A3
GPGTTVLGAMEMGRRMDAPtSAAVTRAFLERGHTEKLHHHHHH
>sp|AKR7A3|pT_ACC_1960: T32-p on AKR7A3
GPGTMEMGRRMDAPTSAAVtRAFLERGHTEIDTAFKLHHHHHH
>sp|AKR7A4|pT_ACC_1961: T12-p on AKR7A4
GPGTMSRQLSRARPAtVLGAMEMGRRMDAPTKLHHHHHH
>sp|AKR7A4|pT_ACC_1962: T27-p on AKR7A4
GPGTTVLGAMEMGRRMDAPtSAAVTRAFLERGHTEKLHHHHHH
>sp|AKR7A4|pT_ACC_1963: T32-p on AKR7A4
GPGTMEMGRRMDAPTSAAVtRAFLERGHTEIDTAFKLHHHHHH
>sp|Akt1|pT_ACC_1964: T146-p on Akt1
GPGTAEEMEVSLAKPKHRVtMNEFEYLKLLGKGTFKLHHHHHH
>sp|Akt1|pT_ACC_1965: T211-p on Akt1
GPGTLTENRVLQNSRHPFLtALKYSFQTHDRLCFVKLHHHHHH
>sp|Akt1|pT_ACC_1966: T291-p on Akt1
GPGTKLENLMLDKDGHIKItDFGLCKEGIKDGATMKLHHHHHH
>sp|Akt1|pT_ACC_1967: T305-p on Akt1
GPGTITDFGLCKEGIKDGAtMKTFCGTPEYLAPEVKLHHHHHH
>sp|Akt1|pT_ACC_1968: T308-p on Akt1
GPGTFGLCKEGIKDGATMKtFCGTPEYLAPEVLEDKLHHHHHH
>sp|Akt1|pT_ACC_1969: T312-p on Akt1
GPGTKEGIKDGATMKTFCGtPEYLAPEVLEDNDYGKLHHHHHH
>sp|Akt1|pT_ACC_1970: T34-p on Akt1
GPGTIKTWRPRYFLLKNDGtFIGYKERPQDVDQREKLHHHHHH
>sp|Akt1|pT_ACC_1971: T435-p on Akt1
GPGTKLSPPFKPQVTSETDtRYFDEEFTAQMITITKLHHHHHH
>sp|Akt1|pT_ACC_1972: T443-p on Akt1
GPGTQVTSETDTRYFDEEFtAQMITITPPDQDDSMKLHHHHHH
>sp|Akt1|pT_ACC_1973: T448-p on Akt1
GPGTTDTRYFDEEFTAQMItITPPDQDDSMECVDSKLHHHHHH
>sp|Akt1|pT_ACC_1974: T450-p on Akt1
GPGTTRYFDEEFTAQMITItPPDQDDSMECVDSERKLHHHHHH
>sp|Akt1|pT_ACC_1975: T479-p on Akt1
GPGTERRPHFPQFSYSASGtAKLHHHHHH
>sp|Akt1|pT_ACC_1976: T65-p on Akt1
GPGTAPLNNFSVAQCQLMKtERPRPNTFIIRCLQWKLHHHHHH
>sp|Akt1|pT_ACC_1977: T72-p on Akt1
GPGTVAQCQLMKTERPRPNtFIIRCLQWTTVIERTKLHHHHHH
>sp|Akt1|pT_ACC_1978: T87-p on Akt1
GPGTTFIIRCLQWTTVIERtFHVETPEEREEWTTAKLHHHHHH
>sp|Akt1|pT_ACC_1979: T92-p on Akt1
GPGTCLQWTTVIERTFHVEtPEEREEWTTAIQTVAKLHHHHHH
>sp|PRAS40|pT_ACC_1980: T198-p on PRAS40
GPGTSLPVSVPVWGFKEKRtEARSSDEENGPPSSPKLHHHHHH
>sp|PRAS40|pT_ACC_1981: T246-p on PRAS40
GPGTEDTQVFGDLPRPRLNtSDFQKLKRKYKLHHHHHH
>sp|PRAS40|pT_ACC_1982: T32-p on PRAS40
GPGTAERFRARTGTELVLLtAAPPPPPRPGPCAYAKLHHHHHH
>sp|PRAS40|pT_ACC_1983: T73-p on PRAS40
GPGTARRCLHDIALAHRAAtAARPPAPPPAPQPPSKLHHHHHH
>sp|PRAS40|pT_ACC_1984: T90-p on PRAS40
GPGTARPPAPPPAPQPPSPtPSPPRPTLAREDNEEKLHHHHHH
>sp|PRAS40|pT_ACC_1985: T97-p on PRAS40
GPGTPAPQPPSPTPSPPRPtLAREDNEEDEDEPTEKLHHHHHH
>sp|Akt2|pT_ACC_1986: T306-p on Akt2
GPGTITDFGLCKEGISDGAtMKTFCGTPEYLAPEVKLHHHHHH
>sp|Akt2|pT_ACC_1987: T309-p on Akt2
GPGTFGLCKEGISDGATMKtFCGTPEYLAPEVLEDKLHHHHHH
>sp|Akt2|pT_ACC_1988: T313-p on Akt2
GPGTKEGISDGATMKTFCGtPEYLAPEVLEDNDYGKLHHHHHH
>sp|Akt2|pT_ACC_1989: T449-p on Akt2
GPGTVDTRYFDDEFTAQSItITPPDRYDSLGLLELKLHHHHHH
>sp|Akt2|pT_ACC_1990: T451-p on Akt2
GPGTTRYFDDEFTAQSITItPPDRYDSLGLLELDQKLHHHHHH
>sp|Akt2|pT_ACC_1991: T81-p on Akt2
GPGTERPRPNTFVIRCLQWtTVIERTFHVDSPDERKLHHHHHH
>sp|Akt3|pT_ACC_1992: T298-p on Akt3
GPGTGHIKITDFGLCKEGItDAATMKTFCGTPEYLKLHHHHHH
>sp|Akt3|pT_ACC_1993: T302-p on Akt3
GPGTITDFGLCKEGITDAAtMKTFCGTPEYLAPEVKLHHHHHH
>sp|Akt3|pT_ACC_1994: T305-p on Akt3
GPGTFGLCKEGITDAATMKtFCGTPEYLAPEVLEDKLHHHHHH
>sp|Akt3|pT_ACC_1995: T309-p on Akt3
GPGTKEGITDAATMKTFCGtPEYLAPEVLEDNDYGKLHHHHHH
>sp|Akt3|pT_ACC_1996: T432-p on Akt3
GPGTKLVPPFKPQVTSETDtRYFDEEFTAQTITITKLHHHHHH
>sp|Akt3|pT_ACC_1997: T440-p on Akt3
GPGTQVTSETDTRYFDEEFtAQTITITPPEKYDEDKLHHHHHH
>sp|Akt3|pT_ACC_1998: T447-p on Akt3
GPGTTRYFDEEFTAQTITItPPEKYDEDGMDCMDNKLHHHHHH
>sp|AKTIP|pT_ACC_1999: T190-p on AKTIP
GPGTWQVLMYARRVFYKIDtASPLNPEAAVLYEKDKLHHHHHH
>sp|AKTIP|pT_ACC_2000: T24-p on AKTIP
GPGTTSSVRKRSEGEEKTLtGDVKTSPPRTAPKKQKLHHHHHH
>sp|AKTIP|pT_ACC_2001: T34-p on AKTIP
GPGTEEKTLTGDVKTSPPRtAPKKQLPSIPKNALPKLHHHHHH
>sp|ALAS1|pT_ACC_2002: T280-p on ALAS1
GPGTAVMDTLKQHGAGAGGtRNISGTSKFHVDLERKLHHHHHH
>sp|ALAS2|pT_ACC_2003: T226-p on ALAS2
GPGTATQETLQRHGAGAGGtRNISGTSKFHVELEQKLHHHHHH
>sp|ALAS2|pT_ACC_2004: T43-p on ALAS2
GPGTTHQFLFGIGRCPILAtQGPNCSQIHLKATKAKLHHHHHH
>sp|albumin|pT_ACC_2005: T107-p on albumin
GPGTTLFGDKLCTVATLREtYGEMADCCAKQEPERKLHHHHHH
>sp|albumin|pT_ACC_2006: T190-p on albumin
GPGTAPELLFFAKRYKAAFtECCQAADKAACLLPKKLHHHHHH
>sp|albumin|pT_ACC_2007: T260-p on albumin
GPGTQRFPKAEFAEVSKLVtDLTKVHTECCHGDLLKLHHHHHH
>sp|albumin|pT_ACC_2008: T263-p on albumin
GPGTPKAEFAEVSKLVTDLtKVHTECCHGDLLECAKLHHHHHH
>sp|albumin|pT_ACC_2009: T376-p on albumin
GPGTRHPDYSVVLLLRLAKtYETTLEKCCAAADPHKLHHHHHH
>sp|albumin|pT_ACC_2010: T379-p on albumin
GPGTDYSVVLLLRLAKTYEtTLEKCCAAADPHECYKLHHHHHH
>sp|albumin|pT_ACC_2011: T380-p on albumin
GPGTYSVVLLLRLAKTYETtLEKCCAAADPHECYAKLHHHHHH
>sp|albumin|pT_ACC_2012: T436-p on albumin
GPGTQLGEYKFQNALLVRYtKKVPQVSTPTLVEVSKLHHHHHH
>sp|albumin|pT_ACC_2013: T444-p on albumin
GPGTNALLVRYTKKVPQVStPTLVEVSRNLGKVGSKLHHHHHH
>sp|albumin|pT_ACC_2014: T446-p on albumin
GPGTLLVRYTKKVPQVSTPtLVEVSRNLGKVGSKCKLHHHHHH
>sp|albumin|pT_ACC_2015: T498-p on albumin
GPGTQLCVLHEKTPVSDRVtKCCTESLVNRRPCFSKLHHHHHH
>sp|albumin|pT_ACC_2016: T502-p on albumin
GPGTLHEKTPVSDRVTKCCtESLVNRRPCFSALEVKLHHHHHH
>sp|albumin|pT_ACC_2017: T520-p on albumin
GPGTLVNRRPCFSALEVDEtYVPKEFNAETFTFHAKLHHHHHH
>sp|albumin|pT_ACC_2018: T551-p on albumin
GPGTDICTLSEKERQIKKQtALVELVKHKPKATKEKLHHHHHH
>sp|albumin|pT_ACC_2019: T564-p on albumin
GPGTKQTALVELVKHKPKAtKEQLKAVMDDFAAFVKLHHHHHH
>sp|albumin|pT_ACC_2020: T590-p on albumin
GPGTFAAFVEKCCKADDKEtCFAEEGKKLVAASQAKLHHHHHH
>sp|albumin|pT_ACC_2021: T71-p on albumin
GPGTQQCPFEDHVKLVNEVtEFAKTCVADESAENCKLHHHHHH
>sp|albumin|pT_ACC_2022: T92-p on albumin
GPGTCVADESAENCDKSLHtLFGDKLCTVATLRETKLHHHHHH
>sp|ALCAM|pT_ACC_2023: T308-p on ALCAM
GPGTRSSNTYTLTDVRRNAtGDYKCSLIDKKSMIAKLHHHHHH
>sp|ALDH16A1|pT_ACC_2024: T121-p on ALDH16A1
GPGTTRLAEVIQKHQRLLWtLESLVTGRAVREVRDKLHHHHHH
>sp|ALDH18A1|pT_ACC_2025: T538-p on ALDH18A1
GPGTALSIHGVKEAVQLVNtREEVEDLCRLDKMIDKLHHHHHH
>sp|ALDH18A1|pT_ACC_2026: T725-p on ALDH18A1
GPGTFLQHVDSACVFWNAStRFSDGYRFGLGAEVGKLHHHHHH
>sp|ALDH18A1|pT_ACC_2027: T759-p on ALDH18A1
GPGTSRIHARGPVGLEGLLtTKWLLRGKDHVVSDFKLHHHHHH
>sp|ALDH1A1|pT_ACC_2028: T105-p on ALDH1A1
GPGTYKLADLIERDRLLLAtMESMNGGKLYSNAYLKLHHHHHH
>sp|ALDH1A1|pT_ACC_2029: T144-p on ALDH1A1
GPGTTLRYCAGWADKIQGRtIPIDGNFFTYTRHEPKLHHHHHH
>sp|ALDH1A1|pT_ACC_2030: T267-p on ALDH1A1
GPGTKLIKEAAGKSNLKRVtLELGGKSPCIVLADAKLHHHHHH
>sp|ALDH1A1|pT_ACC_2031: T337-p on ALDH1A1
GPGTRSVERAKKYILGNPLtPGVTQGPQIDKEQYDKLHHHHHH
>sp|ALDH1A1|pT_ACC_2032: T341-p on ALDH1A1
GPGTRAKKYILGNPLTPGVtQGPQIDKEQYDKILDKLHHHHHH
>sp|ALDH1A1|pT_ACC_2033: T424-p on ALDH1A1
GPGTMKFKSLDDVIKRANNtFYGLSAGVFTKDIDKKLHHHHHH
>sp|ALDH1A1|pT_ACC_2034: T442-p on ALDH1A1
GPGTGLSAGVFTKDIDKAItISSALQAGTVWVNCYKLHHHHHH
>sp|ALDH1A1|pT_ACC_2035: T493-p on ALDH1A1
GPGTLGEYGFHEYTEVKTVtVKISQKNSKLHHHHHH
>sp|ALDH1A1|pT_ACC_2036: T6-p on ALDH1A1
GPGTMSSSGtPDLPVLLTDLKIQYTKLHHHHHH
>sp|ALDH1A2|pT_ACC_2037: T170-p on ALDH1A2
GPGTDKIHGMTIPVDGDYFtFTRHEPIGVCGQIIPKLHHHHHH
>sp|ALDH1A2|pT_ACC_2038: T172-p on ALDH1A2
GPGTIHGMTIPVDGDYFTFtRHEPIGVCGQIIPWNKLHHHHHH
>sp|ALDH1A2|pT_ACC_2039: T284-p on ALDH1A2
GPGTKLIQEAAGRSNLKRVtLELGGKSPNIIFADAKLHHHHHH
>sp|ALDH1A3|pT_ACC_2040: T278-p on ALDH1A3
GPGTKLVKEAASRSNLKRVtLELGGKNPCIVCADAKLHHHHHH
>sp|ALDH1A3|pT_ACC_2041: T440-p on ALDH1A3
GPGTIEEVIKRANSTDYGLtAAVFTKNLDKALKLAKLHHHHHH
>sp|ALDH1A3|pT_ACC_2042: T498-p on ALDH1A3
GPGTSGNGRELGEYALAEYtEVKTVTIKLGDKNPKLHHHHHH
>sp|ALDH1A3|pT_ACC_2043: T56-p on ALDH1A3
GPGTHESKSGKKFATCNPStREQICEVEEGDKPDVKLHHHHHH
>sp|ALDH1B1|pT_ACC_2044: T283-p on ALDH1B1
GPGTHLIQKAAGDSNLKRVtLELGGKSPSIVLADAKLHHHHHH
>sp|ALDH1B1|pT_ACC_2045: T401-p on ALDH1B1
GPGTCGGERFGERGFFIKPtVFGGVQDDMRIAKEEKLHHHHHH
>sp|ALDH1L1|pT_ACC_2046: T613-p on ALDH1L1
GPGTPAQVTPLTALKFAELtLKAGIPKGVVNVLPGKLHHHHHH
>sp|ALDH1L2|pT_ACC_2047: T109-p on ALDH1L2
GPGTAYRSVGAELNVLPFCtQFIPMDIIDSPKHGSKLHHHHHH
>sp|ALDH1L2|pT_ACC_2048: T270-p on ALDH1L2
GPGTAWTEINGQMVTFYGStLLNSSVPPGEPLEIKKLHHHHHH
>sp|ALDH1L2|pT_ACC_2049: T338-p on ALDH1L2
GPGTASQYFSTGETSVVELtAEEVKVAETIKVIWAKLHHHHHH
>sp|ALDH1L2|pT_ACC_2050: T550-p on ALDH1L2
GPGTVYTLALKTHIGMSVQtFRYFAGWCDKIQGSTKLHHHHHH
>sp|ALDH1L2|pT_ACC_2051: T670-p on ALDH1L2
GPGTGQRLSEHPDIRKLGFtGSTPIGKQIMKSCAVKLHHHHHH
>sp|ALDH2|pT_ACC_2052: T202-p on ALDH2
GPGTFPLLMQAWKLGPALAtGNVVVMKVAEQTPLTKLHHHHHH
>sp|ALDH2|pT_ACC_2053: T217-p on ALDH2
GPGTTGNVVVMKVAEQTPLtALYVANLIKEAGFPPKLHHHHHH
>sp|ALDH2|pT_ACC_2054: T283-p on ALDH2
GPGTRVIQVAAGSSNLKRVtLELGGKSPNIIMSDAKLHHHHHH
>sp|ALDH2|pT_ACC_2055: T376-p on ALDH2
GPGTQVDETQFKKILGYINtGKQEGAKLLCGGGIAKLHHHHHH
>sp|ALDH2|pT_ACC_2056: T429-p on ALDH2
GPGTKEEIFGPVMQILKFKtIEEVVGRANNSTYGLKLHHHHHH
>sp|ALDH2|pT_ACC_2057: T450-p on ALDH2
GPGTGRANNSTYGLAAAVFtKDLDKANYLSQALQAKLHHHHHH
>sp|ALDH2|pT_ACC_2058: T503-p on ALDH2
GPGTSGSGRELGEYGLQAYtEVKTVTVKVPQKNSKLHHHHHH
>sp|ALDH3A1|pT_ACC_2059: T198-p on ALDH3A1
GPGTHILYTGSTGVGKIIMtAAAKHLTPVTLELGGKLHHHHHH
>sp|ALDH3A1|pT_ACC_2060: T205-p on ALDH3A1
GPGTTGVGKIIMTAAAKHLtPVTLELGGKSPCYVDKLHHHHHH
>sp|ALDH3A2|pT_ACC_2061: T202-p on ALDH3A2
GPGTTAVGKIVMEAAAKHLtPVTLELGGKSPCYIDKLHHHHHH
>sp|ALDH3A2|pT_ACC_2062: T306-p on ALDH3A2
GPGTILSLLEGQKIAFGGEtDEATRYIAPTVLTDVKLHHHHHH
>sp|ALDH3A2|pT_ACC_2063: T319-p on ALDH3A2
GPGTGETDEATRYIAPTVLtDVDPKTKVMQEEIFGKLHHHHHH
>sp|ALDH3A2 iso2|pT_ACC_2064: T470-p on ALDH3A2 iso2
GPGTLLKRFNKEKLGLLLLtFLGIVAAVLVKKYQAKLHHHHHH
>sp|ALDH3B1|pT_ACC_2065: T187-p on ALDH3B1
GPGTETGQLLEHRFDYIFFtGSPRVGKIVMTAAAKKLHHHHHH
>sp|ALDH3B1|pT_ACC_2066: T205-p on ALDH3B1
GPGTPRVGKIVMTAAAKHLtPVTLELGGKNPCYVDKLHHHHHH
>sp|ALDH3B1|pT_ACC_2067: T208-p on ALDH3B1
GPGTGKIVMTAAAKHLTPVtLELGGKNPCYVDDNCKLHHHHHH
>sp|ALDH3B2|pT_ACC_2068: T117-p on ALDH3B2
GPGTYIFFTGSPRVGKIVMtAATKHLTPVTLELGGKLHHHHHH
>sp|ALDH3B2|pT_ACC_2069: T124-p on ALDH3B2
GPGTPRVGKIVMTAATKHLtPVTLELGGKNPCYVDKLHHHHHH
>sp|ALDH3B2|pT_ACC_2070: T127-p on ALDH3B2
GPGTGKIVMTAATKHLTPVtLELGGKNPCYVDDNCKLHHHHHH
>sp|ALDH4A1|pT_ACC_2071: T336-p on ALDH4A1
GPGTHFVHRSADVESVVSGtLRSAFEYGGQKCSACKLHHHHHH
>sp|ALDH4A1|pT_ACC_2072: T528-p on ALDH4A1
GPGTSIVGQQPFGGARASGtNDKPGGPHYILRWTSKLHHHHHH
>sp|ALDH5A1|pT_ACC_2073: T181-p on ALDH5A1
GPGTWFSEEARRVYGDIIHtPAKDRRALVLKQPIGKLHHHHHH
>sp|ALDH5A1|pT_ACC_2074: T287-p on ALDH5A1
GPGTCTDPLVSKISFTGSTtTGKILLHHAANSVKRKLHHHHHH
>sp|ALDH5A1|pT_ACC_2075: T3-p on ALDH5A1
GPGTMAtCIWLRSCGARRLGSTKLHHHHHH
>sp|ALDH5A1|pT_ACC_2076: T378-p on ALDH5A1
GPGTAMKKNLRVGNGFEEGtTQGPLINEKAVEKVEKLHHHHHH
>sp|ALDH5A1|pT_ACC_2077: T379-p on ALDH5A1
GPGTMKKNLRVGNGFEEGTtQGPLINEKAVEKVEKKLHHHHHH
>sp|ALDH5A1|pT_ACC_2078: T61-p on ALDH5A1
GPGTCYAGRLAGLSAALLRtDSFVGGRWLPAAATFKLHHHHHH
>sp|ALDH6A1|pT_ACC_2079: T360-p on ALDH6A1
GPGTVNAGDQPGADLGPLItPQAKERVCNLIDSGTKLHHHHHH
>sp|ALDH6A1|pT_ACC_2080: T375-p on ALDH6A1
GPGTTPQAKERVCNLIDSGtKEGASILLDGRKIKVKLHHHHHH
>sp|ALDH8A1|pT_ACC_2081: T235-p on ALDH8A1
GPGTSHPEVPLISFTGSQPtAERITQLSAPHCKKLKLHHHHHH
>sp|ALDOA|pT_ACC_2082: T158-p on ALDOA
GPGTADFAKWRCVLKIGEHtPSALAIMENANVLARKLHHHHHH
>sp|ALDOA|pT_ACC_2083: T206-p on ALDOA
GPGTILPDGDHDLKRCQYVtEKVLAAVYKALSDHHKLHHHHHH
>sp|ALDOA|pT_ACC_2084: T227-p on ALDOA
GPGTAVYKALSDHHIYLEGtLLKPNMVTPGHACTQKLHHHHHH
>sp|ALDOA|pT_ACC_2085: T235-p on ALDOA
GPGTHHIYLEGTLLKPNMVtPGHACTQKFSHEEIAKLHHHHHH
>sp|ALDOA|pT_ACC_2086: T241-p on ALDOA
GPGTGTLLKPNMVTPGHACtQKFSHEEIAMATVTAKLHHHHHH
>sp|ALDOA|pT_ACC_2087: T269-p on ALDOA
GPGTVTALRRTVPPAVTGItFLSGGQSEEEASINLKLHHHHHH
>sp|ALDOA|pT_ACC_2088: T299-p on ALDOA
GPGTLNAINKCPLLKPWALtFSYGRALQASALKAWKLHHHHHH
>sp|ALDOA|pT_ACC_2089: T344-p on ALDOA
GPGTVKRALANSLACQGKYtPSGQAGAAASESLFVKLHHHHHH
>sp|ALDOA|pT_ACC_2090: T37-p on ALDOA
GPGTRIVAPGKGILAADEStGSIAKRLQSIGTENTKLHHHHHH
>sp|ALDOA|pT_ACC_2091: T49-p on ALDOA
GPGTDESTGSIAKRLQSIGtENTEENRRFYRQLLLKLHHHHHH
>sp|ALDOA|pT_ACC_2092: T52-p on ALDOA
GPGTTGSIAKRLQSIGTENtEENRRFYRQLLLTADKLHHHHHH
>sp|ALDOA|pT_ACC_2093: T65-p on ALDOA
GPGTENTEENRRFYRQLLLtADDRVNPCIGGVILFKLHHHHHH
>sp|ALDOA|pT_ACC_2094: T9-p on ALDOA
GPGTMPYQYPALtPEQKKELSDIAHRIVKLHHHHHH
>sp|ALDOB|pT_ACC_2095: T119-p on ALDOB
GPGTVVGIKLDQGGAPLAGtNKETTIQGLDGLSERKLHHHHHH
>sp|ALDOB|pT_ACC_2096: T123-p on ALDOB
GPGTKLDQGGAPLAGTNKEtTIQGLDGLSERCAQYKLHHHHHH
>sp|ALDOB|pT_ACC_2097: T124-p on ALDOB
GPGTLDQGGAPLAGTNKETtIQGLDGLSERCAQYKKLHHHHHH
>sp|ALDOB|pT_ACC_2098: T206-p on ALDOB
GPGTVIPDGDHDLEHCQYVtEKVLAAVYKALNDHHKLHHHHHH
>sp|ALDOB|pT_ACC_2099: T241-p on ALDOB
GPGTGTLLKPNMVTAGHACtKKYTPEQVAMATVTAKLHHHHHH
>sp|ALDOB|pT_ACC_2100: T363-p on ALDOB
GPGTSSGAASTQSLFTACYtYKLHHHHHH
>sp|ALDOB|pT_ACC_2101: T39-p on ALDOB
GPGTVANGKGILAADESVGtMGNRLQRIKVENTEEKLHHHHHH
>sp|ALDOC|pT_ACC_2102: T119-p on ALDOC
GPGTVVGIKVDKGVVPLAGtDGETTTQGLDGLSERKLHHHHHH
>sp|ALDOC|pT_ACC_2103: T206-p on ALDOC
GPGTILPDGDHDLKRCQYVtEKVLAAVYKALSDHHKLHHHHHH
>sp|ALDOC|pT_ACC_2104: T235-p on ALDOC
GPGTHHVYLEGTLLKPNMVtPGHACPIKYTPEEIAKLHHHHHH
>sp|ALDOC|pT_ACC_2105: T253-p on ALDOC
GPGTHACPIKYTPEEIAMAtVTALRRTVPPAVPGVKLHHHHHH
>sp|ALDOC|pT_ACC_2106: T255-p on ALDOC
GPGTCPIKYTPEEIAMATVtALRRTVPPAVPGVTFKLHHHHHH
>sp|ALG10|pT_ACC_2107: T330-p on ALG10
GPGTFLSLVWKRRILFFVVtLVSVFLVWKFTYAHKKLHHHHHH
>sp|ALG10|pT_ACC_2108: T368-p on ALG10
GPGTHYTFYVWKRVFQRYEtVKYLLVPAYIFAGWSKLHHHHHH
>sp|ALG12|pT_ACC_2109: T288-p on ALG12
GPGTGCSLLFIPLGLVDRRtHAPTVLALGFMALYSKLHHHHHH
>sp|ALG12|pT_ACC_2110: T292-p on ALG12
GPGTLFIPLGLVDRRTHAPtVLALGFMALYSLLPHKLHHHHHH
>sp|ALG13|pT_ACC_2111: T11-p on ALG13
GPGTMKCVFVTVGTtSFDDLIACVSAPDSLKLHHHHHH
>sp|ALG14|pT_ACC_2112: T73-p on ALG14
GPGTSLSNAYSPRHYVIADtDEMSANKINSFELDRKLHHHHHH
>sp|ALG1L2|pT_ACC_2113: T52-p on ALG1L2
GPGTTHSPFRARSEPEDPDtERSAFTERDSGSGLVKLHHHHHH
>sp|ALG5|pT_ACC_2114: T102-p on ALG5
GPGTALSYLEKRQKRDPAFtYEVIVVDDGSKDQTSKLHHHHHH
>sp|ALG5|pT_ACC_2115: T234-p on ALG5
GPGTFHFLVWFLCVKGIRDtQCGFKLFTREAASRTKLHHHHHH
>sp|ALG6|pT_ACC_2116: T433-p on ALG6
GPGTLKSFSISVRKYLPCFtFLSRIIQYLFLISVIKLHHHHHH
>sp|ALG9|pT_ACC_2117: T451-p on ALG9
GPGTYHGPLDLYPEFYRIAtDPTIHTVPEGRPVNVKLHHHHHH
>sp|ALG9|pT_ACC_2118: T457-p on ALG9
GPGTLYPEFYRIATDPTIHtVPEGRPVNVCVGKEWKLHHHHHH
>sp|ALK|pT_ACC_2119: T1090-p on ALK
GPGTSPEYKLSKLRTSTIMtDYNPNYCFAGKTSSIKLHHHHHH
>sp|ALK|pT_ACC_2120: T1506-p on ALK
GPGTKVHGSRNKPTSLWNPtYGSWFTEKPTKKNNPKLHHHHHH
>sp|ALK|pT_ACC_2121: T1597-p on ALK
GPGTVNYGYQQQGLPLEAAtAPGAGHYEDTILKSKKLHHHHHH
>sp|ALKBH2|pT_ACC_2122: T252-p on ALKBH2
GPGTSLPVRKKVLAPRVNLtFRKILLTKKKLHHHHHH
>sp|ALKBH2|pT_ACC_2123: T93-p on ALKBH2
GPGTADEIFQELEKEVEYFtGALARVQVFGKWHSVKLHHHHHH
>sp|ALKBH3|pT_ACC_2124: T126-p on ALKBH3
GPGTQDVPWKQRTGIREDItYQQPRLTAWYGELPYKLHHHHHH
>sp|ALKBH3|pT_ACC_2125: T212-p on ALKBH3
GPGTSLGRCPIIASLSFGAtRTFEMRKKPPPEENGKLHHHHHH
>sp|ALKBH3|pT_ACC_2126: T214-p on ALKBH3
GPGTGRCPIIASLSFGATRtFEMRKKPPPEENGDYKLHHHHHH
>sp|ALKBH4|pT_ACC_2127: T8-p on ALKBH4
GPGTMAAAAAEtPEVLRECGCKGIRTCKLHHHHHH
>sp|ALKBH5|pT_ACC_2128: T294-p on ALKBH5
GPGTVIILRKTRLDAPRLEtKSLSSSVLPPSYASDKLHHHHHH
>sp|ALKBH6|pT_ACC_2129: T222-p on ALKBH6
GPGTARPGACLVRGTRVSLtIRRVPRVLRAGLLLGKLHHHHHH
>sp|ALKBH8|pT_ACC_2130: T14-p on ALKBH8
GPGTMDSNHQSNYKLSKtEKKFLRKQIKAKHTLKLHHHHHH
>sp|ALKBH8|pT_ACC_2131: T37-p on ALKBH8
GPGTQIKAKHTLLRHEGIEtVSYATQSLVVANGGLKLHHHHHH
>sp|ALMS1|pT_ACC_2132: T1275-p on ALMS1
GPGTEEALKISVASEPVDQtTGTPAVTSTSYSQYRKLHHHHHH
>sp|ALMS1|pT_ACC_2133: T1519-p on ALMS1
GPGTVAPGPVGQTTGAPTItSPSYSQHRAKSGSFYKLHHHHHH
>sp|ALMS1|pT_ACC_2134: T152-p on ALMS1
GPGTCLETTAQRGSGDDQKtESWHCLPQEMDSSQTKLHHHHHH
>sp|ALMS1|pT_ACC_2135: T1663-p on ALMS1
GPGTPGPADQKTETLPVHStSYSNRGKPVIFYQQTKLHHHHHH
>sp|ALMS1|pT_ACC_2136: T2358-p on ALMS1
GPGTKCRRGIENWEFISSTtVRSPLQEAESKVSMAKLHHHHHH
>sp|ALMS1|pT_ACC_2137: T2409-p on ALMS1
GPGTGCSGTIGNKIIIPMMtVIKSDSSSDASDGNGKLHHHHHH
>sp|ALMS1|pT_ACC_2138: T2713-p on ALMS1
GPGTSSSQMPSPEPMKKFTtSITFSSHRHSKCISNKLHHHHHH
>sp|ALMS1|pT_ACC_2139: T2755-p on ALMS1
GPGTSQCTGASVGVFNSHFtEEQNPPRDLKQKTSSKLHHHHHH
>sp|ALMS1|pT_ACC_2140: T2768-p on ALMS1
GPGTHFTEEQNPPRDLKQKtSSPSSFKMHSNSQDKKLHHHHHH
>sp|ALMS1|pT_ACC_2141: T2818-p on ALMS1
GPGTERSFQEEKPLERSDFtGSHSEPSTRANCSNFKLHHHHHH
>sp|ALMS1|pT_ACC_2142: T2873-p on ALMS1
GPGTRSSSRLGVKEKNVTItPDLPSCIFLEQRELFKLHHHHHH
>sp|ALMS1|pT_ACC_2143: T3036-p on ALMS1
GPGTSQSAPNHCTLAASAStPPSNRKALSCVHITLKLHHHHHH
>sp|ALMS1|pT_ACC_2144: T3063-p on ALMS1
GPGTHITLCPKTSSKLDSGtLDERFHSLDAASKARKLHHHHHH
>sp|ALMS1|pT_ACC_2145: T3174-p on ALMS1
GPGTQVNISDFEGHSNPEGtPVFADRLPEKMKTPLKLHHHHHH
>sp|ALMS1|pT_ACC_2146: T3538-p on ALMS1
GPGTREHMCLPLPYQNMDKtKTDYTRIKSLSINVNKLHHHHHH
>sp|ALMS1|pT_ACC_2147: T3980-p on ALMS1
GPGTVENVESRSKKENVPNtCGPGISWFEPITKTRKLHHHHHH
>sp|ALMS1|pT_ACC_2148: T467-p on ALMS1
GPGTEYHSSDLRMLRMSPDtVPKAPKHLKAGDTSKKLHHHHHH
>sp|ALMS1|pT_ACC_2149: T567-p on ALMS1
GPGTLKVTAIPEPADQKTAtPTVLSSSHSHRGKPSKLHHHHHH
>sp|ALMS1|pT_ACC_2150: T706-p on ALMS1
GPGTQALKVSAVSGPADQKtGTATVLSTPHSHREKKLHHHHHH
>sp|ALMS1|pT_ACC_2151: T714-p on ALMS1
GPGTSGPADQKTGTATVLStPHSHREKPGIFYQQEKLHHHHHH
>sp|ALMS1|pT_ACC_2152: T746-p on ALMS1
GPGTADSHQTEETLTKVSAtPGPADQKTEIPAVQSKLHHHHHH
>sp|ALMS1|pT_ACC_2153: T754-p on ALMS1
GPGTTLTKVSATPGPADQKtEIPAVQSSSYSQREKKLHHHHHH
>sp|ALMS1|pT_ACC_2154: T881-p on ALMS1
GPGTKPSAFYQQTLPNSHLtEEALKVSIVPGPGDQKLHHHHHH
>sp|ALMS1|pT_ACC_2155: T988-p on ALMS1
GPGTDLPRESLKMSAIPGLtDQKTVPTPTVPSGSFKLHHHHHH
>sp|ALMS1|pT_ACC_2156: T997-p on ALMS1
GPGTSAIPGLTDQKTVPTPtVPSGSFSHREKPSIFKLHHHHHH
>sp|ALOX12|pT_ACC_2157: T151-p on ALOX12
GPGTQQIYCWATWKEGLPLtIAADRKDDLPPNMRFKLHHHHHH
>sp|ALOX12B|pT_ACC_2158: T10-p on ALOX12B
GPGTMATYKVRVAtGTDLLSGTRDSISLTKLHHHHHH
>sp|ALOX12B|pT_ACC_2159: T18-p on ALOX12B
GPGTTYKVRVATGTDLLSGtRDSISLTIVGTQGESKLHHHHHH
>sp|ALOX12B|pT_ACC_2160: T302-p on ALOX12B
GPGTFPVTDDMVAPFLGEGtCLQAELEKGNIYLADKLHHHHHH
>sp|ALOX12B|pT_ACC_2161: T326-p on ALOX12B
GPGTGNIYLADYRIMEGIPtVELSGRKQHHCAPLCKLHHHHHH
>sp|ALOX12B|pT_ACC_2162: T606-p on ALOX12B
GPGTWMPNFPASMRNPPIQtKGLTTLETFMDTLPDKLHHHHHH
>sp|ALOX15B|pT_ACC_2163: T29-p on ALOX15B
GPGTFGAGTWDKVSVSIVGtRGESPPLPLDNLGKEKLHHHHHH
>sp|5-LO|pT_ACC_2164: T105-p on 5-LO
GPGTTPHGDYIEFPCYRWItGDVEVVLRDGRAKLAKLHHHHHH
>sp|5-LO|pT_ACC_2165: T250-p on 5-LO
GPGTYQFLNGCNPVLIRRCtELPEKLPVTTEMVECKLHHHHHH
>sp|5-LO|pT_ACC_2166: T259-p on 5-LO
GPGTVLIRRCTELPEKLPVtTEMVECSLERQLSLEKLHHHHHH
>sp|5-LO|pT_ACC_2167: T260-p on 5-LO
GPGTLIRRCTELPEKLPVTtEMVECSLERQLSLEQKLHHHHHH
>sp|5-LO|pT_ACC_2168: T445-p on 5-LO
GPGTGGGHVQMVQRAMKDLtYASLCFPEAIKARGMKLHHHHHH
>sp|5-LO|pT_ACC_2169: T486-p on 5-LO
GPGTYRDDGLLVWEAIRTFtAEVVDIYYEGDQVVEKLHHHHHH
>sp|5-LO|pT_ACC_2170: T87-p on 5-LO
GPGTKRKYWLNDDWYLKYItLKTPHGDYIEFPCYRKLHHHHHH
>sp|ALOXE3|pT_ACC_2171: T117-p on ALOXE3
GPGTYQWIEGYCTVELRPGtARTICQDSLPLLLDHKLHHHHHH
>sp|ALOXE3|pT_ACC_2172: T134-p on ALOXE3
GPGTRTICQDSLPLLLDHRtRELRARQECYRWKIYKLHHHHHH
>sp|ALOXE3|pT_ACC_2173: T176-p on ALOXE3
GPGTSFQEMESDKKFALTKtTTCVDQGDSSGNRYLKLHHHHHH
>sp|ALOXE3|pT_ACC_2174: T300-p on ALOXE3
GPGTVMLHCISSLPSKLPVtNDMVAPLLGQDTCLQKLHHHHHH
>sp|ALOXE3|pT_ACC_2175: T316-p on ALOXE3
GPGTNDMVAPLLGQDTCLQtELERGNIFLADYWILKLHHHHHH
>sp|ALOXE3 iso2|pT_ACC_2176: T44-p on ALOXE3 iso2
GPGTGTQAPDIHLGEPARGtGCVRGKQTSIRVQDCKLHHHHHH
>sp|ALPI|pT_ACC_2177: T270-p on ALPI
GPGTEWLAKHQGAWYVWNRtELMQASLDQSVTHLMKLHHHHHH
>sp|AlphaK3|pT_ACC_2178: T237-p on AlphaK3
GPGTVGYLALPQPDKKGLStSLGILADIFVSMSKNKLHHHHHH
>sp|AlphaK2|pT_ACC_2179: T1868-p on AlphaK2
GPGTQGLYYCCIKNSYGKVtAEFNLTAEVLKQLSSKLHHHHHH
>sp|AlphaK2|pT_ACC_2180: T2089-p on AlphaK2
GPGTGCLLVTDMQGVGMKLtDVGIATLAKGYKGFKKLHHHHHH
>sp|AlphaK2|pT_ACC_2181: T2095-p on AlphaK2
GPGTDMQGVGMKLTDVGIAtLAKGYKGFKGNCSMTKLHHHHHH
>sp|AlphaK2|pT_ACC_2182: T617-p on AlphaK2
GPGTCAISTQAEQEAKTLQtSTDSVSKEGNTNCKGKLHHHHHH
>sp|AlphaK1|pT_ACC_2183: T1383-p on AlphaK1
GPGTKRFLPKVRAAGDGEAtTPEERESPTVSPRGPKLHHHHHH
>sp|AlphaK1|pT_ACC_2184: T1384-p on AlphaK1
GPGTRFLPKVRAAGDGEATtPEERESPTVSPRGPRKLHHHHHH
>sp|AlphaK1|pT_ACC_2185: T1409-p on AlphaK1
GPGTSPRGPRKSLVPGSPGtPGRERRSPTQGRKASKLHHHHHH
>sp|AlphaK1|pT_ACC_2186: T1773-p on AlphaK1
GPGTFQHWLYQWTNGSFLVtDLAGVDWKMTDVQIAKLHHHHHH
>sp|AlphaK1|pT_ACC_2187: T317-p on AlphaK1
GPGTVTGYPEPEVTWYKDDtELDRYCGLPKYEITHKLHHHHHH
>sp|AlphaK1|pT_ACC_2188: T441-p on AlphaK1
GPGTKRRLSGAQAPGPSVPtREPEGGTLAAWQEGEKLHHHHHH
>sp|AlphaK1|pT_ACC_2189: T728-p on AlphaK1
GPGTQSLGKAPPQASVQVPtPPARRRHGTRDSTLQKLHHHHHH
>sp|AlphaK1|pT_ACC_2190: T841-p on AlphaK1
GPGTGDGTQTAQRTRADRKtQVDAGTQESKRPQSDKLHHHHHH
>sp|AlphaK1|pT_ACC_2191: T847-p on AlphaK1
GPGTAQRTRADRKTQVDAGtQESKRPQSDRSAQKGKLHHHHHH
>sp|ALPL|pT_ACC_2192: T113-p on ALPL
GPGTSKTYNTNAQVPDSAGtATAYLCGVKANEGTVKLHHHHHH
>sp|ALPL|pT_ACC_2193: T48-p on ALPL
GPGTAQETLKYALELQKLNtNVAKNVIMFLGDGMGKLHHHHHH
>sp|ALPP|pT_ACC_2194: T117-p on ALPP
GPGTSKTYNVDKHVPDSGAtATAYLCGVKGNFQTIKLHHHHHH
>sp|ALPP|pT_ACC_2195: T234-p on ALPP
GPGTDVILGGGRKYMFRMGtPDPEYPDDYSQGGTRKLHHHHHH
>sp|ALPP|pT_ACC_2196: T273-p on ALPP
GPGTEWLAKRQGARYVWNRtELMQASLDPSVTHLMKLHHHHHH
>sp|ALPP|pT_ACC_2197: T314-p on ALPP
GPGTEIHRDSTLDPSLMEMtEAALRLLSRNPRGFFKLHHHHHH
>sp|ALPP|pT_ACC_2198: T367-p on ALPP
GPGTETIMFDDAIERAGQLtSEEDTLSLVTADHSHKLHHHHHH
>sp|ALPP|pT_ACC_2199: T372-p on ALPP
GPGTDDAIERAGQLTSEEDtLSLVTADHSHVFSFGKLHHHHHH
>sp|ALPP|pT_ACC_2200: T377-p on ALPP
GPGTRAGQLTSEEDTLSLVtADHSHVFSFGGYPLRKLHHHHHH
>sp|ALPP|pT_ACC_2201: T411-p on ALPP
GPGTIFGLAPGKARDRKAYtVLLYGNGPGYVLKDGKLHHHHHH
>sp|ALPP|pT_ACC_2202: T432-p on ALPP
GPGTNGPGYVLKDGARPDVtESESGSPEYRQQSAVKLHHHHHH
>sp|ALPP|pT_ACC_2203: T453-p on ALPP
GPGTSPEYRQQSAVPLDEEtHAGEDVAVFARGPQAKLHHHHHH
>sp|ALPP|pT_ACC_2204: T53-p on ALPP
GPGTAAEALGAAKKLQPAQtAAKNLIIFLGDGMGVKLHHHHHH
>sp|ALPPL2|pT_ACC_2205: T114-p on ALPPL2
GPGTSKTYSVDKHVPDSGAtATAYLCGVKGNFQTIKLHHHHHH
>sp|ALPPL2|pT_ACC_2206: T231-p on ALPPL2
GPGTDVILGGGRKYMFPMGtPDPEYPDDYSQGGTRKLHHHHHH
>sp|ALPPL2|pT_ACC_2207: T364-p on ALPPL2
GPGTETIMFDDAIERAGQLtSEEDTLSLVTADHSHKLHHHHHH
>sp|ALPPL2|pT_ACC_2208: T369-p on ALPPL2
GPGTDDAIERAGQLTSEEDtLSLVTADHSHVFSFGKLHHHHHH
>sp|ALPPL2|pT_ACC_2209: T374-p on ALPPL2
GPGTRAGQLTSEEDTLSLVtADHSHVFSFGGYPLRKLHHHHHH
>sp|ALPPL2|pT_ACC_2210: T408-p on ALPPL2
GPGTIFGLAPGKARDRKAYtVLLYGNGPGYVLKDGKLHHHHHH
>sp|ALPPL2|pT_ACC_2211: T429-p on ALPPL2
GPGTNGPGYVLKDGARPDVtESESGSPEYRQQSAVKLHHHHHH
>sp|ALPPL2|pT_ACC_2212: T50-p on ALPPL2
GPGTAAEALGAAKKLQPAQtAAKNLIIFLGDGMGVKLHHHHHH
>sp|ALS2|pT_ACC_2213: T1344-p on ALS2
GPGTRRQHRDSPEILSRSQtQTLESLEFIPQHVGAKLHHHHHH
>sp|ALS2|pT_ACC_2214: T31-p on ALS2
GPGTERGLVHIWQAGSFPItPERLPGWGGKTVLQAKLHHHHHH
>sp|ALS2|pT_ACC_2215: T510-p on ALS2
GPGTLLRKAARVKTRTVVLtPTYSGEADALLPSLRKLHHHHHH
>sp|ALS2|pT_ACC_2216: T526-p on ALS2
GPGTPTYSGEADALLPSLRtEVWTWGKGKEGQLGHKLHHHHHH
>sp|ALS2|pT_ACC_2217: T530-p on ALS2
GPGTGEADALLPSLRTEVWtWGKGKEGQLGHGDVLKLHHHHHH
>sp|ALS2CR12|pT_ACC_2218: T40-p on ALS2CR12
GPGTTPQLPRKNSTGSSKLtPLVPAPKNHNYLQPTKLHHHHHH
>sp|Cart1|pT_ACC_2219: T169-p on Cart1
GPGTTHYPDVYVREQLALRtELTEARVQVWFQNRRKLHHHHHH
>sp|Cart1|pT_ACC_2220: T172-p on Cart1
GPGTPDVYVREQLALRTELtEARVQVWFQNRRAKWKLHHHHHH
>sp|ALX4|pT_ACC_2221: T131-p on ALX4
GPGTPPAQPHLYLQRGACKtPPDGSLKLQEGSSGHKLHHHHHH
>sp|THOC4|pT_ACC_2222: T104-p on THOC4
GPGTHDLFDSGFGGGAGVEtGGKLLVSNLDFGVSDKLHHHHHH
>sp|THOC4|pT_ACC_2223: T148-p on THOC4
GPGTKKAAVHYDRSGRSLGtADVHFERKADALKAMKLHHHHHH
>sp|THOC4|pT_ACC_2224: T215-p on THOC4
GPGTMTRNRGAGGFGGGGGtRRGTRGGARGRGRGAKLHHHHHH
>sp|THOC4|pT_ACC_2225: T219-p on THOC4
GPGTRGAGGFGGGGGTRRGtRGGARGRGRGAGRNSKLHHHHHH
>sp|THOC4|pT_ACC_2226: T256-p on THOC4
GPGTEELDAQLDAYNARMDtSKLHHHHHH
>sp|AMACR iso2|pT_ACC_2227: T153-p on AMACR iso2
GPGTKFFSVENSEIESVGStSRTEHVGWWSTFLYDKLHHHHHH
>sp|AMBP|pT_ACC_2228: T75-p on AMBP
GPGTMDRMTVSTLVLGEGAtEAEISMTSTRWRKGVKLHHHHHH
>sp|AMBRA1|pT_ACC_2229: T1028-p on AMBRA1
GPGTSARWLPEPGLGLAYGtNKGDLVICRPEALNSKLHHHHHH
>sp|AMBRA1|pT_ACC_2230: T1203-p on AMBRA1
GPGTIHRSSQTGTEPGAAHtSSPQPSTSRGLLPEAKLHHHHHH
>sp|AMBRA1|pT_ACC_2231: T1238-p on AMBRA1
GPGTERGLSPRTASWDQPGtPGREPTQPTLPSSSPKLHHHHHH
>sp|AMBRA1|pT_ACC_2232: T391-p on AMBRA1
GPGTSSTAGNTLRNLSLGPtRRSLGGPLSSHPSRYKLHHHHHH
>sp|AMDHD1|pT_ACC_2233: T165-p on AMDHD1
GPGTTTLVECKSGYGLDLEtELKMLRVIERARRELKLHHHHHH
>sp|WTX|pT_ACC_2234: T1127-p on WTX
GPGTERAEQGASLATSYSStAMNGNLAKKLHHHHHH
>sp|WTX|pT_ACC_2235: T242-p on WTX
GPGTENANPQDAPGPKVSPtPEPSPPATEKMACKDKLHHHHHH
>sp|WTX iso2|pT_ACC_2236: T242-p on WTX iso2
GPGTENANPQDAPGPKVSPtPEPSPPATEKMACKDKLHHHHHH
>sp|WTX|pT_ACC_2237: T250-p on WTX
GPGTPGPKVSPTPEPSPPAtEKMACKDPEKPMEACKLHHHHHH
>sp|WTX iso2|pT_ACC_2238: T317-p on WTX iso2
GPGTNGPVGDPLSLLFGDVtSLKSFDSLTGCGDIIKLHHHHHH
>sp|WTX iso2|pT_ACC_2239: T326-p on WTX iso2
GPGTLLFGDVTSLKSFDSLtGCGDIIAEQDMDSMTKLHHHHHH
>sp|WTX|pT_ACC_2240: T41-p on WTX
GPGTEKGAKNKAAEATEGPtSEPSSSGPGRLKKTAKLHHHHHH
>sp|WTX iso2|pT_ACC_2241: T429-p on WTX iso2
GPGTQMYPRPNMNLGYHPTtSPGHHGYMLLDPVRSKLHHHHHH
>sp|WTX iso2|pT_ACC_2242: T556-p on WTX iso2
GPGTNFEPFLSSRPPGAMEtEEERLVTIQKQLLYWKLHHHHHH
>sp|WTX|pT_ACC_2243: T615-p on WTX
GPGTTREAYGREAYAREAHtWEAHGREARTREAQAKLHHHHHH
>sp|WTX iso2|pT_ACC_2244: T803-p on WTX iso2
GPGTCPGTEDKRQVTQACGtWKLHHHHHH
>sp|FAM123A|pT_ACC_2245: T241-p on FAM123A
GPGTLPGSLTASLECVKEEtPRAAREPEEPSQDAPKLHHHHHH
>sp|FAM123A|pT_ACC_2246: T293-p on FAM123A
GPGTARSCREAEGLAHPGDtGARGEDAAGHRRAEPKLHHHHHH
>sp|FAM123A|pT_ACC_2247: T578-p on FAM123A
GPGTDGSPATLPGGKDNEEtSSLSRLKPVSPGTITKLHHHHHH
>sp|FAM123C|pT_ACC_2248: T307-p on FAM123C
GPGTVEQLASPAQNEASDFtRFWDSVNRSVRQQQRKLHHHHHH
>sp|FAM123C|pT_ACC_2249: T505-p on FAM123C
GPGTGKECLLKLCDTELAItMGIVSWLRRGPTPRAKLHHHHHH
>sp|AMFR|pT_ACC_2250: T530-p on AMFR
GPGTNSPVERPSSDQEEGEtSAQTERVPLDLSPRLKLHHHHHH
>sp|AMFR|pT_ACC_2251: T548-p on AMFR
GPGTQTERVPLDLSPRLEEtLDFGEVEVEPSEVEDKLHHHHHH
>sp|AMFR|pT_ACC_2252: T623-p on AMFR
GPGTSESFLPSEGASSDPVtLRRRMLAAAAERRLQKLHHHHHH
>sp|AMH|pT_ACC_2253: T22-p on AMH
GPGTTSLALVLSALGALLGtEALRAEEPAVGTSGLKLHHHHHH
>sp|AMH|pT_ACC_2254: T7-p on AMH
GPGTMRDLPLtSLALVLSALGALLGTKLHHHHHH
>sp|AMIGO1|pT_ACC_2255: T462-p on AMIGO1
GPGTAGPGQGQNGKLKPGNtLPVPEATGKGQRRMSKLHHHHHH
>sp|AMIGO1|pT_ACC_2256: T469-p on AMIGO1
GPGTNGKLKPGNTLPVPEAtGKGQRRMSDPESVSSKLHHHHHH
>sp|AMIGO2|pT_ACC_2257: T516-p on AMIGO2
GPGTRGKSDSDSVNSVFSDtPFVASTKLHHHHHH
>sp|AMIGO3|pT_ACC_2258: T20-p on AMIGO3
GPGTVLLGTLLCMLRVGLGtPDSEGFPPRALHNCPKLHHHHHH
>sp|AMMECR1L|pT_ACC_2259: T184-p on AMMECR1L
GPGTYTLTSALKDSRFPPLtREELPKLFCSVSLLTKLHHHHHH
>sp|AMMECR1L|pT_ACC_2260: T269-p on AMMECR1L
GPGTRKGGFKAPITSEFRKtIKLTRYRSEKVTISYKLHHHHHH
>sp|AMMECR1L|pT_ACC_2261: T68-p on AMMECR1L
GPGTQHVDSSSGRENVSDLtLGPGNSPITRMNPASKLHHHHHH
>sp|AMMECR1L|pT_ACC_2262: T77-p on AMMECR1L
GPGTENVSDLTLGPGNSPItRMNPASGALSPLPRPKLHHHHHH
>sp|AMOT|pT_ACC_2263: T1061-p on AMOT
GPGTTCNPDKTDGPVFHSNtLERKTPIQILGQEPDKLHHHHHH
>sp|AMOT|pT_ACC_2264: T536-p on AMOT
GPGTQLAEKEYEGSEDTRKtISQLFAKNKESQREKKLHHHHHH
>sp|AMOT|pT_ACC_2265: T717-p on AMOT
GPGTVAAQRDTTVISHSPNtSYDTALEARIQKEEEKLHHHHHH
>sp|AMOT|pT_ACC_2266: T750-p on AMOT
GPGTLMANKRCLDMEGRIKtLHAQIIEKDAMIKVLKLHHHHHH
>sp|AMOTL1|pT_ACC_2267: T224-p on AMOTL1
GPGTQQQGAVGHGYYMAGGtSQKSRTEGRPTVNRAKLHHHHHH
>sp|AMOTL1|pT_ACC_2268: T373-p on AMOTL1
GPGTDVAVLRYQPPPEYGVtSRPCQLPFPSTMQQHKLHHHHHH
>sp|AMOTL1|pT_ACC_2269: T51-p on AMOTL1
GPGTTYFSPDFQLYSGRHEtSALTVEATSSIREKVKLHHHHHH
>sp|AMOTL1|pT_ACC_2270: T707-p on AMOTL1
GPGTLEESTIRHFAMNAAAtAAAERDTTIINHSRNKLHHHHHH
>sp|AMOTL1|pT_ACC_2271: T714-p on AMOTL1
GPGTHFAMNAAATAAAERDtTIINHSRNGSYGESSKLHHHHHH
>sp|AMOTL1|pT_ACC_2272: T715-p on AMOTL1
GPGTFAMNAAATAAAERDTtIINHSRNGSYGESSLKLHHHHHH
>sp|AMOTL1|pT_ACC_2273: T803-p on AMOTL1
GPGTLRPARSVPSIAAATGtHSRQTSLTSSQLAEEKLHHHHHH
>sp|AMOTL1|pT_ACC_2274: T877-p on AMOTL1
GPGTAASSAHAKTGSKDSStQTDKSAELFWPSMASKLHHHHHH
>sp|AMOTL1|pT_ACC_2275: T879-p on AMOTL1
GPGTSSAHAKTGSKDSSTQtDKSAELFWPSMASLPKLHHHHHH
>sp|AMOTL1|pT_ACC_2276: T901-p on AMOTL1
GPGTFWPSMASLPSRGRLStTPAHSPVLKHPAAKGKLHHHHHH
>sp|AMOTL1|pT_ACC_2277: T902-p on AMOTL1
GPGTWPSMASLPSRGRLSTtPAHSPVLKHPAAKGTKLHHHHHH
>sp|AMOTL1|pT_ACC_2278: T917-p on AMOTL1
GPGTTPAHSPVLKHPAAKGtAEKLENSPGHGKSPDKLHHHHHH
>sp|AMOTL2|pT_ACC_2279: T10-p on AMOTL2
GPGTMRTLEDSSGtVLHRLIQEQLRYGNLKLHHHHHH
>sp|AMOTL2|pT_ACC_2280: T45-p on AMOTL2
GPGTTLLAIQQQALRGGAGtGGTGSPQASLEILAPKLHHHHHH
>sp|AMOTL2|pT_ACC_2281: T596-p on AMOTL2
GPGTQFAMDAAATAAAQRDtTLIRHSPQPSPSSSFKLHHHHHH
>sp|AMPD1|pT_ACC_2282: T367-p on AMPD1
GPGTIKKSYQIDADRVVYStKEKNLTLKELFAKLKKLHHHHHH
>sp|AMPD2|pT_ACC_2283: T117-p on AMPD2
GPGTPGPAPCLKHFPLDLRtSMDGKCKEIAEELFTKLHHHHHH
>sp|AMPD2|pT_ACC_2284: T188-p on AMPD2
GPGTLEPDILLRAKQDFLKtDSDSDLQLYKEQGEGKLHHHHHH
>sp|AMPD2|pT_ACC_2285: T289-p on AMPD2
GPGTAEKPLETRTYEQGPDtPVSADAPVHPPALEQKLHHHHHH
>sp|AMPD2|pT_ACC_2286: T314-p on AMPD2
GPGTPPALEQHPYEHCEPStMPGDLGLGLRMVRGVKLHHHHHH
>sp|AMPD2|pT_ACC_2287: T509-p on AMPD2
GPGTYNPIGESVLREIFIKtDNRVSGKYFAHIIKEKLHHHHHH
>sp|AMPD3|pT_ACC_2288: T521-p on AMPD3
GPGTNPQDHRELHLFLKYVtGFDSVDDESKHSDHMKLHHHHHH
>sp|AMPD3|pT_ACC_2289: T732-p on AMPD3
GPGTQNYYKEGPEGNDIRKtNVAQIRMAFRYETLCKLHHHHHH
>sp|amphiphysin|pT_ACC_2290: T260-p on amphiphysin
GPGTIQGAPSDSGPLRIAKtPSPPEEPSPLPSPTAKLHHHHHH
>sp|amphiphysin|pT_ACC_2291: T310-p on amphiphysin
GPGTSQTRKGPPVPPLPKVtPTKELQQENIISFFEKLHHHHHH
>sp|amphiphysin|pT_ACC_2292: T312-p on amphiphysin
GPGTTRKGPPVPPLPKVTPtKELQQENIISFFEDNKLHHHHHH
>sp|amphiphysin|pT_ACC_2293: T34-p on amphiphysin
GPGTRAQEKVLQKLGKADEtKDEQFEEYVQNFKRQKLHHHHHH
>sp|amphiphysin|pT_ACC_2294: T350-p on amphiphysin
GPGTTTPSQNEVPEVKKEEtLLDLDFDPFKPEVTPKLHHHHHH
>sp|amphiphysin|pT_ACC_2295: T387-p on amphiphysin
GPGTTHSPMSQTLPWDLWTtSTDLVQPASGGSFNGKLHHHHHH
>sp|amphiphysin|pT_ACC_2296: T445-p on amphiphysin
GPGTAPPTEPKAEEPLAAVtPAVGLDLGMDTRAEEKLHHHHHH
>sp|amphiphysin|pT_ACC_2297: T456-p on amphiphysin
GPGTLAAVTPAVGLDLGMDtRAEEPVEEAVIIPGAKLHHHHHH
>sp|amphiphysin|pT_ACC_2298: T6-p on amphiphysin
GPGTMADIKtGIFAKNVQKRLNRAQKLHHHHHH
>sp|AMT|pT_ACC_2299: T206-p on AMT
GPGTLQAGVADDLRKLPFMtSAVMEVFGVSGCRVTKLHHHHHH
>sp|AMTN|pT_ACC_2300: T29-p on AMTN
GPGTTRSLPQLKPALGLPPtKLAPDQGTLPNQQQSKLHHHHHH
>sp|AMZ2|pT_ACC_2301: T326-p on AMZ2
GPGTLVRWIDDESSDTPGAtPEHSHEDNGNLPKPVKLHHHHHH
>sp|APC1|pT_ACC_2302: T118-p on APC1
GPGTSKGSKSQALAVYKAFtVDSPVQQALWCDFIIKLHHHHHH
>sp|APC1|pT_ACC_2303: T291-p on APC1
GPGTSEEENVVLKFSEQGGtPQNVATSSSLTAHLRKLHHHHHH
>sp|APC1|pT_ACC_2304: T316-p on APC1
GPGTLTAHLRSLSKGDSPVtSPFQNYSSIHSQSRSKLHHHHHH
>sp|APC1|pT_ACC_2305: T332-p on APC1
GPGTSPFQNYSSIHSQSRStSSPSLHSRSPSISNMKLHHHHHH
>sp|APC1|pT_ACC_2306: T520-p on APC1
GPGTRVGKVFIPGLPAPSLtMSNTMPRPSTPLDGVKLHHHHHH
>sp|APC1|pT_ACC_2307: T524-p on APC1
GPGTVFIPGLPAPSLTMSNtMPRPSTPLDGVSTPKKLHHHHHH
>sp|APC1|pT_ACC_2308: T530-p on APC1
GPGTPAPSLTMSNTMPRPStPLDGVSTPKPLSKLLKLHHHHHH
>sp|APC1|pT_ACC_2309: T537-p on APC1
GPGTSNTMPRPSTPLDGVStPKPLSKLLGSLDEVVKLHHHHHH
>sp|APC1|pT_ACC_2310: T596-p on APC1
GPGTGTYIHSIRDPVHNRVtLELSNGSMVRITIPEKLHHHHHH
>sp|APC1|pT_ACC_2311: T65-p on APC1
GPGTSSDGAAGLVGSLQEVtIHEKQKESWQLRKGVKLHHHHHH
>sp|APC1|pT_ACC_2312: T701-p on APC1
GPGTSLSPVIAPKKARPSEtGSDDDWEYLLNSDYHKLHHHHHH
>sp|APC10|pT_ACC_2313: T160-p on APC10
GPGTHQNGRDTHMRQIKIYtPVEESSIGKFPRCTTKLHHHHHH
>sp|APC10|pT_ACC_2314: T175-p on APC10
GPGTTPVEESSIGKFPRCTtIDFMMYRSIRKLHHHHHH
>sp|APC10|pT_ACC_2315: T2-p on APC10
GPGTMtTPNKTPPGADPKQLEKLHHHHHH
>sp|APC10|pT_ACC_2316: T3-p on APC10
GPGTMTtPNKTPPGADPKQLERKLHHHHHH
>sp|APC10|pT_ACC_2317: T7-p on APC10
GPGTMTTPNKtPPGADPKQLERTGTVKLHHHHHH
>sp|APC2|pT_ACC_2318: T320-p on APC2
GPGTLQDGPARPASPEAGNtLRRWRCHVQRFFYRIKLHHHHHH
>sp|APC2|pT_ACC_2319: T393-p on APC2
GPGTLKAALETRLLHPGVNtCDIITLYISAIKALRKLHHHHHH
>sp|APC2|pT_ACC_2320: T443-p on APC2
GPGTLRTREDTVRQIVAGLtGDSDGTGDLAVELSKKLHHHHHH
>sp|APC2|pT_ACC_2321: T466-p on APC2
GPGTDLAVELSKTDPASLEtGQDSEDDSGEPEDWVKLHHHHHH
>sp|APC4|pT_ACC_2322: T199-p on APC4
GPGTFIELYAYGMFKIARVtGIAGTCLALCLSSDLKLHHHHHH
>sp|APC4|pT_ACC_2323: T204-p on APC4
GPGTAYGMFKIARVTGIAGtCLALCLSSDLKSLSVKLHHHHHH
>sp|APC4|pT_ACC_2324: T429-p on APC4
GPGTFKAFFRWLYVAMLRMtEDHVLPELNKMTQKDKLHHHHHH
>sp|APC4|pT_ACC_2325: T441-p on APC4
GPGTLRMTEDHVLPELNKMtQKDITFVAEFLTEHFKLHHHHHH
>sp|APC4|pT_ACC_2326: T446-p on APC4
GPGTDHVLPELNKMTQKDItFVAEFLTEHFNEAPDKLHHHHHH
>sp|APC4|pT_ACC_2327: T627-p on APC4
GPGTSNGLIAIKFGSFTYAtTEKVRRSIYSCLDAQKLHHHHHH
>sp|APC4|pT_ACC_2328: T628-p on APC4
GPGTNGLIAIKFGSFTYATtEKVRRSIYSCLDAQFKLHHHHHH
>sp|APC4|pT_ACC_2329: T87-p on APC4
GPGTAWRPDGKLLAFALADtKKIVLCDVEKPESLHKLHHHHHH
>sp|APC5|pT_ACC_2330: T15-p on APC5
GPGTMASVHESLYFNPMMtNGVVHANVFGIKDWVKLHHHHHH
>sp|APC5|pT_ACC_2331: T178-p on APC5
GPGTQNGEKKTVEDADMELtSRDEGERKMEKEELDKLHHHHHH
>sp|APC5|pT_ACC_2332: T232-p on APC5
GPGTSQQASLLKNDETKALtPASLQKELNNLLKFNKLHHHHHH
>sp|APC5|pT_ACC_2333: T47-p on APC5
GPGTPYKIAVLVLLNEMSRtGEGAVSLMERRRLNQKLHHHHHH
>sp|APC5|pT_ACC_2334: T598-p on APC5
GPGTVLLSVAELYWRSSSPtIALPMLLQALALSKEKLHHHHHH
>sp|APC7|pT_ACC_2335: T120-p on APC7
GPGTQQKKALSKTSKVRPStGNSASTPQSQCLPSEKLHHHHHH
>sp|APC7|pT_ACC_2336: T126-p on APC7
GPGTSKTSKVRPSTGNSAStPQSQCLPSEIEVKYKKLHHHHHH
>sp|APC7|pT_ACC_2337: T62-p on APC7
GPGTAGLHSNVRLLSSLLLtMSNNNPELFSPPQKYKLHHHHHH
>sp|ANGEL1|pT_ACC_2338: T318-p on ANGEL1
GPGTHYWEQLEPSLRMMGFtCFYKRRTGCKTDGCAKLHHHHHH
>sp|ANGPT1|pT_ACC_2339: T181-p on ANGPT1
GPGTNSLSTYKLEKQLLQQtNEILKIHEKNSLLEHKLHHHHHH
>sp|ANGPT1|pT_ACC_2340: T2-p on ANGPT1
GPGTMtVFLSFAFLAAILTHIKLHHHHHH
>sp|ANGPT1|pT_ACC_2341: T325-p on ANGPT1
GPGTPKKVFCNMDVNGGGWtVIQHREDGSLDFQRGKLHHHHHH
>sp|ANGPT1|pT_ACC_2342: T409-p on ANGPT1
GPGTIGNEKQNYRLYLKGHtGTAGKQSSLILHGADKLHHHHHH
>sp|ANGPT1|pT_ACC_2343: T411-p on ANGPT1
GPGTNEKQNYRLYLKGHTGtAGKQSSLILHGADFSKLHHHHHH
>sp|ANGPT4|pT_ACC_2344: T150-p on ANGPT4
GPGTGTSLLNQTTAQIRKLtDMEAQLLNQTSRMDAKLHHHHHH
>sp|ANGPT4|pT_ACC_2345: T226-p on ANGPT4
GPGTEELASILSKKAKLLNtLSRQSAALTNIERGLKLHHHHHH
>sp|ANGPTL1|pT_ACC_2346: T61-p on ANGPTL1
GPGTAKKCAYTFLVPEQRItGPICVNTKGQDASTIKLHHHHHH
>sp|ANGPTL3|pT_ACC_2347: T206-p on ANGPTL3
GPGTQQHSQIKEIENQLRRtSIQEPTEISLSSKPRKLHHHHHH
>sp|ANGPTL3|pT_ACC_2348: T447-p on ANGPTL3
GPGTLSWKSQNGRLYSIKStKMLIHPTDSESFEKLHHHHHH
>sp|ANHX|pT_ACC_2349: T116-p on ANHX
GPGTIHYRLVMRRLGVAALtPVQKFRCRKRNPPPPKLHHHHHH
>sp|ANK1|pT_ACC_2350: T1227-p on ANK1
GPGTWLSDCPRTAEAVNFAtLLYKELTAVPYMAKFKLHHHHHH
>sp|ANK1|pT_ACC_2351: T1378-p on ANK1
GPGTMPPCAKGSGAEDRRRtPTPLALRYSILSESTKLHHHHHH
>sp|ANK1 iso11|pT_ACC_2352: T1378-p on ANK1 iso11
GPGTMPPCAKGSGAEDRRRtPTPLALRYSILSESTKLHHHHHH
>sp|ANK1|pT_ACC_2353: T1380-p on ANK1
GPGTPCAKGSGAEDRRRTPtPLALRYSILSESTPGKLHHHHHH
>sp|ANK1 iso11|pT_ACC_2354: T1380-p on ANK1 iso11
GPGTPCAKGSGAEDRRRTPtPLALRYSILSESTPGKLHHHHHH
>sp|ANK1|pT_ACC_2355: T14-p on ANK1
GPGTMPYSVGFREADAAtSFLRAARSGNLDKALKLHHHHHH
>sp|ANK1 iso11|pT_ACC_2356: T1500-p on ANK1 iso11
GPGTGSGRQSRNLKPDRRHtDRDYSLSPSQMNGHQKLHHHHHH
>sp|ANK1|pT_ACC_2357: T1684-p on ANK1
GPGTEVSLVSGHQRGQARItHSPTVSQVTERSQDRKLHHHHHH
>sp|ANK1|pT_ACC_2358: T1688-p on ANK1
GPGTVSGHQRGQARITHSPtVSQVTERSQDRLQDWKLHHHHHH
>sp|ANK1|pT_ACC_2359: T208-p on ANK1
GPGTLQNDPNPDVLSKTGFtPLHIAAHYENLNVAQKLHHHHHH
>sp|ANK1|pT_ACC_2360: T235-p on ANK1
GPGTNVAQLLLNRGASVNFtPQNGITPLHIASRRGKLHHHHHH
>sp|ANK1|pT_ACC_2361: T500-p on ANK1
GPGTMVKLLLENNANPNLAtTAGHTPLHIAAREGHKLHHHHHH
>sp|ANK1|pT_ACC_2362: T604-p on ANK1
GPGTLPRGGSPHSPAWNGYtPLHIAAKQNQVEVARKLHHHHHH
>sp|ANK1|pT_ACC_2363: T703-p on ANK1
GPGTIKHGVMVDATTRMGYtPLHVASHYGNIKLVKKLHHHHHH
>sp|ANK1|pT_ACC_2364: T961-p on ANK1
GPGTPTRITCRLVKPQKLStPPPLAEEEGLASRIIKLHHHHHH
>sp|ANK2|pT_ACC_2365: T1221-p on ANK2
GPGTVKKILGNKATFSPIVtLEPRRRKFHKPITMTKLHHHHHH
>sp|ANK2|pT_ACC_2366: T1472-p on ANK2
GPGTKESESDQEQEEEIDMtSEKNDETESTETSVLKLHHHHHH
>sp|ANK2 iso2|pT_ACC_2367: T1472-p on ANK2 iso2
GPGTKESESDQEQEEEIDMtSEKNPQDEQERIEERKLHHHHHH
>sp|ANK2|pT_ACC_2368: T1523-p on ANK2
GPGTSEMKQDLIKMTAILTtDVSDKAGSIKVKELVKLHHHHHH
>sp|ANK2|pT_ACC_2369: T1750-p on ANK2
GPGTESLGEDPGLAPEPLPtVKATSPLIEETPIGSKLHHHHHH
>sp|ANK2|pT_ACC_2370: T1953-p on ANK2
GPGTPVSPSGRTDKHQPVStAGKTEKHLPVSPSGKKLHHHHHH
>sp|ANK2|pT_ACC_2371: T1957-p on ANK2
GPGTSGRTDKHQPVSTAGKtEKHLPVSPSGKTEKQKLHHHHHH
>sp|ANK2|pT_ACC_2372: T2038-p on ANK2
GPGTEKGKVRVEKEKGPILtQREAQKTENQTIKRGKLHHHHHH
>sp|ANK2|pT_ACC_2373: T2049-p on ANK2
GPGTGPILTQREAQKTENQtIKRGQRLPVTGTAESKLHHHHHH
>sp|ANK2|pT_ACC_2374: T2295-p on ANK2
GPGTPTTKDITGGSEERGAtVTEDSETSTESFQKEKLHHHHHH
>sp|ANK2|pT_ACC_2375: T2297-p on ANK2
GPGTTKDITGGSEERGATVtEDSETSTESFQKEATKLHHHHHH
>sp|ANK2|pT_ACC_2376: T2391-p on ANK2
GPGTSDETKALPLPEASVKtDTGTESKPQGVIRSPKLHHHHHH
>sp|ANK2|pT_ACC_2377: T2393-p on ANK2
GPGTETKALPLPEASVKTDtGTESKPQGVIRSPQGKLHHHHHH
>sp|ANK2|pT_ACC_2378: T2540-p on ANK2
GPGTTSLMESSGKSPLSPDtPSSEEVSYEVTPKTTKLHHHHHH
>sp|ANK2|pT_ACC_2379: T2583-p on ANK2
GPGTCAEEDDSENGEKKRFtPEEEMFKMVTKIKMFKLHHHHHH
>sp|ANK2|pT_ACC_2380: T2640-p on ANK2
GPGTDPDADCSVDVDEPKHtGSGEDESGVPVLVTSKLHHHHHH
>sp|ANK2|pT_ACC_2381: T3083-p on ANK2
GPGTGLMVDRQSQGTTPDTtPARTPTEEGTPTSEQKLHHHHHH
>sp|ANK2|pT_ACC_2382: T3087-p on ANK2
GPGTDRQSQGTTPDTTPARtPTEEGTPTSEQNPFLKLHHHHHH
>sp|ANK2|pT_ACC_2383: T3401-p on ANK2
GPGTNRSKSESDASSLDSKtKCPVKTRSYTETETEKLHHHHHH
>sp|ANK2|pT_ACC_2384: T3439-p on ANK2
GPGTLELESEEGATRPKILtSRLPVKSRSTTSSCRKLHHHHHH
>sp|ANK2|pT_ACC_2385: T3797-p on ANK2
GPGTSETQKAMIVPSSPSKtPEEVSTPAEEEKLYLKLHHHHHH
>sp|ANK2|pT_ACC_2386: T3803-p on ANK2
GPGTMIVPSSPSKTPEEVStPAEEEKLYLQTPTSSKLHHHHHH
>sp|ANK2|pT_ACC_2387: T3814-p on ANK2
GPGTEEVSTPAEEEKLYLQtPTSSERGGSPIIQEPKLHHHHHH
>sp|ANK2|pT_ACC_2388: T3844-p on ANK2
GPGTPEEPSEHREESSPRKtSLVIVESADNQPETCKLHHHHHH
>sp|ANK2|pT_ACC_2389: T3949-p on ANK2
GPGTDGYSKVIKRVVLKSDtEQSEDNNEKLHHHHHH
>sp|ANK2|pT_ACC_2390: T528-p on ANK2
GPGTVQLLLQHMAHPDAATtNGYTPLHISAREGQVKLHHHHHH
>sp|ANK2|pT_ACC_2391: T532-p on ANK2
GPGTLQHMAHPDAATTNGYtPLHISAREGQVDVASKLHHHHHH
>sp|ANK2|pT_ACC_2392: T730-p on ANK2
GPGTTKHGADQDAHTKLGYtPLIVACHYGNVKMVNKLHHHHHH
>sp|ANK2|pT_ACC_2393: T812-p on ANK2
GPGTALAIAKRLGYISVVDtLKVVTEEVTTTTTTIKLHHHHHH
>sp|ANK2|pT_ACC_2394: T838-p on ANK2
GPGTTTTTITEKHKLNVPEtMTEVLDVSDEEGDDTKLHHHHHH
>sp|ANK2|pT_ACC_2395: T99-p on ANK2
GPGTLGRGSSVDSATKKGNtALHIASLAGQAEVVKKLHHHHHH
>sp|ANK3|pT_ACC_2396: T1404-p on ANK3
GPGTSFKENRLPFSIKIRDtSQEPCGRLSFLKEPKKLHHHHHH
>sp|ANK3|pT_ACC_2397: T1454-p on ANK3
GPGTHKKETESDQDDEIEKtDRRQSFASLALRKRYKLHHHHHH
>sp|ANK3 iso5|pT_ACC_2398: T1458-p on ANK3 iso5
GPGTQSFASLALRKRYSYLtEPGMSPQSPCERTDIKLHHHHHH
>sp|ANK3 iso4|pT_ACC_2399: T1465-p on ANK3 iso4
GPGTQSFASLALRKRYSYLtEPGMSPQSPCERTDIKLHHHHHH
>sp|ANK3|pT_ACC_2400: T1552-p on ANK3
GPGTLKSIWSVSTPSPIKStLGASTTSSVKSISDVKLHHHHHH
>sp|ANK3|pT_ACC_2401: T1642-p on ANK3
GPGTVTTAGSLLERSSITMtPPASPKSNINMYSSSKLHHHHHH
>sp|ANK3|pT_ACC_2402: T1695-p on ANK3
GPGTSPVKSAVDVISSAKItMASSLSSPVKQMPGHKLHHHHHH
>sp|ANK3|pT_ACC_2403: T1860-p on ANK3
GPGTFTKSAAALLSPIKTLtTETHPQPHFSRTSSPKLHHHHHH
>sp|ANK3|pT_ACC_2404: T2147-p on ANK3
GPGTTRSEKTPSAPQSAEStGPKPLFHEVPIPPVIKLHHHHHH
>sp|ANK3|pT_ACC_2405: T2244-p on ANK3
GPGTDHNRVLSKGMRVKEEtHITTTTRMVYHSPPGKLHHHHHH
>sp|ANK3|pT_ACC_2406: T2248-p on ANK3
GPGTVLSKGMRVKEETHITtTTRMVYHSPPGGEGAKLHHHHHH
>sp|ANK3|pT_ACC_2407: T2250-p on ANK3
GPGTSKGMRVKEETHITTTtRMVYHSPPGGEGASEKLHHHHHH
>sp|ANK3|pT_ACC_2408: T2599-p on ANK3
GPGTAEEKLTEVSQFFRDKtEKLNDELQSPEKKARKLHHHHHH
>sp|ANK3|pT_ACC_2409: T3091-p on ANK3
GPGTKLAPLAQTEGGKEIKtLPVYVSFVQVGKQYEKLHHHHHH
>sp|ANK3|pT_ACC_2410: T3168-p on ANK3
GPGTLEQVSFLDSSGKSPLtPETPSSEEVSYEFTSKLHHHHHH
>sp|ANK3|pT_ACC_2411: T3185-p on ANK3
GPGTETPSSEEVSYEFTSKtPDSLIAYIPGKPSPIKLHHHHHH
>sp|ANK3|pT_ACC_2412: T3221-p on ANK3
GPGTESEEEEQAKSTSLKQtTVEETAVEREMPNDVKLHHHHHH
>sp|ANK3|pT_ACC_2413: T3222-p on ANK3
GPGTSEEEEQAKSTSLKQTtVEETAVEREMPNDVSKLHHHHHH
>sp|ANK3|pT_ACC_2414: T3226-p on ANK3
GPGTEQAKSTSLKQTTVEEtAVEREMPNDVSKDSNKLHHHHHH
>sp|ANK3|pT_ACC_2415: T3709-p on ANK3
GPGTEGTSSSGSLEKSAAAtNTSKVDPKLRTPIKMKLHHHHHH
>sp|ANK3|pT_ACC_2416: T3711-p on ANK3
GPGTTSSSGSLEKSAAATNtSKVDPKLRTPIKMGIKLHHHHHH
>sp|ANK3|pT_ACC_2417: T3957-p on ANK3
GPGTKAKQLPSKLPVKVRStCVTTTTTTATTTTTTKLHHHHHH
>sp|ANK3|pT_ACC_2418: T3969-p on ANK3
GPGTVRSTCVTTTTTTATTtTTTTTTTTTSCTVKVKLHHHHHH
>sp|ANK3|pT_ACC_2419: T3970-p on ANK3
GPGTRSTCVTTTTTTATTTtTTTTTTTTSCTVKVRKLHHHHHH
>sp|ANK3|pT_ACC_2420: T3973-p on ANK3
GPGTCVTTTTTTATTTTTTtTTTTTSCTVKVRKSQKLHHHHHH
>sp|ANK3|pT_ACC_2421: T3974-p on ANK3
GPGTVTTTTTTATTTTTTTtTTTTSCTVKVRKSQLKLHHHHHH
>sp|ANK3|pT_ACC_2422: T3981-p on ANK3
GPGTATTTTTTTTTTTTSCtVKVRKSQLKEVCKHSKLHHHHHH
>sp|ANK3|pT_ACC_2423: T4007-p on ANK3
GPGTVCKHSIEYFKGISGEtLKLVDRLSEEEKKMQKLHHHHHH
>sp|ANK3|pT_ACC_2424: T4051-p on ANK3
GPGTTSLSETSRGGQPSVTtKSARDKKTEAAPLKSKLHHHHHH
>sp|ANK3|pT_ACC_2425: T4081-p on ANK3
GPGTSKSEKAGSEKRSSRRtGPQSPCERTDIRMAIKLHHHHHH
>sp|ANK3|pT_ACC_2426: T4143-p on ANK3
GPGTNSLISQSFMLLKKWVtRDGKNATTDALTSVLKLHHHHHH
>sp|ANK3|pT_ACC_2427: T4219-p on ANK3
GPGTTSSGNLESCAQARRVtGGLLDRLDDSPDQCRKLHHHHHH
>sp|ANK3|pT_ACC_2428: T4258-p on ANK3
GPGTGEAGKFEANGSHTEItPEAKTKSYFPESQNDKLHHHHHH
>sp|ANK3|pT_ACC_2429: T501-p on ANK3
GPGTVQDGAQVEAKAKDDQtPLHISARLGKADIVQKLHHHHHH
>sp|ANK3|pT_ACC_2430: T529-p on ANK3
GPGTIVQQLLQQGASPNAAtTSGYTPLHLSAREGHKLHHHHHH
>sp|ANK3|pT_ACC_2431: T530-p on ANK3
GPGTVQQLLQQGASPNAATtSGYTPLHLSAREGHEKLHHHHHH
>sp|ANK3|pT_ACC_2432: T534-p on ANK3
GPGTLQQGASPNAATTSGYtPLHLSAREGHEDVAAKLHHHHHH
>sp|ANK3|pT_ACC_2433: T732-p on ANK3
GPGTVNQGAHVDAQTKMGYtPLHVGCHYGNIKIVNKLHHHHHH
>sp|ANK3|pT_ACC_2434: T814-p on ANK3
GPGTALGIARRLGYISVVDtLKIVTEETMTTTTVTKLHHHHHH
>sp|ANK3|pT_ACC_2435: T819-p on ANK3
GPGTRRLGYISVVDTLKIVtEETMTTTTVTEKHKMKLHHHHHH
>sp|ANK3|pT_ACC_2436: T822-p on ANK3
GPGTGYISVVDTLKIVTEEtMTTTTVTEKHKMNVPKLHHHHHH
>sp|ANK3 iso4|pT_ACC_2437: T881-p on ANK3 iso4
GPGTVQEFTVKSEDAMTGDtDKYLGPQDLKELGDDKLHHHHHH
>sp|ANKAR|pT_ACC_2438: T1407-p on ANKAR
GPGTSHNIFSFSSTITSDItNVSRPRIVCLNQLGKKLHHHHHH
>sp|ANKAR|pT_ACC_2439: T685-p on ANKAR
GPGTIKGNNIIHLSVLTFHtEVLKYIIKLNIPELPKLHHHHHH
>sp|ANKDD1B|pT_ACC_2440: T487-p on ANKDD1B
GPGTHGHRALLIWLHGTLMtQGDPAKQLYEELVHAKLHHHHHH
>sp|ANKEF1|pT_ACC_2441: T719-p on ANKEF1
GPGTLNSLITSGYTKKVDItFIPRRIWSPEATTAEKLHHHHHH
>sp|ANKHD1|pT_ACC_2442: T1256-p on ANKHD1
GPGTSLLLDRKANVEHRAKtGLTPLMEAASGGYAEKLHHHHHH
>sp|ANKHD1|pT_ACC_2443: T1538-p on ANKHD1
GPGTTFTNVFGKKRANVVTtPSTNRKNKKNKTKETKLHHHHHH
>sp|ANKHD1|pT_ACC_2444: T1541-p on ANKHD1
GPGTNVFGKKRANVVTTPStNRKNKKNKTKETPPTKLHHHHHH
>sp|ANKHD1|pT_ACC_2445: T1550-p on ANKHD1
GPGTVVTTPSTNRKNKKNKtKETPPTAHLILPEQHKLHHHHHH
>sp|ANKHD1|pT_ACC_2446: T1553-p on ANKHD1
GPGTTPSTNRKNKKNKTKEtPPTAHLILPEQHMSLKLHHHHHH
>sp|ANKHD1|pT_ACC_2447: T1653-p on ANKHD1
GPGTSTATSKTQTRLEGEVtPNSLSTSYKTVSLPLKLHHHHHH
>sp|ANKHD1|pT_ACC_2448: T1663-p on ANKHD1
GPGTLEGEVTPNSLSTSYKtVSLPLSSPNIKLNLTKLHHHHHH
>sp|ANKHD1|pT_ACC_2449: T1678-p on ANKHD1
GPGTTVSLPLSSPNIKLNLtSPKRGQKREEGWKEVKLHHHHHH
>sp|ANKHD1|pT_ACC_2450: T1744-p on ANKHD1
GPGTIDVDKQKDKNGERMItIRGGTESTRYAVQLIKLHHHHHH
>sp|ANKHD1|pT_ACC_2451: T176-p on ANKHD1
GPGTADGKAFADPEVLRRLtSSVSCALDEAAAALTKLHHHHHH
>sp|ANKHD1|pT_ACC_2452: T1781-p on ANKHD1
GPGTPAKELEDLIPKNHIRtPASTKSIHANFSSGVKLHHHHHH
>sp|ANKHD1|pT_ACC_2453: T191-p on ANKHD1
GPGTTSSVSCALDEAAAALtRMKAENSHNAGQVDTKLHHHHHH
>sp|ANKHD1|pT_ACC_2454: T2323-p on ANKHD1
GPGTIPGTRVFLQGPAPVGtPSFNRQHFSPHPWTSKLHHHHHH
>sp|ANKHD1|pT_ACC_2455: T43-p on ANKHD1
GPGTASEPPPPGGVGLGIRtVRLFGEAGPASGVGSKLHHHHHH
>sp|ANKHD1|pT_ACC_2456: T567-p on ANKHD1
GPGTKYLLASGANVHATTAtGDTALTYACENGHTDKLHHHHHH
>sp|ANKHD1|pT_ACC_2457: T735-p on ANKHD1
GPGTTHTLAMVVPPQEPDRtSQENSPALLGVQKGTKLHHHHHH
>sp|MASK-BP3|pT_ACC_2458: T1256-p on MASK-BP3
GPGTSLLLDRKANVEHRAKtGLTPLMEAASGGYAEKLHHHHHH
>sp|MASK-BP3|pT_ACC_2459: T1538-p on MASK-BP3
GPGTTFTNVFGKKRANVVTtPSTNRKNKKNKTKETKLHHHHHH
>sp|MASK-BP3|pT_ACC_2460: T1541-p on MASK-BP3
GPGTNVFGKKRANVVTTPStNRKNKKNKTKETPPTKLHHHHHH
>sp|MASK-BP3|pT_ACC_2461: T1550-p on MASK-BP3
GPGTVVTTPSTNRKNKKNKtKETPPTAHLILPEQHKLHHHHHH
>sp|MASK-BP3|pT_ACC_2462: T1553-p on MASK-BP3
GPGTTPSTNRKNKKNKTKEtPPTAHLILPEQHMSLKLHHHHHH
>sp|MASK-BP3|pT_ACC_2463: T1653-p on MASK-BP3
GPGTSTATSKTQTRLEGEVtPNSLSTSYKTVSLPLKLHHHHHH
>sp|MASK-BP3|pT_ACC_2464: T1678-p on MASK-BP3
GPGTTVSLPLSSPNIKLNLtSPKRGQKREEGWKEVKLHHHHHH
>sp|MASK-BP3|pT_ACC_2465: T1744-p on MASK-BP3
GPGTIDVDKQKDKNGERMItIRGGTESTRYAVQLIKLHHHHHH
>sp|MASK-BP3|pT_ACC_2466: T176-p on MASK-BP3
GPGTADGKAFADPEVLRRLtSSVSCALDEAAAALTKLHHHHHH
>sp|MASK-BP3|pT_ACC_2467: T1781-p on MASK-BP3
GPGTPAKELEDLIPKNHIRtPASTKSIHANFSSGVKLHHHHHH
>sp|MASK-BP3|pT_ACC_2468: T2323-p on MASK-BP3
GPGTIPGTRVFLQGPAPVGtPSFNRQHFSPHPWTSKLHHHHHH
>sp|MASK-BP3|pT_ACC_2469: T2344-p on MASK-BP3
GPGTQHFSPHPWTSASNSStSAPPTLGQPKGVSASKLHHHHHH
>sp|MASK-BP3|pT_ACC_2470: T2582-p on MASK-BP3
GPGTPKVPAGVQELTHCPDtPLLPPSDSRGHNSSNKLHHHHHH
>sp|MASK-BP3|pT_ACC_2471: T735-p on MASK-BP3
GPGTTHTLAMVVPPQEPDRtSQENSPALLGVQKGTKLHHHHHH
>sp|ANKIB1|pT_ACC_2472: T290-p on ANKIB1
GPGTSNPENCCQRSGVQMPtPPPSGYNAWDTLPSPKLHHHHHH
>sp|ANKIB1|pT_ACC_2473: T307-p on ANKIB1
GPGTPPSGYNAWDTLPSPRtPRTTRSSVTSPDEISKLHHHHHH
>sp|ANKIB1|pT_ACC_2474: T559-p on ANKIB1
GPGTFCWICLEEWKKHSSStGGYYRCTRYEVIQHVKLHHHHHH
>sp|ANKK1|pT_ACC_2475: T590-p on ANKK1
GPGTICKMLLRYGASLELPtHQGWTPLHLAAYKGHKLHHHHHH
>sp|ANKK1|pT_ACC_2476: T6-p on ANKK1
GPGTMAADPtELRLGSLPVFTRDDFKLHHHHHH
>sp|ANKK1|pT_ACC_2477: T694-p on ANKK1
GPGTLEHHANVHARNKVGWtPAHLAALKGNTAILKKLHHHHHH
>sp|ANKLE2|pT_ACC_2478: T191-p on ANKLE2
GPGTCSVPPSDTDTYRAGAtASKEPPLYYGVCPVYKLHHHHHH
>sp|ANKLE2|pT_ACC_2479: T263-p on ANKLE2
GPGTKFARGICDYFPSPSKtSLPLSPVKTAPLFSNKLHHHHHH
>sp|ANKLE2|pT_ACC_2480: T272-p on ANKLE2
GPGTFPSPSKTSLPLSPVKtAPLFSNDRLKDGLCLKLHHHHHH
>sp|ANKLE2|pT_ACC_2481: T486-p on ANKLE2
GPGTYLKGHYYVPLLRAEEtSSPVIGELWSPDQTAKLHHHHHH
>sp|ANKLE2|pT_ACC_2482: T519-p on ANKLE2
GPGTSHVSRYGGSPRDPVLtLRAFAGPLSPAKAEDKLHHHHHH
>sp|ANKLE2|pT_ACC_2483: T541-p on ANKLE2
GPGTPLSPAKAEDFRKLWKtPPREKAGFLHHVKKSKLHHHHHH
>sp|ANKLE2|pT_ACC_2484: T665-p on ANKLE2
GPGTEIKNRQNAARNNSPPtVGAFGHTRCSAFPLEKLHHHHHH
>sp|ANKLE2|pT_ACC_2485: T672-p on ANKLE2
GPGTAARNNSPPTVGAFGHtRCSAFPLEQEADLIEKLHHHHHH
>sp|ANKLE2|pT_ACC_2486: T733-p on ANKLE2
GPGTAPRGEEAHLPPVSDLtVEFDKLNLQNIGRSVKLHHHHHH
>sp|ANKLE2|pT_ACC_2487: T758-p on ANKLE2
GPGTNIGRSVSKTPDESTKtKDQILTSRINAVERDKLHHHHHH
>sp|ANKLE2|pT_ACC_2488: T97-p on ANKLE2
GPGTEEIVKAGLKCGPITStTRFIFEKKLAQALLEKLHHHHHH
>sp|ANKMY1|pT_ACC_2489: T107-p on ANKMY1
GPGTQDVGLWFREQLIKLCtQIPSGFSLLRYPEFSKLHHHHHH
>sp|ANKMY1|pT_ACC_2490: T529-p on ANKMY1
GPGTRRMALSMIERRKRWRtIKLLLRRGADPNLCCKLHHHHHH
>sp|ANKMY1|pT_ACC_2491: T810-p on ANKMY1
GPGTIARCPFHTLMPAEREtFLARKRLLEYMGLQLKLHHHHHH
>sp|ANKMY2|pT_ACC_2492: T10-p on ANKMY2
GPGTMVHIKKGELtQEEKELLEVIGKGTVKLHHHHHH
>sp|ANKMY2|pT_ACC_2493: T170-p on ANKMY2
GPGTKLPPKLAGPLHKIITtTNLHPVKIVMLVNENKLHHHHHH
>sp|ANKMY2|pT_ACC_2494: T189-p on ANKMY2
GPGTHPVKIVMLVNENPLLtEEAALNKCYRVMDLIKLHHHHHH
>sp|ANKMY2|pT_ACC_2495: T344-p on ANKMY2
GPGTSKRCSVCKMVIYCDQtCQKTHWFTHKKICKNKLHHHHHH
>sp|ANKRA2|pT_ACC_2496: T116-p on ANKRA2
GPGTIHTSPSPGIQVRHVYtPSTTKHFSPIKQSTTKLHHHHHH
>sp|ANKRD11|pT_ACC_2497: T1120-p on ANKRD11
GPGTDKKGKEKSWYIADIFtDESEDDRDSCMGSGFKLHHHHHH
>sp|ANKRD11|pT_ACC_2498: T1419-p on ANKRD11
GPGTVSYNMKADIEDELDKtIELFSTEKKDKNDSEKLHHHHHH
>sp|ANKRD11|pT_ACC_2499: T150-p on ANKRD11
GPGTTTPKHPSQSTVCQKGtPNSASKTKDKVNKRNKLHHHHHH
>sp|ANKRD11|pT_ACC_2500: T1798-p on ANKRD11
GPGTLSTNLYRSVSVDIRRtPEEEFSVGDKLFRQQKLHHHHHH
>sp|ANKRD11|pT_ACC_2501: T2393-p on ANKRD11
GPGTDAQAQHPRKRRFQRStQQLQQQLNTSTQQTRKLHHHHHH
>sp|ANKRD11|pT_ACC_2502: T2402-p on ANKRD11
GPGTRRFQRSTQQLQQQLNtSTQQTREVIQQTLAAKLHHHHHH
>sp|ANKRD11|pT_ACC_2503: T2544-p on ANKRD11
GPGTSCEQEILRVHCRAARtIANQAVPFSACTMLLKLHHHHHH
>sp|ANKRD11|pT_ACC_2504: T392-p on ANKRD11
GPGTSNSFISIPKMEVKSYtKNNTIAPKKASHRILKLHHHHHH
>sp|ANKRD11|pT_ACC_2505: T396-p on ANKRD11
GPGTISIPKMEVKSYTKNNtIAPKKASHRILSDTSKLHHHHHH
>sp|ANKRD11|pT_ACC_2506: T410-p on ANKRD11
GPGTNTIAPKKASHRILSDtSDEEDASVTVGTGEKKLHHHHHH
>sp|ANKRD11|pT_ACC_2507: T419-p on ANKRD11
GPGTHRILSDTSDEEDASVtVGTGEKLRLSAHTILKLHHHHHH
>sp|ANKRD11|pT_ACC_2508: T91-p on ANKRD11
GPGTEKQGPERKRIKKEPVtRKAGLLFGMGLSGIRKLHHHHHH
>sp|ANKRD12|pT_ACC_2509: T1011-p on ANKRD12
GPGTKPLSLKEKTKDEPLKtPDGKEKDKKDKDIDRKLHHHHHH
>sp|ANKRD12|pT_ACC_2510: T1147-p on ANKRD12
GPGTESKNKELTRSKSSEVtDAYTKEKQPKDAVSNKLHHHHHH
>sp|ANKRD12|pT_ACC_2511: T1151-p on ANKRD12
GPGTKELTRSKSSEVTDAYtKEKQPKDAVSNRSQSKLHHHHHH
>sp|ANKRD12|pT_ACC_2512: T1320-p on ANKRD12
GPGTIEVRRCSMPSVICEHtKQFQTISEESNQGSLKLHHHHHH
>sp|ANKRD12|pT_ACC_2513: T1371-p on ANKRD12
GPGTERDLSNVSNIHSSFAtSPTGASNSKYVSADRKLHHHHHH
>sp|ANKRD12|pT_ACC_2514: T1537-p on ANKRD12
GPGTLQQKNAVQIISSALDtDNESTKDTENTFVLGKLHHHHHH
>sp|ANKRD12|pT_ACC_2515: T441-p on ANKRD12
GPGTTESSDEEALQNKKIStSCSVIPETSNSDMQTKLHHHHHH
>sp|ANKRD12|pT_ACC_2516: T449-p on ANKRD12
GPGTLQNKKISTSCSVIPEtSNSDMQTKKEYVVSGKLHHHHHH
>sp|ANKRD12|pT_ACC_2517: T65-p on ANKRD12
GPGTKEMKEKSSMKRKLPFtISPSRNEERDSDTDSKLHHHHHH
>sp|ANKRD12|pT_ACC_2518: T891-p on ANKRD12
GPGTHHTEKCHKEGEKSKNtAAIKKTDDREKSREKKLHHHHHH
>sp|ANKRD12|pT_ACC_2519: T897-p on ANKRD12
GPGTHKEGEKSKNTAAIKKtDDREKSREKMDRKHDKLHHHHHH
>sp|ANKRD13|pT_ACC_2520: T228-p on ANKRD13
GPGTLDLMKPKSREVERRLtSPVINTSLDTKNIAFKLHHHHHH
>sp|ANKRD13C|pT_ACC_2521: T194-p on ANKRD13C
GPGTSPLAEAISYGDRQMItALLRKLKQQSRESVEKLHHHHHH
>sp|ANKRD13C|pT_ACC_2522: T413-p on ANKRD13C
GPGTNIMEQNFEPIRRQSLtPPPQNTITWEEYISAKLHHHHHH
>sp|ANKRD13D|pT_ACC_2523: T150-p on ANKRD13D
GPGTVASRLTSPIVSTHLDtRNVAFERNKCGIWGWKLHHHHHH
>sp|ANKRD13D|pT_ACC_2524: T172-p on ANKRD13D
GPGTRNKCGIWGWRSEKMEtVSGYEAKVYSATNVEKLHHHHHH
>sp|ANKRD13D|pT_ACC_2525: T458-p on ANKRD13D
GPGTQLQLERALQESLQLStEPRGPGSPPRTPPAPKLHHHHHH
>sp|ANKRD13D|pT_ACC_2526: T469-p on ANKRD13D
GPGTLQLSTEPRGPGSPPRtPPAPGPPSFEEQLRLKLHHHHHH
>sp|ANKRD17|pT_ACC_2527: T12-p on ANKRD17
GPGTMEKATVPVAAAtAAEGEGSPPAVAAVAKLHHHHHH
>sp|ANKRD17|pT_ACC_2528: T1213-p on ANKRD17
GPGTIIKILLNAGAEINSRtGSKLGISPLMLAAMNKLHHHHHH
>sp|ANKRD17|pT_ACC_2529: T1284-p on ANKRD17
GPGTSLLLDRKANVEHRAKtGLTPLMEAASGGYAEKLHHHHHH
>sp|ANKRD17|pT_ACC_2530: T1531-p on ANKRD17
GPGTQEKEKLKVEDEPEVLtEPPSATTTTTIGISAKLHHHHHH
>sp|ANKRD17|pT_ACC_2531: T1537-p on ANKRD17
GPGTKVEDEPEVLTEPPSAtTTTTIGISATWTTLAKLHHHHHH
>sp|ANKRD17|pT_ACC_2532: T1549-p on ANKRD17
GPGTPSATTTTTIGISATWtTLAGSHGKRNNTITTKLHHHHHH
>sp|ANKRD17|pT_ACC_2533: T1561-p on ANKRD17
GPGTATWTTLAGSHGKRNNtITTTSSKRKNRKNKIKLHHHHHH
>sp|ANKRD17|pT_ACC_2534: T1577-p on ANKRD17
GPGTITTTSSKRKNRKNKItPENVQIIFDDPLPISKLHHHHHH
>sp|ANKRD17|pT_ACC_2535: T1645-p on ANKRD17
GPGTNSSRKSDNHSPAVVTtTVSSKKQPSVLVTFPKLHHHHHH
>sp|ANKRD17|pT_ACC_2536: T1691-p on ANKRD17
GPGTSETISEGTSNSLSTCtKSGPSPLSSPNGKLTKLHHHHHH
>sp|ANKRD17|pT_ACC_2537: T1938-p on ANKRD17
GPGTTWGPFPVRPLSPARAtNSPKPHMVPRHSNQNKLHHHHHH
>sp|ANKRD17|pT_ACC_2538: T2025-p on ANKRD17
GPGTTTTVTTTASNNNTAPtNATYPMPTAKEHYPVKLHHHHHH
>sp|ANKRD17|pT_ACC_2539: T2033-p on ANKRD17
GPGTSNNNTAPTNATYPMPtAKEHYPVSSPSSPSPKLHHHHHH
>sp|ANKRD17|pT_ACC_2540: T205-p on ANKRD17
GPGTADGKAFADPEVLRRLtSSVSCALDEAAAALTKLHHHHHH
>sp|ANKRD17|pT_ACC_2541: T220-p on ANKRD17
GPGTTSSVSCALDEAAAALtRMRAESTANAGQSDNKLHHHHHH
>sp|ANKRD17|pT_ACC_2542: T227-p on ANKRD17
GPGTLDEAAAALTRMRAEStANAGQSDNRSLAEACKLHHHHHH
>sp|ANKRD17|pT_ACC_2543: T2279-p on ANKRD17
GPGTSAHAFWGGSVVSSQStPESMLSGKSSYLPNSKLHHHHHH
>sp|ANKRD17|pT_ACC_2544: T2379-p on ANKRD17
GPGTAANFNRQHFSPLSLLtPCSSASNDSSAQSVSKLHHHHHH
>sp|ANKRD17|pT_ACC_2545: T2509-p on ANKRD17
GPGTFSQHQAMERDSTGIVtPSGTFHQHVPAGYMDKLHHHHHH
>sp|ANKRD17|pT_ACC_2546: T5-p on ANKRD17
GPGTMEKAtVPVAAATAAEGEGSPKLHHHHHH
>sp|ANKRD17|pT_ACC_2547: T659-p on ANKRD17
GPGTCTVQFLISKGANVNRtTANNDHTVLSLACAGKLHHHHHH
>sp|ANKRD17|pT_ACC_2548: T732-p on ANKRD17
GPGTLDYPNNLLSAPPPDVtQLTPPSHDLNRAPRVKLHHHHHH
>sp|ANKRD17|pT_ACC_2549: T735-p on ANKRD17
GPGTPNNLLSAPPPDVTQLtPPSHDLNRAPRVPVQKLHHHHHH
>sp|ANKRD17|pT_ACC_2550: T913-p on ANKRD17
GPGTLQQQQQQSCQHLGLLtPVGVGEQLSEGDYARKLHHHHHH
>sp|ANKRD18A|pT_ACC_2551: T169-p on ANKRD18A
GPGTLSHHANIEALNKEGNtPLLFAINSRRQHMVEKLHHHHHH
>sp|ANKRD18A|pT_ACC_2552: T689-p on ANKRD18A
GPGTEEFRKLFELISLLNYtADQIRKKNRELEEEAKLHHHHHH
>sp|ANKRD18A|pT_ACC_2553: T869-p on ANKRD18A
GPGTQLNKDNTASLKKKELtLKDVECKFSKMKTAYKLHHHHHH
>sp|ANKRD18B|pT_ACC_2554: T169-p on ANKRD18B
GPGTLSHHANIEALNKEGNtPLLFAINSRRQHMVEKLHHHHHH
>sp|ANKRD18B|pT_ACC_2555: T654-p on ANKRD18B
GPGTDHLKKFSMSESPLEGtSHCHINLDETWTSKKKLHHHHHH
>sp|ANKRD18B|pT_ACC_2556: T85-p on ANKRD18B
GPGTTVLHLACAHGRVQVVtLLLDRKCQINICDRLKLHHHHHH
>sp|ANKRD18B|pT_ACC_2557: T878-p on ANKRD18B
GPGTQLNKDNTASLKKKELtLKDVECKFSKMKTAYKLHHHHHH
>sp|ANKRD20A1|pT_ACC_2558: T297-p on ANKRD20A1
GPGTVDSLPASDDKDLNVAtKQCVPEKVSEPLPGSKLHHHHHH
>sp|ANKRD20A1|pT_ACC_2559: T357-p on ANKRD20A1
GPGTEDPAVKGAVQRKNVQtLRAEQALPVASEEEQKLHHHHHH
>sp|ANKRD20A2|pT_ACC_2560: T297-p on ANKRD20A2
GPGTVDSLPASDDKDLNVAtKQCVPEKVSEPLPGSKLHHHHHH
>sp|ANKRD20A2|pT_ACC_2561: T357-p on ANKRD20A2
GPGTEDPAVKGAVQRKNVQtLRAEQALPVASEEEQKLHHHHHH
>sp|ANKRD20A2|pT_ACC_2562: T492-p on ANKRD20A2
GPGTKQLEPTVQSLEMKSKtARNTPNRDFHNHEEMKLHHHHHH
>sp|ANKRD20A3|pT_ACC_2563: T297-p on ANKRD20A3
GPGTVDSLPASDDKDLNVAtKQCVPEKVSEPLPGSKLHHHHHH
>sp|ANKRD20A3|pT_ACC_2564: T357-p on ANKRD20A3
GPGTEDPAVKGAVQRKNVQtLRAEQALPVASEEEQKLHHHHHH
>sp|ANKRD20A3|pT_ACC_2565: T492-p on ANKRD20A3
GPGTKQLEPTVQSLEMKSKtARNTPNRDFHNHEEMKLHHHHHH
>sp|ANKRD20A4|pT_ACC_2566: T297-p on ANKRD20A4
GPGTVDSLPASDDKDLNVAtKQCVPEKVSEPLPGSKLHHHHHH
>sp|ANKRD20A4|pT_ACC_2567: T357-p on ANKRD20A4
GPGTEDPAVKGAVQRKNVQtLRAEQALPVASEEEQKLHHHHHH
>sp|ANKRD20A4|pT_ACC_2568: T818-p on ANKRD20A4
GPGTKTEVVVSIKEDKYFQtSRKKIKLHHHHHH
>sp|ANKRD20B|pT_ACC_2569: T357-p on ANKRD20B
GPGTEDPAVKGAVQRKNVQtLRAEQALPVASEEEQKLHHHHHH
>sp|ANKRD20B|pT_ACC_2570: T492-p on ANKRD20B
GPGTKQLEPTVQSLEMKSKtARNTPNRDFHNHEETKLHHHHHH
>sp|ANKRD24|pT_ACC_2571: T229-p on ANKRD24
GPGTGRTALMLACEGASPEtVEVLLQGGAQPGITDKLHHHHHH
>sp|ANKRD24|pT_ACC_2572: T243-p on ANKRD24
GPGTETVEVLLQGGAQPGItDALGQDAAHYGALAGKLHHHHHH
>sp|ANKRD24|pT_ACC_2573: T576-p on ANKRD24
GPGTTIDEEAAGDETMEARtMEAEATGAEATGAEAKLHHHHHH
>sp|ANKRD24|pT_ACC_2574: T597-p on ANKRD24
GPGTTGAEATGAEATGAKVtETKPTGAEVREMETTKLHHHHHH
>sp|ANKRD24|pT_ACC_2575: T599-p on ANKRD24
GPGTAEATGAEATGAKVTEtKPTGAEVREMETTEEKLHHHHHH
>sp|ANKRD24|pT_ACC_2576: T620-p on ANKRD24
GPGTEVREMETTEEEANMEtKPTGAQATDTETTGVKLHHHHHH
>sp|ANKRD24|pT_ACC_2577: T784-p on ANKRD24
GPGTREAEGSGASGGGGGDtTQLRAALEQAREDLRKLHHHHHH
>sp|ANKRD24|pT_ACC_2578: T785-p on ANKRD24
GPGTEAEGSGASGGGGGDTtQLRAALEQAREDLRDKLHHHHHH
>sp|ANKRD26|pT_ACC_2579: T1660-p on ANKRD26
GPGTENYLSKMQQELEKNItRELKEAAAELESGSIKLHHHHHH
>sp|ANKRD26|pT_ACC_2580: T260-p on ANKRD26
GPGTLSRLSGKPGVDDSWPtSDDEDLNFDTKNVPKKLHHHHHH
>sp|ANKRD26|pT_ACC_2581: T305-p on ANKRD26
GPGTKNLEATYGTVRTGNRtLFEDRDSDSQDEVVVKLHHHHHH
>sp|ANKRD26|pT_ACC_2582: T337-p on ANKRD26
GPGTSLPTTSIKVQCFSHPtYQSPDLLPKPSHKSLKLHHHHHH
>sp|ANKRD26|pT_ACC_2583: T82-p on ANKRD26
GPGTLLRKNGLNDRDKMNRtALHLACANGHPEVVTKLHHHHHH
>sp|ANKRD27|pT_ACC_2584: T1023-p on ANKRD27
GPGTLTQTGPGHRRMLRRHtVEDAVVSQGPEAAGPKLHHHHHH
>sp|ANKRD27|pT_ACC_2585: T1041-p on ANKRD27
GPGTDAVVSQGPEAAGPLStPQEVSASRSKLHHHHHH
>sp|ANKRD27|pT_ACC_2586: T567-p on ANKRD27
GPGTDVESCRLDIGNEKGDtPLHIAARWGYQGVIEKLHHHHHH
>sp|ANKRD27|pT_ACC_2587: T583-p on ANKRD27
GPGTPLHIAARWGYQGVIEtLLQNGASTEIQNRLKKLHHHHHH
>sp|ANKRD28|pT_ACC_2588: T142-p on ANKRD28
GPGTVPLLSNVNVSDRAGRtALHHAAFSGHGEMVKKLHHHHHH
>sp|ANKRD28|pT_ACC_2589: T696-p on ANKRD28
GPGTAKDKWGRTALHRGAVtGHEECVDALLQHGAKKLHHHHHH
>sp|ANKRD30A|pT_ACC_2590: T181-p on ANKRD30A
GPGTEVHNKASLTPLLLSItKRSEQIVEFLLIKNAKLHHHHHH
>sp|ANKRD30A|pT_ACC_2591: T271-p on ANKRD30A
GPGTQIMEYIRKLSKNHQNtNPEGTSAGTPDEAAPKLHHHHHH
>sp|ANKRD30A|pT_ACC_2592: T276-p on ANKRD30A
GPGTIRKLSKNHQNTNPEGtSAGTPDEAAPLAERTKLHHHHHH
>sp|ANKRD30A|pT_ACC_2593: T280-p on ANKRD30A
GPGTSKNHQNTNPEGTSAGtPDEAAPLAERTPDTAKLHHHHHH
>sp|ANKRD30A|pT_ACC_2594: T428-p on ANKRD30A
GPGTRPRKIAWEKKETPVKtGCVARVTSNKTKVLEKLHHHHHH
>sp|ANKRD30A|pT_ACC_2595: T439-p on ANKRD30A
GPGTTPVKTGCVARVTSNKtKVLEKGRSKMIACPTKLHHHHHH
>sp|ANKRD30A|pT_ACC_2596: T63-p on ANKRD30A
GPGTRGQVRKLEKMTKRKKtINLNIQDAQKRTALHKLHHHHHH
>sp|ANKRD30A|pT_ACC_2597: T749-p on ANKRD30A
GPGTKVSIPTKALELMDMQtFKAEPPEKPSAFEPAKLHHHHHH
>sp|ANKRD30A|pT_ACC_2598: T868-p on ANKRD30A
GPGTKVSIPTKALELMDMQtFKAEPPEKPSAFEPAKLHHHHHH
>sp|ANKRD30B|pT_ACC_2599: T108-p on ANKRD30B
GPGTVDRKCQLNVLDGEGRtPLMKALQCEREACANKLHHHHHH
>sp|ANKRD30B|pT_ACC_2600: T335-p on ANKRD30B
GPGTLGKATSGKFEQSTEEtPRKILRPTKETSEKFKLHHHHHH
>sp|ANKRD30B|pT_ACC_2601: T58-p on ANKRD30B
GPGTHTAASRGQVQKLEKMtVGKKPVNLNKRDMKKKLHHHHHH
>sp|ANKRD30B|pT_ACC_2602: T583-p on ANKRD30B
GPGTKDDEENSWDSESPCEtVSQKDVYLPKATHQKKLHHHHHH
>sp|ANKRD30B|pT_ACC_2603: T673-p on ANKRD30B
GPGTKVSLPNKALELKDREtLKAESPDNDGLLKPTKLHHHHHH
>sp|ANKRD30B|pT_ACC_2604: T707-p on ANKRD30B
GPGTKVSLPNKALELKDREtFKAAQMFPSESKQKDKLHHHHHH
>sp|ANKRD30B|pT_ACC_2605: T773-p on ANKRD30B
GPGTGKLEESPDKDGLLKPtCGMKISLPNKALELKKLHHHHHH
>sp|ANKRD30B|pT_ACC_2606: T938-p on ANKRD30B
GPGTQNSVPNKGLEWKNKQtLRADSTTLSKILDALKLHHHHHH
>sp|ANKRD31|pT_ACC_2607: T204-p on ANKRD31
GPGTAAPNTFFEPRKEVTMtMTSEETKDEESSLETKLHHHHHH
>sp|ANKRD31|pT_ACC_2608: T210-p on ANKRD31
GPGTFEPRKEVTMTMTSEEtKDEESSLETFVSALEKLHHHHHH
>sp|ANKRD31|pT_ACC_2609: T373-p on ANKRD31
GPGTTSCEPLSNKRNSNSVtNSSDQETACVLRRSSKLHHHHHH
>sp|ANKRD31|pT_ACC_2610: T852-p on ANKRD31
GPGTFPGLLLHKEIKLPVVtTDKQPHTLQEQHHVLKLHHHHHH
>sp|ANKRD31|pT_ACC_2611: T853-p on ANKRD31
GPGTPGLLLHKEIKLPVVTtDKQPHTLQEQHHVLYKLHHHHHH
>sp|ANKRD31|pT_ACC_2612: T908-p on ANKRD31
GPGTFVKENSDNDDDDDCStSEKAITSKKVLCSTGKLHHHHHH
>sp|ANKRD34A|pT_ACC_2613: T292-p on ANKRD34A
GPGTGLTLTGRPRLSRRHStEGPEDPPPWAEKVTSKLHHHHHH
>sp|ANKRD34A|pT_ACC_2614: T316-p on ANKRD34A
GPGTWAEKVTSGGPLSRRNtAPEAQESGPPSGLRQKLHHHHHH
>sp|DP58|pT_ACC_2615: T292-p on DP58
GPGTLSYKTNGLALSKRFItRHQSIDVKDTAHLLRKLHHHHHH
>sp|DP58|pT_ACC_2616: T86-p on DP58
GPGTLENNADPNIQDKSGKtALMHACLEKAGPEVVKLHHHHHH
>sp|ANKRD34C|pT_ACC_2617: T161-p on ANKRD34C
GPGTGKEVIIITTDKSSSGtKTTKQYLNVPPSPKVKLHHHHHH
>sp|ANKRD34C|pT_ACC_2618: T163-p on ANKRD34C
GPGTEVIIITTDKSSSGTKtTKQYLNVPPSPKVEDKLHHHHHH
>sp|ANKRD34C|pT_ACC_2619: T348-p on ANKRD34C
GPGTYEKGQAPHPRLARRGtLPVDQEKCGMGPSGPKLHHHHHH
>sp|ANKRD34C|pT_ACC_2620: T425-p on ANKRD34C
GPGTSSHLSLFHGSRESLDtVPSTSPSSARRRPPHKLHHHHHH
>sp|ANKRD34C|pT_ACC_2621: T429-p on ANKRD34C
GPGTSLFHGSRESLDTVPStSPSSARRRPPHLLERKLHHHHHH
>sp|ANKRD35|pT_ACC_2622: T48-p on ANKRD35
GPGTVGRVAALASRKSARPtKLDSNGQSPFHLAASKLHHHHHH
>sp|ANKRD36|pT_ACC_2623: T1214-p on ANKRD36
GPGTWKATSVKKDSVSNIAtEIKDGQIRGTGILEYKLHHHHHH
>sp|ANKRD36|pT_ACC_2624: T1277-p on ANKRD36
GPGTIFKKKVSLLNIATRItGGWKSGTEYPENLPTKLHHHHHH
>sp|ANKRD36|pT_ACC_2625: T1735-p on ANKRD36
GPGTSQMKDIEKMYKSGYNtMEKCIEKQERFCQLKKLHHHHHH
>sp|ANKRD36|pT_ACC_2626: T300-p on ANKRD36
GPGTISNIATEIKDGQKSGtVSSQKQPALKDTSDKKLHHHHHH
>sp|ANKRD36|pT_ACC_2627: T612-p on ANKRD36
GPGTVSNIATEIKKGQQSGtVSPQKQSAWKVIFKKKLHHHHHH
>sp|ANKRD36|pT_ACC_2628: T636-p on ANKRD36
GPGTWKVIFKKKVSLLNIAtRIMGGGKSGTVSSQKKLHHHHHH
>sp|ANKRD36|pT_ACC_2629: T662-p on ANKRD36
GPGTVSSQKQPASKATSDKtDSALNIATEIKDGLQKLHHHHHH
>sp|ANKRD36|pT_ACC_2630: T670-p on ANKRD36
GPGTSKATSDKTDSALNIAtEIKDGLQCGTVSSQKKLHHHHHH
>sp|ANKRD36|pT_ACC_2631: T930-p on ANKRD36
GPGTKTKRVSSRKKPSLEAtSDEKDSFSNITREKKKLHHHHHH
>sp|ANKRD36B|pT_ACC_2632: T1147-p on ANKRD36B
GPGTSQMKDIEKMYKSGYNtMEKCIEKQERFCQLKKLHHHHHH
>sp|ANKRD36B|pT_ACC_2633: T322-p on ANKRD36B
GPGTVSNIATEIKEGQQSGtVSPQKQSAQKVIFKKKLHHHHHH
>sp|ANKRD36B|pT_ACC_2634: T346-p on ANKRD36B
GPGTQKVIFKKKVSLLNIAtRIMGGGKSGTVSSQKKLHHHHHH
>sp|ANKRD36B|pT_ACC_2635: T390-p on ANKRD36B
GPGTALNTATEIKDGLQCGtVSSQKQQALKATTDEKLHHHHHH
>sp|ANKRD36B|pT_ACC_2636: T572-p on ANKRD36B
GPGTISGTVSCQKQPALKAtSDKKDSVSNIPTEIKKLHHHHHH
>sp|ANKRD36B|pT_ACC_2637: T618-p on ANKRD36B
GPGTWKATSVKKDSVSNIAtEIKDGQIRGTVSSQRKLHHHHHH
>sp|ANKRD36B|pT_ACC_2638: T662-p on ANKRD36B
GPGTVSNIAREIKDGEKSGtVSPQKQSAQKVIFKKKLHHHHHH
>sp|ANKRD36B|pT_ACC_2639: T689-p on ANKRD36B
GPGTIFKKKVSLLNIATRItGGGKSGTEYPENLRTKLHHHHHH
>sp|ANKRD36C|pT_ACC_2640: T1044-p on ANKRD36C
GPGTWKATSVKKDSVSNIAtEIKDGQIRGTVSSQRKLHHHHHH
>sp|ANKRD36C|pT_ACC_2641: T1088-p on ANKRD36C
GPGTVSNIAREIKDGEKSGtVSPQKQSAQKVIFKKKLHHHHHH
>sp|ANKRD36C|pT_ACC_2642: T1115-p on ANKRD36C
GPGTIFKKKVSLLNIATRItGGWKSGTEYPENLPTKLHHHHHH
>sp|ANKRD36C|pT_ACC_2643: T1572-p on ANKRD36C
GPGTSQMKDIEKMYKSGYNtMEKCIEKQERFCQLKKLHHHHHH
>sp|ANKRD36C|pT_ACC_2644: T300-p on ANKRD36C
GPGTISNIATEIKDGQKSGtVSSQKQPALKGTSDKKLHHHHHH
>sp|ANKRD36C iso3|pT_ACC_2645: T302-p on ANKRD36C iso3
GPGTKDSFSNITRERKDGEtSRTVSSQKPPALKATKLHHHHHH
>sp|ANKRD36C|pT_ACC_2646: T334-p on ANKRD36C
GPGTVSNTATEIKDEQKSGtVSSQKQPALKDTSDKKLHHHHHH
>sp|ANKRD36C iso3|pT_ACC_2647: T371-p on ANKRD36C iso3
GPGTDSVLNIARGKKHGEKtRRVSSHKQPALKATSKLHHHHHH
>sp|ANKRD36C iso3|pT_ACC_2648: T536-p on ANKRD36C iso3
GPGTIFKKKVSLLNIATRItGGWKSGTEYPENLPTKLHHHHHH
>sp|ANKRD36C|pT_ACC_2649: T541-p on ANKRD36C
GPGTSDHISTRFLGSMDSLtSSEESSERPPLSTLTKLHHHHHH
>sp|ANKRD36C|pT_ACC_2650: T646-p on ANKRD36C
GPGTVSNIATEIKEGQQSGtVSPQKQSAWKVIFKKKLHHHHHH
>sp|ANKRD36C|pT_ACC_2651: T673-p on ANKRD36C
GPGTIFKKKVSLLNIATRItGGGKSGTVSSQKQPPKLHHHHHH
>sp|ANKRD36C|pT_ACC_2652: T696-p on ANKRD36C
GPGTVSSQKQPPSKATSDKtDSALNIATEIKDGLQKLHHHHHH
>sp|ANKRD36C|pT_ACC_2653: T704-p on ANKRD36C
GPGTSKATSDKTDSALNIAtEIKDGLQCGTVSSQKKLHHHHHH
>sp|ANKRD36C|pT_ACC_2654: T828-p on ANKRD36C
GPGTISRTVTSEKPAGLKAtSDEEDSVLNIARGKEKLHHHHHH
>sp|ANKRD36C|pT_ACC_2655: T930-p on ANKRD36C
GPGTKSRTVSSEKPSGLKAtSDEKDSVLNIARGKKKLHHHHHH
>sp|ANKRD36C|pT_ACC_2656: T950-p on ANKRD36C
GPGTDSVLNIARGKKHGEKtRRVSSHKQPALKATSKLHHHHHH
>sp|ANKRD36C|pT_ACC_2657: T964-p on ANKRD36C
GPGTKTRRVSSHKQPALKAtSDKENSVPNMATETKKLHHHHHH
>sp|ANKRD39|pT_ACC_2658: T66-p on ANKRD39
GPGTIQKAEDPSQPDSAGYtALHYASRNGHYAVCQKLHHHHHH
>sp|ANKRD40|pT_ACC_2659: T199-p on ANKRD40
GPGTLVQNGDVSAPSAILRtPESTKPGPVCQPPVSKLHHHHHH
>sp|ANKRD40|pT_ACC_2660: T84-p on ANKRD40
GPGTDKEILTTKGEMPVQLtSRREIRKIMGVEEEDKLHHHHHH
>sp|ANKRD44|pT_ACC_2661: T400-p on ANKRD44
GPGTSDCCRKLLSSGFEIDtPDKFGRTCLHAAAAGKLHHHHHH
>sp|ANKRD45|pT_ACC_2662: T199-p on ANKRD45
GPGTRLTLKKYIAKVSLAVtDTEKGSGKLLKEDKNKLHHHHHH
>sp|ANKRD46|pT_ACC_2663: T215-p on ANKRD46
GPGTFVIALLSLGIAYYRRtLRLGSFARQDRSRIQKLHHHHHH
>sp|ANKRD49|pT_ACC_2664: T103-p on ANKRD49
GPGTTTVRRLLSEKATHVNtRDEDEYTPLHRAAYSKLHHHHHH
>sp|ANKRD49|pT_ACC_2665: T99-p on ANKRD49
GPGTKNRLTTVRRLLSEKAtHVNTRDEDEYTPLHRKLHHHHHH
>sp|ANKRD50|pT_ACC_2666: T1158-p on ANKRD50
GPGTGGDMQPSLRGLPNGPtHAFSSPSESPDSTVDKLHHHHHH
>sp|ANKRD50|pT_ACC_2667: T1215-p on ANKRD50
GPGTTAQTVPIDSFHNLSFtEQIQQHSLPRSRSRQKLHHHHHH
>sp|ANKRD50|pT_ACC_2668: T1402-p on ANKRD50
GPGTDRGHQEVLEGYPSSEtELSLKQALKLQIEGSKLHHHHHH
>sp|ANKRD50|pT_ACC_2669: T2-p on ANKRD50
GPGTMtNPWEEKVCKMAQTSLKLHHHHHH
>sp|ANKRD50|pT_ACC_2670: T381-p on ANKRD50
GPGTITELYHAVWTKNMSLtLEDFQRKLDILSKLLKLHHHHHH
>sp|ANKRD50|pT_ACC_2671: T514-p on ANKRD50
GPGTLLVKAGAHVNSEDDRtSCIVRQALEREDSIRKLHHHHHH
>sp|ANKRD50|pT_ACC_2672: T580-p on ANKRD50
GPGTVSRGADLEIEDAHGHtPLTLAARQGHTKVVNKLHHHHHH
>sp|ANKRD52|pT_ACC_2673: T1017-p on ANKRD52
GPGTAPNKDVADCLALILStMKPFPPKDAVSPFSFKLHHHHHH
>sp|ANKRD52|pT_ACC_2674: T109-p on ANKRD52
GPGTLAHSADVNARDKLWQtPLHVAAANRATKCAEKLHHHHHH
>sp|ANKRD52|pT_ACC_2675: T501-p on ANKRD52
GPGTDCKGCSPLHYAAASDtYRRAEPHTPSSHDAEKLHHHHHH
>sp|ANKRD52|pT_ACC_2676: T509-p on ANKRD52
GPGTHYAAASDTYRRAEPHtPSSHDAEEDEPLKESKLHHHHHH
>sp|ANKRD52|pT_ACC_2677: T654-p on ANKRD52
GPGTAHGASALIKERKRKWtPLHAAAASGHTDSLHKLHHHHHH
>sp|ANKRD52|pT_ACC_2678: T681-p on ANKRD52
GPGTDSLHLLIDSGERADItDVMDAYGQTPLMLAIKLHHHHHH
>sp|ANKRD52|pT_ACC_2679: T7-p on ANKRD52
GPGTMGILSItDQPPLVQAIFSRDVEKLHHHHHH
>sp|ANKRD53|pT_ACC_2680: T336-p on ANKRD53
GPGTHPGHSLVSNTKQARAtALSKTPEQRESQRSRKLHHHHHH
>sp|ANKRD53|pT_ACC_2681: T84-p on ANKRD53
GPGTAQATALARPRRPASLtPPRADPSPSKESDQTKLHHHHHH
>sp|ANKRD55|pT_ACC_2682: T11-p on ANKRD55
GPGTMMRQATMDFStPSVFDQQRGDSSEEVKLHHHHHH
>sp|ANKRD55|pT_ACC_2683: T6-p on ANKRD55
GPGTMMRQAtMDFSTPSVFDQQRGDKLHHHHHH
>sp|ANKRD60|pT_ACC_2684: T103-p on ANKRD60
GPGTDLAPDVFVLRVRLEEtGEMFRVANCRGDMTVKLHHHHHH
>sp|ANKRD62|pT_ACC_2685: T529-p on ANKRD62
GPGTEQYRTQTEVKKQSKLtLKSLEVELKTVRSNSKLHHHHHH
>sp|ANKRD62 iso100|pT_ACC_2686: T613-p on ANKRD62 iso100
GPGTENNEDLEKTLKRNEEtLTKTITRYSKELNVLKLHHHHHH
>sp|ANKRD63|pT_ACC_2687: T150-p on ANKRD63
GPGTFLVRSFRRLGLRLDRtNRAGLTALQLAAARGKLHHHHHH
>sp|ANKRD63|pT_ACC_2688: T156-p on ANKRD63
GPGTRRLGLRLDRTNRAGLtALQLAAARGHGTCVQKLHHHHHH
>sp|ANKRD63|pT_ACC_2689: T168-p on ANKRD63
GPGTAGLTALQLAAARGHGtCVQALTGPWGRAAAAKLHHHHHH
>sp|ANKRD63|pT_ACC_2690: T174-p on ANKRD63
GPGTQLAAARGHGTCVQALtGPWGRAAAAAAARGSKLHHHHHH
>sp|ANKRD63|pT_ACC_2691: T332-p on ANKRD63
GPGTEGGPGSGRLGLRRRStAPDIPSLVGEAPGPEKLHHHHHH
>sp|ANKRD66|pT_ACC_2692: T10-p on ANKRD66
GPGTMDTTLRMVRtACQHRAPQISHKTGCKLHHHHHH
>sp|ANKS1A|pT_ACC_2693: T318-p on ANKS1A
GPGTEDHMTGKRSTKEVDKtPPPQPPLISSMDSISKLHHHHHH
>sp|ANKS1A|pT_ACC_2694: T460-p on ANKS1A
GPGTSAAREEDEHPYELLLtAETKKVVLVDGKTKDKLHHHHHH
>sp|ANKS1A|pT_ACC_2695: T463-p on ANKS1A
GPGTREEDEHPYELLLTAEtKKVVLVDGKTKDHRRKLHHHHHH
>sp|ANKS1A|pT_ACC_2696: T610-p on ANKS1A
GPGTAEEGDRSGARSRAPPtSKPKAELKLSRSLSKKLHHHHHH
>sp|ANKS1A|pT_ACC_2697: T696-p on ANKS1A
GPGTGIDFSQERQKISGLRtLEQSVGEWLESIGLQKLHHHHHH
>sp|ANKS1A|pT_ACC_2698: T912-p on ANKS1A
GPGTAERFRIQEEHREAKLtLRPPSLAAPYAPVQSKLHHHHHH
>sp|AIDA-1b|pT_ACC_2699: T1032-p on AIDA-1b
GPGTERQMAQTGDWGEPSItLRPPNEATASTPVQYKLHHHHHH
>sp|AIDA-1b|pT_ACC_2700: T1078-p on AIDA-1b
GPGTKAFYLGSMLIKELRGtESTQDACAKMRANCQKLHHHHHH
>sp|AIDA-1b|pT_ACC_2701: T1081-p on AIDA-1b
GPGTYLGSMLIKELRGTEStQDACAKMRANCQKSTKLHHHHHH
>sp|AIDA-1b|pT_ACC_2702: T1104-p on AIDA-1b
GPGTRANCQKSTEQMKKVPtIILSVSYKGVKFIDAKLHHHHHH
>sp|AIDA-1b|pT_ACC_2703: T192-p on AIDA-1b
GPGTVKMIISAHPNLMSCNtRKHTPLHLAARNGHKKLHHHHHH
>sp|AIDA-1b|pT_ACC_2704: T303-p on AIDA-1b
GPGTVGRSTVLEEPVQEDAtQETHISSPVESPSQKKLHHHHHH
>sp|AIDA-1b|pT_ACC_2705: T325-p on AIDA-1b
GPGTSPVESPSQKTKSETVtGELSKLLDEIKLCQEKLHHHHHH
>sp|AIDA-1b|pT_ACC_2706: T689-p on AIDA-1b
GPGTFHKKSNQLENHTIVGtRSTRSGSRNGDQWVMKLHHHHHH
>sp|ANKS3|pT_ACC_2707: T319-p on ANKS3
GPGTGENPLEEEGLCCRDVtSPINERDVESSSSSSKLHHHHHH
>sp|ANKS6|pT_ACC_2708: T736-p on ANKS6
GPGTRPPSGTSTTSKSTSPtLTPSPSPKGHTAESSKLHHHHHH
>sp|ANKUB1|pT_ACC_2709: T148-p on ANKUB1
GPGTRGLEMYDCNTLKDYQtDIGTTLRLDVWDGWKKLHHHHHH
>sp|ANKUB1|pT_ACC_2710: T384-p on ANKUB1
GPGTDSQSIVLKLPSLSKQtASSKPVNPLAISQPDKLHHHHHH
>sp|ANKUB1|pT_ACC_2711: T400-p on ANKUB1
GPGTASSKPVNPLAISQPDtRKQALKFHPLVNASSKLHHHHHH
>sp|ANKUB1|pT_ACC_2712: T95-p on ANKUB1
GPGTEDKPTLYVFNAVTQDtMPVMESISLLDKTVSKLHHHHHH
>sp|ANKZF1|pT_ACC_2713: T46-p on ANKZF1
GPGTLVSHAPGEALARAPRtSCSGSGERESPERKLKLHHHHHH
>sp|ANKZF1|pT_ACC_2714: T580-p on ANKZF1
GPGTDSRARPPYTVAADKStRNEFRRFMEKNPDAYKLHHHHHH
>sp|ANKZF1|pT_ACC_2715: T607-p on ANKZF1
GPGTPDAYDYNKAQVPGPLtPEMEARQATRKREQKKLHHHHHH
>sp|ANKZF1|pT_ACC_2716: T674-p on ANKZF1
GPGTALAAERRLAAQLGAPtSPIPDSAIVNTRRCWKLHHHHHH
>sp|anillin|pT_ACC_2717: T1079-p on anillin
GPGTQREDDRETLVSQCRDtLCVTKNWLSADTKEEKLHHHHHH
>sp|anillin|pT_ACC_2718: T112-p on anillin
GPGTSPSPVSPQVQPQAADtISDSVAVPASLLGMRKLHHHHHH
>sp|anillin|pT_ACC_2719: T194-p on anillin
GPGTKAASPPRPLLSNASAtPVGRRGRLANLAATIKLHHHHHH
>sp|anillin|pT_ACC_2720: T294-p on anillin
GPGTDASLVNASISSSVKAtSPVKSTTSITDAKSCKLHHHHHH
>sp|anillin|pT_ACC_2721: T300-p on anillin
GPGTASISSSVKATSPVKStTSITDAKSCEGQNPEKLHHHHHH
>sp|anillin|pT_ACC_2722: T320-p on anillin
GPGTDAKSCEGQNPELLPKtPISPLKTGVSKPIVKKLHHHHHH
>sp|anillin|pT_ACC_2723: T327-p on anillin
GPGTQNPELLPKTPISPLKtGVSKPIVKSTLSQTVKLHHHHHH
>sp|anillin|pT_ACC_2724: T337-p on anillin
GPGTISPLKTGVSKPIVKStLSQTVPSKGELSREIKLHHHHHH
>sp|anillin|pT_ACC_2725: T341-p on anillin
GPGTKTGVSKPIVKSTLSQtVPSKGELSREICLQSKLHHHHHH
>sp|anillin|pT_ACC_2726: T363-p on anillin
GPGTLSREICLQSQSKDKStTPGGTGIKPFLERFGKLHHHHHH
>sp|anillin|pT_ACC_2727: T364-p on anillin
GPGTSREICLQSQSKDKSTtPGGTGIKPFLERFGEKLHHHHHH
>sp|anillin|pT_ACC_2728: T368-p on anillin
GPGTCLQSQSKDKSTTPGGtGIKPFLERFGERCQEKLHHHHHH
>sp|anillin|pT_ACC_2729: T393-p on anillin
GPGTGERCQEHSKESPARStPHRTPIITPNTKAIQKLHHHHHH
>sp|anillin|pT_ACC_2730: T397-p on anillin
GPGTQEHSKESPARSTPHRtPIITPNTKAIQERLFKLHHHHHH
>sp|anillin|pT_ACC_2731: T401-p on anillin
GPGTKESPARSTPHRTPIItPNTKAIQERLFKQDTKLHHHHHH
>sp|anillin|pT_ACC_2732: T404-p on anillin
GPGTPARSTPHRTPIITPNtKAIQERLFKQDTSSSKLHHHHHH
>sp|anillin|pT_ACC_2733: T416-p on anillin
GPGTTPNTKAIQERLFKQDtSSSTTHLAQQLKQERKLHHHHHH
>sp|anillin|pT_ACC_2734: T421-p on anillin
GPGTAIQERLFKQDTSSSTtHLAQQLKQERQKELAKLHHHHHH
>sp|anillin|pT_ACC_2735: T472-p on anillin
GPGTKSKQLETKQETHCQStPLKKHQGVSKTQSLPKLHHHHHH
>sp|anillin|pT_ACC_2736: T483-p on anillin
GPGTHCQSTPLKKHQGVSKtQSLPVTEKVTENQIPKLHHHHHH
>sp|anillin|pT_ACC_2737: T504-p on anillin
GPGTTEKVTENQIPAKNSStEPKGFTECEMTKSSPKLHHHHHH
>sp|anillin|pT_ACC_2738: T515-p on anillin
GPGTKNSSTEPKGFTECEMtKSSPLKITLFLEEDKKLHHHHHH
>sp|anillin|pT_ACC_2739: T523-p on anillin
GPGTGFTECEMTKSSPLKItLFLEEDKSLKVTSDPKLHHHHHH
>sp|anillin|pT_ACC_2740: T628-p on anillin
GPGTLAQTVGVVSPESLVStPRLELKDTSRSDESPKLHHHHHH
>sp|anillin|pT_ACC_2741: T75-p on anillin
GPGTSCTKPSPSKKRCSDNtEVEVSNLENKQPVESKLHHHHHH
>sp|anillin|pT_ACC_2742: T767-p on anillin
GPGTGSLEEAEAERLLLIAtGKRTLLIDELNKLKNKLHHHHHH
>sp|anillin|pT_ACC_2743: T771-p on anillin
GPGTEAEAERLLLIATGKRtLLIDELNKLKNEGPQKLHHHHHH
>sp|ANO1|pT_ACC_2744: T187-p on ANO1
GPGTLKLKMPTKKMYHINEtRGLLKKINSVLQKITKLHHHHHH
>sp|ANO1|pT_ACC_2745: T78-p on ANO1
GPGTDYILVYHHKRPSGNRtLVRRVQHSDTPSGARKLHHHHHH
>sp|ANO1|pT_ACC_2746: T88-p on ANO1
GPGTPSGNRTLVRRVQHSDtPSGARSVKQDHPLPGKLHHHHHH
>sp|ANO1|pT_ACC_2747: T9-p on ANO1
GPGTMRVNEKYStLPAEDRSVHIINICAKLHHHHHH
>sp|ANO10|pT_ACC_2748: T163-p on ANO10
GPGTQAKLYPGKSLLRRLLtSGIVIQVFPLHDSEAKLHHHHHH
>sp|ANO2|pT_ACC_2749: T514-p on ANO2
GPGTLKESNQSAVQKLETNtTECGDEDDEDKLTWKKLHHHHHH
>sp|ANO2|pT_ACC_2750: T515-p on ANO2
GPGTKESNQSAVQKLETNTtECGDEDDEDKLTWKDKLHHHHHH
>sp|ANO2|pT_ACC_2751: T527-p on ANO2
GPGTTNTTECGDEDDEDKLtWKDRFPGYLMNFASIKLHHHHHH
>sp|ANO3|pT_ACC_2752: T216-p on ANO3
GPGTASPDIMFIKIHIPWDtLCKYAERLNIRMPFRKLHHHHHH
>sp|ANO4|pT_ACC_2753: T676-p on ANO4
GPGTNNFMELGYPLIQNWWtRRKVRQEHGPERKISKLHHHHHH
>sp|ANO4|pT_ACC_2754: T9-p on ANO4
GPGTMEASSSGItNGKTKVFHPEGGVDLKLHHHHHH
>sp|ANO5|pT_ACC_2755: T128-p on ANO5
GPGTLELEIEDKRDSEDGRtYFVKIHAPWEVLVTYKLHHHHHH
>sp|ANO5|pT_ACC_2756: T454-p on ANO5
GPGTLNAVTKEMEPYMPLYtRIPWYFLSGATVTLWKLHHHHHH
>sp|ANO6|pT_ACC_2757: T160-p on ANO6
GPGTPLKPNDLKNRSSAFGtLNWFTKVLSVDESIIKLHHHHHH
>sp|ANO8|pT_ACC_2758: T1060-p on ANO8
GPGTPPKAFHAGKLFPFGGtRAEPGSNGAGGQARPKLHHHHHH
>sp|ANO8|pT_ACC_2759: T706-p on ANO8
GPGTPDGGPDPEPGSNSDStRRQRRQNRSSWIDPPKLHHHHHH
>sp|ANO8|pT_ACC_2760: T941-p on ANO8
GPGTGREEARAEGSGLDPAtSSEKASAKAKGSTAGKLHHHHHH
>sp|ANO9|pT_ACC_2761: T412-p on ANO9
GPGTNRCVALKLCDFEMPRtFSERESRFTIRFFTLKLHHHHHH
>sp|KAL1|pT_ACC_2762: T344-p on KAL1
GPGTKVFWSWMVSSKSLVPtKKKRRKTTDGFQNSVKLHHHHHH
>sp|KAL1|pT_ACC_2763: T450-p on KAL1
GPGTFYQDGQLQVKVYWKKtEDPTVNRYHVRWFPEKLHHHHHH
>sp|ANP32A|pT_ACC_2764: T126-p on ANP32A
GPGTKLENLKSLDLFNCEVtNLNDYRENVFKLLPQKLHHHHHH
>sp|ANP32A|pT_ACC_2765: T15-p on ANP32A
GPGTMEMGRRIHLELRNRtPSDVKELVLDNSRSNKLHHHHHH
>sp|ANP32B|pT_ACC_2766: T126-p on ANP32B
GPGTKLECLKSLDLFNCEVtNLNDYRESVFKLLPQKLHHHHHH
>sp|ANP32B|pT_ACC_2767: T15-p on ANP32B
GPGTMDMKRRIHLELRNRtPAAVRELVLDNCKSNKLHHHHHH
>sp|ANP32B|pT_ACC_2768: T244-p on ANP32B
GPGTEEEEEGGKGEKRKREtDDEGEDDKLHHHHHH
>sp|ANP32C|pT_ACC_2769: T87-p on ANP32C
GPGTVSGGLEVLAEKCPNLtHLYLSGNKIKDLSTIKLHHHHHH
>sp|ANP32D|pT_ACC_2770: T15-p on ANP32D
GPGTMEMGKWIHLELRNRtPSDVKELFLDNSQSNKLHHHHHH
>sp|LANP-L|pT_ACC_2771: T91-p on LANP-L
GPGTISGGLEVLAEKCPNLtYLNLSGNKIKDLSTVKLHHHHHH
>sp|CD13|pT_ACC_2772: T209-p on CD13
GPGTYRSEYMEGNVRKVVAtTQMQAADARKSFPCFKLHHHHHH
>sp|CD13|pT_ACC_2773: T457-p on CD13
GPGTRVMAVDALASSHPLStPASEINTPAQISELFKLHHHHHH
>sp|CD13|pT_ACC_2774: T589-p on CD13
GPGTVTRPSEFNYVWIVPItSIRDGRQQQDYWLIDKLHHHHHH
>sp|CD13|pT_ACC_2775: T727-p on CD13
GPGTSEVYGPMKNYLKKQVtPLFIHFRNNTNNWREKLHHHHHH
>sp|CD13|pT_ACC_2776: T928-p on CD13
GPGTYELQQLEQFKKDNEEtGFGSGTRALEQALEKKLHHHHHH
>sp|CD13|pT_ACC_2777: T934-p on CD13
GPGTEQFKKDNEETGFGSGtRALEQALEKTKANIKKLHHHHHH
>sp|ANTXR1|pT_ACC_2778: T3-p on ANTXR1
GPGTMAtAERRALGIGFQWLSLKLHHHHHH
>sp|ANTXR1|pT_ACC_2779: T377-p on ANTXR1
GPGTSEEEDDDGLPKKKWPtVDASYYGGRGVGGIKKLHHHHHH
>sp|ANTXR1|pT_ACC_2780: T503-p on ANTXR1
GPGTKNNQPAKYPLNNAYHtSSPPPAPIYTPPPPAKLHHHHHH
>sp|ANTXR2|pT_ACC_2781: T118-p on ANTXR2
GPGTSKGLEDLKRVSPVGEtYIHEGLKLANEQIQKKLHHHHHH
>sp|ANTXR2|pT_ACC_2782: T147-p on ANTXR2
GPGTQKAGGLKTSSIIIALtDGKLDGLVPSYAEKEKLHHHHHH
>sp|ANTXR2|pT_ACC_2783: T370-p on ANTXR2
GPGTPPAPAPKEEEEEPLPtKKWPTVDASYYGGRGKLHHHHHH
>sp|ANTXR2|pT_ACC_2784: T375-p on ANTXR2
GPGTPKEEEEEPLPTKKWPtVDASYYGGRGVGGIKKLHHHHHH
>sp|ANTXR2|pT_ACC_2785: T90-p on ANTXR2
GPGTSPEMRLSFIVFSSQAtIILPLTGDRGKISKGKLHHHHHH
>sp|ANTXR2|pT_ACC_2786: T96-p on ANTXR2
GPGTSFIVFSSQATIILPLtGDRGKISKGLEDLKRKLHHHHHH
>sp|ANXA1|pT_ACC_2787: T101-p on ANXA1
GPGTQETGKPLDETLKKALtGHLEEVVLALLKTPAKLHHHHHH
>sp|ANXA1|pT_ACC_2788: T114-p on ANXA1
GPGTALTGHLEEVVLALLKtPAQFDADELRAAMKGKLHHHHHH
>sp|ANXA1|pT_ACC_2789: T132-p on ANXA1
GPGTQFDADELRAAMKGLGtDEDTLIEILASRTNKKLHHHHHH
>sp|ANXA1|pT_ACC_2790: T136-p on ANXA1
GPGTDELRAAMKGLGTDEDtLIEILASRTNKEIRDKLHHHHHH
>sp|ANXA1|pT_ACC_2791: T169-p on ANXA1
GPGTRVYREELKRDLAKDItSDTSGDFRNALLSLAKLHHHHHH
>sp|ANXA1|pT_ACC_2792: T172-p on ANXA1
GPGTREELKRDLAKDITSDtSGDFRNALLSLAKGDKLHHHHHH
>sp|ANXA1|pT_ACC_2793: T216-p on ANXA1
GPGTSDARALYEAGERRKGtDVNVFNTILTTRSYPKLHHHHHH
>sp|ANXA1|pT_ACC_2794: T226-p on ANXA1
GPGTERRKGTDVNVFNTILtTRSYPQLRRVFQKYTKLHHHHHH
>sp|ANXA1|pT_ACC_2795: T24-p on ANXA1
GPGTKQAWFIENEEQEYVQtVKSSKGGPGSAVSPYKLHHHHHH
>sp|ANXA1|pT_ACC_2796: T41-p on ANXA1
GPGTKSSKGGPGSAVSPYPtFNPSSDVAALHKAIMKLHHHHHH
>sp|ANXA1|pT_ACC_2797: T64-p on ANXA1
GPGTAALHKAIMVKGVDEAtIIDILTKRNNAQRQQKLHHHHHH
>sp|ANXA1|pT_ACC_2798: T70-p on ANXA1
GPGTIMVKGVDEATIIDILtKRNNAQRQQIKAAYLKLHHHHHH
>sp|ANXA1|pT_ACC_2799: T88-p on ANXA1
GPGTNNAQRQQIKAAYLQEtGKPLDETLKKALTGHKLHHHHHH
>sp|ANXA1|pT_ACC_2800: T95-p on ANXA1
GPGTIKAAYLQETGKPLDEtLKKALTGHLEEVVLAKLHHHHHH
>sp|ANXA10|pT_ACC_2801: T107-p on ANXA10
GPGTLYDAHELWHAMKGVGtDENCLIEILASRTNGKLHHHHHH
>sp|ANXA10|pT_ACC_2802: T284-p on ANXA10
GPGTTVIRILIARSEIDLLtIRKRYKERYGKSLFHKLHHHHHH
>sp|ANXA11|pT_ACC_2803: T272-p on ANXA11
GPGTELSGNFEKTILALMKtPVLFDIYEIKEAIKGKLHHHHHH
>sp|ANXA11|pT_ACC_2804: T290-p on ANXA11
GPGTLFDIYEIKEAIKGVGtDEACLIEILASRSNEKLHHHHHH
>sp|ANXA11|pT_ACC_2805: T321-p on ANXA11
GPGTHIRELNRAYKAEFKKtLEEAIRSDTSGHFQRKLHHHHHH
>sp|ANXA11|pT_ACC_2806: T464-p on ANXA11
GPGTTKDRTLIRIMVSRSEtDLLDIRSEYKRMYGKKLHHHHHH
>sp|ANXA11|pT_ACC_2807: T489-p on ANXA11
GPGTKRMYGKSLYHDISGDtSGDYRKILLKICGGNKLHHHHHH
>sp|ANXA13|pT_ACC_2808: T274-p on ANXA13
GPGTKGAGTDEETLIRIVVtRAEVDLQGIKAKFQEKLHHHHHH
>sp|ANXA2|pT_ACC_2809: T105-p on ANXA2
GPGTALSGHLETVILGLLKtPAQYDASELKASMKGKLHHHHHH
>sp|ANXA2|pT_ACC_2810: T123-p on ANXA2
GPGTQYDASELKASMKGLGtDEDSLIEIICSRTNQKLHHHHHH
>sp|ANXA2|pT_ACC_2811: T136-p on ANXA2
GPGTLGTDEDSLIEIICSRtNQELQEINRVYKEMYKLHHHHHH
>sp|ANXA2|pT_ACC_2812: T163-p on ANXA2
GPGTKEMYKTDLEKDIISDtSGDFRKLMVALAKGRKLHHHHHH
>sp|ANXA2|pT_ACC_2813: T19-p on ANXA2
GPGTVHEILCKLSLEGDHStPPSAYGSVKAYTNFDKLHHHHHH
>sp|ANXA2|pT_ACC_2814: T218-p on ANXA2
GPGTVKRKGTDVPKWISIMtERSVPHLQKVFDRYKKLHHHHHH
>sp|ANXA2|pT_ACC_2815: T3-p on ANXA2
GPGTMStVHEILCKLSLEGDHSKLHHHHHH
>sp|ANXA2|pT_ACC_2816: T31-p on ANXA2
GPGTDHSTPPSAYGSVKAYtNFDAERDALNIETAIKLHHHHHH
>sp|ANXA2|pT_ACC_2817: T323-p on ANXA2
GPGTKRKYGKSLYYYIQQDtKGDYQKALLYLCGGDKLHHHHHH
>sp|ANXA2|pT_ACC_2818: T44-p on ANXA2
GPGTAYTNFDAERDALNIEtAIKTKGVDEVTIVNIKLHHHHHH
>sp|ANXA2|pT_ACC_2819: T55-p on ANXA2
GPGTLNIETAIKTKGVDEVtIVNILTNRSNAQRQDKLHHHHHH
>sp|ANXA2|pT_ACC_2820: T61-p on ANXA2
GPGTIKTKGVDEVTIVNILtNRSNAQRQDIAFAYQKLHHHHHH
>sp|ANXA2|pT_ACC_2821: T97-p on ANXA2
GPGTELASALKSALSGHLEtVILGLLKTPAQYDASKLHHHHHH
>sp|ANXA2P2|pT_ACC_2822: T19-p on ANXA2P2
GPGTVHEILCKLSLEGDHStPPSAYGSVKAYTNFDKLHHHHHH
>sp|ANXA2P2|pT_ACC_2823: T31-p on ANXA2P2
GPGTDHSTPPSAYGSVKAYtNFDAERDALNIETAIKLHHHHHH
>sp|ANXA2P2|pT_ACC_2824: T44-p on ANXA2P2
GPGTAYTNFDAERDALNIEtAIKTKGVDEVTIVNIKLHHHHHH
>sp|ANXA3|pT_ACC_2825: T148-p on ANXA3
GPGTYTVYKKSLGDDISSEtSGDFRKALLTLADGRKLHHHHHH
>sp|ANXA3|pT_ACC_2826: T89-p on ANXA3
GPGTGDLSGHFEHLMVALVtPPAVFDAKQLKKSMKKLHHHHHH
>sp|ANXA4|pT_ACC_2827: T22-p on ANXA4
GPGTTVKAASGFNAMEDAQtLRKAMKGLGTDEDAIKLHHHHHH
>sp|ANXA4|pT_ACC_2828: T263-p on ANXA4
GPGTAYFAEKLYKSMKGLGtDDNTLIRVMVSRAEIKLHHHHHH
>sp|ANXA5|pT_ACC_2829: T10-p on ANXA5
GPGTMAQVLRGTVtDFPGFDERADAETLRKLHHHHHH
>sp|ANXA5|pT_ACC_2830: T105-p on ANXA5
GPGTLYDAYELKHALKGAGtNEKVLTEIIASRTPEKLHHHHHH
>sp|ANXA5|pT_ACC_2831: T111-p on ANXA5
GPGTLKHALKGAGTNEKVLtEIIASRTPEELRAIKKLHHHHHH
>sp|ANXA5|pT_ACC_2832: T118-p on ANXA5
GPGTAGTNEKVLTEIIASRtPEELRAIKQVYEEEYKLHHHHHH
>sp|ANXA5|pT_ACC_2833: T23-p on ANXA5
GPGTTVTDFPGFDERADAEtLRKAMKGLGTDEESIKLHHHHHH
>sp|ANXA5|pT_ACC_2834: T254-p on ANXA5
GPGTAVVKSIRSIPAYLAEtLYYAMKGAGTDDHTLKLHHHHHH
>sp|ANXA5|pT_ACC_2835: T264-p on ANXA5
GPGTAYLAETLYYAMKGAGtDDHTLIRVMVSRSEIKLHHHHHH
>sp|ANXA5|pT_ACC_2836: T268-p on ANXA5
GPGTETLYYAMKGAGTDDHtLIRVMVSRSEIDLFNKLHHHHHH
>sp|ANXA5|pT_ACC_2837: T33-p on ANXA5
GPGTRADAETLRKAMKGLGtDEESILTLLTSRSNAKLHHHHHH
>sp|ANXA5|pT_ACC_2838: T40-p on ANXA5
GPGTRKAMKGLGTDEESILtLLTSRSNAQRQEISAKLHHHHHH
>sp|ANXA5|pT_ACC_2839: T43-p on ANXA5
GPGTMKGLGTDEESILTLLtSRSNAQRQEISAAFKKLHHHHHH
>sp|ANXA5|pT_ACC_2840: T74-p on ANXA5
GPGTTLFGRDLLDDLKSELtGKFEKLIVALMKPSRKLHHHHHH
>sp|ANXA6|pT_ACC_2841: T269-p on ANXA6
GPGTEYFAERLFKAMKGLGtRDNTLIRIMVSRSELKLHHHHHH
>sp|ANXA6|pT_ACC_2842: T273-p on ANXA6
GPGTERLFKAMKGLGTRDNtLIRIMVSRSELDMLDKLHHHHHH
>sp|ANXA6|pT_ACC_2843: T356-p on ANXA6
GPGTQMWELSAVARVELKGtVRPANDFNPDADAKAKLHHHHHH
>sp|ANXA6|pT_ACC_2844: T381-p on ANXA6
GPGTDADAKALRKAMKGLGtDEDTIIDIITHRSNVKLHHHHHH
>sp|ANXA6|pT_ACC_2845: T391-p on ANXA6
GPGTMKGLGTDEDTIIDIItHRSNVQRQQIRQTFKKLHHHHHH
>sp|ANXA6|pT_ACC_2846: T464-p on ANXA6
GPGTEGAGTDEKALIEILAtRTNAEIRAINEAYKEKLHHHHHH
>sp|ANXA6|pT_ACC_2847: T535-p on ANXA6
GPGTREDAQVAAEILEIADtPSGDKTSLETRFMTIKLHHHHHH
>sp|ANXA6|pT_ACC_2848: T657-p on ANXA6
GPGTIEKYDKSLHQAIEGDtSGDFLKALLALCGGEKLHHHHHH
>sp|ANXA7|pT_ACC_2849: T286-p on ANXA7
GPGTQGAGTQERVLIEILCtRTNQEIREIVRCYQSKLHHHHHH
>sp|ANXA9|pT_ACC_2850: T69-p on ANXA9
GPGTITGQGVDRSAIVDVLtNRSREQRQLISRNFQKLHHHHHH
>sp|AOAH|pT_ACC_2851: T132-p on AOAH
GPGTNTGQPLCHLYPLPKEtWKFTLQKARQIVKKSKLHHHHHH
>sp|AOAH|pT_ACC_2852: T387-p on AOAH
GPGTGNDVCSGKSDPVPAMtTPEKLYSNVMQTLKHKLHHHHHH
>sp|ABP1|pT_ACC_2853: T61-p on ABP1
GPGTSFLWSKKELRLQPSStTTMAKNTVFLIEMLLKLHHHHHH
>sp|ABP1|pT_ACC_2854: T62-p on ABP1
GPGTFLWSKKELRLQPSSTtTMAKNTVFLIEMLLPKLHHHHHH
>sp|ABP1|pT_ACC_2855: T63-p on ABP1
GPGTLWSKKELRLQPSSTTtMAKNTVFLIEMLLPKKLHHHHHH
>sp|ABP1|pT_ACC_2856: T68-p on ABP1
GPGTELRLQPSSTTTMAKNtVFLIEMLLPKKYHVLKLHHHHHH
>sp|AOC2|pT_ACC_2857: T486-p on AOC2
GPGTFVLYPNGALEGRVHAtGYINTAFLKGGEEGLKLHHHHHH
>sp|AOC2|pT_ACC_2858: T491-p on AOC2
GPGTNGALEGRVHATGYINtAFLKGGEEGLLFGNRKLHHHHHH
>sp|AOC3|pT_ACC_2859: T583-p on AOC3
GPGTLLEMEEQAAFLVGSAtPRYLYLASNHSNKWGKLHHHHHH
>sp|AOX1|pT_ACC_2860: T1128-p on AOX1
GPGTIISKNPKGTWKDWAQtAFDESINLSAVGYFRKLHHHHHH
>sp|AOX1|pT_ACC_2861: T1307-p on AOX1
GPGTQERGLHGPLTLNSPLtPEKIRMACEDKFTKMKLHHHHHH
>sp|AOX1|pT_ACC_2862: T269-p on AOX1
GPGTEFKFKYPQAPVIMGNtSVGPEVKFKGVFHPVKLHHHHHH
>sp|AOX1|pT_ACC_2863: T814-p on AOX1
GPGTHVRRVGGAFGGKVLKtGIIAAVTAFAANKHGKLHHHHHH
>sp|AOX1|pT_ACC_2864: T821-p on AOX1
GPGTAFGGKVLKTGIIAAVtAFAANKHGRAVRCVLKLHHHHHH
>sp|AP1AR|pT_ACC_2865: T178-p on AP1AR
GPGTSQYEVFRSSRLSSDAtVLTPNTESSCDLMTKKLHHHHHH
>sp|AP1AR|pT_ACC_2866: T181-p on AP1AR
GPGTEVFRSSRLSSDATVLtPNTESSCDLMTKTKSKLHHHHHH
>sp|AP1AR|pT_ACC_2867: T194-p on AP1AR
GPGTVLTPNTESSCDLMTKtKSTSGNDDSTSLDLEKLHHHHHH
>sp|AP1AR|pT_ACC_2868: T204-p on AP1AR
GPGTDLMTKTKSTSGNDDStSLDLEWEDEEGMNRMKLHHHHHH
>sp|AP1AR|pT_ACC_2869: T228-p on AP1AR
GPGTEEGMNRMLPMRERSKtEEDILRAALKYSNKKKLHHHHHH
>sp|AP1B1|pT_ACC_2870: T2-p on AP1B1
GPGTMtDSKYFTTTKKGEIFEKLHHHHHH
>sp|AP1B1|pT_ACC_2871: T245-p on AP1B1
GPGTMPKDDREAQSICERVtPRLSHANSAVVLSAVKLHHHHHH
>sp|AP1B1|pT_ACC_2872: T279-p on AP1B1
GPGTMKFMEMLSKDLDYYGtLLKKLAPPLVTLLSAKLHHHHHH
>sp|AP1B1|pT_ACC_2873: T363-p on AP1B1
GPGTQANIAQVLAELKEYAtEVDVDFVRKAVRAIGKLHHHHHH
>sp|AP1B1|pT_ACC_2874: T42-p on AP1B1
GPGTKEKKKEAVKKVIASMtVGKDVSALFPDVVNCKLHHHHHH
>sp|AP1B1|pT_ACC_2875: T597-p on AP1B1
GPGTVEGGRGVVHKSLPPRtASSESAESPETAPTGKLHHHHHH
>sp|AP1B1|pT_ACC_2876: T739-p on AP1B1
GPGTLPAMKAKGLEISGTFtRQVGSISMDLQLTNKKLHHHHHH
>sp|AP1B1|pT_ACC_2877: T790-p on AP1B1
GPGTPATPLQVHAPLSPNQtVEISLPLSTVGSVMKKLHHHHHH
>sp|AP1B1|pT_ACC_2878: T90-p on AP1B1
GPGTNYAKSQPDMAIMAVNtFVKDCEDPNPLIRALKLHHHHHH
>sp|AP1G1|pT_ACC_2879: T799-p on AP1G1
GPGTVLNPQKQQLRMRIKLtYNHKGSAMQDLAEVNKLHHHHHH
>sp|AP1G2|pT_ACC_2880: T20-p on AP1G2
GPGTSLKLQDLIEEIRGAKtQAQEREVIQKECAHIKLHHHHHH
>sp|AP1G2|pT_ACC_2881: T296-p on AP1G2
GPGTTSRNAGNAVLFETVLtIMDIRSAAGLRVLAVKLHHHHHH
>sp|AP1G2|pT_ACC_2882: T358-p on AP1G2
GPGTAVQRHRPTVVECLREtDASLSRRALELSLALKLHHHHHH
>sp|AP1G2|pT_ACC_2883: T523-p on AP1G2
GPGTALLEKVLQSHMSLPAtRGYALTALMKLSTRLKLHHHHHH
>sp|AP1G2|pT_ACC_2884: T569-p on AP1G2
GPGTSCLDVELQQRAVEYDtLFRKYDHMRAAILEKKLHHHHHH
>sp|AP1G2|pT_ACC_2885: T81-p on AP1G2
GPGTFGQMECLKLIASSRFtDKRVGYLGAMLLLDEKLHHHHHH
>sp|AP1M1|pT_ACC_2886: T144-p on AP1M1
GPGTKILQEYITQEGHKLEtGAPRPPATVTNAVSWKLHHHHHH
>sp|AP1M1|pT_ACC_2887: T152-p on AP1M1
GPGTQEGHKLETGAPRPPAtVTNAVSWRSEGIKYRKLHHHHHH
>sp|AP1M1|pT_ACC_2888: T154-p on AP1M1
GPGTGHKLETGAPRPPATVtNAVSWRSEGIKYRKNKLHHHHHH
>sp|AP1M1|pT_ACC_2889: T223-p on AP1M1
GPGTPELRLGLNDKVLFDNtGRGKSKSVELEDVKFKLHHHHHH
>sp|AP1M2|pT_ACC_2890: T152-p on AP1M2
GPGTQQSNKLETGKSRVPPtVTNAVSWRSEGIKYKKLHHHHHH
>sp|AP1M2|pT_ACC_2891: T154-p on AP1M2
GPGTSNKLETGKSRVPPTVtNAVSWRSEGIKYKKNKLHHHHHH
>sp|AP1M2|pT_ACC_2892: T223-p on AP1M2
GPGTPELRLGLNDRVLFELtGRSKNKSVELEDVKFKLHHHHHH
>sp|AP1M2|pT_ACC_2893: T70-p on AP1M2
GPGTVHFLWIKHSNLYLVAtTSKNANASLVYSFLYKLHHHHHH
>sp|AP1S2|pT_ACC_2894: T146-p on AP1S2
GPGTLKAIEQADLLQEEAEtPRSVLEEIGLTKLHHHHHH
>sp|AP2A1|pT_ACC_2895: T189-p on AP2A1
GPGTRLYKASPDLVPMGEWtARVVHLLNDQHMGVVKLHHHHHH
>sp|AP2A1|pT_ACC_2896: T653-p on AP2A1
GPGTNDINGGMEPTPSTVStPSPSADLLGLRAAPPKLHHHHHH
>sp|AP2A1|pT_ACC_2897: T836-p on AP2A1
GPGTQVQQVLNIECLRDFLtPPLLSVRFRYGGAPQKLHHHHHH
>sp|AP2A2|pT_ACC_2898: T536-p on AP2A2
GPGTQFHLLHSKFHLCSVPtRALLLSTYIKFVNLFKLHHHHHH
>sp|AP2A2|pT_ACC_2899: T623-p on AP2A2
GPGTESSILAKLKKKKGPStVTDLEDTKRDRSVDVKLHHHHHH
>sp|AP2A2|pT_ACC_2900: T625-p on AP2A2
GPGTSILAKLKKKKGPSTVtDLEDTKRDRSVDVNGKLHHHHHH
>sp|AP2A2|pT_ACC_2901: T630-p on AP2A2
GPGTLKKKKGPSTVTDLEDtKRDRSVDVNGGPEPAKLHHHHHH
>sp|AP2B1|pT_ACC_2902: T2-p on AP2B1
GPGTMtDSKYFTTNKKGEIFEKLHHHHHH
>sp|AP2B1|pT_ACC_2903: T245-p on AP2B1
GPGTNPKDDREAQSICERVtPRLSHANSAVVLSAVKLHHHHHH
>sp|AP2B1|pT_ACC_2904: T363-p on AP2B1
GPGTQANIAQVLAELKEYAtEVDVDFVRKAVRAIGKLHHHHHH
>sp|AP2B1|pT_ACC_2905: T536-p on AP2B1
GPGTDRGYIYWRLLSTDPVtAKEVVLSEKPLISEEKLHHHHHH
>sp|AP2B1|pT_ACC_2906: T840-p on AP2B1
GPGTLFVEDGKMERQVFLAtWKDIPNENELQFQIKKLHHHHHH
>sp|AP2M1 iso2|pT_ACC_2907: T134-p on AP2M1 iso2
GPGTGYPQNSETGALKTFItQQGIKSQTKEEQSQIKLHHHHHH
>sp|AP2M1|pT_ACC_2908: T152-p on AP2M1
GPGTGIKSQHQTKEEQSQItSQVTGQIGWRREGIKKLHHHHHH
>sp|AP2M1 iso2|pT_ACC_2909: T154-p on AP2M1 iso2
GPGTKSQTKEEQSQITSQVtGQIGWRREGIKYRRNKLHHHHHH
>sp|AP2M1|pT_ACC_2910: T156-p on AP2M1
GPGTQHQTKEEQSQITSQVtGQIGWRREGIKYRRNKLHHHHHH
>sp|AP2M1|pT_ACC_2911: T433-p on AP2M1
GPGTVIKWVRYIGRSGIYEtRCKLHHHHHH
>sp|AP2S1|pT_ACC_2912: T129-p on AP2S1
GPGTVDEMFLAGEIRETSQtKVLKQLLMLQSLEKLHHHHHH
>sp|AP3B1|pT_ACC_2913: T1077-p on AP3B1
GPGTLKEGSTAQLIINTEKtVIGSVLLRELKPVLSKLHHHHHH
>sp|AP3B1|pT_ACC_2914: T292-p on AP3B1
GPGTDDDQKEKTDKKKKPYtMDPDHRLLIRNTKPLKLHHHHHH
>sp|AP3B1|pT_ACC_2915: T555-p on AP3B1
GPGTGAKLYLTNSKQTKLLtQYILNLGKYDQNYDIKLHHHHHH
>sp|AP3B1|pT_ACC_2916: T621-p on AP3B1
GPGTLLESPFKDRDHFQLGtLSHTLNIKATGYLELKLHHHHHH
>sp|AP3B1|pT_ACC_2917: T661-p on AP3B1
GPGTPSVRNVEVIELAKEWtPAGKAKQENSAKKFYKLHHHHHH
>sp|AP3B1|pT_ACC_2918: T810-p on AP3B1
GPGTRRVTKEKEKKTKQDRtPLTKDVSLLDLDDFNKLHHHHHH
>sp|AP3B1|pT_ACC_2919: T862-p on AP3B1
GPGTEGLHLSTSSSVISVStPAFVPTKTHVLLHRMKLHHHHHH
>sp|AP3B2|pT_ACC_2920: T901-p on AP3B2
GPGTPHMVSVHIHFSNSSDtPIKGLHVGTPKLPAGKLHHHHHH
>sp|AP3B2|pT_ACC_2921: T957-p on AP3B2
GPGTFCDSTQAANFQLCTQtRQFYVSIQPPVGELMKLHHHHHH
>sp|AP3D1|pT_ACC_2922: T270-p on AP3D1
GPGTLGKKLIEPLTNLIHStSAMSLLYECVNTVIAKLHHHHHH
>sp|AP3D1|pT_ACC_2923: T696-p on AP3D1
GPGTFYIKSSPSPQKRYQDtPGVEHIPVVQIDLSVKLHHHHHH
>sp|AP3D1|pT_ACC_2924: T762-p on AP3D1
GPGTKEKEKKGKRRHSSLPtESDEDIAPAQQVDIVKLHHHHHH
>sp|AP3D1|pT_ACC_2925: T778-p on AP3D1
GPGTESDEDIAPAQQVDIVtEEMPENALPSDEDDKKLHHHHHH
>sp|AP3D1 iso2|pT_ACC_2926: T787-p on AP3D1 iso2
GPGTEKEKKAEDLDFWLSTtPPPAPAPAPAPVPSTKLHHHHHH
>sp|AP3D1|pT_ACC_2927: T824-p on AP3D1
GPGTPLADSEKLPIQKHRNtETSKSPEKDVPMVEKKLHHHHHH
>sp|AP3D1|pT_ACC_2928: T826-p on AP3D1
GPGTADSEKLPIQKHRNTEtSKSPEKDVPMVEKKSKLHHHHHH
>sp|AP3D1 iso5|pT_ACC_2929: T878-p on AP3D1 iso5
GPGTEKEKKAEDLDFWLSTtPPPAPAPAPAPVPSTKLHHHHHH
>sp|AP3M1|pT_ACC_2930: T304-p on AP3M1
GPGTGRFDITIGPKQNMGKtIEGITVTVHMPKVVLKLHHHHHH
>sp|AP3M1|pT_ACC_2931: T309-p on AP3M1
GPGTTIGPKQNMGKTIEGItVTVHMPKVVLNMNLTKLHHHHHH
>sp|AP3M1|pT_ACC_2932: T311-p on AP3M1
GPGTGPKQNMGKTIEGITVtVHMPKVVLNMNLTPTKLHHHHHH
>sp|AP3M1|pT_ACC_2933: T347-p on AP3M1
GPGTFDPVTKVLTWDVGKItPQKLPSLKGLVNLQSKLHHHHHH
>sp|AP3M2|pT_ACC_2934: T294-p on AP3M2
GPGTNISFRDSSSLGRFEItVGPKQTMGKTIEGVTKLHHHHHH
>sp|AP3M2|pT_ACC_2935: T300-p on AP3M2
GPGTSSSLGRFEITVGPKQtMGKTIEGVTVTSQMPKLHHHHHH
>sp|AP4B1|pT_ACC_2936: T74-p on AP4B1
GPGTTVDIVQKKLVYLYMCtYAPLKPDLALLAINTKLHHHHHH
>sp|AP4B1|pT_ACC_2937: T89-p on AP4B1
GPGTTYAPLKPDLALLAINtLCKDCSDPNPMVRGLKLHHHHHH
>sp|AP4E1|pT_ACC_2938: T244-p on AP4E1
GPGTYLRMIKENSSGYKDLtGSFVTILKQVVGGKLKLHHHHHH
>sp|AP4E1|pT_ACC_2939: T66-p on AP4E1
GPGTEEEKLIQQELSSLKAtVSAPTTTLKMMKECMKLHHHHHH
>sp|AP4E1|pT_ACC_2940: T72-p on AP4E1
GPGTQQELSSLKATVSAPTtTLKMMKECMVRLIYCKLHHHHHH
>sp|AP4E1|pT_ACC_2941: T723-p on AP4E1
GPGTKLWGKEGYLPKKESKtGDESGALPVPQESIMKLHHHHHH
>sp|AP4E1|pT_ACC_2942: T8-p on AP4E1
GPGTMSDIVEKtLTALPGLFLQNQPGGKLHHHHHH
>sp|AP4M1|pT_ACC_2943: T159-p on AP4M1
GPGTFSLFDLSSVGLFGAEtQQSKVAPSSAASRPVKLHHHHHH
>sp|AP4S1|pT_ACC_2944: T14-p on AP4S1
GPGTMIKFFLMVNKQGQtRLSKYYEHVDINKRTKLHHHHHH
>sp|AP4S1 iso2|pT_ACC_2945: T155-p on AP4S1 iso2
GPGTTCFSPDSSSFKGAAStTPIYKLHHHHHH
>sp|AP4S1 iso2|pT_ACC_2946: T156-p on AP4S1 iso2
GPGTCFSPDSSSFKGAASTtPIYKLHHHHHH
>sp|MUDENG|pT_ACC_2947: T408-p on MUDENG
GPGTQKFPKSMEISLSGTVtFGAKSHEKQPFDPICKLHHHHHH
>sp|AP5Z1|pT_ACC_2948: T202-p on AP5Z1
GPGTASLQQGLPHSGGFFStPRARQPGPVTEVDGAKLHHHHHH
>sp|APAF|pT_ACC_2949: T1103-p on APAF
GPGTVLSCDISHDATKFSStSADKTAKIWSFDLLLKLHHHHHH
>sp|APAF|pT_ACC_2950: T1108-p on APAF
GPGTISHDATKFSSTSADKtAKIWSFDLLLPLHELKLHHHHHH
>sp|APAF|pT_ACC_2951: T48-p on APAF
GPGTGFLTISEEEKVRNEPtQQQRAAMLIKMILKKKLHHHHHH
>sp|APAF|pT_ACC_2952: T905-p on APAF
GPGTFSPDGSSFLTSSDDQtIRLWETKKVCKNSAVKLHHHHHH
>sp|APBA1|pT_ACC_2953: T171-p on APBA1
GPGTEHEEAMNAAYSGYVYtHRLFHRGEDEPYSEPKLHHHHHH
>sp|APBA1|pT_ACC_2954: T305-p on APBA1
GPGTAEDMPEAEQDLERPPtPAGGRPDSPGLQAPAKLHHHHHH
>sp|APBA1|pT_ACC_2955: T370-p on APBA1
GPGTEAIEEVKTRTIRSPYtPDEPKEPIWVMRQDIKLHHHHHH
>sp|APBA1|pT_ACC_2956: T89-p on APBA1
GPGTCLARSASTESGFHNHtDTAEGDVIAAARDGYKLHHHHHH
>sp|APBA1|pT_ACC_2957: T91-p on APBA1
GPGTARSASTESGFHNHTDtAEGDVIAAARDGYDAKLHHHHHH
>sp|APBA2|pT_ACC_2958: T306-p on APBA2
GPGTKHPGDPQRGFKPKTRtPEERLKWPHEQVCNGKLHHHHHH
>sp|APBA3 iso2|pT_ACC_2959: T137-p on APBA3 iso2
GPGTSGALSIGDRLTAINGtSLVGLPLAACQAAVRKLHHHHHH
>sp|APBA3|pT_ACC_2960: T229-p on APBA3
GPGTDLLDGVIFGARYLGStQLVSERNPPTSTRMAKLHHHHHH
>sp|APBA3|pT_ACC_2961: T5-p on APBA3
GPGTMDFPtISRSPSGPPAMDLEGKLHHHHHH
>sp|Fe65|pT_ACC_2962: T579-p on Fe65
GPGTGALESVLSSSSREQWtPSHVSVAPATLTILHKLHHHHHH
>sp|Fe65|pT_ACC_2963: T709-p on Fe65
GPGTQSLWGSLKPKRLGAHtPKLHHHHHH
>sp|RIAM|pT_ACC_2964: T528-p on RIAM
GPGTKSSLPPPPPVRRSSDtSGSPATPLKAKGTGGKLHHHHHH
>sp|RIAM|pT_ACC_2965: T534-p on RIAM
GPGTPPPVRRSSDTSGSPAtPLKAKGTGGGGLPAPKLHHHHHH
>sp|APBB2|pT_ACC_2966: T339-p on APBB2
GPGTPADLQGSRKGSLSSVtPSPTPENEKQPWSDFKLHHHHHH
>sp|APBB2|pT_ACC_2967: T34-p on APBB2
GPGTASSGTTDVTNRNSPAtPPNTLNLRSSHNELLKLHHHHHH
>sp|APBB2|pT_ACC_2968: T343-p on APBB2
GPGTQGSRKGSLSSVTPSPtPENEKQPWSDFAVLNKLHHHHHH
>sp|APBB2|pT_ACC_2969: T38-p on APBB2
GPGTTTDVTNRNSPATPPNtLNLRSSHNELLNAEIKLHHHHHH
>sp|APBB2|pT_ACC_2970: T388-p on APBB2
GPGTATVNPDPSLKEFEGAtLRYASLKLRNAPHPDKLHHHHHH
>sp|APBB2 iso2|pT_ACC_2971: T559-p on APBB2 iso2
GPGTERANVNLDVPLQDFPtPKTELVQKFHVQYLGKLHHHHHH
>sp|APBB2|pT_ACC_2972: T747-p on APBB2
GPGTRVTTNVKRGVLSLIDtLKQKRPVTEMPKLHHHHHH
>sp|APBB3|pT_ACC_2973: T438-p on APBB3
GPGTKAWGAQARARLRLKRtSSMDSPGGPLPLPLLKLHHHHHH
>sp|APC|pT_ACC_2974: T1023-p on APC
GPGTIHSANHMDDNDGELDtPINYSLKYSDEQLNSKLHHHHHH
>sp|APC|pT_ACC_2975: T1218-p on APC
GPGTGQSSKTEHMSSSSENtSTPSSNAKRQNQLHPKLHHHHHH
>sp|APC|pT_ACC_2976: T1220-p on APC
GPGTSSKTEHMSSSSENTStPSSNAKRQNQLHPSSKLHHHHHH
>sp|APC|pT_ACC_2977: T1292-p on APC
GPGTLSSLSSAEDEIGCNQtTQEADSANTLQIAEIKLHHHHHH
>sp|APC|pT_ACC_2978: T1301-p on APC
GPGTEIGCNQTTQEADSANtLQIAEIKEKIGTRSAKLHHHHHH
>sp|APC|pT_ACC_2979: T1368-p on APC
GPGTEFSSGAKSPSKSGAQtPKSPPEHYVQETPLMKLHHHHHH
>sp|APC|pT_ACC_2980: T1380-p on APC
GPGTGAQTPKSPPEHYVQEtPLMFSRCTSVSSLDSKLHHHHHH
>sp|APC|pT_ACC_2981: T1438-p on APC
GPGTLPDSPGQTMPPSRSKtPPPPPQTAQTKREVPKLHHHHHH
>sp|APC|pT_ACC_2982: T1448-p on APC
GPGTPSRSKTPPPPPQTAQtKREVPKNKAPTAEKRKLHHHHHH
>sp|APC|pT_ACC_2983: T1459-p on APC
GPGTQTAQTKREVPKNKAPtAEKRESGPKQAAVNAKLHHHHHH
>sp|APC|pT_ACC_2984: T1556-p on APC
GPGTQPKESNENQEKEAEKtIDSEKDLLDDSDDDDKLHHHHHH
>sp|APC|pT_ACC_2985: T1633-p on APC
GPGTLPSQNRLQPQKHVSFtPGDDMPRVYCVEGTPKLHHHHHH
>sp|APC|pT_ACC_2986: T1773-p on APC
GPGTSAPNKNQLDGKKKKPtSPVKPIPQNTEYRTRKLHHHHHH
>sp|APC|pT_ACC_2987: T1847-p on APC
GPGTDRVRGSFAFDSPHHYtPIEGTPYCFSRNDSLKLHHHHHH
>sp|APC|pT_ACC_2988: T1852-p on APC
GPGTSFAFDSPHHYTPIEGtPYCFSRNDSLSSLDFKLHHHHHH
>sp|APC|pT_ACC_2989: T2151-p on APC
GPGTLSLKSGISLGSPFHLtPDQEEKPFTSNKGPRKLHHHHHH
>sp|APC|pT_ACC_2990: T2255-p on APC
GPGTSSSTSPVSKKGPPLKtPASKSPSEGQTATTSKLHHHHHH
>sp|APC|pT_ACC_2991: T2266-p on APC
GPGTPPLKTPASKSPSEGQtATTSPRGAKPSVKSEKLHHHHHH
>sp|APC|pT_ACC_2992: T2269-p on APC
GPGTKTPASKSPSEGQTATtSPRGAKPSVKSELSPKLHHHHHH
>sp|APC|pT_ACC_2993: T2308-p on APC
GPGTGGSSKAPSRSGSRDStPSRPAQQPLSRPIQSKLHHHHHH
>sp|APC|pT_ACC_2994: T2442-p on APC
GPGTSESDRSERPVLVRQStFIKEAPSPTLRRKLEKLHHHHHH
>sp|APC|pT_ACC_2995: T2451-p on APC
GPGTVLVRQSTFIKEAPSPtLRRKLEESASFESLSKLHHHHHH
>sp|APC|pT_ACC_2996: T2546-p on APC
GPGTSHSESPSRLPINRSGtWKREHSKHSSSLPRVKLHHHHHH
>sp|APC|pT_ACC_2997: T2611-p on APC
GPGTSGTKQSKENQVSAKGtWRKIKENEFSPTNSTKLHHHHHH
>sp|APC|pT_ACC_2998: T2676-p on APC
GPGTIEDCPINNPRSGRSPtGNTPPVIDSVSEKANKLHHHHHH
>sp|APC|pT_ACC_2999: T2679-p on APC
GPGTCPINNPRSGRSPTGNtPPVIDSVSEKANPNIKLHHHHHH
>sp|APC|pT_ACC_3000: T2776-p on APC
GPGTPFSSSSSSKHSSPSGtVAARVTPFNYNPSPRKLHHHHHH
>sp|APC|pT_ACC_3001: T2782-p on APC
GPGTSSKHSSPSGTVAARVtPFNYNPSPRKSSADSKLHHHHHH
>sp|APC|pT_ACC_3002: T2807-p on APC
GPGTKSSADSTSARPSQIPtPVNNNTKKRDSKTDSKLHHHHHH
>sp|APC|pT_ACC_3003: T2823-p on APC
GPGTPVNNNTKKRDSKTDStESSGTQSPKRHSGSYKLHHHHHH
>sp|APC|pT_ACC_3004: T2828-p on APC
GPGTTKKRDSKTDSTESSGtQSPKRHSGSYLVTSVKLHHHHHH
>sp|APC|pT_ACC_3005: T2841-p on APC
GPGTSGTQSPKRHSGSYLVtSVKLHHHHHH
>sp|APC|pT_ACC_3006: T297-p on APC
GPGTTRMDHETASVLSSSStHSAPRRLTSHLGTKVKLHHHHHH
>sp|APC|pT_ACC_3007: T333-p on APC
GPGTLLSMLGTHDKDDMSRtLLAMSSSQDSCISMRKLHHHHHH
>sp|APC|pT_ACC_3008: T600-p on APC
GPGTLKSVLSALWNLSAHCtENKADICAVDGALAFKLHHHHHH
>sp|APC|pT_ACC_3009: T867-p on APC
GPGTLERERGIGLGNYHPAtENPGTSSKRGLQISTKLHHHHHH
>sp|APC|pT_ACC_3010: T872-p on APC
GPGTGIGLGNYHPATENPGtSSKRGLQISTTAAQIKLHHHHHH
>sp|APC|pT_ACC_3011: T883-p on APC
GPGTENPGTSSKRGLQISTtAAQIAKVMEEVSAIHKLHHHHHH
>sp|APC|pT_ACC_3012: T899-p on APC
GPGTAAQIAKVMEEVSAIHtSQEDRSSGSTTELHCKLHHHHHH
>sp|APCL|pT_ACC_3013: T1863-p on APCL
GPGTKTSELATLSQPPRSAtPPARLAKTPSSSSSQKLHHHHHH
>sp|APCL|pT_ACC_3014: T2205-p on APCL
GPGTVVQTEEVAAPKTNSStSPSLETREPPGAPAGKLHHHHHH
>sp|APCL|pT_ACC_3015: T2211-p on APCL
GPGTVAAPKTNSSTSPSLEtREPPGAPAGGQLSLLKLHHHHHH
>sp|APCL|pT_ACC_3016: T998-p on APCL
GPGTATSADARVRTIKLSPtYQHVPLLEGASRAGAKLHHHHHH
>sp|APCDD1|pT_ACC_3017: T420-p on APCDD1
GPGTTHTNGCVALGIKLPHtEYEIFKMEQDARGRYKLHHHHHH
>sp|APCDD1L|pT_ACC_3018: T146-p on APCDD1L
GPGTKVGIVFHSRRALVDVtGRLNQTRAGRDCARRKLHHHHHH
>sp|APCS|pT_ACC_3019: T12-p on APCS
GPGTMNKPLLWISVLtSLLEAFAHTDLSGKVKLHHHHHH
>sp|APCS|pT_ACC_3020: T21-p on APCS
GPGTLWISVLTSLLEAFAHtDLSGKVFVFPRESVTKLHHHHHH
>sp|APEH|pT_ACC_3021: T665-p on APEH
GPGTEMLDKSPIRYIPQVKtPLLLMLGQEDRRVPFKLHHHHHH
>sp|APEH|pT_ACC_3022: T692-p on APEH
GPGTRVPFKQGMEYYRALKtRNVPVRLLLYPKSTHKLHHHHHH
>sp|APE1|pT_ACC_3023: T19-p on APE1
GPGTRGKKGAVAEDGDELRtEPEAKKSKTAAKKNDKLHHHHHH
>sp|APE1|pT_ACC_3024: T233-p on APE1
GPGTIDLRNPKGNKKNAGFtPQERQGFGELLQAVPKLHHHHHH
>sp|APEX2|pT_ACC_3025: T149-p on APEX2
GPGTLLTQHKIRTWEGKEKtLTLINVYCPHADPGRKLHHHHHH
>sp|API5|pT_ACC_3026: T18-p on API5
GPGTTVEELYRNYGILADAtEQVGQHKDAYQVILDKLHHHHHH
>sp|API5|pT_ACC_3027: T399-p on API5
GPGTLQVYIRQLRLALQGKtGEALKTEENKIKVVAKLHHHHHH
>sp|API5|pT_ACC_3028: T460-p on API5
GPGTPVQKVEIGQKRASEDtTSGSPPKKSSAGPKRKLHHHHHH
>sp|API5|pT_ACC_3029: T461-p on API5
GPGTVQKVEIGQKRASEDTtSGSPPKKSSAGPKRDKLHHHHHH
>sp|MMRP19|pT_ACC_3030: T209-p on MMRP19
GPGTRHGVYVWGETWEKAKtMCECYDYLFDIAVSMKLHHHHHH
>sp|APLF|pT_ACC_3031: T158-p on APLF
GPGTASQLEGSTEIAKTQMtPTNSVSFLGENRDCNKLHHHHHH
>sp|APLP2|pT_ACC_3032: T303-p on APLP2
GPGTPTEPGSDGTMSDKEItHDVKAVCSQEAMTGPKLHHHHHH
>sp|APLP2|pT_ACC_3033: T723-p on APLP2
GPGTVIVISLVMLRKRQYGtISHGIVEVDPMLTPEKLHHHHHH
>sp|APLP2|pT_ACC_3034: T736-p on APLP2
GPGTYGTISHGIVEVDPMLtPEERHLNKMQNHGYEKLHHHHHH
>sp|APLP2|pT_ACC_3035: T754-p on APLP2
GPGTERHLNKMQNHGYENPtYKYLEQMQIKLHHHHHH
>sp|APMAP|pT_ACC_3036: T142-p on APMAP
GPGTGEIETIARFGSGPCKtRDDEPVCGRPLGIRAKLHHHHHH
>sp|APMAP|pT_ACC_3037: T19-p on APMAP
GPGTADGLRQRRPLRPQVVtDDDGQAPEAKDGSSFKLHHHHHH
>sp|APMAP|pT_ACC_3038: T215-p on APMAP
GPGTVNDLTVTQDGRKIYFtDSSSKWQRRDYLLLVKLHHHHHH
>sp|APMAP|pT_ACC_3039: T244-p on APMAP
GPGTLVMEGTDDGRLLEYDtVTREVKVLLDQLRFPKLHHHHHH
>sp|APOA1|pT_ACC_3040: T185-p on APOA1
GPGTEEMRDRARAHVDALRtHLAPYSDELRQRLAAKLHHHHHH
>sp|APOA1|pT_ACC_3041: T221-p on APOA1
GPGTKENGGARLAEYHAKAtEHLSTLSEKAKPALEKLHHHHHH
>sp|APOA1|pT_ACC_3042: T226-p on APOA1
GPGTARLAEYHAKATEHLStLSEKAKPALEDLRQGKLHHHHHH
>sp|APOA4|pT_ACC_3043: T202-p on APOA4
GPGTKAKIDQNVEELKGRLtPYADEFKVKIDQTVEKLHHHHHH
>sp|APOA5|pT_ACC_3044: T55-p on APOA5
GPGTRVEQIHQQKMAREPAtLKDSLEQDLNNMNKFKLHHHHHH
>sp|APOB|pT_ACC_3045: T1102-p on APOB
GPGTKTSYRLTLDIQNKKItEVALMGHLSCDTKEEKLHHHHHH
>sp|APOB|pT_ACC_3046: T1114-p on APOB
GPGTKKITEVALMGHLSCDtKEERKIKGVISIPRLKLHHHHHH
>sp|APOB|pT_ACC_3047: T1190-p on APOB
GPGTEFEWNTGTNVDTKKMtSNFPVDLSDYPKSLHKLHHHHHH
>sp|APOB|pT_ACC_3048: T1288-p on APOB
GPGTIPENLFLKSDGRVKYtLNKNSLKIEIPLPFGKLHHHHHH
>sp|APOB|pT_ACC_3049: T2013-p on APOB
GPGTAYNTKDKIGVELTGRtLADLTLLDSPIKVPLKLHHHHHH
>sp|APOB|pT_ACC_3050: T2515-p on APOB
GPGTLSSASLAHMKAKFREtLEDTRDRMYQMDIQQKLHHHHHH
>sp|APOB|pT_ACC_3051: T2707-p on APOB
GPGTYLRDLKVEDIPLARItLPDFRLPEIAIPEFIKLHHHHHH
>sp|APOB|pT_ACC_3052: T285-p on APOB
GPGTFSYKNKYGMVAQVTQtLKLEDTPKINSRFFGKLHHHHHH
>sp|APOB|pT_ACC_3053: T2862-p on APOB
GPGTGNAIEGKSNTVASLHtEKNTLELSNGVIVKIKLHHHHHH
>sp|APOB|pT_ACC_3054: T3397-p on APOB
GPGTEGTTRLTRKRGLKLAtALSLSNKFVEGSHNSKLHHHHHH
>sp|APOB|pT_ACC_3055: T3472-p on APOB
GPGTSMEFKYDFNSSMLYStAKGAVDHKLSLESLTKLHHHHHH
>sp|APOB|pT_ACC_3056: T3626-p on APOB
GPGTHDFPDLGQEVALNANtKNQKIRWKNEVRIHSKLHHHHHH
>sp|APOB|pT_ACC_3057: T3785-p on APOB
GPGTIYKKLRTSSFALNLPtLPEVKFPEVDVLTKYKLHHHHHH
>sp|APOB|pT_ACC_3058: T4041-p on APOB
GPGTYSPQSSPDKKLTIFKtELRVRESDEETQIKVKLHHHHHH
>sp|APOB|pT_ACC_3059: T4052-p on APOB
GPGTTIFKTELRVRESDEEtQIKVNWEEEAASGLLKLHHHHHH
>sp|APOB|pT_ACC_3060: T4140-p on APOB
GPGTDIDVRFQKAASGTTGtYQEWKDKAQNLYQELKLHHHHHH
>sp|APOB|pT_ACC_3061: T741-p on APOB
GPGTVPDGVSKVLVDHFGYtKDDKHEQDMVNGIMLKLHHHHHH
>sp|APOBEC2|pT_ACC_3062: T142-p on APOBEC2
GPGTPCAACADRIIKTLSKtKNLRLLILVGRLFMWKLHHHHHH
>sp|APOBEC3A|pT_ACC_3063: T164-p on APOBEC3A
GPGTQVSIMTYDEFKHCWDtFVDHQGCPFQPWDGLKLHHHHHH
>sp|APOBEC3F|pT_ACC_3064: T32-p on APOBEC3F
GPGTFSYNFYNRPILSRRNtVWLCYEVKTKGPSRPKLHHHHHH
>sp|APOBEC3G|pT_ACC_3065: T218-p on APOBEC3G
GPGTTFNFNNEPWVRGRHEtYLCYEVERMHNDTWVKLHHHHHH
>sp|APOBEC3G|pT_ACC_3066: T32-p on APOBEC3G
GPGTFSYNFYNRPILSRRNtVWLCYEVKTKGPSRPKLHHHHHH
>sp|APOBEC3G|pT_ACC_3067: T349-p on APOBEC3G
GPGTKISIMTYSEFKHCWDtFVDHQGCPFQPWDGLKLHHHHHH
>sp|APOB48R|pT_ACC_3068: T563-p on APOB48R
GPGTSVTKGQGPELMGGAQtPTKQPEEREAGEVELKLHHHHHH
>sp|APOB48R|pT_ACC_3069: T628-p on APOB48R
GPGTGAWENRTRKDMERGNtQEDAADGEQREEEETKLHHHHHH
>sp|APOC3|pT_ACC_3070: T94-p on APOC3
GPGTDKFSEFWDLDPEVRPtSAVAAKLHHHHHH
>sp|APOE|pT_ACC_3071: T101-p on APOE
GPGTMKELKAYKSELEEQLtPVAEETRARLSKELQKLHHHHHH
>sp|APOE|pT_ACC_3072: T212-p on APOE
GPGTERLGPLVEQGRVRAAtVGSLAGQPLQERAQAKLHHHHHH
>sp|APOE|pT_ACC_3073: T26-p on APOE
GPGTTFLAGCQAKVEQAVEtEPEPELRQQTEWQSGKLHHHHHH
>sp|APOH|pT_ACC_3074: T272-p on APOH
GPGTMPSCKASCKVPVKKAtVVYQGERVKIQEKFKKLHHHHHH
>sp|APOL1|pT_ACC_3075: T307-p on APOL1
GPGTNLQSVPHASASRPRVtEPISAESGEQVERVNKLHHHHHH
>sp|APOL2|pT_ACC_3076: T203-p on APOL2
GPGTGTNVAKVMKEFVGGNtPNVLTLVDNWYQVTQKLHHHHHH
>sp|APOL3|pT_ACC_3077: T212-p on APOL3
GPGTASGIMSLAGLVLAPFtAGTSLALTAAGVGLGKLHHHHHH
>sp|APOL4|pT_ACC_3078: T274-p on APOL4
GPGTRPLIAWRYVPINVVEtLRTRGAPTRIVRKVAKLHHHHHH
>sp|APOL4|pT_ACC_3079: T342-p on APOL4
GPGTLRQWAQELEENLNELtHIHQSLKAGKLHHHHHH
>sp|APOL4|pT_ACC_3080: T36-p on APOL4
GPGTPGWTVAGQFQEKKRFtEEVIEYFQKKVSPVHKLHHHHHH
>sp|APOL5|pT_ACC_3081: T357-p on APOL5
GPGTRLTQHHRHLPQKASQtCSSSRGRAVRGSRVVKLHHHHHH
>sp|APOL6|pT_ACC_3082: T206-p on APOL6
GPGTLRANPRLANATKRLLtTGQVSSRSRVQVQKAKLHHHHHH
>sp|APOOL|pT_ACC_3083: T233-p on APOOL
GPGTKHSVPLPTELSSEAKtKSESTSGATQFMPDPKLHHHHHH
>sp|APOOL|pT_ACC_3084: T238-p on APOOL
GPGTLPTELSSEAKTKSEStSGATQFMPDPKLMDHKLHHHHHH
>sp|APOOL|pT_ACC_3085: T45-p on APOOL
GPGTESKKQLVKPEQLPIYtAPPLQSKYVEEQPGHKLHHHHHH
>sp|APP iso4|pT_ACC_3086: T292-p on APP iso4
GPGTTTTTESVEEVVRVPTtAASTPDAVDKYLETPKLHHHHHH
>sp|APP|pT_ACC_3087: T381-p on APP
GPGTTTAASTPDAVDKYLEtPGDENEHAHFQKAKEKLHHHHHH
>sp|APP iso4|pT_ACC_3088: T654-p on APP iso4
GPGTTVIVITLVMLKKKQYtSIHHGVVEVDAAVTPKLHHHHHH
>sp|APP iso4|pT_ACC_3089: T668-p on APP iso4
GPGTYTSIHHGVVEVDAAVtPEERHLSKMQQNGYEKLHHHHHH
>sp|APP iso8|pT_ACC_3090: T710-p on APP iso8
GPGTTVIVITLVMLKKKQYtSIHHGVVEVDAAVTPKLHHHHHH
>sp|APP iso8|pT_ACC_3091: T724-p on APP iso8
GPGTYTSIHHGVVEVDAAVtPEERHLSKMQQNGYEKLHHHHHH
>sp|APP|pT_ACC_3092: T729-p on APP
GPGTTVIVITLVMLKKKQYtSIHHGVVEVDAAVTPKLHHHHHH
>sp|APP|pT_ACC_3093: T743-p on APP
GPGTYTSIHHGVVEVDAAVtPEERHLSKMQQNGYEKLHHHHHH
>sp|APP|pT_ACC_3094: T761-p on APP
GPGTERHLSKMQQNGYENPtYKFFEQMQNKLHHHHHH
>sp|APPBP2|pT_ACC_3095: T237-p on APPBP2
GPGTYDEAYKWCIEAMKEItAGLPVKVVVDVLRQAKLHHHHHH
>sp|APPL|pT_ACC_3096: T399-p on APPL
GPGTEETAARVNQSALEAVtPSPSFQQRHESLRPAKLHHHHHH
>sp|APPL|pT_ACC_3097: T422-p on APPL
GPGTRHESLRPAAGQSRPPtARTSSSGSLGSESTNKLHHHHHH
>sp|APPL|pT_ACC_3098: T479-p on APPL
GPGTDQPGQAKAFGQGGRRtNPFGESGGSTKSETEKLHHHHHH
>sp|APPL|pT_ACC_3099: T524-p on APPL
GPGTSMEVKSDDHPDVVYEtMRQILAARAIHNIFRKLHHHHHH
>sp|APPL2|pT_ACC_3100: T19-p on APPL2
GPGTVDKLLLEEALQDSPQtRSLLSVFEEDAGTLTKLHHHHHH
>sp|APPL2|pT_ACC_3101: T345-p on APPL2
GPGTVMAVDCEDRRYCFQItTPNGKSGIILQAESRKLHHHHHH
>sp|APPL2|pT_ACC_3102: T346-p on APPL2
GPGTMAVDCEDRRYCFQITtPNGKSGIILQAESRKKLHHHHHH
>sp|APPL2|pT_ACC_3103: T399-p on APPL2
GPGTEAVAIKLNQTALQAVtPITSFGKKQESSCPSKLHHHHHH
>sp|APRT|pT_ACC_3104: T135-p on APRT
GPGTGQRVVVVDDLLATGGtMNAACELLGRLQAEVKLHHHHHH
>sp|APRT|pT_ACC_3105: T21-p on APRT
GPGTLQLVEQRIRSFPDFPtPGVVFRDISPVLKDPKLHHHHHH
>sp|APRT|pT_ACC_3106: T96-p on APRT
GPGTLGCVLIRKRGKLPGPtLWASYSLEYGKAELEKLHHHHHH
>sp|APTX|pT_ACC_3107: T125-p on APTX
GPGTYIVEFEEEAKNPGLEtHRKRKRSGNSDSIERKLHHHHHH
>sp|AQP1|pT_ACC_3108: T157-p on AQP1
GPGTEIIGTLQLVLCVLATtDRRRRDLGGSAPLAIKLHHHHHH
>sp|AQP1|pT_ACC_3109: T239-p on AQP1
GPGTVLIYDFILAPRSSDLtDRVKVWTSGQVEEYDKLHHHHHH
>sp|AQP2|pT_ACC_3110: T269-p on AQP2
GPGTRQSVELHSPQSLPRGtKAKLHHHHHH
>sp|AQP5|pT_ACC_3111: T259-p on AQP5
GPGTEPDEDWEEQREERKKtMELTTRKLHHHHHH
>sp|AQR|pT_ACC_3112: T14-p on AQR
GPGTMAAPAQPKKIVAPtVSQINAEFVTQLACKKLHHHHHH
>sp|AQR|pT_ACC_3113: T243-p on AQR
GPGTKFISVLKSVPLSEPVtMDKVHYCERFIELMIKLHHHHHH
>sp|AQR|pT_ACC_3114: T672-p on AQR
GPGTMRRKPKENNFKAVLEtIRNLMNTDCVVPDWLKLHHHHHH
>sp|AQR|pT_ACC_3115: T771-p on AQR
GPGTGKGKKRKDADVEDEDtEEAKTLIVEPHVIPNKLHHHHHH
>sp|AQR|pT_ACC_3116: T776-p on AQR
GPGTRKDADVEDEDTEEAKtLIVEPHVIPNRGPYPKLHHHHHH
>sp|AR|pT_ACC_3117: T219-p on AR
GPGTEGSSSGRAREASGAPtSSKDNYLGGTSTISDKLHHHHHH
>sp|AR|pT_ACC_3118: T282-p on AR
GPGTCMYAPLLGVPPAVRPtPCAPLAECKGSLLDDKLHHHHHH
>sp|AR|pT_ACC_3119: T851-p on AR
GPGTIKELDRIIACKRKNPtSCSRRFYQLTKLLDSKLHHHHHH
>sp|ARAF|pT_ACC_3120: T181-p on ARAF
GPGTRQHEAPSNRPLNELLtPQGPSPRTQHCDPEHKLHHHHHH
>sp|ARAF|pT_ACC_3121: T20-p on ARAF
GPGTRGPPANGAEPSRAVGtVKVYLPNKQRTVVTVKLHHHHHH
>sp|ARAF|pT_ACC_3122: T213-p on ARAF
GPGTPFPAPANAPLQRIRStSTPNVHMVSTTAPMDKLHHHHHH
>sp|ARAF|pT_ACC_3123: T215-p on ARAF
GPGTPAPANAPLQRIRSTStPNVHMVSTTAPMDSNKLHHHHHH
>sp|ARAF|pT_ACC_3124: T223-p on ARAF
GPGTQRIRSTSTPNVHMVStTAPMDSNLIQLTGQSKLHHHHHH
>sp|ARAF|pT_ACC_3125: T224-p on ARAF
GPGTRIRSTSTPNVHMVSTtAPMDSNLIQLTGQSFKLHHHHHH
>sp|ARAF|pT_ACC_3126: T253-p on ARAF
GPGTSFSTDAAGSRGGSDGtPRGSPSPASVSSGRKKLHHHHHH
>sp|ARAF|pT_ACC_3127: T318-p on ARAF
GPGTWEVPPSEVQLLKRIGtGSFGTVFRGRWHGDVKLHHHHHH
>sp|ARAF|pT_ACC_3128: T323-p on ARAF
GPGTSEVQLLKRIGTGSFGtVFRGRWHGDVAVKVLKLHHHHHH
>sp|ARAF|pT_ACC_3129: T344-p on ARAF
GPGTWHGDVAVKVLKVSQPtAEQAQAFKNEMQVLRKLHHHHHH
>sp|ARAF|pT_ACC_3130: T413-p on ARAF
GPGTDTRFDMVQLIDVARQtAQGMDYLHAKNIIHRKLHHHHHH
>sp|ARAF|pT_ACC_3131: T442-p on ARAF
GPGTHRDLKSNNIFLHEGLtVKIGDFGLATVKTRWKLHHHHHH
>sp|ARAF|pT_ACC_3132: T452-p on ARAF
GPGTLHEGLTVKIGDFGLAtVKTRWSGAQPLEQPSKLHHHHHH
>sp|ARAF|pT_ACC_3133: T455-p on ARAF
GPGTGLTVKIGDFGLATVKtRWSGAQPLEQPSGSVKLHHHHHH
>sp|ARAF|pT_ACC_3134: T589-p on ARAF
GPGTLPKIERSASEPSLHRtQADELPACLLSAARLKLHHHHHH
>sp|ARAP|pT_ACC_3135: T303-p on ARAP
GPGTVNLQAFQRQPAAVPKtQGEVTVEEGSLSPERKLHHHHHH
>sp|ARAP|pT_ACC_3136: T308-p on ARAP
GPGTFQRQPAAVPKTQGEVtVEEGSLSPERLFNAEKLHHHHHH
>sp|CENTD2|pT_ACC_3137: T1044-p on CENTD2
GPGTSALKRFLRDLPDGLFtRAQRLTWLEASEIEDKLHHHHHH
>sp|CENTD2|pT_ACC_3138: T106-p on CENTD2
GPGTSPPVPATPPEPLPTTtEDEGLPAAPPIPPRRKLHHHHHH
>sp|CENTD2|pT_ACC_3139: T173-p on CENTD2
GPGTVPPRTGPPRLLVSLPtKEEESLLPSLSSPPQKLHHHHHH
>sp|CENTD2 iso1|pT_ACC_3140: T2-p on CENTD2 iso1
GPGTMtLSGSRGQEEPPPSRVKLHHHHHH
>sp|CENTD2|pT_ACC_3141: T323-p on CENTD2
GPGTTIAAPHPMDGPPGGStPVTPVIKAGWLDKNPKLHHHHHH
>sp|CENTD2|pT_ACC_3142: T354-p on CENTD2
GPGTPQGSYIYQKRWVRLDtDHLRYFDSNKDAYSKKLHHHHHH
>sp|CENTD2|pT_ACC_3143: T44-p on CENTD2
GPGTQHGLVWATECQGLSDtRLMDMGMLLPGHRRRKLHHHHHH
>sp|CENTD2|pT_ACC_3144: T502-p on CENTD2
GPGTVGNVKEVDRRSFDLTtPYRIFSFSADSELEKKLHHHHHH
>sp|CENTD2|pT_ACC_3145: T69-p on CENTD2
GPGTPGHRRRILAGLLRAHtSPAPAPRPTPRPVPMKLHHHHHH
>sp|CENTD2|pT_ACC_3146: T743-p on CENTD2
GPGTDSMKPLEKHYSVVLPtVSHSGFLYKTASAGKKLHHHHHH
>sp|CENTD2|pT_ACC_3147: T78-p on CENTD2
GPGTGLLRAHTSPAPAPRPtPRPVPMKRHIFRSPPKLHHHHHH
>sp|CENTD2|pT_ACC_3148: T791-p on CENTD2
GPGTLGDGVLSYFENERAVtPNGEIRASEIVCLAVKLHHHHHH
>sp|CENTD1|pT_ACC_3149: T1186-p on CENTD1
GPGTRSFKLRAGKHQLEDVtAVLKSFLSDIDDALLKLHHHHHH
>sp|CENTD1|pT_ACC_3150: T1320-p on CENTD1
GPGTKQMDIENSFITKWKDtQVSQAGDLLIEVYVEKLHHHHHH
>sp|CENTD1|pT_ACC_3151: T1692-p on CENTD1
GPGTSRVIEELNVVLQRSRtLPKELQDEQILKKLHHHHHH
>sp|CENTD1|pT_ACC_3152: T296-p on CENTD1
GPGTSFLLRHRPVPEIPGStKGVSGSYFRERRNVAKLHHHHHH
>sp|CENTD1|pT_ACC_3153: T357-p on CENTD1
GPGTRLENSKKRSIKNEFLtQGEALKGEAATATNSKLHHHHHH
>sp|CENTD1|pT_ACC_3154: T587-p on CENTD1
GPGTALKSQSLTSQSQAVVtPEKCGYLELRGYKAKKLHHHHHH
>sp|ARAP3|pT_ACC_3155: T1348-p on ARAP3
GPGTLRRHSSSDLARQKFGtMPLLPIRGDDSGATLKLHHHHHH
>sp|ARAP3|pT_ACC_3156: T1369-p on ARAP3
GPGTIRGDDSGATLLSANQtLRRLHNRRTLSMFFPKLHHHHHH
>sp|ARAP3|pT_ACC_3157: T977-p on ARAP3
GPGTRSVKLRPGEHFVEDVtDTLKRFFRELDDPVTKLHHHHHH
>sp|ARAP3|pT_ACC_3158: T979-p on ARAP3
GPGTVKLRPGEHFVEDVTDtLKRFFRELDDPVTSAKLHHHHHH
>sp|ARCN1|pT_ACC_3159: T132-p on ARCN1
GPGTVALGYRENVNLAQIRtFTEMDSHEEKVFRAVKLHHHHHH
>sp|ARCN1|pT_ACC_3160: T134-p on ARCN1
GPGTLGYRENVNLAQIRTFtEMDSHEEKVFRAVREKLHHHHHH
>sp|ARCN1|pT_ACC_3161: T25-p on ARCN1
GPGTTKAGKAIVSRQFVEMtRTRIEGLLAAFPKLMKLHHHHHH
>sp|ARCN1|pT_ACC_3162: T27-p on ARCN1
GPGTAGKAIVSRQFVEMTRtRIEGLLAAFPKLMNTKLHHHHHH
>sp|ARCN1|pT_ACC_3163: T329-p on ARCN1
GPGTRLHVENEDKKGVQLQtHPNVDKKLFTAESLIKLHHHHHH
>sp|ARCN1|pT_ACC_3164: T339-p on ARCN1
GPGTGVQLQTHPNVDKKLFtAESLIGLKNPEKSFPKLHHHHHH
>sp|ARCN1|pT_ACC_3165: T437-p on ARCN1
GPGTIGEIDGEYRHDSRRNtLEWCLPVIDAKNKSGKLHHHHHH
>sp|AREL1|pT_ACC_3166: T328-p on AREL1
GPGTHLPPMHMTSSQRRPStAVDEEDEDSPSECHTKLHHHHHH
>sp|AREL1|pT_ACC_3167: T343-p on AREL1
GPGTTAVDEEDEDSPSECHtPEKVKKPKKVYCYVSKLHHHHHH
>sp|ARF1|pT_ACC_3168: T140-p on ARF1
GPGTANKQDLPNAMNAAEItDKLGLHSLRHRNWYIKLHHHHHH
>sp|ARF3|pT_ACC_3169: T140-p on ARF3
GPGTANKQDLPNAMNAAEItDKLGLHSLRHRNWYIKLHHHHHH
>sp|ARF4|pT_ACC_3170: T152-p on ARF4
GPGTSEMTDKLGLQSLRNRtWYVQATCATQGTGLYKLHHHHHH
>sp|RBM9 iso10|pT_ACC_3171: T15-p on RBM9 iso10
GPGTMEKKKMVTQGNQEPtTTPDAMVQPFTTIPFKLHHHHHH
>sp|RBM9 iso10|pT_ACC_3172: T27-p on RBM9 iso10
GPGTQEPTTTPDAMVQPFTtIPFPPPPQNGIPTEYKLHHHHHH
>sp|ARF5|pT_ACC_3173: T140-p on ARF5
GPGTANKQDMPNAMPVSELtDKLGLQHLRSRTWYVKLHHHHHH
>sp|ARF5|pT_ACC_3174: T4-p on ARF5
GPGTMGLtVSALFSRIFGKKQMRKLHHHHHH
>sp|ARF6|pT_ACC_3175: T167-p on ARF6
GPGTQPSCATSGDGLYEGLtWLTSNYKSKLHHHHHH
>sp|ARF6|pT_ACC_3176: T41-p on ARF6
GPGTKTTILYKLKLGQSVTtIPTVGFNVETVTYKNKLHHHHHH
>sp|ARF GAP1|pT_ACC_3177: T135-p on ARF GAP1
GPGTEGREWSLESSPAQNWtPPQPRTLPSMVHRVSKLHHHHHH
>sp|ARF GAP1|pT_ACC_3178: T141-p on ARF GAP1
GPGTLESSPAQNWTPPQPRtLPSMVHRVSGQPQSVKLHHHHHH
>sp|ARF GAP1|pT_ACC_3179: T157-p on ARF GAP1
GPGTLPSMVHRVSGQPQSVtASSDKAFEDWLNDDLKLHHHHHH
>sp|ARF GAP1|pT_ACC_3180: T189-p on ARF GAP1
GPGTSYQGAQGNRYVGFGNtPPPQKKEDDFLNNAMKLHHHHHH
>sp|ARF GAP1|pT_ACC_3181: T350-p on ARF GAP1
GPGTAEPTKTRKSPSSDSWtCADTSTERRSSDSWEKLHHHHHH
>sp|ARF GAP1|pT_ACC_3182: T63-p on ARF GAP1
GPGTRHRGLGVHLSFVRSVtMDKWKDIELEKMKAGKLHHHHHH
>sp|ZNF289|pT_ACC_3183: T131-p on ZNF289
GPGTEKIRQLGSAALARHGtDLWIDNMSSAVPNHSKLHHHHHH
>sp|ZNF289|pT_ACC_3184: T331-p on ZNF289
GPGTVSHSVLSEMQVIEQEtPVSAKSSRSQLDLFDKLHHHHHH
>sp|ZNF289|pT_ACC_3185: T8-p on ZNF289
GPGTMAAEPNKtEIQTLFKRLRAVPTNKLHHHHHH
>sp|ARF GAP 3|pT_ACC_3186: T326-p on ARF GAP 3
GPGTNCRSVISHSVTSDMQtIEQESPIMAKPRKKYKLHHHHHH
>sp|ARF GAP 3|pT_ACC_3187: T351-p on ARF GAP 3
GPGTKPRKKYNDDSDDSYFtSSSSYFDEPVELRSSKLHHHHHH
>sp|ARF GAP 3|pT_ACC_3188: T401-p on ARF GAP 3
GPGTDTETVLKTTGYSDRPtARRKPDYEPVENTDEKLHHHHHH
>sp|ARF GAP 3|pT_ACC_3189: T414-p on ARF GAP 3
GPGTRPTARRKPDYEPVENtDEAQKKFGNVKAISSKLHHHHHH
>sp|ARF GAP 3|pT_ACC_3190: T443-p on ARF GAP 3
GPGTSSDMYFGRQSQADYEtRARLERLSASSSISSKLHHHHHH
>sp|ARFGEF1|pT_ACC_3191: T1062-p on ARFGEF1
GPGTILKCISQLELAQLIGtGVKPRYISGTVRGREKLHHHHHH
>sp|ARFGEF1|pT_ACC_3192: T1072-p on ARFGEF1
GPGTAQLIGTGVKPRYISGtVRGREGSLTGTKDQAKLHHHHHH
>sp|ARFGEF1|pT_ACC_3193: T1081-p on ARFGEF1
GPGTPRYISGTVRGREGSLtGTKDQAPDEFVGLGLKLHHHHHH
>sp|ARFGEF1|pT_ACC_3194: T1083-p on ARFGEF1
GPGTYISGTVRGREGSLTGtKDQAPDEFVGLGLVGKLHHHHHH
>sp|ARFGEF1|pT_ACC_3195: T1564-p on ARFGEF1
GPGTTAPPPPSPVSEKPLDtISQKSVDIHDSIQPRKLHHHHHH
>sp|ARFGEF1|pT_ACC_3196: T1704-p on ARFGEF1
GPGTSHRFAKAFNSNNEQRtALWKAGFKGKSKPNLKLHHHHHH
>sp|ARFGEF1|pT_ACC_3197: T269-p on ARFGEF1
GPGTVDHISQEHEGDLDLHtNDVDKSLQDDTEPENKLHHHHHH
>sp|ARFGEF1|pT_ACC_3198: T48-p on ARFGEF1
GPGTLRKACEVALEEIKAEtEKQSPPHGEAKAGSSKLHHHHHH
>sp|ARFGEF1|pT_ACC_3199: T894-p on ARFGEF1
GPGTGKKISMKETKELTIPtKSSKQNVASEKQRRLKLHHHHHH
>sp|ARFGEF2|pT_ACC_3200: T1007-p on ARFGEF2
GPGTILKCISQLELAQLIGtGVKTRYLSGSGREREKLHHHHHH
>sp|ARFGEF2|pT_ACC_3201: T101-p on ARFGEF2
GPGTTSLDCLQKLIAYGHItGNAPDSGAPGKRLIDKLHHHHHH
>sp|ARFGEF2|pT_ACC_3202: T1029-p on ARFGEF2
GPGTLSGSGREREGSLKGHtLAGEEFMGLGLGNLVKLHHHHHH
>sp|ARFGEF2|pT_ACC_3203: T1531-p on ARFGEF2
GPGTDKNPSERGQSQLSNPtDDSWKGRPYANQKLFKLHHHHHH
>sp|ARFGEF2|pT_ACC_3204: T243-p on ARFGEF2
GPGTPKFVRLKHSQAQSKPtTPEKTDLTNGEHARSKLHHHHHH
>sp|ARFGEF2|pT_ACC_3205: T244-p on ARFGEF2
GPGTKFVRLKHSQAQSKPTtPEKTDLTNGEHARSDKLHHHHHH
>sp|ARFGEF2|pT_ACC_3206: T424-p on ARFGEF2
GPGTQLLLSVLQNAGPVFRtHEMFINAIKQYLCVAKLHHHHHH
>sp|ARFGEF2|pT_ACC_3207: T589-p on ARFGEF2
GPGTMVEWSKDLYVNPNHQtSLGQERLTDQEIGDGKLHHHHHH
>sp|ARFGEF2|pT_ACC_3208: T616-p on ARFGEF2
GPGTIGDGKGLDMARRCSVtSMESTVSSGTQTTVQKLHHHHHH
>sp|ARFGEF2|pT_ACC_3209: T621-p on ARFGEF2
GPGTGLDMARRCSVTSMEStVSSGTQTTVQDDPEQKLHHHHHH
>sp|ARFGEF2|pT_ACC_3210: T691-p on ARFGEF2
GPGTEDIAQFLHQEERLDStQVGDFLGDSARFNKEKLHHHHHH
>sp|ARFGEF2|pT_ACC_3211: T866-p on ARFGEF2
GPGTQRRLLYNLEMEQMAKtAKALMEAVSHAKAPFKLHHHHHH
>sp|ARFGEF2|pT_ACC_3212: T882-p on ARFGEF2
GPGTAKALMEAVSHAKAPFtSATHLDHVRPMFKLVKLHHHHHH
>sp|ARFGEF2|pT_ACC_3213: T885-p on ARFGEF2
GPGTLMEAVSHAKAPFTSAtHLDHVRPMFKLVWTPKLHHHHHH
>sp|ARFGEF3|pT_ACC_3214: T1116-p on ARFGEF3
GPGTGGSLMSGSSAAKVVLtLSTQADRLFEDATDKKLHHHHHH
>sp|ARFGEF3|pT_ACC_3215: T1119-p on ARFGEF3
GPGTLMSGSSAAKVVLTLStQADRLFEDATDKLNLKLHHHHHH
>sp|ARFGEF3|pT_ACC_3216: T1747-p on ARFGEF3
GPGTLLEEFVKGPSPGEEKtIQVPEAKLAGFLRYIKLHHHHHH
>sp|ARFGEF3|pT_ACC_3217: T1960-p on ARFGEF3
GPGTSESSTPSTGGFSGKEtPSEDDRSQSREHMGEKLHHHHHH
>sp|ARFGEF3|pT_ACC_3218: T643-p on ARFGEF3
GPGTSDIGSDNCSLADEEQtPRDCLGHRSLRTAALKLHHHHHH
>sp|ARFGEF3|pT_ACC_3219: T655-p on ARFGEF3
GPGTEEQTPRDCLGHRSLRtAALSLKLLKNQEADQKLHHHHHH
>sp|ARFGEF3|pT_ACC_3220: T86-p on ARFGEF3
GPGTGMQKLLSEERFVSMEtDSDEKQLLNQILNAVKLHHHHHH
>sp|arfaptin 1|pT_ACC_3221: T135-p on arfaptin 1
GPGTPAMEKLELVRKWSLNtYKCTRQIISEKLGRGKLHHHHHH
>sp|arfaptin 1|pT_ACC_3222: T272-p on arfaptin 1
GPGTVKQYESARIEYDAYRtDLEELNLGPRDANTLKLHHHHHH
>sp|arfaptin 1|pT_ACC_3223: T361-p on arfaptin 1
GPGTKQLEQTLKQFHIKLKtPGVDAPSWLEEQKLHHHHHH
>sp|arfaptin 1|pT_ACC_3224: T46-p on arfaptin 1
GPGTRDLKHSLPSGLGLSEtQITSHGFDNTKEGVIKLHHHHHH
>sp|arfaptin 2|pT_ACC_3225: T103-p on arfaptin 2
GPGTIAGEKFDIVKKWGINtYKCTKQLLSERFGRGKLHHHHHH
>sp|arfaptin 2|pT_ACC_3226: T11-p on arfaptin 2
GPGTMTDGILGKAAtMEIPIHGNGEARQLPKLHHHHHH
>sp|arfaptin 2|pT_ACC_3227: T76-p on arfaptin 2
GPGTGLIPTGSGRHPSHSTtPSGPGDEVARGIAGEKLHHHHHH
>sp|ARFRP1|pT_ACC_3228: T165-p on ARFRP1
GPGTAFSDCTSKIGRRDCLtQACSALTGKGVREGIKLHHHHHH
>sp|ARG1|pT_ACC_3229: T166-p on ARG1
GPGTELKGKIPDVPGFSWVtPCISAKDIVYIGLRDKLHHHHHH
>sp|ARG1|pT_ACC_3230: T29-p on ARG1
GPGTPFSKGQPRGGVEEGPtVLRKAGLLEKLKEQEKLHHHHHH
>sp|ARG2|pT_ACC_3231: T234-p on ARG2
GPGTMRDIDRLGIQKVMERtFDLLIGKRQRPIHLSKLHHHHHH
>sp|ARG2|pT_ACC_3232: T74-p on ARG2
GPGTSSLGCHLKDFGDLSFtPVPKDDLYNNLIVNPKLHHHHHH
>sp|ARGFX|pT_ACC_3233: T121-p on ARGFX
GPGTNLQEKLALRLDLPEStVKVWFRNRRFKLKKQKLHHHHHH
>sp|ARGLU1|pT_ACC_3234: T271-p on ARGLU1
GPGTLGKGKSRPKLSFSLKtQDKLHHHHHH
>sp|ARGLU1|pT_ACC_3235: T61-p on ARGLU1
GPGTSKRNRRRESRSRSRStNTAVSRRERDRERASKLHHHHHH
>sp|ARHGAP1|pT_ACC_3236: T12-p on ARHGAP1
GPGTMDPLSELQDDLtLDDTSEALNQLKLASKLHHHHHH
>sp|ARHGAP1|pT_ACC_3237: T16-p on ARHGAP1
GPGTMDPLSELQDDLTLDDtSEALNQLKLASIDEKKLHHHHHH
>sp|ARHGAP1|pT_ACC_3238: T169-p on ARHGAP1
GPGTNIKALYIVHPTMFIKtLLILFKPLISFKFGQKLHHHHHH
>sp|ARHGAP1|pT_ACC_3239: T220-p on ARHGAP1
GPGTGIPRQVLKYDDFLKStQKSPATAPKPMPPRPKLHHHHHH
>sp|ARHGAP10|pT_ACC_3240: T379-p on ARHGAP10
GPGTLEALGGKEALSHSFNtAIIPRPEGNAQLDKMKLHHHHHH
>sp|ARHGAP10|pT_ACC_3241: T530-p on ARHGAP10
GPGTKHLTNVSNHSKQNLMtVANLGVVFGPTLMRPKLHHHHHH
>sp|ARHGAP10|pT_ACC_3242: T580-p on ARHGAP10
GPGTILIENHEKIFRTPPDtTFPEPTCLSASPPNAKLHHHHHH
>sp|ARHGAP10|pT_ACC_3243: T586-p on ARHGAP10
GPGTEKIFRTPPDTTFPEPtCLSASPPNAPPRQSKKLHHHHHH
>sp|ARHGAP11A|pT_ACC_3244: T261-p on ARHGAP11A
GPGTLEKIPAMLGIDGLCAtPSLEGFEEGEYETPGKLHHHHHH
>sp|ARHGAP11A|pT_ACC_3245: T274-p on ARHGAP11A
GPGTCATPSLEGFEEGEYEtPGEYKRKRRQSVGDFKLHHHHHH
>sp|ARHGAP11A|pT_ACC_3246: T302-p on ARHGAP11A
GPGTGDFVSGALNKFKPNRtPSITPQEERIAQLSEKLHHHHHH
>sp|ARHGAP11A|pT_ACC_3247: T306-p on ARHGAP11A
GPGTSGALNKFKPNRTPSItPQEERIAQLSESPVIKLHHHHHH
>sp|ARHGAP11A|pT_ACC_3248: T323-p on ARHGAP11A
GPGTQEERIAQLSESPVILtPNAKRTLPVDSSHGFKLHHHHHH
>sp|ARHGAP11A|pT_ACC_3249: T329-p on ARHGAP11A
GPGTQLSESPVILTPNAKRtLPVDSSHGFSSKKRKKLHHHHHH
>sp|ARHGAP11A|pT_ACC_3250: T508-p on ARHGAP11A
GPGTKKGSEKISKSEETLLtPERLVGTNYRMSWTGKLHHHHHH
>sp|ARHGAP11A|pT_ACC_3251: T562-p on ARHGAP11A
GPGTENSLEPDIMVEKSPAtSCELTPSNLNNKHNSKLHHHHHH
>sp|ARHGAP11A|pT_ACC_3252: T567-p on ARHGAP11A
GPGTPDIMVEKSPATSCELtPSNLNNKHNSNITSSKLHHHHHH
>sp|ARHGAP11A|pT_ACC_3253: T836-p on ARHGAP11A
GPGTEPNRIKVKSPLKFQRtPVRQSVRRINSLLEYKLHHHHHH
>sp|ARHGAP11A|pT_ACC_3254: T866-p on ARHGAP11A
GPGTYSRQPTGHKLASLGDtASPLVKSVSCDGALSKLHHHHHH
>sp|ARHGAP12|pT_ACC_3255: T174-p on ARHGAP12
GPGTFNNDSHSPKVSSQNRtRSFGHFPGPEFLDVEKLHHHHHH
>sp|ARHGAP12|pT_ACC_3256: T224-p on ARHGAP12
GPGTIHQDSESGDELSSSStEQIRATTPPNQGRPDKLHHHHHH
>sp|ARHGAP12|pT_ACC_3257: T230-p on ARHGAP12
GPGTSGDELSSSSTEQIRAtTPPNQGRPDSPVYANKLHHHHHH
>sp|ARHGAP12|pT_ACC_3258: T231-p on ARHGAP12
GPGTGDELSSSSTEQIRATtPPNQGRPDSPVYANLKLHHHHHH
>sp|ARHGAP12|pT_ACC_3259: T353-p on ARHGAP12
GPGTSPPRGWSEELDERGHtLYTSDYTNEKWLKHVKLHHHHHH
>sp|ARHGAP12|pT_ACC_3260: T356-p on ARHGAP12
GPGTRGWSEELDERGHTLYtSDYTNEKWLKHVDDQKLHHHHHH
>sp|ARHGAP12|pT_ACC_3261: T360-p on ARHGAP12
GPGTEELDERGHTLYTSDYtNEKWLKHVDDQGRQYKLHHHHHH
>sp|ARHGAP12|pT_ACC_3262: T639-p on ARHGAP12
GPGTKKTKKNLKKFLTRRPtLQAVREKGYIKDQVFKLHHHHHH
>sp|ARHGAP15|pT_ACC_3263: T13-p on ARHGAP15
GPGTMQKSTNSDTSVEtLNSTRQGTGAVQMRIKLHHHHHH
>sp|ARHGAP15|pT_ACC_3264: T213-p on ARHGAP15
GPGTPSRNLELFKIQRSSStELLSHYDSDIKEQKPKLHHHHHH
>sp|ARHGAP15|pT_ACC_3265: T260-p on ARHGAP15
GPGTTSDKNRVKSRLKKFItRRPSLKTLQEKGLIKKLHHHHHH
>sp|ARHGAP15|pT_ACC_3266: T324-p on ARHGAP15
GPGTGLDVDGIYRVSGNLAtIQKLRFIVNQEEKLNKLHHHHHH
>sp|ARHGAP17|pT_ACC_3267: T628-p on ARHGAP17
GPGTLSMGQPHNAAGPSPHtLRRAVKKPAPAPPKPKLHHHHHH
>sp|ARHGAP17|pT_ACC_3268: T672-p on ARHGAP17
GPGTSGTSQHPPSLSPKPPtRSPSPPTQHTGQPPGKLHHHHHH
>sp|ARHGAP17|pT_ACC_3269: T679-p on ARHGAP17
GPGTPSLSPKPPTRSPSPPtQHTGQPPGQPSAPSQKLHHHHHH
>sp|ARHGAP17|pT_ACC_3270: T682-p on ARHGAP17
GPGTSPKPPTRSPSPPTQHtGQPPGQPSAPSQLSAKLHHHHHH
>sp|ARHGAP17|pT_ACC_3271: T72-p on ARHGAP17
GPGTQHGTDAERRHKKLPLtALAQNMQEASTQLEDKLHHHHHH
>sp|ARHGAP17|pT_ACC_3272: T753-p on ARHGAP17
GPGTPMALPSEHGLEQPSHtPPQTPTPPSTPPLGKKLHHHHHH
>sp|ARHGAP17|pT_ACC_3273: T757-p on ARHGAP17
GPGTPSEHGLEQPSHTPPQtPTPPSTPPLGKQNPSKLHHHHHH
>sp|ARHGAP17|pT_ACC_3274: T759-p on ARHGAP17
GPGTEHGLEQPSHTPPQTPtPPSTPPLGKQNPSLPKLHHHHHH
>sp|ARHGAP17|pT_ACC_3275: T763-p on ARHGAP17
GPGTEQPSHTPPQTPTPPStPPLGKQNPSLPAPQTKLHHHHHH
>sp|ARHGAP17|pT_ACC_3276: T793-p on ARHGAP17
GPGTTLAGGNPETAQPHAGtLPRPRPVPKPRNRPSKLHHHHHH
>sp|ARHGAP17|pT_ACC_3277: T83-p on ARHGAP17
GPGTKLPLTALAQNMQEAStQLEDSLLGKMLETCGKLHHHHHH
>sp|ARHGAP18|pT_ACC_3278: T154-p on ARHGAP18
GPGTTLTRTQAAAVQKRVEtVSQTLRKKNKQYQIPKLHHHHHH
>sp|ARHGAP18|pT_ACC_3279: T158-p on ARHGAP18
GPGTTQAAAVQKRVETVSQtLRKKNKQYQIPDVRDKLHHHHHH
>sp|ARHGAP18|pT_ACC_3280: T260-p on ARHGAP18
GPGTESSKEKIQKSKGDDAtLPSFRLPKDKTGTTRKLHHHHHH
>sp|ARHGAP18|pT_ACC_3281: T36-p on ARHGAP18
GPGTDQTVGNSHAKAGEEAtSSRRYGQYTMNQESTKLHHHHHH
>sp|ARHGAP18|pT_ACC_3282: T431-p on ARHGAP18
GPGTSVEYLKAFQAVQNLPtKKQQLQALNLLVILLKLHHHHHH
>sp|ARHGAP19|pT_ACC_3283: T404-p on ARHGAP19
GPGTKKQLIRQFNKQSLTQtPGREPSTSQVQKRARKLHHHHHH
>sp|ARHGAP19|pT_ACC_3284: T446-p on ARHGAP19
GPGTVLGNQMMSEKKKKNPtPESVAIGELKGTSKEKLHHHHHH
>sp|ARHGAP19|pT_ACC_3285: T474-p on ARHGAP19
GPGTSKENRNLLFSGSPAVtMTPTRLKWSEGKKEGKLHHHHHH
>sp|ARHGAP19|pT_ACC_3286: T476-p on ARHGAP19
GPGTENRNLLFSGSPAVTMtPTRLKWSEGKKEGKKKLHHHHHH
>sp|ARHGAP19|pT_ACC_3287: T478-p on ARHGAP19
GPGTRNLLFSGSPAVTMTPtRLKWSEGKKEGKKGFKLHHHHHH
>sp|ARHGAP20|pT_ACC_3288: T22-p on ARHGAP20
GPGTQQETLGGQPGRSSSLtGVSRLAGGSCTKKKMKLHHHHHH
>sp|ARHGAP20|pT_ACC_3289: T278-p on ARHGAP20
GPGTPYGIKMSHLRDSALLtPGSKDSTTPFNLQEPKLHHHHHH
>sp|ARHGAP21|pT_ACC_3290: T1073-p on ARHGAP21
GPGTKEYNNLMSKAEQLPKtPRQSLSIRQTLLGAKKLHHHHHH
>sp|ARHGAP21|pT_ACC_3291: T1133-p on ARHGAP21
GPGTDKGTWRKGIPSIMRKtFEKKPTATGTFGVRLKLHHHHHH
>sp|ARHGAP21|pT_ACC_3292: T1139-p on ARHGAP21
GPGTKGIPSIMRKTFEKKPtATGTFGVRLDDCPPAKLHHHHHH
>sp|ARHGAP21|pT_ACC_3293: T1141-p on ARHGAP21
GPGTIPSIMRKTFEKKPTAtGTFGVRLDDCPPAHTKLHHHHHH
>sp|ARHGAP21|pT_ACC_3294: T1143-p on ARHGAP21
GPGTSIMRKTFEKKPTATGtFGVRLDDCPPAHTNRKLHHHHHH
>sp|ARHGAP21|pT_ACC_3295: T1374-p on ARHGAP21
GPGTQPVPNIDHLLTNIGRtGVSPGDVSDSATSDSKLHHHHHH
>sp|ARHGAP21|pT_ACC_3296: T1497-p on ARHGAP21
GPGTPSTTKDEKISLGKEStPSEEPSPPHNSKHNKKLHHHHHH
>sp|ARHGAP21|pT_ACC_3297: T1515-p on ARHGAP21
GPGTEEPSPPHNSKHNKSPtLSCRFAILKESPRSLKLHHHHHH
>sp|ARHGAP21|pT_ACC_3298: T1634-p on ARHGAP21
GPGTDDERSELISEGRPVEtDSESEFPVFPTALTSKLHHHHHH
>sp|ARHGAP21|pT_ACC_3299: T1701-p on ARHGAP21
GPGTSRRQLFSSHKLIECDtLSRKKSARFKSDSGSKLHHHHHH
>sp|ARHGAP21|pT_ACC_3300: T1747-p on ARHGAP21
GPGTVFDVMKKGKSTGSLLtPTRGESEKQEPTWKTKLHHHHHH
>sp|ARHGAP21|pT_ACC_3301: T1802-p on ARHGAP21
GPGTVNAETAKRKSIRRRHtLGGHRDATEISVLNFKLHHHHHH
>sp|ARHGAP21|pT_ACC_3302: T1859-p on ARHGAP21
GPGTQDLSISDWLARERLRtSTSDLSRGEIGDPQTKLHHHHHH
>sp|ARHGAP21|pT_ACC_3303: T1861-p on ARHGAP21
GPGTLSISDWLARERLRTStSDLSRGEIGDPQTENKLHHHHHH
>sp|ARHGAP21|pT_ACC_3304: T231-p on ARHGAP21
GPGTPVEISPPDSSLSKQQtSTPVLTQPGRAYRMEKLHHHHHH
>sp|ARHGAP21|pT_ACC_3305: T233-p on ARHGAP21
GPGTEISPPDSSLSKQQTStPVLTQPGRAYRMEIQKLHHHHHH
>sp|ARHGAP21|pT_ACC_3306: T254-p on ARHGAP21
GPGTPGRAYRMEIQVPPSPtDVAKSNTAVCVCNESKLHHHHHH
>sp|ARHGAP21|pT_ACC_3307: T422-p on ARHGAP21
GPGTIQERLDSLRAASQSTtDYNQVVPNRTTLQGRKLHHHHHH
>sp|ARHGAP21|pT_ACC_3308: T441-p on ARHGAP21
GPGTQVVPNRTTLQGRRRStSHDRVPQSVQIRQRSKLHHHHHH
>sp|ARHGAP21|pT_ACC_3309: T492-p on ARHGAP21
GPGTQGALTSPSVSFSNHRtRSWDYIEGQDETLENKLHHHHHH
>sp|ARHGAP21|pT_ACC_3310: T746-p on ARHGAP21
GPGTKEAVILREKPPSGRQtPQPLRHQSYILAVNDKLHHHHHH
>sp|ARHGAP21|pT_ACC_3311: T979-p on ARHGAP21
GPGTLRGHSLYLYKDKREQtTPSEEEQPISVNACLKLHHHHHH
>sp|ARHGAP22|pT_ACC_3312: T221-p on ARHGAP22
GPGTLQDSFDCGEKPLFDStTDVHTVASLLKLYLRKLHHHHHH
>sp|ARHGAP22|pT_ACC_3313: T310-p on ARHGAP22
GPGTQAYSNVNKMSVQNLAtVFGPNILRPQVEDPVKLHHHHHH
>sp|ARHGAP23|pT_ACC_3314: T1107-p on ARHGAP23
GPGTHSDWFFSDEEDKGERtPVGDKEPQAVPNIEYKLHHHHHH
>sp|ARHGAP23|pT_ACC_3315: T1130-p on ARHGAP23
GPGTQAVPNIEYLLPNIGRtVPPGDPGSDSTTCSSKLHHHHHH
>sp|ARHGAP23|pT_ACC_3316: T1141-p on ARHGAP23
GPGTNIGRTVPPGDPGSDStTCSSAKSKGSWAPKKKLHHHHHH
>sp|ARHGAP23|pT_ACC_3317: T1142-p on ARHGAP23
GPGTIGRTVPPGDPGSDSTtCSSAKSKGSWAPKKEKLHHHHHH
>sp|ARHGAP23|pT_ACC_3318: T1189-p on ARHGAP23
GPGTRKRKKRREARGLGSStDDDSEQEAHKPGAGAKLHHHHHH
>sp|ARHGAP23|pT_ACC_3319: T1243-p on ARHGAP23
GPGTRLSPPAAPEERPAADtRSIVSGYSTLSTMDRKLHHHHHH
>sp|ARHGAP23|pT_ACC_3320: T1317-p on ARHGAP23
GPGTTRRPSFSSHHLMPCDtLARRRLARGRPDGEGKLHHHHHH
>sp|ARHGAP23|pT_ACC_3321: T1396-p on ARHGAP23
GPGTDDMLAVRLRRPLSPEtRRRRSSWRRHTVVVQKLHHHHHH
>sp|ARHGAP23|pT_ACC_3322: T1453-p on ARHGAP23
GPGTAHSDNKDSGLSSLEStKARAPSSAASQPPAPKLHHHHHH
>sp|ARHGAP23|pT_ACC_3323: T212-p on ARHGAP23
GPGTPPARASTRATMVPEPtSALPSDPRSPAAWSDKLHHHHHH
>sp|ARHGAP23|pT_ACC_3324: T266-p on ARHGAP23
GPGTRPSPGAFPHLSSEPRtPRAFPEPGSRVPPSRKLHHHHHH
>sp|ARHGAP23|pT_ACC_3325: T582-p on ARHGAP23
GPGTSAVVSSAMNSAPVLGtSPSSPTFTFTLGRHYKLHHHHHH
>sp|ARHGAP23|pT_ACC_3326: T617-p on ARHGAP23
GPGTSSIKAGRRSSYLLAItTERSKSCDDGLNTFRKLHHHHHH
>sp|ARHGAP23|pT_ACC_3327: T656-p on ARHGAP23
GPGTLPNRIPSLRMLRSFFtDGSLDSWGTSEDADAKLHHHHHH
>sp|ARHGAP24|pT_ACC_3328: T354-p on ARHGAP24
GPGTPQDGVSNNNEIQKKAtMGQLQNKENNNTKDSKLHHHHHH
>sp|ARHGAP24|pT_ACC_3329: T393-p on ARHGAP24
GPGTKSESPQRSSMNNGSPtALSGSKTNSPKNSVHKLHHHHHH
>sp|ARHGAP24|pT_ACC_3330: T452-p on ARHGAP24
GPGTSFSSSNAEGLEKTQTtPNGSLQARRSSSLKVKLHHHHHH
>sp|ARHGAP24|pT_ACC_3331: T62-p on ARHGAP24
GPGTQLYYFKDEDETKPLGtIFLPGNKVSEHPCNEKLHHHHHH
>sp|ARHGAP24|pT_ACC_3332: T624-p on ARHGAP24
GPGTSKSDHRSVGGRSSRAtSSSDNSETFVGNSSSKLHHHHHH
>sp|ARHGAP24|pT_ACC_3333: T728-p on ARHGAP24
GPGTKRNDMLQKEMEQFFStFGELTVEPRRTERGNKLHHHHHH
>sp|ARHGAP25|pT_ACC_3334: T226-p on ARHGAP25
GPGTRDAFDAGERPSFDRDtDVHTVASLLKLYLRDKLHHHHHH
>sp|ARHGAP25|pT_ACC_3335: T393-p on ARHGAP25
GPGTSSVGWDATEDLRISRtDSFSSMTSDSDTTSPKLHHHHHH
>sp|ARHGAP25|pT_ACC_3336: T400-p on ARHGAP25
GPGTTEDLRISRTDSFSSMtSDSDTTSPTGQQPSDKLHHHHHH
>sp|ARHGAP25|pT_ACC_3337: T442-p on ARHGAP25
GPGTEKPGDWKMQSRKRTQtLPNRKCFLTSAFQGAKLHHHHHH
>sp|ARHGAP25|pT_ACC_3338: T485-p on ARHGAP25
GPGTWSPSSEAKAGEGHRRtMSQDLRQLSDSQRTSKLHHHHHH
>sp|ARHGAP25|pT_ACC_3339: T499-p on ARHGAP25
GPGTRTMSQDLRQLSDSQRtSTYDNVPSLPGSPGEKLHHHHHH
>sp|ARHGAP26|pT_ACC_3340: T327-p on ARHGAP26
GPGTGEDESVILKSCTRRKtDSIEKRFCFDVEAVDKLHHHHHH
>sp|ARHGAP26|pT_ACC_3341: T402-p on ARHGAP26
GPGTSIGFSIIRKCIHAVEtRGINEQGLYRIVGVNKLHHHHHH
>sp|ARHGAP26|pT_ACC_3342: T524-p on ARHGAP26
GPGTNHLANVANNHKQNLMtVANLGVVFGPTLLRPKLHHHHHH
>sp|ARHGAP26|pT_ACC_3343: T570-p on ARHGAP26
GPGTIVIEILIENHEKIFNtVPDMPLTNAQLHLSRKLHHHHHH
>sp|ARHGAP27|pT_ACC_3344: T130-p on ARHGAP27
GPGTGRASSLCGPAQRGAAtQRSSLAPGLPACLYLKLHHHHHH
>sp|ARHGAP27|pT_ACC_3345: T461-p on ARHGAP27
GPGTVPAPRSIHKSSQDGDtPAQASPPEEKVPAELKLHHHHHH
>sp|ARHGAP27|pT_ACC_3346: T680-p on ARHGAP27
GPGTSKVRHKLRKFLQRRPtLQSLREKGYIKDQVFKLHHHHHH
>sp|ARHGAP27|pT_ACC_3347: T821-p on ARHGAP27
GPGTCVRDLVRSLPAPNHDtLRMLFQHLCRVIEHGKLHHHHHH
>sp|ARHGAP28|pT_ACC_3348: T140-p on ARHGAP28
GPGTLISGDEEEDGKALLStLTRTQAAAVQKRYHTKLHHHHHH
>sp|ARHGAP28|pT_ACC_3349: T318-p on ARHGAP28
GPGTNKLKKSEIKKEDYVLtKFNVQKTRFGLTEAGKLHHHHHH
>sp|ARHGAP28|pT_ACC_3350: T352-p on ARHGAP28
GPGTAEDMKKIRHLSLIELtAFFDAFGIQLKRNKTKLHHHHHH
>sp|ARHGAP28|pT_ACC_3351: T516-p on ARHGAP28
GPGTMALPDANRDAAQALMtFFNKVIANESKNRMSKLHHHHHH
>sp|ARHGAP29|pT_ACC_3352: T169-p on ARHGAP29
GPGTDVGNDSLLRLPVSREtKSFENVSVESVDSSSKLHHHHHH
>sp|ARHGAP29|pT_ACC_3353: T214-p on ARHGAP29
GPGTLKNTDSIELALSYAKtWSKYTKNIVSWVEKKKLHHHHHH
>sp|ARHGAP29|pT_ACC_3354: T22-p on ARHGAP29
GPGTKKTKKKRAWASGQLStDITTSEMGLKSLSSNKLHHHHHH
>sp|ARHGAP29|pT_ACC_3355: T534-p on ARHGAP29
GPGTSNSADITGPSFIRSWtFGMFSDSESTGGSSEKLHHHHHH
>sp|ARHGAP29|pT_ACC_3356: T544-p on ARHGAP29
GPGTFIRSWTFGMFSDSEStGGSSESRSLDSESISKLHHHHHH
>sp|ARHGAP29|pT_ACC_3357: T570-p on ARHGAP29
GPGTSESISPGDFHRKLPRtPSSGTMSSADDLDERKLHHHHHH
>sp|ARHGAP29|pT_ACC_3358: T948-p on ARHGAP29
GPGTDIHTSESESKIFERAtSFEESERKQNALGKCKLHHHHHH
>sp|ARHGAP30|pT_ACC_3359: T1018-p on ARHGAP30
GPGTLARDRQRTEAQGVRRtQTCTEGGDYCLIPRTKLHHHHHH
>sp|ARHGAP30|pT_ACC_3360: T1020-p on ARHGAP30
GPGTRDRQRTEAQGVRRTQtCTEGGDYCLIPRTSPKLHHHHHH
>sp|ARHGAP30|pT_ACC_3361: T1022-p on ARHGAP30
GPGTRQRTEAQGVRRTQTCtEGGDYCLIPRTSPCSKLHHHHHH
>sp|ARHGAP30|pT_ACC_3362: T302-p on ARHGAP30
GPGTRKWRSIFNLGRSGHEtKRKLPRGAEDREDKSKLHHHHHH
>sp|ARHGAP30|pT_ACC_3363: T321-p on ARHGAP30
GPGTLPRGAEDREDKSNKGtLRPAKSMDSLSAAAGKLHHHHHH
>sp|ARHGAP30|pT_ACC_3364: T388-p on ARHGAP30
GPGTEPEAEALGGTNSEPGtPRAGRSAIRAGGSSRKLHHHHHH
>sp|ARHGAP30|pT_ACC_3365: T927-p on ARHGAP30
GPGTPCSLGLGGVGMRLAStLVQVQQVRSVPVVPPKLHHHHHH
>sp|CdGAP|pT_ACC_3366: T237-p on CdGAP
GPGTGSLENDENRPIMKSLtLPALSLPMKLVSLEEKLHHHHHH
>sp|CdGAP|pT_ACC_3367: T340-p on CdGAP
GPGTGSVFVRGQRLSVEKAtIRPAKSMDSLCSVPVKLHHHHHH
>sp|CdGAP|pT_ACC_3368: T511-p on CdGAP
GPGTLRVSAVISTNSTPCRtPPKELQSLSSLEEFSKLHHHHHH
>sp|CdGAP|pT_ACC_3369: T840-p on CdGAP
GPGTQDSPEISSLCQGEEAtPRHSDKQNSKNAASEKLHHHHHH
>sp|ARHGAP32|pT_ACC_3370: T1236-p on ARHGAP32
GPGTVDKLHHPLEFADKSPtPPNLPSDKIYPPSGSKLHHHHHH
>sp|ARHGAP32|pT_ACC_3371: T1435-p on ARHGAP32
GPGTESKMIAAIHSSSADAtSSSNYHSFVTASSTSKLHHHHHH
>sp|ARHGAP32|pT_ACC_3372: T1445-p on ARHGAP32
GPGTSSADATSSSNYHSFVtASSTSVDDALPLPLPKLHHHHHH
>sp|ARHGAP32|pT_ACC_3373: T1449-p on ARHGAP32
GPGTATSSSNYHSFVTASStSVDDALPLPLPVPQPKLHHHHHH
>sp|ARHGAP32|pT_ACC_3374: T1536-p on ARHGAP32
GPGTGARSEPPASMGLRYNtYVAPGRNASGHHSKPKLHHHHHH
>sp|ARHGAP32|pT_ACC_3375: T1579-p on ARHGAP32
GPGTSVRNTCYPEDIPPYPtIRRVQSLHAPPSSMIKLHHHHHH
>sp|ARHGAP32|pT_ACC_3376: T1635-p on ARHGAP32
GPGTYKPYQSSQARSDYHVtQLQPYFENGRVHYRYKLHHHHHH
>sp|ARHGAP32|pT_ACC_3377: T1777-p on ARHGAP32
GPGTRQKVKGPVMSQYDNMtPAVQDDLGGIYVIHLKLHHHHHH
>sp|ARHGAP32|pT_ACC_3378: T2047-p on ARHGAP32
GPGTLPQHQRGVFGGGGMGtYVPPGFPHPQSRTYAKLHHHHHH
>sp|ARHGAP32|pT_ACC_3379: T2060-p on ARHGAP32
GPGTMGTYVPPGFPHPQSRtYATALGQGAFLPAELKLHHHHHH
>sp|ARHGAP32|pT_ACC_3380: T514-p on ARHGAP32
GPGTFLMRHLSLLADYCSItNMHAKNLAIVWAPNLKLHHHHHH
>sp|ARHGAP32|pT_ACC_3381: T845-p on ARHGAP32
GPGTSANKKDAETGSSQCQtPGSTASSEPVSPLQEKLHHHHHH
>sp|ARHGAP32|pT_ACC_3382: T89-p on ARHGAP32
GPGTAMARGADVPEIPGDLtLKTCGSTASMKVKHVKLHHHHHH
>sp|ARHGAP32|pT_ACC_3383: T949-p on ARHGAP32
GPGTASSSTWDKCVEERDAtNRSPTQIVKMKTNETKLHHHHHH
>sp|SNX26|pT_ACC_3384: T198-p on SNX26
GPGTLNIPAVAAAHVIKRYtAQAPDELSFEVGDIVKLHHHHHH
>sp|SNX26|pT_ACC_3385: T552-p on SNX26
GPGTCPSTRLLTLEEAQARtQGRLGTPTEPTTPKAKLHHHHHH
>sp|SNX26|pT_ACC_3386: T558-p on SNX26
GPGTLTLEEAQARTQGRLGtPTEPTTPKAPASPAEKLHHHHHH
>sp|SNX26|pT_ACC_3387: T560-p on SNX26
GPGTLEEAQARTQGRLGTPtEPTTPKAPASPAERRKLHHHHHH
>sp|SNX26|pT_ACC_3388: T564-p on SNX26
GPGTQARTQGRLGTPTEPTtPKAPASPAERRKGERKLHHHHHH
>sp|SNX26|pT_ACC_3389: T628-p on SNX26
GPGTGGTRAPPQPSGSRPDtVTLRSAKSEESLSSQKLHHHHHH
>sp|SNX26|pT_ACC_3390: T630-p on SNX26
GPGTTRAPPQPSGSRPDTVtLRSAKSEESLSSQASKLHHHHHH
>sp|GRF-1|pT_ACC_3391: T1112-p on GRF-1
GPGTPRNEEENIYSVPHDStQGKIITIRNINKAQSKLHHHHHH
>sp|GRF-1|pT_ACC_3392: T1140-p on GRF-1
GPGTAQSNGSGNGSDSEMDtSSLERGRKVSIVSKPKLHHHHHH
>sp|GRF-1|pT_ACC_3393: T1173-p on GRF-1
GPGTYRTRCTRLGRFASYRtSFSVGSDDELGPIRKKLHHHHHH
>sp|GRF-1|pT_ACC_3394: T1209-p on GRF-1
GPGTASQGYKGDNAVIPYEtDEDPRRRNILRSLRRKLHHHHHH
>sp|GRF-1|pT_ACC_3395: T1226-p on GRF-1
GPGTEDPRRRNILRSLRRNtKKPKPKPRPSITKATKLHHHHHH
>sp|GRF-1|pT_ACC_3396: T136-p on GRF-1
GPGTAATKLASAEKLMYFCtDQLGLEQDFEQKQMPKLHHHHHH
>sp|GRF-1|pT_ACC_3397: T771-p on GRF-1
GPGTKGLLDSKRNLNLVSStASIKDLADVDLRIVMKLHHHHHH
>sp|GRF-1|pT_ACC_3398: T906-p on GRF-1
GPGTGAVDVLDNDLSREQLtEGEEIAQEIDGRFTSKLHHHHHH
>sp|GRF-1|pT_ACC_3399: T963-p on GRF-1
GPGTIEATHMYDNAAEACStTEEVFNSPRAGSPLCKLHHHHHH
>sp|ARHGAP36|pT_ACC_3400: T136-p on ARHGAP36
GPGTLVNEFTRRKHLELTAtMQVEEATGQAAGRRRKLHHHHHH
>sp|ARHGAP39|pT_ACC_3401: T256-p on ARHGAP39
GPGTRSRRPSGSQHSPSLQtFAPEADGTIFFPERRKLHHHHHH
>sp|ARHGAP39|pT_ACC_3402: T374-p on ARHGAP39
GPGTPNKQGPPSPCQQLVLtKQKCPERFLSLEYSPKLHHHHHH
>sp|ARHGAP39|pT_ACC_3403: T450-p on ARHGAP39
GPGTLLRDQRLGVKSGDYStMEGPELRHSQPPTPLKLHHHHHH
>sp|ARHGAP39|pT_ACC_3404: T621-p on ARHGAP39
GPGTDEALAQQENRHWRRGtFEKLGFPQILLEKSVKLHHHHHH
>sp|ARHGAP39|pT_ACC_3405: T684-p on ARHGAP39
GPGTSRSGVPSSSCVFPTFtLRKPSSETDIENWASKLHHHHHH
>sp|ARHGAP4|pT_ACC_3406: T202-p on ARHGAP4
GPGTEAERQEEKRAGRSVPtTTAGATEAGPLRKSSKLHHHHHH
>sp|ARHGAP4|pT_ACC_3407: T204-p on ARHGAP4
GPGTERQEEKRAGRSVPTTtAGATEAGPLRKSSLKKLHHHHHH
>sp|ARHGAP4|pT_ACC_3408: T376-p on ARHGAP4
GPGTRAQNIQSRLDRQTIEtEEVNKTLKATLQALLKLHHHHHH
>sp|ARHGAP4|pT_ACC_3409: T941-p on ARHGAP4
GPGTGAPASPSASHPQGLDtTPKPHKLHHHHHH
>sp|ARHGAP4|pT_ACC_3410: T942-p on ARHGAP4
GPGTAPASPSASHPQGLDTtPKPHKLHHHHHH
>sp|ARHGAP42|pT_ACC_3411: T32-p on ARHGAP42
GPGTDFRERLQCHEIELERtNKFIKELIKDGSLLIKLHHHHHH
>sp|ARHGAP42|pT_ACC_3412: T332-p on ARHGAP42
GPGTSSPEMFKLKSCIRRKtDSIDKRFCFDIEVVEKLHHHHHH
>sp|ARHGAP42|pT_ACC_3413: T377-p on ARHGAP42
GPGTRKLWLEAMDGKEPIYtLPAIISKKEEMYLNEKLHHHHHH
>sp|ARHGAP42|pT_ACC_3414: T786-p on ARHGAP42
GPGTNPDLPPKMCRRLRLDtASSNGYQRPGSVVAAKLHHHHHH
>sp|ARHGAP42|pT_ACC_3415: T858-p on ARHGAP42
GPGTFSNVYPSVEPGWLKAtYEGKTGLVPENYVVFKLHHHHHH
>sp|RICH2|pT_ACC_3416: T589-p on RICH2
GPGTSPSGLGLQPGPERTStTKSKELSPGSAQKGSKLHHHHHH
>sp|RICH2|pT_ACC_3417: T590-p on RICH2
GPGTPSGLGLQPGPERTSTtKSKELSPGSAQKGSPKLHHHHHH
>sp|HMHA1|pT_ACC_3418: T105-p on HMHA1
GPGTSHRSPLTAASPGELPtEGAGPDVVEDISHLLKLHHHHHH
>sp|HMHA1|pT_ACC_3419: T12-p on HMHA1
GPGTMFSRKKRELMKtPSISKKNRAGSPSPQKLHHHHHH
>sp|HMHA1|pT_ACC_3420: T440-p on HMHA1
GPGTKAEEEQAGSAPGAGStATKTLDKRRRLEEEAKLHHHHHH
>sp|HMHA1|pT_ACC_3421: T442-p on HMHA1
GPGTEEEQAGSAPGAGSTAtKTLDKRRRLEEEAKNKLHHHHHH
>sp|HMHA1|pT_ACC_3422: T444-p on HMHA1
GPGTEQAGSAPGAGSTATKtLDKRRRLEEEAKNKAKLHHHHHH
>sp|HMHA1|pT_ACC_3423: T465-p on HMHA1
GPGTRLEEEAKNKAEEAMAtYRTCVADAKTQKQELKLHHHHHH
>sp|HMHA1|pT_ACC_3424: T468-p on HMHA1
GPGTEEAKNKAEEAMATYRtCVADAKTQKQELEDTKLHHHHHH
>sp|HMHA1|pT_ACC_3425: T600-p on HMHA1
GPGTARPEAAGSPPEEGGCtEGTPAKDHRAGRGHQKLHHHHHH
>sp|HMHA1|pT_ACC_3426: T603-p on HMHA1
GPGTEAAGSPPEEGGCTEGtPAKDHRAGRGHQVHKKLHHHHHH
>sp|HMHA1|pT_ACC_3427: T61-p on HMHA1
GPGTSLEPPAGSSGVKATGtLKRPTSLSRHASAAGKLHHHHHH
>sp|HMHA1|pT_ACC_3428: T66-p on HMHA1
GPGTAGSSGVKATGTLKRPtSLSRHASAAGFPLSGKLHHHHHH
>sp|HMHA1|pT_ACC_3429: T86-p on HMHA1
GPGTHASAAGFPLSGAASWtLGRSHRSPLTAASPGKLHHHHHH
>sp|HMHA1|pT_ACC_3430: T947-p on HMHA1
GPGTIVFGPTLLRPRPTEAtVSLSSLVDYPHQARVKLHHHHHH
>sp|HMHA1|pT_ACC_3431: T96-p on HMHA1
GPGTGAASWTLGRSHRSPLtAASPGELPTEGAGPDKLHHHHHH
>sp|ARHGAP5|pT_ACC_3432: T1024-p on ARHGAP5
GPGTRYRLDLEGNEYPIHStPNCHDHERNHKVPPPKLHHHHHH
>sp|ARHGAP5|pT_ACC_3433: T1129-p on ARHGAP5
GPGTDSQNRIKIRNSFVNNtQGDEENGFSDRTSKSKLHHHHHH
>sp|ARHGAP5|pT_ACC_3434: T1171-p on ARHGAP5
GPGTKSKTLFSKAKSYYRRtHSDASDDEAFTTSKTKLHHHHHH
>sp|ARHGAP5|pT_ACC_3435: T1206-p on ARHGAP5
GPGTRHRGSEEDPLLSPVEtWKGGIDNPAITSDQEKLHHHHHH
>sp|ARHGAP5|pT_ACC_3436: T1217-p on ARHGAP5
GPGTSPVETWKGGIDNPAItSDQELDDKKMKKKTHKLHHHHHH
>sp|ARHGAP5|pT_ACC_3437: T199-p on ARHGAP5
GPGTFVQLSKSKKPVIIAAtKCDECVDHYLREVQAKLHHHHHH
>sp|ARHGAP5|pT_ACC_3438: T23-p on ARHGAP5
GPGTPRPPSYTISIVGLSGtEKDKGNCGVGKSCLCKLHHHHHH
>sp|ARHGAP5|pT_ACC_3439: T289-p on ARHGAP5
GPGTDKFEKLVQTVRDYHAtWKTVSNKLKNHPDYEKLHHHHHH
>sp|ARHGAP5|pT_ACC_3440: T591-p on ARHGAP5
GPGTLLQLDHGRLRLYHDStNIDKVNLFILGKDGLKLHHHHHH
>sp|ARHGAP6|pT_ACC_3441: T349-p on ARHGAP6
GPGTLSSTSETPNESTSPNtPEPAPRARRRGAMSVKLHHHHHH
>sp|ARHGAP8|pT_ACC_3442: T206-p on ARHGAP8
GPGTVLRYDEKLQSLHEGRtPPPTKTPPPRPPLPTKLHHHHHH
>sp|ARHGAP8|pT_ACC_3443: T212-p on ARHGAP8
GPGTKLQSLHEGRTPPPTKtPPPRPPLPTQQFGVSKLHHHHHH
>sp|ARHGAP8|pT_ACC_3444: T445-p on ARHGAP8
GPGTSRAAPLQEAVPRTQAtGLTKPTLPPSPLMAAKLHHHHHH
>sp|ARHGAP8|pT_ACC_3445: T448-p on ARHGAP8
GPGTAPLQEAVPRTQATGLtKPTLPPSPLMAARRRKLHHHHHH
>sp|ARHGAP8|pT_ACC_3446: T451-p on ARHGAP8
GPGTQEAVPRTQATGLTKPtLPPSPLMAARRRLKLHHHHHH
>sp|ARHGAP9|pT_ACC_3447: T178-p on ARHGAP9
GPGTRSLSQEDLPSEASAStAGPQPLMSEPPVYCNKLHHHHHH
>sp|ARHGAP9|pT_ACC_3448: T283-p on ARHGAP9
GPGTDVLQPQAKGFRSDTGtPEPLDPQGSLSLSQRKLHHHHHH
>sp|RhoGDI alpha|pT_ACC_3449: T132-p on RhoGDI alpha
GPGTRVNREIVSGMKYIQHtYRKGVKIDKTDYMVGKLHHHHHH
>sp|RhoGDI alpha|pT_ACC_3450: T160-p on RhoGDI alpha
GPGTMVGSYGPRAEEYEFLtPVEEAPKGMLARGSYKLHHHHHH
>sp|RhoGDI beta|pT_ACC_3451: T157-p on RhoGDI beta
GPGTMVGSYGPRPEEYEFLtPVEEAPKGMLARGTYKLHHHHHH
>sp|RhoGDI beta|pT_ACC_3452: T179-p on RhoGDI beta
GPGTKGMLARGTYHNKSFFtDDDKQDHLSWEWNLSKLHHHHHH
>sp|RhoGDI beta|pT_ACC_3453: T51-p on RhoGDI beta
GPGTQEMDKDDESLIKYKKtLLGDGPVVTDPKAPNKLHHHHHH
>sp|RhoGDI beta|pT_ACC_3454: T60-p on RhoGDI beta
GPGTLIKYKKTLLGDGPVVtDPKAPNVVVTRLTLVKLHHHHHH
>sp|ARHGEF1|pT_ACC_3455: T695-p on ARHGEF1
GPGTRQDERLLLKSHSRTLtPTPDGKTMLRPVLRLKLHHHHHH
>sp|ARHGEF1|pT_ACC_3456: T912-p on ARHGEF1
GPGTLLSQLGGNSVPQPGCtKLHHHHHH
>sp|ARHGEF10|pT_ACC_3457: T980-p on ARHGEF10
GPGTVEEKRREPGAPPDPEtPAVRASDVPTICVGTKLHHHHHH
>sp|ARHGEF10|pT_ACC_3458: T99-p on ARHGEF10
GPGTAPAPTGGEDGAGAETtPVAEPTKLVLPMKVNKLHHHHHH
>sp|ARHGEF10L|pT_ACC_3459: T254-p on ARHGEF10L
GPGTYDCKMTQLMKAAKSGtKDGLEKTRMAVMRKVKLHHHHHH
>sp|ARHGEF10L|pT_ACC_3460: T531-p on ARHGEF10L
GPGTLTKSVSDRSSLNKLLtSGQRQLLLCETLTETKLHHHHHH
>sp|ARHGEF11|pT_ACC_3461: T1063-p on ARHGEF11
GPGTTSKLGPPQIYELVALtSSDKNTWMELLEEAVKLHHHHHH
>sp|ARHGEF11|pT_ACC_3462: T1292-p on ARHGEF11
GPGTQEDMGLCSLEHLPPRtRNSGIWESPELDRNLKLHHHHHH
>sp|ARHGEF11|pT_ACC_3463: T1461-p on ARHGEF11
GPGTHRELLKSLGGESSGGtTPVGSFHTEAARWTDKLHHHHHH
>sp|ARHGEF11|pT_ACC_3464: T1462-p on ARHGEF11
GPGTRELLKSLGGESSGGTtPVGSFHTEAARWTDGKLHHHHHH
>sp|ARHGEF11|pT_ACC_3465: T1475-p on ARHGEF11
GPGTGTTPVGSFHTEAARWtDGSLSPPAKEPLASDKLHHHHHH
>sp|ARHGEF11|pT_ACC_3466: T254-p on ARHGEF11
GPGTNRNSVLSDPGLDSPRtSPVIMARVAQHHRRQKLHHHHHH
>sp|ARHGEF11|pT_ACC_3467: T40-p on ARHGEF11
GPGTRKSPSHHRQPSDASEtTGLVQRCVIIQKDQHKLHHHHHH
>sp|ARHGEF11|pT_ACC_3468: T41-p on ARHGEF11
GPGTKSPSHHRQPSDASETtGLVQRCVIIQKDQHGKLHHHHHH
>sp|ARHGEF11|pT_ACC_3469: T421-p on ARHGEF11
GPGTEAAMPEIQEQIHDYRtKRTLGLGSLYGENDLKLHHHHHH
>sp|ARHGEF11|pT_ACC_3470: T590-p on ARHGEF11
GPGTNQQYDAPEPGTQRLStGSFPEDLLESDSSRSKLHHHHHH
>sp|ARHGEF11|pT_ACC_3471: T656-p on ARHGEF11
GPGTAAAEATRLHQSASSStSSLSTRSLENPTPPFKLHHHHHH
>sp|ARHGEF11|pT_ACC_3472: T668-p on ARHGEF11
GPGTSSSTSSLSTRSLENPtPPFTPKMGRRSIESPKLHHHHHH
>sp|ARHGEF11|pT_ACC_3473: T672-p on ARHGEF11
GPGTSSLSTRSLENPTPPFtPKMGRRSIESPSLGFKLHHHHHH
>sp|ARHGEF12 iso2|pT_ACC_3474: T1267-p on ARHGEF12 iso2
GPGTEKSVQEDWQHFPRYRtASQGPQTDSVIQNSEKLHHHHHH
>sp|ARHGEF12|pT_ACC_3475: T1286-p on ARHGEF12
GPGTEKSVQEDWQHFPRYRtASQGPQTDSVIQNSEKLHHHHHH
>sp|ARHGEF12|pT_ACC_3476: T1293-p on ARHGEF12
GPGTWQHFPRYRTASQGPQtDSVIQNSENIKAYHSKLHHHHHH
>sp|ARHGEF12|pT_ACC_3477: T1324-p on ARHGEF12
GPGTGEGHMPFRTGTGDIAtCYSPRTSTESFAPRDKLHHHHHH
>sp|ARHGEF12|pT_ACC_3478: T1525-p on ARHGEF12
GPGTIEADLEHLKKVEESYtILCQRLAGSALTDKHKLHHHHHH
>sp|ARHGEF12|pT_ACC_3479: T30-p on ARHGEF12
GPGTKKPIRHGSILNRESPtDKKQKVERIASHDFDKLHHHHHH
>sp|ARHGEF12|pT_ACC_3480: T532-p on ARHGEF12
GPGTTCAEQIVAKIEEVLMtAQAVEEDKSSTMQYVKLHHHHHH
>sp|ARHGEF12|pT_ACC_3481: T632-p on ARHGEF12
GPGTRAMELQKARHPKHLStPSSVSPEPQDSAKLRKLHHHHHH
>sp|ARHGEF12 iso2|pT_ACC_3482: T684-p on ARHGEF12 iso2
GPGTKQVGETSAPGDTLDGtPRTLNTVFDFPPPPLKLHHHHHH
>sp|ARHGEF12|pT_ACC_3483: T699-p on ARHGEF12
GPGTDTGSKQVGETSAPGDtLDGTPRTLNTVFDFPKLHHHHHH
>sp|ARHGEF12|pT_ACC_3484: T703-p on ARHGEF12
GPGTKQVGETSAPGDTLDGtPRTLNTVFDFPPPPLKLHHHHHH
>sp|ARHGEF12|pT_ACC_3485: T732-p on ARHGEF12
GPGTPLDQVQEEECEVERVtEHGTPKPFRKFDSVAKLHHHHHH
>sp|ARHGEF12|pT_ACC_3486: T736-p on ARHGEF12
GPGTVQEEECEVERVTEHGtPKPFRKFDSVAFGESKLHHHHHH
>sp|ARHGEF12|pT_ACC_3487: T9-p on ARHGEF12
GPGTMSGTQSTItDRFPLKKPIRHGSILKLHHHHHH
>sp|ephexin-5|pT_ACC_3488: T394-p on ephexin-5
GPGTAGDAPTFPRPPGPRNtLWQELPAVQASGLLDKLHHHHHH
>sp|ephexin-5|pT_ACC_3489: T427-p on ephexin-5
GPGTSPQERRMQESLFEVVtSEASYLRSLRLLTDTKLHHHHHH
>sp|ephexin-5|pT_ACC_3490: T440-p on ephexin-5
GPGTVVTSEASYLRSLRLLtDTFVLSQALRDTLTPKLHHHHHH
>sp|ephexin-5|pT_ACC_3491: T527-p on ephexin-5
GPGTRNQQYQEETYSRLMDtNVRFSAELRRLQSLPKLHHHHHH
>sp|ephexin-5|pT_ACC_3492: T835-p on ephexin-5
GPGTRQNQRLLEAVGSSSGtPNAPPPKLHHHHHH
>sp|ARHGEF16|pT_ACC_3493: T101-p on ARHGEF16
GPGTQQLIPKSLAVASKAKtPARHQSFGAAVLSREKLHHHHHH
>sp|ARHGEF16|pT_ACC_3494: T189-p on ARHGEF16
GPGTSPKLQALAEEPSQPHtRSPAKNKKTLGRKRGKLHHHHHH
>sp|ARHGEF17|pT_ACC_3495: T1007-p on ARHGEF17
GPGTTRAHPTLQAPSLEDVtKQYMLNLHSGEVPAPKLHHHHHH
>sp|ARHGEF17|pT_ACC_3496: T1336-p on ARHGEF17
GPGTKRKSGSLRRSSMSLYtAASVIDTASKYKMLWKLHHHHHH
>sp|ARHGEF17|pT_ACC_3497: T1385-p on ARHGEF17
GPGTRENIQKAISRLDEDLtTLGQMSKLSESLGFPKLHHHHHH
>sp|ARHGEF17|pT_ACC_3498: T150-p on ARHGEF17
GPGTGPGSRRPSADSESPGtPSPDGAAWEPPARESKLHHHHHH
>sp|ARHGEF17|pT_ACC_3499: T1669-p on ARHGEF17
GPGTQASRSTISSSFGNEEtPSSKEATAETTSSEEKLHHHHHH
>sp|ARHGEF17|pT_ACC_3500: T170-p on ARHGEF17
GPGTGAAWEPPARESRQPPtPPPRTCFPLAGLRSAKLHHHHHH
>sp|ARHGEF17|pT_ACC_3501: T189-p on ARHGEF17
GPGTRTCFPLAGLRSARPLtGPETEGRLRRPQQQQKLHHHHHH
>sp|ARHGEF17|pT_ACC_3502: T1991-p on ARHGEF17
GPGTLAAVQLPDGFNLLCPtPPPPPDTGPEKLPSLKLHHHHHH
>sp|ARHGEF17|pT_ACC_3503: T33-p on ARHGEF17
GPGTLLERWSGGPGLREEDtDTPGLRRRASCRPTTKLHHHHHH
>sp|ARHGEF17|pT_ACC_3504: T35-p on ARHGEF17
GPGTERWSGGPGLREEDTDtPGLRRRASCRPTTAAKLHHHHHH
>sp|ARHGEF17|pT_ACC_3505: T396-p on ARHGEF17
GPGTLASPAGSRGSSRYSStETLKDDDLWSSRGSGKLHHHHHH
>sp|ARHGEF17|pT_ACC_3506: T530-p on ARHGEF17
GPGTGQLEPIPIPAPASPGtRPTLKDLTATLRRAKKLHHHHHH
>sp|ARHGEF17|pT_ACC_3507: T574-p on ARHGEF17
GPGTPRTSALKSSSSELLLtGPGAEEDPLPLIVQDKLHHHHHH
>sp|ARHGEF17|pT_ACC_3508: T702-p on ARHGEF17
GPGTDSLGGWALVSPETPPtPGALRRRRKVPPSGSKLHHHHHH
>sp|ARHGEF17|pT_ACC_3509: T751-p on ARHGEF17
GPGTDPIPQRHRAATSEEPtGFSVDSNLLGSLSPKKLHHHHHH
>sp|ARHGEF17|pT_ACC_3510: T809-p on ARHGEF17
GPGTKGYQEVIQSIVQGPGtLGRVVDDRIAGKAPKKLHHHHHH
>sp|ARHGEF17|pT_ACC_3511: T898-p on ARHGEF17
GPGTAQSERALPEALPPPAtAHRNFHLDPKLADILKLHHHHHH
>sp|ARHGEF17|pT_ACC_3512: T944-p on ARHGEF17
GPGTSSHQELRRDEGSQDQtGSLSRARPSSRHVRHKLHHHHHH
>sp|ARHGEF18|pT_ACC_3513: T1095-p on ARHGEF18
GPGTKQQLLLNKLMGKDEStSRNRRSLSPILPGRHKLHHHHHH
>sp|ARHGEF18|pT_ACC_3514: T1157-p on ARHGEF18
GPGTTALLPGPPAPSPLPAtPLSAKEDASKEDVIFKLHHHHHH
>sp|ARHGEF18|pT_ACC_3515: T212-p on ARHGEF18
GPGTFKQTADDSLSLTSPNtESIFVEDPYTASLRSKLHHHHHH
>sp|ARHGEF18|pT_ACC_3516: T412-p on ARHGEF18
GPGTSIVRRLGVQECILLVtQRITKYPVLVERIIQKLHHHHHH
>sp|ARHGEF18|pT_ACC_3517: T416-p on ARHGEF18
GPGTRLGVQECILLVTQRItKYPVLVERIIQNTEAKLHHHHHH
>sp|ARHGEF18|pT_ACC_3518: T724-p on ARHGEF18
GPGTAEDGGSSTGPPRRAEtFAGYDCTNSPTKNGSKLHHHHHH
>sp|ARHGEF18|pT_ACC_3519: T731-p on ARHGEF18
GPGTTGPPRRAETFAGYDCtNSPTKNGSFKKKVSSKLHHHHHH
>sp|ARHGEF18|pT_ACC_3520: T735-p on ARHGEF18
GPGTRRAETFAGYDCTNSPtKNGSFKKKVSSTDPRKLHHHHHH
>sp|ARHGEF18|pT_ACC_3521: T747-p on ARHGEF18
GPGTNSPTKNGSFKKKVSStDPRPRDWRGPPNSPDKLHHHHHH
>sp|ARHGEF18|pT_ACC_3522: T794-p on ARHGEF18
GPGTQVVEAPGTESDPRLPtVLESELVQRIQTLSQKLHHHHHH
>sp|ARHGEF18|pT_ACC_3523: T844-p on ARHGEF18
GPGTRAAIQEREKQFRLQStRGNLLLEQERQRNFEKLHHHHHH
>sp|ARHGEF18|pT_ACC_3524: T960-p on ARHGEF18
GPGTERERLELLRRLKKQNtAPGALPPDTLAEAQPKLHHHHHH
>sp|ARHGEF19|pT_ACC_3525: T533-p on ARHGEF19
GPGTRITRLKMLVENILKRtAQGSEDEDMATKAFNKLHHHHHH
>sp|ARHGEF19|pT_ACC_3526: T544-p on ARHGEF19
GPGTILKRTAQGSEDEDMAtKAFNALKELVQECNAKLHHHHHH
>sp|ARHGEF2|pT_ACC_3527: T115-p on ARHGEF2
GPGTKNNTALQSVSLRSKTtIRERPSSAIYPSDSFKLHHHHHH
>sp|ARHGEF2|pT_ACC_3528: T152-p on ARHGEF2
GPGTSRRGRSSLSLAKSVStTNIAGHFNDESPLGLKLHHHHHH
>sp|ARHGEF2|pT_ACC_3529: T153-p on ARHGEF2
GPGTRRGRSSLSLAKSVSTtNIAGHFNDESPLGLRKLHHHHHH
>sp|ARHGEF2|pT_ACC_3530: T175-p on ARHGEF2
GPGTNDESPLGLRRILSQStDSLNMRNRTLSVESLKLHHHHHH
>sp|ARHGEF2|pT_ACC_3531: T184-p on ARHGEF2
GPGTRILSQSTDSLNMRNRtLSVESLIDEAEVIYSKLHHHHHH
>sp|ARHGEF2 iso2|pT_ACC_3532: T184-p on ARHGEF2 iso2
GPGTRILSQSTDSLNMRNRtLSVESLIDEEVIYSEKLHHHHHH
>sp|ARHGEF2|pT_ACC_3533: T310-p on ARHGEF2
GPGTSQLLERRRQALCPGStRNFVIHRLGDLLISQKLHHHHHH
>sp|ARHGEF2|pT_ACC_3534: T392-p on ARHGEF2
GPGTRHGVQECILLVTQRItKYPLLISRILQHSHGKLHHHHHH
>sp|ARHGEF2|pT_ACC_3535: T455-p on ARHGEF2
GPGTARLQEIYNRMDPRAQtPVPGKGPFGREELLRKLHHHHHH
>sp|ARHGEF2 iso2|pT_ACC_3536: T678-p on ARHGEF2 iso2
GPGTGLKDLLVGPGVELLLtPREPALPLEPDSGGNKLHHHHHH
>sp|ARHGEF2|pT_ACC_3537: T679-p on ARHGEF2
GPGTGLKDLLVGPGVELLLtPREPALPLEPDSGGNKLHHHHHH
>sp|ARHGEF2|pT_ACC_3538: T695-p on ARHGEF2
GPGTPREPALPLEPDSGGNtSPGVTANGEARTFNGKLHHHHHH
>sp|ARHGEF2|pT_ACC_3539: T8-p on ARHGEF2
GPGTMSRIESLtRARIDRSRELASKTRKLHHHHHH
>sp|ARHGEF2|pT_ACC_3540: T802-p on ARHGEF2
GPGTAGRAGAAPVAPEKQAtELALLQRQHALLQEEKLHHHHHH
>sp|ARHGEF2|pT_ACC_3541: T830-p on ARHGEF2
GPGTQEELRRCRRLGEERAtEAGSLEARLRESEQAKLHHHHHH
>sp|ARHGEF2|pT_ACC_3542: T945-p on ARHGEF2
GPGTLGSPEERLQDSSDPDtGSEEEGSSRLSPPHSKLHHHHHH
>sp|SGEF|pT_ACC_3543: T370-p on SGEF
GPGTSSLGRIKKKMLKGQGtFDGEENAVLYQNYKEKLHHHHHH
>sp|SGEF|pT_ACC_3544: T76-p on SGEF
GPGTAAQIPAQVPTASDSRtVHRSPLLLGAQRRAVKLHHHHHH
>sp|SGEF|pT_ACC_3545: T775-p on SGEF
GPGTMLLGAETQSERARWItALGHSSGKPPADRTSKLHHHHHH
>sp|RGNEF|pT_ACC_3546: T105-p on RGNEF
GPGTTYVDNMACRLARLLVtQANRLTACSHQTLLTKLHHHHHH
>sp|RGNEF|pT_ACC_3547: T1312-p on RGNEF
GPGTSQSCEDSCGDSVLADtLSSHDVPGSPTASLVKLHHHHHH
>sp|RGNEF|pT_ACC_3548: T1323-p on RGNEF
GPGTVLADTLSSHDVPGSPtASLVTGGREGRGCSDKLHHHHHH
>sp|RGNEF|pT_ACC_3549: T569-p on RGNEF
GPGTSRSYSCSSPKISLGKtRLVRELTVCSSSEEQKLHHHHHH
>sp|RGNEF|pT_ACC_3550: T700-p on RGNEF
GPGTNANVHKGCKDAAPACtKKFQEKYNKNKPQTIKLHHHHHH
>sp|RGNEF|pT_ACC_3551: T748-p on RGNEF
GPGTPSSSVPVGLPTGRREtVGQVHPLSRSVPGTTKLHHHHHH
>sp|RGNEF|pT_ACC_3552: T762-p on RGNEF
GPGTETVGQVHPLSRSVPGtTLESFRRSATSLESEKLHHHHHH
>sp|RGNEF|pT_ACC_3553: T763-p on RGNEF
GPGTTVGQVHPLSRSVPGTtLESFRRSATSLESESKLHHHHHH
>sp|ARHGEF33|pT_ACC_3554: T268-p on ARHGEF33
GPGTLENVLCETSLAAKRQtVALELLESERKYVINKLHHHHHH
>sp|ARHGEF33|pT_ACC_3555: T512-p on ARHGEF33
GPGTLLQPYPSAPSSGPAItHLMPPVKKSQQQQSLKLHHHHHH
>sp|ARHGEF33 iso2|pT_ACC_3556: T838-p on ARHGEF33 iso2
GPGTKLFKKKSSGSEYREKtNENPSMDPSPTKQDFKLHHHHHH
>sp|ARHGEF33 iso2|pT_ACC_3557: T849-p on ARHGEF33 iso2
GPGTYREKTNENPSMDPSPtKQDFFRNRLALANDLKLHHHHHH
>sp|ARHGEF35|pT_ACC_3558: T100-p on ARHGEF35
GPGTDVEPNQESLVAEACDtPEHWEAVPQSLAGRQKLHHHHHH
>sp|ARHGEF35|pT_ACC_3559: T74-p on ARHGEF35
GPGTTQQSELRDVCDYAIEtMPSFPKEGSADVEPNKLHHHHHH
>sp|ARHGEF37|pT_ACC_3560: T242-p on ARHGEF37
GPGTEQLTLRERLARINTHtLSKKTTRLSQLLKQEKLHHHHHH
>sp|ARHGEF37|pT_ACC_3561: T247-p on ARHGEF37
GPGTRERLARINTHTLSKKtTRLSQLLKQEAGLIPKLHHHHHH
>sp|ARHGEF37|pT_ACC_3562: T514-p on ARHGEF37
GPGTQALLSRYGPGKLYQVtSNISGTGTLDLTLPRKLHHHHHH
>sp|ARHGEF37|pT_ACC_3563: T590-p on ARHGEF37
GPGTELRRQAGLNKDPRCLtPEPSPALVPSIPTMNKLHHHHHH
>sp|ARHGEF38|pT_ACC_3564: T34-p on ARHGEF38
GPGTLAFLRSRLYMLERRKtDTVVESSVSGDHSGTKLHHHHHH
>sp|ARHGEF38|pT_ACC_3565: T36-p on ARHGEF38
GPGTFLRSRLYMLERRKTDtVVESSVSGDHSGTLRKLHHHHHH
>sp|ARHGEF38|pT_ACC_3566: T49-p on ARHGEF38
GPGTTDTVVESSVSGDHSGtLRRSQSDRTEYNQKLKLHHHHHH
>sp|ARHGEF39|pT_ACC_3567: T33-p on ARHGEF39
GPGTRWERKRACTARELLEtERRYQEQLGLVATYFKLHHHHHH
>sp|ARHGEF4|pT_ACC_3568: T286-p on ARHGEF4
GPGTEDGGAEAQSSKDQMRtNVINEILSTERDYIKKLHHHHHH
>sp|ARHGEF4|pT_ACC_3569: T328-p on ARHGEF4
GPGTQCRKRADMFSEEQLRtIFGNIEDIYRCQKAFKLHHHHHH
>sp|ARHGEF4 iso4|pT_ACC_3570: T644-p on ARHGEF4 iso4
GPGTNASKQQVTGKPKGRRtAAPPPRLPGPYPADIKLHHHHHH
>sp|SOLO|pT_ACC_3571: T1074-p on SOLO
GPGTLLGRARGPDGPWGVGtPRMERKRSISAQQRLKLHHHHHH
>sp|SOLO|pT_ACC_3572: T1321-p on SOLO
GPGTPEGGSEMFVYKQAFKtADMGLTENIGDSGLCKLHHHHHH
>sp|SOLO|pT_ACC_3573: T1406-p on SOLO
GPGTIGNKPFLDIKALGERtLSALLTGRAARTRASKLHHHHHH
>sp|SOLO|pT_ACC_3574: T1412-p on SOLO
GPGTLDIKALGERTLSALLtGRAARTRASVAVSSFKLHHHHHH
>sp|SOLO|pT_ACC_3575: T1492-p on SOLO
GPGTPRNSPSLQPPHPGSStPTLASRGILGLSRQSKLHHHHHH
>sp|SOLO|pT_ACC_3576: T270-p on SOLO
GPGTSPTDAEGSPGLSRVRtVPTRKGAGGKGRHRRKLHHHHHH
>sp|SOLO|pT_ACC_3577: T371-p on SOLO
GPGTRGGGGGGQGAEGPPGtPRRTGKGNRRKKRAAKLHHHHHH
>sp|SOLO|pT_ACC_3578: T495-p on SOLO
GPGTLCMAGHTGPEGPLSDtPTPPLETVQEGKGDNKLHHHHHH
>sp|SOLO|pT_ACC_3579: T497-p on SOLO
GPGTMAGHTGPEGPLSDTPtPPLETVQEGKGDNIPKLHHHHHH
>sp|ARHGEF5|pT_ACC_3580: T100-p on ARHGEF5
GPGTDVEPNQESLVAEACDtPEHWEAVPQSLAGRQKLHHHHHH
>sp|ARHGEF5|pT_ACC_3581: T1121-p on ARHGEF5
GPGTNKEIQSQQRLESLSEtPGPSSPRQPRKALVSKLHHHHHH
>sp|ARHGEF5|pT_ACC_3582: T1277-p on ARHGEF5
GPGTRVYLPYVTNQTYQERtFQSLMNSNSNFREVLKLHHHHHH
>sp|ARHGEF5|pT_ACC_3583: T494-p on ARHGEF5
GPGTIDQNSQQEESRLRKGtVSSQGTEVVFASASVKLHHHHHH
>sp|ARHGEF5|pT_ACC_3584: T514-p on ARHGEF5
GPGTGTEVVFASASVTPPRtPDSAPPSPAEAYPITKLHHHHHH
>sp|ARHGEF5|pT_ACC_3585: T645-p on ARHGEF5
GPGTELPQRPPKPAIYSSVtPRRDRRSGRDYSTVSKLHHHHHH
>sp|ARHGEF5|pT_ACC_3586: T658-p on ARHGEF5
GPGTSVTPRRDRRSGRDYStVSASPTALSTLKQDSKLHHHHHH
>sp|ARHGEF5|pT_ACC_3587: T735-p on ARHGEF5
GPGTRIHEPLPPPPPQRRDtHPSVVETDGHARVVVKLHHHHHH
>sp|ARHGEF5|pT_ACC_3588: T74-p on ARHGEF5
GPGTTQQSELRDVCDYAIEtMPSFPKEGSADVEPNKLHHHHHH
>sp|ARHGEF5|pT_ACC_3589: T804-p on ARHGEF5
GPGTRPLPSTPDSSHHAQAtPRWRYNKPLPPTPDLKLHHHHHH
>sp|ARHGEF5|pT_ACC_3590: T816-p on ARHGEF5
GPGTAQATPRWRYNKPLPPtPDLPQPHLPPISAPGKLHHHHHH
>sp|ARHGEF5|pT_ACC_3591: T849-p on ARHGEF5
GPGTRIYRPLPPLPIIDPPtEPPPLPPKSRGRSRSKLHHHHHH
>sp|ARHGEF5|pT_ACC_3592: T972-p on ARHGEF5
GPGTSEHPEAPAREPLRRTtPQQGASGPGRSPVGQKLHHHHHH
>sp|ARHGEF6|pT_ACC_3593: T133-p on ARHGEF6
GPGTPCGRSSSLSAANTSQtNPQGAVSSTVSGLQRKLHHHHHH
>sp|ARHGEF6|pT_ACC_3594: T504-p on ARHGEF6
GPGTGFIYQGKIPIAGTVVtRLDEIEGNDCTFEITKLHHHHHH
>sp|ARHGEF6|pT_ACC_3595: T573-p on ARHGEF6
GPGTKTSSSSCSAHSSFSStGQPRGPLEPPQIIKPKLHHHHHH
>sp|ARHGEF6|pT_ACC_3596: T635-p on ARHGEF6
GPGTSKSPKTMKKFLHKRKtERKPSEEEYVIRKSTKLHHHHHH
>sp|ARHGEF6|pT_ACC_3597: T650-p on ARHGEF6
GPGTTERKPSEEEYVIRKStAALEEDAQILKVIEAKLHHHHHH
>sp|ARHGEF6|pT_ACC_3598: T701-p on ARHGEF6
GPGTPQVLLPEEEKLIIEEtRSNGQTIMEEKSLVDKLHHHHHH
>sp|ARHGEF6|pT_ACC_3599: T717-p on ARHGEF6
GPGTRSNGQTIMEEKSLVDtVYALKDEVRELKQENKLHHHHHH
>sp|ARHGEF7|pT_ACC_3600: T127-p on ARHGEF7
GPGTLYQGQNFNKVLSSLVtLNKVTADIGLGSDSVKLHHHHHH
>sp|ARHGEF7|pT_ACC_3601: T254-p on ARHGEF7
GPGTREVKASEKPVSPKSGtLKSPPKGFDTTAINKKLHHHHHH
>sp|ARHGEF7|pT_ACC_3602: T264-p on ARHGEF7
GPGTSPKSGTLKSPPKGFDtTAINKSYYNVVLQNIKLHHHHHH
>sp|ARHGEF7 iso1|pT_ACC_3603: T526-p on ARHGEF7 iso1
GPGTPERKPSDEEFASRKStAALEEDAQILKVIEAKLHHHHHH
>sp|ARHGEF7|pT_ACC_3604: T528-p on ARHGEF7
GPGTASPRMSGFIYQGKLPtTGMTITKLEDSENHRKLHHHHHH
>sp|ARHGEF7 iso1|pT_ACC_3605: T551-p on ARHGEF7 iso1
GPGTLKVIEAYCTSAKTRQtLNSSSRKESAPQVLLKLHHHHHH
>sp|ARHGEF7 iso1|pT_ACC_3606: T577-p on ARHGEF7 iso1
GPGTPQVLLPEEEKIIVEEtKSNGQTVIEEKSLVDKLHHHHHH
>sp|ARHGEF7|pT_ACC_3607: T580-p on ARHGEF7
GPGTDLQEWVEHLQKQTKVtSVGNPTIKPHSVPSHKLHHHHHH
>sp|ARHGEF7|pT_ACC_3608: T603-p on ARHGEF7
GPGTKPHSVPSHTLPSHPVtPSSKHADSKPAPLTPKLHHHHHH
>sp|ARHGEF7|pT_ACC_3609: T617-p on ARHGEF7
GPGTVTPSSKHADSKPAPLtPAYHTLPHPSHHGTPKLHHHHHH
>sp|ARHGEF7|pT_ACC_3610: T704-p on ARHGEF7
GPGTPERKPSDEEFASRKStAALEEDAQILKVIEAKLHHHHHH
>sp|ARHGEF7|pT_ACC_3611: T722-p on ARHGEF7
GPGTLEEDAQILKVIEAYCtSAKTRQTLNSTWQGTKLHHHHHH
>sp|ARHGEF9|pT_ACC_3612: T2-p on ARHGEF9
GPGTMtLLITGDSIVSAEAVWKLHHHHHH
>sp|ARID1A|pT_ACC_3613: T1065-p on ARID1A
GPGTDLYRLYVSVKEIGGLtQVNKNKKWRELATNLKLHHHHHH
>sp|ARID1A|pT_ACC_3614: T1078-p on ARID1A
GPGTGLTQVNKNKKWRELAtNLNVGTSSSAASSLKKLHHHHHH
>sp|ARID1A|pT_ACC_3615: T1168-p on ARID1A
GPGTSMAEGGDLKPPTPAStPHSQIPPLPGMSRSNKLHHHHHH
>sp|ARID1A|pT_ACC_3616: T1206-p on ARID1A
GPGTFNDGSDSTFQKRNSMtPNPGYQPSMNTSDMMKLHHHHHH
>sp|ARID1A|pT_ACC_3617: T1348-p on ARID1A
GPGTQQRHDSYGNQFSTQGtPSGSPFPSQQTTMYQKLHHHHHH
>sp|ARID1A|pT_ACC_3618: T1376-p on ARID1A
GPGTMYQQQQQNYKRPMDGtYGPPAKRHEGEMYSVKLHHHHHH
>sp|ARID1A|pT_ACC_3619: T1514-p on ARID1A
GPGTQGRNDMTYNYANRQStGSAPQGPAYHGVNRTKLHHHHHH
>sp|ARID1A|pT_ACC_3620: T1599-p on ARID1A
GPGTQVSSPAPLPRPMENRtSPSKSPFLHSGMKMQKLHHHHHH
>sp|ARID1A|pT_ACC_3621: T1660-p on ARID1A
GPGTSVEATQPVLKQRRRLtMKDIGTPEAWRVMMSKLHHHHHH
>sp|ARID1A|pT_ACC_3622: T1743-p on ARID1A
GPGTFGILKEYEVGDPGQRtLLDPGRFSKVSSPAPKLHHHHHH
>sp|ARID1A|pT_ACC_3623: T1888-p on ARID1A
GPGTPCPPAPRKHVTTAEGtPGTTDQEGPPPDGPPKLHHHHHH
>sp|ARID1A|pT_ACC_3624: T1891-p on ARID1A
GPGTPAPRKHVTTAEGTPGtTDQEGPPPDGPPEKRKLHHHHHH
>sp|ARID1A|pT_ACC_3625: T1923-p on ARID1A
GPGTTATMDDMLSTRSSTLtEDGAKSSEAIKESSKKLHHHHHH
>sp|ARID1A|pT_ACC_3626: T238-p on ARID1A
GPGTPPPAPAYALSSPRGGtPGSGAAAAAGSKPPPKLHHHHHH
>sp|ARID1A|pT_ACC_3627: T286-p on ARID1A
GPGTFGAMGGGGPSAAGGGtPQPTATPTLNQLLTSKLHHHHHH
>sp|ARID1A|pT_ACC_3628: T377-p on ARID1A
GPGTMSPGSSGGGGQPLARtPQPSSPMDQMGKMRPKLHHHHHH
>sp|ARID1B|pT_ACC_3629: T1024-p on ARID1B
GPGTSKLPLPLKADGKEEGtPQPESKSKKSSSSTTKLHHHHHH
>sp|ARID1B|pT_ACC_3630: T1040-p on ARID1B
GPGTPQPESKSKKSSSSTTtGEKITKVYELGNEPEKLHHHHHH
>sp|ARID1B iso3|pT_ACC_3631: T1091-p on ARID1B iso3
GPGTPGWPKTPSSPKSSSStTTGEKITKVYELGNEKLHHHHHH
>sp|ARID1B|pT_ACC_3632: T1114-p on ARID1B
GPGTGLAQVNKNKKWRELAtNLNVGTSSSAASSLKKLHHHHHH
>sp|ARID1B|pT_ACC_3633: T1181-p on ARID1B
GPGTQPPSPANSGSLQGPQtPQSTGSNSMAEVPGDKLHHHHHH
>sp|ARID1B|pT_ACC_3634: T1211-p on ARID1B
GPGTDLKPPTPASTPHGQMtPMQGGRSSTISVHDPKLHHHHHH
>sp|ARID1B|pT_ACC_3635: T1242-p on ARID1B
GPGTFSDVSDSSFPKRNSMtPNAPYQQGMSMPDVMKLHHHHHH
>sp|ARID1B|pT_ACC_3636: T2011-p on ARID1B
GPGTKDEWWWDCLEVLRDNtLVTLANISGQLDLSAKLHHHHHH
>sp|ARID1B|pT_ACC_3637: T2028-p on ARID1B
GPGTVTLANISGQLDLSAYtESICLPILDGLLHWMKLHHHHHH
>sp|ARID1B|pT_ACC_3638: T2072-p on ARID1B
GPGTVGPNSVLSPQRLVLEtLCKLSIQDNNVDLILKLHHHHHH
>sp|ARID1B|pT_ACC_3639: T505-p on ARID1B
GPGTWAAAQQRSHPAMSPGtPGPTMGRSQGSPMDPKLHHHHHH
>sp|ARID1B|pT_ACC_3640: T509-p on ARID1B
GPGTQQRSHPAMSPGTPGPtMGRSQGSPMDPMVMKKLHHHHHH
>sp|ARID2|pT_ACC_3641: T1072-p on ARID2
GPGTSSLIKQLLLPKRGPStPGGKLILPAPQIPPPKLHHHHHH
>sp|ARID2|pT_ACC_3642: T1316-p on ARID2
GPGTDSSLPPSNSGKIQSEtNQCSLISNGPSLELGKLHHHHHH
>sp|ARID2|pT_ACC_3643: T1540-p on ARID2
GPGTETVAGIPNKVGVRIVtISDPNNAGCSATMVAKLHHHHHH
>sp|ARID2|pT_ACC_3644: T1723-p on ARID2
GPGTAGSQKSSTKQPTVGGtSSTPRAQKAIVNHPSKLHHHHHH
>sp|ARID2|pT_ACC_3645: T1726-p on ARID2
GPGTQKSSTKQPTVGGTSStPRAQKAIVNHPSAALKLHHHHHH
>sp|ARID2|pT_ACC_3646: T653-p on ARID2
GPGTGIPHGSQTIGNHFQRtPVANQSSNLTATQMSKLHHHHHH
>sp|ARID2|pT_ACC_3647: T676-p on ARID2
GPGTNLTATQMSFPVQGVHtVAQTVSRIPQNPSPHKLHHHHHH
>sp|ARID2|pT_ACC_3648: T680-p on ARID2
GPGTTQMSFPVQGVHTVAQtVSRIPQNPSPHTHQQKLHHHHHH
>sp|ARID2|pT_ACC_3649: T692-p on ARID2
GPGTVAQTVSRIPQNPSPHtHQQQNAPVTVIQSKAKLHHHHHH
>sp|Bright|pT_ACC_3650: T408-p on Bright
GPGTPAPKIKKEEDSAIPItVPGRLPVSLAGHPVVKLHHHHHH
>sp|Bright|pT_ACC_3651: T568-p on Bright
GPGTGGGGSSSNAGGRGGNtGTSGGQAGPAGLSTPKLHHHHHH
>sp|Bright|pT_ACC_3652: T582-p on Bright
GPGTNTGTSGGQAGPAGLStPSTSTSNNSLPKLHHHHHH
>sp|Bright|pT_ACC_3653: T98-p on Bright
GPGTDGPPGSEEEDAAREGtPGSPGRGREGPGEEHKLHHHHHH
>sp|ARID3B|pT_ACC_3654: T384-p on ARID3B
GPGTSSSGTNTSSPRISPAtTLRKGDGAPVTTVPVKLHHHHHH
>sp|ARID3B|pT_ACC_3655: T75-p on ARID3B
GPGTPSGSTPLGPLARVPPtAAVAQVFERGNMNSEKLHHHHHH
>sp|ARID3C|pT_ACC_3656: T183-p on ARID3C
GPGTVWREVTRGLSLPTTItSAAFTLRTQYMKYLYKLHHHHHH
>sp|RbBP1|pT_ACC_3657: T1105-p on RbBP1
GPGTTPKRTSAAAKNEKNGtGQSSDSEDLPVLDNSKLHHHHHH
>sp|RbBP1|pT_ACC_3658: T1124-p on RbBP1
GPGTSDSEDLPVLDNSSKCtPVKHLNVSKPQKLARKLHHHHHH
>sp|RbBP1|pT_ACC_3659: T133-p on RbBP1
GPGTETLDQLPLTNPEHFGtPVIAKKTNRGRRSSLKLHHHHHH
>sp|RbBP1|pT_ACC_3660: T151-p on RbBP1
GPGTIAKKTNRGRRSSLPVtEDEKEEESSEEEDEDKLHHHHHH
>sp|RbBP1|pT_ACC_3661: T298-p on RbBP1
GPGTPAEENDEEKEKEAKKtEEEVPEEELDPEERDKLHHHHHH
>sp|RbBP1|pT_ACC_3662: T498-p on RbBP1
GPGTEIEEEKTEDKLKDNDtENKDVDDDYETAEKKKLHHHHHH
>sp|RbBP1|pT_ACC_3663: T524-p on RbBP1
GPGTTAEKKENELLLGRKNtPKQKEKKIKKQEDSDKLHHHHHH
>sp|RbBP1|pT_ACC_3664: T686-p on RbBP1
GPGTLKSTLSSNMPYGLSKtANSEGKSDSCSSDSEKLHHHHHH
>sp|RbBP1|pT_ACC_3665: T702-p on RbBP1
GPGTANSEGKSDSCSSDSEtEDALEKNLINEELSLKLHHHHHH
>sp|RbBP1|pT_ACC_3666: T842-p on RbBP1
GPGTSLELSSLDNKNFSSAtEDEIDQCVKEKKLKRKLHHHHHH
>sp|ARID4B|pT_ACC_3667: T1022-p on ARID4B
GPGTRKAEFPSSGSNSVLNtPPTTPESPSSVTVTEKLHHHHHH
>sp|ARID4B|pT_ACC_3668: T1025-p on ARID4B
GPGTEFPSSGSNSVLNTPPtTPESPSSVTVTEGSRKLHHHHHH
>sp|ARID4B|pT_ACC_3669: T1026-p on ARID4B
GPGTFPSSGSNSVLNTPPTtPESPSSVTVTEGSRQKLHHHHHH
>sp|ARID4B|pT_ACC_3670: T1036-p on ARID4B
GPGTNTPPTTPESPSSVTVtEGSRQQSSVTVSEPLKLHHHHHH
>sp|ARID4B|pT_ACC_3671: T1150-p on ARID4B
GPGTSHKATVVNNKKKGKGtNSSDSEELSAGESITKLHHHHHH
>sp|ARID4B|pT_ACC_3672: T126-p on ARID4B
GPGTERHFAESETLDQLPLtNPEHFGTPVIGKKTNKLHHHHHH
>sp|ARID4B|pT_ACC_3673: T133-p on ARID4B
GPGTETLDQLPLTNPEHFGtPVIGKKTNRGRRSNHKLHHHHHH
>sp|ARID4B|pT_ACC_3674: T507-p on ARID4B
GPGTKKPEDNENLDDKDDDtTRVDESLNIKVEAEEKLHHHHHH
>sp|ARID4B|pT_ACC_3675: T508-p on ARID4B
GPGTKPEDNENLDDKDDDTtRVDESLNIKVEAEEEKLHHHHHH
>sp|ARID4B|pT_ACC_3676: T672-p on ARID4B
GPGTPKNCKLRRLSKPPFQtNPSPEMVSKLDLTDAKLHHHHHH
>sp|ARID4B iso2|pT_ACC_3677: T707-p on ARID4B iso2
GPGTSPERLRKDIEVLSEDtDYEEDEVTKKRKDVKKLHHHHHH
>sp|ARID4B|pT_ACC_3678: T793-p on ARID4B
GPGTSPERLRKDIEVLSEDtDYEEDEVTKKRKDVKKLHHHHHH
>sp|ARID4B|pT_ACC_3679: T830-p on ARID4B
GPGTSSKPQIKRGKRRYCNtEECLKTGSPGKKEEKKLHHHHHH
>sp|ARID4B|pT_ACC_3680: T836-p on ARID4B
GPGTKRGKRRYCNTEECLKtGSPGKKEEKAKNKESKLHHHHHH
>sp|ARID4B|pT_ACC_3681: T874-p on ARID4B
GPGTNSSSDEDEEETKAKMtPTKKYNGLEEKRKSLKLHHHHHH
>sp|ARID4B|pT_ACC_3682: T90-p on ARID4B
GPGTYQEAVINKLTDASWYtVVFDDGDEKTLRRSSKLHHHHHH
>sp|ARID5A|pT_ACC_3683: T106-p on ARID5A
GPGTKIYKAVEKLGAYELVtGRRLWKNVYDELGGSKLHHHHHH
>sp|ARID5A|pT_ACC_3684: T313-p on ARID5A
GPGTPQSPKGLTENSRHRLtPQEGLQAPGGSLREEKLHHHHHH
>sp|ARID5A|pT_ACC_3685: T430-p on ARID5A
GPGTACWVSPMAKVPAESPtLPPTFPSSPGLGSKRKLHHHHHH
>sp|ARID5A|pT_ACC_3686: T434-p on ARID5A
GPGTSPMAKVPAESPTLPPtFPSSPGLGSKRSLEEKLHHHHHH
>sp|ARID5A|pT_ACC_3687: T580-p on ARID5A
GPGTHRLCPASSAWHAPPVtTYAAPHFFHLNTKLKLHHHHHH
>sp|ARID5A|pT_ACC_3688: T581-p on ARID5A
GPGTRLCPASSAWHAPPVTtYAAPHFFHLNTKLKLHHHHHH
>sp|Mrf-2|pT_ACC_3689: T131-p on Mrf-2
GPGTDFSKWRCGFHAGPVKtEALGRNGQKEALLKYKLHHHHHH
>sp|Mrf-2|pT_ACC_3690: T539-p on Mrf-2
GPGTSNSEKVAEEAGEKGPtPPLPSAPLAPEKDSAKLHHHHHH
>sp|Mrf-2|pT_ACC_3691: T645-p on Mrf-2
GPGTVDQLGSDDIHNALKQtPKVLVVQSFDMFKDKKLHHHHHH
>sp|Mrf-2|pT_ACC_3692: T675-p on Mrf-2
GPGTKDLTGPMNENHGLNYtPLLYSRGNPGIMSPLKLHHHHHH
>sp|ARIH1|pT_ACC_3693: T199-p on ARIH1
GPGTMPCQICYLNYPNSYFtGLECGHKFCMQCWSEKLHHHHHH
>sp|ARIH2OS|pT_ACC_3694: T125-p on ARIH2OS
GPGTASLPDRGRPTVARVAtGSRLEGLFSAASLKLKLHHHHHH
>sp|ARIH2OS|pT_ACC_3695: T144-p on ARIH2OS
GPGTLEGLFSAASLKLSALtQSLTRVRQAPTASGAKLHHHHHH
>sp|ARL1|pT_ACC_3696: T44-p on ARL1
GPGTGKTTILYRLQVGEVVtTIPTIGFNVETVTYKKLHHHHHH
>sp|ARL13B|pT_ACC_3697: T385-p on ARL13B
GPGTESPTPPPPPPPVGWGtPKVTRLPKLEPLGETKLHHHHHH
>sp|ARL14EP|pT_ACC_3698: T155-p on ARL14EP
GPGTESDGRTAKALRSLQFtNPGRQTEFAPETGKRKLHHHHHH
>sp|ARL17|pT_ACC_3699: T94-p on ARL17
GPGTQHFFQNTKGARSPGStHQGSLASGVLPIKCSKLHHHHHH
>sp|ARL2|pT_ACC_3700: T47-p on ARL2
GPGTILKKFNGEDIDTISPtLGFNIKTLEHRGFKLKLHHHHHH
>sp|ARL3|pT_ACC_3701: T32-p on ARL3
GPGTEVRILLLGLDNAGKTtLLKQLASEDISHITPKLHHHHHH
>sp|ARL3|pT_ACC_3702: T46-p on ARL3
GPGTTTLLKQLASEDISHItPTQGFNIKSVQSQGFKLHHHHHH
>sp|ARL4A|pT_ACC_3703: T113-p on ARL4A
GPGTFVVDSVDVERMEEAKtELHKITRISENQGVPKLHHHHHH
>sp|ARL5C|pT_ACC_3704: T18-p on ARL5C
GPGTQLIAKLMSIFGNQEHtVIIVGLDNEGKTTILKLHHHHHH
>sp|ARL5C|pT_ACC_3705: T30-p on ARL5C
GPGTQEHTVIIVGLDNEGKtTILYRFLTNEVVHMCKLHHHHHH
>sp|ARL6IP4|pT_ACC_3706: T232-p on ARL6IP4
GPGTSRNCSASTSQGRKAStAPGAEASPSPCITERKLHHHHHH
>sp|ARL6IP4 iso2|pT_ACC_3707: T232-p on ARL6IP4 iso2
GPGTSRNCSASTSQGRKAStAPGAEERSKQKARRRKLHHHHHH
>sp|ARL6IP4|pT_ACC_3708: T256-p on ARL6IP4
GPGTSPCITERSKQKARRRtRSSSSSSSSSSSSSSKLHHHHHH
>sp|ARL6IP4|pT_ACC_3709: T343-p on ARL6IP4
GPGTQWHRSAGEEEDGPVLtDEQKSRIQAMKPMTKKLHHHHHH
>sp|ARL6IP4|pT_ACC_3710: T394-p on ARL6IP4
GPGTTRLIKGDGEVLEEIVtKERHREINKQATRGDKLHHHHHH
>sp|ARL6IP5|pT_ACC_3711: T180-p on ARL6IP5
GPGTVLDALEQQEEGINRLtDYISKVKEKLHHHHHH
>sp|ARL6IP6|pT_ACC_3712: T19-p on ARL6IP6
GPGTAESGWRSALRRRGPGtPGPVARPSYSSFTQGKLHHHHHH
>sp|ARL6IP6|pT_ACC_3713: T32-p on ARL6IP6
GPGTPGTPGPVARPSYSSFtQGDSWGEGEVDEEEGKLHHHHHH
>sp|ARL8B|pT_ACC_3714: T61-p on ARL8B
GPGTSEDMIPTVGFNMRKVtKGNVTIKIWDIGGQPKLHHHHHH
>sp|ARMC1|pT_ACC_3715: T137-p on ARMC1
GPGTNEMNSRRRKAQFFLGtTNKRAKTVVLHIDGLKLHHHHHH
>sp|ARMC1|pT_ACC_3716: T138-p on ARMC1
GPGTEMNSRRRKAQFFLGTtNKRAKTVVLHIDGLDKLHHHHHH
>sp|ARMC1|pT_ACC_3717: T93-p on ARMC1
GPGTGELGMMLSLQNVIQKtTTPGETKLLASEIYDKLHHHHHH
>sp|ARMC1|pT_ACC_3718: T95-p on ARMC1
GPGTLGMMLSLQNVIQKTTtPGETKLLASEIYDILKLHHHHHH
>sp|ARMC10|pT_ACC_3719: T28-p on ARMC10
GPGTGLLLGAGACYCIYRLtRGRRRGDRELGIRSSKLHHHHHH
>sp|ARMC10|pT_ACC_3720: T338-p on ARMC10
GPGTALVDHHDAEVKEKVVtIIPKIKLHHHHHH
>sp|ARMC10 iso2|pT_ACC_3721: T50-p on ARMC10 iso2
GPGTDRELGIRSSKSAEDLtDGSYDDVLNAEQLQKKLHHHHHH
>sp|ARMC2|pT_ACC_3722: T247-p on ARMC2
GPGTRASSCPSSSDLSRLQtKAVPKADLQEEDAEIKLHHHHHH
>sp|ARMC2|pT_ACC_3723: T439-p on ARMC2
GPGTINLIKQINENIKKCGtFLPNSGHLLVQVTATKLHHHHHH
>sp|ARMC2|pT_ACC_3724: T452-p on ARMC2
GPGTCGTFLPNSGHLLVQVtATLRNLVDSSLVRSKKLHHHHHH
>sp|ARMC3|pT_ACC_3725: T273-p on ARMC3
GPGTANCLEDMDTMVQIQQtGGLKKLLSFAENSTIKLHHHHHH
>sp|ARMC3|pT_ACC_3726: T88-p on ARMC3
GPGTTKLLTHEDKIVRRNAtMIFGILASNNDVKKLKLHHHHHH
>sp|ARMC5|pT_ACC_3727: T503-p on ARMC5
GPGTPASPAPTPTSLRAPRtQRTPGRSPAAAIEEPKLHHHHHH
>sp|ARMC5|pT_ACC_3728: T506-p on ARMC5
GPGTPAPTPTSLRAPRTQRtPGRSPAAAIEEPWGRKLHHHHHH
>sp|ARMC6|pT_ACC_3729: T18-p on ARMC6
GPGTERCCSRYSSGASIGCtPTSTQAKMVSKRIAQKLHHHHHH
>sp|ARMC6|pT_ACC_3730: T283-p on ARMC6
GPGTMIVQENKGLKVLIEAtKAFLDNPGILSELCGKLHHHHHH
>sp|ARMC6|pT_ACC_3731: T299-p on ARMC6
GPGTKAFLDNPGILSELCGtLSRLAIRNEFCQEVVKLHHHHHH
>sp|ARMC6|pT_ACC_3732: T350-p on ARMC6
GPGTRDQSGVQELVKQVLStLRAIAGNDDVKDAIVKLHHHHHH
>sp|ARMC8|pT_ACC_3733: T255-p on ARMC8
GPGTFVKMLQRDKPIEMQLtSAKCLTYMCRAGAIRKLHHHHHH
>sp|ARMC8|pT_ACC_3734: T261-p on ARMC8
GPGTRDKPIEMQLTSAKCLtYMCRAGAIRTDDNCIKLHHHHHH
>sp|ARMC8|pT_ACC_3735: T7-p on ARMC8
GPGTMACLLEtPIRMSVLSEVTASSRKLHHHHHH
>sp|ARMC9|pT_ACC_3736: T655-p on ARMC9
GPGTANVQWSGDEPLQRPVtPGGHRNGYPVVEDQHKLHHHHHH
>sp|ARMC9|pT_ACC_3737: T671-p on ARMC9
GPGTPGGHRNGYPVVEDQHtPPQTAQHARNGHPQAKLHHHHHH
>sp|ARMCX1|pT_ACC_3738: T451-p on ARMCX1
GPGTNHNDLVVKVKVLKVLtKLKLHHHHHH
>sp|ARMCX2|pT_ACC_3739: T225-p on ARMCX2
GPGTGVASPTEAAEAPVPAtPTGAAAPTGAAESPGKLHHHHHH
>sp|ARMCX2|pT_ACC_3740: T233-p on ARMCX2
GPGTAEAPVPATPTGAAAPtGAAESPGTSGSPRTAKLHHHHHH
>sp|ARMCX2|pT_ACC_3741: T241-p on ARMCX2
GPGTPTGAAAPTGAAESPGtSGSPRTAVVPGTSAAKLHHHHHH
>sp|ARMCX2|pT_ACC_3742: T247-p on ARMCX2
GPGTPTGAAESPGTSGSPRtAVVPGTSAAKKATPGKLHHHHHH
>sp|ARMCX2|pT_ACC_3743: T253-p on ARMCX2
GPGTSPGTSGSPRTAVVPGtSAAKKATPGAHTGAIKLHHHHHH
>sp|ARMCX2|pT_ACC_3744: T260-p on ARMCX2
GPGTPRTAVVPGTSAAKKAtPGAHTGAIPKATSATKLHHHHHH
>sp|ARMCX2|pT_ACC_3745: T272-p on ARMCX2
GPGTKKATPGAHTGAIPKAtSATGAVPKGGGKGVTKLHHHHHH
>sp|ARMCX2|pT_ACC_3746: T62-p on ARMCX2
GPGTAGTGARARAGLRAGFtIDLGSGFSPPTPVRAKLHHHHHH
>sp|ARMCX2|pT_ACC_3747: T73-p on ARMCX2
GPGTRAGFTIDLGSGFSPPtPVRAEAEDRAQDEASKLHHHHHH
>sp|ARMCX3|pT_ACC_3748: T116-p on ARMCX3
GPGTARRAVQKRASPNSDDtVLSPQELQKVLCLVEKLHHHHHH
>sp|ARMCX4|pT_ACC_3749: T141-p on ARMCX4
GPGTYYIYKFTKGRAQSVRtLARNGSTVKMETVVGKLHHHHHH
>sp|ARMCX4|pT_ACC_3750: T148-p on ARMCX4
GPGTKGRAQSVRTLARNGStVKMETVVGVQSQTLAKLHHHHHH
>sp|ARMCX4|pT_ACC_3751: T332-p on ARMCX4
GPGTLAVPREVAKMGATNKtGIVDETKTRALEETVKLHHHHHH
>sp|ARMCX4|pT_ACC_3752: T340-p on ARMCX4
GPGTKMGATNKTGIVDETKtRALEETVLIPRAFPSKLHHHHHH
>sp|ARMCX5|pT_ACC_3753: T46-p on ARMCX5
GPGTNGKTQAEAVAEAELKtESVTQAKAGDGAMTRKLHHHHHH
>sp|ARMCX5|pT_ACC_3754: T50-p on ARMCX5
GPGTQAEAVAEAELKTESVtQAKAGDGAMTRTHTVKLHHHHHH
>sp|ARMCX5|pT_ACC_3755: T74-p on ARMCX5
GPGTMTRTHTVTYREAMAVtREVIKVEDTTKTRVMKLHHHHHH
>sp|ARMCX6|pT_ACC_3756: T166-p on ARMCX6
GPGTQDINSHLASLSMARNtSPTPDPTVREALCAPKLHHHHHH
>sp|ARMT1|pT_ACC_3757: T168-p on ARMT1
GPGTESIIALCTHLQQLIRtIEDLDENQLKDEFFKKLHHHHHH
>sp|ARNT|pT_ACC_3758: T11-p on ARNT
GPGTMAATTANPEMtSDVPSLGPAIASGNSKLHHHHHH
>sp|ARNT|pT_ACC_3759: T352-p on ARNT
GPGTLVAIGRLQVTSSPNCtDMSNVCQPTEFISRHKLHHHHHH
>sp|ARNT|pT_ACC_3760: T593-p on ARNT
GPGTPATQQLFSQGNTFPPtPRPAENFRNSGLAPPKLHHHHHH
>sp|ARNT|pT_ACC_3761: T636-p on ARNT
GPGTMLAQISRHSNPTQGAtPTWTPTTRSGFSAQQKLHHHHHH
>sp|ARNT|pT_ACC_3762: T638-p on ARNT
GPGTAQISRHSNPTQGATPtWTPTTRSGFSAQQVAKLHHHHHH
>sp|ARNT|pT_ACC_3763: T640-p on ARNT
GPGTISRHSNPTQGATPTWtPTTRSGFSAQQVATQKLHHHHHH
>sp|BMAL1|pT_ACC_3764: T21-p on BMAL1
GPGTMDISSTISDFMSPGPtDLLSSSLGTSGVDCNKLHHHHHH
>sp|BMAL1|pT_ACC_3765: T224-p on BMAL1
GPGTSSSDTAPRERLIDAKtGLPVKTDITPGPSRLKLHHHHHH
>sp|BMAL1|pT_ACC_3766: T294-p on BMAL1
GPGTFCTIHSTGYLKSWPPtKMGLDEDNEPDNEGCKLHHHHHH
>sp|BMAL1|pT_ACC_3767: T400-p on BMAL1
GPGTLAECHRQVLQTREKItTNCYKFKIKDGSFITKLHHHHHH
>sp|BMAL1|pT_ACC_3768: T401-p on BMAL1
GPGTAECHRQVLQTREKITtNCYKFKIKDGSFITLKLHHHHHH
>sp|BMAL1|pT_ACC_3769: T44-p on BMAL1
GPGTGTSGVDCNRKRKGSStDYQESMDTDKDDPHGKLHHHHHH
>sp|BMAL1|pT_ACC_3770: T477-p on BMAL1
GPGTSMDSMLPSGEGGPKRtHPTVPGIPGGTRAGAKLHHHHHH
>sp|BMAL1|pT_ACC_3771: T480-p on BMAL1
GPGTSMLPSGEGGPKRTHPtVPGIPGGTRAGAGKIKLHHHHHH
>sp|BMAL1|pT_ACC_3772: T488-p on BMAL1
GPGTGPKRTHPTVPGIPGGtRAGAGKIGRMIAEEIKLHHHHHH
>sp|BMAL1|pT_ACC_3773: T52-p on BMAL1
GPGTRKRKGSSTDYQESMDtDKDDPHGRLEYTEHQKLHHHHHH
>sp|BMAL1|pT_ACC_3774: T527-p on BMAL1
GPGTSSPSSCGSSPLNITStPPPDASSPGGKKILNKLHHHHHH
>sp|ARNTL2|pT_ACC_3775: T148-p on ARNTL2
GPGTMIPQCNPMARKLDKLtVLRMAVQHLRSLKGLKLHHHHHH
>sp|ARPC1B|pT_ACC_3776: T183-p on ARPC1B
GPGTIFSAYIKEVEERPAPtPWGSKMPFGELMFESKLHHHHHH
>sp|ARPC1B|pT_ACC_3777: T21-p on ARPC1B
GPGTFLVEPISCHAWNKDRtQIAICPNNHEVHIYEKLHHHHHH
>sp|ARPC1B|pT_ACC_3778: T297-p on ARPC1B
GPGTGGRLDVPKQSSQRGLtARERFQNLDKKASSEKLHHHHHH
>sp|ARPC1B|pT_ACC_3779: T315-p on ARPC1B
GPGTERFQNLDKKASSEGGtAAGAGLDSLHKNSVSKLHHHHHH
>sp|ARPC1B|pT_ACC_3780: T89-p on ARPC1B
GPGTRNAYVWTLKGRTWKPtLVILRINRAARCVRWKLHHHHHH
>sp|ARPC2|pT_ACC_3781: T151-p on ARPC2
GPGTKEGENRAVIHYRDDEtMYVESKKDRVTVVFSKLHHHHHH
>sp|ARPC2|pT_ACC_3782: T194-p on ARPC2
GPGTKVFMQEFKEGRRASHtAPQVLFSHREPPLELKLHHHHHH
>sp|ARPC2|pT_ACC_3783: T296-p on ARPC2
GPGTRPDAEKKEMKTITGKtFSSRKLHHHHHH
>sp|ARPC3|pT_ACC_3784: T13-p on ARPC3
GPGTMPAYHSSLMDPDtKLIGNMALLPIRSQFKLHHHHHH
>sp|ARPC4|pT_ACC_3785: T4-p on ARPC4
GPGTMTAtLRPYLSAVRATLQAAKLHHHHHH
>sp|ARPC5|pT_ACC_3786: T146-p on ARPC5
GPGTKALAAGGVGSIVRVLtARKTVKLHHHHHH
>sp|ARPC5L|pT_ACC_3787: T68-p on ARPC5L
GPGTMLRAFHAALRNSPVNtKNQAVKERAQGVVLKKLHHHHHH
>sp|ARPIN|pT_ACC_3788: T112-p on ARPIN
GPGTMSSYKVEAKGDTDRLtPEALKGLVNKPELLAKLHHHHHH
>sp|ARPP-19|pT_ACC_3789: T79-p on ARPP-19
GPGTDYNMAKAKMKNKQLPtAAPDKTEVTGDHIPTKLHHHHHH
>sp|ARPP-19|pT_ACC_3790: T94-p on ARPP-19
GPGTTAAPDKTEVTGDHIPtPQDLPQRKPSLVASKKLHHHHHH
>sp|ARPP-21|pT_ACC_3791: T156-p on ARPP-21
GPGTYTDSTGIDLHEFLINtLKNNSRDRMILLKMEKLHHHHHH
>sp|ARPP-21|pT_ACC_3792: T215-p on ARPP-21
GPGTHRVAAYFGLDHNVDQtGKSVIINKTSSTRIPKLHHHHHH
>sp|ARPP-21|pT_ACC_3793: T381-p on ARPP-21
GPGTDSDSSNRNLKPAMTKtASFGGITVLTRGDSTKLHHHHHH
>sp|ARPP-21 iso2|pT_ACC_3794: T88-p on ARPP-21 iso2
GPGTEESSARPGGESLQDQtLKLHHHHHH
>sp|ARRB1|pT_ACC_3795: T275-p on ARRB1
GPGTDTVAPSSTFCKVYTLtPFLANNREKRGLALDKLHHHHHH
>sp|ARRB1 iso2|pT_ACC_3796: T342-p on ARRB1 iso2
GPGTLVVSRGGDVAVELPFtLMHPKPKEEPPHREVKLHHHHHH
>sp|ARRB1|pT_ACC_3797: T410-p on ARRB1
GPGTRLKGMKDDKEEEEDGtGSPQLNNRKLHHHHHH
>sp|ARRB2|pT_ACC_3798: T20-p on ARRB2
GPGTPGTRVFKKSSPNCKLtVYLGKRDFVDHLDKVKLHHHHHH
>sp|ARRB2|pT_ACC_3799: T276-p on ARRB2
GPGTDQVSPSSTFCKVYTItPLLSDNREKRGLALDKLHHHHHH
>sp|ARRB2|pT_ACC_3800: T382-p on ARRB2
GPGTVPVDTNLIEFDTNYAtDDDIVFEDFARLRLKKLHHHHHH
>sp|ARRDC1|pT_ACC_3801: T117-p on ARRDC1
GPGTGPFGKIVHQVRAAIHtPRFSKDHKCSLVFYIKLHHHHHH
>sp|ARRDC1|pT_ACC_3802: T58-p on ARRDC1
GPGTVTCIGSCGVSNKANDtAWVVEEGYFNSSLSLKLHHHHHH
>sp|ARRDC2|pT_ACC_3803: T115-p on ARRDC2
GPGTPPGRHEFLFSFQLPPtLVTSFEGKHGSVRYCKLHHHHHH
>sp|ARRDC2|pT_ACC_3804: T118-p on ARRDC2
GPGTRHEFLFSFQLPPTLVtSFEGKHGSVRYCIKAKLHHHHHH
>sp|ARRDC2 iso2|pT_ACC_3805: T88-p on ARRDC2 iso2
GPGTAAETYLRRRQLLLRDtGETTTLPPGRHEFLFKLHHHHHH
>sp|ARRDC2|pT_ACC_3806: T96-p on ARRDC2
GPGTVVSHRATLLAPDTGEtTTLPPGRHEFLFSFQKLHHHHHH
>sp|ARRDC4|pT_ACC_3807: T37-p on ARRDC4
GPGTLVFEDERKGCYSSGEtVAGHVLLEASEPVALKLHHHHHH
>sp|ARRDC5|pT_ACC_3808: T283-p on ARRDC5
GPGTVSTFNLPLLLSVSSStQDGEIMHTRYELVTTKLHHHHHH
>sp|ARSB|pT_ACC_3809: T164-p on ARSB
GPGTGMYRKECLPTRRGFDtYFGYLLGSEDYYSHEKLHHHHHH
>sp|ARSB|pT_ACC_3810: T190-p on ARSB
GPGTYYSHERCTLIDALNVtRCALDFRDGEEVATGKLHHHHHH
>sp|ARSB|pT_ACC_3811: T204-p on ARSB
GPGTVTRCALDFRDGEEVAtGYKNMYSTNIFTKRAKLHHHHHH
>sp|ARSI|pT_ACC_3812: T302-p on ARSI
GPGTYNNSVIIFSSDNGGQtFSGGSNWPLRGRKGTKLHHHHHH
>sp|ARSJ|pT_ACC_3813: T347-p on ARSJ
GPGTPTAGGSNWPLRGSKGtYWEGGIRAVGFVHSPKLHHHHHH
>sp|ART3|pT_ACC_3814: T250-p on ART3
GPGTQEGAGNNLILQSINKtCSHYECAFLGGLKTEKLHHHHHH
>sp|ART3|pT_ACC_3815: T320-p on ART3
GPGTKNQKLEDHGVKILEPtQIPGMKIPEPFPLPEKLHHHHHH
>sp|ART4|pT_ACC_3816: T16-p on ART4
GPGTMGPLINRCKKILLPTtVPPATMRIWLLGGLLKLHHHHHH
>sp|ART4|pT_ACC_3817: T21-p on ART4
GPGTNRCKKILLPTTVPPAtMRIWLLGGLLPFLLLKLHHHHHH
>sp|ARV1|pT_ACC_3818: T22-p on ARV1
GPGTSGLQQGKGNVDGVAAtPTAASASCQYRCIECKLHHHHHH
>sp|ARVCF|pT_ACC_3819: T102-p on ARVCF
GPGTPDVLEETVTVEEDPGtPTSHVSIVTSEDGTTKLHHHHHH
>sp|ARVCF|pT_ACC_3820: T104-p on ARVCF
GPGTVLEETVTVEEDPGTPtSHVSIVTSEDGTTRRKLHHHHHH
>sp|ARVCF|pT_ACC_3821: T111-p on ARVCF
GPGTVEEDPGTPTSHVSIVtSEDGTTRRTETKVTKKLHHHHHH
>sp|ARVCF|pT_ACC_3822: T228-p on ARVCF
GPGTPRAGPLGPGPGDGCFtLPGHREAFPVGPEPGKLHHHHHH
>sp|ARVCF|pT_ACC_3823: T265-p on ARVCF
GPGTLPERFQAEPYGLEDDtRSLAADDEGGPELEPKLHHHHHH
>sp|ARVCF|pT_ACC_3824: T284-p on ARVCF
GPGTAADDEGGPELEPDYGtATRRRPECGRGLHTRKLHHHHHH
>sp|ARVCF|pT_ACC_3825: T322-p on ARVCF
GPGTDGGELADERPAFPMVtAPLAQPERGSMGSLDKLHHHHHH
>sp|ARVCF|pT_ACC_3826: T642-p on ARVCF
GPGTFHQGKKDGEMDRNFDtLDLPKRTEAAKGFELKLHHHHHH
>sp|ARVCF|pT_ACC_3827: T838-p on ARVCF
GPGTSHVLQTVWSYKELRGtLQKDGWTKARFQSAAKLHHHHHH
>sp|ARVCF|pT_ACC_3828: T872-p on ARVCF
GPGTKGPKGALSPGGFDDStLPLVDKSLEGEKTGSKLHHHHHH
>sp|ARVCF|pT_ACC_3829: T903-p on ARVCF
GPGTRDVIPMDALGPDGYStVDRRERRPRGASSAGKLHHHHHH
>sp|AS3MT|pT_ACC_3830: T104-p on AS3MT
GPGTSQLVGEKGHVTGIDMtKGQVEVAEKYLDYHMKLHHHHHH
>sp|AS3MT|pT_ACC_3831: T99-p on AS3MT
GPGTDCYVLSQLVGEKGHVtGIDMTKGQVEVAEKYKLHHHHHH
>sp|ASAH1|pT_ACC_3832: T197-p on ASAH1
GPGTLKPLTVNLDFQRNNKtVFKASSFAGYVGMLTKLHHHHHH
>sp|ASAH1|pT_ACC_3833: T253-p on ASAH1
GPGTEWILGKKDVMWIGFLtRTVLENSTSYEEAKNKLHHHHHH
>sp|ASAH1|pT_ACC_3834: T255-p on ASAH1
GPGTILGKKDVMWIGFLTRtVLENSTSYEEAKNLLKLHHHHHH
>sp|ASAH1|pT_ACC_3835: T360-p on ASAH1
GPGTSQENISFETMYDVLStKPVLNKLTVYTTLIDKLHHHHHH
>sp|ASAH1|pT_ACC_3836: T42-p on ASAH1
GPGTWTEDCRKSTYPPSGPtYRGAVPWYTINLDLPKLHHHHHH
>sp|ASAH2|pT_ACC_3837: T702-p on ASAH2
GPGTNQTHQTFLTVEKYEAtSTSWQIVCNDASWETKLHHHHHH
>sp|ASAH2B|pT_ACC_3838: T87-p on ASAH2B
GPGTNQTHQTFLTVEKYEAtSTSWQIVCNDASWETKLHHHHHH
>sp|DDEF1|pT_ACC_3839: T1048-p on DDEF1
GPGTRDAIQKQASEDSNDLtPTLPETPVPLPRKINKLHHHHHH
>sp|DDEF1|pT_ACC_3840: T1054-p on DDEF1
GPGTQASEDSNDLTPTLPEtPVPLPRKINTGKNKVKLHHHHHH
>sp|DDEF1|pT_ACC_3841: T1097-p on DDEF1
GPGTNDDELTFIEGEVIIVtGEEDQEWWIGHIEGQKLHHHHHH
>sp|DDEF1|pT_ACC_3842: T34-p on DDEF1
GPGTNRMPDQISVSEFIAEtTEDYNSPTTSSFTTRKLHHHHHH
>sp|DDEF1|pT_ACC_3843: T372-p on DDEF1
GPGTSHATSNRQPAKLNLLtCQVKPNAEDKKSFDLKLHHHHHH
>sp|DDEF1|pT_ACC_3844: T758-p on DDEF1
GPGTSSISPQDKLALPGFStPRDKQRLSYGAFTNQKLHHHHHH
>sp|DDEF1|pT_ACC_3845: T837-p on DDEF1
GPGTLSKKRPPPPPPGHKRtLSDPPSPLPHGPPNKKLHHHHHH
>sp|DDEF1|pT_ACC_3846: T915-p on DDEF1
GPGTKVALRKTDHLSLDKAtIPPEIFQKSSQLAELKLHHHHHH
>sp|DDEF2|pT_ACC_3847: T336-p on DDEF2
GPGTKVWQKRKCSVKNGFLtISHGTANRPPAKLNLKLHHHHHH
>sp|DDEF2|pT_ACC_3848: T556-p on DDEF2
GPGTADNAAKLHSLCEAVKtRDIFGLLQAYADGVDKLHHHHHH
>sp|DDEF2 iso2|pT_ACC_3849: T798-p on DDEF2 iso2
GPGTSAPPLPPRNVGKDPLtPTPPPPVAKTPSVMEKLHHHHHH
>sp|DDEF2 iso2|pT_ACC_3850: T800-p on DDEF2 iso2
GPGTPPLPPRNVGKDPLTPtPPPPVAKTPSVMEALKLHHHHHH
>sp|DDEF2|pT_ACC_3851: T845-p on DDEF2
GPGTPLPPLRVTSTNPLTPtPPPPVAKTPSVMEALKLHHHHHH
>sp|DDEF2|pT_ACC_3852: T900-p on DDEF2
GPGTSRLPQKKPAPGADKStPLTNKGQPRGPVDLSKLHHHHHH
>sp|DDEF2|pT_ACC_3853: T903-p on DDEF2
GPGTPQKKPAPGADKSTPLtNKGQPRGPVDLSATEKLHHHHHH
>sp|DDEFL1|pT_ACC_3854: T545-p on DDEFL1
GPGTYIMAKYVEHRFARRCtPEPQRLWTAICNRDLKLHHHHHH
>sp|DDEFL1|pT_ACC_3855: T743-p on DDEFL1
GPGTISNKTYETVASLGAAtPQGESEDCPPPLPVKKLHHHHHH
>sp|DDEFL1|pT_ACC_3856: T890-p on DDEFL1
GPGTRRNVPVGITEGDGSRtGSLPASSVQLLQDKLHHHHHH
>sp|ASB11|pT_ACC_3857: T16-p on ASB11
GPGTMEDGPVFYGFKNIFItMFATFFFFKLLIKVFKLHHHHHH
>sp|ASB11|pT_ACC_3858: T20-p on ASB11
GPGTPVFYGFKNIFITMFAtFFFFKLLIKVFLALLKLHHHHHH
>sp|ASB11|pT_ACC_3859: T83-p on ASB11
GPGTPLHEAAAQGRLLALKtLIAQGVNVNLVTINRKLHHHHHH
>sp|ASB15|pT_ACC_3860: T146-p on ASB15
GPGTLEKGVWPNTKNDKGEtPLLIAVKKGSYDMVSKLHHHHHH
>sp|ASB16|pT_ACC_3861: T319-p on ASB16
GPGTLRYGARAEVPNGAGHtPMDCALQAVQDSPNWKLHHHHHH
>sp|ASB16-AS1|pT_ACC_3862: T172-p on ASB16-AS1
GPGTLPGSPSLLLPAATWRtWGQESKVLRKILKAWKLHHHHHH
>sp|ASB17|pT_ACC_3863: T270-p on ASB17
GPGTELLHLCRLTIRNQLLtNNMLPDGIFSLLIPAKLHHHHHH
>sp|ASB18|pT_ACC_3864: T254-p on ASB18
GPGTLGRGAHVDARNGRGEtALSAACGAARRPDEHKLHHHHHH
>sp|ASB3|pT_ACC_3865: T270-p on ASB3
GPGTAQMGHTKILDLLIPLtNRACDTGLNKVSPVYKLHHHHHH
>sp|ASB4|pT_ACC_3866: T109-p on ASB4
GPGTLLDHNATINCRPNGKtPLHVACEMANVDCVKKLHHHHHH
>sp|ASB6|pT_ACC_3867: T206-p on ASB6
GPGTENIRLLLEGGADVKAtTKDGDTVFTCIIFLLKLHHHHHH
>sp|ASB8|pT_ACC_3868: T241-p on ASB8
GPGTMPREVARDPQLCEKLtVLCSAPGTLKTLARYKLHHHHHH
>sp|ASB8|pT_ACC_3869: T249-p on ASB8
GPGTPQLCEKLTVLCSAPGtLKTLARYAVRRSLGLKLHHHHHH
>sp|ASB9|pT_ACC_3870: T225-p on ASB9
GPGTASEELACLLMDFGADtQAKNAEGKRPVELVPKLHHHHHH
>sp|ASCC1|pT_ACC_3871: T154-p on ASCC1
GPGTNGVISARTRIDVLLDtFRRKQPFTHFLAFFLKLHHHHHH
>sp|ASCC1|pT_ACC_3872: T25-p on ASCC1
GPGTRIDGRNYRKNPVQEQtYQHEEDEEDFYQGSMKLHHHHHH
>sp|ASCC1|pT_ACC_3873: T327-p on ASCC1
GPGTLFRKDPNAEGRYNLYtAEGKYIFKERESFDGKLHHHHHH
>sp|ASCC2|pT_ACC_3874: T233-p on ASCC2
GPGTGANTTPQKLEERGRLtPSDMPLLELKDIVLYKLHHHHHH
>sp|ASCC2|pT_ACC_3875: T530-p on ASCC2
GPGTSQLDRNLDREMKPDPtPLLTSRHNVFQNDEFKLHHHHHH
>sp|ASCC2|pT_ACC_3876: T564-p on ASCC2
GPGTSRDSVDLSRVHKGKStRKEENTRSLLNDKRAKLHHHHHH
>sp|ASCC2|pT_ACC_3877: T744-p on ASCC2
GPGTKKEANKATRANHNRRtMADRKRSKGMIPSKLHHHHHH
>sp|ASCC3|pT_ACC_3878: T1104-p on ASCC3
GPGTIVRALFEIALRKRWPtMTYRLLNLSKVIDKRKLHHHHHH
>sp|ASCC3|pT_ACC_3879: T1106-p on ASCC3
GPGTRALFEIALRKRWPTMtYRLLNLSKVIDKRLWKLHHHHHH
>sp|ASCC3|pT_ACC_3880: T1480-p on ASCC3
GPGTVLEVIVSRTNFISSHtEKPVRIVGLSTALANKLHHHHHH
>sp|ASCC3|pT_ACC_3881: T1491-p on ASCC3
GPGTISSHTEKPVRIVGLStALANARDLADWLNIKKLHHHHHH
>sp|ASCC3|pT_ACC_3882: T1611-p on ASCC3
GPGTMENIIATVRDSNLKLtLAFGIGMHHAGLHERKLHHHHHH
>sp|ASCC3|pT_ACC_3883: T1745-p on ASCC3
GPGTVLSDHLNAEIAGGTItSKQDALDYITWTYFFKLHHHHHH
>sp|ASCC3|pT_ACC_3884: T1915-p on ASCC3
GPGTSRAMLPCPDYDTDTKtVLDQALRVCQAMLDVKLHHHHHH
>sp|ASCC3|pT_ACC_3885: T209-p on ASCC3
GPGTLDYKKFLNEHLQEACtPELKPVEKTNGSFLWKLHHHHHH
>sp|ASCC3|pT_ACC_3886: T234-p on ASCC3
GPGTNGSFLWCEVEKYLNStLKEMTEVPRVEDLCCKLHHHHHH
>sp|ASCC3|pT_ACC_3887: T565-p on ASCC3
GPGTFSRRLEPLGIIVKELtGDMQLSKSEILRTQMKLHHHHHH
>sp|ASCC3|pT_ACC_3888: T578-p on ASCC3
GPGTELTGDMQLSKSEILRtQMLVTTPEKWDVVTRKLHHHHHH
>sp|ASCC3|pT_ACC_3889: T584-p on ASCC3
GPGTQLSKSEILRTQMLVTtPEKWDVVTRKSVGDVKLHHHHHH
>sp|ASCC3|pT_ACC_3890: T592-p on ASCC3
GPGTRTQMLVTTPEKWDVVtRKSVGDVALSQIVRLKLHHHHHH
>sp|ASCC3|pT_ACC_3891: T973-p on ASCC3
GPGTGRKLDKAQMIRFEERtGYFSSTDLGRTASHYKLHHHHHH
>sp|ASCL2|pT_ACC_3892: T42-p on ASCL2
GPGTASPELLRCSRRRRPAtAETGGGAAAVARRNEKLHHHHHH
>sp|ASCL2|pT_ACC_3893: T45-p on ASCL2
GPGTELLRCSRRRRPATAEtGGGAAAVARRNERERKLHHHHHH
>sp|ASCL3|pT_ACC_3894: T168-p on ASCL3
GPGTAETKNNPGKVSSMIAtTSHHADPMFRIVKLHHHHHH
>sp|ASCL3|pT_ACC_3895: T169-p on ASCL3
GPGTETKNNPGKVSSMIATtSHHADPMFRIVKLHHHHHH
>sp|ASF1A|pT_ACC_3896: T120-p on ASF1A
GPGTEFIRVGYYVNNEYTEtELRENPPVKPDFSKLKLHHHHHH
>sp|ASF1A|pT_ACC_3897: T157-p on ASF1A
GPGTSNPRVTRFHINWEDNtEKLEDAESSNPNLQSKLHHHHHH
>sp|ASF1A|pT_ACC_3898: T176-p on ASF1A
GPGTEDAESSNPNLQSLLStDALPSASKGWSTSENKLHHHHHH
>sp|ASF1B|pT_ACC_3899: T179-p on ASF1B
GPGTETQDPSLGCGLPLNCtPIKGLGLPGCIPGLLKLHHHHHH
>sp|ASGR1|pT_ACC_3900: T2-p on ASGR1
GPGTMtKEYQDLQHLDNEESDKLHHHHHH
>sp|ASH1L|pT_ACC_3901: T1454-p on ASH1L
GPGTYHKKKHKLLRQEAFLtTSRTPLLSMSTYPSVKLHHHHHH
>sp|ASH1L|pT_ACC_3902: T1455-p on ASH1L
GPGTHKKKHKLLRQEAFLTtSRTPLLSMSTYPSVPKLHHHHHH
>sp|ASH1L|pT_ACC_3903: T1639-p on ASH1L
GPGTRKKLTDSPGLFSAQDtSLNRLHRKESLPSNEKLHHHHHH
>sp|ASH1L|pT_ACC_3904: T1678-p on ASH1L
GPGTSQPTSDKPSQRPSEStNCSPTRKRSSSESTSKLHHHHHH
>sp|ASH1L|pT_ACC_3905: T1683-p on ASH1L
GPGTDKPSQRPSESTNCSPtRKRSSSESTSSTVNGKLHHHHHH
>sp|ASH1L|pT_ACC_3906: T226-p on ASH1L
GPGTNGGTSVTEKLAQLIAtCPPSKSSKTKPKKLGKLHHHHHH
>sp|ASH1L|pT_ACC_3907: T2339-p on ASH1L
GPGTKRRGHLSEEPSENINtPTRLTPQLQMKPMSNKLHHHHHH
>sp|ASH1L|pT_ACC_3908: T242-p on ASH1L
GPGTCPPSKSSKTKPKKLGtGTTAGLVSKDLIRKAKLHHHHHH
>sp|ASH1L|pT_ACC_3909: T2427-p on ASH1L
GPGTFMTQFSALQTARSVRtRRLAAAEENIEVARAKLHHHHHH
>sp|ASH1L|pT_ACC_3910: T244-p on ASH1L
GPGTPSKSSKTKPKKLGTGtTAGLVSKDLIRKAGVKLHHHHHH
>sp|ASH1L|pT_ACC_3911: T2507-p on ASH1L
GPGTDLITIEKQILTGYYKtVEAFDADMLKVFRNAKLHHHHHH
>sp|ASH1L|pT_ACC_3912: T2912-p on ASH1L
GPGTEKKTEESSQEPQSTCtPEERRHNQRERLNQIKLHHHHHH
>sp|ASH1L|pT_ACC_3913: T2959-p on ASH1L
GPGTTYLLEEGSGRKLRRRtLFIPENSFRKKLHHHHHH
>sp|ASH1L|pT_ACC_3914: T329-p on ASH1L
GPGTAVFINKNLGKKPGTItTVGLLSKDSGKKLGIKLHHHHHH
>sp|ASH1L|pT_ACC_3915: T78-p on ASH1L
GPGTDDGLTDAQQQFSVKEtNFSEGNLKLKIGLQAKLHHHHHH
>sp|ASH2L|pT_ACC_3916: T84-p on ASH2L
GPGTDVSGGLETESSNGKDtLEGAGDTSEVMDTQAKLHHHHHH
>sp|ASIC1|pT_ACC_3917: T316-p on ASIC1
GPGTFFDSYSITACRIDCEtRYLVENCNCRMVHMPKLHHHHHH
>sp|ASIC2 iso2|pT_ACC_3918: T134-p on ASIC2 iso2
GPGTRVHREWSRQLPFPAVtVCNNNPLRFPRLSKGKLHHHHHH
>sp|ASIC2|pT_ACC_3919: T39-p on ASIC2
GPGTSTLHGIRHIFVYGPLtIRRVLWAVAFVGSLGKLHHHHHH
>sp|ASIC3 iso2|pT_ACC_3920: T484-p on ASIC3 iso2
GPGTLGYFWNRQHSQRHSStNLTSHPSLCRHQDSLKLHHHHHH
>sp|ASIC3 iso2|pT_ACC_3921: T487-p on ASIC3 iso2
GPGTFWNRQHSQRHSSTNLtSHPSLCRHQDSLRLPKLHHHHHH
>sp|ASIC4|pT_ACC_3922: T21-p on ASIC4
GPGTAGAARRGGAALAPSLtRSLAGTHAGADSCAGKLHHHHHH
>sp|ASIC4|pT_ACC_3923: T331-p on ASIC4
GPGTASNFSVVYTRYGKCYtFNADPRSSLPSRAGGKLHHHHHH
>sp|ASIP|pT_ACC_3924: T87-p on ASIP
GPGTSSKKEASMKKVVRPRtPLSAPCVATRNSCKPKLHHHHHH
>sp|ASIP|pT_ACC_3925: T96-p on ASIP
GPGTKVVRPRTPLSAPCVAtRNSCKPPAPACCDPCKLHHHHHH
>sp|ASL|pT_ACC_3926: T103-p on ASL
GPGTIHTANERRLKELIGAtAGKLHTGRSRNDQVVKLHHHHHH
>sp|ASL|pT_ACC_3927: T90-p on ASL
GPGTAQGTFKLNSNDEDIHtANERRLKELIGATAGKLHHHHHH
>sp|ASMTL|pT_ACC_3928: T234-p on ASMTL
GPGTDLRRSVKHDSIPAADtFEDLSDVEGGGSEPTKLHHHHHH
>sp|ASMTL|pT_ACC_3929: T249-p on ASMTL
GPGTTFEDLSDVEGGGSEPtQRDAGSRDEKAEAGEKLHHHHHH
>sp|ASMTL|pT_ACC_3930: T53-p on ASMTL
GPGTVPSKFKEKLDKASFAtPYGYAMETAKQKALEKLHHHHHH
>sp|ASMTL|pT_ACC_3931: T557-p on ASMTL
GPGTVAESCKPGAGLLLVEtLLDEEKRVAQRALMQKLHHHHHH
>sp|ASMTL|pT_ACC_3932: T580-p on ASMTL
GPGTVAQRALMQSLNMLVQtEGKERSLGEYQCLLEKLHHHHHH
>sp|ASMTL|pT_ACC_3933: T61-p on ASMTL
GPGTLDKASFATPYGYAMEtAKQKALEVANRLYQKKLHHHHHH
>sp|ASMTL iso2|pT_ACC_3934: T76-p on ASMTL iso2
GPGTTAKQKALEVANRLYQtVGGLILEKPVDKQDAKLHHHHHH
>sp|ASNS|pT_ACC_3935: T545-p on ASNS
GPGTADWLSHYWMPKWINAtDPSARTLTHYKSAVKKLHHHHHH
>sp|ASNS|pT_ACC_3936: T551-p on ASNS
GPGTYWMPKWINATDPSARtLTHYKSAVKAKLHHHHHH
>sp|ASNSD1|pT_ACC_3937: T594-p on ASNSD1
GPGTGEKLLLRLAAVELGLtASALLPKRAMQFGSRKLHHHHHH
>sp|ASNSD1|pT_ACC_3938: T641-p on ASNSD1
GPGTRLQIMSLENLSIEKEtKLKLHHHHHH
>sp|ASPH|pT_ACC_3939: T128-p on ASPH
GPGTSTSEPAVPPEEAEPHtEPEEQVPVEAEPQNIKLHHHHHH
>sp|ASPH|pT_ACC_3940: T23-p on ASPH
GPGTKSSGNSSSSGSGSGStSAGSSSPGARRETKHKLHHHHHH
>sp|ASPH|pT_ACC_3941: T36-p on ASPH
GPGTGSTSAGSSSPGARREtKHGGHKNGRKGGLSGKLHHHHHH
>sp|ASPH|pT_ACC_3942: T484-p on ASPH
GPGTDNDNAKKVYEEVLSVtPNDGFAKVHYGFILKKLHHHHHH
>sp|ASPH|pT_ACC_3943: T522-p on ASPH
GPGTSIPYLKEGIESGDPGtDDGRFYFHLGDAMQRKLHHHHHH
>sp|ASPH|pT_ACC_3944: T577-p on ASPH
GPGTRSLYNVNGLKAQPWWtPKETGYTELVKSLERKLHHHHHH
>sp|ASPM|pT_ACC_3945: T1030-p on ASPM
GPGTVLKSRGIELSDEHGNtILSKDIVDRHREKTLKLHHHHHH
>sp|ASPM|pT_ACC_3946: T111-p on ASPM
GPGTFVLQPKEKIVISVNWtPLKEGRVREIMTFLVKLHHHHHH
>sp|ASPM|pT_ACC_3947: T1516-p on ASPM
GPGTFQAQKLYKRRKESILtIQKYYKAYLKGKIERKLHHHHHH
>sp|ASPM|pT_ACC_3948: T153-p on ASPM
GPGTGNAEEQKKKKRSLWDtIKKKKISASTSHNRRKLHHHHHH
>sp|ASPM|pT_ACC_3949: T178-p on ASPM
GPGTTSHNRRVSNIQNVNKtFSVSQKVDRVRSPLQKLHHHHHH
>sp|ASPM|pT_ACC_3950: T2096-p on ASPM
GPGTKITNHQHKEYLNLKKtAIKIQSVYRGIRVRRKLHHHHHH
>sp|ASPM|pT_ACC_3951: T2121-p on ASPM
GPGTGIRVRRHIQHMHRAAtFIKAMFKMHQSRISYKLHHHHHH
>sp|ASPM|pT_ACC_3952: T2138-p on ASPM
GPGTIKAMFKMHQSRISYHtMRKAAIVIQVRCRAYKLHHHHHH
>sp|ASPM|pT_ACC_3953: T2191-p on ASPM
GPGTSFRGVRVRRTLRKMQtAATLIQSNYRRYRQQKLHHHHHH
>sp|ASPM|pT_ACC_3954: T245-p on ASPM
GPGTECHGATCLPLSVRRStTYSSLHASENRELLNKLHHHHHH
>sp|ASPM|pT_ACC_3955: T246-p on ASPM
GPGTCHGATCLPLSVRRSTtYSSLHASENRELLNVKLHHHHHH
>sp|ASPM|pT_ACC_3956: T2490-p on ASPM
GPGTKKLQEMQRAAVLIQAtFRMYRTYITFQTWKHKLHHHHHH
>sp|ASPM|pT_ACC_3957: T2730-p on ASPM
GPGTIVVIQNYYRLYVRVKtERKNFLAVQKSVRTIKLHHHHHH
>sp|ASPM|pT_ACC_3958: T279-p on ASPM
GPGTANVSKVSFNEKAVTEtSFNSVNVNGQRGENSKLHHHHHH
>sp|ASPM|pT_ACC_3959: T3406-p on ASPM
GPGTSRSKVVDRIYSLYKLtAHKHKMNTERILYKQKLHHHHHH
>sp|ASPM|pT_ACC_3960: T3435-p on ASPM
GPGTKQKKNSSISIPFIPEtPVRTRIVSRLKPDWVKLHHHHHH
>sp|ASPM|pT_ACC_3961: T3439-p on ASPM
GPGTNSSISIPFIPETPVRtRIVSRLKPDWVLRRDKLHHHHHH
>sp|ASPM|pT_ACC_3962: T496-p on ASPM
GPGTHSHNKQPKRRPILSAtVTKRKATCTRENQTEKLHHHHHH
>sp|ASPM|pT_ACC_3963: T563-p on ASPM
GPGTIDPILSKSKSYKNEVtPSSTTASVARKRKSDKLHHHHHH
>sp|ASPM|pT_ACC_3964: T611-p on ASPM
GPGTVREIKRIHFSPSEPKtSAVKKTKNVTTPISKKLHHHHHH
>sp|ASPM|pT_ACC_3965: T621-p on ASPM
GPGTPSEPKTSAVKKTKNVtTPISKRISNREKLNLKLHHHHHH
>sp|ASPM|pT_ACC_3966: T622-p on ASPM
GPGTSEPKTSAVKKTKNVTtPISKRISNREKLNLKKLHHHHHH
>sp|ASPM|pT_ACC_3967: T640-p on ASPM
GPGTSKRISNREKLNLKKKtDLSIFRTPISKTNKRKLHHHHHH
>sp|ASPM|pT_ACC_3968: T647-p on ASPM
GPGTEKLNLKKKTDLSIFRtPISKTNKRTKPIIAVKLHHHHHH
>sp|ASPM|pT_ACC_3969: T729-p on ASPM
GPGTDDFTVKTNISEVNAAtLLLGIENQHKISVPRKLHHHHHH
>sp|ASPM|pT_ACC_3970: T747-p on ASPM
GPGTLGIENQHKISVPRAPtKEEMSLRAYTARCRLKLHHHHHH
>sp|ASPN|pT_ACC_3971: T139-p on ASPN
GPGTGLTSLYGLILNNNKLtKIHPKAFLTTKKLRRKLHHHHHH
>sp|ASPN|pT_ACC_3972: T148-p on ASPN
GPGTLNNNKLTKIHPKAFLtTKKLRRLYLSHNQLSKLHHHHHH
>sp|ASPN|pT_ACC_3973: T335-p on ASPN
GPGTHSNSIARVGVNDFCPtVPKMKKSLYSAISLFKLHHHHHH
>sp|ASPSCR1|pT_ACC_3974: T263-p on ASPSCR1
GPGTGGQRLGGPPGPTRPLtSSSAKLPKSLSSPGGKLHHHHHH
>sp|ASS1|pT_ACC_3975: T119-p on ASS1
GPGTEIAQREGAKYVSHGAtGKGNDQVRFELSCYSKLHHHHHH
>sp|ASS1|pT_ACC_3976: T174-p on ASS1
GPGTDLMEYAKQHGIPIPVtPKNPWSMDENLMHISKLHHHHHH
>sp|ASS1|pT_ACC_3977: T219-p on ASS1
GPGTPGLYTKTQDPAKAPNtPDILEIEFKKGVPVKKLHHHHHH
>sp|ASTE1|pT_ACC_3978: T270-p on ASTE1
GPGTRILGLLNWLSHFANPtEALDNVLKYLPKKDRKLHHHHHH
>sp|ASTN2|pT_ACC_3979: T1320-p on ASTN2
GPGTPAGMVWYSILKDTKItCEEKMVSMARNTYGEKLHHHHHH
>sp|ASXL1|pT_ACC_3980: T1056-p on ASXL1
GPGTAPLSKVNGDMRLVTRtDGMVAPQSWVSRVCAKLHHHHHH
>sp|ASXL1|pT_ACC_3981: T1194-p on ASXL1
GPGTPDSCETGTGLARIEAtQAPGAPQKNCKAVPSKLHHHHHH
>sp|ASXL1|pT_ACC_3982: T1494-p on ASXL1
GPGTNFGASHSASLSLQMFtDSSTVESISLQCACSKLHHHHHH
>sp|ASXL1|pT_ACC_3983: T30-p on ASXL1
GPGTEAARLVLENYSDAPMtPKQILQVIEAEGLKEKLHHHHHH
>sp|ASXL1|pT_ACC_3984: T469-p on ASXL1
GPGTAKTDPAGLSSPHLPGtSSAAPDLEGPEFPVEKLHHHHHH
>sp|ASXL1|pT_ACC_3985: T557-p on ASXL1
GPGTLEDRQSFRNTIESVHtEKPQPTKEEPKVPPIKLHHHHHH
>sp|ASXL1|pT_ACC_3986: T844-p on ASXL1
GPGTQALDSHPTMKDPVNVtPSSTPESSPTDCLQNKLHHHHHH
>sp|ASXL2|pT_ACC_3987: T1003-p on ASXL2
GPGTRGMGALIATNTTENStREEVNERQSHPATQQKLHHHHHH
>sp|ASXL2|pT_ACC_3988: T1141-p on ASXL2
GPGTLNISTYGRGSESFRRtHSVNPEDRFCLSSPTKLHHHHHH
>sp|ASXL2|pT_ACC_3989: T1164-p on ASXL2
GPGTRFCLSSPTEALKMGYtDCKNATGESSSSKEDKLHHHHHH
>sp|ASXL2|pT_ACC_3990: T1181-p on ASXL2
GPGTCKNATGESSSSKEDDtDEESTGDEQESVTVKKLHHHHHH
>sp|ASXL2|pT_ACC_3991: T1255-p on ASXL2
GPGTQTTLSKENYLFTRGQtFDEKTLARDLIQAAQKLHHHHHH
>sp|ASXL2|pT_ACC_3992: T1260-p on ASXL2
GPGTKENYLFTRGQTFDEKtLARDLIQAAQKQMAHKLHHHHHH
>sp|ASXL2|pT_ACC_3993: T148-p on ASXL2
GPGTRKVSSSSPQSGCPSPtIPAGKVISPSQKHSKKLHHHHHH
>sp|ASXL2|pT_ACC_3994: T258-p on ASXL2
GPGTLGLGKKSFQRSERLHtRQMKRTKCADIDVETKLHHHHHH
>sp|ASXL2|pT_ACC_3995: T557-p on ASXL2
GPGTAGAGPQETNMKEPLAtLVDQSPESLKRKSSLKLHHHHHH
>sp|ASXL2|pT_ACC_3996: T62-p on ASXL2
GPGTRSGTSPLACLNAMLHtNSRGEEGIFYKVPGRKLHHHHHH
>sp|ASXL2|pT_ACC_3997: T652-p on ASXL2
GPGTSPRARFPVSITSPNRtGARTLADIKAKAQLVKLHHHHHH
>sp|ASXL2|pT_ACC_3998: T836-p on ASXL2
GPGTPQGPSSCRQEKAPSPtGPALISGASPVHCAAKLHHHHHH
>sp|ASXL2|pT_ACC_3999: T854-p on ASXL2
GPGTALISGASPVHCAADGtVELKAGPSKNIPNPSKLHHHHHH
>sp|ASXL2|pT_ACC_4000: T996-p on ASXL2
GPGTPLTAKEERGMGALIAtNTTENSTREEVNERQKLHHHHHH
>sp|ASXL3|pT_ACC_4001: T2063-p on ASXL3
GPGTAEVPSDQKQPPVTMEtTKRLSWPQSTGICSNKLHHHHHH
>sp|ASXL3|pT_ACC_4002: T2064-p on ASXL3
GPGTEVPSDQKQPPVTMETtKRLSWPQSTGICSNIKLHHHHHH
>sp|ASXL3|pT_ACC_4003: T936-p on ASXL3
GPGTRNKTHKQGSTQSRLEtSHTSKSSEPSKSPDGKLHHHHHH
>sp|ATAD1|pT_ACC_4004: T146-p on ATAD1
GPGTLYGPPGCGKTLIAKAtAKEAGCRFINLQPSTKLHHHHHH
>sp|ATAD1|pT_ACC_4005: T209-p on ATAD1
GPGTIDSFLRNRSSSDHEAtAMMKAQFMSLWDGLDKLHHHHHH
>sp|ATAD2|pT_ACC_4006: T1084-p on ATAD2
GPGTPGDRLIRHRACALRDtAYAIIKEELDEDFEQKLHHHHHH
>sp|ATAD2|pT_ACC_4007: T1132-p on ATAD2
GPGTKYAPSYYHVMPKQNStLVGDKRSDPEQNEKLKLHHHHHH
>sp|ATAD2|pT_ACC_4008: T1149-p on ATAD2
GPGTVGDKRSDPEQNEKLKtPSTPVACSTPAQLKRKLHHHHHH
>sp|ATAD2|pT_ACC_4009: T1152-p on ATAD2
GPGTKRSDPEQNEKLKTPStPVACSTPAQLKRKIRKLHHHHHH
>sp|ATAD2|pT_ACC_4010: T1158-p on ATAD2
GPGTQNEKLKTPSTPVACStPAQLKRKIRKKSNWYKLHHHHHH
>sp|ATAD2|pT_ACC_4011: T1176-p on ATAD2
GPGTQLKRKIRKKSNWYLGtIKKRRKISQAKDDSQKLHHHHHH
>sp|ATAD2|pT_ACC_4012: T1245-p on ATAD2
GPGTQNASESKLELRNNSNtCNIENELEDSRKTTAKLHHHHHH
>sp|ATAD2|pT_ACC_4013: T1258-p on ATAD2
GPGTSNTCNIENELEDSRKtTACTELRDKIACNGDKLHHHHHH
>sp|ATAD2|pT_ACC_4014: T1259-p on ATAD2
GPGTNTCNIENELEDSRKTtACTELRDKIACNGDAKLHHHHHH
>sp|ATAD2|pT_ACC_4015: T1262-p on ATAD2
GPGTNIENELEDSRKTTACtELRDKIACNGDASSSKLHHHHHH
>sp|ATAD2|pT_ACC_4016: T1323-p on ATAD2
GPGTQLITVEKALAILSQPtPSLVVDHERLKNLLKKLHHHHHH
>sp|ATAD2|pT_ACC_4017: T211-p on ATAD2
GPGTRQRMRELEDLGVFNEtEESNLNMYTRGKQKDKLHHHHHH
>sp|ATAD2|pT_ACC_4018: T302-p on ATAD2
GPGTEEENQKRYYLRQRKAtVYYQAPLEKPRHQRKKLHHHHHH
>sp|ATAD2|pT_ACC_4019: T361-p on ATAD2
GPGTKRMNRRRHAIHSSDStSSSSSEDEQHFERRRKLHHHHHH
>sp|ATAD2|pT_ACC_4020: T852-p on ATAD2
GPGTSPEETCAQVIREAKRtAPSIVYVPHIHVWWEKLHHHHHH
>sp|ATAD2|pT_ACC_4021: T971-p on ATAD2
GPGTLEVLPVAPPPEPRSLtAEEVKRLEEQEEDTFKLHHHHHH
>sp|ATAD2|pT_ACC_4022: T997-p on ATAD2
GPGTEEDTFRELRIFLRNVtHRLAIDKRFRVFTKPKLHHHHHH
>sp|ATAD2B|pT_ACC_4023: T1090-p on ATAD2B
GPGTCEEIKEARIKRGLSVtSEQINPHSTGARKTEKLHHHHHH
>sp|ATAD2B|pT_ACC_4024: T1099-p on ATAD2B
GPGTKRGLSVTSEQINPHStGARKTETRVEEAFRHKLHHHHHH
>sp|ATAD2B|pT_ACC_4025: T1173-p on ATAD2B
GPGTKKDEEDTKFADYENHtEDRKLLENGEFEVSTKLHHHHHH
>sp|ATAD2B|pT_ACC_4026: T221-p on ATAD2B
GPGTRQNRRSGEVERLRMWtDTEFENMDMYSRVKRKLHHHHHH
>sp|ATAD2B|pT_ACC_4027: T223-p on ATAD2B
GPGTNRRSGEVERLRMWTDtEFENMDMYSRVKRRRKLHHHHHH
>sp|ATAD2B|pT_ACC_4028: T311-p on ATAD2B
GPGTQAPPIVPAHQKKRENtLFDIHRSPARRSHIRKLHHHHHH
>sp|ATAD2B|pT_ACC_4029: T976-p on ATAD2B
GPGTRELRLFLRDVTKRLAtDKRFNIFSKPVDIEEKLHHHHHH
>sp|ATAD3A|pT_ACC_4030: T290-p on ATAD3A
GPGTRTAGTLFGEGFRAFVtDWDKVTATVAGLTLLKLHHHHHH
>sp|ATAD3A|pT_ACC_4031: T336-p on ATAD3A
GPGTRFIEARLGKPSLVREtSRITVLEALRHPIQVKLHHHHHH
>sp|ATAD3A|pT_ACC_4032: T340-p on ATAD3A
GPGTARLGKPSLVRETSRItVLEALRHPIQVSRRLKLHHHHHH
>sp|ATAD3A|pT_ACC_4033: T404-p on ATAD3A
GPGTNRSLYRNILMYGPPGtGKTLFAKKLALHSGMKLHHHHHH
>sp|ATAD3B|pT_ACC_4034: T288-p on ATAD3B
GPGTRFIEARLGKPSLVREtSRITVLEALRHPIQVKLHHHHHH
>sp|ATAD3B|pT_ACC_4035: T292-p on ATAD3B
GPGTARLGKPSLVRETSRItVLEALRHPIQVSRRLKLHHHHHH
>sp|ATAD3B|pT_ACC_4036: T335-p on ATAD3B
GPGTLSPSLEARVRDIAIAtRNTKKNRGLYRHILLKLHHHHHH
>sp|ATAD3B|pT_ACC_4037: T338-p on ATAD3B
GPGTSLEARVRDIAIATRNtKKNRGLYRHILLYGPKLHHHHHH
>sp|ATAD3B|pT_ACC_4038: T422-p on ATAD3B
GPGTLLFMDEADAFLRKRAtEEISKDLRATLNAFLKLHHHHHH
>sp|ATAD3C|pT_ACC_4039: T112-p on ATAD3C
GPGTRYIEARLGKPSLVREtSRITVLEALRHPIQQKLHHHHHH
>sp|ATAD3C|pT_ACC_4040: T116-p on ATAD3C
GPGTARLGKPSLVRETSRItVLEALRHPIQQVSRRKLHHHHHH
>sp|ATAD5|pT_ACC_4041: T100-p on ATAD5
GPGTKSPESVPVDSNKDCTtPLEMFSNVEFKKKRKKLHHHHHH
>sp|ATAD5|pT_ACC_4042: T1213-p on ATAD5
GPGTIGKSPKKISSPKKVVtSPRKVPPPSPKSSGPKLHHHHHH
>sp|ATAD5|pT_ACC_4043: T1664-p on ATAD5
GPGTLSEFMDNMSFLDALLtDVREQNKYGRNDFSWKLHHHHHH
>sp|ATAD5|pT_ACC_4044: T1718-p on ATAD5
GPGTQSSGELKAAAEALSFtKCSSAISKALETLNSKLHHHHHH
>sp|ATAD5|pT_ACC_4045: T38-p on ATAD5
GPGTPCKKRKKDDDTSTCKtITKYLSPLGKTRDRVKLHHHHHH
>sp|ATAD5|pT_ACC_4046: T565-p on ATAD5
GPGTLKVSSLCNNNKLSRKtSIPVKDIKLTQSKAEKLHHHHHH
>sp|ATAD5|pT_ACC_4047: T590-p on ATAD5
GPGTTQSKAESEASLLNVStPKSTRRSGRISSTPTKLHHHHHH
>sp|ATAD5|pT_ACC_4048: T594-p on ATAD5
GPGTAESEASLLNVSTPKStRRSGRISSTPTTETIKLHHHHHH
>sp|ATAD5|pT_ACC_4049: T603-p on ATAD5
GPGTVSTPKSTRRSGRISStPTTETIRGIDSDDVQKLHHHHHH
>sp|ATAD5|pT_ACC_4050: T608-p on ATAD5
GPGTSTRRSGRISSTPTTEtIRGIDSDDVQDNSQLKLHHHHHH
>sp|ATAD5|pT_ACC_4051: T660-p on ATAD5
GPGTITVPFDSESPIRMKFtRISTPKKSKKKSNKRKLHHHHHH
>sp|ATAD5|pT_ACC_4052: T664-p on ATAD5
GPGTFDSESPIRMKFTRIStPKKSKKKSNKRSEKSKLHHHHHH
>sp|ATAD5|pT_ACC_4053: T687-p on ATAD5
GPGTSNKRSEKSEATDGGFtSQIRKASNTSKNISKKLHHHHHH
>sp|ATAD5|pT_ACC_4054: T721-p on ATAD5
GPGTLIEKAKALHISRSKVtEEIAIPLRRSSRHQTKLHHHHHH
>sp|ATAD5|pT_ACC_4055: T894-p on ATAD5
GPGTGCCLWHLKPPSCPLLtKFKELNTKVIDLSKCKLHHHHHH
>sp|ATAT1|pT_ACC_4056: T261-p on ATAT1
GPGTAVEPPWPLNRAPRRAtPPAHPPPRSSSLGNSKLHHHHHH
>sp|ATAT1|pT_ACC_4057: T322-p on ATAT1
GPGTLLAADPGGSPAQRRRtRGTPPGLVAQSCCYSKLHHHHHH
>sp|ATCAY|pT_ACC_4058: T368-p on ATCAY
GPGTAPVENRSALVSEDQEtSMSKLHHHHHH
>sp|ATF-1|pT_ACC_4059: T184-p on ATF-1
GPGTVQTASGDMQTYQIRTtPSATSLPQTVVMTSPKLHHHHHH
>sp|ATF-1|pT_ACC_4060: T197-p on ATF-1
GPGTRTTPSATSLPQTVVMtSPVTLTSQTTKTDDPKLHHHHHH
>sp|ATF-1|pT_ACC_4061: T209-p on ATF-1
GPGTVVMTSPVTLTSQTTKtDDPQLKREIRLMKNRKLHHHHHH
>sp|ATF-2|pT_ACC_4062: T116-p on ATF-2
GPGTEDDIKKMPLDLSPLAtPIIRSKIEEPSVVETKLHHHHHH
>sp|ATF-2|pT_ACC_4063: T283-p on ATF-2
GPGTQPVQSEAKMRLKAALtQQHPPVTNGDTVKGHKLHHHHHH
>sp|ATF-2|pT_ACC_4064: T290-p on ATF-2
GPGTKMRLKAALTQQHPPVtNGDTVKGHGSGLVRTKLHHHHHH
>sp|ATF-2|pT_ACC_4065: T305-p on ATF-2
GPGTTNGDTVKGHGSGLVRtQSEESRPQSLQQPATKLHHHHHH
>sp|ATF-2|pT_ACC_4066: T325-p on ATF-2
GPGTSRPQSLQQPATSTTEtPASPAHTTPQTQSTSKLHHHHHH
>sp|ATF-2|pT_ACC_4067: T333-p on ATF-2
GPGTPATSTTETPASPAHTtPQTQSTSGRRRRAANKLHHHHHH
>sp|ATF-2|pT_ACC_4068: T336-p on ATF-2
GPGTSTTETPASPAHTTPQtQSTSGRRRRAANEDPKLHHHHHH
>sp|ATF-2|pT_ACC_4069: T431-p on ATF-2
GPGTKDCPVTAMQKKSGYHtADKDDSSEDISVPSSKLHHHHHH
>sp|ATF-2|pT_ACC_4070: T449-p on ATF-2
GPGTKDDSSEDISVPSSPHtEAIQHSSVSTSNGVSKLHHHHHH
>sp|ATF-2|pT_ACC_4071: T52-p on ATF-2
GPGTTNEDHLAVHKHKHEMtLKFGPARNDSVIVADKLHHHHHH
>sp|ATF-2|pT_ACC_4072: T69-p on ATF-2
GPGTKFGPARNDSVIVADQtPTPTRFLKNCEEVGLKLHHHHHH
>sp|ATF-2|pT_ACC_4073: T71-p on ATF-2
GPGTGPARNDSVIVADQTPtPTRFLKNCEEVGLFNKLHHHHHH
>sp|ATF-2|pT_ACC_4074: T73-p on ATF-2
GPGTARNDSVIVADQTPTPtRFLKNCEEVGLFNELKLHHHHHH
>sp|ATF-3|pT_ACC_4075: T162-p on ATF-3
GPGTNLHRPTCIVRAQNGRtPEDERNLFIQQIKEGKLHHHHHH
>sp|ATF-4|pT_ACC_4076: T107-p on ATF-4
GPGTKEFDLDALLGIDDLEtMPDDLLTTLDDTCDLKLHHHHHH
>sp|ATF-4|pT_ACC_4077: T114-p on ATF-4
GPGTLLGIDDLETMPDDLLtTLDDTCDLFAPLVQEKLHHHHHH
>sp|ATF-4|pT_ACC_4078: T115-p on ATF-4
GPGTLGIDDLETMPDDLLTtLDDTCDLFAPLVQETKLHHHHHH
>sp|ATF-4|pT_ACC_4079: T119-p on ATF-4
GPGTDLETMPDDLLTTLDDtCDLFAPLVQETNKQPKLHHHHHH
>sp|ATF-4|pT_ACC_4080: T293-p on ATF-4
GPGTLDKKLKKMEQNKTAAtRYRQKKRAEQEALTGKLHHHHHH
>sp|ATF6A|pT_ACC_4081: T166-p on ATF6A
GPGTDKPVTGPRNKTENGLtPKKKIQVNSKPSIQPKLHHHHHH
>sp|ATF6A|pT_ACC_4082: T296-p on ATF6A
GPGTPVNGKLSVTKPVLQStMRNVGSDIAVLRRQQKLHHHHHH
>sp|ATF6A|pT_ACC_4083: T565-p on ATF6A
GPGTRSYQDFFEAIRRRGDtFYVVSFRRDHLLLPAKLHHHHHH
>sp|ATF7 iso2|pT_ACC_4084: T101-p on ATF7 iso2
GPGTEKKAAAGPLDMSLPStPDIKIKEEEPVEEVTKLHHHHHH
>sp|ATF7 iso6|pT_ACC_4085: T101-p on ATF7 iso6
GPGTEKKAAAGPLDMSLPStPDIKIKEEEPVEVDSKLHHHHHH
>sp|ATF7|pT_ACC_4086: T112-p on ATF7
GPGTKLVAAAGPLDMSLPStPDIKIKEEEPVEVDSKLHHHHHH
>sp|ATF7|pT_ACC_4087: T156-p on ATF7
GPGTPLKEKEVTPKPVLIStPTPTIVRPGSLPLHLKLHHHHHH
>sp|ATF7|pT_ACC_4088: T160-p on ATF7
GPGTKEVTPKPVLISTPTPtIVRPGSLPLHLGYDPKLHHHHHH
>sp|ATF7|pT_ACC_4089: T330-p on ATF7
GPGTSPAQPQVSPAQPTPStGGRRRRTVDEDPDERKLHHHHHH
>sp|ATF7|pT_ACC_4090: T337-p on ATF7
GPGTSPAQPTPSTGGRRRRtVDEDPDERRQRFLERKLHHHHHH
>sp|ATF7|pT_ACC_4091: T418-p on ATF7
GPGTLLAHKDCPVTALQKKtQGYLESPKESSEPTGKLHHHHHH
>sp|ATF7|pT_ACC_4092: T42-p on ATF7
GPGTHKHKHEMTLKFGPARtDSVIIADQTPTPTRFKLHHHHHH
>sp|ATF7 iso2|pT_ACC_4093: T42-p on ATF7 iso2
GPGTHKHKHEMTLKFGPARtDSVIIADQTPTPTRFKLHHHHHH
>sp|ATF7|pT_ACC_4094: T432-p on ATF7
GPGTKTQGYLESPKESSEPtGSPAPVIQHSSATAPKLHHHHHH
>sp|ATF7|pT_ACC_4095: T486-p on ATF7
GPGTQRTELSMPIQSHVIMtPQSQSAGRKLHHHHHH
>sp|ATF7|pT_ACC_4096: T51-p on ATF7
GPGTKFGPARTDSVIIADQtPTPTRFLKNCEEVGLKLHHHHHH
>sp|ATF7|pT_ACC_4097: T53-p on ATF7
GPGTGPARTDSVIIADQTPtPTRFLKNCEEVGLFNKLHHHHHH
>sp|ATF7|pT_ACC_4098: T55-p on ATF7
GPGTARTDSVIIADQTPTPtRFLKNCEEVGLFNELKLHHHHHH
>sp|ATF7IP|pT_ACC_4099: T118-p on ATF7IP
GPGTQDDDLNCEPLSPHNItPEPVSKLPAEPVSGDKLHHHHHH
>sp|ATF7IP|pT_ACC_4100: T351-p on ATF7IP
GPGTDEKNKADNNIDANEEtLETDDTTICSDRPPEKLHHHHHH
>sp|ATF7IP|pT_ACC_4101: T432-p on ATF7IP
GPGTDNKSENILENTDSMEtDEIIPILEKLAPSEDKLHHHHHH
>sp|ATF7IP|pT_ACC_4102: T463-p on ATF7IP
GPGTELTCFSKTSLLPIDEtNPDLEEKMESSFGSPKLHHHHHH
>sp|ATF7IP|pT_ACC_4103: T677-p on ATF7IP
GPGTKRHEHPPNPPVSPGKtVNDVNSNNNMSYRNAKLHHHHHH
>sp|ATF7IP|pT_ACC_4104: T928-p on ATF7IP
GPGTISAFSTSSAAEQNSNtTPRIENQTNKTIDASKLHHHHHH
>sp|ATF7IP|pT_ACC_4105: T929-p on ATF7IP
GPGTSAFSTSSAAEQNSNTtPRIENQTNKTIDASVKLHHHHHH
>sp|ATF7IP|pT_ACC_4106: T936-p on ATF7IP
GPGTAAEQNSNTTPRIENQtNKTIDASVSKKAADSKLHHHHHH
>sp|ATF7IP|pT_ACC_4107: T970-p on ATF7IP
GPGTCGKATGSDSSGVIDLtMDDEESGASQDPKKLKLHHHHHH
>sp|ATF7IP2|pT_ACC_4108: T257-p on ATF7IP2
GPGTNNCADDILKTDECSRtSISNCESADSTWQSSKLHHHHHH
>sp|ATF7IP2|pT_ACC_4109: T507-p on ATF7IP2
GPGTEVMAVQKKLDSIIDLtKEGLSNCNTESPVSPKLHHHHHH
>sp|ATF7IP2|pT_ACC_4110: T570-p on ATF7IP2
GPGTPLPEPPAPLPELVDKtRDTLPPQKPELKVKRKLHHHHHH
>sp|ATG12|pT_ACC_4111: T65-p on ATG12
GPGTDTKKKIDILLKAVGDtPIMKTKKWAVERTRTKLHHHHHH
>sp|ATG12|pT_ACC_4112: T70-p on ATG12
GPGTIDILLKAVGDTPIMKtKKWAVERTRTIQGLIKLHHHHHH
>sp|ATG13|pT_ACC_4113: T170-p on ATG13
GPGTYFGEVQLSGLGEGFQtVRVGTVGTPVGTITLKLHHHHHH
>sp|ATG13|pT_ACC_4114: T204-p on ATG13
GPGTYRINLAFMSTRQFERtPPIMGIIIDHFVDRPKLHHHHHH
>sp|Barkor|pT_ACC_4115: T180-p on Barkor
GPGTIQRHNRKLGDLVEKKtIDLRSHYERLANLRRKLHHHHHH
>sp|Barkor|pT_ACC_4116: T429-p on Barkor
GPGTGESDESGDERVSDEEtDLGTDWENLPSPRFCKLHHHHHH
>sp|ATG16L1|pT_ACC_4117: T265-p on ATG16L1
GPGTHTEETSPVRAISRAAtKRLSQPAGGLLDSITKLHHHHHH
>sp|ATG16L1 iso2|pT_ACC_4118: T265-p on ATG16L1 iso2
GPGTHTEETSPVRAISRAAtRRSVSSFPVPQDNVDKLHHHHHH
>sp|ATG16L1|pT_ACC_4119: T300-p on ATG16L1
GPGTRRSVSSFPVPQDNVDtHPGSGKEVRVPATALKLHHHHHH
>sp|ATG16L1|pT_ACC_4120: T76-p on ATG16L1
GPGTHDVPNRHEISPGHDGtWNDNQLQEMAQLRIKKLHHHHHH
>sp|ATG16L2|pT_ACC_4121: T232-p on ATG16L2
GPGTKQARVSQELKKAAKRtVSISEGPDTLGDGMRKLHHHHHH
>sp|ATG16L2|pT_ACC_4122: T241-p on ATG16L2
GPGTKKAAKRTVSISEGPDtLGDGMRERRETLALAKLHHHHHH
>sp|ATG16L2|pT_ACC_4123: T552-p on ATG16L2
GPGTRQVFRADGFKCGSDWtKAVFSPDRSYALAGSKLHHHHHH
>sp|ATG2A|pT_ACC_4124: T1446-p on ATG2A
GPGTYGGRDFGPHPGHRARtGLSGPRSSPSRCSGPKLHHHHHH
>sp|ATG2A|pT_ACC_4125: T1857-p on ATG2A
GPGTQQPADLREGVAKAYDtVREGILDTAQTICDVKLHHHHHH
>sp|ATG2A|pT_ACC_4126: T510-p on ATG2A
GPGTVQLSWELRTGSRGRRtTSMEVHFGQLEVLECKLHHHHHH
>sp|ATG2A|pT_ACC_4127: T511-p on ATG2A
GPGTQLSWELRTGSRGRRTtSMEVHFGQLEVLECLKLHHHHHH
>sp|ATG2A|pT_ACC_4128: T642-p on ATG2A
GPGTAMEQQTVFRLSAPRAtLRLRFPIADLRPEPDKLHHHHHH
>sp|ATG2A|pT_ACC_4129: T800-p on ATG2A
GPGTETEEMVIPGDPEEMRtFQSRTLALSRCSLEVKLHHHHHH
>sp|ATG2B|pT_ACC_4130: T1022-p on ATG2B
GPGTKSAVHYDEESGSEEEtLQYFSTVDPNYRSRRKLHHHHHH
>sp|ATG2B iso100|pT_ACC_4131: T1567-p on ATG2B iso100
GPGTEVSLVWHLYGGKDFGtVPPTSPAKSYISPHSKLHHHHHH
>sp|ATG2B|pT_ACC_4132: T1587-p on ATG2B
GPGTSPAKSYISPHSSPSHtPTRHGRNTVCGGKGRKLHHHHHH
>sp|ATG2B|pT_ACC_4133: T2014-p on ATG2B
GPGTVVKEGITDTAQTIYEtAAREHESRGVTGAVGKLHHHHHH
>sp|ATG2B|pT_ACC_4134: T250-p on ATG2B
GPGTASAKSSPVCSTAPVEtEPKLSPSWNPKIIYEKLHHHHHH
>sp|ATG3|pT_ACC_4135: T117-p on ATG3
GPGTDGDGGWVDTYHNTGItGITEAVKEITLENKDKLHHHHHH
>sp|ATG3|pT_ACC_4136: T186-p on ATG3
GPGTATLDTRKIVEACKAKtDAGGEDAILQTRTYDKLHHHHHH
>sp|ATG3|pT_ACC_4137: T20-p on ATG3
GPGTINTVKGKALEVAEYLtPVLKESKFKETGVITKLHHHHHH
>sp|ATG3|pT_ACC_4138: T313-p on ATG3
GPGTQAVIPTIEYDYTRHFtMKLHHHHHH
>sp|ATG4C|pT_ACC_4139: T181-p on ATG4C
GPGTSGEREFKTPTISLKEtIGKYSDDHEMRNEVYKLHHHHHH
>sp|ATG4C|pT_ACC_4140: T383-p on ATG4C
GPGTPSPKKMSFRKMDPSCtIGFYCRNVQDFKRASKLHHHHHH
>sp|ATG4C|pT_ACC_4141: T452-p on ATG4C
GPGTDLFSEDEKKQLKRFStEEFVLLKLHHHHHH
>sp|ATG4D|pT_ACC_4142: T167-p on ATG4D
GPGTMLAQGLLLHFLPRDWtWAEGMGLGPPELSGSKLHHHHHH
>sp|ATG5|pT_ACC_4143: T101-p on ATG5
GPGTLFDLLASSSALPWNItVHFKSFPEKDLLHCPKLHHHHHH
>sp|ATG5|pT_ACC_4144: T75-p on ATG5
GPGTMRQEDISEIWFEYEGtPLKWHYPIGLLFDLLKLHHHHHH
>sp|ATG7|pT_ACC_4145: T120-p on ATG7
GPGTLEQAANEIWESIKSGtALENPVLLNKFLLLTKLHHHHHH
>sp|ATG7|pT_ACC_4146: T5-p on ATG7
GPGTMAAAtGDPGLSKLQFAPFSSKLHHHHHH
>sp|ATG7 iso3|pT_ACC_4147: T622-p on ATG7 iso3
GPGTCTACSSKIWDMSDDEtIKLHHHHHH
>sp|ATIC|pT_ACC_4148: T166-p on ATIC
GPGTYVVVSTEMQSSESKDtSLETRRQLALKAFTHKLHHHHHH
>sp|ATIC|pT_ACC_4149: T180-p on ATIC
GPGTDTSLETRRQLALKAFtHTAQYDEAISDYFRKKLHHHHHH
>sp|ATIC|pT_ACC_4150: T182-p on ATIC
GPGTSLETRRQLALKAFTHtAQYDEAISDYFRKQYKLHHHHHH
>sp|ATIC|pT_ACC_4151: T25-p on ATIC
GPGTSVSDKTGLVEFARNLtALGLNLVASGGTAKAKLHHHHHH
>sp|ATIC|pT_ACC_4152: T295-p on ATIC
GPGTSEDEAKVCMVYDLYKtLTPISAAYARARGADKLHHHHHH
>sp|ATIC|pT_ACC_4153: T297-p on ATIC
GPGTDEAKVCMVYDLYKTLtPISAAYARARGADRMKLHHHHHH
>sp|ATIC|pT_ACC_4154: T37-p on ATIC
GPGTRNLTALGLNLVASGGtAKALRDAGLAVRDVSKLHHHHHH
>sp|ATIC|pT_ACC_4155: T405-p on ATIC
GPGTRNNGVVDKSLFSNVVtKNKDLPESALRDLIVKLHHHHHH
>sp|ATIC|pT_ACC_4156: T422-p on ATIC
GPGTNKDLPESALRDLIVAtIAVKYTQSNSVCYAKKLHHHHHH
>sp|ATIC|pT_ACC_4157: T520-p on ATIC
GPGTLIKWKALFEEVPELLtEAEKKEWVEKLTEVSKLHHHHHH
>sp|ARL6IP2|pT_ACC_4158: T23-p on ARL6IP2
GPGTARGQQPHQGLWRRRRtSDPSAAVNHVSSTTSKLHHHHHH
>sp|ATL3|pT_ACC_4159: T261-p on ATL3
GPGTIQNVRNHIHSCFSDVtCFLLPHPGLQVATSPKLHHHHHH
>sp|ATM|pT_ACC_4160: T1662-p on ATM
GPGTLVVNLLQLSKMAINHtGEKEVLEAVGSCLGEKLHHHHHH
>sp|ATM|pT_ACC_4161: T1885-p on ATM
GPGTFTSCLRHFSQTSRSTtPANLDSESEHFFRCCKLHHHHHH
>sp|ATM|pT_ACC_4162: T1908-p on ATM
GPGTSEHFFRCCLDKKSQRtMLAVVDYMRRQKRPSKLHHHHHH
>sp|ATM|pT_ACC_4163: T1985-p on ATM
GPGTQEKRSLAFEEGSQSTtISSLSEKSKEETGISKLHHHHHH
>sp|ATM|pT_ACC_4164: T1997-p on ATM
GPGTQSTTISSLSEKSKEEtGISLQDLLLEIYRSIKLHHHHHH
>sp|ATM|pT_ACC_4165: T202-p on ATM
GPGTVARIIHAVTKGCCSQtDGLNSKFLDFFSKAIKLHHHHHH
>sp|ATM|pT_ACC_4166: T2031-p on ATM
GPGTDSLYGCGGGKMLQPItRLRTYEHEAMWGKALKLHHHHHH
>sp|ATM|pT_ACC_4167: T237-p on ATM
GPGTQEKSSSGLNHILAALtIFLKTLAVNFRIRVCKLHHHHHH
>sp|ATM|pT_ACC_4168: T2751-p on ATM
GPGTNTLLQRNTETRKRKLtICTYKVVPLSQRSGVKLHHHHHH
>sp|ATM|pT_ACC_4169: T297-p on ATM
GPGTLFQLQIYIHHPKGAKtQEKGAYESTKWRSILKLHHHHHH
>sp|ATM|pT_ACC_4170: T372-p on ATM
GPGTFNEDTRSLEISQSYTtTQRESSDYSVPCKRKKLHHHHHH
>sp|ATM|pT_ACC_4171: T373-p on ATM
GPGTNEDTRSLEISQSYTTtQRESSDYSVPCKRKKKLHHHHHH
>sp|ATM|pT_ACC_4172: T39-p on ATM
GPGTKKEVEKFKRLIRDPEtIKHLDRHSDSKQGKYKLHHHHHH
>sp|ATM|pT_ACC_4173: T72-p on ATM
GPGTWDAVFRFLQKYIQKEtECLRIAKPNVSASTQKLHHHHHH
>sp|ATM|pT_ACC_4174: T86-p on ATM
GPGTETECLRIAKPNVSAStQASRQKKMQEISSLVKLHHHHHH
>sp|ATM|pT_ACC_4175: T935-p on ATM
GPGTAADIRRKLLMLIDSStLEPTKSLHLHMYLMLKLHHHHHH
>sp|DRPLA|pT_ACC_4176: T40-p on DRPLA
GPGTEELRSRGRASPGGVStSSSDGKAEKSRQTAKKLHHHHHH
>sp|DRPLA|pT_ACC_4177: T64-p on DRPLA
GPGTKSRQTAKKARVEEAStPKVNKQGRSEEISESKLHHHHHH
>sp|DRPLA|pT_ACC_4178: T651-p on DRPLA
GPGTPPPYGKRAPSPGAYKtATPPGYKPGSPPSFRKLHHHHHH
>sp|DRPLA|pT_ACC_4179: T653-p on DRPLA
GPGTPYGKRAPSPGAYKTAtPPGYKPGSPPSFRTGKLHHHHHH
>sp|DRPLA|pT_ACC_4180: T669-p on DRPLA
GPGTPPGYKPGSPPSFRTGtPPGYRGTSPPAGPGTKLHHHHHH
>sp|DRPLA|pT_ACC_4181: T691-p on DRPLA
GPGTTSPPAGPGTFKPGSPtVGPGPLPPAGPSGLPKLHHHHHH
>sp|ATOH7|pT_ACC_4182: T93-p on ATOH7
GPGTKYETLQMALSYIMALtRILAEAERFGSERDWKLHHHHHH
>sp|ATOH8|pT_ACC_4183: T245-p on ATOH8
GPGTTRRLLANARERTRVHtISAAFEALRKQVPCYKLHHHHHH
>sp|ATOX1|pT_ACC_4184: T50-p on ATOX1
GPGTLPNKKVCIESEHSMDtLLATLKKTGKTVSYLKLHHHHHH
>sp|ATOX1|pT_ACC_4185: T54-p on ATOX1
GPGTKVCIESEHSMDTLLAtLKKTGKTVSYLGLEKLHHHHHH
>sp|ATP10A|pT_ACC_4186: T8-p on ATP10A
GPGTMEREPAGtEEPGPPGRRRRREGRKLHHHHHH
>sp|ATP10B|pT_ACC_4187: T915-p on ATP10B
GPGTTIATLREAGIQLWVLtGDKQETAVNIAHSCRKLHHHHHH
>sp|ATP10D|pT_ACC_4188: T1403-p on ATP10D
GPGTASSCAIEQGNLSLCEtALDQGYSETKAFEMAKLHHHHHH
>sp|ATP10D|pT_ACC_4189: T43-p on ATP10D
GPGTYNYSSLLACGRKSSQtPKLSGRHRIVVPHIQKLHHHHHH
>sp|ATP10D|pT_ACC_4190: T78-p on ATP10D
GPGTEYEKFSGAYVNNRIRtTKYTLLNFVPRNLFEKLHHHHHH
>sp|ATP10D|pT_ACC_4191: T79-p on ATP10D
GPGTYEKFSGAYVNNRIRTtKYTLLNFVPRNLFEQKLHHHHHH
>sp|ATP11A|pT_ACC_4192: T708-p on ATP11A
GPGTTAAATCYACKLFRRNtQLLELTTKRIEEQSLKLHHHHHH
>sp|ATP11A|pT_ACC_4193: T714-p on ATP11A
GPGTYACKLFRRNTQLLELtTKRIEEQSLHDVLFEKLHHHHHH
>sp|ATP11A|pT_ACC_4194: T715-p on ATP11A
GPGTACKLFRRNTQLLELTtKRIEEQSLHDVLFELKLHHHHHH
>sp|ATP11B|pT_ACC_4195: T442-p on ATP11B
GPGTMKYQEINGRLVPEGPtPDSSEGNLSYLSSLSKLHHHHHH
>sp|ATP11B|pT_ACC_4196: T706-p on ATP11B
GPGTTIEALRMAGIKVWVLtGDKHETAVSVSLSCGKLHHHHHH
>sp|ATP11B|pT_ACC_4197: T726-p on ATP11B
GPGTETAVSVSLSCGHFHRtMNILELINQKSDSECKLHHHHHH
>sp|ATP11C|pT_ACC_4198: T1124-p on ATP11C
GPGTDSLSARPSVRPLLLRtFSDESNVLKLHHHHHH
>sp|ATP11C|pT_ACC_4199: T345-p on ATP11C
GPGTKTQKERETLKVLKMFtDFLSFMVLFNFIIPVKLHHHHHH
>sp|ATP11C|pT_ACC_4200: T365-p on ATP11C
GPGTFMVLFNFIIPVSMYVtVEMQKFLGSFFISWDKLHHHHHH
>sp|ATP11C|pT_ACC_4201: T438-p on ATP11C
GPGTEFIECCIDGHKYKGVtQEVDGLSQTDGTLTYKLHHHHHH
>sp|ATP11C|pT_ACC_4202: T447-p on ATP11C
GPGTHKYKGVTQEVDGLSQtDGTLTYFDKVDKNREKLHHHHHH
>sp|ATP11C|pT_ACC_4203: T450-p on ATP11C
GPGTKGVTQEVDGLSQTDGtLTYFDKVDKNREELFKLHHHHHH
>sp|ATP11C|pT_ACC_4204: T540-p on ATP11C
GPGTVENQRKEIEEYELLHtLNFDAVRRRMSVIVKKLHHHHHH
>sp|ATP12A|pT_ACC_4205: T101-p on ATP12A
GPGTLLARDGPNSLTPPKQtPEIVKFLKQMVGGFSKLHHHHHH
>sp|ATP12A|pT_ACC_4206: T170-p on ATP12A
GPGTVILTGIFAYYQEAKStNIMSSFNKMIPQQALKLHHHHHH
>sp|ATP12A|pT_ACC_4207: T362-p on ATP12A
GPGTVPEGLLATVTVTLSLtAKRMAKKNCLVKNLEKLHHHHHH
>sp|ATP12A|pT_ACC_4208: T5-p on ATP12A
GPGTMHQKtPEIYSVELSGTKDIVKLHHHHHH
>sp|ATP12A|pT_ACC_4209: T632-p on ATP12A
GPGTAVTKCRSAGIKVIMVtGDHPITAKAIAKSVGKLHHHHHH
>sp|ATP12A|pT_ACC_4210: T638-p on ATP12A
GPGTSAGIKVIMVTGDHPItAKAIAKSVGIISANSKLHHHHHH
>sp|ATP13A1|pT_ACC_4211: T438-p on ATP13A1
GPGTQGKLLRTILFGVKRVtANNLETFIFILFLLVKLHHHHHH
>sp|ATP13A1|pT_ACC_4212: T558-p on ATP13A1
GPGTLVVRGVAGLRDGKEVtPVSSIPVETHRALASKLHHHHHH
>sp|ATP13A1|pT_ACC_4213: T567-p on ATP13A1
GPGTRDGKEVTPVSSIPVEtHRALASCHSLMQLDDKLHHHHHH
>sp|ATP13A1|pT_ACC_4214: T603-p on ATP13A1
GPGTDPLEKAMLTAVDWTLtKDEKVFPRSIKTQGLKLHHHHHH
>sp|ATP13A1|pT_ACC_4215: T645-p on ATP13A1
GPGTLKRMSVLASYEKLGStDLCYIAAVKGAPETLKLHHHHHH
>sp|ATP13A1|pT_ACC_4216: T850-p on ATP13A1
GPGTQVFARVAPKQKEFVItSLKELGYVTLMCGDGKLHHHHHH
>sp|ATP13A1|pT_ACC_4217: T901-p on ATP13A1
GPGTPERVVERRRRPRDSPtLSNSGIRATSRTAKQKLHHHHHH
>sp|ATP13A1|pT_ACC_4218: T913-p on ATP13A1
GPGTDSPTLSNSGIRATSRtAKQRSGLPPSEEQPTKLHHHHHH
>sp|ATP13A3|pT_ACC_4219: T8-p on ATP13A3
GPGTMDREERKtINQGQEDEMEIYGYNKLHHHHHH
>sp|ATP13A4|pT_ACC_4220: T289-p on ATP13A4
GPGTELESRVLVPGDLLILtGNKVLMPCDAVLIEGKLHHHHHH
>sp|ATP13A4|pT_ACC_4221: T336-p on ATP13A4
GPGTTKTPLPKMDSSVPWKtQSEADYKRHVLFCGTKLHHHHHH
>sp|ATP13A4|pT_ACC_4222: T609-p on ATP13A4
GPGTAILHQFPFSSALQRMtVIVQEMGGDRLAFMKKLHHHHHH
>sp|ATP13A4|pT_ACC_4223: T699-p on ATP13A4
GPGTIFLGLLILENRLKEEtKPVLEELISARIRTVKLHHHHHH
>sp|ATP13A4|pT_ACC_4224: T713-p on ATP13A4
GPGTETKPVLEELISARIRtVMITGDNLQTAITVAKLHHHHHH
>sp|ATP13A4|pT_ACC_4225: T717-p on ATP13A4
GPGTVLEELISARIRTVMItGDNLQTAITVARKSGKLHHHHHH
>sp|ATP13A5|pT_ACC_4226: T265-p on ATP13A5
GPGTVKLHNLVEDHNKVQVtIIVKDKGLEELESRLKLHHHHHH
>sp|ATP13A5|pT_ACC_4227: T715-p on ATP13A5
GPGTETKLVLKELSEARIRtVMITGDNLQTAITVAKLHHHHHH
>sp|ATP13A5|pT_ACC_4228: T728-p on ATP13A5
GPGTIRTVMITGDNLQTAItVAKNSEMIPPGSQVIKLHHHHHH
>sp|ATP13A5|pT_ACC_4229: T784-p on ATP13A5
GPGTGPGKKEIYMHTGNSStPRGEGGSCYHFAMSGKLHHHHHH
>sp|ATP1A1|pT_ACC_4230: T226-p on ATP1A1
GPGTCKVDNSSLTGESEPQtRSPDFTNENPLETRNKLHHHHHH
>sp|ATP1A1|pT_ACC_4231: T261-p on ATP1A1
GPGTSTNCVEGTARGIVVYtGDRTVMGRIATLASGKLHHHHHH
>sp|ATP1A1|pT_ACC_4232: T265-p on ATP1A1
GPGTVEGTARGIVVYTGDRtVMGRIATLASGLEGGKLHHHHHH
>sp|ATP1A1|pT_ACC_4233: T378-p on ATP1A1
GPGTAVETLGSTSTICSDKtGTLTQNRMTVAHMWFKLHHHHHH
>sp|ATP1A1|pT_ACC_4234: T498-p on ATP1A1
GPGTNSTNKYQLSIHKNPNtSEPQHLLVMKGAPERKLHHHHHH
>sp|ATP1A1|pT_ACC_4235: T617-p on ATP1A1
GPGTAVGKCRSAGIKVIMVtGDHPITAKAIAKGVGKLHHHHHH
>sp|ATP1A1|pT_ACC_4236: T623-p on ATP1A1
GPGTSAGIKVIMVTGDHPItAKAIAKGVGIISEGNKLHHHHHH
>sp|ATP1A1|pT_ACC_4237: T640-p on ATP1A1
GPGTKAIAKGVGIISEGNEtVEDIAARLNIPVSQVKLHHHHHH
>sp|ATP1A1|pT_ACC_4238: T686-p on ATP1A1
GPGTKDMTSEQLDDILKYHtEIVFARTSPQQKLIIKLHHHHHH
>sp|ATP1A1|pT_ACC_4239: T81-p on ATP1A1
GPGTARAAEILARDGPNALtPPPTTPEWIKFCRQLKLHHHHHH
>sp|ATP1A1|pT_ACC_4240: T85-p on ATP1A1
GPGTEILARDGPNALTPPPtTPEWIKFCRQLFGGFKLHHHHHH
>sp|ATP1A1|pT_ACC_4241: T86-p on ATP1A1
GPGTILARDGPNALTPPPTtPEWIKFCRQLFGGFSKLHHHHHH
>sp|ATP1A2|pT_ACC_4242: T224-p on ATP1A2
GPGTCKVDNSSLTGESEPQtRSPEFTHENPLETRNKLHHHHHH
>sp|ATP1A2|pT_ACC_4243: T259-p on ATP1A2
GPGTSTNCVEGTARGIVIAtGDRTVMGRIATLASGKLHHHHHH
>sp|ATP1A2|pT_ACC_4244: T376-p on ATP1A2
GPGTAVETLGSTSTICSDKtGTLTQNRMTVAHMWFKLHHHHHH
>sp|ATP1A2|pT_ACC_4245: T570-p on ATP1A2
GPGTLNLPSGKFPRGFKFDtDELNFPTEKLCFVGLKLHHHHHH
>sp|ATP1A2|pT_ACC_4246: T614-p on ATP1A2
GPGTAVGKCRSAGIKVIMVtGDHPITAKAIAKGVGKLHHHHHH
>sp|ATP1A2|pT_ACC_4247: T620-p on ATP1A2
GPGTSAGIKVIMVTGDHPItAKAIAKGVGIISEGNKLHHHHHH
>sp|ATP1A2|pT_ACC_4248: T637-p on ATP1A2
GPGTKAIAKGVGIISEGNEtVEDIAARLNIPMSQVKLHHHHHH
>sp|ATP1A2|pT_ACC_4249: T904-p on ATP1A2
GPGTDRTMNDLEDSYGQEWtYEQRKVVEFTCHTAFKLHHHHHH
>sp|ATP1A3|pT_ACC_4250: T1011-p on ATP1A3
GPGTKLILRRNPGGWVEKEtYYKLHHHHHH
>sp|ATP1A3|pT_ACC_4251: T216-p on ATP1A3
GPGTCKVDNSSLTGESEPQtRSPDCTHDNPLETRNKLHHHHHH
>sp|ATP1A3|pT_ACC_4252: T368-p on ATP1A3
GPGTAVETLGSTSTICSDKtGTLTQNRMTVAHMWFKLHHHHHH
>sp|ATP1A3|pT_ACC_4253: T485-p on ATP1A3
GPGTIPFNSTNKYQLSIHEtEDPNDNRYLLVMKGAKLHHHHHH
>sp|ATP1A3|pT_ACC_4254: T607-p on ATP1A3
GPGTAVGKCRSAGIKVIMVtGDHPITAKAIAKGVGKLHHHHHH
>sp|ATP1A3|pT_ACC_4255: T613-p on ATP1A3
GPGTSAGIKVIMVTGDHPItAKAIAKGVGIISEGNKLHHHHHH
>sp|ATP1A3|pT_ACC_4256: T630-p on ATP1A3
GPGTKAIAKGVGIISEGNEtVEDIAARLNIPVSQVKLHHHHHH
>sp|ATP1A3|pT_ACC_4257: T71-p on ATP1A3
GPGTSKAQEILARDGPNALtPPPTTPEWVKFCRQLKLHHHHHH
>sp|ATP1A4|pT_ACC_4258: T240-p on ATP1A4
GPGTSLTGESEPQSRSPDFtHENPLETRNICFFSTKLHHHHHH
>sp|ATP1A4|pT_ACC_4259: T386-p on ATP1A4
GPGTAVETLGSTSTICSDKtGTLTQNRMTVAHMWFKLHHHHHH
>sp|ATP1A4|pT_ACC_4260: T418-p on ATP1A4
GPGTMTVYEADTTEEQTGKtFTKSSDTWFMLARIAKLHHHHHH
>sp|ATP1A4|pT_ACC_4261: T623-p on ATP1A4
GPGTAVSKCRSAGIKVIMVtGDHPITAKAIAKGVGKLHHHHHH
>sp|ATP1A4|pT_ACC_4262: T629-p on ATP1A4
GPGTSAGIKVIMVTGDHPItAKAIAKGVGIISEGTKLHHHHHH
>sp|ATP1B3|pT_ACC_4263: T101-p on ATP1B3
GPGTKPVTALEYTFSRSDPtSYAGYIEDLKKFLKPKLHHHHHH
>sp|XRCC6BP1|pT_ACC_4264: T227-p on XRCC6BP1
GPGTCFNDHEPFGRIPHNKtYARYAHRDFENRDRYKLHHHHHH
>sp|ATP2A1|pT_ACC_4265: T230-p on ATP2A1
GPGTAAGKALGIVATTGVGtEIGKIRDQMAATEQDKLHHHHHH
>sp|ATP2A1|pT_ACC_4266: T345-p on ATP2A1
GPGTNAIVRSLPSVETLGCtSVICSDKTGTLTTNQKLHHHHHH
>sp|ATP2A1|pT_ACC_4267: T484-p on ATP2A1
GPGTNACNSVIRQLMKKEFtLEFSRDRKSMSVYCSKLHHHHHH
>sp|ATP2A1|pT_ACC_4268: T608-p on ATP2A1
GPGTFVGVVGMLDPPRKEVtGSIQLCRDAGIRVIMKLHHHHHH
>sp|ATP2A1|pT_ACC_4269: T625-p on ATP2A1
GPGTSIQLCRDAGIRVIMItGDNKGTAIAICRRIGKLHHHHHH
>sp|ATP2A1|pT_ACC_4270: T724-p on ATP2A1
GPGTPALKKAEIGIAMGSGtAVAKTASEMVLADDNKLHHHHHH
>sp|ATP2A1|pT_ACC_4271: T742-p on ATP2A1
GPGTAKTASEMVLADDNFStIVAAVEEGRAIYNNMKLHHHHHH
>sp|SERCA2|pT_ACC_4272: T191-p on SERCA2
GPGTDQSILTGESVSVIKHtDPVPDPRAVNQDKKNKLHHHHHH
>sp|SERCA2|pT_ACC_4273: T226-p on SERCA2
GPGTGTNIAAGKAMGVVVAtGVNTEIGKIRDEMVAKLHHHHHH
>sp|SERCA2|pT_ACC_4274: T230-p on SERCA2
GPGTAAGKAMGVVVATGVNtEIGKIRDEMVATEQEKLHHHHHH
>sp|SERCA2|pT_ACC_4275: T242-p on SERCA2
GPGTGVNTEIGKIRDEMVAtEQERTPLQQKLDEFGKLHHHHHH
>sp|SERCA2|pT_ACC_4276: T345-p on SERCA2
GPGTNAIVRSLPSVETLGCtSVICSDKTGTLTTNQKLHHHHHH
>sp|SERCA2|pT_ACC_4277: T441-p on SERCA2
GPGTDYNEAKGVYEKVGEAtETALTCLVEKMNVFDKLHHHHHH
>sp|SERCA2|pT_ACC_4278: T484-p on SERCA2
GPGTNACNSVIKQLMKKEFtLEFSRDRKSMSVYCTKLHHHHHH
>sp|SERCA2|pT_ACC_4279: T499-p on SERCA2
GPGTTLEFSRDRKSMSVYCtPNKPSRTSMSKMFVKKLHHHHHH
>sp|SERCA2|pT_ACC_4280: T532-p on SERCA2
GPGTPEGVIDRCTHIRVGStKVPMTSGVKQKIMSVKLHHHHHH
>sp|SERCA2|pT_ACC_4281: T557-p on SERCA2
GPGTQKIMSVIREWGSGSDtLRCLALATHDNPLRRKLHHHHHH
>sp|SERCA2|pT_ACC_4282: T624-p on SERCA2
GPGTSVKLCRQAGIRVIMItGDNKGTAVAICRRIGKLHHHHHH
>sp|SERCA2|pT_ACC_4283: T648-p on SERCA2
GPGTAICRRIGIFGQDEDVtSKAFTGREFDELNPSKLHHHHHH
>sp|SERCA2|pT_ACC_4284: T723-p on SERCA2
GPGTPALKKAEIGIAMGSGtAVAKTASEMVLADDNKLHHHHHH
>sp|SERCA2|pT_ACC_4285: T741-p on SERCA2
GPGTAKTASEMVLADDNFStIVAAVEEGRAIYNNMKLHHHHHH
>sp|SERCA2|pT_ACC_4286: T982-p on SERCA2
GPGTLMVLKISLPVILMDEtLKFVARNYLEPGKECKLHHHHHH
>sp|ATP2A3|pT_ACC_4287: T345-p on ATP2A3
GPGTNAIVRSLPSVETLGCtSVICSDKTGTLTTNQKLHHHHHH
>sp|ATP2A3|pT_ACC_4288: T441-p on ATP2A3
GPGTDYNEAKGVYEKVGEAtETALTCLVEKMNVFDKLHHHHHH
>sp|ATP2A3|pT_ACC_4289: T484-p on ATP2A3
GPGTGACNTVIKQLMRKEFtLEFSRDRKSMSVYCTKLHHHHHH
>sp|ATP2A3|pT_ACC_4290: T499-p on ATP2A3
GPGTTLEFSRDRKSMSVYCtPTRPHPTGQGSKMFVKLHHHHHH
>sp|ATP2A3|pT_ACC_4291: T538-p on ATP2A3
GPGTERCSSVRVGSRTAPLtPTSREQILAKIRDWGKLHHHHHH
>sp|ATP2A3|pT_ACC_4292: T558-p on ATP2A3
GPGTEQILAKIRDWGSGSDtLRCLALATRDAPPRKKLHHHHHH
>sp|PMCA1|pT_ACC_4293: T1116-p on PMCA1
GPGTRRGQILWFRGLNRIQtQMDVVNAFQSGSSIQKLHHHHHH
>sp|PMCA1|pT_ACC_4294: T1203-p on PMCA1
GPGTFRIEDSEPHIPLIDDtDAEDDAPTKRNSSPPKLHHHHHH
>sp|PMCA1|pT_ACC_4295: T1235-p on PMCA1
GPGTSPNKNNNAVDSGIHLtIEMNKSATSSSPGSPKLHHHHHH
>sp|PMCA1|pT_ACC_4296: T1256-p on PMCA1
GPGTSATSSSPGSPLHSLEtSLKLHHHHHH
>sp|PMCA1|pT_ACC_4297: T276-p on PMCA1
GPGTLSGTHVMEGSGRMVVtAVGVNSQTGIIFTLLKLHHHHHH
>sp|PMCA1|pT_ACC_4298: T425-p on PMCA1
GPGTPIYIQYFVKFFIIGVtVLVVAVPEGLPLAVTKLHHHHHH
>sp|PMCA1|pT_ACC_4299: T477-p on PMCA1
GPGTACETMGNATAICSDKtGTLTMNRMTVVQAYIKLHHHHHH
>sp|PMCA1|pT_ACC_4300: T479-p on PMCA1
GPGTETMGNATAICSDKTGtLTMNRMTVVQAYINEKLHHHHHH
>sp|PMCA1|pT_ACC_4301: T486-p on PMCA1
GPGTAICSDKTGTLTMNRMtVVQAYINEKHYKKVPKLHHHHHH
>sp|PMCA1|pT_ACC_4302: T703-p on PMCA1
GPGTPEVPDAIKKCQRAGItVRMVTGDNINTARAIKLHHHHHH
>sp|PMCA1|pT_ACC_4303: T771-p on PMCA1
GPGTDKIWPKLRVLARSSPtDKHTLVKGIIDSTVSKLHHHHHH
>sp|PMCA1|pT_ACC_4304: T775-p on PMCA1
GPGTPKLRVLARSSPTDKHtLVKGIIDSTVSDQRQKLHHHHHH
>sp|PMCA1|pT_ACC_4305: T795-p on PMCA1
GPGTIIDSTVSDQRQVVAVtGDGTNDGPALKKADVKLHHHHHH
>sp|PMCA1|pT_ACC_4306: T799-p on PMCA1
GPGTTVSDQRQVVAVTGDGtNDGPALKKADVGFAMKLHHHHHH
>sp|ATP2B2|pT_ACC_4307: T1139-p on ATP2B2
GPGTRRGQILWFRGLNRIQtQIRVVKAFRSSLYEGKLHHHHHH
>sp|ATP2B2|pT_ACC_4308: T1162-p on ATP2B2
GPGTFRSSLYEGLEKPESRtSIHNFMAHPEFRIEDKLHHHHHH
>sp|ATP2B2|pT_ACC_4309: T1241-p on ATP2B2
GPGTSATSSSPGSPIHSLEtSLKLHHHHHH
>sp|ATP2B2|pT_ACC_4310: T449-p on ATP2B2
GPGTPVYVQYFVKFFIIGVtVLVVAVPEGLPLAVTKLHHHHHH
>sp|ATP2B2|pT_ACC_4311: T5-p on ATP2B2
GPGTMGDMtNSDFYSKNQRNESSHKLHHHHHH
>sp|ATP2B2|pT_ACC_4312: T726-p on ATP2B2
GPGTPEVPEAIRKCQRAGItVRMVTGDNINTARAIKLHHHHHH
>sp|ATP2B2|pT_ACC_4313: T794-p on ATP2B2
GPGTDKIWPKLRVLARSSPtDKHTLVKGIIDSTHTKLHHHHHH
>sp|ATP2B2|pT_ACC_4314: T798-p on ATP2B2
GPGTPKLRVLARSSPTDKHtLVKGIIDSTHTEQRQKLHHHHHH
>sp|ATP2B2|pT_ACC_4315: T818-p on ATP2B2
GPGTIIDSTHTEQRQVVAVtGDGTNDGPALKKADVKLHHHHHH
>sp|ATP2B2|pT_ACC_4316: T822-p on ATP2B2
GPGTTHTEQRQVVAVTGDGtNDGPALKKADVGFAMKLHHHHHH
>sp|ATP2B3|pT_ACC_4317: T277-p on ATP2B3
GPGTLSGTHVMEGSGRMVVtAVGVNSQTGIIFTLLKLHHHHHH
>sp|ATP2B3|pT_ACC_4318: T423-p on ATP2B3
GPGTPVYVQYFVKFFIIGVtVLVVAVPEGLPLAVTKLHHHHHH
>sp|ATP2B3|pT_ACC_4319: T543-p on ATP2B3
GPGTPPEKEGALPRQVGNKtECALLGFVLDLKRDFKLHHHHHH
>sp|ATP2B3|pT_ACC_4320: T585-p on ATP2B3
GPGTLYKVYTFNSVRKSMStVIRMPDGGFRLFSKGKLHHHHHH
>sp|ATP2B3|pT_ACC_4321: T700-p on ATP2B3
GPGTPEVPEAIRKCQRAGItVRMVTGDNINTARAIKLHHHHHH
>sp|ATP2B3|pT_ACC_4322: T768-p on ATP2B3
GPGTDKVWPKLRVLARSSPtDKHTLVKGIIDSTTGKLHHHHHH
>sp|ATP2B3|pT_ACC_4323: T772-p on ATP2B3
GPGTPKLRVLARSSPTDKHtLVKGIIDSTTGEQRQKLHHHHHH
>sp|ATP2B3|pT_ACC_4324: T792-p on ATP2B3
GPGTIIDSTTGEQRQVVAVtGDGTNDGPALKKADVKLHHHHHH
>sp|ATP2B3|pT_ACC_4325: T796-p on ATP2B3
GPGTTTGEQRQVVAVTGDGtNDGPALKKADVGFAMKLHHHHHH
>sp|PMCA4 iso6|pT_ACC_4326: T1102-p on PMCA4 iso6
GPGTRRGQILWFRGLNRIQtQIKVVKAFHSSLHESKLHHHHHH
>sp|PMCA4 iso6|pT_ACC_4327: T1145-p on PMCA4 iso6
GPGTFMTHPEFAIEEELPRtPLLDEEEEENPDKASKLHHHHHH
>sp|PMCA4 iso2|pT_ACC_4328: T1151-p on PMCA4 iso2
GPGTSSSYVAVAPVKSSPTtSVPAVSSPPMGNQSGKLHHHHHH
>sp|PMCA4|pT_ACC_4329: T1168-p on PMCA4
GPGTSIQKPYNQKSIHSFMtHPEFAIEEELPRTPLKLHHHHHH
>sp|PMCA4|pT_ACC_4330: T1181-p on PMCA4
GPGTFMTHPEFAIEEELPRtPLLDEEEEENPDKASKLHHHHHH
>sp|PMCA4|pT_ACC_4331: T415-p on PMCA4
GPGTPIYIQYFVKFFIIGItVLVVAVPEGLPLAVTKLHHHHHH
>sp|PMCA4|pT_ACC_4332: T577-p on PMCA4
GPGTLYKVYTFNSVRKSMStVIRNPNGGFRMYSKGKLHHHHHH
>sp|PMCA4|pT_ACC_4333: T691-p on PMCA4
GPGTPEVPDAIAKCKQAGItVRMVTGDNINTARAIKLHHHHHH
>sp|PMCA4|pT_ACC_4334: T759-p on PMCA4
GPGTDKIWPKLRVLARSSPtDKHTLVKGIIDSTVGKLHHHHHH
>sp|PMCA4|pT_ACC_4335: T763-p on PMCA4
GPGTPKLRVLARSSPTDKHtLVKGIIDSTVGEHRQKLHHHHHH
>sp|PMCA4|pT_ACC_4336: T783-p on PMCA4
GPGTIIDSTVGEHRQVVAVtGDGTNDGPALKKADVKLHHHHHH
>sp|PMCA4|pT_ACC_4337: T787-p on PMCA4
GPGTTVGEHRQVVAVTGDGtNDGPALKKADVGFAMKLHHHHHH
>sp|ATP2C1|pT_ACC_4338: T22-p on ATP2C1
GPGTQKIPNGENETMIPVLtSKKASELPVSEVASIKLHHHHHH
>sp|ATP2C1|pT_ACC_4339: T420-p on ATP2C1
GPGTVEAGCVCNDAVIRNNtLMGKPTEGALIALAMKLHHHHHH
>sp|ATP2C1|pT_ACC_4340: T426-p on ATP2C1
GPGTCNDAVIRNNTLMGKPtEGALIALAMKMGLDGKLHHHHHH
>sp|ATP2C1|pT_ACC_4341: T557-p on ATP2C1
GPGTVGIIDPPRTGVKEAVtTLIASGVSIKMITGDKLHHHHHH
>sp|ATP2C1|pT_ACC_4342: T558-p on ATP2C1
GPGTGIIDPPRTGVKEAVTtLIASGVSIKMITGDSKLHHHHHH
>sp|ATP2C1|pT_ACC_4343: T804-p on ATP2C1
GPGTGTLFVFWRELRDNVItPRDTTMTFTCFVFFDKLHHHHHH
>sp|ATP2C2|pT_ACC_4344: T146-p on ATP2C2
GPGTYEDAVSIATAVLVVVtVAFIQEYRSEKSLEEKLHHHHHH
>sp|ATP2C2|pT_ACC_4345: T264-p on ATP2C2
GPGTGTLVQYGRGQGVVIGtGESSQFGEVFKMMQAKLHHHHHH
>sp|ATP2C2|pT_ACC_4346: T346-p on ATP2C2
GPGTAVAAIPEGLPIVVMVtLVLGVLRMAKKRVIVKLHHHHHH
>sp|ATP2C2|pT_ACC_4347: T457-p on ATP2C2
GPGTANNAVIRKNAVMGQPtEGALMALAMKMDLSDKLHHHHHH
>sp|ATP2C2|pT_ACC_4348: T600-p on ATP2C2
GPGTAVQVLSESGVSVKMItGDALETALAIGRNIGKLHHHHHH
>sp|ATP2C2|pT_ACC_4349: T606-p on ATP2C2
GPGTESGVSVKMITGDALEtALAIGRNIGLCNGKLKLHHHHHH
>sp|ATP4A|pT_ACC_4350: T237-p on ATP4A
GPGTCKVDNSSLTGESEPQtRSPECTHESPLETRNKLHHHHHH
>sp|ATP4A|pT_ACC_4351: T628-p on ATP4A
GPGTAVLKCRTAGIRVIMVtGDHPITAKAIAASVGKLHHHHHH
>sp|ATP4A|pT_ACC_4352: T634-p on ATP4A
GPGTTAGIRVIMVTGDHPItAKAIAASVGIISEGSKLHHHHHH
>sp|ATP4B|pT_ACC_4353: T83-p on ATP4B
GPGTPYTPDYQDQLRSPGVtLRPDVYGEKGLEIVYKLHHHHHH
>sp|ATP5A1|pT_ACC_4354: T134-p on ATP5A1
GPGTFGNDKLIKEGDIVKRtGAIVDVPVGEELLGRKLHHHHHH
>sp|ATP5A1|pT_ACC_4355: T225-p on ATP5A1
GPGTIIGDRQTGKTSIAIDtIINQKRFNDGSDEKKKLHHHHHH
>sp|ATP5A1|pT_ACC_4356: T264-p on ATP5A1
GPGTIGQKRSTVAQLVKRLtDADAMKYTIVVSATAKLHHHHHH
>sp|ATP5A1|pT_ACC_4357: T432-p on ATP5A1
GPGTVGSAAQTRAMKQVAGtMKLELAQYREVAAFAKLHHHHHH
>sp|ATP5A1|pT_ACC_4358: T48-p on ATP5A1
GPGTARNFHASNTHLQKTGtAEMSSILEERILGADKLHHHHHH
>sp|ATP5A1|pT_ACC_4359: T64-p on ATP5A1
GPGTAEMSSILEERILGADtSVDLEETGRVLSIGDKLHHHHHH
>sp|ATP5B|pT_ACC_4360: T140-p on ATP5B
GPGTVLDSGAPIKIPVGPEtLGRIMNVIGEPIDERKLHHHHHH
>sp|ATP5B|pT_ACC_4361: T185-p on ATP5B
GPGTAPEFMEMSVEQEILVtGIKVVDLLAPYAKGGKLHHHHHH
>sp|ATP5B|pT_ACC_4362: T21-p on ATP5B
GPGTGRVAAAPASGALRRLtPSASLPPAQLLLRAAKLHHHHHH
>sp|ATP5B|pT_ACC_4363: T213-p on ATP5B
GPGTKGGKIGLFGGAGVGKtVLIMELINNVAKAHGKLHHHHHH
>sp|ATP5B|pT_ACC_4364: T240-p on ATP5B
GPGTKAHGGYSVFAGVGERtREGNDLYHEMIESGVKLHHHHHH
>sp|ATP5B|pT_ACC_4365: T288-p on ATP5B
GPGTNEPPGARARVALTGLtVAEYFRDQEGQDVLLKLHHHHHH
>sp|ATP5B|pT_ACC_4366: T312-p on ATP5B
GPGTEGQDVLLFIDNIFRFtQAGSEVSALLGRIPSKLHHHHHH
>sp|ATP5B|pT_ACC_4367: T334-p on ATP5B
GPGTSALLGRIPSAVGYQPtLATDMGTMQERITTTKLHHHHHH
>sp|ATP5B|pT_ACC_4368: T374-p on ATP5B
GPGTAIYVPADDLTDPAPAtTFAHLDATTVLSRAIKLHHHHHH
>sp|ATP5B|pT_ACC_4369: T475-p on ATP5B
GPGTIQRFLSQPFQVAEVFtGHMGKLVPLKETIKGKLHHHHHH
>sp|ATP5C|pT_ACC_4370: T122-p on ATP5C
GPGTHSSIAKQMKSEVATLtAAGKEVMLVGIGDKIKLHHHHHH
>sp|ATP5C|pT_ACC_4371: T144-p on ATP5C
GPGTMLVGIGDKIRGILYRtHSDQFLVAFKEVGRKKLHHHHHH
>sp|ATP5C|pT_ACC_4372: T284-p on ATP5C
GPGTDKLTLTFNRTRQAVItKELIEIISGAAALDKLHHHHHH
>sp|ATP5C|pT_ACC_4373: T45-p on ATP5C
GPGTDITRRLKSIKNIQKItKSMKMVAAAKYARAEKLHHHHHH
>sp|ATP5D|pT_ACC_4374: T144-p on ATP5D
GPGTAAKANLEKAQAELVGtADEATRAEIQIRIEAKLHHHHHH
>sp|ATP5E|pT_ACC_4375: T29-p on ATP5E
GPGTRYSQICAKAVRDALKtEFKANAEKTSGSNVKKLHHHHHH
>sp|ATP5F1|pT_ACC_4376: T152-p on ATP5F1
GPGTEAKQASIQHIQNAIDtEKSQQALVQKRHYLFKLHHHHHH
>sp|ATP5F1|pT_ACC_4377: T229-p on ATP5F1
GPGTHMINWVEKHVVQSIStQQEKETIAKCIADLKKLHHHHHH
>sp|ATP5F1|pT_ACC_4378: T31-p on ATP5F1
GPGTSLKNAAFLGPGVLQAtRTFHTGQPHLVPVPPKLHHHHHH
>sp|ATP5G2 iso3|pT_ACC_4379: T10-p on ATP5G2 iso3
GPGTMPELILSPAtAPHPLKMFACSKFVSKLHHHHHH
>sp|ATP5G2 iso2|pT_ACC_4380: T11-p on ATP5G2 iso2
GPGTMPELILYVAItLSVAERLVGPGHACAKLHHHHHH
>sp|ATP5H|pT_ACC_4381: T39-p on ATP5H
GPGTQKAIASSLKSWNETLtSRLAALPENPPAIDWKLHHHHHH
>sp|ATP5I|pT_ACC_4382: T28-p on ATP5I
GPGTLGRYSALFLGVAYGAtRYNYLKPRAEEERRIKLHHHHHH
>sp|ATP5L|pT_ACC_4383: T29-p on ATP5L
GPGTALVNAAVTYSKPRLAtFWYYAKVELVPPTPAKLHHHHHH
>sp|ATP5L|pT_ACC_4384: T42-p on ATP5L
GPGTLATFWYYAKVELVPPtPAEIPRAIQSLKKIVKLHHHHHH
>sp|ATP5L|pT_ACC_4385: T62-p on ATP5L
GPGTPRAIQSLKKIVNSAQtGSFKQLTVKEAVLNGKLHHHHHH
>sp|ATP5L2|pT_ACC_4386: T42-p on ATP5L2
GPGTLAAFWYYTTVELVPPtPAEIPRAIQSLKKIVKLHHHHHH
>sp|ATP5O|pT_ACC_4387: T177-p on ATP5O
GPGTKSFLSQGQVLKLEAKtDPSILGGMIVRIGEKKLHHHHHH
>sp|ATP5O|pT_ACC_4388: T200-p on ATP5O
GPGTMIVRIGEKYVDMSVKtKIQKLGRAMREIVKLHHHHHH
>sp|ATP5O|pT_ACC_4389: T43-p on ATP5O
GPGTVRPPVQVYGIEGRYAtALYSAASKQNKLEQVKLHHHHHH
>sp|ATP5O|pT_ACC_4390: T96-p on ATP5O
GPGTPYVKRSIKVKSLNDItAKERFSPLTTNLINLKLHHHHHH
>sp|ATP5S|pT_ACC_4391: T154-p on ATP5S
GPGTDDCLLRLSQLENLQKtILEMEIISCGNITDKKLHHHHHH
>sp|ATP5S|pT_ACC_4392: T167-p on ATP5S
GPGTQKTILEMEIISCGNItDKGIIALRHLRNLKYKLHHHHHH
>sp|ATP6AP1|pT_ACC_4393: T218-p on ATP6AP1
GPGTIGQVLSTLKSEDVPYtAALTAVRPSRVARDVKLHHHHHH
>sp|ATP6AP1|pT_ACC_4394: T319-p on ATP6AP1
GPGTDSFARLSLTYERLFGtTVTFKFILANRLYPVKLHHHHHH
>sp|ATP6AP1|pT_ACC_4395: T320-p on ATP6AP1
GPGTSFARLSLTYERLFGTtVTFKFILANRLYPVSKLHHHHHH
>sp|ATP6AP1|pT_ACC_4396: T7-p on ATP6AP1
GPGTMMAAMAtARVRMGPRCAQALWRKLHHHHHH
>sp|ATP6V0A1|pT_ACC_4397: T360-p on ATP6V0A1
GPGTGSTVPSILNRMQTNQtPPTYNKTNKFTYGFQKLHHHHHH
>sp|ATP6V0A1|pT_ACC_4398: T363-p on ATP6V0A1
GPGTVPSILNRMQTNQTPPtYNKTNKFTYGFQNIVKLHHHHHH
>sp|ATP6V0A1|pT_ACC_4399: T670-p on ATP6V0A1
GPGTPLVLRRQYLRRKHLGtLNFGGIRVGNGPTEEKLHHHHHH
>sp|ATP6V0A1|pT_ACC_4400: T818-p on ATP6V0A1
GPGTLRLHWVEFQNKFYSGtGFKFLPFSFEHIREGKLHHHHHH
>sp|ATP6V0A2|pT_ACC_4401: T129-p on ATP6V0A2
GPGTNKEKLRKNLLELIEYtHMLRVTKTFVKRNVEKLHHHHHH
>sp|ATP6V0A2|pT_ACC_4402: T135-p on ATP6V0A2
GPGTKNLLELIEYTHMLRVtKTFVKRNVEFEPTYEKLHHHHHH
>sp|ATP6V0A2|pT_ACC_4403: T148-p on ATP6V0A2
GPGTRVTKTFVKRNVEFEPtYEEFPSLESDSLLDYKLHHHHHH
>sp|ATP6V0A2|pT_ACC_4404: T352-p on ATP6V0A2
GPGTDLRRALEEGSRESGAtIPSFMNIIPTKETPPKLHHHHHH
>sp|ATP6V0A4|pT_ACC_4405: T125-p on ATP6V0A4
GPGTANQNQQALKQSFLELtELKYLLKKTQDFFETKLHHHHHH
>sp|ATP6V0A4|pT_ACC_4406: T333-p on ATP6V0A4
GPGTQQCVIAEIWFPVADAtRIKRALEQGMELSGSKLHHHHHH
>sp|ATP6V0A4|pT_ACC_4407: T373-p on ATP6V0A4
GPGTQSKTAPPTFNRTNKFtAGFQNIVDAYGVGSYKLHHHHHH
>sp|ATP6V0A4|pT_ACC_4408: T87-p on ATP6V0A4
GPGTMQNEIVVQLLEKSPLtPLPREMITLETVLEKKLHHHHHH
>sp|ATP6V0A4|pT_ACC_4409: T95-p on ATP6V0A4
GPGTLLEKSPLTPLPREMItLETVLEKLEGELQEAKLHHHHHH
>sp|ATP6V0C|pT_ACC_4410: T39-p on ATP6V0C
GPGTVFSALGAAYGTAKSGtGIAAMSVMRPEQIMKKLHHHHHH
>sp|ATP6V0D1|pT_ACC_4411: T224-p on ATP6V0D1
GPGTCPILEFEADRRAFIItINSFGTELSKEDRAKKLHHHHHH
>sp|ATP6V0D1|pT_ACC_4412: T230-p on ATP6V0D1
GPGTEADRRAFIITINSFGtELSKEDRAKLFPHCGKLHHHHHH
>sp|ATP6V1A|pT_ACC_4413: T136-p on ATP6V1A
GPGTGVNVSALSRDIKWDFtPCKNLRVGSHITGGDKLHHHHHH
>sp|ATP6V1A|pT_ACC_4414: T148-p on ATP6V1A
GPGTWDFTPCKNLRVGSHItGGDIYGIVSENSLIKKLHHHHHH
>sp|ATP6V1A|pT_ACC_4415: T309-p on ATP6V1A
GPGTLTMEVDGKVESIMKRtALVANTSNMPVAAREKLHHHHHH
>sp|ATP6V1B2|pT_ACC_4416: T49-p on ATP6V1B2
GPGTAVSRNYLSQPRLTYKtVSGVNGPLVILDHVKKLHHHHHH
>sp|ATP6V1D|pT_ACC_4417: T116-p on ATP6V1D
GPGTVAGVTLPVFEHYHEGtDSYELTGLARGGEQLKLHHHHHH
>sp|ATP6V1D|pT_ACC_4418: T122-p on ATP6V1D
GPGTPVFEHYHEGTDSYELtGLARGGEQLAKLKRNKLHHHHHH
>sp|ATP6V1E2|pT_ACC_4419: T74-p on ATP6V1E2
GPGTKKEKQIEQQKKILMStMRNQARLKVLRARNDKLHHHHHH
>sp|ATP6V1G2|pT_ACC_4420: T77-p on ATP6V1G2
GPGTAMGSQGNLSAEVEQAtRRQVQGMQSSQQRNRKLHHHHHH
>sp|ATP6V1H|pT_ACC_4421: T16-p on ATP6V1H
GPGTMTKMDIRGAVDAAVPtNIIAAKAAEVRANKVKLHHHHHH
>sp|ATP7A|pT_ACC_4422: T1204-p on ATP7A
GPGTIRNGLVINNDVNDFMtEHERKGRTAVLVAVDKLHHHHHH
>sp|ATP7A|pT_ACC_4423: T1212-p on ATP7A
GPGTNDVNDFMTEHERKGRtAVLVAVDDELCGLIAKLHHHHHH
>sp|ATP7A|pT_ACC_4424: T1479-p on ATP7A
GPGTINSLLSDKRSLNSVVtSEPDKHSLLVGDFREKLHHHHHH
>sp|ATP7A|pT_ACC_4425: T1498-p on ATP7A
GPGTDKHSLLVGDFREDDDtALKLHHHHHH
>sp|ATP7A|pT_ACC_4426: T152-p on ATP7A
GPGTNQIKELVPELSLDTGtLEKKSGACEDHSMAQKLHHHHHH
>sp|ATP7A|pT_ACC_4427: T278-p on ATP7A
GPGTSEGSQQRSPSYTNDStATFIIDGMHCKSCVSKLHHHHHH
>sp|ATP7A|pT_ACC_4428: T327-p on ATP7A
GPGTLENRSAIVKYNASSVtPESLRKAIEAVSPGLKLHHHHHH
>sp|ATP7A|pT_ACC_4429: T354-p on ATP7A
GPGTSPGLYRVSITSEVEStSNSPSSSSLQKIPLNKLHHHHHH
>sp|ATP7A|pT_ACC_4430: T476-p on ATP7A
GPGTMPLLTSTNEFYTKGMtPVQDKEEGKNSSKCYKLHHHHHH
>sp|ATP7A|pT_ACC_4431: T601-p on ATP7A
GPGTLTKHRGILYCSVALAtNKAHIKYDPEIIGPRKLHHHHHH
>sp|ATP7B|pT_ACC_4432: T1050-p on ATP7B
GPGTGVPRVMRVLLLGDVAtLPLRKVLAVVGTAEAKLHHHHHH
>sp|ATP7B|pT_ACC_4433: T1076-p on ATP7B
GPGTGTAEASSEHPLGVAVtKYCKEELGTETLGYCKLHHHHHH
>sp|ATP7B|pT_ACC_4434: T1208-p on ATP7B
GPGTAIADAVKQEAALAVHtLQSMGVDVVLITGDNKLHHHHHH
>sp|ATP7B|pT_ACC_4435: T1220-p on ATP7B
GPGTAVHTLQSMGVDVVLItGDNRKTARAIATQVGKLHHHHHH
>sp|ATP7B|pT_ACC_4436: T9-p on ATP7B
GPGTMPEQERQItAREGASRKILSKLSLKLHHHHHH
>sp|ATP8|pT_ACC_4437: T31-p on ATP8
GPGTMLLTLFLITQLKMLNtNYHLPPSPKPMKMKNKLHHHHHH
>sp|ATP8A1|pT_ACC_4438: T21-p on ATP8A1
GPGTRTVSEIRSRAEGYEKtDDVSEKTSLADQEEVKLHHHHHH
>sp|ATP8A1|pT_ACC_4439: T28-p on ATP8A1
GPGTSRAEGYEKTDDVSEKtSLADQEEVRTIFINQKLHHHHHH
>sp|ATP8A1|pT_ACC_4440: T294-p on ATP8A1
GPGTNSTSPPLKLSNVERItNVQILILFCILIAMSKLHHHHHH
>sp|ATP8A1|pT_ACC_4441: T748-p on ATP8A1
GPGTALRKENDFALIIDGKtLKYALTFGVRQYFLDKLHHHHHH
>sp|ATP8A1|pT_ACC_4442: T754-p on ATP8A1
GPGTDFALIIDGKTLKYALtFGVRQYFLDLALSCKKLHHHHHH
>sp|ATP8A1|pT_ACC_4443: T811-p on ATP8A1
GPGTTLAIGDGANDVSMIQtAHVGVGISGNEGLQAKLHHHHHH
>sp|ATP8A2|pT_ACC_4444: T279-p on ATP8A2
GPGTLGPDQILLRGTQLRNtQWVFGIVVYTGHDTKKLHHHHHH
>sp|ATP8A2|pT_ACC_4445: T289-p on ATP8A2
GPGTTQLRNTQWVFGIVVYtGHDTKLMQNSTKAPLKLHHHHHH
>sp|ATP8A2|pT_ACC_4446: T293-p on ATP8A2
GPGTNTQWVFGIVVYTGHDtKLMQNSTKAPLKRSNKLHHHHHH
>sp|ATP8A2|pT_ACC_4447: T300-p on ATP8A2
GPGTIVVYTGHDTKLMQNStKAPLKRSNVEKVTNVKLHHHHHH
>sp|ATP8A2|pT_ACC_4448: T412-p on ATP8A2
GPGTTDMYYIGNDTPAMARtSNLNEELGQVKYLFSKLHHHHHH
>sp|ATP8A2|pT_ACC_4449: T449-p on ATP8A2
GPGTTCNIMNFKKCSIAGVtYGHFPELAREPSSDDKLHHHHHH
>sp|ATP8A2|pT_ACC_4450: T493-p on ATP8A2
GPGTFDDPRLLKNIEDRHPtAPCIQEFLTLLAVCHKLHHHHHH
>sp|ATP8A2|pT_ACC_4451: T546-p on ATP8A2
GPGTLVKGAKKLGFVFTARtPFSVIIEAMGQEQTFKLHHHHHH
>sp|ATP8A2|pT_ACC_4452: T690-p on ATP8A2
GPGTGATAIEDRLQAGVPEtIATLLKAEIKIWVLTKLHHHHHH
>sp|ATP8B1|pT_ACC_4453: T1204-p on ATP8B1
GPGTEQWQRRQQVFRRGVStRRSAYAFSHQRGYADKLHHHHHH
>sp|ATP8B1|pT_ACC_4454: T1242-p on ATP8B1
GPGTIRKKRSPLDAIVADGtAEYRRTGDSKLHHHHHH
>sp|ATP8B1|pT_ACC_4455: T440-p on ATP8B1
GPGTMYYAEKDTPAKARTTtLNEQLGQIHYIFSDKKLHHHHHH
>sp|ATP8B1|pT_ACC_4456: T667-p on ATP8B1
GPGTRTLCLCYKEIEEKEFtEWNKKFMAASVASTNKLHHHHHH
>sp|ATP8B2|pT_ACC_4457: T1117-p on ATP8B2
GPGTAFRFLRLNLKPDLSDtVRYTQLVRKKQKAQHKLHHHHHH
>sp|ATP8B2 iso4|pT_ACC_4458: T351-p on ATP8B2 iso4
GPGTTVVPISLYVRYVPSLtWGLSRESGGPIELFFKLHHHHHH
>sp|ATP8B2|pT_ACC_4459: T520-p on ATP8B2
GPGTELYYKAQSPDEGALVtAARNFGFVFRSRTPKKLHHHHHH
>sp|ATP8B3|pT_ACC_4460: T372-p on ATP8B3
GPGTDTKIMKNCGKIHLKRtKLDLLMNKLVVVIFIKLHHHHHH
>sp|ATP8B3|pT_ACC_4461: T763-p on ATP8B3
GPGTTIKCLKKSNIKIWVLtGDKQETAVNIGFACEKLHHHHHH
>sp|ATP8B3|pT_ACC_4462: T769-p on ATP8B3
GPGTKSNIKIWVLTGDKQEtAVNIGFACELLSENMKLHHHHHH
>sp|ATP8B3|pT_ACC_4463: T8-p on ATP8B3
GPGTMGTGPAQtPRSTRAGPEPSPAPPKLHHHHHH
>sp|ATP8B4|pT_ACC_4464: T1143-p on ATP8B4
GPGTSGYAFAHQEGYGELItSGKNMRAKNPPPTSGKLHHHHHH
>sp|ATP9A|pT_ACC_4465: T371-p on ATP9A
GPGTIVYSWVIRRDSKIPGtVVRSSTIPEQLGRISKLHHHHHH
>sp|ATP9A|pT_ACC_4466: T390-p on ATP9A
GPGTSSTIPEQLGRISYLLtDKTGTLTQNEMIFKRKLHHHHHH
>sp|ATP9A|pT_ACC_4467: T545-p on ATP9A
GPGTGDQILNFTILQIFPFtYESKRMGIIVRDESTKLHHHHHH
>sp|ATP9B|pT_ACC_4468: T220-p on ATP9B
GPGTFQRDKEVNSQLYSKLtVRGKVQVKSSDIQVGKLHHHHHH
>sp|ATP9B iso3|pT_ACC_4469: T26-p on ATP9B iso3
GPGTTQHMLGQHTSARAQRtVSTHSVHARSAHVSTKLHHHHHH
>sp|ATP9B|pT_ACC_4470: T448-p on ATP9B
GPGTAVYGWMMMKDENIPGtVVRTSTIPEELGRLVKLHHHHHH
>sp|ATP9B|pT_ACC_4471: T518-p on ATP9B
GPGTRDSYSQMQSQAGGNNtGSTPLRKAQSSAPKVKLHHHHHH
>sp|ATP9B|pT_ACC_4472: T521-p on ATP9B
GPGTYSQMQSQAGGNNTGStPLRKAQSSAPKVRKSKLHHHHHH
>sp|ATP9B|pT_ACC_4473: T604-p on ATP9B
GPGTPDEVALVQWTESVGLtLVSRDLTSMQLKTPSKLHHHHHH
>sp|ATP9B|pT_ACC_4474: T908-p on ATP9B
GPGTGKEGKQASLAADFSItQFRHIGRLLMVHGRNKLHHHHHH
>sp|ATPAF2|pT_ACC_4475: T266-p on ATPAF2
GPGTIEWAHDYELQELRARtAAGTLFIHLCSESTTKLHHHHHH
>sp|ATPAF2|pT_ACC_4476: T270-p on ATPAF2
GPGTHDYELQELRARTAAGtLFIHLCSESTTVKHKKLHHHHHH
>sp|ATR|pT_ACC_4477: T1275-p on ATR
GPGTELKKIKAVLQEYRKEtSESTDLQTTLQLSMKKLHHHHHH
>sp|ATR|pT_ACC_4478: T1566-p on ATR
GPGTEIMAVLKHDDQHTINtQDIASDLCQLSTQTVKLHHHHHH
>sp|ATR|pT_ACC_4479: T1578-p on ATR
GPGTTINTQDIASDLCQLStQTVFSMLDHLTQWARKLHHHHHH
>sp|ATR|pT_ACC_4480: T1589-p on ATR
GPGTCQLSTQTVFSMLDHLtQWARHKFQALKAEKCKLHHHHHH
>sp|ATR|pT_ACC_4481: T1989-p on ATR
GPGTIVLQKGVELCFPENEtPPEGKNMLIHGRAMLKLHHHHHH
>sp|ATR|pT_ACC_4482: T533-p on ATR
GPGTKDCQHKSKKKPSVVItWMSLDFYTKVLKSCRKLHHHHHH
>sp|ATR|pT_ACC_4483: T952-p on ATR
GPGTLVESLHSSQMTALPNtPCQNADVRKQDVAHQKLHHHHHH
>sp|ATRIP|pT_ACC_4484: T26-p on ATRIP
GPGTRRSEPPAPRPGPPPGtGHPPSKRARGFSAAAKLHHHHHH
>sp|ATRIP|pT_ACC_4485: T307-p on ATRIP
GPGTEAQKSFVDSWRQRSNtQGSILINLLLKQPLIKLHHHHHH
>sp|ATRIP|pT_ACC_4486: T523-p on ATRIP
GPGTEGNRSLVHRLSDGDMtSALRGVADDQGQHPLKLHHHHHH
>sp|ATRIP iso2|pT_ACC_4487: T664-p on ATRIP iso2
GPGTETQWLQLEQEVVRALtVMLHRQWLTVRRAGGKLHHHHHH
>sp|ATRN|pT_ACC_4488: T1185-p on ATRN
GPGTSQEDDRYYTAINFVAtPDEQNRDLDMFINASKLHHHHHH
>sp|ATRN|pT_ACC_4489: T36-p on ATRN
GPGTALAGRSGGPHWDWDVtRAGRPGLGAGLRLPRKLHHHHHH
>sp|ATRN|pT_ACC_4490: T558-p on ATRN
GPGTMWTILKDSRFFRYLHtAVIVSGTMLVFGGNTKLHHHHHH
>sp|ATRN|pT_ACC_4491: T565-p on ATRN
GPGTSRFFRYLHTAVIVSGtMLVFGGNTHNDTSMSKLHHHHHH
>sp|ATRN|pT_ACC_4492: T908-p on ATRN
GPGTCGILSEPSTRGLKAAtCINPLNGSVCERPANKLHHHHHH
>sp|ATRNL1|pT_ACC_4493: T1362-p on ATRNL1
GPGTLIDISQQKASDSKDKtSGVRNRKHLSTRQGTKLHHHHHH
>sp|ATRX|pT_ACC_4494: T1068-p on ATRX
GPGTTSKKKDELSDYAEKStGKGDSCDSSEDKKSKKLHHHHHH
>sp|ATRX|pT_ACC_4495: T117-p on ATRX
GPGTTVNEDASNENSENDItMQSLPKGTVIVQPEPKLHHHHHH
>sp|ATRX|pT_ACC_4496: T1239-p on ATRX
GPGTQKIKPVTENLVLSSHtGFCQSSGDEALSKSVKLHHHHHH
>sp|ATRX|pT_ACC_4497: T1257-p on ATRX
GPGTCQSSGDEALSKSVPVtVDDDDDDNDPENRIAKLHHHHHH
>sp|ATRX|pT_ACC_4498: T1346-p on ATRX
GPGTSKKPRYRHRLLRHKLtVSDGESGEEKKTKPKKLHHHHHH
>sp|ATRX|pT_ACC_4499: T1404-p on ATRX
GPGTVSEEVSESEDEQRPRtRSAKKAELEENQRSYKLHHHHHH
>sp|ATRX|pT_ACC_4500: T1491-p on ATRX
GPGTGRKKIRKILKDDKLRtETQNALKEEEERRKRKLHHHHHH
>sp|ATRX|pT_ACC_4501: T1493-p on ATRX
GPGTKKIRKILKDDKLRTEtQNALKEEEERRKRIAKLHHHHHH
>sp|ATRX|pT_ACC_4502: T1529-p on ATRX
GPGTREKLREVIEIEDASPtKCPITTKLVLDEDEEKLHHHHHH
>sp|ATRX|pT_ACC_4503: T1918-p on ATRX
GPGTDEDSMDEFIASDSDEtSMSLSSDDYTKKKKKKLHHHHHH
>sp|ATRX|pT_ACC_4504: T1989-p on ATRX
GPGTGNNPSVSLKLEESKAtSSSNPSSPAPDWYKDKLHHHHHH
>sp|ATRX|pT_ACC_4505: T2090-p on ATRX
GPGTGKWLRNIDYYRLDGStTAQSRKKWAEEFNDEKLHHHHHH
>sp|ATRX|pT_ACC_4506: T2091-p on ATRX
GPGTKWLRNIDYYRLDGSTtAQSRKKWAEEFNDETKLHHHHHH
>sp|ATRX|pT_ACC_4507: T2339-p on ATRX
GPGTLEDLINQGREKVVEAtNSVTAVRIQPLEDIIKLHHHHHH
>sp|ATRX|pT_ACC_4508: T312-p on ATRX
GPGTKIKVDSEKSNKVYEHtSRFSPKKTSSNCNGEKLHHHHHH
>sp|ATRX|pT_ACC_4509: T387-p on ATRX
GPGTKFLKQATDNSEISSAtKLRQLKAFKSVLADIKLHHHHHH
>sp|ATRX|pT_ACC_4510: T591-p on ATRX
GPGTSKTTAKVTKELYVKLtPVSLSNSPIKGADCQKLHHHHHH
>sp|ATRX|pT_ACC_4511: T65-p on ATRX
GPGTSGSNSDMMENSKEEGtSSSEKSKSSGSSRSKKLHHHHHH
>sp|ATRX|pT_ACC_4512: T661-p on ATRX
GPGTLLLEESDLRRSPRVKtTPLRRPTETNPVTSNKLHHHHHH
>sp|ATRX|pT_ACC_4513: T662-p on ATRX
GPGTLLEESDLRRSPRVKTtPLRRPTETNPVTSNSKLHHHHHH
>sp|ATRX|pT_ACC_4514: T668-p on ATRX
GPGTLRRSPRVKTTPLRRPtETNPVTSNSDEECNEKLHHHHHH
>sp|ATRX|pT_ACC_4515: T670-p on ATRX
GPGTRSPRVKTTPLRRPTEtNPVTSNSDEECNETVKLHHHHHH
>sp|ATRX|pT_ACC_4516: T674-p on ATRX
GPGTVKTTPLRRPTETNPVtSNSDEECNETVKEKQKLHHHHHH
>sp|ATRX|pT_ACC_4517: T684-p on ATRX
GPGTETNPVTSNSDEECNEtVKEKQKLSVPVRKKDKLHHHHHH
>sp|ATRX|pT_ACC_4518: T724-p on ATRX
GPGTDNPKPNKLPKSKQSEtVDQNSDSDEMLAILKKLHHHHHH
>sp|ATRX|pT_ACC_4519: T752-p on ATRX
GPGTILKEVSRMSHSSSSDtDINEIHTNHKTLYDLKLHHHHHH
>sp|ATRX|pT_ACC_4520: T785-p on ATRX
GPGTQAGKDDKGKRKRKSStSGSDFDTKKGKSAKSKLHHHHHH
>sp|ATRX|pT_ACC_4521: T810-p on ATRX
GPGTGKSAKSSIISKKKRQtQSESSNYDSELEKEIKLHHHHHH
>sp|ATRX|pT_ACC_4522: T87-p on ATRX
GPGTKSSGSSRSKRKPSIVtKYVESDDEKPLDDETKLHHHHHH
>sp|ATRX|pT_ACC_4523: T894-p on ATRX
GPGTAERKQERETFSSAEGtVDKDTTIMELRDRLPKLHHHHHH
>sp|ATRX|pT_ACC_4524: T899-p on ATRX
GPGTERETFSSAEGTVDKDtTIMELRDRLPKKQQAKLHHHHHH
>sp|ATRX|pT_ACC_4525: T900-p on ATRX
GPGTRETFSSAEGTVDKDTtIMELRDRLPKKQQASKLHHHHHH
>sp|ATRX|pT_ACC_4526: T977-p on ATRX
GPGTSDIAEKFLKKDQSDEtSEDDKKQSKKGTEEKKLHHHHHH
>sp|ataxin-1|pT_ACC_4527: T235-p on ataxin-1
GPGTQQQQQQHLSRAPGLItPGSPPPAQQNQYVHIKLHHHHHH
>sp|ataxin-1|pT_ACC_4528: T257-p on ataxin-1
GPGTAQQNQYVHISSSPQNtGRTASPPAIPVHLHPKLHHHHHH
>sp|ataxin-1|pT_ACC_4529: T769-p on ataxin-1
GPGTAAPFLTKIEPSKPAAtRKRRWSAPESRKLEKKLHHHHHH
>sp|ataxin-10|pT_ACC_4530: T221-p on ataxin-10
GPGTAYQKHPESEWPFLIItDLFLKSPELVQAMFPKLHHHHHH
>sp|ataxin-10|pT_ACC_4531: T30-p on ataxin-10
GPGTMVPAPIQDLEALRALtALFKEQRNRETAPRTKLHHHHHH
>sp|ataxin-10|pT_ACC_4532: T426-p on ataxin-10
GPGTNPFLTQWVIYAIRNLtEDNSQNQDLIAKMEEKLHHHHHH
>sp|ataxin-10|pT_ACC_4533: T82-p on ataxin-10
GPGTDPSQVENLASSLQLItECFRCLRNACIECSVKLHHHHHH
>sp|ataxin-1L|pT_ACC_4534: T241-p on ataxin-1L
GPGTRMPIYYQMSRLPAGYtLHETPPAGASPVLTPKLHHHHHH
>sp|ataxin-1L|pT_ACC_4535: T317-p on ataxin-1L
GPGTVVECVVDGQLFSGSQtPRVEVAAPAHRGTPDKLHHHHHH
>sp|ataxin-1L|pT_ACC_4536: T330-p on ataxin-1L
GPGTSQTPRVEVAAPAHRGtPDTDLEVQRVVGALAKLHHHHHH
>sp|ataxin-1L|pT_ACC_4537: T333-p on ataxin-1L
GPGTPRVEVAAPAHRGTPDtDLEVQRVVGALASQDKLHHHHHH
>sp|ataxin-1L|pT_ACC_4538: T369-p on ataxin-1L
GPGTAQRKEEPSPLNLSHHtPDHQGEGRGSARNPAKLHHHHHH
>sp|ataxin-1L|pT_ACC_4539: T456-p on ataxin-1L
GPGTSLDVQARATFPDKEPtPPPITSSHLPSHFMKKLHHHHHH
>sp|ataxin-1L|pT_ACC_4540: T611-p on ataxin-1L
GPGTAPPSQLGPPRERPERtVLGSRELCDSEGKSQKLHHHHHH
>sp|ataxin-2|pT_ACC_4541: T472-p on ataxin-2
GPGTRVALENDDRSEEEKYtAVQRNSSEREGHSINKLHHHHHH
>sp|ataxin-2|pT_ACC_4542: T580-p on ataxin-2
GPGTSRYQSGPNSLPPRAAtPTRPPSRPPSRPSRPKLHHHHHH
>sp|ataxin-2|pT_ACC_4543: T660-p on ataxin-2
GPGTSGLEFVSHNPPSEAAtPPVARTSPSGGTWSSKLHHHHHH
>sp|ataxin-2|pT_ACC_4544: T666-p on ataxin-2
GPGTSHNPPSEAATPPVARtSPSGGTWSSVVSGVPKLHHHHHH
>sp|ataxin-2|pT_ACC_4545: T672-p on ataxin-2
GPGTEAATPPVARTSPSGGtWSSVVSGVPRLSPKTKLHHHHHH
>sp|ataxin-2|pT_ACC_4546: T730-p on ataxin-2
GPGTIPTEAVAMPIPAASPtPASPASNRAVTPSSEKLHHHHHH
>sp|ataxin-2|pT_ACC_4547: T741-p on ataxin-2
GPGTAASPTPASPASNRAVtPSSEAKDSRLQDQRQKLHHHHHH
>sp|ataxin-2|pT_ACC_4548: T771-p on ataxin-2
GPGTQNSPAGNKENIKPNEtSPSFSKAENKGISPVKLHHHHHH
>sp|ataxin-2|pT_ACC_4549: T811-p on ataxin-2
GPGTDLKKFKNDFRLQPSStSESMDQLLNKNREGEKLHHHHHH
>sp|ataxin-2|pT_ACC_4550: T872-p on ataxin-2
GPGTSKPNSPSISPSILSNtEHKRGPEVTSQGVQTKLHHHHHH
>sp|ataxin-2|pT_ACC_4551: T887-p on ataxin-2
GPGTTEHKRGPEVTSQGVQtSSPACKQEKDDKEEKKLHHHHHH
>sp|ataxin-2|pT_ACC_4552: T913-p on ataxin-2
GPGTDKEEKKDAAEQVRKStLNPNAKEFNPRSFSQKLHHHHHH
>sp|ataxin-2|pT_ACC_4553: T934-p on ataxin-2
GPGTKEFNPRSFSQPKPSTtPTSPRPQAQPSPSMVKLHHHHHH
>sp|ataxin-2L|pT_ACC_4554: T128-p on ataxin-2L
GPGTVFEGVYNNSRMLHFLtAVVGSTCDVKVKNGTKLHHHHHH
>sp|ataxin-2L|pT_ACC_4555: T204-p on ataxin-2L
GPGTDVMLVHFRNVDFNYAtKDKFTDSAIAMNSKVKLHHHHHH
>sp|ataxin-2L|pT_ACC_4556: T278-p on ataxin-2L
GPGTNYGVKTTYDSSLSSYtVPLEKDNSEEFRQREKLHHHHHH
>sp|ataxin-2L|pT_ACC_4557: T31-p on ataxin-2L
GPGTPPPTQQAVARRPPGGtSPPNGGLPGPLATSAKLHHHHHH
>sp|ataxin-2L|pT_ACC_4558: T322-p on ataxin-2L
GPGTPQYRLRIAMENDDGRtEEEKHSAVQRQGSGRKLHHHHHH
>sp|ataxin-2L|pT_ACC_4559: T421-p on ataxin-2L
GPGTSRMSPKAQRPLRGAKtLSSPSNRPSGETSVPKLHHHHHH
>sp|ataxin-2L|pT_ACC_4560: T511-p on ataxin-2L
GPGTSPKISLAPTDVKELStKEPGRTLEPQELARIKLHHHHHH
>sp|ataxin-2L|pT_ACC_4561: T600-p on ataxin-2L
GPGTGLLTSEPMGSPVSSKtESVSDKEDKPPLAPSKLHHHHHH
>sp|ataxin-2L|pT_ACC_4562: T618-p on ataxin-2L
GPGTVSDKEDKPPLAPSGGtEGPEQPPPPCPSQTGKLHHHHHH
>sp|ataxin-2L|pT_ACC_4563: T632-p on ataxin-2L
GPGTGTEGPEQPPPPCPSQtGSPPVGLIKGEDKDEKLHHHHHH
>sp|ataxin-2L|pT_ACC_4564: T658-p on ataxin-2L
GPGTEDKDEGPVAEQVKKStLNPNAKEFNPTKPLLKLHHHHHH
>sp|ataxin-2L|pT_ACC_4565: T679-p on ataxin-2L
GPGTKEFNPTKPLLSVNKStSTPTSPGPRTHSTPSKLHHHHHH
>sp|ataxin-2L|pT_ACC_4566: T681-p on ataxin-2L
GPGTFNPTKPLLSVNKSTStPTSPGPRTHSTPSIPKLHHHHHH
>sp|ataxin-2L|pT_ACC_4567: T683-p on ataxin-2L
GPGTPTKPLLSVNKSTSTPtSPGPRTHSTPSIPVLKLHHHHHH
>sp|ataxin-3|pT_ACC_4568: T269-p on ataxin-3
GPGTQLSMQGSSRNISQDMtQTSGTNLTSEELRKRKLHHHHHH
>sp|ataxin-3|pT_ACC_4569: T60-p on ataxin-3
GPGTRMRMAEGGVTSEDYRtFLQQPSGNMDDSGFFKLHHHHHH
>sp|ataxin-3L|pT_ACC_4570: T316-p on ataxin-3L
GPGTSDLPGHSSYLHERPTtSSRAIESDLSDDISEKLHHHHHH
>sp|ataxin-7|pT_ACC_4571: T70-p on ataxin-7
GPGTPRRTRPEDGGPGAAStSAAAMATVGERRPLPKLHHHHHH
>sp|ataxin-7|pT_ACC_4572: T854-p on ataxin-7
GPGTCSPSSSSINNSSSKPtKVAKVPAVNNVHMKHKLHHHHHH
>sp|ataxin-7L1|pT_ACC_4573: T634-p on ataxin-7L1
GPGTSKTKTSKSSKVKDLStRSDESPSNKKRKPQSKLHHHHHH
>sp|ataxin-7L1|pT_ACC_4574: T651-p on ataxin-7L1
GPGTSDESPSNKKRKPQSStSSSSSSSSSSLQTSLKLHHHHHH
>sp|ataxin-7L1|pT_ACC_4575: T793-p on ataxin-7L1
GPGTKKRKNSSSSSKACKItKMPGMNSVHKKNPPSKLHHHHHH
>sp|ataxin-7L2|pT_ACC_4576: T579-p on ataxin-7L2
GPGTEVEAPSRKRKLSPGPtTLKRTCILEPTGKGKKLHHHHHH
>sp|ataxin-7L2|pT_ACC_4577: T580-p on ataxin-7L2
GPGTVEAPSRKRKLSPGPTtLKRTCILEPTGKGKPKLHHHHHH
>sp|ataxin-7L2|pT_ACC_4578: T638-p on ataxin-7L2
GPGTRAGPLDCRGSPHQLPtPVKASQLENRGAAGHKLHHHHHH
>sp|ataxin-7L3|pT_ACC_4579: T290-p on ataxin-7L3
GPGTDGSSDLSPSDSGSSKtSENQGWGLGTNSSESKLHHHHHH
>sp|ataxin-7L3|pT_ACC_4580: T320-p on ataxin-7L3
GPGTSRKTKKKKSHLSLVGtASGLGSNKKKKPKPPKLHHHHHH
>sp|ataxin-7L3|pT_ACC_4581: T339-p on ataxin-7L3
GPGTLGSNKKKKPKPPAPPtPSIYDDINKLHHHHHH
>sp|AUNIP|pT_ACC_4582: T27-p on AUNIP
GPGTGVWLDAAALKRRKVQtHLIKPGTKMLTLLPGKLHHHHHH
>sp|AUNIP|pT_ACC_4583: T34-p on AUNIP
GPGTALKRRKVQTHLIKPGtKMLTLLPGERKANIYKLHHHHHH
>sp|AUNIP|pT_ACC_4584: T38-p on AUNIP
GPGTRKVQTHLIKPGTKMLtLLPGERKANIYFTQRKLHHHHHH
>sp|AUP1|pT_ACC_4585: T220-p on AUP1
GPGTVESLKRFCASTRLPPtPLLLFPEEEATNGREKLHHHHHH
>sp|AUP1|pT_ACC_4586: T326-p on AUP1
GPGTQQLVAKELGQTGTRLtPADKAEHMKRQRHPRKLHHHHHH
>sp|AUP1|pT_ACC_4587: T433-p on AUP1
GPGTLPTASASKFPSSGPVtPQPTALTFAKSSWARKLHHHHHH
>sp|AUP1|pT_ACC_4588: T437-p on AUP1
GPGTSASKFPSSGPVTPQPtALTFAKSSWARQESLKLHHHHHH
>sp|AUP1|pT_ACC_4589: T68-p on AUP1
GPGTSCALPDSVLRRFVVRtMCAVLGLVARQEDSGKLHHHHHH
>sp|AurA|pT_ACC_4590: T16-p on AurA
GPGTMDRSKENCISGPVKAtAPVGGPKRVLVTQQFKLHHHHHH
>sp|AurA|pT_ACC_4591: T287-p on AurA
GPGTIADFGWSVHAPSSRRtTLCGTLDYLPPEMIEKLHHHHHH
>sp|AurA|pT_ACC_4592: T288-p on AurA
GPGTADFGWSVHAPSSRRTtLCGTLDYLPPEMIEGKLHHHHHH
>sp|AurA|pT_ACC_4593: T292-p on AurA
GPGTWSVHAPSSRRTTLCGtLDYLPPEMIEGRMHDKLHHHHHH
>sp|AKIP|pT_ACC_4594: T191-p on AKIP
GPGTIWLKAGLKEAPEGWQtPKIYLRGKKLHHHHHH
>sp|AurB|pT_ACC_4595: T16-p on AurB
GPGTMAQKENSYPWPYGRQtAPSGLSTLPQRVLRKKLHHHHHH
>sp|AurB|pT_ACC_4596: T232-p on AurB
GPGTADFGWSVHAPSLRRKtMCGTLDYLPPEMIEGKLHHHHHH
>sp|AurB|pT_ACC_4597: T236-p on AurB
GPGTWSVHAPSLRRKTMCGtLDYLPPEMIEGRMHNKLHHHHHH
>sp|AurB|pT_ACC_4598: T35-p on AurB
GPGTGLSTLPQRVLRKEPVtPSALVLMSRSNVQPTKLHHHHHH
>sp|AurB|pT_ACC_4599: T64-p on AurB
GPGTPTAAPGQKVMENSSGtPDILTRHFTIDDFEIKLHHHHHH
>sp|AurB|pT_ACC_4600: T73-p on AurB
GPGTMENSSGTPDILTRHFtIDDFEIGRPLGKGKFKLHHHHHH
>sp|AurC iso2|pT_ACC_4601: T164-p on AurC iso2
GPGTADFGWSVHTPSLRRKtMCGTLDYLPPEMIEGKLHHHHHH
>sp|AurC|pT_ACC_4602: T198-p on AurC
GPGTADFGWSVHTPSLRRKtMCGTLDYLPPEMIEGKLHHHHHH
>sp|AurC|pT_ACC_4603: T202-p on AurC
GPGTWSVHTPSLRRKTMCGtLDYLPPEMIEGRTYDKLHHHHHH
>sp|AUTS2|pT_ACC_4604: T1106-p on AUTS2
GPGTGRDFLLRNDPLHRLStPRLYEADRSFRDREPKLHHHHHH
>sp|AUTS2|pT_ACC_4605: T1211-p on AUTS2
GPGTRISPTAGNQNGLLNKtPPTAALSAPPPLISTKLHHHHHH
>sp|AUTS2|pT_ACC_4606: T1238-p on AUTS2
GPGTLISTLGGRPVSPRRTtPLSAEIRERPPSHTLKLHHHHHH
>sp|AUTS2|pT_ACC_4607: T799-p on AUTS2
GPGTQNFSNPHEPWNRLHRtPPSFPTPPPWLKPGEKLHHHHHH
>sp|AUTS2|pT_ACC_4608: T946-p on AUTS2
GPGTEEAKQLARVPSPYVRtPVVESARPNSTSSREKLHHHHHH
>sp|AVIL|pT_ACC_4609: T329-p on AVIL
GPGTGFIKMKSYPSSTNVEtVNDGAESAMFKQLFQKLHHHHHH
>sp|AVL9|pT_ACC_4610: T272-p on AVL9
GPGTCADDFVSASTADVSHtNLGTIRKVMAGNHGEKLHHHHHH
>sp|AVL9|pT_ACC_4611: T276-p on AVL9
GPGTFVSASTADVSHTNLGtIRKVMAGNHGEDAAMKLHHHHHH
>sp|AVPR1B|pT_ACC_4612: T258-p on AVPR1B
GPGTGWRTWDRPSPSTLAAtTRGLPSRVSSINTISKLHHHHHH
>sp|AVPR1B|pT_ACC_4613: T271-p on AVPR1B
GPGTAATTRGLPSRVSSINtISRAKIRTVKMTFVIKLHHHHHH
>sp|DGAT2L4|pT_ACC_4614: T176-p on DGAT2L4
GPGTSVSRSSIDFLLTHKGtGNMVIVVIGGLAECRKLHHHHHH
>sp|AXDND1|pT_ACC_4615: T31-p on AXDND1
GPGTTSESKKLKVSVAKEGtRGLPELKEKKNMVDRKLHHHHHH
>sp|AXDND1|pT_ACC_4616: T351-p on AXDND1
GPGTELCLVRAHDVKLTKEtEKAHKDLAQALLNAEKLHHHHHH
>sp|AXDND1|pT_ACC_4617: T771-p on AXDND1
GPGTYQYSSYLSSCCKGMVtAMALSKSTNSHKNATKLHHHHHH
>sp|axin 1|pT_ACC_4618: T160-p on axin 1
GPGTYRKYILDNNGIVSRQtKPATKSFIKGCIMKQKLHHHHHH
>sp|axin 1|pT_ACC_4619: T481-p on axin 1
GPGTNPESILDEHVQRVLRtPGRQSPGPGHRSPDSKLHHHHHH
>sp|axin 1|pT_ACC_4620: T60-p on axin 1
GPGTCSGKGVGIKGETSTAtPRRSDLDLGYEPEGSKLHHHHHH
>sp|axin 1|pT_ACC_4621: T617-p on axin 1
GPGTCKRNAKKAESGKSAStEVPGASEDAEKNQKIKLHHHHHH
>sp|axin 1|pT_ACC_4622: T79-p on axin 1
GPGTSDLDLGYEPEGSASPtPPYLKWAESLHSLLDKLHHHHHH
>sp|axin 2|pT_ACC_4623: T246-p on axin 2
GPGTEEEWTCADFKCKLSPtVVGLSSKTLRATASVKLHHHHHH
>sp|axin 2|pT_ACC_4624: T449-p on axin 2
GPGTDPQTILDDHLSRVLKtPGCQSPGVGRYSPRSKLHHHHHH
>sp|axin 2|pT_ACC_4625: T640-p on axin 2
GPGTESERQSKPKPHSAQStKKAYPLESARSSPGEKLHHHHHH
>sp|AXL|pT_ACC_4626: T200-p on AXL
GPGTGHGPQRSLHVPGLNKtSSFSCEAHNAKGVTTKLHHHHHH
>sp|AXL|pT_ACC_4627: T303-p on AXL
GPGTSVPPHQLRLGSLHPHtPYHIRVACTSSQGPSKLHHHHHH
>sp|AXL|pT_ACC_4628: T873-p on AXL
GPGTAEVHPAGRYVLCPSTtPSPAQPADRGSPAAPKLHHHHHH
>sp|AZI2|pT_ACC_4629: T140-p on AZI2
GPGTNEQLQSKEVELLQLRtEVETQQVMRNLNPPSKLHHHHHH
>sp|AZI2|pT_ACC_4630: T144-p on AZI2
GPGTQSKEVELLQLRTEVEtQQVMRNLNPPSSNWEKLHHHHHH
>sp|AZI2|pT_ACC_4631: T249-p on AZI2
GPGTHLVTQVQAELLRKLKtSTAIKKACAPVGCSEKLHHHHHH
>sp|AZI2|pT_ACC_4632: T251-p on AZI2
GPGTVTQVQAELLRKLKTStAIKKACAPVGCSEDLKLHHHHHH
>sp|B2M|pT_ACC_4633: T24-p on B2M
GPGTVLALLSLSGLEAIQRtPKIQVYSRHPAENGKKLHHHHHH
>sp|B3GALT3|pT_ACC_4634: T151-p on B3GALT3
GPGTEHLLYGDIIRQDFLDtYNNLTLKTIMAFRWVKLHHHHHH
>sp|B3GALT1|pT_ACC_4635: T114-p on B3GALT1
GPGTETWGDENNFKGIKIAtLFLLGKNADPVLNQMKLHHHHHH
>sp|B3GALT2|pT_ACC_4636: T63-p on B3GALT2
GPGTWLPGRAGFKENPVTYtFRGFRSTKSETNHSSKLHHHHHH
>sp|B3GALT4|pT_ACC_4637: T330-p on B3GALT4
GPGTTHYPLDRCCYGKFLLtSHRLDPWKMQEAWKLKLHHHHHH
>sp|B3GALT5|pT_ACC_4638: T99-p on B3GALT5
GPGTRMVKGKQLKTFFLLGtTSSAAETKEVDQESQKLHHHHHH
>sp|B3GALT6|pT_ACC_4639: T133-p on B3GALT6
GPGTDLLLLPALRDAYENLtAKVLAMLAWLDEHVAKLHHHHHH
>sp|B3GNT4|pT_ACC_4640: T187-p on B3GNT4
GPGTAYESREFDDILQWDFtEDFFNLTLKELHLQRKLHHHHHH
>sp|B3GNT4|pT_ACC_4641: T70-p on B3GNT4
GPGTPAGDPTAHQPFWAPPtPRHSRCPPNHTVSSAKLHHHHHH
>sp|B3GNT6|pT_ACC_4642: T291-p on B3GNT6
GPGTYPVYCSGGGFLLSGPtARALRAAARHTPLFPKLHHHHHH
>sp|B3GNT7|pT_ACC_4643: T23-p on B3GNT7
GPGTVYRSLCLALALLVAVtVFQRSLTPGQFLQEPKLHHHHHH
>sp|B4GALNT1|pT_ACC_4644: T377-p on B4GALNT1
GPGTTARTRLERLVDVLERtPLDLVGGAVREISGFKLHHHHHH
>sp|B4GALNT2|pT_ACC_4645: T275-p on B4GALNT2
GPGTSDRKLLKFILQHVTYtSTGYQHQKVDIVSLEKLHHHHHH
>sp|B4GALNT2|pT_ACC_4646: T545-p on B4GALNT2
GPGTELAALEKTYNTYRSNtLTRVQFKLALHYFKNKLHHHHHH
>sp|B4GALNT3|pT_ACC_4647: T503-p on B4GALNT3
GPGTAPFSKRNSTASFPGRtSHIPVQQPEKRKQKPKLHHHHHH
>sp|B4GALNT3|pT_ACC_4648: T650-p on B4GALNT3
GPGTDQTFSARNLDFQALRtDWIDLSCNTSGNLLLKLHHHHHH
>sp|B4GALNT3|pT_ACC_4649: T946-p on B4GALNT3
GPGTLGIYKSDLDRIGGMNtKEFRDRWGGEDWELLKLHHHHHH
>sp|B4GALT3|pT_ACC_4650: T125-p on B4GALT3
GPGTPGGRYRPAGCEPRSRtAIIVPHRAREHHLRLKLHHHHHH
>sp|B4GALT3|pT_ACC_4651: T323-p on B4GALT3
GPGTVRTQNSWTQDGMNSLtYQLLARELGPLYTNIKLHHHHHH
>sp|B4GALT5|pT_ACC_4652: T375-p on B4GALT5
GPGTNYFANITYDALYKNItVNLTPELAQVNEYKLHHHHHH
>sp|B4GALT5|pT_ACC_4653: T59-p on B4GALT5
GPGTFMMQAQGILIRDNVRtIGAQVYEQVLRSAYAKLHHHHHH
>sp|B4GAT1|pT_ACC_4654: T65-p on B4GAT1
GPGTPPSPRSVDQVKAQLRtALASGGVLDASGDYRKLHHHHHH
>sp|BAALC|pT_ACC_4655: T158-p on BAALC
GPGTTEAKRDAKRMPAKEVtINVTDSIQQMDRSRRKLHHHHHH
>sp|BAAT|pT_ACC_4656: T138-p on BAAT
GPGTKASLTLERWYVAPGVtRIKVREGRLRGALFLKLHHHHHH
>sp|NBA1|pT_ACC_4657: T10-p on NBA1
GPGTMEVAEPSSPtEEEEEEEEHSAEPRPKLHHHHHH
>sp|NBA1|pT_ACC_4658: T252-p on NBA1
GPGTQCPYFFFDVVYIHNGtEEKEEEMSWKDMFAFKLHHHHHH
>sp|NBA1|pT_ACC_4659: T27-p on NBA1
GPGTEEEEEEEHSAEPRPRtRSNPEGAEDRAVGAQKLHHHHHH
>sp|NBA1|pT_ACC_4660: T65-p on NBA1
GPGTEGEGEAASADDGSLNtSGAGPKSWQVPPPAPKLHHHHHH
>sp|NBA1|pT_ACC_4661: T86-p on NBA1
GPGTKSWQVPPPAPEVQIRtPRVNCPEKVIICLDLKLHHHHHH
>sp|BACE|pT_ACC_4662: T252-p on BACE
GPGTIGGIDHSLYTGSLWYtPIRREWYYEVIIVRVKLHHHHHH
>sp|BACE|pT_ACC_4663: T47-p on BACE
GPGTSGLGGAPLGLRLPREtDEEPEEPGRRGSFVEKLHHHHHH
>sp|BACE2|pT_ACC_4664: T137-p on BACE2
GPGTPHSYIDTYFDTERSStYRSKGFDVTVKYTQGKLHHHHHH
>sp|BACH1|pT_ACC_4665: T181-p on BACH1
GPGTETDEVEEFLENKNVQtPQCKLRRYQGNAKASKLHHHHHH
>sp|BACH1|pT_ACC_4666: T236-p on BACH1
GPGTPSLCPKYRKFQKAFGtDRVRTGESSVKDIHAKLHHHHHH
>sp|BACH1|pT_ACC_4667: T360-p on BACH1
GPGTVLTEKPLSGTDVQEKtFGESQDLPLKSDLGTKLHHHHHH
>sp|BACH1|pT_ACC_4668: T506-p on BACH1
GPGTPCPYACVISLGDDSEtDTEGDSESCSAREQEKLHHHHHH
>sp|BACH1|pT_ACC_4669: T551-p on BACH1
GPGTLSRNDFQSLLKMHKLtPEQLDCIHDIRRRSKKLHHHHHH
>sp|BACH2|pT_ACC_4670: T319-p on BACH2
GPGTAGDVEMDRKQPSPAPtPTAPAGAACLERSRSKLHHHHHH
>sp|BAD|pT_ACC_4671: T137-p on BAD
GPGTVDSFKKGLPRPKSAGtATQMRQSSSWTRVFQKLHHHHHH
>sp|BAD|pT_ACC_4672: T139-p on BAD
GPGTSFKKGLPRPKSAGTAtQMRQSSSWTRVFQSWKLHHHHHH
>sp|BAD|pT_ACC_4673: T80-p on BAD
GPGTGAVEIRSRHSSYPAGtEDDEGMGEEPSPFRGKLHHHHHH
>sp|BAG1|pT_ACC_4674: T202-p on BAG1
GPGTFQKLIFKGKSLKEMEtPLSALGIQDGCRVMLKLHHHHHH
>sp|BAG2|pT_ACC_4675: T176-p on BAG2
GPGTGCALEDQKKIKRRLEtLLRNIENSDKAIKLLKLHHHHHH
>sp|BAG2|pT_ACC_4676: T201-p on BAG2
GPGTKAIKLLEHSKGAGSKtLQQNAESRFNKLHHHHHH
>sp|BAG3|pT_ACC_4677: T242-p on BAG3
GPGTQAQKTHYPAQQGEYQtHQPVYHKIQGDDWEPKLHHHHHH
>sp|BAG3|pT_ACC_4678: T285-p on BAG3
GPGTVQGASSREGSPARSStPLHSPSPIRVHTVVDKLHHHHHH
>sp|BAG3|pT_ACC_4679: T392-p on BAG3
GPGTSPGPSAVPSSPKSVAtEERAAPSTAPAEATPKLHHHHHH
>sp|BAG3|pT_ACC_4680: T406-p on BAG3
GPGTATEERAAPSTAPAEAtPPKPGEAEAPPKHPGKLHHHHHH
>sp|BAG3|pT_ACC_4681: T459-p on BAG3
GPGTGKKTDKKYLMIEEYLtKELLALDSVDPEGRAKLHHHHHH
>sp|BAG4|pT_ACC_4682: T181-p on BAG4
GPGTSTEVPSTYRSSGNSPtPVSRWIYPQQDCQTEKLHHHHHH
>sp|BAG4|pT_ACC_4683: T216-p on BAG4
GPGTRGQVPGYPPSQNPGMtLPHYPYGDGNRSVPQKLHHHHHH
>sp|BAG5|pT_ACC_4684: T47-p on BAG5
GPGTGLSDDKNYKKLERILtKQLFEIDSVDTEGKGKLHHHHHH
>sp|BAT3|pT_ACC_4685: T1053-p on BAT3
GPGTLSDAYLSGMPAKRRKtMQGEGPQLLLSEAVSKLHHHHHH
>sp|BAT3|pT_ACC_4686: T108-p on BAT3
GPGTHLPSGASSGTGSASAtHGGGSPPGTRGPGASKLHHHHHH
>sp|BAT3|pT_ACC_4687: T1080-p on BAT3
GPGTEAVSRAAKAAGARPLtSPESLSRDLEAPEVQKLHHHHHH
>sp|BAT3|pT_ACC_4688: T117-p on BAT3
GPGTTGSASATHGGGSPPGtRGPGASVHDRNANSYKLHHHHHH
>sp|BAT3|pT_ACC_4689: T178-p on BAT3
GPGTRVRLVMAQHMIRDIQtLLSRMETLPYLQCRGKLHHHHHH
>sp|BAT3|pT_ACC_4690: T210-p on BAT3
GPGTPQPQHSQPPPQPPAVtPEPVALSSQTSEPVEKLHHHHHH
>sp|BAT3|pT_ACC_4691: T251-p on BAT3
GPGTAEEVEERAPAQNPELtPGPAPAGPTPAPETNKLHHHHHH
>sp|BAT3|pT_ACC_4692: T350-p on BAT3
GPGTNTFVALSDLRCNLACtPPRHLHVVRPMSHYTKLHHHHHH
>sp|BAT3|pT_ACC_4693: T915-p on BAT3
GPGTRRMSRGVNPSLVSWLtTMMGLRLQVVLEHMPKLHHHHHH
>sp|BAT3|pT_ACC_4694: T978-p on BAT3
GPGTASPEPQRENASPAPGtTAEEAMSRGPPPAPEKLHHHHHH
>sp|BAT3|pT_ACC_4695: T979-p on BAT3
GPGTSPEPQRENASPAPGTtAEEAMSRGPPPAPEGKLHHHHHH
>sp|BAHCC1|pT_ACC_4696: T1417-p on BAHCC1
GPGTGPRLTPRMQILQRKDtWTPKTKPVCPLKAAIKLHHHHHH
>sp|BAHCC1|pT_ACC_4697: T1635-p on BAHCC1
GPGTGATRHPQPKGHGSREtPRCPAQPSVAASQEAKLHHHHHH
>sp|BAHCC1|pT_ACC_4698: T2056-p on BAHCC1
GPGTTEPSPALLVSSSCRRtKKVSSEAPPPSEAATKLHHHHHH
>sp|BAHCC1|pT_ACC_4699: T2105-p on BAHCC1
GPGTKKSISKDKAGKAELLtSGAKSPTGASDHFLGKLHHHHHH
>sp|BAHCC1|pT_ACC_4700: T2112-p on BAHCC1
GPGTKAGKAELLTSGAKSPtGASDHFLGRRGSPLLKLHHHHHH
>sp|BAHCC1|pT_ACC_4701: T2177-p on BAHCC1
GPGTKLRAREALFPVHSVAtPIFGNGFRADSFSSLKLHHHHHH
>sp|BAHCC1|pT_ACC_4702: T2247-p on BAHCC1
GPGTRAGGEFLVKLDHEGVtSPKNKTCKALLMGDKKLHHHHHH
>sp|BAHCC1|pT_ACC_4703: T746-p on BAHCC1
GPGTGRAAPAFKGGGGPRStHALDLEAEEERTRLCKLHHHHHH
>sp|BAHCC1|pT_ACC_4704: T974-p on BAHCC1
GPGTAQEKAPKSTHKPVALtPTAPGAPSPAAGPTKKLHHHHHH
>sp|BAHD1|pT_ACC_4705: T161-p on BAHD1
GPGTSRAGDPHRSRDRDRAtGGWSSSKKRPRLGDLKLHHHHHH
>sp|BAHD1|pT_ACC_4706: T588-p on BAHD1
GPGTPRVQRPRPRRRRRRRtNGWVPVGAACEKAVYKLHHHHHH
>sp|BAHD1|pT_ACC_4707: T746-p on BAHD1
GPGTPSRKTALVPPSADYStPPHRTVPEDTDPELVKLHHHHHH
>sp|IRSp53|pT_ACC_4708: T125-p on IRSp53
GPGTELDSRYLSAALKKYQtEQRSKGDALDKCQAEKLHHHHHH
>sp|IRSp53|pT_ACC_4709: T188-p on IRSp53
GPGTGELENYVSDGYKTALtEERRRFCFLVEKQCAKLHHHHHH
>sp|IRSp53|pT_ACC_4710: T253-p on IRSp53
GPGTERAVQLMQQVASNGAtLPSALSASKSNLVISKLHHHHHH
>sp|IRSp53|pT_ACC_4711: T296-p on IRSp53
GPGTPELAPFVGRMSAQEStPIMNGVTGPDGEDYSKLHHHHHH
>sp|IRSp53|pT_ACC_4712: T340-p on IRSp53
GPGTSPPQSQSKLSDSYSNtLPVRKSVTPKNSYATKLHHHHHH
>sp|IRSp53|pT_ACC_4713: T348-p on IRSp53
GPGTLSDSYSNTLPVRKSVtPKNSYATTENKTLPRKLHHHHHH
>sp|IRSp53|pT_ACC_4714: T356-p on IRSp53
GPGTLPVRKSVTPKNSYATtENKTLPRSSSMAAGLKLHHHHHH
>sp|IRSp53|pT_ACC_4715: T360-p on IRSp53
GPGTKSVTPKNSYATTENKtLPRSSSMAAGLERNGKLHHHHHH
>sp|IRSp53|pT_ACC_4716: T432-p on IRSp53
GPGTESEKTKMRGWFPFSYtRVLDSDGSDRLHMSLKLHHHHHH
>sp|IRSp53|pT_ACC_4717: T455-p on IRSp53
GPGTSDRLHMSLQQGKSSStGNLLDKDDLAIPPPDKLHHHHHH
>sp|IRSp53 iso4|pT_ACC_4718: T520-p on IRSp53 iso4
GPGTYGARSMSSGSGTLVStVKLHHHHHH
>sp|IRTKS|pT_ACC_4719: T118-p on IRTKS
GPGTELEKKIELDVKYMNAtLKRYQTEHKNKLESLKLHHHHHH
>sp|IRTKS|pT_ACC_4720: T166-p on IRTKS
GPGTRNALKYEHKEIEYVEtVTSRQSEIQKFIADGKLHHHHHH
>sp|IRTKS|pT_ACC_4721: T248-p on IRTKS
GPGTIKVPEKIMNMIEEIKtPASTPVSGTPQASPMKLHHHHHH
>sp|IRTKS|pT_ACC_4722: T252-p on IRTKS
GPGTEKIMNMIEEIKTPAStPVSGTPQASPMIERSKLHHHHHH
>sp|IRTKS|pT_ACC_4723: T257-p on IRTKS
GPGTMIEEIKTPASTPVSGtPQASPMIERSNVVRKKLHHHHHH
>sp|IRTKS|pT_ACC_4724: T276-p on IRTKS
GPGTSPMIERSNVVRKDYDtLSKCSPKMPPAPSGRKLHHHHHH
>sp|IRTKS|pT_ACC_4725: T294-p on IRTKS
GPGTKCSPKMPPAPSGRAYtSPLIDMFNNPATAAPKLHHHHHH
>sp|IRTKS|pT_ACC_4726: T334-p on IRTKS
GPGTGTSEDPSLQRSVSVAtGLNMMKKQKVKTIFPKLHHHHHH
>sp|IRTKS|pT_ACC_4727: T351-p on IRTKS
GPGTLNMMKKQKVKTIFPHtAGSNKTLLSFAQGDVKLHHHHHH
>sp|IRTKS|pT_ACC_4728: T397-p on IRTKS
GPGTEHDVSKARGWFPSSYtKLLEENETEAVTVPTKLHHHHHH
>sp|IRTKS|pT_ACC_4729: T409-p on IRTKS
GPGTSSYTKLLEENETEAVtVPTPSPTPVRSISTVKLHHHHHH
>sp|IRTKS|pT_ACC_4730: T412-p on IRTKS
GPGTTKLLEENETEAVTVPtPSPTPVRSISTVNLSKLHHHHHH
>sp|IRTKS|pT_ACC_4731: T416-p on IRTKS
GPGTEENETEAVTVPTPSPtPVRSISTVNLSENSSKLHHHHHH
>sp|IRTKS|pT_ACC_4732: T423-p on IRTKS
GPGTVTVPTPSPTPVRSIStVNLSENSSVVIPPPDKLHHHHHH
>sp|IRTKS|pT_ACC_4733: T494-p on IRTKS
GPGTGTAKPPFLSGENPFAtVKLRPTVTNDRSAPIKLHHHHHH
>sp|IRTKS|pT_ACC_4734: T63-p on IRTKS
GPGTGKAYYDGVAKIGEIAtGSPVSTELGHVLIEIKLHHHHHH
>sp|BAIAP2L2|pT_ACC_4735: T297-p on BAIAP2L2
GPGTRPASQLEPDRRSLPRtPSASSLYSGSAQSSRKLHHHHHH
>sp|BAIAP2L2|pT_ACC_4736: T455-p on BAIAP2L2
GPGTSIAPSEYWDGQSRSRtPSRVPSRAPSPAPPPKLHHHHHH
>sp|BAIAP3|pT_ACC_4737: T262-p on BAIAP3
GPGTGSKRGGPLPAKCIQVtEVKSSTLNPVWKEHFKLHHHHHH
>sp|BAK1|pT_ACC_4738: T148-p on BAK1
GPGTGFGYRLALHVYQHGLtGFLGQVTRFVVDFMLKLHHHHHH
>sp|BAMBI|pT_ACC_4739: T40-p on BAMBI
GPGTKGEIRCYCDAAHCVAtGYMCKSELSACFSRLKLHHHHHH
>sp|BAF|pT_ACC_4740: T2-p on BAF
GPGTMtTSQKHRDFVAEPMGEKLHHHHHH
>sp|BAF|pT_ACC_4741: T3-p on BAF
GPGTMTtSQKHRDFVAEPMGEKKLHHHHHH
>sp|BANF2|pT_ACC_4742: T37-p on BANF2
GPGTCWVDGISHELAINLVtKGINKAYILLGQFLLKLHHHHHH
>sp|BANF2 iso2|pT_ACC_4743: T5-p on BANF2 iso2
GPGTMLRGtKEMDNMSPRLRAFLSKLHHHHHH
>sp|BANP|pT_ACC_4744: T337-p on BANP
GPGTKQRGQSLAVKSFSRRtPNSSSYCPSEPMMSTKLHHHHHH
>sp|BANP|pT_ACC_4745: T352-p on BANP
GPGTTPNSSSYCPSEPMMStPPPASELPQPQPQPQKLHHHHHH
>sp|BANP|pT_ACC_4746: T85-p on BANP
GPGTLEATCKSLEEKLDLVtNKQHSPIQVPMVAGSKLHHHHHH
>sp|BAP1|pT_ACC_4747: T273-p on BAP1
GPGTALQQLIRVTQPELIQtHKSQESQLPEESKSAKLHHHHHH
>sp|BAP1|pT_ACC_4748: T487-p on BAP1
GPGTGSPAVAVPTHSQPSPtPSNESTDTASEIGSAKLHHHHHH
>sp|BAP1|pT_ACC_4749: T493-p on BAP1
GPGTVPTHSQPSPTPSNEStDTASEIGSAFNSPLRKLHHHHHH
>sp|BAP1|pT_ACC_4750: T517-p on BAP1
GPGTAFNSPLRSPIRSANPtRPSSPVTSHISKVLFKLHHHHHH
>sp|BAP1|pT_ACC_4751: T524-p on BAP1
GPGTSPIRSANPTRPSSPVtSHISKVLFGEDDSLLKLHHHHHH
>sp|BARD1|pT_ACC_4752: T299-p on BARD1
GPGTEQIESPDTKSRNEVVtPEKVCKNYLTSKKSLKLHHHHHH
>sp|BARD1|pT_ACC_4753: T394-p on BARD1
GPGTKNSNMSDEFISLSPGtPPSTLSSSSYRRVMSKLHHHHHH
>sp|BARD1|pT_ACC_4754: T398-p on BARD1
GPGTMSDEFISLSPGTPPStLSSSSYRRVMSSPSAKLHHHHHH
>sp|BARD1|pT_ACC_4755: T430-p on BARD1
GPGTKLLPNMAVKRNHRGEtLLHIASIKGDIPSVEKLHHHHHH
>sp|BARD1|pT_ACC_4756: T714-p on BARD1
GPGTGGQILSRKPKPDSDVtQTINTVAYHARPDSDKLHHHHHH
>sp|BARD1|pT_ACC_4757: T719-p on BARD1
GPGTSRKPKPDSDVTQTINtVAYHARPDSDQRFCTKLHHHHHH
>sp|BARD1|pT_ACC_4758: T734-p on BARD1
GPGTTVAYHARPDSDQRFCtQYIIYEDLCNYHPERKLHHHHHH
>sp|Bargin|pT_ACC_4759: T542-p on Bargin
GPGTPAPAPALASAATKERtESEVPPRPASPKVTRKLHHHHHH
>sp|BARX1|pT_ACC_4760: T211-p on BARX1
GPGTKWKKIVLQGGGLESPtKPKGRPKKNSIPTSEKLHHHHHH
>sp|BASP1|pT_ACC_4761: T162-p on BASP1
GPGTEPKKTEAPAAPAAQEtKSDGAPASDSKPGSSKLHHHHHH
>sp|BASP1|pT_ACC_4762: T186-p on BASP1
GPGTDSKPGSSEAAPSSKEtPAATEAPSSTPKAQGKLHHHHHH
>sp|BASP1|pT_ACC_4763: T190-p on BASP1
GPGTGSSEAAPSSKETPAAtEAPSSTPKAQGPAASKLHHHHHH
>sp|BASP1|pT_ACC_4764: T196-p on BASP1
GPGTPSSKETPAATEAPSStPKAQGPAASAEEPKPKLHHHHHH
>sp|BASP1|pT_ACC_4765: T31-p on BASP1
GPGTDEKAKEKDKKAEGAAtEEEGTPKESEPQAAAKLHHHHHH
>sp|BASP1|pT_ACC_4766: T36-p on BASP1
GPGTEKDKKAEGAATEEEGtPKESEPQAAAEPAEAKLHHHHHH
>sp|BATF|pT_ACC_4767: T48-p on BATF
GPGTREKNRIAAQKSRQRQtQKADTLHLESEDLEKKLHHHHHH
>sp|BATF|pT_ACC_4768: T76-p on BATF
GPGTLEKQNAALRKEIKQLtEELKYFTSVLNSHEPKLHHHHHH
>sp|BAX|pT_ACC_4769: T135-p on BAX
GPGTLVLKALCTKVPELIRtIMGWTLDFLRERLLGKLHHHHHH
>sp|BAX|pT_ACC_4770: T140-p on BAX
GPGTLCTKVPELIRTIMGWtLDFLRERLLGWIQDQKLHHHHHH
>sp|BAX|pT_ACC_4771: T167-p on BAX
GPGTIQDQGGWDGLLSYFGtPTWQTVTIFVAGVLTKLHHHHHH
>sp|BAX|pT_ACC_4772: T172-p on BAX
GPGTGWDGLLSYFGTPTWQtVTIFVAGVLTASLTIKLHHHHHH
>sp|BAX|pT_ACC_4773: T174-p on BAX
GPGTDGLLSYFGTPTWQTVtIFVAGVLTASLTIWKKLHHHHHH
>sp|BAX|pT_ACC_4774: T186-p on BAX
GPGTQTVTIFVAGVLTASLtIWKKMGKLHHHHHH
>sp|BAX|pT_ACC_4775: T22-p on BAX
GPGTQPRGGGPTSSEQIMKtGALLLQGFIQDRAGRKLHHHHHH
>sp|BAX|pT_ACC_4776: T85-p on BAX
GPGTLDSNMELQRMIAAVDtDSPREVFFRVAADMFKLHHHHHH
>sp|BAZ1A|pT_ACC_4777: T1302-p on BAZ1A
GPGTQQQEPGRYPSRSQQStPKTTVSSKTGRSLRKKLHHHHHH
>sp|BAZ1A|pT_ACC_4778: T1311-p on BAZ1A
GPGTSRSQQSTPKTTVSSKtGRSLRKINSAPPTETKLHHHHHH
>sp|BAZ1A|pT_ACC_4779: T1324-p on BAZ1A
GPGTSKTGRSLRKINSAPPtETKSLRIASRSTRHSKLHHHHHH
>sp|BAZ1A|pT_ACC_4780: T1367-p on BAZ1A
GPGTLSPRRKRRGRKSANNtPENSPNFPNFRVIATKLHHHHHH
>sp|BAZ1A|pT_ACC_4781: T1382-p on BAZ1A
GPGTTPENSPNFPNFRVIAtKSSEQSRSVNIASKLKLHHHHHH
>sp|BAZ1A|pT_ACC_4782: T1420-p on BAZ1A
[truncated: 4,459,844 more chars]
