# Supplementary material for: Enhanced access to the human phosphoproteome with genetically encoded phosphothreonine
Source: Nat Commun. 2022 Nov 24;13:7226. doi: 10.1038/s41467-022-34980-5 (PMC9700786; doi:10.1038/s41467-022-34980-5)
Supplement: Supplementary file 8 — Supplementary data 5 [file 41467_2022_34980_MOESM8_ESM.txt]

>sp|44258|pS_ACC_1: S111 on 44258
GPGTIHRSCLEHWLSSSNTsYCELCHFRFAVERKPKLHHHHHH
>sp|44258|pS_ACC_2: S237 on 44258
GPGTILLIPKSVNVPSNQPsLLGLHSVKRNSKETVKLHHHHHH
>sp|44258|pS_ACC_3: S243 on 44258
GPGTSVNVPSNQPSLLGLHsVKRNSKETVVKLHHHHHH
>sp|44259|pS_ACC_4: S218 on 44259
GPGTWSCELCYYKYHVIAIsTKNPLQWQAISLTVIKLHHHHHH
>sp|44259|pS_ACC_5: S338 on 44259
GPGTLEDQKAGGRTNPRTSsSTQANIPSSEEETAGKLHHHHHH
>sp|44259|pS_ACC_6: S346 on 44259
GPGTRTNPRTSSSTQANIPsSEEETAGTPAPEQGPKLHHHHHH
>sp|44259|pS_ACC_7: S347 on 44259
GPGTTNPRTSSSTQANIPSsEEETAGTPAPEQGPAKLHHHHHH
>sp|44261|pS_ACC_8: S14 on 44261
GPGTMDTAEEDICRVCRsEGTPEKPLYHPCVCTKLHHHHHH
>sp|44261|pS_ACC_9: S31 on 44261
GPGTGTPEKPLYHPCVCTGsIKFIHQECLVQWLKHKLHHHHHH
>sp|44261|pS_ACC_10: S437 on 44261
GPGTFLHWLVGMVYVFYFAsFILLLREVLRPGVLWKLHHHHHH
>sp|44262|pS_ACC_17: S26 on 44262
GPGTRISVQPSSSLSARMMsGSRGSSLNDTYHSRDKLHHHHHH
>sp|44262|pS_ACC_19: S28 on 44262
GPGTSVQPSSSLSARMMSGsRGSSLNDTYHSRDSSKLHHHHHH
>sp|44262|pS_ACC_23: S31 on 44262
GPGTPSSSLSARMMSGSRGsSLNDTYHSRDSSFRLKLHHHHHH
>sp|44262|pS_ACC_11: S102 on 44262
GPGTHDSKRPKLSCTNCTTsAGRNVGNGLNTLSDSKLHHHHHH
>sp|44262|pS_ACC_12: S127 on 44262
GPGTNTLSDSSWRHSQVPRsSSMVLGSFGTDLMREKLHHHHHH
>sp|44262|pS_ACC_13: S218 on 44262
GPGTHQLPSEHQTILSSRDsRNSLRSNFSSRESESKLHHHHHH
>sp|44262|pS_ACC_14: S221 on 44262
GPGTPSEHQTILSSRDSRNsLRSNFSSRESESSRSKLHHHHHH
>sp|44262|pS_ACC_15: S243 on 44262
GPGTSRESESSRSNTQPGFsYSSSRDEAPIISNSEKLHHHHHH
>sp|44262|pS_ACC_16: S245 on 44262
GPGTESESSRSNTQPGFSYsSSRDEAPIISNSERVKLHHHHHH
>sp|44262|pS_ACC_18: S271 on 44262
GPGTNSERVVSSQRPFQESsDNEGRRTTRRLLSRIKLHHHHHH
>sp|44262|pS_ACC_20: S284 on 44262
GPGTESSDNEGRRTTRRLLsRIASSMSSTFFSRRSKLHHHHHH
>sp|44262|pS_ACC_21: S288 on 44262
GPGTNEGRRTTRRLLSRIAsSMSSTFFSRRSSQDSKLHHHHHH
>sp|44262|pS_ACC_22: S300 on 44262
GPGTRIASSMSSTFFSRRSsQDSLNTRSLNSENSYKLHHHHHH
>sp|44262|pS_ACC_24: S314 on 44262
GPGTSSQDSLNTRSLNSENsYVSPRILTASQSRSNKLHHHHHH
>sp|44262|pS_ACC_25: S317 on 44262
GPGTDSLNTRSLNSENSYVsPRILTASQSRSNVPSKLHHHHHH
>sp|44262|pS_ACC_26: S389 on 44262
GPGTNQESEGRNTGPWLSSsLRNRCTPLFSRRRREKLHHHHHH
>sp|44262|pS_ACC_27: S428 on 44262
GPGTPTSDTSSRSHIFRREsNEVVHLEAQNDPLGAKLHHHHHH
>sp|44262|pS_ACC_28: S544 on 44262
GPGTPERLQKIKESLLLEDsEEEEGDLCRICQMAAKLHHHHHH
>sp|44262|pS_ACC_29: S597 on 44262
GPGTDCMKKWLQAKINSGSsLEAVTTCELCKEKLEKLHHHHHH
>sp|44262|pS_ACC_30: S687 on 44262
GPGTNLARTLQAHMEDLETsEDDSEEDGDHNRTFDKLHHHHHH
>sp|44262|pS_ACC_31: S691 on 44262
GPGTTLQAHMEDLETSEDDsEEDGDHNRTFDIAKLHHHHHH
>sp|44263|pS_ACC_32: S253 on 44263
GPGTVQNCPETSKKNIFEKsPLTEPNFENKHGYGIKLHHHHHH
>sp|44264|pS_ACC_33: S331 on 44264
GPGTTILHLLGQLRPPDARsSSHSGREVVMRVTTVKLHHHHHH
>sp|44265|pS_ACC_34: S27 on 44265
GPGTFSDVQYLRDMQHKVDsEYQACLRRQEYRRDPKLHHHHHH
>sp|44265|pS_ACC_37: S64 on 44265
GPGTQFWGQETSFERSRFSsRSSSKQSSSEEDALTKLHHHHHH
>sp|44265|pS_ACC_38: S72 on 44265
GPGTFERSRFSSRSSSKQSsSEEDALTEPRSSIKIKLHHHHHH
>sp|44265|pS_ACC_35: S307 on 44265
GPGTEEETQSEECLWVGVRsPCSPSHHKRSRFGGTKLHHHHHH
>sp|44265|pS_ACC_36: S436 on 44265
GPGTWSDCISVEHRPGTHDsEGYWKDYLNSSQNSLKLHHHHHH
>sp|44440|pS_ACC_40: S19 on 44440
GPGTEYVGFAALPNQLHRKsVKKGFDFTLMVAGESKLHHHHHH
>sp|44440|pS_ACC_45: S60 on 44440
GPGTLFLTNLYEDRQVPEAsARLTQTLAIERRGVEKLHHHHHH
>sp|44440|pS_ACC_39: S132 on 44440
GPGTYLRDESGLNRKNIQDsRVHCCLYFISPFGRGKLHHHHHH
>sp|44440|pS_ACC_41: S206 on 44440
GPGTIDKFGIHVYQFPECDsDEDEDFKQQDRELKEKLHHHHHH
>sp|44440|pS_ACC_42: S248 on 44440
GPGTVVRDGGNRPVRGRRYsWGTVEVENPHHCDFLKLHHHHHH
>sp|44440|pS_ACC_43: S307 on 44440
GPGTRCLQSLARPGARDRAsRSKLSRQSATEIPLPKLHHHHHH
>sp|44440|pS_ACC_44: S315 on 44440
GPGTPGARDRASRSKLSRQsATEIPLPMLPLADTEKLHHHHHH
>sp|44441|pS_ACC_48: S31 on 44441
GPGTGYVGFANLPNQVHRKsVKKGFEFTLMVVGESKLHHHHHH
>sp|44441|pS_ACC_46: S134 on 44441
GPGTISYIDEQFERYLHDEsGLNRRHIIDNRVHCCKLHHHHHH
>sp|44441|pS_ACC_47: S218 on 44441
GPGTIEEHNIKIYHLPDAEsDEDEDFKEQTRLLKAKLHHHHHH
>sp|44442|pS_ACC_49: S70 on 44442
GPGTAMKQGFEFNIMVVGQsGLGKSTLINTLFKSKKLHHHHHH
>sp|44442|pS_ACC_50: S84 on 44442
GPGTQSGLGKSTLVNTLFKsQVSRKASSWNREEKIKLHHHHHH
>sp|44442|pS_ACC_51: S87 on 44442
GPGTLGKSTLVNTLFKSQVsRKASSWNREEKIPKTKLHHHHHH
>sp|44442|pS_ACC_52: S91 on 44442
GPGTTLVNTLFKSQVSRKAsSWNREEKIPKTVEIKKLHHHHHH
>sp|44442|pS_ACC_53: S92 on 44442
GPGTLVNTLFKSQVSRKASsWNREEKIPKTVEIKAKLHHHHHH
>sp|44443|pS_ACC_54: S117 on 44443
GPGTSARPRSPWGKLDPYDsSEDDKEYVGFATLPNKLHHHHHH
>sp|44443|pS_ACC_55: S118 on 44443
GPGTARPRSPWGKLDPYDSsEDDKEYVGFATLPNQKLHHHHHH
>sp|44443|pS_ACC_56: S325 on 44443
GPGTIEHFGIKIYQFPDCDsDEDEDFKLQDQALKEKLHHHHHH
>sp|44444|pS_ACC_59: S77 on 44444
GPGTHSLFLTDLYKDRKLLsAEERISQTVEILKHTKLHHHHHH
>sp|44444|pS_ACC_57: S249 on 44444
GPGTQDRELKESAPFAVIGsNTVVEAKGQRVRGRLKLHHHHHH
>sp|44444|pS_ACC_58: S327 on 44444
GPGTIQQMTSKLTQDSRMEsPIPILPLPTPDAETEKLHHHHHH
>sp|44445|pS_ACC_61: S27 on 44445
GPGTEGCRTVPLAGHVGFDsLPDQLVNKSVSQGFCKLHHHHHH
>sp|44445|pS_ACC_60: S146 on 44445
GPGTQEELKIRRVLHTYHDsRIHVCLYFIAPTGHSKLHHHHHH
>sp|44445|pS_ACC_62: S388 on 44445
GPGTKLHQDEKKKLEDKKKsLDDEVNAFKQRKTAAKLHHHHHH
>sp|44445|pS_ACC_63: S408 on 44445
GPGTVNAFKQRKTAAELLQsQGSQAGGSQTLKRDKKLHHHHHH
>sp|44445|pS_ACC_64: S411 on 44445
GPGTFKQRKTAAELLQSQGsQAGGSQTLKRDKEKKKLHHHHHH
>sp|44445|pS_ACC_65: S416 on 44445
GPGTTAAELLQSQGSQAGGsQTLKRDKEKKNNPWLKLHHHHHH
>sp|44446|pS_ACC_69: S44 on 44446
GPGTGYVGFANLPNQVYRKsVKRGFEFTLMVVGESKLHHHHHH
>sp|44446|pS_ACC_70: S77 on 44446
GPGTGKSTLINSLFLTDLYsPEYPGPSHRIKKTVQKLHHHHHH
>sp|44446|pS_ACC_66: S334 on 44446
GPGTYNGVDNNKNKGQLTKsPLAQMEEERREHVAKKLHHHHHH
>sp|44446|pS_ACC_67: S423 on 44446
GPGTKANWEAQQRILEQQNsSRTLEKNKKKGKIFKLHHHHHH
>sp|44446|pS_ACC_68: S424 on 44446
GPGTANWEAQQRILEQQNSsRTLEKNKKKGKIFKLHHHHHH
>sp|44447|pS_ACC_71: S10 on 44447
GPGTMAATDLERFsNAEPEPRSLSLGGHVKLHHHHHH
>sp|44447|pS_ACC_74: S20 on 44447
GPGTDLERFSNAEPEPRSLsLGGHVGFDSLPDQLVKLHHHHHH
>sp|44447|pS_ACC_72: S163 on 44447
GPGTTRIHVCLYFITPTGHsLKSLDLVTMKKLDSKKLHHHHHH
>sp|44447|pS_ACC_73: S192 on 44447
GPGTSKVNIIPIIAKADTIsKSELHKFKIKIMGELKLHHHHHH
>sp|44448|pS_ACC_90: S6 on 44448
GPGTMKKSYsGGTRTSSGRLRRLGDKLHHHHHH
>sp|44448|pS_ACC_75: S12 on 44448
GPGTMKKSYSGGTRTsSGRLRRLGDSSGPALKLHHHHHH
>sp|44448|pS_ACC_76: S13 on 44448
GPGTMKKSYSGGTRTSsGRLRRLGDSSGPALKKLHHHHHH
>sp|44448|pS_ACC_80: S22 on 44448
GPGTGGTRTSSGRLRRLGDsSGPALKRSFEVEEVEKLHHHHHH
>sp|44448|pS_ACC_84: S30 on 44448
GPGTRLRRLGDSSGPALKRsFEVEEVETPNSTPPRKLHHHHHH
>sp|44448|pS_ACC_87: S41 on 44448
GPGTALKRSFEVEEVETPNsTPPRRVQTPLLRATVKLHHHHHH
>sp|44448|pS_ACC_91: S80 on 44448
GPGTDLGVKNSEPSARHVDsLSQRSPKASLRRVELKLHHHHHH
>sp|44448|pS_ACC_92: S82 on 44448
GPGTGVKNSEPSARHVDSLsQRSPKASLRRVELSGKLHHHHHH
>sp|44448|pS_ACC_93: S85 on 44448
GPGTNSEPSARHVDSLSQRsPKASLRRVELSGPKAKLHHHHHH
>sp|44448|pS_ACC_94: S89 on 44448
GPGTSARHVDSLSQRSPKAsLRRVELSGPKAAEPVKLHHHHHH
>sp|44448|pS_ACC_95: S96 on 44448
GPGTLSQRSPKASLRRVELsGPKAAEPVSRRTELSKLHHHHHH
>sp|44448|pS_ACC_77: S160 on 44448
GPGTPAPRRTEITIVKPQEsAHRRMEPPASKVPEVKLHHHHHH
>sp|44448|pS_ACC_78: S203 on 44448
GPGTVEIQMPKPAEAPTAPsPAQTLENSEPAPVSQKLHHHHHH
>sp|44448|pS_ACC_79: S217 on 44448
GPGTPSPAQTLENSEPAPVsQLQSRLEPKPQPPVAKLHHHHHH
>sp|44448|pS_ACC_81: S238 on 44448
GPGTLEPKPQPPVAEATPRsQEATEAAPSCVGDMAKLHHHHHH
>sp|44448|pS_ACC_82: S247 on 44448
GPGTAEATPRSQEATEAAPsCVGDMADTPRDAGLKKLHHHHHH
>sp|44448|pS_ACC_83: S283 on 44448
GPGTRNEKAPVDFGYVGIDsILEQMRRKAMKQGFEKLHHHHHH
>sp|44448|pS_ACC_85: S327 on 44448
GPGTSTLINTLFKSKISRKsVQPTSEERIPKTIEIKLHHHHHH
>sp|44448|pS_ACC_86: S332 on 44448
GPGTTLFKSKISRKSVQPTsEERIPKTIEIKSITHKLHHHHHH
>sp|44448|pS_ACC_88: S482 on 44448
GPGTSNGIDVYPQKEFDEDsEDRLVNEKFREMIPFKLHHHHHH
>sp|44448|pS_ACC_89: S502 on 44448
GPGTVNEKFREMIPFAVVGsDHEYQVNGKRILGRKKLHHHHHH
>sp|44449|pS_ACC_96: S25 on 44449
GPGTLLFQSHMATKTTCMSsQGSDDEQIKRENIRSKLHHHHHH
>sp|44449|pS_ACC_97: S28 on 44449
GPGTQSHMATKTTCMSSQGsDDEQIKRENIRSLTMKLHHHHHH
>sp|44449|pS_ACC_98: S432 on 44449
GPGTIIAFSKKKATSEIFHsQSFLATGSNLRKDKDKLHHHHHH
>sp|44449|pS_ACC_99: S434 on 44449
GPGTAFSKKKATSEIFHSQsFLATGSNLRKDKDRKKLHHHHHH
>sp|44449|pS_ACC_100: S451 on 44449
GPGTLATGSNLRKDKDRKNsNFLKLHHHHHH
>sp|44450|pS_ACC_106: S9 on 44450
GPGTMAVAVGRPsNEELRNLSLSGHVGFKLHHHHHH
>sp|44450|pS_ACC_101: S17 on 44450
GPGTAVAVGRPSNEELRNLsLSGHVGFDSLPDQLVKLHHHHHH
>sp|44450|pS_ACC_105: S84 on 44450
GPGTDPATHNEPGVRLKARsYELQESNVRLKLTIVKLHHHHHH
>sp|44450|pS_ACC_107: S90 on 44450
GPGTEPGVRLKARSYELQEsNVRLKLTIVDTVGFGKLHHHHHH
>sp|44450|pS_ACC_102: S318 on 44450
GPGTEEMGFKDTDPDSKPFsLQETYEAKRNEFLGEKLHHHHHH
>sp|44450|pS_ACC_103: S407 on 44450
GPGTVNNFQKKKAAAQLLQsQAQQSGAQQTKKDKDKLHHHHHH
>sp|44450|pS_ACC_104: S412 on 44450
GPGTKKKAAAQLLQSQAQQsGAQQTKKDKDKKNASKLHHHHHH
>sp|44453|pS_ACC_109: S46 on 44453
GPGTGHFGFECLPNQLVSRsIRQGFTFNILCVGETKLHHHHHH
>sp|44453|pS_ACC_108: S217 on 44453
GPGTNDLQTFKNKIMSELIsNGIQIYQLPTDEETAKLHHHHHH
>sp|44454|pS_ACC_110: S6 on 44454
GPGTMAAGPsGCLVPAFGLRLLLATKLHHHHHH
>sp|44470|pS_ACC_125: S78 on 44470
GPGTAAAQSLNVQSKSNEEsGDSQQPSQPSQQPSVKLHHHHHH
>sp|44470|pS_ACC_126: S81 on 44470
GPGTQSLNVQSKSNEESGDsQQPSQPSQQPSVQAAKLHHHHHH
>sp|44470|pS_ACC_127: S85 on 44470
GPGTVQSKSNEESGDSQQPsQPSQQPSVQAAIPQTKLHHHHHH
>sp|44470|pS_ACC_128: S88 on 44470
GPGTKSNEESGDSQQPSQPsQQPSVQAAIPQTQLMKLHHHHHH
>sp|44470|pS_ACC_129: S92 on 44470
GPGTESGDSQQPSQPSQQPsVQAAIPQTQLMLAGGKLHHHHHH
>sp|44470|pS_ACC_111: S141 on 44470
GPGTAQAQAQLLAAAVQQHsASQQHSAAGATISASKLHHHHHH
>sp|44470|pS_ACC_112: S143 on 44470
GPGTAQAQLLAAAVQQHSAsQQHSAAGATISASAAKLHHHHHH
>sp|44470|pS_ACC_113: S147 on 44470
GPGTLLAAAVQQHSASQQHsAAGATISASAATPMTKLHHHHHH
>sp|44470|pS_ACC_114: S167 on 44470
GPGTTISASAATPMTQIPLsQPIQIAQDLQQLQQLKLHHHHHH
>sp|44470|pS_ACC_115: S232 on 44470
GPGTGLLQAQNLLTQLPQQsQANLLQSQPSITLTSKLHHHHHH
>sp|44470|pS_ACC_116: S267 on 44470
GPGTPTRTIAATPIQTLPQsQSTPKRIDTPSLEEPKLHHHHHH
>sp|44470|pS_ACC_117: S269 on 44470
GPGTRTIAATPIQTLPQSQsTPKRIDTPSLEEPSDKLHHHHHH
>sp|44470|pS_ACC_118: S278 on 44470
GPGTTLPQSQSTPKRIDTPsLEEPSDLEELEQFAKKLHHHHHH
>sp|44470|pS_ACC_119: S283 on 44470
GPGTQSTPKRIDTPSLEEPsDLEELEQFAKTFKQRKLHHHHHH
>sp|44470|pS_ACC_120: S366 on 44470
GPGTNDAENLSSDSSLSSPsALNSPGIEGLSRRRKKLHHHHHH
>sp|44470|pS_ACC_121: S385 on 44470
GPGTSPGIEGLSRRRKKRTsIETNIRVALEKSFLEKLHHHHHH
>sp|44470|pS_ACC_122: S446 on 44470
GPGTRQKEKRINPPSSGGTsSSPIKAIFPSPTSLVKLHHHHHH
>sp|44470|pS_ACC_123: S447 on 44470
GPGTQKEKRINPPSSGGTSsSPIKAIFPSPTSLVAKLHHHHHH
>sp|44470|pS_ACC_124: S448 on 44470
GPGTKEKRINPPSSGGTSSsPIKAIFPSPTSLVATKLHHHHHH
>sp|44471|pS_ACC_131: S4 on 44471
GPGTMVHsSMGAPEIRMSKPLEAKLHHHHHH
>sp|44471|pS_ACC_132: S5 on 44471
GPGTMVHSsMGAPEIRMSKPLEAEKLHHHHHH
>sp|44471|pS_ACC_130: S14 on 44471
GPGTMVHSSMGAPEIRMsKPLEAEKQGLDSPSEKLHHHHHH
>sp|44471|pS_ACC_133: S55 on 44471
GPGTTNHQNPQNKTSPFSVsPTGPSTKIKAEDPSGKLHHHHHH
>sp|44473|pS_ACC_137: S12 on 44473
GPGTMAGHLASDFAFsPPPGGGGDGPGGPEPKLHHHHHH
>sp|44473|pS_ACC_142: S93 on 44473
GPGTPQVGVGLVPQGGLETsQPEGEAGVGVESNSDKLHHHHHH
>sp|44473|pS_ACC_134: S105 on 44473
GPGTLETSQPEGEAGVGVEsNSDGASPEPCTVTPGKLHHHHHH
>sp|44473|pS_ACC_135: S107 on 44473
GPGTTSQPEGEAGVGVESNsDGASPEPCTVTPGAVKLHHHHHH
>sp|44473|pS_ACC_136: S111 on 44473
GPGTEGEAGVGVESNSDGAsPEPCTVTPGAVKLEKKLHHHHHH
>sp|44473|pS_ACC_138: S180 on 44473
GPGTADVGLTLGVLFGKVFsQTTICRFEALQLSFKKLHHHHHH
>sp|44473|pS_ACC_139: S236 on 44473
GPGTCKAETLVQARKRKRTsIENRVRGNLENLFLQKLHHHHHH
>sp|44473|pS_ACC_140: S355 on 44473
GPGTPEGEAFPPVSVTTLGsPMHSNKLHHHHHH
>sp|44473|pS_ACC_141: S359 on 44473
GPGTAFPPVSVTTLGSPMHsNKLHHHHHH
>sp|44476|pS_ACC_143: S339 on 44476
GPGTLKPLLNKWLEEADSSsGSPTSIDKIAAQGRKKLHHHHHH
>sp|44476|pS_ACC_144: S341 on 44476
GPGTPLLNKWLEEADSSSGsPTSIDKIAAQGRKRKKLHHHHHH
>sp|44476|pS_ACC_145: S360 on 44476
GPGTIDKIAAQGRKRKKRTsIEVSVKGALESHFLKKLHHHHHH
>sp|44476|pS_ACC_146: S429 on 44476
GPGTPPGGTLPGAEDVYGGsRDTPPHHGVQTPVQKLHHHHHH
>sp|44478|pS_ACC_147: S265 on 44478
GPGTPLLNKWLEEADSSTGsPTSIDKIAAQGRKRKKLHHHHHH
>sp|44478|pS_ACC_148: S268 on 44478
GPGTNKWLEEADSSTGSPTsIDKIAAQGRKRKKRTKLHHHHHH
>sp|44480|pS_ACC_149: S14 on 44480
GPGTMVNLESMHTDIKMsGDVADSTDARSTLSQKLHHHHHH
>sp|44480|pS_ACC_150: S20 on 44480
GPGTESMHTDIKMSGDVADsTDARSTLSQVEPGNDKLHHHHHH
>sp|44480|pS_ACC_151: S238 on 44480
GPGTDFSQTTISRFEALNLsFKNMCKLKPLLEKWLKLHHHHHH
>sp|44480|pS_ACC_152: S258 on 44480
GPGTCKLKPLLEKWLNDAEsSPSDPSVSTPSSYPSKLHHHHHH
>sp|44480|pS_ACC_153: S259 on 44480
GPGTKLKPLLEKWLNDAESsPSDPSVSTPSSYPSLKLHHHHHH
>sp|44480|pS_ACC_154: S287 on 44480
GPGTPSLSEVFGRKRKKRTsIETNIRLTLEKRFQDKLHHHHHH
>sp|1110058L19Rik|pS_ACC_155: S47 on 1110058L19Rik
GPGTKTSSSQGGKSELVKQsLKKPKLPEGRFDAPEKLHHHHHH
>sp|1110058L19Rik|pS_ACC_156: S64 on 1110058L19Rik
GPGTKKPKLPEGRFDAPEDsHLEKEPLEKFPDDVNKLHHHHHH
>sp|14-3-3beta|pS_ACC_163: S6 on 14-3-3beta
GPGTMTMDKsELVQKAKLAEQAERYKLHHHHHH
>sp|14-3-3beta|pS_ACC_161: S39 on 14-3-3beta
GPGTMAAAMKAVTEQGHELsNEERNLLSVAYKNVVKLHHHHHH
>sp|14-3-3beta|pS_ACC_162: S59 on 14-3-3beta
GPGTNLLSVAYKNVVGARRsSWRVISSIEQKTSADKLHHHHHH
>sp|14-3-3beta|pS_ACC_157: S116 on 14-3-3beta
GPGTELLDKYLIPNATQPEsKVFYLKMKGDYFRYLKLHHHHHH
>sp|14-3-3beta|pS_ACC_158: S132 on 14-3-3beta
GPGTKVFYLKMKGDYFRYLsEVASGDNKQTTVSNSKLHHHHHH
>sp|14-3-3beta|pS_ACC_159: S136 on 14-3-3beta
GPGTLKMKGDYFRYLSEVAsGDNKQTTVSNSQQAYKLHHHHHH
>sp|14-3-3beta|pS_ACC_160: S232 on 14-3-3beta
GPGTTLIMQLLRDNLTLWTsENQGDEGDAGEGENKLHHHHHH
>sp|14-3-3epsilon|pS_ACC_166: S46 on 14-3-3epsilon
GPGTAGMDVELTVEERNLLsVAYKNVIGARRASWRKLHHHHHH
>sp|14-3-3epsilon|pS_ACC_167: S64 on 14-3-3epsilon
GPGTYKNVIGARRASWRIIsSIEQKEENKGGEDKLKLHHHHHH
>sp|14-3-3epsilon|pS_ACC_168: S65 on 14-3-3epsilon
GPGTKNVIGARRASWRIISsIEQKEENKGGEDKLKKLHHHHHH
>sp|14-3-3epsilon|pS_ACC_164: S148 on 14-3-3epsilon
GPGTAEFATGNDRKEAAENsLVAYKAASDIAMTELKLHHHHHH
>sp|14-3-3epsilon|pS_ACC_165: S233 on 14-3-3epsilon
GPGTTLIMQLLRDNLTLWTsDMQGDGEEQNKEALQKLHHHHHH
>sp|14-3-3eta|pS_ACC_170: S25 on 14-3-3eta
GPGTRARLAEQAERYDDMAsAMKAVTELNEPLSNEKLHHHHHH
>sp|14-3-3eta|pS_ACC_171: S38 on 14-3-3eta
GPGTMASAMKAVTELNEPLsNEDRNLLSVAYKNVVKLHHHHHH
>sp|14-3-3eta|pS_ACC_172: S46 on 14-3-3eta
GPGTTELNEPLSNEDRNLLsVAYKNVVGARRSSWRKLHHHHHH
>sp|14-3-3eta|pS_ACC_173: S59 on 14-3-3eta
GPGTLLSVAYKNVVGARRSsWRVISSIEQKTSADGKLHHHHHH
>sp|14-3-3eta|pS_ACC_169: S119 on 14-3-3eta
GPGTLDKFLIKNCNDFQYEsKVFYLKMKGDYYRYLKLHHHHHH
>sp|14-3-3gamma|pS_ACC_178: S38 on 14-3-3gamma
GPGTMAAAMKNVTELNEPLsNEERNLLSVAYKNVVKLHHHHHH
>sp|14-3-3gamma|pS_ACC_179: S65 on 14-3-3gamma
GPGTKNVVGARRSSWRVISsIEQKTSADGNEKKIEKLHHHHHH
>sp|14-3-3gamma|pS_ACC_180: S71 on 14-3-3gamma
GPGTRRSSWRVISSIEQKTsADGNEKKIEMVRAYRKLHHHHHH
>sp|14-3-3gamma|pS_ACC_174: S119 on 14-3-3gamma
GPGTLDNYLIKNCSETQYEsKVFYLKMKGDYYRYLKLHHHHHH
>sp|14-3-3gamma|pS_ACC_175: S155 on 14-3-3gamma
GPGTGEKRATVVESSEKAYsEAHEISKEHMQPTHPKLHHHHHH
>sp|14-3-3gamma|pS_ACC_176: S180 on 14-3-3gamma
GPGTMQPTHPIRLGLALNYsVFYYEIQNAPEQACHKLHHHHHH
>sp|14-3-3gamma|pS_ACC_177: S235 on 14-3-3gamma
GPGTTLIMQLLRDNLTLWTsDQQDDDGGEGNNKLHHHHHH
>sp|14-3-3sigma|pS_ACC_187: S5 on 14-3-3sigma
GPGTMERAsLIQKAKLAEQAERYEKLHHHHHH
>sp|14-3-3sigma|pS_ACC_186: S45 on 14-3-3sigma
GPGTVEKGEELSCEERNLLsVAYKNVVGGQRAAWRKLHHHHHH
>sp|14-3-3sigma|pS_ACC_188: S64 on 14-3-3sigma
GPGTKNVVGGQRAAWRVLSsIEQKSNEEGSEEKGPKLHHHHHH
>sp|14-3-3sigma|pS_ACC_189: S69 on 14-3-3sigma
GPGTGQRAAWRVLSSIEQKsNEEGSEEKGPEVREYKLHHHHHH
>sp|14-3-3sigma|pS_ACC_190: S74 on 14-3-3sigma
GPGTWRVLSSIEQKSNEEGsEEKGPEVREYREKVEKLHHHHHH
>sp|14-3-3sigma|pS_ACC_181: S116 on 14-3-3sigma
GPGTGLLDSHLIKEAGDAEsRVFYLKMKGDYYRYLKLHHHHHH
>sp|14-3-3sigma|pS_ACC_182: S146 on 14-3-3sigma
GPGTLAEVATGDDKKRIIDsARSAYQEAMDISKKEKLHHHHHH
>sp|14-3-3sigma|pS_ACC_183: S149 on 14-3-3sigma
GPGTVATGDDKKRIIDSARsAYQEAMDISKKEMPPKLHHHHHH
>sp|14-3-3sigma|pS_ACC_184: S186 on 14-3-3sigma
GPGTGLALNFSVFHYEIANsPEEAISLAKTTFDEAKLHHHHHH
>sp|14-3-3sigma|pS_ACC_185: S248 on 14-3-3sigma
GPGTDNAGEEGGEAPQEPQsKLHHHHHH
>sp|14-3-3theta|pS_ACC_197: S37 on 14-3-3theta
GPGTMAACMKSVTEQGAELsNEERNLLSVAYKNVVKLHHHHHH
>sp|14-3-3theta|pS_ACC_198: S45 on 14-3-3theta
GPGTTELNEPLSNEERNLLsVAYKNVVGARRSSWRKLHHHHHH
>sp|14-3-3theta|pS_ACC_199: S92 on 14-3-3theta
GPGTQLIKDYREKVESELRsICTTVLELLDKYLIAKLHHHHHH
>sp|14-3-3theta|pS_ACC_191: S114 on 14-3-3theta
GPGTELLDKYLIANATNPEsKVFYLKMKGDYFRYLKLHHHHHH
>sp|14-3-3theta|pS_ACC_192: S145 on 14-3-3theta
GPGTAEVACGDDRKQTIDNsQGAYQEAFDISKKEMKLHHHHHH
>sp|14-3-3theta|pS_ACC_193: S156 on 14-3-3theta
GPGTTIDNSQGAYQEAFDIsKKEMQPTHPIRLGLAKLHHHHHH
>sp|14-3-3theta|pS_ACC_194: S210 on 14-3-3theta
GPGTAFDDAIAELDTLNEDsYKDSTLIMQLLRDNLKLHHHHHH
>sp|14-3-3theta|pS_ACC_195: S230 on 14-3-3theta
GPGTTLIMQLLRDNLTLWTsDSAGEECDAAEGAENKLHHHHHH
>sp|14-3-3theta|pS_ACC_196: S232 on 14-3-3theta
GPGTIMQLLRDNLTLWTSDsAGEECDAAEGAENKLHHHHHH
>sp|14-3-3zeta|pS_ACC_207: S58 on 14-3-3zeta
GPGTLLSVAYKNVVGARRSsWRVVSSIEQKTEGAEKLHHHHHH
>sp|14-3-3zeta|pS_ACC_208: S63 on 14-3-3zeta
GPGTYKNVVGARRSSWRVVsSIEQKTEGAEKKQQMKLHHHHHH
>sp|14-3-3zeta|pS_ACC_209: S64 on 14-3-3zeta
GPGTKNVVGARRSSWRVVSsIEQKTEGAEKKQQMAKLHHHHHH
>sp|14-3-3zeta|pS_ACC_210: S99 on 14-3-3zeta
GPGTEKIETELRDICNDVLsLLEKFLIPNASQAESKLHHHHHH
>sp|14-3-3zeta|pS_ACC_200: S110 on 14-3-3zeta
GPGTNDVLSLLEKFLIPNAsQAESKVFYLKMKGDYKLHHHHHH
>sp|14-3-3zeta|pS_ACC_201: S114 on 14-3-3zeta
GPGTSLLEKFLIPNASQAEsKVFYLKMKGDYYRYLKLHHHHHH
>sp|14-3-3zeta|pS_ACC_202: S145 on 14-3-3zeta
GPGTAEVAAGDDKKGIVDQsQQAYQEAFEISKKEMKLHHHHHH
>sp|14-3-3zeta|pS_ACC_203: S184 on 14-3-3zeta
GPGTGLALNFSVFYYEILNsPEKACSLAKTAFDEAKLHHHHHH
>sp|14-3-3zeta|pS_ACC_204: S207 on 14-3-3zeta
GPGTAKAAFDDAIAELDTLsEESYKDSTLIMQLLRKLHHHHHH
>sp|14-3-3zeta|pS_ACC_205: S210 on 14-3-3zeta
GPGTAFDDAIAELDTLSEEsYKDSTLIMQLLRDNLKLHHHHHH
>sp|14-3-3zeta|pS_ACC_206: S230 on 14-3-3zeta
GPGTTLIMQLLRDNLTLWTsDTQGDEAEAGEGGENKLHHHHHH
>sp|1520402A15Rik|pS_ACC_211: S213 on 1520402A15Rik
GPGTVWKPPGERLQGGPPEsPEDESAKLGFEAHWFKLHHHHHH
>sp|1700016K19Rik|pS_ACC_212: S123 on 1700016K19Rik
GPGTSLKSQPLSSSFHDILsPCKERGPKPEHRQSKKLHHHHHH
>sp|1700016K19Rik|pS_ACC_213: S152 on 1700016K19Rik
GPGTSKVEKKHLPSDSSTVsLPDFAEIENLANRINKLHHHHHH
>sp|1700016K19Rik|pS_ACC_214: S169 on 1700016K19Rik
GPGTPDFAEIENLANRINEsLRWDGILADPEAEKEKLHHHHHH
>sp|1810005K13Rik|pS_ACC_215: S66 on 1810005K13Rik
GPGTQKNVKDLMVQAGIENsIKEQMLKTKLHHHHHH
>sp|1810063B05Rik|pS_ACC_216: S84 on 1810063B05Rik
GPGTLDENLEDASQCKKLRsSFESSCPQQWIKYFDKLHHHHHH
>sp|1810063B05Rikiso2|pS_ACC_217: S82 on 1810063B05Rikiso2
GPGTGRAESSFIAVGMAAPsMKERQVCWGARDEYWKLHHHHHH
>sp|4930404H21Rik|pS_ACC_218: S30 on 4930404H21Rik
GPGTGRWFPHIGLTQKTPEsITSATSKEPQSPHLPKLHHHHHH
>sp|4930404H21Rik|pS_ACC_219: S36 on 4930404H21Rik
GPGTIGLTQKTPESITSATsKEPQSPHLPRQAEGKKLHHHHHH
>sp|4930407I10Rik|pS_ACC_220: S497 on 4930407I10Rik
GPGTGEDGVKTWAPGKETQsQFRSDLGRKILLSEWKLHHHHHH
>sp|4930407I10Rik|pS_ACC_221: S510 on 4930407I10Rik
GPGTTQSQFRSDLGRKILLsEWKSQKQMGSENGTEKLHHHHHH
>sp|4930417G10Rik|pS_ACC_222: S103 on 4930417G10Rik
GPGTSIKELEEIEKARLHAsSPYFTFTSHCVIPKEKLHHHHHH
>sp|4930417G10Rik|pS_ACC_223: S104 on 4930417G10Rik
GPGTIKELEEIEKARLHASsPYFTFTSHCVIPKEWKLHHHHHH
>sp|4930417G10Rik|pS_ACC_224: S156 on 4930417G10Rik
GPGTADKKQKRKEKKTADLsQAAFERQFLSSKLSQKLHHHHHH
>sp|4930544O15Rik|pS_ACC_225: S16 on 4930544O15Rik
GPGTMDSQQEDLRFPGMWVsLYFGILGLCSVITGGKLHHHHHH
>sp|4931414P19Rik|pS_ACC_226: S119 on 4931414P19Rik
GPGTKVSIPDEDGESRAHSsPPEEPGPLKESPGEAKLHHHHHH
>sp|4931414P19Rik|pS_ACC_227: S130 on 4931414P19Rik
GPGTRAHSSPPEEPGPLKEsPGEAFKALSAVEEECKLHHHHHH
>sp|4931414P19Rik|pS_ACC_228: S224 on 4931414P19Rik
GPGTGAVQRVLVPAYAKQLsPATQLAIQRATPETGKLHHHHHH
>sp|4931414P19Rik|pS_ACC_229: S279 on 4931414P19Rik
GPGTALEESGPGSTGELRHsLGLTVSPCRTRGSGQKLHHHHHH
>sp|4931414P19Rik|pS_ACC_230: S285 on 4931414P19Rik
GPGTPGSTGELRHSLGLTVsPCRTRGSGQKNSRRKKLHHHHHH
>sp|4933405L10Rik|pS_ACC_231: S114 on 4933405L10Rik
GPGTVRPRHGPKRKPVKSLsLPGLRAHLKAEAELPKLHHHHHH
>sp|4933426M11Rik|pS_ACC_232: S101 on 4933426M11Rik
GPGTYLTCKNGEWKPAMEIsCRLNEDKDTHTSLGVKLHHHHHH
>sp|4933426M11Rik|pS_ACC_233: S258 on 4933426M11Rik
GPGTGSRASETVMVHQATTsSWVAGSGNRQLAHKEKLHHHHHH
>sp|4933426M11Rik|pS_ACC_234: S259 on 4933426M11Rik
GPGTSRASETVMVHQATTSsWVAGSGNRQLAHKETKLHHHHHH
>sp|4E-BP1|pS_ACC_238: S2 on 4E-BP1
GPGTMsGGSSCSQTPSRAIPAKLHHHHHH
>sp|4E-BP1|pS_ACC_241: S5 on 4E-BP1
GPGTMSGGsSCSQTPSRAIPATRRKLHHHHHH
>sp|4E-BP1|pS_ACC_243: S8 on 4E-BP1
GPGTMSGGSSCsQTPSRAIPATRRVVLKLHHHHHH
>sp|4E-BP1|pS_ACC_237: S12 on 4E-BP1
GPGTMSGGSSCSQTPsRAIPATRRVVLGDGVKLHHHHHH
>sp|4E-BP1|pS_ACC_239: S35 on 4E-BP1
GPGTRVVLGDGVQLPPGDYsTTPGGTLFSTTPGGTKLHHHHHH
>sp|4E-BP1|pS_ACC_240: S44 on 4E-BP1
GPGTQLPHDYCTTPGGTLFsTTPGGTRIIYDRKFLKLHHHHHH
>sp|4E-BP1|pS_ACC_242: S65 on 4E-BP1
GPGTTRIIYDRKFLMECRNsPVTKTPPRDLPTIPGKLHHHHHH
>sp|4E-BP1|pS_ACC_244: S83 on 4E-BP1
GPGTTKTPPRDLPTIPGVTsPSSDEPPMEASQSHLKLHHHHHH
>sp|4E-BP1|pS_ACC_245: S85 on 4E-BP1
GPGTTPPRDLPTIPGVTSPsSDEPPMEASQSHLRNKLHHHHHH
>sp|4E-BP1|pS_ACC_246: S94 on 4E-BP1
GPGTPGVTSPSSDEPPMEAsQSHLRNSPEDKRAGGKLHHHHHH
>sp|4E-BP1|pS_ACC_235: S101 on 4E-BP1
GPGTSDEPPMEASQSHLRNsPEDKRAGGEESQFEMKLHHHHHH
>sp|4E-BP1|pS_ACC_236: S112 on 4E-BP1
GPGTHLRNSPEDKRAGGEEsQFEMDIKLHHHHHH
>sp|4E-BP2|pS_ACC_248: S4 on 4E-BP2
GPGTMSSsAGSGHQPSQSRAIPTKLHHHHHH
>sp|4E-BP2|pS_ACC_247: S25 on 4E-BP2
GPGTQPSQSRAIPTRTVAIsDAAQLPHDYCTTPGGKLHHHHHH
>sp|4E-BP2|pS_ACC_249: S65 on 4E-BP2
GPGTTRIIYDRKFLLDRRNsPMAQTPPCHLPNIPGKLHHHHHH
>sp|4E-BP2|pS_ACC_250: S83 on 4E-BP2
GPGTAQTPPCHLPNIPGVTsPGTLIEDSKVEVNNLKLHHHHHH
>sp|4E-T|pS_ACC_272: S5 on 4E-T
GPGTMDRRsMGETESGDAFLDLKKKLHHHHHH
>sp|4E-T|pS_ACC_286: S74 on 4E-T
GPGTGVWDPEKWHASLYPAsGRSSPVESLKKELDTKLHHHHHH
>sp|4E-T|pS_ACC_290: S77 on 4E-T
GPGTDPEKWHASLYPASGRsSPVESLKKELDTDRPKLHHHHHH
>sp|4E-T|pS_ACC_292: S78 on 4E-T
GPGTPEKWHASLYPASGRSsPVESLKKELDTDRPSKLHHHHHH
>sp|4E-T|pS_ACC_293: S82 on 4E-T
GPGTHASLYPASGRSSPVEsLKKELDTDRPSLVRRKLHHHHHH
>sp|4E-T|pS_ACC_251: S115 on 4E-T
GPGTDPRERVKEDDLDVVLsPQRRSFGGGCHVTAAKLHHHHHH
>sp|4E-T|pS_ACC_252: S120 on 4E-T
GPGTVKEDDLDVVLSPQRRsFGGGCHVTAAVSSRRKLHHHHHH
>sp|4E-T|pS_ACC_253: S136 on 4E-T
GPGTFGGGCHVTAAVSSRRsGSPLEKDSDGLRLLGKLHHHHHH
>sp|4E-T|pS_ACC_254: S138 on 4E-T
GPGTGGCHVTAAVSSRRSGsPLEKDSDGLRLLGGRKLHHHHHH
>sp|4E-T|pS_ACC_255: S173 on 4E-T
GPGTGRIISARTFEKDHRLsDKDLRDLRDRDRERDKLHHHHHH
>sp|4E-T|pS_ACC_256: S213 on 4E-T
GPGTFGDSKRVFGERRRNDsYTEEEPEWFSAGPTSKLHHHHHH
>sp|4E-T|pS_ACC_257: S223 on 4E-T
GPGTRRRNDSYTEEEPEWFsAGPTSQSETIELTGFKLHHHHHH
>sp|4E-T|pS_ACC_258: S259 on 4E-T
GPGTEEDHKGRKRTRRRTAsVKEGIVECNGGVAEEKLHHHHHH
>sp|4E-T|pS_ACC_259: S301 on 4E-T
GPGTAADQEVPRDAVLPEQsPGDFDFNEFFNLDKVKLHHHHHH
>sp|4E-T|pS_ACC_260: S321 on 4E-T
GPGTDFNEFFNLDKVPCLAsMIEDVLGEGSVSASRKLHHHHHH
>sp|4E-T|pS_ACC_261: S342 on 4E-T
GPGTLGEGSVSASRFSRWFsNPSRSGSRSSSLGSTKLHHHHHH
>sp|4E-T|pS_ACC_262: S345 on 4E-T
GPGTGSVSASRFSRWFSNPsRSGSRSSSLGSTPHEKLHHHHHH
>sp|4E-T|pS_ACC_263: S351 on 4E-T
GPGTRFSRWFSNPSRSGSRsSSLGSTPHEELERLAKLHHHHHH
>sp|4E-T|pS_ACC_264: S352 on 4E-T
GPGTFSRWFSNPSRSGSRSsSLGSTPHEELERLAGKLHHHHHH
>sp|4E-T|pS_ACC_265: S353 on 4E-T
GPGTSRWFSNPSRSGSRSSsLGSTPHEELERLAGLKLHHHHHH
>sp|4E-T|pS_ACC_266: S356 on 4E-T
GPGTFSNPSRSGSRSSSLGsTPHEELERLAGLEQAKLHHHHHH
>sp|4E-T|pS_ACC_267: S374 on 4E-T
GPGTHEELERLAGLEQAILsPGQNSGNYFAPIPLEKLHHHHHH
>sp|4E-T|pS_ACC_268: S379 on 4E-T
GPGTRLAGLEQAILSPGQNsGNYFAPIPLEDHAENKLHHHHHH
>sp|4E-T|pS_ACC_269: S417 on 4E-T
GPGTLQKAKVDLKPLLSSLsANKEKLKESSHSGVVKLHHHHHH
>sp|4E-T|pS_ACC_270: S454 on 4E-T
GPGTEAGLKGLKVDQQVKNsTPFMAEHLEETLSAVKLHHHHHH
>sp|4E-T|pS_ACC_271: S467 on 4E-T
GPGTKNSTPFMAEHLEETLsAVTNNRQLKKDGDMTKLHHHHHH
>sp|4E-T|pS_ACC_273: S509 on 4E-T
GPGTSGTLPSQPKVSRNLEsHLMSPAEIPGQPVPKKLHHHHHH
>sp|4E-T|pS_ACC_274: S513 on 4E-T
GPGTPSQPKVSRNLESHLMsPAEIPGQPVPKNILQKLHHHHHH
>sp|4E-T|pS_ACC_275: S541 on 4E-T
GPGTILQELLGQPVQRPASsNLLSGLMGSLEPTTSKLHHHHHH
>sp|4E-T|pS_ACC_276: S564 on 4E-T
GPGTGSLEPTTSLLGQRAPsPPLSQVFQTRAASADKLHHHHHH
>sp|4E-T|pS_ACC_277: S568 on 4E-T
GPGTPTTSLLGQRAPSPPLsQVFQTRAASADYLRPKLHHHHHH
>sp|4E-T|pS_ACC_278: S577 on 4E-T
GPGTAPSPPLSQVFQTRAAsADYLRPRIPSPIGFTKLHHHHHH
>sp|4E-T|pS_ACC_279: S587 on 4E-T
GPGTQTRAASADYLRPRIPsPIGFTPGPQQLLGDPKLHHHHHH
>sp|4E-T|pS_ACC_280: S611 on 4E-T
GPGTQQLLGDPFQGMRKPMsPITAQMSQLELQQAAKLHHHHHH
>sp|4E-T|pS_ACC_281: S618 on 4E-T
GPGTFQGMRKPMSPITAQMsQLELQQAALEGLALPKLHHHHHH
>sp|4E-T|pS_ACC_282: S670 on 4E-T
GPGTRTRDGFRNRQQRVTKsPAPVHRGNSSSPAPAKLHHHHHH
>sp|4E-T|pS_ACC_283: S680 on 4E-T
GPGTQRVTKSPAPVHRGNSsSPAPAASITSMLSPSKLHHHHHH
>sp|4E-T|pS_ACC_284: S681 on 4E-T
GPGTRVTKSPAPVHRGNSSsPAPAASITSMLSPSFKLHHHHHH
>sp|4E-T|pS_ACC_285: S693 on 4E-T
GPGTNSSSPAPAASITSMLsPSFTPTSVIRKMYESKLHHHHHH
>sp|4E-T|pS_ACC_287: S746 on 4E-T
GPGTQKASEENLLSSSSVPsADRDSSPTTNSKLSAKLHHHHHH
>sp|4E-T|pS_ACC_288: S752 on 4E-T
GPGTNLLSSSSVPSADRDSsPTTNSKLSALQRSSCKLHHHHHH
>sp|4E-T|pS_ACC_289: S768 on 4E-T
GPGTPTTNSKLSALQRSSCsTPLSQANRYTKEQDYKLHHHHHH
>sp|4E-T|pS_ACC_291: S772 on 4E-T
GPGTSKLSALQRSSCSTPLsQANRYTKEQDYRPKAKLHHHHHH
>sp|4E-T|pS_ACC_294: S912 on 4E-T
GPGTMVQQQLQRSVLHPPGsGSHAAAVSVQTTPQNKLHHHHHH
>sp|4E-T|pS_ACC_295: S914 on 4E-T
GPGTQQQLQRSVLHPPGSGsHAAAVSVQTTPQNVPKLHHHHHH
>sp|4E-T|pS_ACC_296: S920 on 4E-T
GPGTSVLHPPGSGSHAAAVsVQTTPQNVPSRSGLPKLHHHHHH
>sp|4E-T|pS_ACC_297: S946 on 4E-T
GPGTRSGLPHMHSQLEHRPsQRSSSPVGLAKWFGSKLHHHHHH
>sp|4E-T|pS_ACC_298: S951 on 4E-T
GPGTHMHSQLEHRPSQRSSsPVGLAKWFGSDVLQQKLHHHHHH
>sp|4E-Tiso2|pS_ACC_299: S436 on 4E-Tiso2
GPGTQQLLGDPFQGMRKPMsPITAQQMSQLELQQAKLHHHHHH
>sp|53BP1|pS_ACC_414: S6 on 53BP1
GPGTMDPTGsQLDSDFSQQDTPCLIKLHHHHHH
>sp|53BP1|pS_ACC_377: S25 on 53BP1
GPGTSDFSQQDTPCLIIEDsQPESQVLEDDSGSHFKLHHHHHH
>sp|53BP1|pS_ACC_381: S29 on 53BP1
GPGTQQDTPCLIIEDSQPEsQVLEDDSGSHFSMLSKLHHHHHH
>sp|53BP1|pS_ACC_416: S63 on 53BP1
GPGTPNLQTHKENPVLDVVsNPEQTAGEERGDGNSKLHHHHHH
>sp|53BP1|pS_ACC_434: S78 on 53BP1
GPGTSNPEQTAGEERGDGNsGFNEHLKENKVADPVKLHHHHHH
>sp|53BP1|pS_ACC_303: S103 on 53BP1
GPGTKVADPVDSSNLDTCGsISQVIEQLPQPNRTSKLHHHHHH
>sp|53BP1|pS_ACC_306: S105 on 53BP1
GPGTADPVDSSNLDTCGSIsQVIEQLPQPNRTSSVKLHHHHHH
>sp|53BP1|pS_ACC_318: S119 on 53BP1
GPGTISQVIEQLPQPNRTSsVLGMSVESAPAVEEEKLHHHHHH
>sp|53BP1|pS_ACC_323: S124 on 53BP1
GPGTEQLPQPNRTSSVLGMsVESAPAVEEEKGEELKLHHHHHH
>sp|53BP1|pS_ACC_324: S127 on 53BP1
GPGTPQPNRTSSVLGMSVEsAPAVEEEKGEELEQKKLHHHHHH
>sp|53BP1|pS_ACC_357: S166 on 53BP1
GPGTSGNTTHSLGAEDTASsQLGFGVLELSQSQDVKLHHHHHH
>sp|53BP1|pS_ACC_369: S176 on 53BP1
GPGTEDTASSQLGFGVLELsQSQDVEENTVPYEVDKLHHHHHH
>sp|53BP1|pS_ACC_371: S178 on 53BP1
GPGTTASSQLGFGVLELSQsQDVEENTVPYEVDKEKLHHHHHH
>sp|53BP1|pS_ACC_373: S202 on 53BP1
GPGTPYEVDKEQLQSVTTNsGYTRLSDVDANTAIKKLHHHHHH
>sp|53BP1|pS_ACC_374: S208 on 53BP1
GPGTEQLQSVTTNSGYTRLsDVDANTAIKHEEQSNKLHHHHHH
>sp|53BP1|pS_ACC_375: S222 on 53BP1
GPGTLSDVDANTAIKHEEQsNEDIPIAEQSSKDIPKLHHHHHH
>sp|53BP1|pS_ACC_376: S232 on 53BP1
GPGTKHEEQSNEDIPIAEQsSKDIPVTAQPSKDVHKLHHHHHH
>sp|53BP1|pS_ACC_378: S265 on 53BP1
GPGTKEQNPPPARSEDMPFsPKASVAAMEAKEQLSKLHHHHHH
>sp|53BP1|pS_ACC_379: S280 on 53BP1
GPGTSPKASVAAMEAKEQLsAQELMESGLQIQKSPKLHHHHHH
>sp|53BP1|pS_ACC_380: S287 on 53BP1
GPGTAMEAKEQLSAQELMEsGLQIQKSPEPEVLSTKLHHHHHH
>sp|53BP1|pS_ACC_382: S294 on 53BP1
GPGTLSAQELMESGLQIQKsPEPEVLSTQEDLFDQKLHHHHHH
>sp|53BP1|pS_ACC_383: S301 on 53BP1
GPGTESGLQIQKSPEPEVLsTQEDLFDQSNKTVSSKLHHHHHH
>sp|53BP1|pS_ACC_384: S310 on 53BP1
GPGTPEPEVLSTQEDLFDQsNKTVSSDGCSTPSREKLHHHHHH
>sp|53BP1|pS_ACC_385: S315 on 53BP1
GPGTLSTQEDLFDQSNKTVsSDGCSTPSREEGGCSKLHHHHHH
>sp|53BP1|pS_ACC_386: S316 on 53BP1
GPGTSTQEDLFDQSNKTVSsDGCSTPSREEGGCSLKLHHHHHH
>sp|53BP1|pS_ACC_387: S320 on 53BP1
GPGTDLFDQSNKTVSSDGCsTPSREEGGCSLASTPKLHHHHHH
>sp|53BP1|pS_ACC_388: S323 on 53BP1
GPGTDQSNKTVSSDGCSTPsREEGGCSLASTPATTKLHHHHHH
>sp|53BP1|pS_ACC_389: S349 on 53BP1
GPGTTPATTLHLLQLSGQRsLVQDSLSTNSSDLVAKLHHHHHH
>sp|53BP1|pS_ACC_390: S366 on 53BP1
GPGTVQDSLSTNSSDLVAPsPDAFRSTPFIVPSSPKLHHHHHH
>sp|53BP1|pS_ACC_391: S379 on 53BP1
GPGTAPSPDAFRSTPFIVPsSPTEQEGRQDKPMDTKLHHHHHH
>sp|53BP1|pS_ACC_392: S380 on 53BP1
GPGTPSPDAFRSTPFIVPSsPTEQEGRQDKPMDTSKLHHHHHH
>sp|53BP1|pS_ACC_393: S395 on 53BP1
GPGTSPTEQEGRQDKPMDTsVLSEEGGEPFQKKLQKLHHHHHH
>sp|53BP1|pS_ACC_394: S398 on 53BP1
GPGTEQEGRQDKPMDTSVLsEEGGEPFQKKLQSGEKLHHHHHH
>sp|53BP1|pS_ACC_395: S452 on 53BP1
GPGTSQSTPVFPPGSLPIPsQPQFSHDIFIPSPSLKLHHHHHH
>sp|53BP1|pS_ACC_396: S482 on 53BP1
GPGTLEEQSNDGKKDGDMHsSSLTVECSKTSEIEPKLHHHHHH
>sp|53BP1|pS_ACC_397: S483 on 53BP1
GPGTEEQSNDGKKDGDMHSsSLTVECSKTSEIEPKKLHHHHHH
>sp|53BP1|pS_ACC_398: S484 on 53BP1
GPGTEQSNDGKKDGDMHSSsLTVECSKTSEIEPKNKLHHHHHH
>sp|53BP1|pS_ACC_399: S500 on 53BP1
GPGTLTVECSKTSEIEPKNsPEDLGLSLTGDSCKLKLHHHHHH
>sp|53BP1|pS_ACC_400: S507 on 53BP1
GPGTTSEIEPKNSPEDLGLsLTGDSCKLMLSTSEYKLHHHHHH
>sp|53BP1|pS_ACC_401: S512 on 53BP1
GPGTPKNSPEDLGLSLTGDsCKLMLSTSEYSQSPKKLHHHHHH
>sp|53BP1|pS_ACC_402: S518 on 53BP1
GPGTDLGLSLTGDSCKLMLsTSEYSQSPKMESLSSKLHHHHHH
>sp|53BP1|pS_ACC_403: S520 on 53BP1
GPGTGLSLTGDSCKLMLSTsEYSQSPKMESLSSHRKLHHHHHH
>sp|53BP1|pS_ACC_404: S523 on 53BP1
GPGTLTGDSCKLMLSTSEYsQSPKMESLSSHRIDEKLHHHHHH
>sp|53BP1|pS_ACC_405: S525 on 53BP1
GPGTGDSCKLMLSTSEYSQsPKMESLSSHRIDEDGKLHHHHHH
>sp|53BP1|pS_ACC_406: S530 on 53BP1
GPGTLMLSTSEYSQSPKMEsLSSHRIDEDGENTQIKLHHHHHH
>sp|53BP1|pS_ACC_407: S532 on 53BP1
GPGTLSTSEYSQSPKMESLsSHRIDEDGENTQIEDKLHHHHHH
>sp|53BP1|pS_ACC_408: S533 on 53BP1
GPGTSTSEYSQSPKMESLSsHRIDEDGENTQIEDTKLHHHHHH
>sp|53BP1|pS_ACC_409: S552 on 53BP1
GPGTDEDGENTQIEDTEPMsPVLNSKFVPAENDSIKLHHHHHH
>sp|53BP1|pS_ACC_410: S557 on 53BP1
GPGTNTQIEDTEPMSPVLNsKFVPAENDSILMNPAKLHHHHHH
>sp|53BP1|pS_ACC_411: S566 on 53BP1
GPGTMSPVLNSKFVPAENDsILMNPAQDGEVQLSQKLHHHHHH
>sp|53BP1|pS_ACC_412: S580 on 53BP1
GPGTDSILMNPAQDGEVQLsQNDDKTKGDDTDTRDKLHHHHHH
>sp|53BP1|pS_ACC_413: S598 on 53BP1
GPGTDDKTKGDDTDTRDDIsILATGCKGREETVAEKLHHHHHH
>sp|53BP1|pS_ACC_415: S625 on 53BP1
GPGTTVAEDVCIDLTCDSGsQAVPSPATRSEALSSKLHHHHHH
>sp|53BP1|pS_ACC_417: S630 on 53BP1
GPGTVCIDLTCDSGSQAVPsPATRSEALSSVLDQEKLHHHHHH
>sp|53BP1|pS_ACC_418: S635 on 53BP1
GPGTTCDSGSQAVPSPATRsEALSSVLDQEEAMEIKLHHHHHH
>sp|53BP1|pS_ACC_419: S639 on 53BP1
GPGTGSQAVPSPATRSEALsSVLDQEEAMEIKEHHKLHHHHHH
>sp|53BP1|pS_ACC_420: S640 on 53BP1
GPGTSQAVPSPATRSEALSsVLDQEEAMEIKEHHPKLHHHHHH
>sp|53BP1|pS_ACC_421: S659 on 53BP1
GPGTQEEAMEIKEHHPEEGsSGSEVEEIPETPCESKLHHHHHH
>sp|53BP1|pS_ACC_422: S660 on 53BP1
GPGTEEAMEIKEHHPEEGSsGSEVEEIPETPCESQKLHHHHHH
>sp|53BP1|pS_ACC_423: S674 on 53BP1
GPGTSSGSEVEEIPETPCEsQGEELKEENMESVPLKLHHHHHH
>sp|53BP1|pS_ACC_424: S686 on 53BP1
GPGTPCESQGEELKEENMEsVPLHLSLTETQSQGLKLHHHHHH
>sp|53BP1|pS_ACC_425: S692 on 53BP1
GPGTEELKEENMESVPLHLsLTETQSQGLCLQKEMKLHHHHHH
>sp|53BP1|pS_ACC_426: S698 on 53BP1
GPGTNMESVPLHLSLTETQsQGLCLQKEMPKKECSKLHHHHHH
>sp|53BP1|pS_ACC_427: S724 on 53BP1
GPGTKKECSEAMEVETSVIsIDSPQKLAILDQELEKLHHHHHH
>sp|53BP1|pS_ACC_428: S727 on 53BP1
GPGTCSEAMEVETSVISIDsPQKLAILDQELEHKEKLHHHHHH
>sp|53BP1|pS_ACC_429: S751 on 53BP1
GPGTQELEHKEQEAWEEATsEDSSVVIVDVKEPSPKLHHHHHH
>sp|53BP1|pS_ACC_430: S754 on 53BP1
GPGTEHKEQEAWEEATSEDsSVVIVDVKEPSPRVDKLHHHHHH
>sp|53BP1|pS_ACC_431: S755 on 53BP1
GPGTHKEQEAWEEATSEDSsVVIVDVKEPSPRVDVKLHHHHHH
>sp|53BP1|pS_ACC_432: S765 on 53BP1
GPGTTSEDSSVVIVDVKEPsPRVDVSCEPLEGVEKKLHHHHHH
>sp|53BP1|pS_ACC_433: S771 on 53BP1
GPGTVVIVDVKEPSPRVDVsCEPLEGVEKCSDSQSKLHHHHHH
>sp|53BP1|pS_ACC_435: S782 on 53BP1
GPGTRVDVSCEPLEGVEKCsDSQSWEDIAPEIEPCKLHHHHHH
>sp|53BP1|pS_ACC_436: S784 on 53BP1
GPGTDVSCEPLEGVEKCSDsQSWEDIAPEIEPCAEKLHHHHHH
>sp|53BP1|pS_ACC_437: S786 on 53BP1
GPGTSCEPLEGVEKCSDSQsWEDIAPEIEPCAENRKLHHHHHH
>sp|53BP1|pS_ACC_438: S809 on 53BP1
GPGTIEPCAENRLDTKEEKsVEYEGDLKSGTAETEKLHHHHHH
>sp|53BP1|pS_ACC_439: S830 on 53BP1
GPGTDLKSGTAETEPVEQDsSQPSLPLVRADDPLRKLHHHHHH
>sp|53BP1|pS_ACC_440: S831 on 53BP1
GPGTLKSGTAETEPVEQDSsQPSLPLVRADDPLRLKLHHHHHH
>sp|53BP1|pS_ACC_441: S834 on 53BP1
GPGTGTAETEPVEQDSSQPsLPLVRADDPLRLDQEKLHHHHHH
>sp|53BP1|pS_ACC_442: S860 on 53BP1
GPGTRLDQELQQPQTQEKTsNSLTEDSKMANAKQLKLHHHHHH
>sp|53BP1|pS_ACC_443: S862 on 53BP1
GPGTDQELQQPQTQEKTSNsLTEDSKMANAKQLSSKLHHHHHH
>sp|53BP1|pS_ACC_444: S867 on 53BP1
GPGTQPQTQEKTSNSLTEDsKMANAKQLSSDAEAQKLHHHHHH
>sp|53BP1|pS_ACC_445: S876 on 53BP1
GPGTNSLTEDSKMANAKQLsSDAEAQKLGKPSAHAKLHHHHHH
>sp|53BP1|pS_ACC_446: S877 on 53BP1
GPGTSLTEDSKMANAKQLSsDAEAQKLGKPSAHASKLHHHHHH
>sp|53BP1|pS_ACC_447: S892 on 53BP1
GPGTSDAEAQKLGKPSAHAsQSFCESSSETPFHFTKLHHHHHH
>sp|53BP1|pS_ACC_448: S894 on 53BP1
GPGTAEAQKLGKPSAHASQsFCESSSETPFHFTLPKLHHHHHH
>sp|53BP1|pS_ACC_449: S898 on 53BP1
GPGTKLGKPSAHASQSFCEsSSETPFHFTLPKEGDKLHHHHHH
>sp|53BP1|pS_ACC_450: S899 on 53BP1
GPGTLGKPSAHASQSFCESsSETPFHFTLPKEGDIKLHHHHHH
>sp|53BP1|pS_ACC_451: S900 on 53BP1
GPGTGKPSAHASQSFCESSsETPFHFTLPKEGDIIKLHHHHHH
>sp|53BP1|pS_ACC_452: S970 on 53BP1
GPGTVMSESMVETHDPILGsGKGDSGAAPDVDDKLKLHHHHHH
>sp|53BP1|pS_ACC_453: S975 on 53BP1
GPGTMVETHDPILGSGKGDsGAAPDVDDKLCLRMKKLHHHHHH
>sp|53BP1|pS_ACC_454: S993 on 53BP1
GPGTAPDVDDKLCLRMKLVsPETEASEESLQFNLEKLHHHHHH
>sp|53BP1|pS_ACC_455: S999 on 53BP1
GPGTKLCLRMKLVSPETEAsEESLQFNLEKPATGEKLHHHHHH
>sp|53BP1|pS_ACC_300: S1002 on 53BP1
GPGTLRMKLVSPETEASEEsLQFNLEKPATGERKNKLHHHHHH
>sp|53BP1|pS_ACC_301: S1025 on 53BP1
GPGTPATGERKNGSTAVAEsVASPQKTMSVLSCICKLHHHHHH
>sp|53BP1|pS_ACC_302: S1028 on 53BP1
GPGTGERKNGSTAVAESVAsPQKTMSVLSCICEARKLHHHHHH
>sp|53BP1|pS_ACC_304: S1034 on 53BP1
GPGTSTAVAESVASPQKTMsVLSCICEARQENEARKLHHHHHH
>sp|53BP1|pS_ACC_305: S1037 on 53BP1
GPGTVAESVASPQKTMSVLsCICEARQENEARSEDKLHHHHHH
>sp|53BP1|pS_ACC_307: S1050 on 53BP1
GPGTVLSCICEARQENEARsEDPPTTPIRGNLLHFKLHHHHHH
>sp|53BP1|pS_ACC_308: S1067 on 53BP1
GPGTDPPTTPIRGNLLHFPsSQGEEEKEKLEGDHTKLHHHHHH
>sp|53BP1|pS_ACC_309: S1068 on 53BP1
GPGTPPTTPIRGNLLHFPSsQGEEEKEKLEGDHTIKLHHHHHH
>sp|53BP1|pS_ACC_310: S1086 on 53BP1
GPGTEEEKEKLEGDHTIRQsQQPMKPISPVKDPVSKLHHHHHH
>sp|53BP1|pS_ACC_311: S1094 on 53BP1
GPGTGDHTIRQSQQPMKPIsPVKDPVSPASQKMVIKLHHHHHH
>sp|53BP1|pS_ACC_312: S1101 on 53BP1
GPGTSQQPMKPISPVKDPVsPASQKMVIQGPSSPQKLHHHHHH
>sp|53BP1|pS_ACC_313: S1104 on 53BP1
GPGTPMKPISPVKDPVSPAsQKMVIQGPSSPQGEAKLHHHHHH
>sp|53BP1|pS_ACC_314: S1113 on 53BP1
GPGTDPVSPASQKMVIQGPsSPQGEAMVTDVLEDQKLHHHHHH
>sp|53BP1|pS_ACC_315: S1114 on 53BP1
GPGTPVSPASQKMVIQGPSsPQGEAMVTDVLEDQKKLHHHHHH
>sp|53BP1|pS_ACC_316: S1148 on 53BP1
GPGTSTNKENPSKALIERPsQNNIGIQTMECSLRVKLHHHHHH
>sp|53BP1|pS_ACC_317: S1160 on 53BP1
GPGTERPSQNNIGIQTMECsLRVPETVSAATQTIKKLHHHHHH
>sp|53BP1|pS_ACC_319: S1202 on 53BP1
GPGTQNFGKQDATVQTERGsGEKPVSAPGDDTESLKLHHHHHH
>sp|53BP1|pS_ACC_320: S1208 on 53BP1
GPGTDATVQTERGSGEKPVsAPGDDTESLHSQGEEKLHHHHHH
>sp|53BP1|pS_ACC_321: S1216 on 53BP1
GPGTGSGEKPVSAPGDDTEsLHSQGEEEFDMPQPPKLHHHHHH
>sp|53BP1|pS_ACC_322: S1219 on 53BP1
GPGTEKPVSAPGDDTESLHsQGEEEFDMPQPPHGHKLHHHHHH
>sp|53BP1|pS_ACC_325: S1290 on 53BP1
GPGTEPIVECQECETEVSPsQTGGSSGDLGDISSFKLHHHHHH
>sp|53BP1|pS_ACC_326: S1316 on 53BP1
GPGTDISSFSSKASSLHRTsSGTSLSAMHSSGSSGKLHHHHHH
>sp|53BP1|pS_ACC_327: S1317 on 53BP1
GPGTISSFSSKASSLHRTSsGTSLSAMHSSGSSGKKLHHHHHH
>sp|53BP1|pS_ACC_328: S1320 on 53BP1
GPGTFSSKASSLHRTSSGTsLSAMHSSGSSGKGAGKLHHHHHH
>sp|53BP1|pS_ACC_329: S1327 on 53BP1
GPGTLHRTSSGTSLSAMHSsGSSGKGAGPLRGKTSKLHHHHHH
>sp|53BP1|pS_ACC_330: S1329 on 53BP1
GPGTRTSSGTSLSAMHSSGsSGKGAGPLRGKTSGTKLHHHHHH
>sp|53BP1|pS_ACC_331: S1330 on 53BP1
GPGTTSSGTSLSAMHSSGSsGKGAGPLRGKTSGTEKLHHHHHH
>sp|53BP1|pS_ACC_332: S1342 on 53BP1
GPGTSGSSGKGAGPLRGKTsGTEPADFALPSSRGGKLHHHHHH
>sp|53BP1|pS_ACC_333: S1354 on 53BP1
GPGTGKTSGTEPADFALPSsRGGPGKLSPRKGVSQKLHHHHHH
>sp|53BP1|pS_ACC_334: S1362 on 53BP1
GPGTADFALPSSRGGPGKLsPRKGVSQTGTPVCEEKLHHHHHH
>sp|53BP1|pS_ACC_335: S1368 on 53BP1
GPGTSSRGGPGKLSPRKGVsQTGTPVCEEDGDAGLKLHHHHHH
>sp|53BP1|pS_ACC_336: S1426 on 53BP1
GPGTTRETAVPGPLGIEDIsPNLSPDDKSFSRVVPKLHHHHHH
>sp|53BP1|pS_ACC_337: S1430 on 53BP1
GPGTAVPGPLGIEDISPNLsPDDKSFSRVVPRVPDKLHHHHHH
>sp|53BP1|pS_ACC_338: S1435 on 53BP1
GPGTLGIEDISPNLSPDDKsFSRVVPRVPDSTRRTKLHHHHHH
>sp|53BP1|pS_ACC_339: S1437 on 53BP1
GPGTIEDISPNLSPDDKSFsRVVPRVPDSTRRTDVKLHHHHHH
>sp|53BP1|pS_ACC_340: S1460 on 53BP1
GPGTDSTRRTDVGAGALRRsDSPEIPFQAAAGPSDKLHHHHHH
>sp|53BP1|pS_ACC_341: S1462 on 53BP1
GPGTTRRTDVGAGALRRSDsPEIPFQAAAGPSDGLKLHHHHHH
>sp|53BP1|pS_ACC_342: S1474 on 53BP1
GPGTRSDSPEIPFQAAAGPsDGLDASSPGNSFVGLKLHHHHHH
>sp|53BP1|pS_ACC_343: S1480 on 53BP1
GPGTIPFQAAAGPSDGLDAsSPGNSFVGLRVVAKWKLHHHHHH
>sp|53BP1|pS_ACC_344: S1481 on 53BP1
GPGTPFQAAAGPSDGLDASsPGNSFVGLRVVAKWSKLHHHHHH
>sp|53BP1|pS_ACC_345: S1485 on 53BP1
GPGTAAGPSDGLDASSPGNsFVGLRVVAKWSSNGYKLHHHHHH
>sp|53BP1|pS_ACC_346: S1554 on 53BP1
GPGTPLDTEVTALSEDEYFsAGVVKGHRKESGELYKLHHHHHH
>sp|53BP1|pS_ACC_347: S1618 on 53BP1
GPGTGPYEAVTPLTKAADIsLDNLVEGKRKRRSNVKLHHHHHH
>sp|53BP1|pS_ACC_348: S1631 on 53BP1
GPGTDISLDNLVEGKRKRRsNVSSPATPTASSSSSKLHHHHHH
>sp|53BP1|pS_ACC_349: S1634 on 53BP1
GPGTLDNLVEGKRKRRSNVsSPATPTASSSSSTTPKLHHHHHH
>sp|53BP1|pS_ACC_350: S1635 on 53BP1
GPGTDNLVEGKRKRRSNVSsPATPTASSSSSTTPTKLHHHHHH
>sp|53BP1|pS_ACC_351: S1642 on 53BP1
GPGTRKRRSNVSSPATPTAsSSSSTTPTRKITESPKLHHHHHH
>sp|53BP1|pS_ACC_352: S1643 on 53BP1
GPGTKRRSNVSSPATPTASsSSSTTPTRKITESPRKLHHHHHH
>sp|53BP1|pS_ACC_353: S1644 on 53BP1
GPGTRRSNVSSPATPTASSsSSTTPTRKITESPRAKLHHHHHH
>sp|53BP1|pS_ACC_354: S1645 on 53BP1
GPGTRSNVSSPATPTASSSsSTTPTRKITESPRASKLHHHHHH
>sp|53BP1|pS_ACC_355: S1646 on 53BP1
GPGTSNVSSPATPTASSSSsTTPTRKITESPRASMKLHHHHHH
>sp|53BP1|pS_ACC_356: S1656 on 53BP1
GPGTASSSSSTTPTRKITEsPRASMGVLSGKRKLIKLHHHHHH
>sp|53BP1|pS_ACC_358: S1660 on 53BP1
GPGTSSTTPTRKITESPRAsMGVLSGKRKLITSEEKLHHHHHH
>sp|53BP1|pS_ACC_359: S1665 on 53BP1
GPGTTRKITESPRASMGVLsGKRKLITSEEERSPAKLHHHHHH
>sp|53BP1|pS_ACC_360: S1673 on 53BP1
GPGTRASMGVLSGKRKLITsEEERSPAKRGRKSATKLHHHHHH
>sp|53BP1|pS_ACC_361: S1678 on 53BP1
GPGTVLSGKRKLITSEEERsPAKRGRKSATVKPGAKLHHHHHH
>sp|53BP1|pS_ACC_362: S1686 on 53BP1
GPGTITSEEERSPAKRGRKsATVKPGAVGAGEFVSKLHHHHHH
>sp|53BP1|pS_ACC_363: S1701 on 53BP1
GPGTSATVKPGAVGAGEFVsPCESGDNTGEPSALEKLHHHHHH
>sp|53BP1|pS_ACC_364: S1705 on 53BP1
GPGTKPGAVGAGEFVSPCEsGDNTGEPSALEEQRGKLHHHHHH
>sp|53BP1|pS_ACC_365: S1713 on 53BP1
GPGTEFVSPCESGDNTGEPsALEEQRGPLPLNKTLKLHHHHHH
>sp|53BP1|pS_ACC_366: S1749 on 53BP1
GPGTFLLTMATTSDKLASRsKLPDGPTGSSEEEEEKLHHHHHH
>sp|53BP1|pS_ACC_367: S1758 on 53BP1
GPGTDKLASRSKLPDGPTGsSEEEEEFLEIPPFNKKLHHHHHH
>sp|53BP1|pS_ACC_368: S1759 on 53BP1
GPGTKLASRSKLPDGPTGSsEEEEEFLEIPPFNKQKLHHHHHH
>sp|53BP1|pS_ACC_370: S1778 on 53BP1
GPGTEEFLEIPPFNKQYTEsQLRAGAGYILEDFNEKLHHHHHH
>sp|53BP1|pS_ACC_372: S1929 on 53BP1
GPGTLGVFDVVVTDPSCPAsVLKCAEALQLPVVSQKLHHHHHH
>sp|53BP2|pS_ACC_477: S92 on 53BP2
GPGTRFFLRHERPPGRDIVsGPRSQDPSLKRNGVKKLHHHHHH
>sp|53BP2|pS_ACC_456: S296 on 53BP2
GPGTNAKLQQQRECLNKRNsEVAVMDKRVNELRDRKLHHHHHH
>sp|53BP2|pS_ACC_457: S353 on 53BP2
GPGTASAPSRVAAVGPYIQsSTMPRMPSRPELLVKKLHHHHHH
>sp|53BP2|pS_ACC_458: S361 on 53BP2
GPGTAVGPYIQSSTMPRMPsRPELLVKPALPDGSLKLHHHHHH
>sp|53BP2|pS_ACC_459: S414 on 53BP2
GPGTSQTKGSKIHPVGPDWsPSNADLFPSQGSASVKLHHHHHH
>sp|53BP2|pS_ACC_460: S458 on 53BP2
GPGTGEVPLREKEKKVRPFsMFDAVDQSNAPPSFGKLHHHHHH
>sp|53BP2|pS_ACC_461: S471 on 53BP2
GPGTPFSMFDAVDQSNAPPsFGTLRKNQSSEDILRKLHHHHHH
>sp|53BP2|pS_ACC_462: S480 on 53BP2
GPGTQSNAPPSFGTLRKNQsSEDILRDAQVANKNVKLHHHHHH
>sp|53BP2|pS_ACC_463: S556 on 53BP2
GPGTGTKPKPAGQQPRVLLsPSIPSVGQDQTLSPGKLHHHHHH
>sp|53BP2|pS_ACC_464: S569 on 53BP2
GPGTLLSPSIPSVGQDQTLsPGSKQESPPAAAVRPKLHHHHHH
>sp|53BP2|pS_ACC_465: S572 on 53BP2
GPGTPSIPSVGQDQTLSPGsKQESPPAAAVRPFTPKLHHHHHH
>sp|53BP2|pS_ACC_466: S576 on 53BP2
GPGTSVGQDQTLSPGSKQEsPPAAAVRPFTPQPSKKLHHHHHH
>sp|53BP2|pS_ACC_467: S607 on 53BP2
GPGTDTLLPPFRKPQTVAAsSIYSMYTQQQAPGKNKLHHHHHH
>sp|53BP2|pS_ACC_468: S611 on 53BP2
GPGTPPFRKPQTVAASSIYsMYTQQQAPGKNFQQAKLHHHHHH
>sp|53BP2|pS_ACC_469: S665 on 53BP2
GPGTIAAAQNQQQHPENIYsNSQGKPGSPEPETEPKLHHHHHH
>sp|53BP2|pS_ACC_470: S667 on 53BP2
GPGTAAQNQQQHPENIYSNsQGKPGSPEPETEPVSKLHHHHHH
>sp|53BP2|pS_ACC_471: S673 on 53BP2
GPGTQHPENIYSNSQGKPGsPEPETEPVSSVQENHKLHHHHHH
>sp|53BP2|pS_ACC_472: S698 on 53BP2
GPGTSVQENHENERIPRPLsPTKLLPFLSNPYRNQKLHHHHHH
>sp|53BP2|pS_ACC_473: S714 on 53BP2
GPGTPTKLLPFLSNPYRNQsDADLEALRKKLSNAPKLHHHHHH
>sp|53BP2|pS_ACC_474: S736 on 53BP2
GPGTLRKKLSNAPRPLKKRsSITEPEGPNGPNIQKKLHHHHHH
>sp|53BP2|pS_ACC_475: S783 on 53BP2
GPGTPSYPSKSASVTASSEsPVEIQNPYLHVEPEKKLHHHHHH
>sp|53BP2|pS_ACC_476: S827 on 53BP2
GPGTDVGNASTENSDMPAPsPGLDYEPEGVPDNSPKLHHHHHH
>sp|5-HT(1A)|pS_ACC_478: S199 on 5-HT(1A)
GPGTPDACTISKDHGYTIYsTFGAFYIPLLLMLVLKLHHHHHH
>sp|5-HT(1D)|pS_ACC_479: S147 on 5-HT(1D)
GPGTIALDRYWAITDALEYsKRRTAGHAATMIAIVKLHHHHHH
>sp|5-HT(1D)|pS_ACC_480: S193 on 5-HT(1D)
GPGTQAKAQEEMSDCLVNTsQISYTIYSTCGAFYIKLHHHHHH
>sp|5-HT(1F)|pS_ACC_482: S27 on 5-HT(1F)
GPGTTSEELLNRMPSKILVsLTLSGLALMTTTINSKLHHHHHH
>sp|5-HT(1F)|pS_ACC_481: S233 on 5-HT(1F)
GPGTSRIAKEEVNGQVLLEsGEKSTKSVSTSYVLEKLHHHHHH
>sp|5-HT(2A)|pS_ACC_483: S280 on 5-HT(2A)
GPGTATLCVSDLGTRAKLAsFSFLPQSSLSSEKLFKLHHHHHH
>sp|5-HT(2A)|pS_ACC_484: S287 on 5-HT(2A)
GPGTLGTRAKLASFSFLPQsSLSSEKLFQRSIHREKLHHHHHH
>sp|5-HT(2A)|pS_ACC_485: S288 on 5-HT(2A)
GPGTGTRAKLASFSFLPQSsLSSEKLFQRSIHREPKLHHHHHH
>sp|5-HT(2A)|pS_ACC_486: S290 on 5-HT(2A)
GPGTRAKLASFSFLPQSSLsSEKLFQRSIHREPGSKLHHHHHH
>sp|5-HT(2A)|pS_ACC_487: S291 on 5-HT(2A)
GPGTAKLASFSFLPQSSLSsEKLFQRSIHREPGSYKLHHHHHH
>sp|5-HT(2A)|pS_ACC_488: S298 on 5-HT(2A)
GPGTFLPQSSLSSEKLFQRsIHREPGSYTGRRTMQKLHHHHHH
>sp|5-HT(2A)|pS_ACC_489: S305 on 5-HT(2A)
GPGTSSEKLFQRSIHREPGsYTGRRTMQSISNEQKKLHHHHHH
>sp|5-HT(2B)|pS_ACC_490: S412 on 5-HT(2B)
GPGTCNYRATKSVKTLRKRsSKIYFRNPMAENSKFKLHHHHHH
>sp|5-HT(3)|pS_ACC_491: S423 on 5-HT(3)
GPGTPREASLAVCGLLQELsSIRQFLEKRDEIREVKLHHHHHH
>sp|5-HT(3)|pS_ACC_492: S424 on 5-HT(3)
GPGTREASLAVCGLLQELSsIRQFLEKRDEIREVAKLHHHHHH
>sp|5-HT(3C)|pS_ACC_493: S404 on 5-HT(3C)
GPGTAGKKLGPRETEPDGGsGWTKTQLMELWVQFSKLHHHHHH
>sp|5-HT(3D)|pS_ACC_494: S138 on 5-HT(3D)
GPGTFIEESVDQTPAGLMAsMSIVKATSNTISQCGKLHHHHHH
>sp|5-HT(3E)|pS_ACC_495: S228 on 5-HT(3E)
GPGTGEWELLGLSKATAKLsRGGNLYDQIVFYVAIKLHHHHHH
>sp|5-HT(4)|pS_ACC_496: S354 on 5-HT(4)
GPGTILGQTVPCSTTTINGsTHVLRDAVECGGQWEKLHHHHHH
>sp|5-HT(5A)|pS_ACC_497: S347 on 5-HT(5A)
GPGTFFNPLIYTAFNKNYNsAFKNFFSRQHKLHHHHHH
>sp|5-HT(5A)|pS_ACC_498: S354 on 5-HT(5A)
GPGTTAFNKNYNSAFKNFFsRQHKLHHHHHH
>sp|5-LO|pS_ACC_499: S183 on 5-LO
GPGTIQFDSEKGVDFVLNYsKAMENLFINRFMHMFKLHHHHHH
>sp|5-LO|pS_ACC_500: S266 on 5-LO
GPGTELPEKLPVTTEMVECsLERQLSLEQEVQQGNKLHHHHHH
>sp|5-LO|pS_ACC_501: S272 on 5-LO
GPGTPVTTEMVECSLERQLsLEQEVQQGNIFIVDFKLHHHHHH
>sp|5-LO|pS_ACC_502: S448 on 5-LO
GPGTHVQMVQRAMKDLTYAsLCFPEAIKARGMESKKLHHHHHH
>sp|5-LO|pS_ACC_503: S524 on 5-LO
GPGTFVNDVYVYGMRGRKSsGFPKSVKSREQLSEYKLHHHHHH
>sp|5-LO|pS_ACC_504: S532 on 5-LO
GPGTGMRGRKSSGFPKSVKsREQLSEYLTVVIFTAKLHHHHHH
>sp|5-LO|pS_ACC_505: S664 on 5-LO
GPGTIAERNKKKQLPYYYLsPDRIPNSVAIKLHHHHHH
>sp|5-LO|pS_ACC_506: S671 on 5-LO
GPGTKQLPYYYLSPDRIPNsVAIKLHHHHHH
>sp|6230427J02Rik|pS_ACC_507: S228 on 6230427J02Rik
GPGTGHRARARPPQFLLGLsEQLRRRLARARRTAMKLHHHHHH
>sp|82-FIP|pS_ACC_508: S112 on 82-FIP
GPGTLNGNAGEREISLKNLsSDEATNPISRVLNGNKLHHHHHH
>sp|82-FIP|pS_ACC_509: S113 on 82-FIP
GPGTNGNAGEREISLKNLSsDEATNPISRVLNGNQKLHHHHHH
>sp|82-FIP|pS_ACC_510: S181 on 82-FIP
GPGTKSYENKSGENQSVDKsDTIPIPNGVVTNNSGKLHHHHHH
>sp|82-FIP|pS_ACC_511: S212 on 82-FIP
GPGTYITNGYMGKGADNDGsGSESGYTTPKKRKARKLHHHHHH
>sp|82-FIP|pS_ACC_512: S214 on 82-FIP
GPGTTNGYMGKGADNDGSGsESGYTTPKKRKARRNKLHHHHHH
>sp|82-FIP|pS_ACC_513: S216 on 82-FIP
GPGTGYMGKGADNDGSGSEsGYTTPKKRKARRNSAKLHHHHHH
>sp|82-FIP|pS_ACC_514: S230 on 82-FIP
GPGTESGYTTPKKRKARRNsAKGCENLNIVQDKIMKLHHHHHH
>sp|82-FIP|pS_ACC_515: S250 on 82-FIP
GPGTENLNIVQDKIMQQETsVPTLKQGLETFKPDYKLHHHHHH
>sp|82-FIP|pS_ACC_516: S266 on 82-FIP
GPGTVPTLKQGLETFKPDYsEQKGNRVDGSKPIWKKLHHHHHH
>sp|82-FIP|pS_ACC_517: S290 on 82-FIP
GPGTGSKPIWKYETGPGGTsRGKPAVGDMLRKSSDKLHHHHHH
>sp|82-FIP|pS_ACC_518: S304 on 82-FIP
GPGTTSRGKPAVGDMLRKSsDSKPGVSSKKFDDRPKLHHHHHH
>sp|82-FIP|pS_ACC_519: S311 on 82-FIP
GPGTVGDMLRKSSDSKPGVsSKKFDDRPKGKHASAKLHHHHHH
>sp|82-FIP|pS_ACC_520: S312 on 82-FIP
GPGTGDMLRKSSDSKPGVSsKKFDDRPKGKHASAVKLHHHHHH
>sp|82-FIP|pS_ACC_521: S333 on 82-FIP
GPGTRPKGKHASAVASKEDsWTLFKPPPVFPVDNSKLHHHHHH
>sp|82-FIP|pS_ACC_522: S374 on 82-FIP
GPGTASKVKENLNKTIQNSsVSPTSSSSSSSSTGEKLHHHHHH
>sp|82-FIP|pS_ACC_523: S376 on 82-FIP
GPGTKVKENLNKTIQNSSVsPTSSSSSSSSTGETQKLHHHHHH
>sp|82-FIP|pS_ACC_524: S382 on 82-FIP
GPGTNKTIQNSSVSPTSSSsSSSSTGETQTQSSSRKLHHHHHH
>sp|82-FIP|pS_ACC_525: S386 on 82-FIP
GPGTQNSSVSPTSSSSSSSsTGETQTQSSSRLSQVKLHHHHHH
>sp|82-FIP|pS_ACC_526: S404 on 82-FIP
GPGTETQTQSSSRLSQVPMsALKSVTSANFSNGPVKLHHHHHH
>sp|82-FIP|pS_ACC_527: S510 on 82-FIP
GPGTDQQNLGDIFQNQWGLsFINEPSAGPETVTGKKLHHHHHH
>sp|82-FIP|pS_ACC_528: S572 on 82-FIP
GPGTEHPVFPKAYELEKRTsPQVLGSILKSGTTSEKLHHHHHH
>sp|82-FIP|pS_ACC_529: S578 on 82-FIP
GPGTKAYELEKRTSPQVLGsILKSGTTSESGALSLKLHHHHHH
>sp|82-FIP|pS_ACC_530: S586 on 82-FIP
GPGTTSPQVLGSILKSGTTsESGALSLEPSHIGDLKLHHHHHH
>sp|82-FIP|pS_ACC_531: S592 on 82-FIP
GPGTGSILKSGTTSESGALsLEPSHIGDLQKADTSKLHHHHHH
>sp|82-FIP|pS_ACC_532: S608 on 82-FIP
GPGTLEPSHIGDLQKADTSsQGALVFLSKDYEIESKLHHHHHH
>sp|82-FIP|pS_ACC_533: S629 on 82-FIP
GPGTFLSKDYEIESQNPLAsPTNTLLGSAKEQRYQKLHHHHHH
>sp|82-FIP|pS_ACC_534: S637 on 82-FIP
GPGTESQNPLASPTNTLLGsAKEQRYQRGLERNDSKLHHHHHH
>sp|82-FIP|pS_ACC_535: S652 on 82-FIP
GPGTSAKEQRYQRGLERNDsWGSFDLRAAIVYHTKKLHHHHHH
>sp|82-FIP|pS_ACC_536: S655 on 82-FIP
GPGTEQRYQRGLERNDSWGsFDLRAAIVYHTKEMEKLHHHHHH
>sp|82-FIP|pS_ACC_537: S692 on 82-FIP
GPGTKQDPKRIITYNEAMDsPDQKLHHHHHH
>sp|A16L2|pS_ACC_538: S236 on A16L2
GPGTVSQELKKAAKRTVSIsEGPDTLGDGMRERREKLHHHHHH
>sp|A16L2|pS_ACC_539: S278 on A16L2
GPGTEKEACEKWKRPFRSAsATSLTLSHCVDVVKGKLHHHHHH
>sp|A16L2|pS_ACC_540: S304 on A16L2
GPGTDVVKGLLDFKKRRGHsIGGAPEQRYQIIPVCKLHHHHHH
>sp|A16L2|pS_ACC_541: S441 on A16L2
GPGTTAAKFKLTRHQAVTGsRDRTVKEWDLGRAYCKLHHHHHH
>sp|A16L2|pS_ACC_542: S557 on A16L2
GPGTADGFKCGSDWTKAVFsPDRSYALAGSCDGALKLHHHHHH
>sp|A16L2|pS_ACC_543: S608 on A16L2
GPGTAVNAVAWCYSGSHMVsVDQGRKVVLWQKLHHHHHH
>sp|A230051G13Rik|pS_ACC_544: S324 on A230051G13Rik
GPGTKFRAGQGNVGLALLWsEKIKGPLHIRASEGAKLHHHHHH
>sp|A2M|pS_ACC_546: S710 on A2M
GPGTYEMHGPEGLRVGFYEsDVMGRGHARLVHVEEKLHHHHHH
>sp|A2M|pS_ACC_545: S1387 on A2M
GPGTNRPASNMVIVDVKMVsGFIPLKPTVKMLERSKLHHHHHH
>sp|A2ML1|pS_ACC_547: S406 on A2ML1
GPGTLVTDNNGLAPFTLETsGWNGTDVSLEGKFQMKLHHHHHH
>sp|A4GALT|pS_ACC_548: S2 on A4GALT
GPGTMsKPPDLLLRLLRGAPRKLHHHHHH
>sp|A4GALT|pS_ACC_550: S85 on A4GALT
GPGTPSHGPTPGNIFFLETsDRTNPNFLFMCSVESKLHHHHHH
>sp|A4GALT|pS_ACC_549: S321 on A4GALT
GPGTRLLSATYAVHVWNKKsQGTRFEATSRALLAQKLHHHHHH
>sp|A530098C11Rik|pS_ACC_551: S19 on A530098C11Rik
GPGTCLSSAQQPGRRGEGLsSPGGWLEAEKKGAPQKLHHHHHH
>sp|A530098C11Rik|pS_ACC_552: S37 on A530098C11Rik
GPGTGGWLEAEKKGAPQKDsTGGVLEESNKIEPSLKLHHHHHH
>sp|A530098C11Rik|pS_ACC_553: S45 on A530098C11Rik
GPGTKGAPQKDSTGGVLEEsNKIEPSLHSLQKFVPKLHHHHHH
>sp|A6|pS_ACC_555: S2 on A6
GPGTMsHQTGIQASEDVKEIFKLHHHHHH
>sp|A6|pS_ACC_554: S143 on A6
GPGTDVSLHGYKKYLLSQSsPAPLTAAEEELRQIKKLHHHHHH
>sp|A6r|pS_ACC_556: S349 on A6r
GPGTGHKRLIRGPGENGDDsKLHHHHHH
>sp|AAAS|pS_ACC_557: S33 on AAAS
GPGTLYEHNNELVTGSSYEsPPPDFRGQWINLPVLKLHHHHHH
>sp|AAAS|pS_ACC_558: S337 on AAAS
GPGTERWPTLSGRCQTGCWsPDGSRLLFTVLGEPLKLHHHHHH
>sp|AAAS|pS_ACC_559: S341 on AAAS
GPGTTLSGRCQTGCWSPDGsRLLFTVLGEPLIYSLKLHHHHHH
>sp|AAAS|pS_ACC_560: S495 on AAAS
GPGTAHIPLYFVNAQFPRFsPVLGRAQEPPAGGGGKLHHHHHH
>sp|AAAS|pS_ACC_561: S511 on AAAS
GPGTPVLGRAQEPPAGGGGsIHDLPLFTETSPTSAKLHHHHHH
>sp|AAAS|pS_ACC_562: S522 on AAAS
GPGTGGGGSIHDLPLFTETsPTSAPWDPLPGPPPVKLHHHHHH
>sp|AAAS|pS_ACC_563: S525 on AAAS
GPGTGSIHDLPLFTETSPTsAPWDPLPGPPPVLPHKLHHHHHH
>sp|AAAS|pS_ACC_564: S541 on AAAS
GPGTAPWDPLPGPPPVLPHsPHSHLKLHHHHHH
>sp|AACS|pS_ACC_565: S243 on AACS
GPGTKGLPDLKKVVVIPYVsSRENIDLSKIPNSVFKLHHHHHH
>sp|AACS|pS_ACC_566: S244 on AACS
GPGTGLPDLKKVVVIPYVSsRENIDLSKIPNSVFLKLHHHHHH
>sp|AACS|pS_ACC_567: S412 on AACS
GPGTETHSLQMLHTILSTGsPLKAQSYEYVYRCIKKLHHHHHH
>sp|AADAC|pS_ACC_569: S5 on AADAC
GPGTMGRKsLYLLIVGILIAYYIYKLHHHHHH
>sp|AADAC|pS_ACC_568: S186 on AADAC
GPGTKVLAKYGVNPERIGIsGDSAGGNLAAAVTQQKLHHHHHH
>sp|AADACL1|pS_ACC_570: S295 on AADACL1
GPGTAAVRARLNWTSLLPAsFTKNYKPVVQTTGNAKLHHHHHH
>sp|AADACL3|pS_ACC_571: S341 on AADACL3
GPGTIDMSFLHFPCSMRILsALVQFVKGLKLHHHHHH
>sp|AADAT|pS_ACC_573: S32 on AADAT
GPGTSPIRTMTDILSRGPKsMISLAGGLPNPNMFPKLHHHHHH
>sp|AADAT|pS_ACC_574: S35 on AADAT
GPGTRTMTDILSRGPKSMIsLAGGLPNPNMFPFKTKLHHHHHH
>sp|AADAT|pS_ACC_572: S176 on AADAT
GPGTSDESGIVPDSLRDILsRWKPEDAKNPQKNTPKLHHHHHH
>sp|AAED1|pS_ACC_575: S143 on AAED1
GPGTRLGMKRGEEIASSGQsPHIKSNLLSGSLQSLKLHHHHHH
>sp|AAED1|pS_ACC_576: S154 on AAED1
GPGTSSGQSPHIKSNLLSGsLQSLWRAVTGPLFDFKLHHHHHH
>sp|AAGAB|pS_ACC_577: S172 on AAGAB
GPGTTGVKRIVQALNANVWsNVVMKNDRNQGFSLLKLHHHHHH
>sp|AAGAB|pS_ACC_578: S310 on AAGAB
GPGTFWMAIGGDRDEIEGLsSDEEHKLHHHHHH
>sp|AAGAB|pS_ACC_579: S311 on AAGAB
GPGTWMAIGGDRDEIEGLSsDEEHKLHHHHHH
>sp|AAK1|pS_ACC_600: S7 on AAK1
GPGTMKKFFDsRREQGGSGLGSGSSGKLHHHHHH
>sp|AAK1|pS_ACC_580: S14 on AAK1
GPGTMKKFFDSRREQGGsGLGSGSSGGGGSTSGKLHHHHHH
>sp|AAK1|pS_ACC_581: S18 on AAK1
GPGTKFFDSRREQGGSGLGsGSSGGGGSTSGLGSGKLHHHHHH
>sp|AAK1|pS_ACC_582: S20 on AAK1
GPGTFDSRREQGGSGLGSGsSGGGGSTSGLGSGYIKLHHHHHH
>sp|AAK1|pS_ACC_583: S21 on AAK1
GPGTDSRREQGGSGLGSGSsGGGGSTSGLGSGYIGKLHHHHHH
>sp|AAK1|pS_ACC_585: S26 on AAK1
GPGTQGGSGLGSGSSGGGGsTSGLGSGYIGRVFGIKLHHHHHH
>sp|AAK1|pS_ACC_584: S235 on AAK1
GPGTYTTLSYRAPEMVNLYsGKIITTKADIWALGCKLHHHHHH
>sp|AAK1|pS_ACC_586: S327 on AAK1
GPGTFKLLKKECPIPNVQNsPIPAKLPEPVKASEAKLHHHHHH
>sp|AAK1|pS_ACC_587: S618 on AAK1
GPGTVQTTPPPAVQGQKVGsLTPPSSPKTQRAGHRKLHHHHHH
>sp|AAK1|pS_ACC_588: S623 on AAK1
GPGTPPAVQGQKVGSLTPPsSPKTQRAGHRRILSDKLHHHHHH
>sp|AAK1|pS_ACC_589: S624 on AAK1
GPGTPAVQGQKVGSLTPPSsPKTQRAGHRRILSDVKLHHHHHH
>sp|AAK1|pS_ACC_590: S637 on AAK1
GPGTPSSPKTQRAGHRRILsDVTHSAVFGVPASKSKLHHHHHH
>sp|AAK1|pS_ACC_591: S642 on AAK1
GPGTTQRAGHRRILSDVTHsAVFGVPASKSTQLLQKLHHHHHH
>sp|AAK1|pS_ACC_592: S650 on AAK1
GPGTILSDVTHSAVFGVPAsKSTQLLQAAAAEASLKLHHHHHH
>sp|AAK1|pS_ACC_593: S652 on AAK1
GPGTSDVTHSAVFGVPASKsTQLLQAAAAEASLNKKLHHHHHH
>sp|AAK1|pS_ACC_594: S668 on AAK1
GPGTTQLLQAAAAEASLNKsKSATTTPSGSPRTSQKLHHHHHH
>sp|AAK1|pS_ACC_595: S670 on AAK1
GPGTLLQAAAAEASLNKSKsATTTPSGSPRTSQQNKLHHHHHH
>sp|AAK1|pS_ACC_596: S676 on AAK1
GPGTAEASLNKSKSATTTPsGSPRTSQQNVYNPSEKLHHHHHH
>sp|AAK1|pS_ACC_597: S678 on AAK1
GPGTASLNKSKSATTTPSGsPRTSQQNVYNPSEGSKLHHHHHH
>sp|AAK1|pS_ACC_598: S682 on AAK1
GPGTKSKSATTTPSGSPRTsQQNVYNPSEGSTWNPKLHHHHHH
>sp|AAK1|pS_ACC_599: S690 on AAK1
GPGTPSGSPRTSQQNVYNPsEGSTWNPFDDDNFSKKLHHHHHH
>sp|AAK1|pS_ACC_601: S731 on AAK1
GPGTFAKLGEGKHPEKLGGsAESLIPGFQSTQGDAKLHHHHHH
>sp|AAK1|pS_ACC_602: S846 on AAK1
GPGTSLIPGLEPPVPQRLPsQTESVTSNRTDSLTGKLHHHHHH
>sp|AAK1|pS_ACC_603: S951 on AAK1
GPGTNSSGSSESSLPNLARsLLLVDQLIDLKLHHHHHH
>sp|AAK1iso9|pS_ACC_614: S67 on AAK1iso9
GPGTGDMLDCSGSRPLLMEsEEEDESCRPPPGKLGKLHHHHHH
>sp|AAK1iso9|pS_ACC_615: S93 on AAK1iso9
GPGTPGKLGGAVPFAPPEVsPEQAKTVQGGRKNQFKLHHHHHH
>sp|AAK1iso9|pS_ACC_604: S120 on AAK1iso9
GPGTKNQFQAFTQPATDGLsEPDVFAIAPFRSSRVKLHHHHHH
>sp|AAK1iso9|pS_ACC_605: S157 on AAK1iso9
GPGTIFSKAPFVSKSSMAPsQPEESDVFLRAPFTKKLHHHHHH
>sp|AAK1iso9|pS_ACC_606: S175 on AAK1iso9
GPGTEESDVFLRAPFTKKKsMEELTVIQCTSQELPKLHHHHHH
>sp|AAK1iso9|pS_ACC_607: S258 on AAK1iso9
GPGTDSISPRGSCLESGGHsNDRNKGPQLQKEAVSKLHHHHHH
>sp|AAK1iso9|pS_ACC_608: S285 on AAK1iso9
GPGTEAVSGPMAGKPFRPQsLSKYSRHYSPEDEPSKLHHHHHH
>sp|AAK1iso9|pS_ACC_609: S287 on AAK1iso9
GPGTVSGPMAGKPFRPQSLsKYSRHYSPEDEPSPEKLHHHHHH
>sp|AAK1iso9|pS_ACC_610: S294 on AAK1iso9
GPGTKPFRPQSLSKYSRHYsPEDEPSPEAQPIAAYKLHHHHHH
>sp|AAK1iso9|pS_ACC_611: S300 on AAK1iso9
GPGTSLSKYSRHYSPEDEPsPEAQPIAAYKIVSQTKLHHHHHH
>sp|AAK1iso9|pS_ACC_612: S349 on AAK1iso9
GPGTTELPAADPFALAPFPsKSGKKPKLHHHHHH
>sp|AAK1iso9|pS_ACC_613: S351 on AAK1iso9
GPGTLPAADPFALAPFPSKsGKKPKLHHHHHH
>sp|A-albumin|pS_ACC_616: S317 on A-albumin
GPGTCCEKKIPERGQCIINsNKDDRPKDLSLREGKKLHHHHHH
>sp|AAMDC|pS_ACC_617: S46 on AAMDC
GPGTGGSRTWDWRETGTEHsPGVQPADVKEVVEKGKLHHHHHH
>sp|AAMP|pS_ACC_618: S20 on AAMP
GPGTSESGAAADTPPLETLsFHGDEEIIEVVELDPKLHHHHHH
>sp|AAMP|pS_ACC_619: S248 on AAMP
GPGTGYEDGTIRIWDLKQGsPIHVLKGTEGHQGPLKLHHHHHH
>sp|AA-NAT|pS_ACC_620: S205 on AA-NAT
GPGTELHCSLRGHPFLRRNsGCKLHHHHHH
>sp|AA-NATiso2|pS_ACC_621: S5 on AA-NATiso2
GPGTMEPQsMKGQKRPFGGPWRLKKLHHHHHH
>sp|AAR2|pS_ACC_622: S101 on AAR2
GPGTLTVLRWSTLREEVDLsPAPESEVEAMRANLQKLHHHHHH
>sp|AAR2|pS_ACC_623: S159 on AAR2
GPGTTVEKLQPENRQICAFsDVLPVLSMKHTKDRVKLHHHHHH
>sp|AAR2|pS_ACC_624: S284 on AAR2
GPGTEAFEHWKRLLNLLCRsEAAMMKHHTLYINLIKLHHHHHH
>sp|AARS|pS_ACC_625: S3 on AARS
GPGTMDsTLTASEIRQRFIDFFKLHHHHHH
>sp|AARS|pS_ACC_630: S8 on AARS
GPGTMDSTLTAsEIRQRFIDFFKRNEHKLHHHHHH
>sp|AARS|pS_ACC_626: S399 on AARS
GPGTKTLSRGRRILDRKIQsLGDSKTIPGDTAWLLKLHHHHHH
>sp|AARS|pS_ACC_627: S484 on AARS
GPGTAIEELRARGLEVTDDsPKYNYHLDSSGSYVFKLHHHHHH
>sp|AARS|pS_ACC_628: S555 on AARS
GPGTGQIYDEGYLVKVDDSsEDKTEFTVKNAQVRGKLHHHHHH
>sp|AARS|pS_ACC_629: S627 on AARS
GPGTNFALRSVLGEADQKGsLVAPDRLRFDFTAKGKLHHHHHH
>sp|AARS|pS_ACC_631: S937 on AARS
GPGTQVSGLMDGKGGGKDVsAQATGKNVGCLQEALKLHHHHHH
>sp|AARSD1|pS_ACC_638: S83 on AARSD1
GPGTAWPRLTKEDIKPVWLsVDFDNWRDWEGDEEMKLHHHHHH
>sp|AARSD1|pS_ACC_632: S144 on AARSD1
GPGTTTVVSCCPAELQTEGsNGKKEVLSGFQVVLEKLHHHHHH
>sp|AARSD1|pS_ACC_633: S204 on AARSD1
GPGTGEQADHFTQTPLDPGsQVLVRVDWERRFDHMKLHHHHHH
>sp|AARSD1|pS_ACC_634: S287 on AARSD1
GPGTNEKIRDRLPVNVRELsLDDPEVEQVSGRGLPKLHHHHHH
>sp|AARSD1|pS_ACC_635: S355 on AARSD1
GPGTGTEKGKKNRTNLIFLsGNRVLKWMERSHGTEKLHHHHHH
>sp|AARSD1|pS_ACC_636: S474 on AARSD1
GPGTDEKGGGLFLLAGPPAsVETLGPRVAEVLEGKKLHHHHHH
>sp|AARSD1|pS_ACC_637: S522 on AARSD1
GPGTRMEAQALLQDYISTQsAKEKLHHHHHH
>sp|AARSL|pS_ACC_639: S361 on AARSL
GPGTPPLVLRRILRRAVRFsMEILKAPPGFLGSLVKLHHHHHH
>sp|AARSL|pS_ACC_640: S374 on AARSL
GPGTRFSMEILKAPPGFLGsLVPVVVETLGDAYPEKLHHHHHH
>sp|AARSL|pS_ACC_641: S712 on AARSL
GPGTEEVPLALTAQVPGLRsLDEVYPDPVRVVSVGKLHHHHHH
>sp|AARSL|pS_ACC_642: S892 on AARSL
GPGTRHSKGPLIVDTVSAEsLSVLVKVVRQLCEQAKLHHHHHH
>sp|AARSL|pS_ACC_643: S894 on AARSL
GPGTSKGPLIVDTVSAESLsVLVKVVRQLCEQAPSKLHHHHHH
>sp|AASDH|pS_ACC_644: S649 on AASDH
GPGTEDVTFRKSCATKRKLsDINQEEASGTSLHQKKLHHHHHH
>sp|AASDH|pS_ACC_645: S724 on AASDH
GPGTDSVSQTNIQNLKGLNsPVLIGKSKDPSCVAKKLHHHHHH
>sp|AASDHPPT|pS_ACC_646: S233 on AASDHPPT
GPGTLFLDGEEEKEWAFEEsKIDEHHFVAVALRKPKLHHHHHH
>sp|AASDHPPT|pS_ACC_647: S258 on AASDHPPT
GPGTVALRKPDGSRHQDVPsQDDSKPTQRQFTILNKLHHHHHH
>sp|AASS|pS_ACC_648: S474 on AASS
GPGTYKYIQTLRESRERAQsLSMGTRRKVLVLGSGKLHHHHHH
>sp|AASS|pS_ACC_649: S492 on AASS
GPGTMGTRRKVLVLGSGYIsEPVLEYLSRDGNIEIKLHHHHHH
>sp|AATF|pS_ACC_655: S20 on AATF
GPGTQPLALQLEQLLNPRPsEADPEADPEEATAARKLHHHHHH
>sp|AATF|pS_ACC_666: S55 on AATF
GPGTFDEGEDGEGDFLVVGsIRKLASASLLDTDKRKLHHHHHH
>sp|AATF|pS_ACC_667: S61 on AATF
GPGTGEGDFLVVGSIRKLAsASLLDTDKRYCGKTTKLHHHHHH
>sp|AATF|pS_ACC_668: S63 on AATF
GPGTGDFLVVGSIRKLASAsLLDTDKRYCGKTTSRKLHHHHHH
>sp|AATF|pS_ACC_650: S143 on AATF
GPGTQECGDHRESKKSRSHsAKTPGFSVQSISDFEKLHHHHHH
>sp|AATF|pS_ACC_651: S150 on AATF
GPGTESKKSRSHSAKTPGFsVQSISDFEKFTKGMDKLHHHHHH
>sp|AATF|pS_ACC_652: S153 on AATF
GPGTKSRSHSAKTPGFSVQsISDFEKFTKGMDDLGKLHHHHHH
>sp|AATF|pS_ACC_653: S155 on AATF
GPGTRSHSAKTPGFSVQSIsDFEKFTKGMDDLGSSKLHHHHHH
>sp|AATF|pS_ACC_654: S189 on AATF
GPGTEDEESGMEEGDDAEDsQGESEEDRAGDRNSEKLHHHHHH
>sp|AATF|pS_ACC_656: S203 on AATF
GPGTDSQGESEEDRAGDRNsEDDGVVMTFSSVKVSKLHHHHHH
>sp|AATF|pS_ACC_657: S213 on AATF
GPGTAGDRNSEDDGVVMTFsSVKVSEEVEKGRAVKKLHHHHHH
>sp|AATF|pS_ACC_658: S273 on AATF
GPGTDVFPLFKDKGGPEFSsALKNSHKALKALLRSKLHHHHHH
>sp|AATF|pS_ACC_659: S288 on AATF
GPGTSALKNSHKALKALLRsLVGLQEELLFQYPDTKLHHHHHH
>sp|AATF|pS_ACC_660: S316 on AATF
GPGTPDTRYLVDGTKPNAGsEEISSEDDELVEEKKKLHHHHHH
>sp|AATF|pS_ACC_661: S320 on AATF
GPGTYLVDGTKPNAGSEEIsSEDDELVEEKKQQRRKLHHHHHH
>sp|AATF|pS_ACC_662: S321 on AATF
GPGTLVDGTKPNAGSEEISsEDDELVEEKKQQRRRKLHHHHHH
>sp|AATF|pS_ACC_663: S391 on AATF
GPGTLASGKLGKGFGAFERsILTQIDHILMDKERLKLHHHHHH
>sp|AATF|pS_ACC_664: S477 on AATF
GPGTDFYHQLLRELIERKTsSLDPNDQVAMGRQWLKLHHHHHH
>sp|AATF|pS_ACC_665: S510 on AATF
GPGTQKLRSKIHKKVDRKAsKGRKLRFHVLSKLLSKLHHHHHH
>sp|ABC1|pS_ACC_670: S336 on ABC1
GPGTVKPKKIQQGEEEEKEsSGEIEAAPVTGTGRVKLHHHHHH
>sp|ABC1|pS_ACC_671: S337 on ABC1
GPGTKPKKIQQGEEEEKESsGEIEAAPVTGTGRVNKLHHHHHH
>sp|ABC1|pS_ACC_672: S395 on ABC1
GPGTDGVSSSFSSSSWKRVsSSESDFSDAEGGMQSKLHHHHHH
>sp|ABC1|pS_ACC_673: S396 on ABC1
GPGTGVSSSFSSSSWKRVSsSESDFSDAEGGMQSKKLHHHHHH
>sp|ABC1|pS_ACC_674: S397 on ABC1
GPGTVSSSFSSSSWKRVSSsESDFSDAEGGMQSKMKLHHHHHH
>sp|ABC1|pS_ACC_675: S399 on ABC1
GPGTSSFSSSSWKRVSSSEsDFSDAEGGMQSKMRSKLHHHHHH
>sp|ABC1|pS_ACC_676: S402 on ABC1
GPGTSSSSWKRVSSSESDFsDAEGGMQSKMRSYQAKLHHHHHH
>sp|ABC1|pS_ACC_677: S410 on ABC1
GPGTSSSESDFSDAEGGMQsKMRSYQAKVRQGALVKLHHHHHH
>sp|ABC1|pS_ACC_678: S635 on ABC1
GPGTHLSPPDWWKKAPAGPsLEETSVSSPKGSSEPKLHHHHHH
>sp|ABC1|pS_ACC_679: S642 on ABC1
GPGTWKKAPAGPSLEETSVsSPKGSSEPCWLIRLCKLHHHHHH
>sp|ABC1|pS_ACC_680: S643 on ABC1
GPGTKKAPAGPSLEETSVSsPKGSSEPCWLIRLCIKLHHHHHH
>sp|ABC1|pS_ACC_681: S659 on ABC1
GPGTPKGSSEPCWLIRLCIsIVVLPKEDSCSGSDAKLHHHHHH
>sp|ABC1|pS_ACC_682: S676 on ABC1
GPGTVVLPKEDSCSGSDAGsAAGSTYEPSPMRLEAKLHHHHHH
>sp|ABC1|pS_ACC_683: S680 on ABC1
GPGTKEDSCSGSDAGSAAGsTYEPSPMRLEALQVLKLHHHHHH
>sp|ABC1|pS_ACC_684: S685 on ABC1
GPGTSGSDAGSAAGSTYEPsPMRLEALQVLTLLARKLHHHHHH
>sp|ABC1|pS_ACC_685: S913 on ABC1
GPGTFQEEFSGLLLLKMLRsAIEASKDKDKVKSNAKLHHHHHH
>sp|ABC1|pS_ACC_686: S962 on ABC1
GPGTPTFAEIIEESIQALIsTVLTEAAMKVRWNACKLHHHHHH
>sp|ABC1|pS_ACC_669: S1124 on ABC1
GPGTFLKSGAEGDDTGAPHsPQERDQMVRMALKHMKLHHHHHH
>sp|ABCA1|pS_ACC_687: S1031 on ABCA1
GPGTALDVGLPSSKLKSKTsQLSGGMQRKLSVALAKLHHHHHH
>sp|ABCA1|pS_ACC_688: S1042 on ABCA1
GPGTKSKTSQLSGGMQRKLsVALAFVGGSKVVILDKLHHHHHH
>sp|ABCA1|pS_ACC_689: S1255 on ABCA1
GPGTSETTLEEIFLKVAEEsGVDAETSDGTLPARRKLHHHHHH
>sp|ABCA1|pS_ACC_690: S1262 on ABCA1
GPGTIFLKVAEESGVDAETsDGTLPARRNRRAFGDKLHHHHHH
>sp|ABCA1|pS_ACC_691: S1296 on ABCA1
GPGTCLRPFTEDDAADPNDsDIDPESRETDLLSGMKLHHHHHH
>sp|ABCA1|pS_ACC_692: S1536 on ABCA1
GPGTLKNKIWVNEFRYGGFsLGVSNTQALPPSQEVKLHHHHHH
>sp|ABCA1|pS_ACC_693: S1540 on ABCA1
GPGTIWVNEFRYGGFSLGVsNTQALPPSQEVNDAIKLHHHHHH
>sp|ABCA1|pS_ACC_694: S2054 on ABCA1
GPGTEKYAGNYSGGNKRKLsTAMALIGGPPVVFLDKLHHHHHH
>sp|ABCA1|pS_ACC_695: S2101 on ABCA1
GPGTLILDLIKTGRSVVLTsHSMEECEALCTRLAIKLHHHHHH
>sp|ABCA10|pS_ACC_701: S519 on ABCA10
GPGTVEQEVKRIIMELDMQsIQDIIAKKLSGGQKRKLHHHHHH
>sp|ABCA10|pS_ACC_702: S730 on ABCA10
GPGTGKQEKIHVTRNTGDEsEMEQVLCSLPETRKAKLHHHHHH
>sp|ABCA10|pS_ACC_703: S738 on ABCA10
GPGTTRNTGDESEMEQVLCsLPETRKAVSSAALWRKLHHHHHH
>sp|ABCA10|pS_ACC_696: S1154 on ABCA10
GPGTKYGNEIMNKDPVFRIsPRSRETHPNPEEPEEKLHHHHHH
>sp|ABCA10|pS_ACC_697: S1271 on ABCA10
GPGTTKPTAGVVVLQGSRAsVRQQHDNSLKFLGYCKLHHHHHH
>sp|ABCA10|pS_ACC_698: S1279 on ABCA10
GPGTVLQGSRASVRQQHDNsLKFLGYCPQENSLWPKLHHHHHH
>sp|ABCA10|pS_ACC_699: S1291 on ABCA10
GPGTHDNSLKFLGYCPQENsLWPKLTMKEHLELYAKLHHHHHH
>sp|ABCA10|pS_ACC_700: S1415 on ABCA10
GPGTMSEAEAVCDRMAMMVsGTLRCIGSIQHLKNKKLHHHHHH
>sp|ABCA11|pS_ACC_704: S91 on ABCA11
GPGTQRRKQPSEMFRFVLKsEVLGLLGHNGAGKSTKLHHHHHH
>sp|ABCA12|pS_ACC_712: S251 on ABCA12
GPGTPNNQKIVFQEIVRMLsFFSQVQEQKAVWQLLKLHHHHHH
>sp|ABCA12|pS_ACC_713: S291 on ABCA12
GPGTDTSLSNLFDVLRKANsVLLVVQKVYPRFATNKLHHHHHH
>sp|ABCA12|pS_ACC_714: S682 on ABCA12
GPGTMELFIRLKEILNQMAsGTHPLLDKMRSLKQMKLHHHHHH
>sp|ABCA12|pS_ACC_715: S693 on ABCA12
GPGTNQMASGTHPLLDKMRsLKQMHLPRSVPLTQAKLHHHHHH
>sp|ABCA12|pS_ACC_716: S702 on ABCA12
GPGTLLDKMRSLKQMHLPRsVPLTQAMYRSNRMNTKLHHHHHH
>sp|ABCA12|pS_ACC_717: S988 on ABCA12
GPGTGNVFLPPVIKYTIRMsLKTAQTTRSLRTKIWKLHHHHHH
>sp|ABCA12|pS_ACC_705: S1010 on ABCA12
GPGTTRSLRTKIWAPGPHNsPSHNQIYGRAFIYLQKLHHHHHH
>sp|ABCA12|pS_ACC_706: S1012 on ABCA12
GPGTSLRTKIWAPGPHNSPsHNQIYGRAFIYLQDSKLHHHHHH
>sp|ABCA12|pS_ACC_707: S1488 on ABCA12
GPGTHKRVGTLSGGMKRKLsISIALIGGSRVVILDKLHHHHHH
>sp|ABCA12|pS_ACC_708: S1497 on ABCA12
GPGTGMKRKLSISIALIGGsRVVILDEPSTGVDPCKLHHHHHH
>sp|ABCA12|pS_ACC_709: S2391 on ABCA12
GPGTRLHLMPFKDRATSMCsYGTKRKLSTALALIGKLHHHHHH
>sp|ABCA12|pS_ACC_710: S2399 on ABCA12
GPGTDRATSMCSYGTKRKLsTALALIGKPSILLLDKLHHHHHH
>sp|ABCA12|pS_ACC_711: S2418 on ABCA12
GPGTALIGKPSILLLDEPSsGMDPKSKRHLWKIISKLHHHHHH
>sp|ABCA13|pS_ACC_726: S406 on ABCA13
GPGTKVVEALHTALLLLNDsLSADGPKDNHTFPKIKLHHHHHH
>sp|ABCA13|pS_ACC_727: S408 on ABCA13
GPGTVEALHTALLLLNDSLsADGPKDNHTFPKILQKLHHHHHH
>sp|ABCA13|pS_ACC_730: S843 on ABCA13
GPGTFEINPKLLELWAYGIsKGKRAKLENFFTLLNKLHHHHHH
>sp|ABCA13|pS_ACC_731: S934 on ABCA13
GPGTTVYAIRNASDLFSALsEPQKQEVDKILTHIHKLHHHHHH
>sp|ABCA13|pS_ACC_718: S1515 on ABCA13
GPGTVRMSINNLTTDFDFAsQSNWRYFTELILRPIKLHHHHHH
>sp|ABCA13|pS_ACC_719: S1857 on ABCA13
GPGTNVHGLMSSSFYGKVAsILDHFHLSPQGEDSPKLHHHHHH
>sp|ABCA13|pS_ACC_720: S2256 on ABCA13
GPGTILNHMQSETSRKTVLsLRSIVDFTEQFLKTFKLHHHHHH
>sp|ABCA13|pS_ACC_721: S2483 on ABCA13
GPGTNRATLEITKRLVGAIsRASEESHVLKPLLEMKLHHHHHH
>sp|ABCA13|pS_ACC_722: S3060 on ABCA13
GPGTLEETWSSGNPIMTFLsNFTVTEDVKIKDLMKKLHHHHHH
>sp|ABCA13|pS_ACC_723: S3138 on ABCA13
GPGTQEILHLLLTFPKGEKsWIAAEELCSLPGSKVKLHHHHHH
>sp|ABCA13|pS_ACC_724: S3147 on ABCA13
GPGTFPKGEKSWIAAEELCsLPGSKVYSLIVLLSRKLHHHHHH
>sp|ABCA13|pS_ACC_725: S3151 on ABCA13
GPGTEKSWIAAEELCSLPGsKVYSLIVLLSRNLDVKLHHHHHH
>sp|ABCA13|pS_ACC_728: S4273 on ABCA13
GPGTLTPGHYQRAETYFFSsGGDNLDLTRVLLRKFKLHHHHHH
>sp|ABCA13|pS_ACC_729: S4824 on ABCA13
GPGTLDELLTGWEHLYYYCsLRGIPRQCIPEVAGDKLHHHHHH
>sp|ABCA2|pS_ACC_742: S137 on ABCA2
GPGTALRQHLEALSAGPGTsGSHLDRSTVSSFSLDKLHHHHHH
>sp|ABCA2|pS_ACC_752: S280 on ABCA2
GPGTDAVCSGQAAARARRFsGLSAELRNQLDVAKVKLHHHHHH
>sp|ABCA2|pS_ACC_753: S283 on ABCA2
GPGTCSGQAAARARRFSGLsAELRNQLDVAKVSQQKLHHHHHH
>sp|ABCA2|pS_ACC_732: S1045 on ABCA2
GPGTKTTTMSILTGLFPPTsGSATIYGHDIRTEMDKLHHHHHH
>sp|ABCA2|pS_ACC_733: S1047 on ABCA2
GPGTTTMSILTGLFPPTSGsATIYGHDIRTEMDEIKLHHHHHH
>sp|ABCA2|pS_ACC_734: S1118 on ABCA2
GPGTMDKMIEDLELSNKRHsLVQTLSGGMKRKLSVKLHHHHHH
>sp|ABCA2|pS_ACC_735: S1124 on ABCA2
GPGTDLELSNKRHSLVQTLsGGMKRKLSVAIAFVGKLHHHHHH
>sp|ABCA2|pS_ACC_736: S1132 on ABCA2
GPGTHSLVQTLSGGMKRKLsVAIAFVGGSRAIILDKLHHHHHH
>sp|ABCA2|pS_ACC_737: S1238 on ABCA2
GPGTRPAEPGGPQEPGLASsPPGRAPLSSCSELQVKLHHHHHH
>sp|ABCA2|pS_ACC_738: S1327 on ABCA2
GPGTTTLEEVFLKVSEEDQsLENSEADVKESRKDVKLHHHHHH
>sp|ABCA2|pS_ACC_739: S1331 on ABCA2
GPGTEVFLKVSEEDQSLENsEADVKESRKDVLPGAKLHHHHHH
>sp|ABCA2|pS_ACC_740: S1338 on ABCA2
GPGTEEDQSLENSEADVKEsRKDVLPGAEGPASGEKLHHHHHH
>sp|ABCA2|pS_ACC_741: S1351 on ABCA2
GPGTKESRKDVLPGAEGPAsGEGHAGNLARCSELTKLHHHHHH
>sp|ABCA2|pS_ACC_743: S1530 on ABCA2
GPGTYRLRLSPDASPQQLVsTFRLPSGVGATCVLKKLHHHHHH
>sp|ABCA2|pS_ACC_744: S1705 on ABCA2
GPGTRLHRYGAITFGNVLKsIPASFGTRAPPMVRKKLHHHHHH
>sp|ABCA2|pS_ACC_745: S2117 on ABCA2
GPGTGDESTTGGEAFVNGHsVLKELLQVQQSLGYCKLHHHHHH
>sp|ABCA2|pS_ACC_746: S2322 on ABCA2
GPGTMLKERHHTKVQYQLKsEHISLAQVFSKMEQVKLHHHHHH
>sp|ABCA2|pS_ACC_747: S2326 on ABCA2
GPGTRHHTKVQYQLKSEHIsLAQVFSKMEQVSGVLKLHHHHHH
>sp|ABCA2|pS_ACC_748: S2332 on ABCA2
GPGTQYQLKSEHISLAQVFsKMEQVSGVLGIEDYSKLHHHHHH
>sp|ABCA2|pS_ACC_749: S2381 on ABCA2
GPGTDNLEQQETEPPSALQsPLGCLLSLLRPRSAPKLHHHHHH
>sp|ABCA2|pS_ACC_750: S2419 on ABCA2
GPGTADEPEDLDTEDEGLIsFEEERAQLSFNTDTLKLHHHHHH
>sp|ABCA2|pS_ACC_751: S2428 on ABCA2
GPGTEDEGLISFEEERAQLsFNTDTLCKLHHHHHH
>sp|ABCA2iso3|pS_ACC_754: S55 on ABCA2iso3
GPGTLGLRQKKPTISVKEVsFYTAAPLTSAGILPVKLHHHHHH
>sp|ABCA3|pS_ACC_758: S866 on ABCA3
GPGTAIQLPALQYQHERRAsDWAVDSNLCGAMDPSKLHHHHHH
>sp|ABCA3|pS_ACC_755: S1220 on ABCA3
GPGTGAATAYTRLTIFNILsGIATFLMVTIMRIPAKLHHHHHH
>sp|ABCA3|pS_ACC_756: S1387 on ABCA3
GPGTSPDSLLHTPLIIKELsKVYEQRVPLLAVDRLKLHHHHHH
>sp|ABCA3|pS_ACC_757: S1516 on ABCA3
GPGTGLLLEPHANKLVRTYsGGNKRKLSTGIALIGKLHHHHHH
>sp|ABCA4|pS_ACC_762: S133 on ABCA4
GPGTESQHLGRIWTELHILsQFMDTLRTHPERIAGKLHHHHHH
>sp|ABCA4|pS_ACC_759: S1185 on ABCA4
GPGTRKGSEGTCSCSSKGFsTTCPAHVDDLTPEQVKLHHHHHH
>sp|ABCA4|pS_ACC_760: S1282 on ABCA4
GPGTTPLEEIFLKVTEDSDsGPLFAGGAQQKRENVKLHHHHHH
>sp|ABCA4|pS_ACC_761: S1317 on ABCA4
GPGTPCLGPREKAGQTPQDsNVCSPGAPAAHPEGQKLHHHHHH
>sp|ABCA4|pS_ACC_763: S1531 on ABCA4
GPGTQRSTEILQDLTDRNIsDFLVKTYPALIRSSLKLHHHHHH
>sp|ABCA4|pS_ACC_764: S2057 on ABCA4
GPGTVPAEEIEKVANWSIKsLGLTVYADCLAGTYSKLHHHHHH
>sp|ABCA4|pS_ACC_765: S2115 on ABCA4
GPGTGMDPQARRMLWNVIVsIIREGRAVVLTSHSMKLHHHHHH
>sp|ABCA5|pS_ACC_766: S134 on ABCA5
GPGTSLSKPSNFVGVVFKDsMSYELRFFPDMIPVSKLHHHHHH
>sp|ABCA5|pS_ACC_769: S155 on ABCA5
GPGTRFFPDMIPVSSIYMDsRAGCSKSCEAAQYWSKLHHHHHH
>sp|ABCA5|pS_ACC_773: S192 on ABCA5
GPGTQASIDAAIIQLKTNVsLWKELESTKAVIMGEKLHHHHHH
>sp|ABCA5|pS_ACC_774: S616 on ABCA5
GPGTDLDMQTIKDNQAKKLsGGQKRKLSLGIAVLGKLHHHHHH
>sp|ABCA5|pS_ACC_775: S624 on ABCA5
GPGTDNQAKKLSGGQKRKLsLGIAVLGNPKILLLDKLHHHHHH
>sp|ABCA5|pS_ACC_776: S649 on ABCA5
GPGTKILLLDEPTAGMDPCsRHIVWNLLKYRKANRKLHHHHHH
>sp|ABCA5|pS_ACC_777: S687 on ABCA5
GPGTFMDEADILADRKAVIsQGMLKCVGSSMFLKSKLHHHHHH
>sp|ABCA5|pS_ACC_778: S859 on ABCA5
GPGTMYTIAKFHFFTLKREsKSVRSVLLLLLIFFTKLHHHHHH
>sp|ABCA5|pS_ACC_767: S1405 on ABCA5
GPGTTLQEHFEIYGAVKGMsASDMKEVISRITHALKLHHHHHH
>sp|ABCA5|pS_ACC_768: S1407 on ABCA5
GPGTQEHFEIYGAVKGMSAsDMKEVISRITHALDLKLHHHHHH
>sp|ABCA5|pS_ACC_770: S1562 on ABCA5
GPGTQREIQYIFPNASRQEsFSSILAYKIPKEDVQKLHHHHHH
>sp|ABCA5|pS_ACC_771: S1564 on ABCA5
GPGTEIQYIFPNASRQESFsSILAYKIPKEDVQSLKLHHHHHH
>sp|ABCA5|pS_ACC_772: S1565 on ABCA5
GPGTIQYIFPNASRQESFSsILAYKIPKEDVQSLSKLHHHHHH
>sp|ABCA6|pS_ACC_779: S153 on ABCA6
GPGTIFFQGYNSPLWKEDFsAHCWDGYGEFSCTLTKLHHHHHH
>sp|ABCA6|pS_ACC_780: S809 on ABCA6
GPGTIEQDFEQVEMIRDSEsLNEMELAHSSFSEMQKLHHHHHH
>sp|ABCA7|pS_ACC_781: S147 on ABCA7
GPGTLRAARSTAQPQPTKQsPLEPPMLDVAELLTSKLHHHHHH
>sp|ABCA7|pS_ACC_782: S182 on ABCA7
GPGTESLGLALGQAQEPLHsLLEAAEDLAQELLALKLHHHHHH
>sp|ABCA7|pS_ACC_784: S519 on ABCA7
GPGTVYLQDLVERAAVRVLsGANPRAGLYLQQMPYKLHHHHHH
>sp|ABCA7|pS_ACC_785: S949 on ABCA7
GPGTNEEAQDLSGGMQRKLsVAIAFVGDAKVVILDKLHHHHHH
>sp|ABCA7|pS_ACC_786: S958 on ABCA7
GPGTGMQRKLSVAIAFVGGsQVVILDEPTAGVDPAKLHHHHHH
>sp|ABCA7|pS_ACC_783: S2133 on ABCA7
GPGTVGVDPAPGLQHPKRVsQFLDDPSTAETVLKLHHHHHH
>sp|ABCA8|pS_ACC_787: S1507 on ABCA8
GPGTILRLFPQAARQERYSsLMVYKLPVEDVQPLAKLHHHHHH
>sp|ABCA8|pS_ACC_788: S1570 on ABCA8
GPGTSKEQELGDFEEDFDPsVKWKLLPQEEPKLHHHHHH
>sp|ABCA9|pS_ACC_789: S837 on ABCA9
GPGTLEQVLSSFHETRKTIsGVALWRQQVCAIAKVKLHHHHHH
>sp|ABCB1|pS_ACC_791: S23 on ABCB1
GPGTNGGAKKKNFFKLNNKsEKDKKEKKPTVSVFSKLHHHHHH
>sp|ABCB1|pS_ACC_792: S661 on ABCB1
GPGTSEIDALEMSSNDSRSsLIRKRSTRRSVRGSQKLHHHHHH
>sp|ABCB1|pS_ACC_793: S667 on ABCB1
GPGTEMSSNDSRSSLIRKRsTRRSVRGSQAQDRKLKLHHHHHH
>sp|ABCB1|pS_ACC_794: S671 on ABCB1
GPGTNDSRSSLIRKRSTRRsVRGSQAQDRKLSTKEKLHHHHHH
>sp|ABCB1|pS_ACC_795: S675 on ABCB1
GPGTSSLIRKRSTRRSVRGsQAQDRKLSTKEALDEKLHHHHHH
>sp|ABCB1|pS_ACC_796: S683 on ABCB1
GPGTTRRSVRGSQAQDRKLsTKEALDESIPPVSFWKLHHHHHH
>sp|ABCB1|pS_ACC_797: S696 on ABCB1
GPGTKLSTKEALDESIPPVsFWRIMKLNLTEWPYFKLHHHHHH
>sp|ABCB1|pS_ACC_790: S1269 on ABCB1
GPGTHGTHQQLLAQKGIYFsMVSVQAGTQNLKLHHHHHH
>sp|ABCB10|pS_ACC_799: S80 on ABCB10
GPGTARRWRSGCRGGGPGAsRGVLGLARLLGLWARKLHHHHHH
>sp|ABCB10|pS_ACC_798: S208 on ABCB10
GPGTGKIIDVIYTNPTVDYsDNLTRLCLGLSAVFLKLHHHHHH
>sp|ABCB11|pS_ACC_802: S587 on ABCB11
GPGTALIRNPKILLLDMATsALDNESEAMVQEVLSKLHHHHHH
>sp|ABCB11|pS_ACC_803: S593 on ABCB11
GPGTKILLLDMATSALDNEsEAMVQEVLSKIQHGHKLHHHHHH
>sp|ABCB11|pS_ACC_804: S683 on ABCB11
GPGTDIKDATEDDMLARTFsRGSYQDSLRASIRQRKLHHHHHH
>sp|ABCB11|pS_ACC_805: S686 on ABCB11
GPGTDATEDDMLARTFSRGsYQDSLRASIRQRSKSKLHHHHHH
>sp|ABCB11|pS_ACC_806: S690 on ABCB11
GPGTDDMLARTFSRGSYQDsLRASIRQRSKSQLSYKLHHHHHH
>sp|ABCB11|pS_ACC_807: S694 on ABCB11
GPGTARTFSRGSYQDSLRAsIRQRSKSQLSYLVHEKLHHHHHH
>sp|ABCB11|pS_ACC_808: S704 on ABCB11
GPGTDSLRASIRQRSKSQLsYLVHEPPLAVVDHKSKLHHHHHH
>sp|ABCB11|pS_ACC_800: S1214 on ABCB11
GPGTDFVMSLPEKYETNVGsQGSQLSRGEKQRIAIKLHHHHHH
>sp|ABCB11|pS_ACC_801: S1217 on ABCB11
GPGTMSLPEKYETNVGSQGsQLSRGEKQRIAIARAKLHHHHHH
>sp|ABCB4|pS_ACC_809: S121 on ABCB4
GPGTGKILEEEMTRYAYYYsGLGAGVLVAAYIQVSKLHHHHHH
>sp|ABCB5|pS_ACC_810: S479 on ABCB5
GPGTIGVVSQEPVLFGTTIsNNIKYGRDDVTDEEMKLHHHHHH
>sp|ABCB5|pS_ACC_811: S561 on ABCB5
GPGTLILDEATSALDSESKsAVQAALEKASKGRTTKLHHHHHH
>sp|ABCB5|pS_ACC_812: S668 on ABCB5
GPGTSIKSDFIDKAEESTQsKEISLPEVSLLKILKKLHHHHHH
>sp|ABCB5|pS_ACC_813: S672 on ABCB5
GPGTDFIDKAEESTQSKEIsLPEVSLLKILKLNKPKLHHHHHH
>sp|ABCB7|pS_ACC_814: S199 on ABCB7
GPGTTVATMATAVLIGYGVsRAGAAFFNEVRNAVFKLHHHHHH
>sp|ABCB7|pS_ACC_815: S243 on ABCB7
GPGTNVFLHLHNLDLGFHLsRQTGALSKAIDRGTRKLHHHHHH
>sp|ABCB7|pS_ACC_816: S261 on ABCB7
GPGTTGALSKAIDRGTRGIsFVLSALVFNLLPIMFKLHHHHHH
>sp|ABCB7|pS_ACC_817: S265 on ABCB7
GPGTSKAIDRGTRGISFVLsALVFNLLPIMFEVMLKLHHHHHH
>sp|ABCB7|pS_ACC_818: S370 on ABCB7
GPGTRYDGFLKTYETASLKsTSTLAMLNFGQSAIFKLHHHHHH
>sp|ABCB7|pS_ACC_819: S489 on ABCB7
GPGTFDNVHFEYIEGQKVLsGISFEVPAGKKVAIVKLHHHHHH
>sp|ABCB7|pS_ACC_820: S492 on ABCB7
GPGTVHFEYIEGQKVLSGIsFEVPAGKKVAIVGGSKLHHHHHH
>sp|ABCB7|pS_ACC_821: S660 on ABCB7
GPGTETILGAMKDVVKHRTsIFIAHRLSTVVDADEKLHHHHHH
>sp|ABCB8|pS_ACC_828: S84 on ABCB8
GPGTQLWAHLPRAPLAPRWsPSAWCWVGGALLGPMKLHHHHHH
>sp|ABCB8|pS_ACC_829: S86 on ABCB8
GPGTWAHLPRAPLAPRWSPsAWCWVGGALLGPMVLKLHHHHHH
>sp|ABCB8|pS_ACC_822: S102 on ABCB8
GPGTAWCWVGGALLGPMVLsKHPHLCLVALCEAEEKLHHHHHH
>sp|ABCB8|pS_ACC_823: S233 on ABCB8
GPGTHVGERMAVDMRRALFsSLLRQDITFFDANKTKLHHHHHH
>sp|ABCB8|pS_ACC_824: S271 on ABCB8
GPGTTTDVQEFKSSFKLVIsQGLRSCTQVAGCLVSKLHHHHHH
>sp|ABCB8|pS_ACC_825: S276 on ABCB8
GPGTEFKSSFKLVISQGLRsCTQVAGCLVSLSMLSKLHHHHHH
>sp|ABCB8|pS_ACC_826: S314 on ABCB8
GPGTMVATPALMGVGTLMGsGLRKLSRQCQEQIARKLHHHHHH
>sp|ABCB8|pS_ACC_827: S429 on ABCB8
GPGTFLVASQTVQRSMANLsVLFGQVVRGLSAGARKLHHHHHH
>sp|ABCB9|pS_ACC_830: S530 on ABCB9
GPGTTRPHTQVLQNVSFSLsPGKVTALVGPSGSGKKLHHHHHH
>sp|ABCC1|pS_ACC_832: S279 on ABCC1
GPGTECAKTRKQPVKVVYSsKDPAQPKESSKVDANKLHHHHHH
>sp|ABCC1|pS_ACC_833: S289 on ABCC1
GPGTKVVYSSKDPAQPKESsKVDANEEVEALIVKSKLHHHHHH
>sp|ABCC1|pS_ACC_834: S497 on ABCC1
GPGTVMAMKTKTYQVAHMKsKDNRIKLMNEILNGIKLHHHHHH
>sp|ABCC1|pS_ACC_835: S847 on ABCC1
GPGTLPQVDVIIVMSGGKIsEMGSYQELLARDGAFKLHHHHHH
>sp|ABCC1|pS_ACC_836: S905 on ABCC1
GPGTGKEAKQMENGMLVTDsAGKQLQRQLSSSSSYKLHHHHHH
>sp|ABCC1|pS_ACC_837: S915 on ABCC1
GPGTMLVTDSAGKQLQRQLsSSSSYSGDISRHHNSKLHHHHHH
>sp|ABCC1|pS_ACC_838: S916 on ABCC1
GPGTLVTDSAGKQLQRQLSsSSSYSGDISRHHNSTKLHHHHHH
>sp|ABCC1|pS_ACC_839: S917 on ABCC1
GPGTVTDSAGKQLQRQLSSsSSYSGDISRHHNSTAKLHHHHHH
>sp|ABCC1|pS_ACC_840: S918 on ABCC1
GPGTTDSAGKQLQRQLSSSsSYSGDISRHHNSTAEKLHHHHHH
>sp|ABCC1|pS_ACC_841: S919 on ABCC1
GPGTDSAGKQLQRQLSSSSsYSGDISRHHNSTAELKLHHHHHH
>sp|ABCC1|pS_ACC_842: S921 on ABCC1
GPGTAGKQLQRQLSSSSSYsGDISRHHNSTAELQKKLHHHHHH
>sp|ABCC1|pS_ACC_843: S925 on ABCC1
GPGTLQRQLSSSSSYSGDIsRHHNSTAELQKAEAKKLHHHHHH
>sp|ABCC1|pS_ACC_844: S930 on ABCC1
GPGTSSSSSYSGDISRHHNsTAELQKAEAKKEETWKLHHHHHH
>sp|ABCC1|pS_ACC_831: S1523 on ABCC1
GPGTYGAPSDLLQQRGLFYsMAKDAGLVKLHHHHHH
>sp|ABCC10|pS_ACC_845: S467 on ABCC10
GPGTLQHKDARVKLVTELLsGIRVIKFCGWEQALGKLHHHHHH
>sp|ABCC10|pS_ACC_846: S663 on ABCC10
GPGTGELHRLRGHVAVRGLsKGFGLATQEPWIQFAKLHHHHHH
>sp|ABCC11|pS_ACC_850: S423 on ABCC11
GPGTLKLKLTASMAFSMLAsLNLLRLSVFFVPIAVKLHHHHHH
>sp|ABCC11|pS_ACC_847: S1179 on ABCC11
GPGTTIKPKEKIGIVGRTGsGKSSLGMALFRLVELKLHHHHHH
>sp|ABCC11|pS_ACC_848: S1219 on ABCC11
GPGTVDICSIGLEDLRSKLsVIPQDPVLLSGTIRFKLHHHHHH
>sp|ABCC11|pS_ACC_849: S1261 on ABCC11
GPGTQIWDALERTFLTKAIsKFPKKLHTDVVENGGKLHHHHHH
>sp|ABCC12|pS_ACC_852: S20 on ABCC12
GPGTGPYLISDLDQRGRRRsFAERYDPSLKTMIPVKLHHHHHH
>sp|ABCC12|pS_ACC_853: S290 on ABCC12
GPGTPVQMFMAKLNSAFRRsAILVTDKRVQTMNEFKLHHHHHH
>sp|ABCC12|pS_ACC_854: S895 on ABCC12
GPGTASSSLHDTVFDKILKsPMSFFDTTPTGRLMNKLHHHHHH
>sp|ABCC12|pS_ACC_855: S898 on ABCC12
GPGTSLHDTVFDKILKSPMsFFDTTPTGRLMNRFSKLHHHHHH
>sp|ABCC12|pS_ACC_851: S1146 on ABCC12
GPGTDNTPLVLDSLNLNIQsGQTVGIVGRTGSGKSKLHHHHHH
>sp|ABCC2|pS_ACC_861: S281 on ABCC2
GPGTQQNSGARLPGLNKNQsQSQDALVLEDVEKKKKLHHHHHH
>sp|ABCC2|pS_ACC_862: S283 on ABCC2
GPGTNSGARLPGLNKNQSQsQDALVLEDVEKKKKKKLHHHHHH
>sp|ABCC2|pS_ACC_863: S878 on ABCC2
GPGTLRHTGPEEEATVHDGsEEEDDDYGLISSVEEKLHHHHHH
>sp|ABCC2|pS_ACC_864: S900 on ABCC2
GPGTYGLISSVEEIPEDAAsITMRRENSFRRTLSRKLHHHHHH
>sp|ABCC2|pS_ACC_865: S926 on ABCC2
GPGTRTLSRSSRSNGRHLKsLRNSLKTRNVNSLKEKLHHHHHH
>sp|ABCC2|pS_ACC_866: S930 on ABCC2
GPGTRSSRSNGRHLKSLRNsLKTRNVNSLKEDEELKLHHHHHH
>sp|ABCC2|pS_ACC_867: S938 on ABCC2
GPGTHLKSLRNSLKTRNVNsLKEDEELVKGQKLIKKLHHHHHH
>sp|ABCC2|pS_ACC_856: S1153 on ABCC2
GPGTQMFYVSTSRQLRRLDsVTRSPIYSHFSETVSKLHHHHHH
>sp|ABCC2|pS_ACC_857: S1296 on ABCC2
GPGTEAPWVTDKRPPPDWPsKGKIQFNNYQVRYRPKLHHHHHH
>sp|ABCC2|pS_ACC_858: S1326 on ABCC2
GPGTPELDLVLRGITCDIGsMEKIGVVGRTGAGKSKLHHHHHH
>sp|ABCC2|pS_ACC_859: S1438 on ABCC2
GPGTQLGLSHEVTEAGGNLsIGQRQLLCLGRALLRKLHHHHHH
>sp|ABCC2|pS_ACC_860: S1501 on ABCC2
GPGTCTVITIAHRLHTIMDsDKVMVLDNGKIIECGKLHHHHHH
>sp|ABCC3|pS_ACC_869: S281 on ABCC3
GPGTQTARHKASAAPGKNAsGEDEVLLGARPRPRKKLHHHHHH
>sp|ABCC3|pS_ACC_870: S668 on ABCC3
GPGTKGALVAVVGPVGCGKsSLVSALLGEMEKLEGKLHHHHHH
>sp|ABCC3|pS_ACC_871: S884 on ABCC3
GPGTEGAEDKEALLIEDTLsNHTDLTDNDPVTYVVKLHHHHHH
>sp|ABCC3|pS_ACC_872: S908 on ABCC3
GPGTDPVTYVVQKQFMRQLsALSSDGEGQGRPVPRKLHHHHHH
>sp|ABCC3|pS_ACC_873: S911 on ABCC3
GPGTTYVVQKQFMRQLSALsSDGEGQGRPVPRRHLKLHHHHHH
>sp|ABCC3|pS_ACC_874: S912 on ABCC3
GPGTYVVQKQFMRQLSALSsDGEGQGRPVPRRHLGKLHHHHHH
>sp|ABCC3|pS_ACC_868: S1248 on ABCC3
GPGTSLQVTFALNWMIRMMsDLESNIVAVERVKEYKLHHHHHH
>sp|ABCC4|pS_ACC_875: S182 on ABCC4
GPGTRVAMCHMIYRKALRLsNMAMGKTTTGQIVNLKLHHHHHH
>sp|ABCC4|pS_ACC_876: S404 on ABCC4
GPGTFLLLDEISQRNRQLPsDGKKMVHVQDFTAFWKLHHHHHH
>sp|ABCC4|pS_ACC_877: S601 on ABCC4
GPGTITILVTHQLQYLKAAsQILILKDGKMVQKGTKLHHHHHH
>sp|ABCC4|pS_ACC_878: S629 on ABCC4
GPGTKGTYTEFLKSGIDFGsLLKKDNEESEQPPVPKLHHHHHH
>sp|ABCC4|pS_ACC_879: S655 on ABCC4
GPGTQPPVPGTPTLRNRTFsESSVWSQQSSRPSLKKLHHHHHH
>sp|ABCC4|pS_ACC_880: S661 on ABCC4
GPGTTPTLRNRTFSESSVWsQQSSRPSLKDGALESKLHHHHHH
>sp|ABCC4|pS_ACC_881: S664 on ABCC4
GPGTLRNRTFSESSVWSQQsSRPSLKDGALESQDTKLHHHHHH
>sp|ABCC4|pS_ACC_882: S668 on ABCC4
GPGTTFSESSVWSQQSSRPsLKDGALESQDTENVPKLHHHHHH
>sp|ABCC4|pS_ACC_883: S676 on ABCC4
GPGTSQQSSRPSLKDGALEsQDTENVPVTLSEENRKLHHHHHH
>sp|ABCC5|pS_ACC_885: S14 on ABCC5
GPGTMKDIDIGKEYIIPsPGYRSVRERTSTSGTKLHHHHHH
>sp|ABCC5|pS_ACC_886: S19 on ABCC5
GPGTIDIGKEYIIPSPGYRsVRERTSTSGTHRDREKLHHHHHH
>sp|ABCC5|pS_ACC_893: S60 on ABCC5
GPGTECQDALETAARAEGLsLDASMHSQLRILDEEKLHHHHHH
>sp|ABCC5|pS_ACC_894: S64 on ABCC5
GPGTALETAARAEGLSLDAsMHSQLRILDEEHPKGKLHHHHHH
>sp|ABCC5|pS_ACC_895: S67 on ABCC5
GPGTTAARAEGLSLDASMHsQLRILDEEHPKGKYHKLHHHHHH
>sp|ABCC5|pS_ACC_887: S485 on ABCC5
GPGTLFLMEEVHMIKNKPAsPHIKIEMKNATLAWDKLHHHHHH
>sp|ABCC5|pS_ACC_888: S501 on ABCC5
GPGTPHIKIEMKNATLAWDsSHSSIQNSPKLTPKMKLHHHHHH
>sp|ABCC5|pS_ACC_889: S505 on ABCC5
GPGTIEMKNATLAWDSSHSsIQNSPKLTPKMKKDKKLHHHHHH
>sp|ABCC5|pS_ACC_890: S509 on ABCC5
GPGTNATLAWDSSHSSIQNsPKLTPKMKKDKRASRKLHHHHHH
>sp|ABCC5|pS_ACC_891: S553 on ABCC5
GPGTHQAVLAEQKGHLLLDsDERPSPEEEEGKHIHKLHHHHHH
>sp|ABCC5|pS_ACC_892: S558 on ABCC5
GPGTAEQKGHLLLDSDERPsPEEEEGKHIHLGHLRKLHHHHHH
>sp|ABCC5|pS_ACC_896: S686 on ABCC5
GPGTPSSDLTEIGERGANLsGGQRQRISLARALYSKLHHHHHH
>sp|ABCC5|pS_ACC_897: S807 on ABCC5
GPGTVEINSKKETSGSQKKsQDKGPKTGSVKKEKAKLHHHHHH
>sp|ABCC5|pS_ACC_884: S1268 on ABCC5
GPGTIDGVRISDIGLADLRsKLSIIPQEPVLFSGTKLHHHHHH
>sp|ABCC6|pS_ACC_901: S278 on ABCC6
GPGTARRHNKAIAFKRKGGsGMKAPETEPFLRQEGKLHHHHHH
>sp|ABCC6|pS_ACC_902: S492 on ABCC6
GPGTQEEQMRQKDSRARLTsSILRNSKTIKFHGWEKLHHHHHH
>sp|ABCC6|pS_ACC_903: S681 on ABCC6
GPGTGAGKSSLLSALLGELsKVEGFVSIEGAVAYVKLHHHHHH
>sp|ABCC6|pS_ACC_904: S902 on ABCC6
GPGTRERSIKSVPEKDRTTsEAQTEVPLDDPDRAGKLHHHHHH
>sp|ABCC6|pS_ACC_898: S1286 on ABCC6
GPGTGLRYRPELPLAVQGVsFKIHAGEKVGIVGRTKLHHHHHH
>sp|ABCC6|pS_ACC_899: S1310 on ABCC6
GPGTVGIVGRTGAGKSSLAsGLLRLQEAAEGGIWIKLHHHHHH
>sp|ABCC6|pS_ACC_900: S1480 on ABCC6
GPGTDCARVLVMDKGQVAEsGSPAQLLAQKGLFYRKLHHHHHH
>sp|ABCC8|pS_ACC_908: S720 on ABCC8
GPGTRGQLTMIVGQVGCGKsSLLLAALGEMQKVSGKLHHHHHH
>sp|ABCC8|pS_ACC_905: S1324 on ABCC8
GPGTGAVKRIHGLLKTEAEsYEGLLAPSLIPKNWPKLHHHHHH
>sp|ABCC8|pS_ACC_906: S1355 on ABCC8
GPGTDQGKIQIQNLSVRYDsSLKPVLKHVNALIAPKLHHHHHH
>sp|ABCC8|pS_ACC_907: S1356 on ABCC8
GPGTQGKIQIQNLSVRYDSsLKPVLKHVNALIAPGKLHHHHHH
>sp|ABCC9|pS_ACC_911: S237 on ABCC9
GPGTLLSKATYWWMNTLIIsAHKKPIDLKAIGKLPKLHHHHHH
>sp|ABCC9|pS_ACC_909: S1350 on ABCC9
GPGTYIKPGQKVGICGRTGsGKSSLSLAFFRMVDIKLHHHHHH
>sp|ABCC9|pS_ACC_910: S1378 on ABCC9
GPGTVDIFDGKIVIDGIDIsKLPLHTLRSRLSIILKLHHHHHH
>sp|ABCD1|pS_ACC_915: S58 on ABCD1
GPGTARGLQAPAGEPTQEAsGVAAAKAGMNRVFLQKLHHHHHH
>sp|ABCD1|pS_ACC_912: S358 on ABCD1
GPGTGLLMVAVPIITATGYsESDAEAVKKAALEKKKLHHHHHH
>sp|ABCD1|pS_ACC_913: S360 on ABCD1
GPGTLMVAVPIITATGYSEsDAEAVKKAALEKKEEKLHHHHHH
>sp|ABCD1|pS_ACC_914: S453 on ABCD1
GPGTRELEDAQAGSGTIGRsGVRVEGPLKIRGQVVKLHHHHHH
>sp|ABCD1|pS_ACC_916: S733 on ABCD1
GPGTQILGEAVAPAHVPAPsPQGPGGLQGASTKLHHHHHH
>sp|ABCD2|pS_ACC_917: S449 on ABCD2
GPGTKRGIYKRTAVIQESEsHSKNGAKVELPLSDTKLHHHHHH
>sp|ABCD2|pS_ACC_918: S462 on ABCD2
GPGTSESHSKNGAKVELPLsDTLAIKGKVIDVDHGKLHHHHHH
>sp|ABCD3|pS_ACC_919: S40 on ABCD3
GPGTLLHKRRRALGLHGKKsGKPPLQNNEKEGKKEKLHHHHHH
>sp|ABCD3|pS_ACC_920: S65 on ABCD3
GPGTKEGKKERAVVDKVFFsRLIQILKIMVPRTFCKLHHHHHH
>sp|ABCD3|pS_ACC_921: S95 on ABCD3
GPGTCKETGYLVLIAVMLVsRTYCDVWMIQNGTLIKLHHHHHH
>sp|ABCD4|pS_ACC_922: S398 on ABCD4
GPGTADTAFLLERVSISAPsSDKPLIKDLSLKISEKLHHHHHH
>sp|ABCD4|pS_ACC_923: S399 on ABCD4
GPGTDTAFLLERVSISAPSsDKPLIKDLSLKISEGKLHHHHHH
>sp|ABCE1|pS_ACC_929: S45 on ABCE1
GPGTPVVRMGKLCIEVTPQsKIAWISETLCIGCGIKLHHHHHH
>sp|ABCE1|pS_ACC_932: S71 on ABCE1
GPGTIGCGICIKKCPFGALsIVNLPSNLEKETTHRKLHHHHHH
>sp|ABCE1|pS_ACC_924: S117 on ABCE1
GPGTPGEVLGLVGTNGIGKsTALKILAGKQKPNLGKLHHHHHH
>sp|ABCE1|pS_ACC_925: S218 on ABCE1
GPGTQLDLTHLKERNVEDLsGGELQRFACAVVCIQKLHHHHHH
>sp|ABCE1|pS_ACC_926: S328 on ABCE1
GPGTLDGYVPTENLRFRDAsLVFKVAETANEEEVKKLHHHHHH
>sp|ABCE1|pS_ACC_927: S417 on ABCE1
GPGTGEVPVLNVSYKPQKIsPKSTGSVRQLLHEKIKLHHHHHH
>sp|ABCE1|pS_ACC_928: S423 on ABCE1
GPGTNVSYKPQKISPKSTGsVRQLLHEKIRDAYTHKLHHHHHH
>sp|ABCE1|pS_ACC_930: S547 on ABCE1
GPGTVIVFDGVPSKNTVANsPQTLLAGMNKFLSQLKLHHHHHH
>sp|ABCE1|pS_ACC_931: S591 on ABCE1
GPGTRINKLNSIKDVEQKKsGNYFFLDDKLHHHHHH
>sp|ABCF1|pS_ACC_937: S20 on ABCF1
GPGTPKQQPPEPEWIGDGEsTSPSDKVVKKGKKDKKLHHHHHH
>sp|ABCF1|pS_ACC_938: S22 on ABCF1
GPGTQQPPEPEWIGDGESTsPSDKVVKKGKKDKKIKLHHHHHH
>sp|ABCF1|pS_ACC_940: S24 on ABCF1
GPGTPPEPEWIGDGESTSPsDKVVKKGKKDKKIKKKLHHHHHH
>sp|ABCF1|pS_ACC_933: S105 on ABCF1
GPGTDDGEEKELMERLKKLsVPTSDEEDEVPAPKPKLHHHHHH
>sp|ABCF1|pS_ACC_934: S109 on ABCF1
GPGTEKELMERLKKLSVPTsDEEDEVPAPKPRGGKKLHHHHHH
>sp|ABCF1|pS_ACC_935: S140 on ABCF1
GPGTKTKGGNVFAALIQDQsEEEEEEEKHPPKPAKKLHHHHHH
>sp|ABCF1|pS_ACC_936: S166 on ABCF1
GPGTPKPAKPEKNRINKAVsEEQQPALKGKKGKEEKLHHHHHH
>sp|ABCF1|pS_ACC_939: S228 on ABCF1
GPGTPPKQGKEKAKKAEQGsEEEGEGEEEEEEGGEKLHHHHHH
>sp|ABCF1|pS_ACC_941: S244 on ABCF1
GPGTEEEGEGEEEEEEGGEsKADDPYAHLSKKEKKKLHHHHHH
>sp|ABCF1|pS_ACC_942: S254 on ABCF1
GPGTEEGGESKADDPYAHLsKKEKKKLKKQMEYERKLHHHHHH
>sp|ABCF1|pS_ACC_943: S273 on ABCF1
GPGTKKKLKKQMEYERQVAsLKAANAAENDFSVSQKLHHHHHH
>sp|ABCF1|pS_ACC_944: S287 on ABCF1
GPGTASLKAANAAENDFSVsQAEMSSRQAMLENASKLHHHHHH
>sp|ABCF1|pS_ACC_945: S595 on ABCF1
GPGTTRKQQKCRRKNQDEEsQEAPELLKRPKEYTVKLHHHHHH
>sp|ABCF1|pS_ACC_946: S621 on ABCF1
GPGTKEYTVRFTFPDPPPLsPPVLGLHGVTFGYQGKLHHHHHH
>sp|ABCF1|pS_ACC_947: S652 on ABCF1
GPGTQKPLFKNLDFGIDMDsRICIVGPNGVGKSTLKLHHHHHH
>sp|ABCF1|pS_ACC_948: S665 on ABCF1
GPGTMDSRICIVGPNGVGKsTLLLLLTGKLTPTHGKLHHHHHH
>sp|ABCF2|pS_ACC_949: S125 on ABCF2
GPGTSGRRYGLIGLNGIGKsMLLSAIGKREVPIPEKLHHHHHH
>sp|ABCF2|pS_ACC_950: S129 on ABCF2
GPGTYGLIGLNGIGKSMLLsAIGKREVPIPEHIDIKLHHHHHH
>sp|ABCF2|pS_ACC_951: S349 on ABCF2
GPGTQIAHMKNYIARFGHGsAKLARQAQSKEKTLQKLHHHHHH
>sp|ABCF2|pS_ACC_952: S512 on ABCF2
GPGTRKIIGRYGLTGKQQVsPIRNLSDGQKCRVCLKLHHHHHH
>sp|ABCF2|pS_ACC_953: S518 on ABCF2
GPGTYGLTGKQQVSPIRNLsDGQKCRVCLAWLAWQKLHHHHHH
>sp|ABCF2iso3|pS_ACC_954: S630 on ABCF2iso3
GPGTQLTKRTHNVCTLTLAsLPRPKLHHHHHH
>sp|ABCF3|pS_ACC_961: S79 on ABCF3
GPGTVCQRMYNTLRLAEPQsQGNSQVLLDAPIQLSKLHHHHHH
>sp|ABCF3|pS_ACC_962: S83 on ABCF3
GPGTMYNTLRLAEPQSQGNsQVLLDAPIQLSKITEKLHHHHHH
>sp|ABCF3|pS_ACC_955: S116 on ABCF3
GPGTDCGTKLPGLLKREQSsTVNAKKLEKAEARLKKLHHHHHH
>sp|ABCF3|pS_ACC_956: S155 on ABCF3
GPGTKDTLKTSNPLVLEEAsASQAGSRKESRLESSKLHHHHHH
>sp|ABCF3|pS_ACC_957: S157 on ABCF3
GPGTTLKTSNPLVLEEASAsQAGSRKESRLESSGKKLHHHHHH
>sp|ABCF3|pS_ACC_958: S161 on ABCF3
GPGTSNPLVLEEASASQAGsRKESRLESSGKNKSYKLHHHHHH
>sp|ABCF3|pS_ACC_959: S283 on ABCF3
GPGTERELTAQIAAGRAEGsEAAELAEIYAKLEEIKLHHHHHH
>sp|ABCF3|pS_ACC_960: S452 on ABCF3
GPGTIQVFIDRFRYNANRAsQVQSKLKMLEKLPELKLHHHHHH
>sp|ABCG1|pS_ACC_963: S105 on ABCG1
GPGTGDPMEEGYKTLLKGIsGKFNSGELVAIMGPSKLHHHHHH
>sp|ABCG2|pS_ACC_970: S50 on ABCG2
GPGTAVLSFHNICYRVKLKsGFLPCRKPVEKEILSKLHHHHHH
>sp|ABCG2|pS_ACC_964: S100 on ABCG2
GPGTGKSSLLDVLAARKDPsGLSGDVLINGAPRPAKLHHHHHH
>sp|ABCG2|pS_ACC_965: S103 on ABCG2
GPGTSLLDVLAARKDPSGLsGDVLINGAPRPANFKKLHHHHHH
>sp|ABCG2|pS_ACC_966: S143 on ABCG2
GPGTDVVMGTLTVRENLQFsAALRLATTMTNHEKNKLHHHHHH
>sp|ABCG2|pS_ACC_967: S187 on ABCG2
GPGTKVADSKVGTQFIRGVsGGERKRTSIGMELITKLHHHHHH
>sp|ABCG2|pS_ACC_968: S195 on ABCG2
GPGTTQFIRGVSGGERKRTsIGMELITDPSILFLDKLHHHHHH
>sp|ABCG2|pS_ACC_969: S353 on ABCG2
GPGTNSSFYKETKAELHQLsGGEKKKKITVFKEISKLHHHHHH
>sp|ABCG5|pS_ACC_971: S12 on ABCG5
GPGTMGDLSSLTPGGsMGLQVNRGSQSSLEGKLHHHHHH
>sp|ABCG5|pS_ACC_972: S202 on ABCG5
GPGTNYSLGGISTGERRRVsIAAQLLQDPKVMLFDKLHHHHHH
>sp|ABCG8|pS_ACC_973: S315 on ABCG8
GPGTMVQYFTAIGYPCPRYsNPADFYVDLTSIDRRKLHHHHHH
>sp|ABCG8|pS_ACC_974: S331 on ABCG8
GPGTNPADFYVDLTSIDRRsREQELATREKAQSLAKLHHHHHH
>sp|ABHD1|pS_ACC_975: S293 on ABHD1
GPGTVLQARTIRQFDERYTsVAFGYQDCVTYYKAAKLHHHHHH
>sp|ABHD10|pS_ACC_976: S17 on ABHD10
GPGTAVARLAAVAAWVPCRsWGWAAVPFGPHRGLSKLHHHHHH
>sp|ABHD10|pS_ACC_977: S32 on ABHD10
GPGTSWGWAAVPFGPHRGLsVLLARIPQRAPRWLPKLHHHHHH
>sp|ABHD10|pS_ACC_978: S75 on ABHD10
GPGTRPDLPNLAYKKLKGKsPGIIFIPGYLSYMNGKLHHHHHH
>sp|ABHD11|pS_ACC_979: S9 on ABHD11
GPGTMRAGQQLAsMLRWTRAWRLPREGLKLHHHHHH
>sp|ABHD12|pS_ACC_980: S235 on ABHD12
GPGTMTYDALHVFDWIKARsGDNPVYIWGHSLGTGKLHHHHHH
>sp|ABHD12|pS_ACC_981: S246 on ABHD12
GPGTIKARSGDNPVYIWGHsLGTGVATNLVRRLCEKLHHHHHH
>sp|ABHD14B|pS_ACC_982: S91 on ABHD14B
GPGTKEAAAPAPIGELAPGsFLAAVVDALELGPPVKLHHHHHH
>sp|ABHD15|pS_ACC_983: S203 on ABHD15
GPGTPVIFHRRGHHGCPLVsPRLQPFGDPSDLKEAKLHHHHHH
>sp|ABHD15|pS_ACC_984: S434 on ABHD15
GPGTFRTEERIKGLSRHRAsFLGGRRRGGALQRREKLHHHHHH
>sp|ABHD17A|pS_ACC_986: S5 on ABHD17A
GPGTMNGLsLSELCCLFCCPPCPGKLHHHHHH
>sp|ABHD17A|pS_ACC_987: S7 on ABHD17A
GPGTMNGLSLsELCCLFCCPPCPGRIKLHHHHHH
>sp|ABHD17A|pS_ACC_985: S307 on ABHD17A
GPGTQYLERLRRFISQELPsQRAKLHHHHHH
>sp|ABHD2|pS_ACC_988: S49 on ABHD2
GPGTNLKSPTAPPDLYFQDsGLSRFLLKSCPLLTKKLHHHHHH
>sp|ABHD2|pS_ACC_989: S52 on ABHD2
GPGTSPTAPPDLYFQDSGLsRFLLKSCPLLTKEYIKLHHHHHH
>sp|ABHD4|pS_ACC_990: S146 on ABHD4
GPGTWRETMGIPSMILLGHsLGGFLATSYSIKYPDKLHHHHHH
>sp|ABHD8|pS_ACC_991: S138 on ABHD8
GPGTDPAGSDGRLAPGSAGsGSGSGSGGRRRRARRKLHHHHHH
>sp|ABHD8|pS_ACC_992: S142 on ABHD8
GPGTSDGRLAPGSAGSGSGsGSGGRRRRARRPKRTKLHHHHHH
>sp|ABHD8|pS_ACC_993: S144 on ABHD8
GPGTGRLAPGSAGSGSGSGsGGRRRRARRPKRTIHKLHHHHHH
>sp|Abi-1|pS_ACC_994: S183 on Abi-1
GPGTTGTLSRTNPPTQKPPsPPMSGRGTLGRNTPYKLHHHHHH
>sp|Abi-1|pS_ACC_995: S187 on Abi-1
GPGTSRTNPPTQKPPSPPMsGRGTLGRNTPYKTLEKLHHHHHH
>sp|Abi-1|pS_ACC_996: S216 on Abi-1
GPGTLEPVKPPTVPNDYMTsPARLGSQHSPGRTASKLHHHHHH
>sp|Abi-1|pS_ACC_997: S222 on Abi-1
GPGTPTVPNDYMTSPARLGsQHSPGRTASLNQRPRKLHHHHHH
>sp|Abi-1|pS_ACC_998: S225 on Abi-1
GPGTPNDYMTSPARLGSQHsPGRTASLNQRPRTHSKLHHHHHH
>sp|Abi-1|pS_ACC_999: S231 on Abi-1
GPGTSPARLGSQHSPGRTAsLNQRPRTHSGSSGGSKLHHHHHH
>sp|Abi-1|pS_ACC_1000: S240 on Abi-1
GPGTSPGRTASLNQRPRTHsGSSGGSGSRENSGSSKLHHHHHH
>sp|Abi-1|pS_ACC_1001: S242 on Abi-1
GPGTGRTASLNQRPRTHSGsSGGSGSRENSGSSSIKLHHHHHH
>sp|Abi-1|pS_ACC_1002: S243 on Abi-1
GPGTRTASLNQRPRTHSGSsGGSGSRENSGSSSIGKLHHHHHH
>sp|Abi-1|pS_ACC_1003: S248 on Abi-1
GPGTNQRPRTHSGSSGGSGsRENSGSSSIGIPIAVKLHHHHHH
>sp|Abi-1|pS_ACC_1004: S267 on Abi-1
GPGTSGSSSIGIPIAVPTPsPPTIGPENISVPPPSKLHHHHHH
>sp|Abi-1|pS_ACC_1005: S327 on Abi-1
GPGTGTMTRQISRHNSTTSsTSSGGYRRTPSVTAQKLHHHHHH
>sp|Abi-1|pS_ACC_1006: S329 on Abi-1
GPGTMTRQISRHNSTTSSTsSGGYRRTPSVTAQFSKLHHHHHH
>sp|Abi-1|pS_ACC_1007: S330 on Abi-1
GPGTTRQISRHNSTTSSTSsGGYRRTPSVTAQFSAKLHHHHHH
>sp|Abi-1|pS_ACC_1008: S361 on Abi-1
GPGTQPHVNGGPLYSQNSIsIAPPPPPMPQLTPQIKLHHHHHH
>sp|Abi-1|pS_ACC_1009: S392 on Abi-1
GPGTPLTGFVARVQENIADsPTPPPPPPPDDIPMFKLHHHHHH
>sp|Abi-1|pS_ACC_1010: S410 on Abi-1
GPGTPPPPPPPDDIPMFDDsPPPPPPPPVDYEDEEKLHHHHHH
>sp|Abi-1|pS_ACC_1011: S502 on Abi-1
GPGTVCNRVTGLFPGNYVEsIMHYTDKLHHHHHH
>sp|Abi-1iso11|pS_ACC_1012: S108 on Abi-1iso11
GPGTKAKHGNNQPARTGTLsRTNPPTQKPPSPPMSKLHHHHHH
>sp|Abi-1iso2|pS_ACC_1013: S241 on Abi-1iso2
GPGTSLNQRPRTHSGSSGGsGSRENSGSSSIGIPIKLHHHHHH
>sp|Abi-1iso2|pS_ACC_1014: S276 on Abi-1iso2
GPGTLPVSTVIAAPGSAPGsQYGTMTRQISRHNSTKLHHHHHH
>sp|Abi-1iso3|pS_ACC_1015: S252 on Abi-1iso3
GPGTRTHSGSSGGSGSRENsGSSSIGIPIAVPTPSKLHHHHHH
>sp|Abi-1iso3|pS_ACC_1016: S254 on Abi-1iso3
GPGTHSGSSGGSGSRENSGsSSIGIPIAVPTPSPPKLHHHHHH
>sp|Abi-1iso3|pS_ACC_1017: S255 on Abi-1iso3
GPGTSGSSGGSGSRENSGSsSIGIPIAVPTPSPPTKLHHHHHH
>sp|Abi-1iso3|pS_ACC_1018: S267 on Abi-1iso3
GPGTSGSSSIGIPIAVPTPsPPTIGPAAPGSAPGSKLHHHHHH
>sp|Abi-1iso3|pS_ACC_1019: S278 on Abi-1iso3
GPGTVPTPSPPTIGPAAPGsAPGSQYGTMTRQISRKLHHHHHH
>sp|Abi-1iso3|pS_ACC_1020: S292 on Abi-1iso3
GPGTGSAPGSQYGTMTRQIsRHNSTTSSTSSGGYRKLHHHHHH
>sp|Abi-1iso3|pS_ACC_1021: S296 on Abi-1iso3
GPGTGSQYGTMTRQISRHNsTTSSTSSGGYRRTPSKLHHHHHH
>sp|Abi-1iso3|pS_ACC_1022: S299 on Abi-1iso3
GPGTYGTMTRQISRHNSTTsSTSSGGYRRTPSVTAKLHHHHHH
>sp|Abi-1iso3|pS_ACC_1023: S311 on Abi-1iso3
GPGTSTTSSTSSGGYRRTPsVTAQFSAQPHVNGGPKLHHHHHH
>sp|Abi-2|pS_ACC_1024: S183 on Abi-2
GPGTMGGLPRTTPPTQKPPsPPMSGKGTLGRHSPYKLHHHHHH
>sp|Abi-2|pS_ACC_1025: S187 on Abi-2
GPGTPRTTPPTQKPPSPPMsGKGTLGRHSPYRTLEKLHHHHHH
>sp|Abi-2|pS_ACC_1026: S196 on Abi-2
GPGTPPSPPMSGKGTLGRHsPYRTLEPVRPPVVPNKLHHHHHH
>sp|Abi-2|pS_ACC_1027: S216 on Abi-2
GPGTLEPVRPPVVPNDYVPsPTRNMAPSQQSPVRTKLHHHHHH
>sp|Abi-2|pS_ACC_1028: S224 on Abi-2
GPGTVPNDYVPSPTRNMAPsQQSPVRTASVNQRNRKLHHHHHH
>sp|Abi-2|pS_ACC_1029: S227 on Abi-2
GPGTDYVPSPTRNMAPSQQsPVRTASVNQRNRTYSKLHHHHHH
>sp|Abi-2|pS_ACC_1030: S233 on Abi-2
GPGTTRNMAPSQQSPVRTAsVNQRNRTYSSSGSSGKLHHHHHH
>sp|Abi-2|pS_ACC_1031: S244 on Abi-2
GPGTVRTASVNQRNRTYSSsGSSGGSHPSSRSSSRKLHHHHHH
>sp|Abi-2|pS_ACC_1032: S253 on Abi-2
GPGTNRTYSSSGSSGGSHPsSRSSSRENSGSGSVGKLHHHHHH
>sp|Abi-2|pS_ACC_1033: S368 on Abi-2
GPGTMNRPASRHTPPTIGGsLPYRRPPSITSQTSLKLHHHHHH
>sp|Abi-2|pS_ACC_1034: S376 on Abi-2
GPGTTPPTIGGSLPYRRPPsITSQTSLQNQMNGGPKLHHHHHH
>sp|Abi-2iso2|pS_ACC_1035: S236 on Abi-2iso2
GPGTSPVRTASVNQRNRTYsSSGSSGGSHPSSRSSKLHHHHHH
>sp|Abi-2iso2|pS_ACC_1036: S274 on Abi-2iso2
GPGTGSVGVPIAVPTPSPPsVFPGHPVQFYSMNRPKLHHHHHH
>sp|Abi-2iso2|pS_ACC_1037: S285 on Abi-2iso2
GPGTVVSSTPPTGHPVQFYsMNRPASRHTPPTIGGKLHHHHHH
>sp|ABI3|pS_ACC_1038: S170 on ABI3
GPGTDLSTQLSRTGTLSRKsIKAPATPASATLGRPKLHHHHHH
>sp|ABI3|pS_ACC_1039: S210 on ABI3
GPGTPVVPDGRLSAASSAFsLASAGSAEGVGGAPTKLHHHHHH
>sp|ABI3|pS_ACC_1040: S216 on ABI3
GPGTRLSAASSAFSLASAGsAEGVGGAPTPKGQAAKLHHHHHH
>sp|ABI3|pS_ACC_1041: S263 on ABI3
GPGTAAVEVFQRPPTLEELsPPPPDEELPLPLDLPKLHHHHHH
>sp|ABI3|pS_ACC_1042: S342 on ABI3
GPGTLSFSEGTVICVTRRYsDGWCEGVSSEGTGFFKLHHHHHH
>sp|ABI3|pS_ACC_1043: S365 on ABI3
GPGTSSEGTGFFPGNYVEPsCKLHHHHHH
>sp|ABI3BP|pS_ACC_1044: S116 on ABI3BP
GPGTIVVRPAPPPSQKKSCsGKTRSRKPLQLVVGTKLHHHHHH
>sp|ABI3BP|pS_ACC_1045: S417 on ABI3BP
GPGTEISDSYTATSDRILDsIPPKTSRTLEQPRATKLHHHHHH
>sp|ABI3BP|pS_ACC_1046: S468 on ABI3BP
GPGTMQPTTPAPQQTTSIPsTPKRRPRPKPPRTKPKLHHHHHH
>sp|ABI3BP|pS_ACC_1047: S488 on ABI3BP
GPGTRPRPKPPRTKPERTTsAGTITPKISKSPEPTKLHHHHHH
>sp|ABI3BP|pS_ACC_1048: S497 on ABI3BP
GPGTKPERTTSAGTITPKIsKSPEPTWTTPAPGKTKLHHHHHH
>sp|ABI3BP|pS_ACC_1049: S772 on ABI3BP
GPGTLERIETDIKQPTVPAsGEELENITDFSSSPTKLHHHHHH
>sp|ABI3BPiso4|pS_ACC_1050: S185 on ABI3BPiso4
GPGTVPATVLEPVTLRPEAsTTLASKTSQRTRRPRKLHHHHHH
>sp|ABI3BPiso4|pS_ACC_1051: S401 on ABI3BPiso4
GPGTGVKQAPRPSGADRNVsVDSTHPTKKPGTRRPKLHHHHHH
>sp|ABI3BPiso4|pS_ACC_1052: S404 on ABI3BPiso4
GPGTQAPRPSGADRNVSVDsTHPTKKPGTRRPPLPKLHHHHHH
>sp|Abl|pS_ACC_1060: S43 on Abl
GPGTALQRPVASDFEPQGLsEAARWNSKENLLAGPKLHHHHHH
>sp|Abl|pS_ACC_1062: S50 on Abl
GPGTSDFEPQGLSEAARWNsKENLLAGPSENDPNLKLHHHHHH
>sp|Abl|pS_ACC_1054: S113 on Abl
GPGTEWCEAQTKNGQGWVPsNYITPVNSLEKHSWYKLHHHHHH
>sp|Abl|pS_ACC_1055: S142 on Abl
GPGTWYHGPVSRNAAEYLLsSGINGSFLVRESESSKLHHHHHH
>sp|Abl|pS_ACC_1056: S180 on Abl
GPGTLRYEGRVYHYRINTAsDGKLYVSSESRFNTLKLHHHHHH
>sp|Abl|pS_ACC_1057: S187 on Abl
GPGTYHYRINTASDGKLYVsSESRFNTLAELVHHHKLHHHHHH
>sp|Abl|pS_ACC_1058: S229 on Abl
GPGTHYPAPKRNKPTVYGVsPNYDKWEMERTDITMKLHHHHHH
>sp|Abl|pS_ACC_1059: S265 on Abl
GPGTGGQYGEVYEGVWKKYsLTVAVKTLKEDTMEVKLHHHHHH
>sp|Abl|pS_ACC_1061: S446 on Abl
GPGTEIATYGMSPYPGIDLsQVYELLEKDYRMERPKLHHHHHH
>sp|Abl|pS_ACC_1063: S535 on Abl
GPGTSTLLQAPELPTKTRTsRRAAEHRDTTDVPEMKLHHHHHH
>sp|Abl|pS_ACC_1064: S559 on Abl
GPGTTTDVPEMPHSKGQGEsDPLDHEPAVSPLLPRKLHHHHHH
>sp|Abl|pS_ACC_1065: S569 on Abl
GPGTKGQGESDPLDHEPAVsPLLPRKERGPPEGGLKLHHHHHH
>sp|Abl|pS_ACC_1066: S618 on Abl
GPGTLIKKKKKTAPTPPKRsSSFREMDGQPERRGAKLHHHHHH
>sp|Abl|pS_ACC_1067: S619 on Abl
GPGTIKKKKKTAPTPPKRSsSFREMDGQPERRGAGKLHHHHHH
>sp|Abl|pS_ACC_1068: S659 on Abl
GPGTGALAFTPLDTADPAKsPKPSNGAGVPNGALRKLHHHHHH
>sp|Abl|pS_ACC_1069: S676 on Abl
GPGTKPSNGAGVPNGALREsGGSGFRSPHLWKKSSKLHHHHHH
>sp|Abl|pS_ACC_1070: S690 on Abl
GPGTESGGSGFRSPHLWKKsSTLTSSRLATGEEEGKLHHHHHH
>sp|Abl|pS_ACC_1071: S696 on Abl
GPGTFRSPHLWKKSSTLTSsRLATGEEEGGGSSSKKLHHHHHH
>sp|Abl|pS_ACC_1072: S708 on Abl
GPGTLTSSRLATGEEEGGGsSSKRFLRSCSASCVPKLHHHHHH
>sp|Abl|pS_ACC_1073: S709 on Abl
GPGTTSSRLATGEEEGGGSsSKRFLRSCSASCVPHKLHHHHHH
>sp|Abl|pS_ACC_1074: S710 on Abl
GPGTSSRLATGEEEGGGSSsKRFLRSCSASCVPHGKLHHHHHH
>sp|Abl|pS_ACC_1075: S805 on Abl
GPGTNEEAADEVFKDIMESsPGSSPPNLTPKPLRRKLHHHHHH
>sp|Abl|pS_ACC_1076: S808 on Abl
GPGTAADEVFKDIMESSPGsSPPNLTPKPLRRQVTKLHHHHHH
>sp|Abl|pS_ACC_1077: S809 on Abl
GPGTADEVFKDIMESSPGSsPPNLTPKPLRRQVTVKLHHHHHH
>sp|Abl|pS_ACC_1078: S855 on Abl
GPGTSALGTPAAAEPVTPTsKAGSGAPGGTSKGPAKLHHHHHH
>sp|Abl|pS_ACC_1079: S884 on Abl
GPGTPAEESRVRRHKHSSEsPGRDKGKLSRLKPAPKLHHHHHH
>sp|Abl|pS_ACC_1080: S917 on Abl
GPGTPPAASAGKAGGKPSQsPSQEAAGEAVLGAKTKLHHHHHH
>sp|Abl|pS_ACC_1081: S919 on Abl
GPGTAASAGKAGGKPSQSPsQEAAGEAVLGAKTKAKLHHHHHH
>sp|Abl|pS_ACC_1082: S949 on Abl
GPGTATSLVDAVNSDAAKPsQPGEGLKKPVLPATPKLHHHHHH
>sp|Abl|pS_ACC_1083: S977 on Abl
GPGTATPKPQSAKPSGTPIsPAPVPSTLPSASSALKLHHHHHH
>sp|Abl|pS_ACC_1053: S1106 on Abl
GPGTENNLRELQICPATAGsGPAATQDFSKLLSSVKLHHHHHH
>sp|abLIM|pS_ACC_1087: S28 on abLIM
GPGTLCSSEKSKVTSSERTsARGSNRKRLIVEDRRKLHHHHHH
>sp|abLIM|pS_ACC_1085: S215 on abLIM
GPGTNGRDCLCQLCAQPMSsSPKETTFSSNCAGCGKLHHHHHH
>sp|abLIM|pS_ACC_1086: S216 on abLIM
GPGTGRDCLCQLCAQPMSSsPKETTFSSNCAGCGRKLHHHHHH
>sp|abLIM|pS_ACC_1088: S352 on abLIM
GPGTKQSTKTEEKLRPTRTsSESIYSRPGSSIPGSKLHHHHHH
>sp|abLIM|pS_ACC_1089: S353 on abLIM
GPGTQSTKTEEKLRPTRTSsESIYSRPGSSIPGSPKLHHHHHH
>sp|abLIM|pS_ACC_1090: S355 on abLIM
GPGTTKTEEKLRPTRTSSEsIYSRPGSSIPGSPGHKLHHHHHH
>sp|abLIM|pS_ACC_1091: S358 on abLIM
GPGTEEKLRPTRTSSESIYsRPGSSIPGSPGHTIYKLHHHHHH
>sp|abLIM|pS_ACC_1092: S362 on abLIM
GPGTRPTRTSSESIYSRPGsSIPGSPGHTIYAKVDKLHHHHHH
>sp|abLIM|pS_ACC_1093: S363 on abLIM
GPGTPTRTSSESIYSRPGSsIPGSPGHTIYAKVDNKLHHHHHH
>sp|abLIM|pS_ACC_1094: S367 on abLIM
GPGTSSESIYSRPGSSIPGsPGHTIYAKVDNEILDKLHHHHHH
>sp|abLIM|pS_ACC_1095: S412 on abLIM
GPGTDIERPDLITYEPFYTsGYDDKQERQSLGESPKLHHHHHH
>sp|abLIM|pS_ACC_1096: S422 on abLIM
GPGTEPFYTSGYDDKQERQsLGESPRTLSPTPSAEKLHHHHHH
>sp|abLIM|pS_ACC_1097: S426 on abLIM
GPGTTSGYDDKQERQSLGEsPRTLSPTPSAEGYQDKLHHHHHH
>sp|abLIM|pS_ACC_1098: S431 on abLIM
GPGTDKQERQSLGESPRTLsPTPSAEGYQDVRDRMKLHHHHHH
>sp|abLIM|pS_ACC_1099: S435 on abLIM
GPGTRQSLGESPRTLSPTPsAEGYQDVRDRMIHRSKLHHHHHH
>sp|abLIM|pS_ACC_1100: S450 on abLIM
GPGTSAEGYQDVRDRMIHRsTSQGSINSPVYSRHSKLHHHHHH
>sp|abLIM|pS_ACC_1101: S452 on abLIM
GPGTEGYQDVRDRMIHRSTsQGSINSPVYSRHSYTKLHHHHHH
>sp|abLIM|pS_ACC_1102: S455 on abLIM
GPGTQDVRDRMIHRSTSQGsINSPVYSRHSYTPTTKLHHHHHH
>sp|abLIM|pS_ACC_1103: S458 on abLIM
GPGTRDRMIHRSTSQGSINsPVYSRHSYTPTTSRSKLHHHHHH
>sp|abLIM|pS_ACC_1104: S462 on abLIM
GPGTIHRSTSQGSINSPVYsRHSYTPTTSRSPQHFKLHHHHHH
>sp|abLIM|pS_ACC_1105: S538 on abLIM
GPGTRKPPIYKQHAALAAQsKSSEDIIKFSKFPAAKLHHHHHH
>sp|abLIM|pS_ACC_1106: S540 on abLIM
GPGTPPIYKQHAALAAQSKsSEDIIKFSKFPAAQAKLHHHHHH
>sp|abLIM|pS_ACC_1107: S541 on abLIM
GPGTPIYKQHAALAAQSKSsEDIIKFSKFPAAQAPKLHHHHHH
>sp|abLIM|pS_ACC_1108: S586 on abLIM
GPGTGPPSFAVVGPDMKRRsSGREEDDEELLRRRQKLHHHHHH
>sp|abLIM|pS_ACC_1109: S636 on abLIM
GPGTEEMEKESRERSSLLAsRYDSPINSASHIPSSKLHHHHHH
>sp|abLIM|pS_ACC_1110: S640 on abLIM
GPGTKESRERSSLLASRYDsPINSASHIPSSKTASKLHHHHHH
>sp|abLIM|pS_ACC_1111: S644 on abLIM
GPGTERSSLLASRYDSPINsASHIPSSKTASLPGYKLHHHHHH
>sp|abLIM|pS_ACC_1112: S646 on abLIM
GPGTSSLLASRYDSPINSAsHIPSSKTASLPGYGRKLHHHHHH
>sp|abLIM|pS_ACC_1113: S651 on abLIM
GPGTSRYDSPINSASHIPSsKTASLPGYGRNGLHRKLHHHHHH
>sp|abLIM|pS_ACC_1114: S655 on abLIM
GPGTSPINSASHIPSSKTAsLPGYGRNGLHRPVSTKLHHHHHH
>sp|abLIM|pS_ACC_1115: S669 on abLIM
GPGTASLPGYGRNGLHRPVsTDFAQYNSYGDVSGGKLHHHHHH
>sp|abLIM|pS_ACC_1116: S677 on abLIM
GPGTNGLHRPVSTDFAQYNsYGDVSGGVRDYQTLPKLHHHHHH
>sp|abLIM|pS_ACC_1117: S706 on abLIM
GPGTLPDGHMPAMRMDRGVsMPNMLEPKIFPYEMLKLHHHHHH
>sp|abLIM2|pS_ACC_1126: S12 on abLIM2
GPGTMSAVSQPQAAPsPLEKSPSTAILCNTCKLHHHHHH
>sp|abLIM2|pS_ACC_1127: S17 on abLIM2
GPGTSAVSQPQAAPSPLEKsPSTAILCNTCGNVCKKLHHHHHH
>sp|abLIM2|pS_ACC_1128: S279 on abLIM2
GPGTRQAARTEDRNKETRTsSESIISVPASSTSGSKLHHHHHH
>sp|abLIM2|pS_ACC_1129: S282 on abLIM2
GPGTARTEDRNKETRTSSEsIISVPASSTSGSPSRKLHHHHHH
>sp|abLIM2|pS_ACC_1130: S292 on abLIM2
GPGTRTSSESIISVPASSTsGSPSRVIYAKLGGEIKLHHHHHH
>sp|abLIM2|pS_ACC_1131: S294 on abLIM2
GPGTSSESIISVPASSTSGsPSRVIYAKLGGEILDKLHHHHHH
>sp|abLIM2|pS_ACC_1132: S332 on abLIM2
GPGTPKSKAIYDIDRPDMIsYSPYISHSAGDRQSYKLHHHHHH
>sp|abLIM2|pS_ACC_1133: S363 on abLIM2
GPGTGEGDQDDRSYKQCRTsSPSSTGSVSLGRYTPKLHHHHHH
>sp|abLIM2|pS_ACC_1134: S364 on abLIM2
GPGTEGDQDDRSYKQCRTSsPSSTGSVSLGRYTPTKLHHHHHH
>sp|abLIM2|pS_ACC_1135: S366 on abLIM2
GPGTDQDDRSYKQCRTSSPsSTGSVSLGRYTPTSRKLHHHHHH
>sp|abLIM2|pS_ACC_1136: S367 on abLIM2
GPGTQDDRSYKQCRTSSPSsTGSVSLGRYTPTSRSKLHHHHHH
>sp|abLIM2|pS_ACC_1137: S372 on abLIM2
GPGTYKQCRTSSPSSTGSVsLGRYTPTSRSPQHYSKLHHHHHH
>sp|abLIM2|pS_ACC_1138: S446 on abLIM2
GPGTIYRKPPIYRQHAARRsDGEDGSLDQDNRKKSKLHHHHHH
>sp|abLIM2|pS_ACC_1139: S452 on abLIM2
GPGTIYRQHAARRSDGEDGsLDQDNRKKSSWLMLKKLHHHHHH
>sp|abLIM2|pS_ACC_1140: S476 on abLIM2
GPGTSSWLMLKGDADTRTNsPDLDTQSLSHSSGTDKLHHHHHH
>sp|abLIM2|pS_ACC_1141: S487 on abLIM2
GPGTTRTNSPDLDTQSLSHsSGTDRDPLQRMAGDSKLHHHHHH
>sp|abLIM2|pS_ACC_1142: S502 on abLIM2
GPGTSSGTDRDPLQRMAGDsFHSRFPYSKSDPLPGKLHHHHHH
>sp|abLIM2|pS_ACC_1143: S505 on abLIM2
GPGTTDRDPLQRMAGDSFHsRFPYSKSDPLPGHGKKLHHHHHH
>sp|abLIM2iso3|pS_ACC_1144: S367 on abLIM2iso3
GPGTAGDRQSYGEGDQDDRsYKQCRTSSPSSTGSVKLHHHHHH
>sp|abLIM3|pS_ACC_1145: S109 on abLIM3
GPGTISALGRTYHPKCFVCsLCRKPFPIGDKVTFSKLHHHHHH
>sp|abLIM3|pS_ACC_1146: S163 on abLIM3
GPGTPSHCAGCKEEIKHGQsLLALDKQWHVSCFKCKLHHHHHH
>sp|abLIM3|pS_ACC_1147: S218 on abLIM3
GPGTHAQFGIKCETCDRYIsGRVLEAGGKHYHPTCKLHHHHHH
>sp|abLIM3|pS_ACC_1148: S277 on abLIM3
GPGTKQAARAEKKLKHRRTsETSISPPGSSIGSPNKLHHHHHH
>sp|abLIM3|pS_ACC_1149: S280 on abLIM3
GPGTARAEKKLKHRRTSETsISPPGSSIGSPNRVIKLHHHHHH
>sp|abLIM3|pS_ACC_1150: S282 on abLIM3
GPGTAEKKLKHRRTSETSIsPPGSSIGSPNRVICAKLHHHHHH
>sp|abLIM3|pS_ACC_1151: S286 on abLIM3
GPGTLKHRRTSETSISPPGsSIGSPNRVICAKVDNKLHHHHHH
>sp|abLIM3|pS_ACC_1152: S287 on abLIM3
GPGTKHRRTSETSISPPGSsIGSPNRVICAKVDNEKLHHHHHH
>sp|abLIM3|pS_ACC_1153: S290 on abLIM3
GPGTRTSETSISPPGSSIGsPNRVICAKVDNEILNKLHHHHHH
>sp|abLIM3|pS_ACC_1154: S372 on abLIM3
GPGTSQDIYENLDLRQRRAsSPGYIDSPTYSRQGMKLHHHHHH
>sp|abLIM3|pS_ACC_1155: S373 on abLIM3
GPGTQDIYENLDLRQRRASsPGYIDSPTYSRQGMSKLHHHHHH
>sp|abLIM3|pS_ACC_1156: S379 on abLIM3
GPGTLDLRQRRASSPGYIDsPTYSRQGMSPTFSRSKLHHHHHH
>sp|abLIM3|pS_ACC_1157: S383 on abLIM3
GPGTQRRASSPGYIDSPTYsRQGMSPTFSRSPHHYKLHHHHHH
>sp|abLIM3|pS_ACC_1158: S388 on abLIM3
GPGTSPGYIDSPTYSRQGMsPTFSRSPHHYYRSGPKLHHHHHH
>sp|abLIM3|pS_ACC_1159: S409 on abLIM3
GPGTSPHHYYRSGPESGRSsPYHSQLDVRSSTPTSKLHHHHHH
>sp|abLIM3|pS_ACC_1160: S462 on abLIM3
GPGTYKRHGDLSTATKSKTsEDISQTSKYSPIYSPKLHHHHHH
>sp|abLIM3|pS_ACC_1161: S466 on abLIM3
GPGTGDLSTATKSKTSEDIsQTSKYSPIYSPDPYYKLHHHHHH
>sp|abLIM3|pS_ACC_1162: S469 on abLIM3
GPGTSTATKSKTSEDISQTsKYSPIYSPDPYYASEKLHHHHHH
>sp|abLIM3|pS_ACC_1163: S476 on abLIM3
GPGTTSEDISQTSKYSPIYsPDPYYASESEYWTYHKLHHHHHH
>sp|abLIM3|pS_ACC_1164: S483 on abLIM3
GPGTTSKYSPIYSPDPYYAsESEYWTYHGSPKVPRKLHHHHHH
>sp|abLIM3|pS_ACC_1165: S493 on abLIM3
GPGTDPYYASESEYWTYHGsPKVPRARRFSSGGEEKLHHHHHH
>sp|abLIM3|pS_ACC_1166: S503 on abLIM3
GPGTWTYHGSPKVPRARRFsSGGEEDDFDRSMHKLKLHHHHHH
>sp|abLIM3|pS_ACC_1167: S504 on abLIM3
GPGTTYHGSPKVPRARRFSsGGEEDDFDRSMHKLQKLHHHHHH
>sp|abLIM3|pS_ACC_1168: S514 on abLIM3
GPGTARRFSSGGEEDDFDRsMHKLQSGIGRLILKEKLHHHHHH
>sp|abLIM3|pS_ACC_1169: S536 on abLIM3
GPGTGIGRLILKEEMKARSsSYADPWTPPRSSTSSKLHHHHHH
>sp|abLIM3|pS_ACC_1170: S563 on abLIM3
GPGTSTSSREALHTAGYEMsLNGSPRSHYLADSDPKLHHHHHH
>sp|abLIM3|pS_ACC_1171: S567 on abLIM3
GPGTREALHTAGYEMSLNGsPRSHYLADSDPLISKKLHHHHHH
>sp|abLIM3|pS_ACC_1172: S576 on abLIM3
GPGTEMSLNGSPRSHYLADsDPLISKSASLPAYRRKLHHHHHH
>sp|abLIM3|pS_ACC_1173: S581 on abLIM3
GPGTGSPRSHYLADSDPLIsKSASLPAYRRNGLHRKLHHHHHH
>sp|abLIM3|pS_ACC_1174: S585 on abLIM3
GPGTSHYLADSDPLISKSAsLPAYRRNGLHRTPSAKLHHHHHH
>sp|abLIM3|pS_ACC_1175: S599 on abLIM3
GPGTASLPAYRRNGLHRTPsADLFHYDSMNAVNWGKLHHHHHH
>sp|abLIMiso5|pS_ACC_1120: S39 on abLIMiso5
GPGTTKTEEKLRLPNIRRSsSDFFYSKSLIRRTGRKLHHHHHH
>sp|abLIMiso5|pS_ACC_1121: S40 on abLIMiso5
GPGTKTEEKLRLPNIRRSSsDFFYSKSLIRRTGRSKLHHHHHH
>sp|abLIMiso5|pS_ACC_1122: S45 on abLIMiso5
GPGTLRLPNIRRSSSDFFYsKSLIRRTGRSPSLQPKLHHHHHH
>sp|abLIMiso5|pS_ACC_1123: S55 on abLIMiso5
GPGTSDFFYSKSLIRRTGRsPSLQPTRTSSESIYSKLHHHHHH
>sp|abLIMiso5|pS_ACC_1124: S64 on abLIMiso5
GPGTIRRTGRSPSLQPTRTsSESIYSRPGSSIPGSKLHHHHHH
>sp|abLIMiso5|pS_ACC_1125: S65 on abLIMiso5
GPGTRRTGRSPSLQPTRTSsESIYSRPGSSIPGSPKLHHHHHH
>sp|abLIMiso5|pS_ACC_1118: S185 on abLIMiso5
GPGTSPVYSRHSYTPTTSRsPQHFHRPGNEPSSGRKLHHHHHH
>sp|abLIMiso5|pS_ACC_1119: S264 on abLIMiso5
GPGTPPSFAVVGPDMKRRSsGREEDDEELLRRRQLKLHHHHHH
>sp|Abliso2|pS_ACC_1084: S16 on Abliso2
GPGTMGQQPGKVLGDQRRPsLPALHFIKGAGKKESKLHHHHHH
>sp|ABP1|pS_ACC_1176: S284 on ABP1
GPGTGGKGHDSTEEPPLFSsHKPRGDFPSPIHVSGKLHHHHHH
>sp|ABR|pS_ACC_1177: S246 on ABR
GPGTTMEALLYKPIDRVTRsTLVLHDLLKHTPVDHKLHHHHHH
>sp|ABR|pS_ACC_1178: S366 on ABR
GPGTPLADLVFPSPEESEAsPQVHPFPDHELEDMKKLHHHHHH
>sp|ABR|pS_ACC_1179: S632 on ABR
GPGTGIKVEFSMKFTSRDMsLKRTPSKKQTGVFGVKLHHHHHH
>sp|ABR|pS_ACC_1180: S638 on ABR
GPGTSMKFTSRDMSLKRTPsKKQTGVFGVKISVVTKLHHHHHH
>sp|ABR|pS_ACC_1181: S650 on ABR
GPGTRTPSKKQTGVFGVKIsVVTKRERSKVPYIVRKLHHHHHH
>sp|ABRA|pS_ACC_1182: S28 on ABRA
GPGTAKSALRKIRTATLVIsLARGWQQWANENSIRKLHHHHHH
>sp|ABRA|pS_ACC_1183: S344 on ABRA
GPGTIQVTFGDLFDRYVRIsDKVVGILMRARKHGLKLHHHHHH
>sp|Abraxas|pS_ACC_1190: S90 on Abraxas
GPGTNSSGEVNEQALKKILsNVKKNVVGWYKFRRHKLHHHHHH
>sp|Abraxas|pS_ACC_1184: S336 on Abraxas
GPGTDNLTLMVEHTDIPEAsPASTPQIIKHKALDLKLHHHHHH
>sp|Abraxas|pS_ACC_1185: S383 on Abraxas
GPGTKRSKADTGSSNQDKAsKMSSPETDEEIEKMKKLHHHHHH
>sp|Abraxas|pS_ACC_1186: S386 on Abraxas
GPGTKADTGSSNQDKASKMsSPETDEEIEKMKGFGKLHHHHHH
>sp|Abraxas|pS_ACC_1187: S387 on Abraxas
GPGTADTGSSNQDKASKMSsPETDEEIEKMKGFGEKLHHHHHH
>sp|Abraxas|pS_ACC_1188: S404 on Abraxas
GPGTETDEEIEKMKGFGEYsRSPTFKLHHHHHH
>sp|Abraxas|pS_ACC_1189: S406 on Abraxas
GPGTDEEIEKMKGFGEYSRsPTFKLHHHHHH
>sp|ABT1|pS_ACC_1196: S32 on ABT1
GPGTEGTEQTLDAEEEQEEsEEAACGSKKRVVPGIKLHHHHHH
>sp|ABT1|pS_ACC_1191: S136 on ABT1
GPGTVAASLHNTPMGARRRsPFRYDLWNLKYLHRFKLHHHHHH
>sp|ABT1|pS_ACC_1192: S188 on ABT1
GPGTAEVAQAKRETDFYLQsVERGQRFLAADGDPAKLHHHHHH
>sp|ABT1|pS_ACC_1193: S260 on ABT1
GPGTSNKGLLARIFGAPPPsESMEGPSLVRDSKLHHHHHH
>sp|ABT1|pS_ACC_1194: S262 on ABT1
GPGTKGLLARIFGAPPPSEsMEGPSLVRDSKLHHHHHH
>sp|ABT1|pS_ACC_1195: S267 on ABT1
GPGTRIFGAPPPSESMEGPsLVRDSKLHHHHHH
>sp|ABTB2|pS_ACC_1199: S37 on ABTB2
GPGTGAGDSCRSLSLSSSKsNSQALNSSAQQHRGAKLHHHHHH
>sp|ABTB2|pS_ACC_1197: S183 on ABTB2
GPGTWALAESCALAAVKALsLYSMSAGDGLRRGKSKLHHHHHH
>sp|ABTB2|pS_ACC_1198: S365 on ABTB2
GPGTAMHHMQGRHPLCPGAsPARQARQPPQPITWSKLHHHHHH
>sp|ABTB2|pS_ACC_1200: S398 on ABTB2
GPGTALHTLYYFLRCPQMEsMENPNLDPPRMTLNNKLHHHHHH
>sp|AC073111.1|pS_ACC_1201: S11 on AC073111.1
GPGTMTELASSGGGsPAGDGEEGLGDERGLKLHHHHHH
>sp|AC096677.1|pS_ACC_1202: S49 on AC096677.1
GPGTGASPQLRPRQAGLALsPQRAASPRLGKAAGPKLHHHHHH
>sp|ACAA1|pS_ACC_1203: S124 on ACAA1
GPGTDIPETVPLSTVNRQCsSGLQAVASIAGGIRNKLHHHHHH
>sp|ACAA1|pS_ACC_1204: S125 on ACAA1
GPGTIPETVPLSTVNRQCSsGLQAVASIAGGIRNGKLHHHHHH
>sp|ACAA1|pS_ACC_1205: S132 on ACAA1
GPGTSTVNRQCSSGLQAVAsIAGGIRNGSYDIGMAKLHHHHHH
>sp|ACAA1|pS_ACC_1206: S141 on ACAA1
GPGTGLQAVASIAGGIRNGsYDIGMACGVESMSLAKLHHHHHH
>sp|ACAA1|pS_ACC_1207: S166 on ACAA1
GPGTESMSLADRGNPGNITsRLMEKEKARDCLIPMKLHHHHHH
>sp|ACAA1|pS_ACC_1208: S251 on ACAA1
GPGTTKRSITVTQDEGIRPsTTMEGLAKLKPAFKKKLHHHHHH
>sp|ACAA1|pS_ACC_1209: S269 on ACAA1
GPGTMEGLAKLKPAFKKDGsTTAGNSSQVSDGAAAKLHHHHHH
>sp|ACAA1|pS_ACC_1210: S337 on ACAA1
GPGTAYAIPVALQKAGLTVsDVDIFEINEAFASQAKLHHHHHH
>sp|ACAA2|pS_ACC_1211: S121 on ACAA2
GPGTICVKEAEVVLCGGTEsMSQAPYCVRNVRFGTKLHHHHHH
>sp|ACAA2|pS_ACC_1212: S140 on ACAA2
GPGTAPYCVRNVRFGTKLGsDIKLEDSLWVSLTDQKLHHHHHH
>sp|ACAA2|pS_ACC_1213: S333 on ACAA2
GPGTEVNEAFAPQYLAVERsLDLDISKTNVNGGAIKLHHHHHH
>sp|ACAA2|pS_ACC_1214: S339 on ACAA2
GPGTAPQYLAVERSLDLDIsKTNVNGGAIALGHPLKLHHHHHH
>sp|ACAD10|pS_ACC_1215: S1002 on ACAD10
GPGTKAAALDIAMIKMVAPsMASRVIDRAIQAFGAKLHHHHHH
>sp|ACAD10|pS_ACC_1216: S1005 on ACAD10
GPGTALDIAMIKMVAPSMAsRVIDRAIQAFGAAGLKLHHHHHH
>sp|ACAD11|pS_ACC_1217: S54 on ACAD11
GPGTEREATLTIAQYRAGKsNPTFYLQKGFQTYVLKLHHHHHH
>sp|ACAD11|pS_ACC_1218: S76 on ACAD11
GPGTQKGFQTYVLRKKPPGsLLPKAHQIDREFKVQKLHHHHHH
>sp|ACAD8|pS_ACC_1219: S216 on ACAD8
GPGTYVVMCRTGGPGPKGIsCIVVEKGTPGLSFGKKLHHHHHH
>sp|ACAD8|pS_ACC_1220: S261 on ACAD8
GPGTVIFEDCAVPVANRIGsEGQGFLIAVRGLNGGKLHHHHHH
>sp|ACAD9|pS_ACC_1221: S187 on ACAD9
GPGTGEHIAAFCLTEPASGsDAASIRSRATLSEDKKLHHHHHH
>sp|ACAD9|pS_ACC_1222: S234 on ACAD9
GPGTLANIFTVFAKTEVVDsDGSVKDKITAFIVERKLHHHHHH
>sp|ACAD9|pS_ACC_1223: S237 on ACAD9
GPGTIFTVFAKTEVVDSDGsVKDKITAFIVERDFGKLHHHHHH
>sp|ACAD9|pS_ACC_1224: S306 on ACAD9
GPGTDGFKVAMNILNSGRFsMGSVVAGLLKRLIEMKLHHHHHH
>sp|ACAD9|pS_ACC_1225: S309 on ACAD9
GPGTKVAMNILNSGRFSMGsVVAGLLKRLIEMTAEKLHHHHHH
>sp|ACAD9|pS_ACC_1226: S474 on ACAD9
GPGTKVSTVMDTVGRRLRDsLGRTVDLGLTGNHGVKLHHHHHH
>sp|ACADL|pS_ACC_1227: S271 on ACADL
GPGTQDTAELFFEDIRLPAsALLGEENKGFYYIMKKLHHHHHH
>sp|ACADM|pS_ACC_1228: S207 on ACADM
GPGTITNGGKANWYFLLARsDPDPKAPANKAFTGFKLHHHHHH
>sp|ACADM|pS_ACC_1229: S320 on ACADM
GPGTERKTFGKLLVEHQAIsFMLAEMAMKVELARMKLHHHHHH
>sp|ACADS|pS_ACC_1230: S121 on ACADS
GPGTSRGCASTGVIMSVNNsLYLGPILKFGSKEQKKLHHHHHH
>sp|ACADSB|pS_ACC_1234: S81 on ACADSB
GPGTSSVKKFAQEQIAPLVsTMDENSKMEKSVIQGKLHHHHHH
>sp|ACADSB|pS_ACC_1231: S183 on ACADSB
GPGTTEKVGSFCLSEAGAGsDSFALKTRADKEGDYKLHHHHHH
>sp|ACADSB|pS_ACC_1232: S185 on ACADSB
GPGTKVGSFCLSEAGAGSDsFALKTRADKEGDYYVKLHHHHHH
>sp|ACADSB|pS_ACC_1233: S289 on ACADSB
GPGTNILGQIGHGYKYAIGsLNEGRIGIAAQMLGLKLHHHHHH
>sp|ACADVL|pS_ACC_1240: S54 on ACADVL
GPGTPYAGGAAQLALDKSDsHPSDALTRKKPAKAEKLHHHHHH
>sp|ACADVL|pS_ACC_1235: S328 on ACADVL
GPGTDGVRVPSENVLGEVGsGFKVAMHILNNGRFGKLHHHHHH
>sp|ACADVL|pS_ACC_1236: S485 on ACADVL
GPGTLFVALQGCMDKGKELsGLGSALKNPFGNAGLKLHHHHHH
>sp|ACADVL|pS_ACC_1237: S489 on ACADVL
GPGTLQGCMDKGKELSGLGsALKNPFGNAGLLLGEKLHHHHHH
>sp|ACADVL|pS_ACC_1238: S517 on ACADVL
GPGTLGEAGKQLRRRAGLGsGLSLSGLVHPELSRSKLHHHHHH
>sp|ACADVL|pS_ACC_1239: S522 on ACADVL
GPGTKQLRRRAGLGSGLSLsGLVHPELSRSGELAVKLHHHHHH
>sp|ACADVL|pS_ACC_1241: S586 on ACADVL
GPGTGAIDLYAMVVVLSRAsRSLSEGHPTAQHEKMKLHHHHHH
>sp|ACAN|pS_ACC_1246: S540 on ACAN
GPGTDAGWLRDQTVRYPIVsPRTPCVGDKDSSPGVKLHHHHHH
>sp|ACAN|pS_ACC_1242: S1452 on ACAN
GPGTGEGLETSASEVGTDLsGLPSGREGLETSASGKLHHHHHH
>sp|ACAN|pS_ACC_1243: S1456 on ACAN
GPGTETSASEVGTDLSGLPsGREGLETSASGAEDLKLHHHHHH
>sp|ACAN|pS_ACC_1244: S2157 on ACAN
GPGTPTDASIPASPEWKREsESTAAAPARSCAEEPKLHHHHHH
>sp|ACAN|pS_ACC_1245: S2159 on ACAN
GPGTDASIPASPEWKRESEsTAAAPARSCAEEPCGKLHHHHHH
>sp|ACAT1|pS_ACC_1247: S137 on ACAT1
GPGTINKVCASGMKAIMMAsQSLMCGHQDVMVAGGKLHHHHHH
>sp|ACAT1|pS_ACC_1248: S222 on ACAT1
GPGTARNEQDAYAINSYTRsKAAWEAGKFGNEVIPKLHHHHHH
>sp|ACAT1|pS_ACC_1249: S262 on ACAT1
GPGTDVVVKEDEEYKRVDFsKVPKLKTVFQKENGTKLHHHHHH
>sp|ACAT1iso2|pS_ACC_1250: S128 on ACAT1iso2
GPGTLPISTPCTTINKVCAsGMKAIMMASQSLMCGKLHHHHHH
>sp|ACBD3|pS_ACC_1251: S13 on ACBD3
GPGTMAAVLNAERLEVsVDGLTLSPDPEERPGKLHHHHHH
>sp|ACBD3|pS_ACC_1252: S20 on ACBD3
GPGTLNAERLEVSVDGLTLsPDPEERPGAEGAPLLKLHHHHHH
>sp|ACBD3|pS_ACC_1256: S43 on ACBD3
GPGTGAEGAPLLPPPLPPPsPPGSGRGPGASGEQPKLHHHHHH
>sp|ACBD3|pS_ACC_1257: S47 on ACBD3
GPGTAPLLPPPLPPPSPPGsGRGPGASGEQPEPGEKLHHHHHH
>sp|ACBD3|pS_ACC_1253: S316 on ACBD3
GPGTQAALQKQQEVVVAGSsLPTSSKVNATVPSNMKLHHHHHH
>sp|ACBD3|pS_ACC_1254: S321 on ACBD3
GPGTKQQEVVVAGSSLPTSsKVNATVPSNMMSVNGKLHHHHHH
>sp|ACBD3|pS_ACC_1255: S333 on ACBD3
GPGTPTSSKVNATVPSNMMsVNGQAKTHTDSSEKEKLHHHHHH
>sp|ACBD4|pS_ACC_1258: S166 on ACBD4
GPGTAVSEPPCLPKEPAPPsPESHSPRDLDSEVFCKLHHHHHH
>sp|ACBD4|pS_ACC_1259: S169 on ACBD4
GPGTEPPCLPKEPAPPSPEsHSPRDLDSEVFCDSLKLHHHHHH
>sp|ACBD4|pS_ACC_1260: S171 on ACBD4
GPGTPCLPKEPAPPSPESHsPRDLDSEVFCDSLEQKLHHHHHH
>sp|ACBD4iso2|pS_ACC_1261: S209 on ACBD4iso2
GPGTTEQRAASGGKRDPRNsPVPPTKKEGLRGSPPKLHHHHHH
>sp|ACBD4iso2|pS_ACC_1262: S222 on ACBD4iso2
GPGTRNSPVPPTKKEGLRGsPPGPQELDVWLLGTVKLHHHHHH
>sp|ACBD4iso3|pS_ACC_1263: S300 on ACBD4iso3
GPGTGHGPLGSRGPRCSSSsCGPSSSSGSSECFGPKLHHHHHH
>sp|ACBD4iso3|pS_ACC_1264: S309 on ACBD4iso3
GPGTPRCSSSSCGPSSSSGsSECFGPKRGDCQWRGKLHHHHHH
>sp|ACBD5|pS_ACC_1265: S193 on ACBD5
GPGTLTSTPNAKTVNGKAEsSDSGAESEEEEAQEEKLHHHHHH
>sp|ACBD5|pS_ACC_1266: S194 on ACBD5
GPGTTSTPNAKTVNGKAESsDSGAESEEEEAQEEVKLHHHHHH
>sp|ACBD5|pS_ACC_1267: S196 on ACBD5
GPGTTPNAKTVNGKAESSDsGAESEEEEAQEEVKGKLHHHHHH
>sp|ACBD5|pS_ACC_1268: S200 on ACBD5
GPGTKTVNGKAESSDSGAEsEEEEAQEEVKGAEQSKLHHHHHH
>sp|ACBD5|pS_ACC_1269: S215 on ACBD5
GPGTSEEEEAQEEVKGAEQsDNDKKMMKKSADHKNKLHHHHHH
>sp|ACBD5|pS_ACC_1270: S256 on ACBD5
GPGTKDGFVQDIQNDIHASsSLNGRSTEEVKPIDEKLHHHHHH
>sp|ACBD5|pS_ACC_1271: S279 on ACBD5
GPGTEEVKPIDENLGQTGKsAVCIHQDINDDHVEDKLHHHHHH
>sp|ACBD5|pS_ACC_1272: S313 on ACBD5
GPGTIQHLTSDSDSEVYCDsMEQFGQEESLDSFTSKLHHHHHH
>sp|ACBD5|pS_ACC_1273: S388 on ACBD5
GPGTGKGEVKHGGEDGRNNsGAPHREKRGGETDEFKLHHHHHH
>sp|ACBD5|pS_ACC_1274: S404 on ACBD5
GPGTGAPHREKRGGETDEFsNVRRGRGHRMQHLSEKLHHHHHH
>sp|ACBD5|pS_ACC_1275: S418 on ACBD5
GPGTFSNVRRGRGHRMQHLsEGTKGRQVGSGGDGEKLHHHHHH
>sp|ACBD5|pS_ACC_1276: S428 on ACBD5
GPGTRMQHLSEGTKGRQVGsGGDGERWGSDRGSRGKLHHHHHH
>sp|ACBD5|pS_ACC_1277: S437 on ACBD5
GPGTKGRQVGSGGDGERWGsDRGSRGSLNEQIALVKLHHHHHH
>sp|ACBD5iso3|pS_ACC_1278: S155 on ACBD5iso3
GPGTLRVIGPFYEIVEDKKsGRSSDITSVRLEKISKLHHHHHH
>sp|ACBD6|pS_ACC_1280: S86 on ACBD6
GPGTRYKQVKVGNCNTPKPsFFDFEGKQKWEAWKAKLHHHHHH
>sp|ACBD6|pS_ACC_1279: S106 on ACBD6
GPGTEGKQKWEAWKALGDSsPSQAMQEYIAVVKKLKLHHHHHH
>sp|ACC1|pS_ACC_1302: S5 on ACC1
GPGTMDEPsPLAQPLELNQHSRFIKLHHHHHH
>sp|ACC1|pS_ACC_1294: S23 on ACC1
GPGTAQPLELNQHSRFIIGsVSEDNSEDEISNLVKKLHHHHHH
>sp|ACC1|pS_ACC_1297: S25 on ACC1
GPGTPLELNQHSRFIIGSVsEDNSEDEISNLVKLDKLHHHHHH
>sp|ACC1|pS_ACC_1298: S29 on ACC1
GPGTNQHSRFIIGSVSEDNsEDEISNLVKLDLLEEKLHHHHHH
>sp|ACC1|pS_ACC_1300: S48 on ACC1
GPGTISNLVKLDLLEEKEGsLSPASVGSDTLSDLGKLHHHHHH
>sp|ACC1|pS_ACC_1303: S50 on ACC1
GPGTNLVKLDLLEEKEGSLsPASVGSDTLSDLGISKLHHHHHH
>sp|ACC1|pS_ACC_1304: S53 on ACC1
GPGTKLDLLEEKEGSLSPAsVGSDTLSDLGISSLQKLHHHHHH
>sp|ACC1|pS_ACC_1305: S56 on ACC1
GPGTLLEEKEGSLSPASVGsDTLSDLGISSLQDGLKLHHHHHH
>sp|ACC1|pS_ACC_1306: S60 on ACC1
GPGTKEGSLSPASVGSDTLsDLGISSLQDGLALHIKLHHHHHH
>sp|ACC1|pS_ACC_1308: S77 on ACC1
GPGTLGISSLQDGLALHIRsSMSGLHLVKQGRDRKKLHHHHHH
>sp|ACC1|pS_ACC_1309: S78 on ACC1
GPGTGISSLQDGLALHIRSsMSGLHLVKQGRDRKKKLHHHHHH
>sp|ACC1|pS_ACC_1310: S80 on ACC1
GPGTSSLQDGLALHIRSSMsGLHLVKQGRDRKKIDKLHHHHHH
>sp|ACC1|pS_ACC_1315: S96 on ACC1
GPGTGLHLVKQGRDRKKIDsQRDFTVASPAEFVTRKLHHHHHH
>sp|ACC1|pS_ACC_1281: S104 on ACC1
GPGTRDRKKIDSQRDFTVAsPAEFVTRFGGNKVIEKLHHHHHH
>sp|ACC1|pS_ACC_1295: S234 on ACC1
GPGTPELLLKNGIAFMGPPsQAMWALGDKIASSIVKLHHHHHH
>sp|ACC1|pS_ACC_1299: S344 on ACC1
GPGTDFPNLFRQVQAEVPGsPIFVMRLAKQSRHLEKLHHHHHH
>sp|ACC1|pS_ACC_1301: S488 on ACC1
GPGTIKDIRMMYGVSPWGDsPIDFEDSAHVPCPRGKLHHHHHH
>sp|ACC1|pS_ACC_1307: S756 on ACC1
GPGTKTCVFEKENDPSVMRsPSAGKLIQYIVEDGGKLHHHHHH
>sp|ACC1|pS_ACC_1311: S835 on ACC1
GPGTLDNPSKVQQAELHTGsLPRIQSTALRGEKLHKLHHHHHH
>sp|ACC1|pS_ACC_1312: S841 on ACC1
GPGTVQQAELHTGSLPRIQsTALRGEKLHRVFHYVKLHHHHHH
>sp|ACC1|pS_ACC_1313: S893 on ACC1
GPGTVKDWVERLMKTLRDPsLPLLELQDIMTSVSGKLHHHHHH
>sp|ACC1|pS_ACC_1314: S907 on ACC1
GPGTPSLPLLELQDIMTSVsGRIPPNVEKSIKKEMKLHHHHHH
>sp|ACC1|pS_ACC_1316: S977 on ACC1
GPGTFMNTQSIVQLVQRYRsGIRGHMKAVVMDLLRKLHHHHHH
>sp|ACC1|pS_ACC_1282: S1201 on ACC1
GPGTTSHPNRGNIPTLNRMsFSSNLNHYGMTHVASKLHHHHHH
>sp|ACC1|pS_ACC_1283: S1216 on ACC1
GPGTSFSSNLNHYGMTHVAsVSDVLLDNSFTPPCQKLHHHHHH
>sp|ACC1|pS_ACC_1284: S1218 on ACC1
GPGTSSNLNHYGMTHVASVsDVLLDNSFTPPCQRMKLHHHHHH
>sp|ACC1|pS_ACC_1285: S1257 on ACC1
GPGTFEDFVRIFDEVMGCFsDSPPQSPTFPEAGHTKLHHHHHH
>sp|ACC1|pS_ACC_1286: S1259 on ACC1
GPGTDFVRIFDEVMGCFSDsPPQSPTFPEAGHTSLKLHHHHHH
>sp|ACC1|pS_ACC_1287: S1263 on ACC1
GPGTIFDEVMGCFSDSPPQsPTFPEAGHTSLYDEDKLHHHHHH
>sp|ACC1|pS_ACC_1288: S1273 on ACC1
GPGTDSPPQSPTFPEAGHTsLYDEDKVPRDEPIHIKLHHHHHH
>sp|ACC1|pS_ACC_1289: S1438 on ACC1
GPGTVRAIIRHSDLVTKEAsFEYLQNEGERLLLEAKLHHHHHH
>sp|ACC1|pS_ACC_1290: S1720 on ACC1
GPGTLARAEGIPRIYVSANsGARIGLAEEIRHMFHKLHHHHHH
>sp|ACC1|pS_ACC_1291: S1844 on ACC1
GPGTAYLVRLGQRTIQVENsHLILTGAGALNKVLGKLHHHHHH
>sp|ACC1|pS_ACC_1292: S1908 on ACC1
GPGTFTVLHWLSYMPKSVHsSVPLLNSKDPIDRIIKLHHHHHH
>sp|ACC1|pS_ACC_1293: S2099 on ACC1
GPGTPQAELRGGSWVVIDSsINPRHMEMYADRESRKLHHHHHH
>sp|ACC1|pS_ACC_1296: S2343 on ACC1
GPGTPTQRAEVIRILSTMDsPSTKLHHHHHH
>sp|ACC1iso4|pS_ACC_1317: S4 on ACC1iso4
GPGTMWWsTLMSILRARSFWKWIKLHHHHHH
>sp|ACC1iso4|pS_ACC_1318: S8 on ACC1iso4
GPGTMWWSTLMsILRARSFWKWISTQTKLHHHHHH
>sp|ACC2|pS_ACC_1329: S35 on ACC2
GPGTLKIWGKMTDSKPITKsKSEANLIPSQEPFPAKLHHHHHH
>sp|ACC2|pS_ACC_1333: S91 on ACC2
GPGTPASHKGPKDAGRRRNsLPPSHQKPPRNPLSSKLHHHHHH
>sp|ACC2|pS_ACC_1334: S95 on ACC2
GPGTKGPKDAGRRRNSLPPsHQKPPRNPLSSSDAAKLHHHHHH
>sp|ACC2|pS_ACC_1322: S192 on ACC2
GPGTEDSVAGSSRESTRKGsRASLGALSLEAYLTTKLHHHHHH
>sp|ACC2|pS_ACC_1323: S195 on ACC2
GPGTVAGSSRESTRKGSRAsLGALSLEAYLTTGEAKLHHHHHH
>sp|ACC2|pS_ACC_1324: S200 on ACC2
GPGTRESTRKGSRASLGALsLEAYLTTGEAETRVPKLHHHHHH
>sp|ACC2|pS_ACC_1325: S220 on ACC2
GPGTLTTGEAETRVPTMRPsMSGLHLVKRGREHKKKLHHHHHH
>sp|ACC2|pS_ACC_1326: S222 on ACC2
GPGTTGEAETRVPTMRPSMsGLHLVKRGREHKKLDKLHHHHHH
>sp|ACC2|pS_ACC_1328: S246 on ACC2
GPGTREHKKLDLHRDFTVAsPAEFVTRFGGDRVIEKLHHHHHH
>sp|ACC2|pS_ACC_1330: S469 on ACC2
GPGTKASEGGGGKGIRKAEsAEDFPILFRQVQSEIKLHHHHHH
>sp|ACC2|pS_ACC_1331: S808 on ACC2
GPGTDFLHSLERGQVLPADsLLNLVDVELIYGGVKKLHHHHHH
>sp|ACC2|pS_ACC_1332: S865 on ACC2
GPGTHRLNDGGLLLSYNGNsYTTYMKEEVDSYRITKLHHHHHH
>sp|ACC2|pS_ACC_1319: S1340 on ACC2
GPGTFMLPSSHPNRMTVPIsITNPDLLRHSTELFMKLHHHHHH
>sp|ACC2|pS_ACC_1320: S1350 on ACC2
GPGTMTVPISITNPDLLRHsTELFMDSGFSPLCQRKLHHHHHH
>sp|ACC2|pS_ACC_1321: S1557 on ACC2
GPGTIRAIIRHSDLITKEAsFEYLQNEGERLLLEAKLHHHHHH
>sp|ACC2|pS_ACC_1327: S2347 on ACC2
GPGTRLLLEDQVKQEILQAsGELSHVHIQSMLRRWKLHHHHHH
>sp|ACCS|pS_ACC_1335: S26 on ACCS
GPGTAPTTCLGPTCMQDLGsSHGEDLEGECSRKLDKLHHHHHH
>sp|ACCS|pS_ACC_1337: S37 on ACCS
GPGTQDLGSSHGEDLEGECsRKLDQKLPELRGVGDKLHHHHHH
>sp|ACCS|pS_ACC_1336: S322 on ACCS
GPGTERLPDPQRTHVMWATsKDFGMSGLRFGTLYTKLHHHHHH
>sp|ACCSL|pS_ACC_1338: S515 on ACCSL
GPGTERLLYCRFLDNKLLLsRGKTYMCKEPGWFCLKLHHHHHH
>sp|ACD|pS_ACC_1339: S106 on ACD
GPGTGRLVLRPWIRELILGsETPSSPRAGQLLEVLKLHHHHHH
>sp|ACD|pS_ACC_1340: S110 on ACD
GPGTLRPWIRELILGSETPsSPRAGQLLEVLQDAEKLHHHHHH
>sp|ACD|pS_ACC_1341: S111 on ACD
GPGTRPWIRELILGSETPSsPRAGQLLEVLQDAEAKLHHHHHH
>sp|ACD|pS_ACC_1342: S248 on ACD
GPGTKLYDCLEEHLSESTSsNAGLSLSQLLDEMREKLHHHHHH
>sp|ACD|pS_ACC_1343: S255 on ACD
GPGTEHLSESTSSNAGLSLsQLLDEMREDQEHQGAKLHHHHHH
>sp|ACD|pS_ACC_1344: S397 on ACD
GPGTLLPALSLAAPDPGQRsSSQPSPAICSAPATLKLHHHHHH
>sp|ACD|pS_ACC_1345: S402 on ACD
GPGTSLAAPDPGQRSSSQPsPAICSAPATLTPRSPKLHHHHHH
>sp|ACD|pS_ACC_1346: S407 on ACD
GPGTDPGQRSSSQPSPAICsAPATLTPRSPHASRTKLHHHHHH
>sp|ACD|pS_ACC_1347: S416 on ACD
GPGTPSPAICSAPATLTPRsPHASRTPSSPLQSCTKLHHHHHH
>sp|ACD|pS_ACC_1348: S420 on ACD
GPGTICSAPATLTPRSPHAsRTPSSPLQSCTPSLSKLHHHHHH
>sp|ACD|pS_ACC_1349: S424 on ACD
GPGTPATLTPRSPHASRTPsSPLQSCTPSLSPRSHKLHHHHHH
>sp|ACD|pS_ACC_1350: S425 on ACD
GPGTATLTPRSPHASRTPSsPLQSCTPSLSPRSHVKLHHHHHH
>sp|ACD|pS_ACC_1351: S429 on ACD
GPGTPRSPHASRTPSSPLQsCTPSLSPRSHVPSPHKLHHHHHH
>sp|ACD|pS_ACC_1352: S435 on ACD
GPGTSRTPSSPLQSCTPSLsPRSHVPSPHQALVTRKLHHHHHH
>sp|ACD|pS_ACC_1353: S442 on ACD
GPGTLQSCTPSLSPRSHVPsPHQALVTRPQKPSLEKLHHHHHH
>sp|ACD|pS_ACC_1354: S498 on ACD
GPGTEPCSVWEPPKRHRDGsAFQYEYEPPCTSLCAKLHHHHHH
>sp|ACE|pS_ACC_1356: S824 on ACE
GPGTINQAARLNGYVDAGDsWRSMYETPSLEQDLEKLHHHHHH
>sp|ACE|pS_ACC_1355: S1299 on ACE
GPGTRHRSLHRHSHGPQFGsEVELRHSKLHHHHHH
>sp|ACE2|pS_ACC_1359: S2 on ACE2
GPGTMsSSSWLLLSLVAVTAAKLHHHHHH
>sp|ACE2|pS_ACC_1357: S10 on ACE2
GPGTMSSSSWLLLsLVAVTAAQSTIEEQAKLHHHHHH
>sp|ACE2|pS_ACC_1358: S128 on ACE2
GPGTSKRLNTILNTMSTIYsTGKVCNPDNPQECLLKLHHHHHH
>sp|ACE2|pS_ACC_1360: S545 on ACE2
GPGTCQAAKHEGPLHKCDIsNSTEAGQKLFNMLRLKLHHHHHH
>sp|ACE2|pS_ACC_1361: S547 on ACE2
GPGTAAKHEGPLHKCDISNsTEAGQKLFNMLRLGKKLHHHHHH
>sp|ACE2|pS_ACC_1362: S692 on ACE2
GPGTPRISFNFFVTAPKNVsDIIPRTEVEKAIRMSKLHHHHHH
>sp|ACE2|pS_ACC_1363: S783 on ACE2
GPGTRKKKNKARSGENPYAsIDISKGENNPGFQNTKLHHHHHH
>sp|ACF|pS_ACC_1364: S12 on ACF
GPGTMESNHKSGDGLsGTQKEAALRALVQRTKLHHHHHH
>sp|ACF|pS_ACC_1365: S504 on ACF
GPGTASQNPAIHPFTPPKLsAFVDEAKTYAAEYTLKLHHHHHH
>sp|ACF7|pS_ACC_1366: S10 on ACF7
GPGTMSSSDEETLsERSCRSERSCRSERSKLHHHHHH
>sp|ACF7|pS_ACC_1390: S280 on ACF7
GPGTLGVTRLLDAEDVDVPsPDEKSVITYVSSIYDKLHHHHHH
>sp|ACF7|pS_ACC_1425: S559 on ACF7
GPGTTTTHLKAEPLTKATHsSSTSWFRKPMTRAELKLHHHHHH
>sp|ACF7|pS_ACC_1427: S560 on ACF7
GPGTTTHLKAEPLTKATHSsSTSWFRKPMTRAELVKLHHHHHH
>sp|ACF7|pS_ACC_1428: S563 on ACF7
GPGTLKAEPLTKATHSSSTsWFRKPMTRAELVAISKLHHHHHH
>sp|ACF7|pS_ACC_1471: S814 on ACF7
GPGTESFLRNLQDSIKRKYsCDHNTSLSRLEDLLQKLHHHHHH
>sp|ACF7|pS_ACC_1472: S820 on ACF7
GPGTLQDSIKRKYSCDHNTsLSRLEDLLQDSMDEKKLHHHHHH
>sp|ACF7|pS_ACC_1367: S1073 on ACF7
GPGTLRLEEYEQRVVKRIQsLASSRTDRDAWQDNAKLHHHHHH
>sp|ACF7|pS_ACC_1368: S1076 on ACF7
GPGTEEYEQRVVKRIQSLAsSRTDRDAWQDNALRIKLHHHHHH
>sp|ACF7|pS_ACC_1369: S1077 on ACF7
GPGTEYEQRVVKRIQSLASsRTDRDAWQDNALRIAKLHHHHHH
>sp|ACF7|pS_ACC_1370: S1122 on ACF7
GPGTDLDAVSMKCDSFLHQsPSSSSVPTLRSELNLKLHHHHHH
>sp|ACF7|pS_ACC_1371: S1191 on ACF7
GPGTYEIKLSQEEVVLADLsALEAHWSTLRHWLSDKLHHHHHH
>sp|ACF7|pS_ACC_1372: S1367 on ACF7
GPGTLQLMTYKAFVESQQKsPGKRRRMLSSSDAITKLHHHHHH
>sp|ACF7|pS_ACC_1373: S1376 on ACF7
GPGTVESQQKSPGKRRRMLsSSDAITQEFMDLRTRKLHHHHHH
>sp|ACF7|pS_ACC_1374: S1378 on ACF7
GPGTSQQKSPGKRRRMLSSsDAITQEFMDLRTRYTKLHHHHHH
>sp|ACF7|pS_ACC_1375: S1628 on ACF7
GPGTMYQQLRELQDALALIsRLTESRGPLSVVEAIKLHHHHHH
>sp|ACF7|pS_ACC_1376: S1638 on ACF7
GPGTALALISRLTESRGPLsVVEAIEKRIISETVGKLHHHHHH
>sp|ACF7|pS_ACC_1377: S1744 on ACF7
GPGTGFKLLPVKQLAGGMVsLKSGRKVSIFRAVQEKLHHHHHH
>sp|ACF7|pS_ACC_1378: S2006 on ACF7
GPGTKELMETLTSRDEYQTsPPKVVEIGHQRQKTPKLHHHHHH
>sp|ACF7|pS_ACC_1379: S2051 on ACF7
GPGTFSSGWTVRLPEFQFSsQNKEYPDREDCTTEKKLHHHHHH
>sp|ACF7|pS_ACC_1380: S2172 on ACF7
GPGTSVETPKKEHQPLRNTsFTCQNEQAHTLETEYKLHHHHHH
>sp|ACF7|pS_ACC_1381: S2220 on ACF7
GPGTQVQVKKTLGIKLELKsETDGNVHPLDKKEMLKLHHHHHH
>sp|ACF7|pS_ACC_1382: S2248 on ACF7
GPGTEMLKKTFLAKDDHKEsQEAQNIAGGSMMMSEKLHHHHHH
>sp|ACF7|pS_ACC_1383: S2258 on ACF7
GPGTDDHKESQEAQNIAGGsMMMSEKTDEEDSGREKLHHHHHH
>sp|ACF7|pS_ACC_1384: S2262 on ACF7
GPGTESQEAQNIAGGSMMMsEKTDEEDSGREIFLSKLHHHHHH
>sp|ACF7|pS_ACC_1385: S2426 on ACF7
GPGTVVTGGIIDLKRGKKVsVTLASTLGLVDVADQKLHHHHHH
>sp|ACF7|pS_ACC_1386: S2431 on ACF7
GPGTIIDLKRGKKVSVTLAsTLGLVDVADQPELINKLHHHHHH
>sp|ACF7|pS_ACC_1387: S2479 on ACF7
GPGTLISLQMETTGLIDPDsKAPLTVVQSIDRGLLKLHHHHHH
>sp|ACF7|pS_ACC_1388: S2517 on ACF7
GPGTLLTKQVVDGGIIHHIsGMRLSVDNAFRHGLIKLHHHHHH
>sp|ACF7|pS_ACC_1389: S2647 on ACF7
GPGTVPYSELVKKCKIDIEsGQRYLEVIPFSDIKDKLHHHHHH
>sp|ACF7|pS_ACC_1391: S2893 on ACF7
GPGTLKGKSLGQVSLTHPYsECDFKLKEVARNNMGKLHHHHHH
>sp|ACF7|pS_ACC_1392: S2926 on ACF7
GPGTTNEEQEKAVTKIEIIsHMKQSTSCLDSEEIRKLHHHHHH
>sp|ACF7|pS_ACC_1393: S2933 on ACF7
GPGTAVTKIEIISHMKQSTsCLDSEEIRENQGEVIKLHHHHHH
>sp|ACF7|pS_ACC_1394: S3016 on ACF7
GPGTEEKLYQETAIRDEHDsHIKSQPREMTSSEKGKLHHHHHH
>sp|ACF7|pS_ACC_1395: S3020 on ACF7
GPGTYQETAIRDEHDSHIKsQPREMTSSEKGKEADKLHHHHHH
>sp|ACF7|pS_ACC_1396: S3269 on ACF7
GPGTGLEAGSIEDIVTQRGsRVLGSFLPEKLFKGVKLHHHHHH
>sp|ACF7|pS_ACC_1397: S3274 on ACF7
GPGTSIEDIVTQRGSRVLGsFLPEKLFKGVSQKENKLHHHHHH
>sp|ACF7|pS_ACC_1398: S3298 on ACF7
GPGTGVSQKENTGQQNAIIsPTVLETSEEKTVSLTKLHHHHHH
>sp|ACF7|pS_ACC_1399: S3331 on ACF7
GPGTSAVKTEKTPQEKLREsPGSEQTPFMTAPEGKKLHHHHHH
>sp|ACF7|pS_ACC_1400: S3650 on ACF7
GPGTRALAGHQGRTTQQDLsALQKNQSDLKDLQDDKLHHHHHH
>sp|ACF7|pS_ACC_1401: S3657 on ACF7
GPGTGRTTQQDLSALQKNQsDLKDLQDDIQNRATSKLHHHHHH
>sp|ACF7|pS_ACC_1402: S3692 on ACF7
GPGTVKDIEGFMEENQTKLsPRELTALREKLHQAKKLHHHHHH
>sp|ACF7|pS_ACC_1403: S3913 on ACF7
GPGTLERSEKELENMHKGGsSPETLPSLLKRQGSFKLHHHHHH
>sp|ACF7|pS_ACC_1404: S3914 on ACF7
GPGTERSEKELENMHKGGSsPETLPSLLKRQGSFSKLHHHHHH
>sp|ACF7|pS_ACC_1405: S3927 on ACF7
GPGTGSSPETLPSLLKRQGsFSEDVISHKGDLRFVKLHHHHHH
>sp|ACF7|pS_ACC_1406: S3929 on ACF7
GPGTSPETLPSLLKRQGSFsEDVISHKGDLRFVTIKLHHHHHH
>sp|ACF7|pS_ACC_1407: S4141 on ACF7
GPGTQSIGEVEQNLEGKQVsSLSSGVIQEALATNMKLHHHHHH
>sp|ACF7|pS_ACC_1408: S4144 on ACF7
GPGTGEVEQNLEGKQVSSLsSGVIQEALATNMKLKKLHHHHHH
>sp|ACF7|pS_ACC_1409: S4167 on ACF7
GPGTLATNMKLKQDIARQKsSLEATREMVTRFMETKLHHHHHH
>sp|ACF7|pS_ACC_1410: S4323 on ACF7
GPGTFTELQKTVKEREKDAsSCQEQLDEFRKLVRTKLHHHHHH
>sp|ACF7|pS_ACC_1411: S4371 on ACF7
GPGTSMSAKELEKQIEHLKsLLDDWASKGTLVEEIKLHHHHHH
>sp|ACF7|pS_ACC_1412: S4415 on ACF7
GPGTITAPDSQGKTGSILPsVGSSVGSVNGYHTCKKLHHHHHH
>sp|ACF7|pS_ACC_1413: S4459 on ACF7
GPGTLKYEKLGGVLHERQEsLQAILNRMEEVHKEAKLHHHHHH
>sp|ACF7|pS_ACC_1414: S4476 on ACF7
GPGTQAILNRMEEVHKEANsVLQWLESKEEVLKSMKLHHHHHH
>sp|ACF7|pS_ACC_1415: S4483 on ACF7
GPGTEEVHKEANSVLQWLEsKEEVLKSMDAMSSPTKLHHHHHH
>sp|ACF7|pS_ACC_1416: S4490 on ACF7
GPGTNSVLQWLESKEEVLKsMDAMSSPTKTETVKAKLHHHHHH
>sp|ACF7|pS_ACC_1417: S4495 on ACF7
GPGTWLESKEEVLKSMDAMsSPTKTETVKAQAESNKLHHHHHH
>sp|ACF7|pS_ACC_1418: S4496 on ACF7
GPGTLESKEEVLKSMDAMSsPTKTETVKAQAESNKKLHHHHHH
>sp|ACF7|pS_ACC_1419: S4521 on ACF7
GPGTQAESNKAFLAELEQNsPKIQKVKEALAGLLVKLHHHHHH
>sp|ACF7|pS_ACC_1420: S4678 on ACF7
GPGTQSINQKWVELTDKLNsRSSQIDQAIVKSTQYKLHHHHHH
>sp|ACF7|pS_ACC_1421: S4836 on ACF7
GPGTQAKNCPISAKLERLQsQLQENEEFQKSLNQHKLHHHHHH
>sp|ACF7|pS_ACC_1422: S4962 on ACF7
GPGTLLRSKAMLNEVEKRRsLLEILNSAADILINSKLHHHHHH
>sp|ACF7|pS_ACC_1423: S5009 on ACF7
GPGTQNMDAVTEELQAKTGsLEEMTQRLREFQESFKLHHHHHH
>sp|ACF7|pS_ACC_1424: S5588 on ACF7
GPGTELTGWLREVEEELATsGGQSPTGEQIPQFQQKLHHHHHH
>sp|ACF7|pS_ACC_1426: S5592 on ACF7
GPGTWLREVEEELATSGGQsPTGEQIPQFQQRQKEKLHHHHHH
>sp|ACF7|pS_ACC_1429: S5736 on ACF7
GPGTIIRHKDSMDELFSHRsEIFGTCGEEQKTVLQKLHHHHHH
>sp|ACF7|pS_ACC_1430: S5808 on ACF7
GPGTSPWIEETRALIAQLPsPAIDHEQLRQQQEEMKLHHHHHH
>sp|ACF7|pS_ACC_1431: S6032 on ACF7
GPGTLTTIKDTQDIVHDLEsPGIDPSIIKQQVEAAKLHHHHHH
>sp|ACF7|pS_ACC_1432: S6293 on ACF7
GPGTATVETVNKAGNELLEsSAGDDASSLRSRLEAKLHHHHHH
>sp|ACF7|pS_ACC_1433: S6300 on ACF7
GPGTKAGNELLESSAGDDAsSLRSRLEAMNQCWESKLHHHHHH
>sp|ACF7|pS_ACC_1434: S6408 on ACF7
GPGTLDKGRLMLLSRDDSGsGSKTEQSVALLEQKWKLHHHHHH
>sp|ACF7|pS_ACC_1435: S6410 on ACF7
GPGTKGRLMLLSRDDSGSGsKTEQSVALLEQKWHVKLHHHHHH
>sp|ACF7|pS_ACC_1436: S6724 on ACF7
GPGTKELGKRTGTVQVLKRsGRELIENSRDDTTWVKLHHHHHH
>sp|ACF7|pS_ACC_1437: S6732 on ACF7
GPGTTVQVLKRSGRELIENsRDDTTWVKGQLQELSKLHHHHHH
>sp|ACF7|pS_ACC_1438: S6960 on ACF7
GPGTKRKNIEPTHAPFIEKsRSGGRKSLSQPTPPPKLHHHHHH
>sp|ACF7|pS_ACC_1439: S6962 on ACF7
GPGTKNIEPTHAPFIEKSRsGGRKSLSQPTPPPMPKLHHHHHH
>sp|ACF7|pS_ACC_1440: S6967 on ACF7
GPGTTHAPFIEKSRSGGRKsLSQPTPPPMPILSQSKLHHHHHH
>sp|ACF7|pS_ACC_1441: S6969 on ACF7
GPGTAPFIEKSRSGGRKSLsQPTPPPMPILSQSEAKLHHHHHH
>sp|ACF7|pS_ACC_1442: S7217 on ACF7
GPGTFILPEGASQGMTPFRsRGRRSKPSSRAASPTKLHHHHHH
>sp|ACF7|pS_ACC_1443: S7222 on ACF7
GPGTGASQGMTPFRSRGRRsKPSSRAASPTRSSSSKLHHHHHH
>sp|ACF7|pS_ACC_1444: S7226 on ACF7
GPGTGMTPFRSRGRRSKPSsRAASPTRSSSSASQSKLHHHHHH
>sp|ACF7|pS_ACC_1445: S7230 on ACF7
GPGTFRSRGRRSKPSSRAAsPTRSSSSASQSNHSCKLHHHHHH
>sp|ACF7|pS_ACC_1446: S7234 on ACF7
GPGTGRRSKPSSRAASPTRsSSSASQSNHSCTSMPKLHHHHHH
>sp|ACF7|pS_ACC_1447: S7235 on ACF7
GPGTRRSKPSSRAASPTRSsSSASQSNHSCTSMPSKLHHHHHH
>sp|ACF7|pS_ACC_1448: S7236 on ACF7
GPGTRSKPSSRAASPTRSSsSASQSNHSCTSMPSSKLHHHHHH
>sp|ACF7|pS_ACC_1449: S7239 on ACF7
GPGTPSSRAASPTRSSSSAsQSNHSCTSMPSSPATKLHHHHHH
>sp|ACF7|pS_ACC_1450: S7241 on ACF7
GPGTSRAASPTRSSSSASQsNHSCTSMPSSPATPAKLHHHHHH
>sp|ACF7|pS_ACC_1451: S7244 on ACF7
GPGTASPTRSSSSASQSNHsCTSMPSSPATPASGTKLHHHHHH
>sp|ACF7|pS_ACC_1452: S7247 on ACF7
GPGTTRSSSSASQSNHSCTsMPSSPATPASGTKVIKLHHHHHH
>sp|ACF7|pS_ACC_1453: S7250 on ACF7
GPGTSSSASQSNHSCTSMPsSPATPASGTKVIPSSKLHHHHHH
>sp|ACF7|pS_ACC_1454: S7251 on ACF7
GPGTSSASQSNHSCTSMPSsPATPASGTKVIPSSGKLHHHHHH
>sp|ACF7|pS_ACC_1455: S7278 on ACF7
GPGTPSSGSKLKRPTPTFHsSRTSLAGDTSNSSSPKLHHHHHH
>sp|ACF7|pS_ACC_1456: S7279 on ACF7
GPGTSSGSKLKRPTPTFHSsRTSLAGDTSNSSSPAKLHHHHHH
>sp|ACF7|pS_ACC_1457: S7288 on ACF7
GPGTTPTFHSSRTSLAGDTsNSSSPASTGAKTNRAKLHHHHHH
>sp|ACF7|pS_ACC_1458: S7290 on ACF7
GPGTTFHSSRTSLAGDTSNsSSPASTGAKTNRADPKLHHHHHH
>sp|ACF7|pS_ACC_1459: S7291 on ACF7
GPGTFHSSRTSLAGDTSNSsSPASTGAKTNRADPKKLHHHHHH
>sp|ACF7|pS_ACC_1460: S7292 on ACF7
GPGTHSSRTSLAGDTSNSSsPASTGAKTNRADPKKKLHHHHHH
>sp|ACF7|pS_ACC_1461: S7295 on ACF7
GPGTRTSLAGDTSNSSSPAsTGAKTNRADPKKSASKLHHHHHH
>sp|ACF7|pS_ACC_1462: S7310 on ACF7
GPGTSTGAKTNRADPKKSAsRPGSRAGSRAGSRASKLHHHHHH
>sp|ACF7|pS_ACC_1463: S7314 on ACF7
GPGTKTNRADPKKSASRPGsRAGSRAGSRASSRRGKLHHHHHH
>sp|ACF7|pS_ACC_1464: S7318 on ACF7
GPGTADPKKSASRPGSRAGsRAGSRASSRRGSDASKLHHHHHH
>sp|ACF7|pS_ACC_1465: S7322 on ACF7
GPGTKSASRPGSRAGSRAGsRASSRRGSDASDFDLKLHHHHHH
>sp|ACF7|pS_ACC_1466: S7326 on ACF7
GPGTRPGSRAGSRAGSRASsRRGSDASDFDLLETQKLHHHHHH
>sp|ACF7|pS_ACC_1467: S7330 on ACF7
GPGTRAGSRAGSRASSRRGsDASDFDLLETQSACSKLHHHHHH
>sp|ACF7|pS_ACC_1468: S7333 on ACF7
GPGTSRAGSRASSRRGSDAsDFDLLETQSACSDTSKLHHHHHH
>sp|ACF7|pS_ACC_1469: S7345 on ACF7
GPGTSDASDFDLLETQSACsDTSESSAAGGQGNSRKLHHHHHH
>sp|ACF7|pS_ACC_1470: S7380 on ACF7
GPGTKPSKIPTMSKKTTTAsPRTPGPKRKLHHHHHH
>sp|ACF7iso2|pS_ACC_1475: S33 on ACF7iso2
GPGTRSCRSERSYRSERSGsLSPCPPGDTLPWNLPKLHHHHHH
>sp|ACF7iso2|pS_ACC_1477: S35 on ACF7iso2
GPGTCRSERSYRSERSGSLsPCPPGDTLPWNLPLHKLHHHHHH
>sp|ACF7iso2|pS_ACC_1474: S292 on ACF7iso2
GPGTDVPSPDEKSVITYVSsIYDAFPKVPEGGEGIKLHHHHHH
>sp|ACF7iso2|pS_ACC_1478: S862 on ACF7iso2
GPGTSLVGRSKTIVQLKPRsPDHVLKNTISVKAVCKLHHHHHH
>sp|ACF7iso2|pS_ACC_1479: S898 on ACF7iso2
GPGTEITICKNDECVLEDNsQRTKWKVISPTGNEAKLHHHHHH
>sp|ACF7iso2|pS_ACC_1473: S1377 on ACF7iso2
GPGTESQQKSPGKRRRMLSsSDAITQEFMDLRTRYKLHHHHHH
>sp|ACF7iso2|pS_ACC_1476: S3495 on ACF7iso2
GPGTQDRCCRKAALLDQALsNARLFGEDEVEVLNWKLHHHHHH
>sp|ACF7iso6|pS_ACC_1480: S316 on ACF7iso6
GPGTKPWLVNSKAGTPIRDsHSPDLQLPTPEVIPSKLHHHHHH
>sp|ACF7iso6|pS_ACC_1481: S318 on ACF7iso6
GPGTWLVNSKAGTPIRDSHsPDLQLPTPEVIPSSGKLHHHHHH
>sp|acinus|pS_ACC_1560: S96 on acinus
GPGTKAALEQRGLAKSGQKsALVKRLKGALMLENLKLHHHHHH
>sp|acinus|pS_ACC_1484: S115 on acinus
GPGTKRLKGALMLENLQKHsTPHAAFQPNSQIGEEKLHHHHHH
>sp|acinus|pS_ACC_1490: S125 on acinus
GPGTNLQKHSTPHAAFQPNsQIGEEMSQNSFIKQYKLHHHHHH
>sp|acinus|pS_ACC_1492: S132 on acinus
GPGTPHAAFQPNSQIGEEMsQNSFIKQYLEKQQELKLHHHHHH
>sp|acinus|pS_ACC_1497: S135 on acinus
GPGTAFQPNSQIGEEMSQNsFIKQYLEKQQELLRQKLHHHHHH
>sp|acinus|pS_ACC_1498: S166 on acinus
GPGTRLEREAREAAELEEAsAESEDEMIHPEGVASKLHHHHHH
>sp|acinus|pS_ACC_1499: S169 on acinus
GPGTREAREAAELEEASAEsEDEMIHPEGVASLLPKLHHHHHH
>sp|acinus|pS_ACC_1500: S208 on acinus
GPGTRPELELSRHSPRKSSsISEEKGDSDDEKPRKKLHHHHHH
>sp|acinus|pS_ACC_1501: S210 on acinus
GPGTELELSRHSPRKSSSIsEEKGDSDDEKPRKGEKLHHHHHH
>sp|acinus|pS_ACC_1502: S216 on acinus
GPGTHSPRKSSSISEEKGDsDDEKPRKGERRSSRVKLHHHHHH
>sp|acinus|pS_ACC_1503: S228 on acinus
GPGTKGDSDDEKPRKGERRsSRVRQARAAKLSEGSKLHHHHHH
>sp|acinus|pS_ACC_1504: S229 on acinus
GPGTGDSDDEKPRKGERRSsRVRQARAAKLSEGSQKLHHHHHH
>sp|acinus|pS_ACC_1505: S240 on acinus
GPGTERRSSRVRQARAAKLsEGSQPAEEEEDQETPKLHHHHHH
>sp|acinus|pS_ACC_1506: S243 on acinus
GPGTSSRVRQARAAKLSEGsQPAEEEEDQETPSRNKLHHHHHH
>sp|acinus|pS_ACC_1507: S256 on acinus
GPGTEGSQPAEEEEDQETPsRNLRVRADRNLKTEEKLHHHHHH
>sp|acinus|pS_ACC_1508: S295 on acinus
GPGTEEDDEEEEGDDEGQKsREAPILKEFKEEGEEKLHHHHHH
>sp|acinus|pS_ACC_1509: S328 on acinus
GPGTRVKPEEMMDERPKTRsQEQEVLERGGRFTRSKLHHHHHH
>sp|acinus|pS_ACC_1510: S343 on acinus
GPGTSQEQEVLERGGRFTRsQEEARKSHLARQQQEKLHHHHHH
>sp|acinus|pS_ACC_1511: S365 on acinus
GPGTSHLARQQQEKEMKTTsPLEEEEREIKSSQGLKLHHHHHH
>sp|acinus|pS_ACC_1512: S376 on acinus
GPGTMKTTSPLEEEEREIKsSQGLKEKSKSPSPPRKLHHHHHH
>sp|acinus|pS_ACC_1513: S377 on acinus
GPGTKTTSPLEEEEREIKSsQGLKEKSKSPSPPRLKLHHHHHH
>sp|acinus|pS_ACC_1514: S384 on acinus
GPGTEEEREIKSSQGLKEKsKSPSPPRLTEDRKKAKLHHHHHH
>sp|acinus|pS_ACC_1515: S386 on acinus
GPGTEREIKSSQGLKEKSKsPSPPRLTEDRKKASLKLHHHHHH
>sp|acinus|pS_ACC_1516: S388 on acinus
GPGTEIKSSQGLKEKSKSPsPPRLTEDRKKASLVAKLHHHHHH
>sp|acinus|pS_ACC_1517: S400 on acinus
GPGTKSPSPPRLTEDRKKAsLVALPEQTASEEETPKLHHHHHH
>sp|acinus|pS_ACC_1518: S410 on acinus
GPGTDRKKASLVALPEQTAsEEETPPPLLTKEASSKLHHHHHH
>sp|acinus|pS_ACC_1519: S424 on acinus
GPGTASEEETPPPLLTKEAsSPPPHPQLHSEEEIEKLHHHHHH
>sp|acinus|pS_ACC_1520: S425 on acinus
GPGTSEEETPPPLLTKEASsPPPHPQLHSEEEIEPKLHHHHHH
>sp|acinus|pS_ACC_1521: S434 on acinus
GPGTLTKEASSPPPHPQLHsEEEIEPMEGPAPAVLKLHHHHHH
>sp|acinus|pS_ACC_1522: S453 on acinus
GPGTIEPMEGPAPAVLIQLsPPNTDADTRELLVSQKLHHHHHH
>sp|acinus|pS_ACC_1523: S478 on acinus
GPGTELLVSQHTVQLVGGLsPLSSPSDTKAESPAEKLHHHHHH
>sp|acinus|pS_ACC_1524: S481 on acinus
GPGTVSQHTVQLVGGLSPLsSPSDTKAESPAEKVPKLHHHHHH
>sp|acinus|pS_ACC_1525: S482 on acinus
GPGTSQHTVQLVGGLSPLSsPSDTKAESPAEKVPEKLHHHHHH
>sp|acinus|pS_ACC_1526: S490 on acinus
GPGTGGLSPLSSPSDTKAEsPAEKVPEESVLPLVQKLHHHHHH
>sp|acinus|pS_ACC_1527: S499 on acinus
GPGTSDTKAESPAEKVPEEsVLPLVQKSTLADYSAKLHHHHHH
>sp|acinus|pS_ACC_1528: S513 on acinus
GPGTESVLPLVQKSTLADYsAQKDLEPESDRSAQPKLHHHHHH
>sp|acinus|pS_ACC_1529: S522 on acinus
GPGTSTLADYSAQKDLEPEsDRSAQPLPLKIEELAKLHHHHHH
>sp|acinus|pS_ACC_1530: S525 on acinus
GPGTADYSAQKDLEPESDRsAQPLPLKIEELALAKKLHHHHHH
>sp|acinus|pS_ACC_1531: S551 on acinus
GPGTLALAKGITEECLKQPsLEQKEGRRASHTLLPKLHHHHHH
>sp|acinus|pS_ACC_1532: S561 on acinus
GPGTCLKQPSLEQKEGRRAsHTLLPSHRLKQSADSKLHHHHHH
>sp|acinus|pS_ACC_1533: S583 on acinus
GPGTHRLKQSADSSSSRSSsSSSSSSRSRSRSPDSKLHHHHHH
>sp|acinus|pS_ACC_1534: S584 on acinus
GPGTRLKQSADSSSSRSSSsSSSSSRSRSRSPDSSKLHHHHHH
>sp|acinus|pS_ACC_1535: S585 on acinus
GPGTLKQSADSSSSRSSSSsSSSSRSRSRSPDSSGKLHHHHHH
>sp|acinus|pS_ACC_1536: S586 on acinus
GPGTKQSADSSSSRSSSSSsSSSRSRSRSPDSSGSKLHHHHHH
>sp|acinus|pS_ACC_1537: S595 on acinus
GPGTRSSSSSSSSSRSRSRsPDSSGSRSHSPLRSKKLHHHHHH
>sp|acinus|pS_ACC_1538: S599 on acinus
GPGTSSSSSSRSRSRSPDSsGSRSHSPLRSKQRDVKLHHHHHH
>sp|acinus|pS_ACC_1539: S601 on acinus
GPGTSSSSRSRSRSPDSSGsRSHSPLRSKQRDVAQKLHHHHHH
>sp|acinus|pS_ACC_1540: S635 on acinus
GPGTHANPRGRPKMGSRSTsESRSRSRSRSRSASSKLHHHHHH
>sp|acinus|pS_ACC_1541: S637 on acinus
GPGTNPRGRPKMGSRSTSEsRSRSRSRSRSASSNSKLHHHHHH
>sp|acinus|pS_ACC_1542: S655 on acinus
GPGTRSRSRSRSASSNSRKsLSPGVSRDSSTSYTEKLHHHHHH
>sp|acinus|pS_ACC_1543: S657 on acinus
GPGTRSRSRSASSNSRKSLsPGVSRDSSTSYTETKKLHHHHHH
>sp|acinus|pS_ACC_1544: S661 on acinus
GPGTRSASSNSRKSLSPGVsRDSSTSYTETKDPSSKLHHHHHH
>sp|acinus|pS_ACC_1545: S664 on acinus
GPGTSSNSRKSLSPGVSRDsSTSYTETKDPSSGQEKLHHHHHH
>sp|acinus|pS_ACC_1546: S675 on acinus
GPGTVSRDSSTSYTETKDPsSGQEVATPPVPQLQVKLHHHHHH
>sp|acinus|pS_ACC_1547: S676 on acinus
GPGTSRDSSTSYTETKDPSsGQEVATPPVPQLQVCKLHHHHHH
>sp|acinus|pS_ACC_1548: S698 on acinus
GPGTPPVPQLQVCEPKERTsTSSSSVQARRLSQPEKLHHHHHH
>sp|acinus|pS_ACC_1549: S702 on acinus
GPGTQLQVCEPKERTSTSSsSVQARRLSQPESAEKKLHHHHHH
>sp|acinus|pS_ACC_1550: S703 on acinus
GPGTLQVCEPKERTSTSSSsVQARRLSQPESAEKHKLHHHHHH
>sp|acinus|pS_ACC_1551: S710 on acinus
GPGTERTSTSSSSVQARRLsQPESAEKHVTQRLQPKLHHHHHH
>sp|acinus|pS_ACC_1552: S714 on acinus
GPGTTSSSSVQARRLSQPEsAEKHVTQRLQPERGSKLHHHHHH
>sp|acinus|pS_ACC_1553: S729 on acinus
GPGTSAEKHVTQRLQPERGsPKKCEAEEAEPPAATKLHHHHHH
>sp|acinus|pS_ACC_1554: S754 on acinus
GPGTEPPAATQPQTSETQTsHLPESERIHHTVEEKKLHHHHHH
>sp|acinus|pS_ACC_1555: S814 on acinus
GPGTDDRPEGSVEDEEKKEsSLPKSFKRKISVVSAKLHHHHHH
>sp|acinus|pS_ACC_1556: S815 on acinus
GPGTDRPEGSVEDEEKKESsLPKSFKRKISVVSATKLHHHHHH
>sp|acinus|pS_ACC_1557: S819 on acinus
GPGTGSVEDEEKKESSLPKsFKRKISVVSATKGVPKLHHHHHH
>sp|acinus|pS_ACC_1558: S825 on acinus
GPGTEKKESSLPKSFKRKIsVVSATKGVPAGNSDTKLHHHHHH
>sp|acinus|pS_ACC_1559: S828 on acinus
GPGTESSLPKSFKRKISVVsATKGVPAGNSDTEGGKLHHHHHH
>sp|acinus|pS_ACC_1561: S981 on acinus
GPGTHEVKKVTLGDTLTRRsISQQKSGVSITIDDPKLHHHHHH
>sp|acinus|pS_ACC_1562: S983 on acinus
GPGTVKKVTLGDTLTRRSIsQQKSGVSITIDDPVRKLHHHHHH
>sp|acinus|pS_ACC_1563: S987 on acinus
GPGTTLGDTLTRRSISQQKsGVSITIDDPVRTAQVKLHHHHHH
>sp|acinus|pS_ACC_1564: S990 on acinus
GPGTDTLTRRSISQQKSGVsITIDDPVRTAQVPSPKLHHHHHH
>sp|acinus|pS_ACC_1482: S1004 on acinus
GPGTVSITIDDPVRTAQVPsPPRGKISNIVHISNLKLHHHHHH
>sp|acinus|pS_ACC_1483: S1104 on acinus
GPGTQDELDYHRGLLVDRPsETKTEEQGIPRPLHPKLHHHHHH
>sp|acinus|pS_ACC_1485: S1161 on acinus
GPGTWAEREREMERRERTRsEREWDRDKVREGPRSKLHHHHHH
>sp|acinus|pS_ACC_1486: S1176 on acinus
GPGTSEREWDRDKVREGPRsRSRSRDRRRKERAKSKLHHHHHH
>sp|acinus|pS_ACC_1487: S1178 on acinus
GPGTREWDRDKVREGPRSRsRSRDRRRKERAKSKEKLHHHHHH
>sp|acinus|pS_ACC_1488: S1180 on acinus
GPGTWDRDKVREGPRSRSRsRDRRRKERAKSKEKKKLHHHHHH
>sp|acinus|pS_ACC_1489: S1232 on acinus
GPGTKTKAAPCIYWLPLTDsQIVQKEAERAERAKEKLHHHHHH
>sp|acinus|pS_ACC_1491: S1284 on acinus
GPGTRERNRQLEREKRREHsRERDRERERERERDRKLHHHHHH
>sp|acinus|pS_ACC_1493: S1325 on acinus
GPGTRERGRERDRRDTKRHsRSRSRSTPVRDRGGRKLHHHHHH
>sp|acinus|pS_ACC_1494: S1327 on acinus
GPGTRGRERDRRDTKRHSRsRSRSTPVRDRGGRRKLHHHHHH
>sp|acinus|pS_ACC_1495: S1329 on acinus
GPGTRERDRRDTKRHSRSRsRSTPVRDRGGRRKLHHHHHH
>sp|acinus|pS_ACC_1496: S1331 on acinus
GPGTRDRRDTKRHSRSRSRsTPVRDRGGRRKLHHHHHH
>sp|acinusiso5|pS_ACC_1565: S825 on acinusiso5
GPGTEKKESSLPKSFKRKIsVVSTKGVPAGNSDTEKLHHHHHH
>sp|acinusiso5|pS_ACC_1566: S837 on acinusiso5
GPGTKISVVSATKGVPAGNsDTEGGQPGRKRRWGAKLHHHHHH
>sp|acinusiso5|pS_ACC_1567: S862 on acinusiso5
GPGTKRRWGASTATTQKKPsISITTESLKSLIPDIKLHHHHHH
>sp|acinusiso5|pS_ACC_1568: S882 on acinusiso5
GPGTPLAGQEAVVDLHADDsRISEDETERNGDDGTKLHHHHHH
>sp|acinusiso5|pS_ACC_1569: S885 on acinusiso5
GPGTGQEAVVDLHADDSRIsEDETERNGDDGTHDKKLHHHHHH
>sp|Ack|pS_ACC_1573: S36 on Ack
GPGTQYFLRLRDDLNVTRLsHFEYVKNEDLEKIGMKLHHHHHH
>sp|Ack|pS_ACC_1578: S74 on Ack
GPGTLWEAVKRRKALCKRKsWMSKVFSGKRLEAEFKLHHHHHH
>sp|Ack|pS_ACC_1570: S136 on Ack
GPGTIGEKDLRLLEKLGDGsFGVVRRGEWDAPSGKKLHHHHHH
>sp|Ack|pS_ACC_1571: S149 on Ack
GPGTDGSFGVVRRGEWDAPsGKTVSVAVKCLKPDVKLHHHHHH
>sp|Ack|pS_ACC_1572: S212 on Ack
GPGTLTPPMKMVTELAPLGsLLDRLRKHQGHFLLGKLHHHHHH
>sp|Ack|pS_ACC_1574: S607 on Ack
GPGTLAMDACSLLDETPPQsPTRALPRPLHPTPVVKLHHHHHH
>sp|Ack|pS_ACC_1575: S724 on Ack
GPGTALQQECMRQLQAPAGsPAPSPSPGGDDKPQVKLHHHHHH
>sp|Ack|pS_ACC_1576: S728 on Ack
GPGTECMRQLQAPAGSPAPsPSPGGDDKPQVPPRVKLHHHHHH
>sp|Ack|pS_ACC_1577: S730 on Ack
GPGTMRQLQAPAGSPAPSPsPGGDDKPQVPPRVPIKLHHHHHH
>sp|Ack|pS_ACC_1579: S785 on Ack
GPGTPGPASPPRVPPREPLsPQGSRTPSPLVPPGSKLHHHHHH
>sp|Ack|pS_ACC_1580: S810 on Ack
GPGTLVPPGSSPLPPRLSSsPGKTMPTTQSFASDPKLHHHHHH
>sp|Ack|pS_ACC_1581: S855 on Ack
GPGTAGPCILPIVRDGKKVsSTHYYLLPERPSYLEKLHHHHHH
>sp|Ack|pS_ACC_1582: S856 on Ack
GPGTGPCILPIVRDGKKVSsTHYYLLPERPSYLERKLHHHHHH
>sp|Ack|pS_ACC_1583: S867 on Ack
GPGTKKVSSTHYYLLPERPsYLERYQRFLREAQSPKLHHHHHH
>sp|Ack|pS_ACC_1584: S881 on Ack
GPGTPSYLERYQRFLREAQsPEEPTPLPVPLLLPPKLHHHHHH
>sp|Ackiso3|pS_ACC_1585: S29 on Ackiso3
GPGTAAGAAAGRGLRALLLsLTAAAGIWGSMGERSKLHHHHHH
>sp|Ackiso3|pS_ACC_1586: S39 on Ackiso3
GPGTRALLLSLTAAAGIWGsMGERSAYQRLAGGEEKLHHHHHH
>sp|ACLY|pS_ACC_1588: S23 on ACLY
GPGTEQTGKELLYKFICTTsAIQNRFKYARVTPDTKLHHHHHH
>sp|ACLY|pS_ACC_1589: S260 on ACLY
GPGTEAYPEEAYIADLDAKsGASLKLTLLNPKGRIKLHHHHHH
>sp|ACLY|pS_ACC_1590: S325 on ACLY
GPGTAPSEQQTYDYAKTILsLMTREKHPDGKILIIKLHHHHHH
>sp|ACLY|pS_ACC_1591: S442 on ACLY
GPGTQPPTAAHTANFLLNAsGSTSTPAPSRTASFSKLHHHHHH
>sp|ACLY|pS_ACC_1592: S444 on ACLY
GPGTPTAAHTANFLLNASGsTSTPAPSRTASFSESKLHHHHHH
>sp|ACLY|pS_ACC_1593: S446 on ACLY
GPGTAAHTANFLLNASGSTsTPAPSRTASFSESRAKLHHHHHH
>sp|ACLY|pS_ACC_1594: S451 on ACLY
GPGTNFLLNASGSTSTPAPsRTASFSESRADEVAPKLHHHHHH
>sp|ACLY|pS_ACC_1595: S455 on ACLY
GPGTNASGSTSTPAPSRTAsFSESRADEVAPAKKAKLHHHHHH
>sp|ACLY|pS_ACC_1596: S457 on ACLY
GPGTSGSTSTPAPSRTASFsESRADEVAPAKKAKPKLHHHHHH
>sp|ACLY|pS_ACC_1597: S459 on ACLY
GPGTSTSTPAPSRTASFSEsRADEVAPAKKAKPAMKLHHHHHH
>sp|ACLY|pS_ACC_1598: S478 on ACLY
GPGTEVAPAKKAKPAMPQDsVPSPRSLQGKSTTLFKLHHHHHH
>sp|ACLY|pS_ACC_1599: S481 on ACLY
GPGTPAKKAKPAMPQDSVPsPRSLQGKSTTLFSRHKLHHHHHH
>sp|ACLY|pS_ACC_1600: S484 on ACLY
GPGTKAKPAMPQDSVPSPRsLQGKSTTLFSRHTKAKLHHHHHH
>sp|ACLY|pS_ACC_1601: S574 on ACLY
GPGTAMRKHPEVDVLINFAsLRSAYDSTMETMNYAKLHHHHHH
>sp|ACLY|pS_ACC_1602: S581 on ACLY
GPGTVDVLINFASLRSAYDsTMETMNYAQIRTIAIKLHHHHHH
>sp|ACLY|pS_ACC_1603: S649 on ACLY
GPGTFKIGNTGGMLDNILAsKLYRPGSVAYVSRSGKLHHHHHH
>sp|ACLY|pS_ACC_1604: S663 on ACLY
GPGTASKLYRPGSVAYVSRsGGMSNELNNIISRTTKLHHHHHH
>sp|ACLY|pS_ACC_1605: S667 on ACLY
GPGTYRPGSVAYVSRSGGMsNELNNIISRTTDGVYKLHHHHHH
>sp|ACLY|pS_ACC_1606: S675 on ACLY
GPGTVSRSGGMSNELNNIIsRTTDGVYEGVAIGGDKLHHHHHH
>sp|ACLY|pS_ACC_1607: S839 on ACLY
GPGTDYSWARELGLIRKPAsFMTSICDERGQELIYKLHHHHHH
>sp|ACLY|pS_ACC_1608: S952 on ACLY
GPGTGALDAAAKMFSKAFDsGIIPMEFVNKMKKEGKLHHHHHH
>sp|ACLY|pS_ACC_1609: S979 on ACLY
GPGTKKEGKLIMGIGHRVKsINNPDMRVQILKDYVKLHHHHHH
>sp|ACLY|pS_ACC_1587: S1100 on ACLY
GPGTRHPWDDISYVLPEHMsMKLHHHHHH
>sp|ACMSD|pS_ACC_1610: S7 on ACMSD
GPGTMKIDIHsHILPKEWPDLKKRFGKLHHHHHH
>sp|ACN9|pS_ACC_1611: S116 on ACN9
GPGTLQELMQEATKPNRQFsISESMKPKFKLHHHHHH
>sp|ACO2|pS_ACC_1617: S87 on ACO2
GPGTGHLDDPASQEIERGKsYLRLRPDRVAMQDATKLHHHHHH
>sp|ACO2|pS_ACC_1612: S237 on ACO2
GPGTWELKCPKVIGVKLTGsLSGWSSPKDVILKVAKLHHHHHH
>sp|ACO2|pS_ACC_1613: S471 on ACO2
GPGTDRKDIKKGEKNTIVTsYNRNFTGRNDANPETKLHHHHHH
>sp|ACO2|pS_ACC_1614: S559 on ACO2
GPGTYQHPPKDSSGQHVDVsPTSQRLQLLEPFDKWKLHHHHHH
>sp|ACO2|pS_ACC_1615: S669 on ACO2
GPGTGIRWVVIGDENYGEGsSREHAALEPRHLGGRKLHHHHHH
>sp|ACO2|pS_ACC_1616: S670 on ACO2
GPGTIRWVVIGDENYGEGSsREHAALEPRHLGGRAKLHHHHHH
>sp|ACOT1|pS_ACC_1618: S232 on ACOT1
GPGTSHPEVKGPGVGLLGIsKGGELCLSMASFLKGKLHHHHHH
>sp|ACOT1|pS_ACC_1619: S257 on ACOT1
GPGTASFLKGITAAVVINGsVANVGGTLHYKGETLKLHHHHHH
>sp|ACOT11|pS_ACC_1620: S388 on ACOT11
GPGTVPLSVPWDPSNQVYLsYNNVSSLKMLVAKDNKLHHHHHH
>sp|ACOT12|pS_ACC_1625: S82 on ACOT12
GPGTVGQVITIKAKVTRAFsTSMEISIKVMVQDMLKLHHHHHH
>sp|ACOT12|pS_ACC_1621: S408 on ACOT12
GPGTEKHVGSPAHLAYRLLsDFTKRPLWDPHFVSCKLHHHHHH
>sp|ACOT12|pS_ACC_1622: S473 on ACOT12
GPGTRKPLKDGNTYTVAVKsVILPSVPPSPQYIRSKLHHHHHH
>sp|ACOT12|pS_ACC_1623: S482 on ACOT12
GPGTYTVAVKSVILPSVPPsPQYIRSEIICAGFLIKLHHHHHH
>sp|ACOT12|pS_ACC_1624: S553 on ACOT12
GPGTSCIQFLENPPDDGFVsTFKLHHHHHH
>sp|ACOT2|pS_ACC_1629: S7 on ACOT2
GPGTMSNKLLsPHPHSVVLRSEFKMAKLHHHHHH
>sp|ACOT2|pS_ACC_1626: S23 on ACOT2
GPGTPHPHSVVLRSEFKMAsSPAVLRASRLYQWSLKLHHHHHH
>sp|ACOT2|pS_ACC_1627: S24 on ACOT2
GPGTHPHSVVLRSEFKMASsPAVLRASRLYQWSLKKLHHHHHH
>sp|ACOT2|pS_ACC_1628: S47 on ACOT2
GPGTRLYQWSLKSSAQFLGsPQLRQVGQIIRVPARKLHHHHHH
>sp|ACOT6|pS_ACC_1630: S11 on ACOT6
GPGTMLQHPKVKGPsIALLGFSKGGDLCLSKLHHHHHH
>sp|ACOT6|pS_ACC_1631: S18 on ACOT6
GPGTQHPKVKGPSIALLGFsKGGDLCLSMASFLKGKLHHHHHH
>sp|ACOT7|pS_ACC_1632: S182 on ACOT7
GPGTLKNVDKVLEVPPVVYsRQEQEEEGRKRYEAQKLHHHHHH
>sp|ACOT7|pS_ACC_1633: S303 on ACOT7
GPGTCVITISGRMTFTSNKsMEIEVLVDADPVVDSKLHHHHHH
>sp|ACOT7iso2|pS_ACC_1634: S2 on ACOT7iso2
GPGTMsGPDVETPSAIQICRIKLHHHHHH
>sp|ACOT8|pS_ACC_1635: S3 on ACOT8
GPGTMSsPQAPEDGQGCGDRGDKLHHHHHH
>sp|ACOT9|pS_ACC_1636: S160 on ACOT9
GPGTVTALVDKIDMCKKSLsPEQDIKFSGHVSWVGKLHHHHHH
>sp|ACOT9|pS_ACC_1637: S375 on ACOT9
GPGTQVCFTQNNYIQVRVHsEVASLQEKQHTTTNVKLHHHHHH
>sp|ACOX1|pS_ACC_1639: S26 on ACOX1
GPGTSASFNPELLTHILDGsPEKTRRRREIENMILKLHHHHHH
>sp|ACOX1|pS_ACC_1638: S127 on ACOX1
GPGTLNQGTTAQKEKWLLSsKGLQIIGTYAQTEMGKLHHHHHH
>sp|ACOX2|pS_ACC_1641: S9 on ACOX2
GPGTMGSPVHRVsLGDTWSRQMHPDIESKLHHHHHH
>sp|ACOX2|pS_ACC_1640: S55 on ACOX2
GPGTLDGGAQNTALRRKVEsIIHSYPEFSCKDNYFKLHHHHHH
>sp|ACOX3|pS_ACC_1642: S288 on ACOX3
GPGTLLNRMGDVTPEGTYVsPFKDVRQRFGASLGSKLHHHHHH
>sp|ACOXL|pS_ACC_1643: S36 on ACOXL
GPGTAGQDLAEKTKNFVSRsLVIGEVLSMADMATGKLHHHHHH
>sp|ACOXL|pS_ACC_1644: S44 on ACOXL
GPGTTKNFVSRSLVIGEVLsMADMATGVKCGIIYWKLHHHHHH
>sp|ACP1|pS_ACC_1648: S8 on ACP1
GPGTMAEQATKsVLFVCLGNICRSPIAKLHHHHHH
>sp|ACP1|pS_ACC_1646: S20 on ACP1
GPGTATKSVLFVCLGNICRsPIAEAVFRKLVTDQNKLHHHHHH
>sp|ACP1|pS_ACC_1647: S62 on ACP1
GPGTTSGYEIGNPPDYRGQsCMKRHGIPMSHVARQKLHHHHHH
>sp|ACP1|pS_ACC_1645: S137 on ACP1
GPGTPQKQLIIEDPYYGNDsDFETVYQQCVRCCRAKLHHHHHH
>sp|ACP2|pS_ACC_1649: S46 on ACP2
GPGTRSLRFVTLLYRHGDRsPVKTYPKDPYQEEEWKLHHHHHH
>sp|ACP6|pS_ACC_1650: S223 on ACP6
GPGTCWSLRQRTRGRRQTAsLQPGISEDLKKVKDRKLHHHHHH
>sp|ACP6|pS_ACC_1651: S229 on ACP6
GPGTRTRGRRQTASLQPGIsEDLKKVKDRMGIDSSKLHHHHHH
>sp|ACP6|pS_ACC_1652: S296 on ACP6
GPGTAVDTSLYILPKEDREsLQMAVGPFLHILESNKLHHHHHH
>sp|ACPP|pS_ACC_1653: S239 on ACPP
GPGTPSWATEDTMTKLRELsELSLLSLYGIHKQKEKLHHHHHH
>sp|ACRBP|pS_ACC_1654: S141 on ACRBP
GPGTPVSILSPNTLKEIEAsAEVSPTTMTSPISPHKLHHHHHH
>sp|ACRBP|pS_ACC_1655: S145 on ACRBP
GPGTLSPNTLKEIEASAEVsPTTMTSPISPHFTVTKLHHHHHH
>sp|ACRC|pS_ACC_1656: S27 on ACRC
GPGTQEPEEDEDCYILNVQsSSDDTSGSSVARRAPKLHHHHHH
>sp|ACRC|pS_ACC_1657: S29 on ACRC
GPGTPEEDEDCYILNVQSSsDDTSGSSVARRAPKRKLHHHHHH
>sp|ACRC|pS_ACC_1658: S35 on ACRC
GPGTCYILNVQSSSDDTSGsSVARRAPKRQASCILKLHHHHHH
>sp|ACRC|pS_ACC_1659: S36 on ACRC
GPGTYILNVQSSSDDTSGSsVARRAPKRQASCILNKLHHHHHH
>sp|ACRC|pS_ACC_1660: S47 on ACRC
GPGTTSGSSVARRAPKRQAsCILNVQSRSGDTSGSKLHHHHHH
>sp|ACSBG1|pS_ACC_1661: S295 on ACSBG1
GPGTVYTSGTTGNPKGVMLsQDNITWTARYGSQAGKLHHHHHH
>sp|ACSBG1|pS_ACC_1662: S359 on ACSBG1
GPGTWGAQVCFAEPDALKGsLVNTLREVEPTSHMGKLHHHHHH
>sp|ACSBG1|pS_ACC_1663: S595 on ACSBG1
GPGTPVPIEEAVKMELPIIsNAMLIGDQRKFLSMLKLHHHHHH
>sp|ACSBG1|pS_ACC_1664: S647 on ACSBG1
GPGTAMEFCQRVGSRATTVsEIIEKKDEAVYQAIEKLHHHHHH
>sp|ACSF2|pS_ACC_1665: S17 on ACSF2
GPGTAVYVGMLRLGRLCAGsSGVLGARAALSRSWQKLHHHHHH
>sp|ACSF2|pS_ACC_1666: S18 on ACSF2
GPGTVYVGMLRLGRLCAGSsGVLGARAALSRSWQEKLHHHHHH
>sp|ACSF2|pS_ACC_1668: S71 on ACSF2
GPGTGGLSYVQGCTKKHLNsKTVGQCLETTAQRVPKLHHHHHH
>sp|ACSF2|pS_ACC_1667: S597 on ACSF2
GPGTIPKYIVFVTNYPLTIsGKIQKFKLREQMERHKLHHHHHH
>sp|ACSL1|pS_ACC_1669: S103 on ACSL1
GPGTDVTTLYEGFQRGIQVsNNGPCLGSRKPDQPYKLHHHHHH
>sp|ACSL1|pS_ACC_1670: S122 on ACSL1
GPGTPCLGSRKPDQPYEWLsYKQVAELSECIGSALKLHHHHHH
>sp|ACSL1|pS_ACC_1671: S232 on ACSL1
GPGTLIPGLKIIVVMDAYGsELVERGQRCGVEVTSKLHHHHHH
>sp|ACSL1|pS_ACC_1672: S394 on ACSL1
GPGTGQANTTLKRWLLDFAsKRKEAELRSGIIRNNKLHHHHHH
>sp|ACSL1|pS_ACC_1673: S410 on ACSL1
GPGTKRKEAELRSGIIRNNsLWDRLIFHKVQSSLGKLHHHHHH
>sp|ACSL1|pS_ACC_1674: S620 on ACSL1
GPGTVETLCSWAQKRGFEGsFEELCRNKDVKKAILKLHHHHHH
>sp|ACSL1|pS_ACC_1675: S664 on ACSL1
GPGTPFEQVKGITLHPELFsIDNGLLTPTMKAKRPKLHHHHHH
>sp|ACSL3|pS_ACC_1676: S683 on ACSL3
GPGTSASLEKFEIPVKIRLsPEPWTPETGLVTDAFKLHHHHHH
>sp|ACSL4|pS_ACC_1678: S23 on ACSL4
GPGTLTIILLPVHLLITIYsALIFIPWYFLTNAKKKLHHHHHH
>sp|ACSL4|pS_ACC_1682: S57 on ACSL4
GPGTMAKRIKAKPTSDKPGsPYRSVTHFDSLAVIDKLHHHHHH
>sp|ACSL4|pS_ACC_1686: S95 on ACSL4
GPGTDKLFDHAVSKFGKKDsLGTREILSEENEMQPKLHHHHHH
>sp|ACSL4|pS_ACC_1677: S140 on ACSL4
GPGTWMNYLEVNRRVNNFGsGLTALGLKPKNTIAIKLHHHHHH
>sp|ACSL4|pS_ACC_1679: S352 on ACSL4
GPGTGCRIGYSSPLTLSDQsSKIKKGSKGDCTVLKKLHHHHHH
>sp|ACSL4|pS_ACC_1680: S353 on ACSL4
GPGTCRIGYSSPLTLSDQSsKIKKGSKGDCTVLKPKLHHHHHH
>sp|ACSL4|pS_ACC_1681: S447 on ACSL4
GPGTLGGNVRMMLSGGAPLsPQTHRFMNVCFCCPIKLHHHHHH
>sp|ACSL4|pS_ACC_1683: S584 on ACSL4
GPGTDRKKDLVKLQAGEYVsLGKVEAALKNLPLVDKLHHHHHH
>sp|ACSL4|pS_ACC_1684: S607 on ACSL4
GPGTLKNCPLIDNICAFAKsDQSYVISFVVPNQKRKLHHHHHH
>sp|ACSL4|pS_ACC_1685: S674 on ACSL4
GPGTAMKLERFEIPIKVRLsPEPWTPETGLVTDAFKLHHHHHH
>sp|ACSL5|pS_ACC_1687: S380 on ACSL5
GPGTEAKTPLKKFLLKLAVsSKFKELQKGIIRHDSKLHHHHHH
>sp|ACSL5|pS_ACC_1688: S395 on ACSL5
GPGTSSKFKELQKGIIRHDsFWDKLIFAKIQDSLGKLHHHHHH
>sp|ACSL5|pS_ACC_1689: S408 on ACSL5
GPGTHDSFWDKLIFAKIQDsLGGRVRVIVTGAAPMKLHHHHHH
>sp|ACSL5|pS_ACC_1690: S580 on ACSL5
GPGTSQPVLQIFVHGESLRsSLVGVVVPDTDVLPSKLHHHHHH
>sp|ACSL5|pS_ACC_1691: S581 on ACSL5
GPGTQPVLQIFVHGESLRSsLVGVVVPDTDVLPSFKLHHHHHH
>sp|ACSL5|pS_ACC_1692: S595 on ACSL5
GPGTSSLVGVVVPDTDVLPsFAAKLGVKGSFEELCKLHHHHHH
>sp|ACSL5iso3|pS_ACC_1693: S32 on ACSL5iso3
GPGTKKDRDSCGRKNSEPGsPHSLEALRDAAPSQGKLHHHHHH
>sp|ACSL6|pS_ACC_1694: S196 on ACSL6
GPGTLGPGAIRYIINTADIsTVIVDKPQKAVLLLEKLHHHHHH
>sp|ACSL6|pS_ACC_1695: S379 on ACSL6
GPGTPVVPRLLNRMYDKIFsQANTPLKRWLLEFAAKLHHHHHH
>sp|ACSM1|pS_ACC_1696: S189 on ACSM1
GPGTSIASQCPSLKTKLLVsDHSREGWLDFRSLVKKLHHHHHH
>sp|ACSM1|pS_ACC_1697: S475 on ACSM1
GPGTGYICFLGRSDDIINAsGYRIGPAEVESALVEKLHHHHHH
>sp|ACSM2A|pS_ACC_1698: S172 on ACSM2A
GPGTIVAGDEVIQEVDTVAsECPSLRIKLLVSEKSKLHHHHHH
>sp|ACSM2A|pS_ACC_1699: S373 on ACSM2A
GPGTRESYGQTETGLTCMVsKTMKIKPGYMGTAASKLHHHHHH
>sp|ACSM2A|pS_ACC_1700: S517 on ACSM2A
GPGTGEVVKAFVVLASQFLsHDPEQLTKELQQHVKKLHHHHHH
>sp|ACSM2B|pS_ACC_1701: S276 on ACSM2B
GPGTSDTGWILNILGSLLEsWTLGACTFVHLLPKFKLHHHHHH
>sp|ACSM2B|pS_ACC_1702: S513 on ACSM2B
GPGTDPVRGEVVKAFVILAsQFLSHDPEQLTKELQKLHHHHHH
>sp|ACSM4|pS_ACC_1703: S177 on ACSM4
GPGTAKCIVASEEVAPAVEsIVLECPDLKTKLLVSKLHHHHHH
>sp|ACSM5|pS_ACC_1704: S505 on ACSM5
GPGTALAEHPAVLESAVVSsPDPIRGEVVKAFIVLKLHHHHHH
>sp|ACSM6|pS_ACC_1705: S251 on ACSM6
GPGTVEYSQYGLGMGFSQAsRRWMDLQPTDVLWSLKLHHHHHH
>sp|ACSM6|pS_ACC_1706: S349 on ACSM6
GPGTRFKSLKQCVAAGGPIsPGVIEDWKRITKLDIKLHHHHHH
>sp|ACSS1|pS_ACC_1707: S16 on ACSS1
GPGTMAARTLGRGVGRLLGsLRGLSGQPARPPCGVKLHHHHHH
>sp|ACSS1|pS_ACC_1709: S32 on ACSS1
GPGTLRGLSGQPARPPCGVsAPRRAASGPSGSAPAKLHHHHHH
>sp|ACSS1|pS_ACC_1708: S285 on ACSS1
GPGTEMAKEDPVCAPESMGsEDMLFMLYTSGSTGMKLHHHHHH
>sp|ACSS2|pS_ACC_1710: S12 on ACSS2
GPGTMGLPEERVRSGsGSRGQEEAGAGGRARKLHHHHHH
>sp|ACSS2|pS_ACC_1712: S28 on ACSS2
GPGTGSRGQEEAGAGGRARsWSPPPEVSRSAHVPSKLHHHHHH
>sp|ACSS2|pS_ACC_1713: S30 on ACSS2
GPGTRGQEEAGAGGRARSWsPPPEVSRSAHVPSLQKLHHHHHH
>sp|ACSS2|pS_ACC_1714: S36 on ACSS2
GPGTGAGGRARSWSPPPEVsRSAHVPSLQRYRELHKLHHHHHH
>sp|ACSS2|pS_ACC_1711: S267 on ACSS2
GPGTHLGRAELGMGDSTSQsPPIKRSCPDVQISWNKLHHHHHH
>sp|ACSS3|pS_ACC_1721: S60 on ACSS3
GPGTGLGGRGCRALSSGSGsEYKTHFAASVTDPERKLHHHHHH
>sp|ACSS3|pS_ACC_1715: S196 on ACSS3
GPGTAMYTMLACARIGAIHsLIFGGFASKELSSRIKLHHHHHH
>sp|ACSS3|pS_ACC_1716: S204 on ACSS3
GPGTARIGAIHSLIFGGFAsKELSSRIDHVKPKVVKLHHHHHH
>sp|ACSS3|pS_ACC_1717: S208 on ACSS3
GPGTAIHSLIFGGFASKELsSRIDHVKPKVVVTASKLHHHHHH
>sp|ACSS3|pS_ACC_1718: S209 on ACSS3
GPGTIHSLIFGGFASKELSsRIDHVKPKVVVTASFKLHHHHHH
>sp|ACSS3|pS_ACC_1719: S282 on ACSS3
GPGTPGRDLDWDEEMAKAQsHDCVPVLSEHPLYILKLHHHHHH
>sp|ACSS3|pS_ACC_1720: S574 on ACSS3
GPGTINVAGHRISAGAIEEsILSHGTVADCAVVGKKLHHHHHH
>sp|ACSS3|pS_ACC_1722: S656 on ACSS3
GPGTQLPKTRSGKIPRSALsAIVNGKPYKITSTIEKLHHHHHH
>sp|ACTA1|pS_ACC_1723: S370 on ACTA1
GPGTQQMWITKQEYDEAGPsIVHRKCFKLHHHHHH
>sp|ACTB|pS_ACC_1724: S14 on ACTB
GPGTMTDNELSALVVDNGsGMCKAGFGGDDAPRAKLHHHHHH
>sp|ACTB|pS_ACC_1733: S33 on ACTB
GPGTKAGFAGDDAPRAVFPsIVGRPRHQGVMVGMGKLHHHHHH
>sp|ACTB|pS_ACC_1735: S52 on ACTB
GPGTRPRHQGVMVGMGQKDsYVGDEAQSKRGILTLKLHHHHHH
>sp|ACTB|pS_ACC_1736: S60 on ACTB
GPGTVGMGQKDSYVGDEAQsKRGILTLKYPIEHGIKLHHHHHH
>sp|ACTB|pS_ACC_1725: S155 on ACTB
GPGTPSLYTSGRTTGIVMDsGDGVTHTVPIYEGNAKLHHHHHH
>sp|ACTB|pS_ACC_1726: S199 on ACTB
GPGTDLTDYLMKILTERGYsFTTTAEREIVRDIKEKLHHHHHH
>sp|ACTB|pS_ACC_1727: S235 on ACTB
GPGTALDFEQEMATAASSSsLEKSYELPDGQVITIKLHHHHHH
>sp|ACTB|pS_ACC_1728: S239 on ACTB
GPGTEQEMATAASSSSLEKsYELPDGQVITIGNERKLHHHHHH
>sp|ACTB|pS_ACC_1729: S265 on ACTB
GPGTIGNERFRCPEALFQPsFLGMESCGIHETTFNKLHHHHHH
>sp|ACTB|pS_ACC_1730: S271 on ACTB
GPGTRCPEALFQPSFLGMEsCGIHETTFNSIMKCDKLHHHHHH
>sp|ACTB|pS_ACC_1731: S300 on ACTB
GPGTCDVDIRKDLYANTVLsGGTTMYPGIADRMQKKLHHHHHH
>sp|ACTB|pS_ACC_1732: S323 on ACTB
GPGTGIADRMQKEITALAPsTMKIKIIAPPERKYSKLHHHHHH
>sp|ACTB|pS_ACC_1734: S348 on ACTB
GPGTPERKYSVWIGGSILAsLSTFQQMWITKQEYDKLHHHHHH
>sp|ACTBL2|pS_ACC_1741: S7 on ACTBL2
GPGTMTDNELsALVVDNGSGMCKAGFKLHHHHHH
>sp|ACTBL2|pS_ACC_1737: S240 on ACTBL2
GPGTEQEMVRAAASSSPERsYELPDGQVITIGNERKLHHHHHH
>sp|ACTBL2|pS_ACC_1738: S266 on ACTBL2
GPGTIGNERFRCPEAIFQPsFLGIESSGIHETTFNKLHHHHHH
>sp|ACTBL2|pS_ACC_1739: S304 on ACTBL2
GPGTDIRKDLYANTVLSGGsTMYPGIADRMQKEIIKLHHHHHH
>sp|ACTBL2|pS_ACC_1740: S324 on ACTBL2
GPGTGIADRMQKEIITLAPsTMKIKIIAPPERKYSKLHHHHHH
>sp|ACTG2|pS_ACC_1742: S156 on ACTG2
GPGTLSLYASGRTTGIVLDsGDGVTHNVPIYEGYAKLHHHHHH
>sp|ACTG2|pS_ACC_1743: S200 on ACTG2
GPGTDLTDYLMKILTERGYsFVTTAEREIVRDIKEKLHHHHHH
>sp|ACTG2|pS_ACC_1744: S234 on ACTG2
GPGTYVALDFEQEMATAASsSSLEKSYELPDGQVIKLHHHHHH
>sp|ACTG2|pS_ACC_1745: S235 on ACTG2
GPGTVALDFEQEMATAASSsSLEKSYELPDGQVITKLHHHHHH
>sp|ACTG2|pS_ACC_1746: S266 on ACTG2
GPGTIGNERFRCPETLFQPsFIGMESAGIHETTYNKLHHHHHH
>sp|ACTG2|pS_ACC_1747: S282 on ACTG2
GPGTFIGMESAGIHETTYNsIMKCDIDIRKDLYANKLHHHHHH
>sp|Actinfilin|pS_ACC_1748: S243 on Actinfilin
GPGTEEFMLLPLKQVLELVsSDSLNVPSEEEVYRAKLHHHHHH
>sp|Actinfilin|pS_ACC_1749: S244 on Actinfilin
GPGTEFMLLPLKQVLELVSsDSLNVPSEEEVYRAVKLHHHHHH
>sp|Actinfilin|pS_ACC_1750: S246 on Actinfilin
GPGTMLLPLKQVLELVSSDsLNVPSEEEVYRAVLSKLHHHHHH
>sp|Actinfilin|pS_ACC_1751: S251 on Actinfilin
GPGTKQVLELVSSDSLNVPsEEEVYRAVLSWVKHDKLHHHHHH
>sp|Actinfilin|pS_ACC_1752: S287 on Actinfilin
GPGTQHVPRLMKCVRLPLLsRDFLLGHVDAESLVRKLHHHHHH
>sp|Actinfilin|pS_ACC_1753: S589 on Actinfilin
GPGTAMDGWLYAVGGNDGSsSLNSIEKYNPRTNKWKLHHHHHH
>sp|Actinfilin|pS_ACC_1754: S593 on Actinfilin
GPGTWLYAVGGNDGSSSLNsIEKYNPRTNKWVAASKLHHHHHH
>sp|ACTL7B|pS_ACC_1755: S182 on ACTL7B
GPGTMFETFGIPAMHVTSQsLLSIYSYGKTSGLVVKLHHHHHH
>sp|ACTL7B|pS_ACC_1756: S360 on ACTL7B
GPGTCTMLDGFPERFQRELsLLCPGDSPAVAAAPEKLHHHHHH
>sp|ACTL8|pS_ACC_1758: S52 on ACTL8
GPGTPCKENPGPSYARRRVsLGIDICHPDTFSYPIKLHHHHHH
>sp|ACTL8|pS_ACC_1759: S64 on ACTL8
GPGTRRVSLGIDICHPDTFsYPIERGRILNWEGVQKLHHHHHH
>sp|ACTL8|pS_ACC_1757: S244 on ACTL8
GPGTQSALDESNTYQLPDGsRVELTPMQRVAPEMFKLHHHHHH
>sp|ACTL9|pS_ACC_1760: S385 on ACTL9
GPGTVAAQPTRNFSVWIGGsILASLRAFQSCWVLRKLHHHHHH
>sp|ACTN1|pS_ACC_1770: S6 on ACTN1
GPGTMDHYDsQQTNDYMQPEEDWDRKLHHHHHH
>sp|ACTN1|pS_ACC_1773: S73 on ACTN1
GPGTDFRDGLKLMLLLEVIsGERLAKPERGKMRVHKLHHHHHH
>sp|ACTN1|pS_ACC_1777: S91 on ACTN1
GPGTRLAKPERGKMRVHKIsNVNKALDFIASKGVKKLHHHHHH
>sp|ACTN1|pS_ACC_1761: S102 on ACTN1
GPGTVHKINNVNKALDFIAsKGVKLVSIGAEEIVDKLHHHHHH
>sp|ACTN1|pS_ACC_1762: S140 on ACTN1
GPGTGMIWTIILRFAIQDIsVEETSAKEGLLLWCQKLHHHHHH
>sp|ACTN1|pS_ACC_1763: S145 on ACTN1
GPGTIILRFAIQDISVEETsAKEGLLLWCQRKTAPKLHHHHHH
>sp|ACTN1|pS_ACC_1764: S243 on ACTN1
GPGTVNTARPDEKAIMTYVsSFYHAFSGAQKAETAKLHHHHHH
>sp|ACTN1|pS_ACC_1765: S244 on ACTN1
GPGTNTARPDEKAIMTYVSsFYHAFSGAQKAETAAKLHHHHHH
>sp|ACTN1|pS_ACC_1766: S250 on ACTN1
GPGTEKAIMTYVSSFYHAFsGAQKAETAANRICKVKLHHHHHH
>sp|ACTN1|pS_ACC_1767: S362 on ACTN1
GPGTLSNRPAFMPSEGRMVsDINNAWGCLEQVEKGKLHHHHHH
>sp|ACTN1|pS_ACC_1768: S404 on ACTN1
GPGTLERLDHLAEKFRQKAsIHEAWTDGKEAMLKHKLHHHHHH
>sp|ACTN1|pS_ACC_1769: S471 on ACTN1
GPGTAIAQELNELDYYDSPsVNARCQKICDQWDNLKLHHHHHH
>sp|ACTN1|pS_ACC_1771: S669 on ACTN1
GPGTGRISIEMHGTLEDQLsHLRQYEKSIVNYKPKKLHHHHHH
>sp|ACTN1|pS_ACC_1772: S677 on ACTN1
GPGTGTLEDQLSHLRQYEKsIVNYKPKIDQLEGDHKLHHHHHH
>sp|ACTN1|pS_ACC_1774: S744 on ACTN1
GPGTNEVENQILTRDAKGIsQEQMNEFRASFNHFDKLHHHHHH
>sp|ACTN1|pS_ACC_1775: S797 on ACTN1
GPGTIGNDPQGEAEFARIMsIVDPNRLGVVTFQAFKLHHHHHH
>sp|ACTN1|pS_ACC_1776: S832 on ACTN1
GPGTSRETADTDTADQVMAsFKILAGDKNYITMDEKLHHHHHH
>sp|ACTN2|pS_ACC_1778: S201 on ACTN2
GPGTLCALIHRHRPDLIDYsKLNKDDPIGNINLAMKLHHHHHH
>sp|ACTN2|pS_ACC_1779: S250 on ACTN2
GPGTVNTPKPDERAIMTYVsCFYHAFAGAEQAETAKLHHHHHH
>sp|ACTN2|pS_ACC_1780: S291 on ACTN2
GPGTNQENERLMEEYERLAsELLEWIRRTIPWLENKLHHHHHH
>sp|ACTN2|pS_ACC_1781: S355 on ACTN2
GPGTQLEINFNTLQTKLRIsNRPAFMPSEGKMVSDKLHHHHHH
>sp|ACTN2|pS_ACC_1782: S431 on ACTN2
GPGTWAYGKEQILLQKDYEsASLTEVRALLRKHEAKLHHHHHH
>sp|ACTN2|pS_ACC_1783: S433 on ACTN2
GPGTYGKEQILLQKDYESAsLTEVRALLRKHEAFEKLHHHHHH
>sp|ACTN2|pS_ACC_1784: S588 on ACTN2
GPGTQSIMAIQNEVEKVIQsYNIRISSSNPYSTVTKLHHHHHH
>sp|ACTN2|pS_ACC_1785: S594 on ACTN2
GPGTQNEVEKVIQSYNIRIsSSNPYSTVTMDELRTKLHHHHHH
>sp|ACTN2|pS_ACC_1786: S595 on ACTN2
GPGTNEVEKVIQSYNIRISsSNPYSTVTMDELRTKKLHHHHHH
>sp|ACTN2|pS_ACC_1787: S596 on ACTN2
GPGTEVEKVIQSYNIRISSsNPYSTVTMDELRTKWKLHHHHHH
>sp|ACTN2|pS_ACC_1788: S840 on ACTN2
GPGTTDTAEQVIASFRILAsDKPYILAEELRRELPKLHHHHHH
>sp|ACTN2|pS_ACC_1789: S892 on ACTN2
GPGTGALDYVAFSSALYGEsDLKLHHHHHH
>sp|ACTN3|pS_ACC_1790: S257 on ACTN3
GPGTVNTPKPDEKAIMTYVsCFYHAFAGAEQAETAKLHHHHHH
>sp|ACTN3|pS_ACC_1791: S298 on ACTN3
GPGTNQENEKLMEEYEKLAsELLEWIRRTVPWLENKLHHHHHH
>sp|ACTN3|pS_ACC_1792: S319 on ACTN3
GPGTIRRTVPWLENRVGEPsMSAMQRKLEDFRDYRKLHHHHHH
>sp|ACTN3|pS_ACC_1793: S321 on ACTN3
GPGTRTVPWLENRVGEPSMsAMQRKLEDFRDYRRLKLHHHHHH
>sp|ACTN3|pS_ACC_1794: S376 on ACTN3
GPGTLSHRPAFMPSEGKLVsDIANAWRGLEQVEKGKLHHHHHH
>sp|ACTN3|pS_ACC_1795: S438 on ACTN3
GPGTWTRGKEEMLSQRDYDsALLQEVRALLRRHEAKLHHHHHH
>sp|ACTN3|pS_ACC_1796: S737 on ACTN3
GPGTYSMEHIRVGWEQLLTsIARTINEVENQVLTRKLHHHHHH
>sp|ACTN4|pS_ACC_1807: S92 on ACTN4
GPGTDFRDGLKLMLLLEVIsGERLPKPERGKMRVHKLHHHHHH
>sp|ACTN4|pS_ACC_1797: S367 on ACTN4
GPGTQLEINFNTLQTKLRLsNRPAFMPSEGKMVSDKLHHHHHH
>sp|ACTN4|pS_ACC_1798: S447 on ACTN4
GPGTKEAMLKHRDYETATLsDIKALIRKHEAFESDKLHHHHHH
>sp|ACTN4|pS_ACC_1799: S461 on ACTN4
GPGTLSDIKALIRKHEAFEsDLAAHQDRVEQIAAIKLHHHHHH
>sp|ACTN4|pS_ACC_1800: S488 on ACTN4
GPGTIAAIAQELNELDYYDsHNVNTRCQKICDQWDKLHHHHHH
>sp|ACTN4|pS_ACC_1801: S507 on ACTN4
GPGTNTRCQKICDQWDALGsLTHSRREALEKTEKQKLHHHHHH
>sp|ACTN4|pS_ACC_1802: S511 on ACTN4
GPGTQKICDQWDALGSLTHsRREALEKTEKQLEAIKLHHHHHH
>sp|ACTN4|pS_ACC_1803: S621 on ACTN4
GPGTSGSNPYTTVTPQIINsKWEKVQQLVPKRDHAKLHHHHHH
>sp|ACTN4|pS_ACC_1804: S656 on ACTN4
GPGTQSKQQSNEHLRRQFAsQANVVGPWIQTKMEEKLHHHHHH
>sp|ACTN4|pS_ACC_1805: S763 on ACTN4
GPGTNEVENQILTRDAKGIsQEQMQEFRASFNHFDKLHHHHHH
>sp|ACTN4|pS_ACC_1806: S796 on ACTN4
GPGTHGGALGPEEFKACLIsLGYDVENDRQGEAEFKLHHHHHH
>sp|ACTN4iso3|pS_ACC_1808: S413 on ACTN4iso3
GPGTLWGPGSRPRWRRSGAsPLRKLHHHHHH
>sp|ACTR10|pS_ACC_1812: S9 on ACTR10
GPGTMPLYEGLGsGGEKTAVVIDLGEAFKLHHHHHH
>sp|ACTR10|pS_ACC_1809: S188 on ACTR10
GPGTKELETQLLEQCTVDTsVAKEQSLPSVMGSVPKLHHHHHH
>sp|ACTR10|pS_ACC_1810: S241 on ACTR10
GPGTIQAAKFNIDGNNERPsPPPNVDYPLDGEKILKLHHHHHH
>sp|ACTR10|pS_ACC_1811: S414 on ACTR10
GPGTFDVGKTQPPLMKRAFsTEKKLHHHHHH
>sp|ACTR1A|pS_ACC_1813: S3 on ACTR1A
GPGTMEsYDVIANQPVVIDNGSKLHHHHHH
>sp|ACTR1A|pS_ACC_1814: S301 on ACTR1A
GPGTSDMDLRRTLFSNIVLsGGSTLFKGFGDRLLSKLHHHHHH
>sp|ACTR1B|pS_ACC_1816: S3 on ACTR1B
GPGTMEsYDIIANQPVVIDNGSKLHHHHHH
>sp|ACTR1B|pS_ACC_1815: S247 on ACTR1B
GPGTEALETEKVQYTLPDGsTLDVGPARFRAPELLKLHHHHHH
>sp|ACTR1B|pS_ACC_1817: S304 on ACTR1B
GPGTDLRRTLFSNIVLSGGsTLFKGFGDRLLSEVKKLHHHHHH
>sp|ACTR3B|pS_ACC_1818: S133 on ACTR3B
GPGTNTPENREYLAEIMFEsFNVPGLYIAVQAVLAKLHHHHHH
>sp|ACTR3B|pS_ACC_1819: S152 on ACTR3B
GPGTPGLYIAVQAVLALAAsWTSRQVGERTLTGTVKLHHHHHH
>sp|ACTR3B|pS_ACC_1820: S188 on ACTR3B
GPGTGVTHVIPVAEGYVIGsCIKHIPIAGRDITYFKLHHHHHH
>sp|ACTR3B|pS_ACC_1821: S354 on ACTR3B
GPGTLKRVVDARLRLSEELsGGRIKPKPVEVQVVTKLHHHHHH
>sp|ACTR3B|pS_ACC_1822: S418 on ACTR3B
GPGTIGPSICRHNPVFGVMsKLHHHHHH
>sp|ACTR3C|pS_ACC_1823: S4 on ACTR3C
GPGTMFEsFNVPGLYIAVQAVLAKLHHHHHH
>sp|ACTR5|pS_ACC_1826: S86 on ACTR5
GPGTGARGASGPQVGNALGsLEPLRWMLRSPFDRNKLHHHHHH
>sp|ACTR5|pS_ACC_1824: S291 on ACTR5
GPGTMQLPFSSKLLGSTLTsEEKQERRQQQLRRLQKLHHHHHH
>sp|ACTR5|pS_ACC_1825: S459 on ACTR5
GPGTVGTERIRAPEIIFQPsLIGEEQAGIAETLQYKLHHHHHH
>sp|ACTR6|pS_ACC_1827: S388 on ACTR6
GPGTEDMVVTREDYEENGHsVCEEKFDIKLHHHHHH
>sp|ACTR8|pS_ACC_1828: S119 on ACTR8
GPGTEQRQNGLKMVDQAIWsKKMSNGTRRIPVSPEKLHHHHHH
>sp|ACTR8|pS_ACC_1829: S132 on ACTR8
GPGTIWSKKMSNGTRRIPVsPEQARSYNKQMRPAIKLHHHHHH
>sp|ACTR8|pS_ACC_1830: S412 on ACTR8
GPGTTFGIVGQKMTTLQHRsQGDPEDPHDEHYLLAKLHHHHHH
>sp|ACTR8|pS_ACC_1831: S444 on ACTR8
GPGTQSKQEQSAKATADRKsASKPIGFEGDLRGQSKLHHHHHH
>sp|ACTR8|pS_ACC_1832: S446 on ACTR8
GPGTKQEQSAKATADRKSAsKPIGFEGDLRGQSSDKLHHHHHH
>sp|ACTR8|pS_ACC_1833: S468 on ACTR8
GPGTGDLRGQSSDLPERLHsQEVDLGSAQGDGLMAKLHHHHHH
>sp|ACTR8|pS_ACC_1834: S562 on ACTR8
GPGTAQEFLQHRILNKMPPsFRRIIENVDVITRPKKLHHHHHH
>sp|ACTRT1|pS_ACC_1836: S18 on ACTRT1
GPGTNPHALDVPAVIFDNGsGLCKAGLSGEIGPRHKLHHHHHH
>sp|ACTRT1|pS_ACC_1837: S26 on ACTRT1
GPGTAVIFDNGSGLCKAGLsGEIGPRHVISSVLGHKLHHHHHH
>sp|ACTRT1|pS_ACC_1835: S131 on ACTRT1
GPGTREIREKLAEMMFETFsVPGFYLSNHAVAALYKLHHHHHH
>sp|ACTRT1|pS_ACC_1838: S339 on ACTRT1
GPGTKGTPIKITASPDRCFsAWIGASIMTSMSSFKKLHHHHHH
>sp|ACTRT2|pS_ACC_1839: S324 on ACTRT2
GPGTHGLDDRLLKELEQLAsKDTPIKITAPPDRWFKLHHHHHH
>sp|ACVR2A|pS_ACC_1840: S184 on ACVR2A
GPGTPPVLVPTQDPGPPPPsPLLGLKPLQLLEVKAKLHHHHHH
>sp|ACVR2B|pS_ACC_1841: S19 on ACVR2B
GPGTPWVALALLWGSLCAGsGRGEAETRECIYYNAKLHHHHHH
>sp|ACVR2B|pS_ACC_1842: S490 on ACVR2B
GPGTEERVSLIRRSVNGTTsDCLVSLVTSVTNVDLKLHHHHHH
>sp|ACY3|pS_ACC_1843: S316 on ACY3
GPGTFTFTVPAMPALTPAPsPASKLHHHHHH
>sp|ACY3|pS_ACC_1844: S319 on ACY3
GPGTSPAPAPTPTPAPSPAsKLHHHHHH
>sp|ACYP1|pS_ACC_1845: S71 on ACYP1
GPGTISKVRHMQEWLETRGsPKSHIDKANFNNEKVKLHHHHHH
>sp|ACYP2|pS_ACC_1846: S44 on ACYP2
GPGTDEARKIGVVGWVKNTsKGTVTGQVQGPEDKVKLHHHHHH
>sp|ACYP2|pS_ACC_1847: S73 on ACYP2
GPGTKVNSMKSWLSKVGSPsSRIDRTNFSNEKTISKLHHHHHH
>sp|ACYP2|pS_ACC_1848: S74 on ACYP2
GPGTVNSMKSWLSKVGSPSsRIDRTNFSNEKTISKKLHHHHHH
>sp|ACYP2|pS_ACC_1849: S93 on ACYP2
GPGTRTNFSNEKTISKLEYsNFSIRYKLHHHHHH
>sp|ADA|pS_ACC_1850: S291 on ADA
GPGTTEHAVIRLKNDQANYsLNTDDPLIFKSTLDTKLHHHHHH
>sp|ADA|pS_ACC_1851: S358 on ADA
GPGTLLDLLYKAYGMPPSAsAGQNLKLHHHHHH
>sp|ADAD1|pS_ACC_1852: S504 on ADAD1
GPGTLSGKITESSPFKSGMsMASRLCKAAMLSRFNKLHHHHHH
>sp|ADAD1|pS_ACC_1853: S507 on ADAD1
GPGTKITESSPFKSGMSMAsRLCKAAMLSRFNLLAKLHHHHHH
>sp|ADAM10|pS_ACC_1854: S605 on ADAM10
GPGTDKELCHVCCMKKMDPsTCASTGSVQWSRHFSKLHHHHHH
>sp|ADAM10|pS_ACC_1855: S705 on ADAM10
GPGTMLMAGFIKICSVHTPsSNPKLPPPKPLPGTLKLHHHHHH
>sp|ADAM10|pS_ACC_1856: S740 on ADAM10
GPGTPPQPIQQPQRQRPREsYQMGHMRRKLHHHHHH
>sp|ADAM11|pS_ACC_1857: S57 on ADAM11
GPGTPGAPEVTEPSRLVREsSGGEVRKQQLDTRVRKLHHHHHH
>sp|ADAM11|pS_ACC_1858: S58 on ADAM11
GPGTGAPEVTEPSRLVRESsGGEVRKQQLDTRVRQKLHHHHHH
>sp|ADAM11|pS_ACC_1859: S739 on ADAM11
GPGTTERYKGPSGTNIIIGsIAGAVLVAAIVLGGTKLHHHHHH
>sp|ADAM12|pS_ACC_1860: S782 on ADAM12
GPGTHLGHLGKGLMRKPPDsYPPKDNPRRLLQCQNKLHHHHHH
>sp|ADAM15|pS_ACC_1861: S56 on ADAM15
GPGTREPLEPQVLQDDLPIsLKKVLQTSLPEPLRIKLHHHHHH
>sp|ADAM18|pS_ACC_1862: S589 on ADAM18
GPGTQDHVCVSIATGSSMRsDGTDNAYVADGTMCGKLHHHHHH
>sp|ADAM19|pS_ACC_1863: S250 on ADAM19
GPGTHKLIEIANYVDKFYRsLNIRIALVGLEVWTHKLHHHHHH
>sp|ADAM19|pS_ACC_1864: S818 on ADAM19
GPGTPPAPLPAHLSRAARNsPGPGSQIERTESSRRKLHHHHHH
>sp|ADAM19|pS_ACC_1865: S830 on ADAM19
GPGTARNSPGPGSQIERTEsSRRPPPSRPIPPAPNKLHHHHHH
>sp|ADAM19|pS_ACC_1866: S831 on ADAM19
GPGTRNSPGPGSQIERTESsRRPPPSRPIPPAPNCKLHHHHHH
>sp|ADAM19|pS_ACC_1867: S872 on ADAM19
GPGTPPQKALPANPVPGRRsLPRPGGASPLRPPGAKLHHHHHH
>sp|ADAM19|pS_ACC_1868: S880 on ADAM19
GPGTNPVPGRRSLPRPGGAsPLRPPGAGPQQSRPLKLHHHHHH
>sp|ADAM19|pS_ACC_1869: S892 on ADAM19
GPGTGGASPLRPPGAGPQQsRPLAALAPKVSPREAKLHHHHHH
>sp|ADAM2|pS_ACC_1870: S151 on ADAM2
GPGTFEHVIYQVKHKKADVsLYNEKDIESRDLSFKKLHHHHHH
>sp|ADAM2|pS_ACC_1871: S568 on ADAM2
GPGTFLLQIPRATIIYANIsGHLCIAVEFASDHADKLHHHHHH
>sp|ADAM20|pS_ACC_1872: S720 on ADAM20
GPGTFLLFCLHVLFKKRTKsKEDEEGKLHHHHHH
>sp|ADAM21|pS_ACC_1873: S54 on ADAM21
GPGTSPEVVIPLKVISRGRsAKAPGWLSYSLRFGGKLHHHHHH
>sp|ADAM21|pS_ACC_1874: S673 on ADAM21
GPGTSPPYCQHRGYGGSIDsGPASAKRGVFLPLIVKLHHHHHH
>sp|ADAM21|pS_ACC_1875: S677 on ADAM21
GPGTCQHRGYGGSIDSGPAsAKRGVFLPLIVIPSLKLHHHHHH
>sp|ADAM22|pS_ACC_1877: S32 on ADAM22
GPGTLGTCPPARCGQAGDAsLMELEKRKENRFVERKLHHHHHH
>sp|ADAM22|pS_ACC_1876: S302 on ADAM22
GPGTLVAMETWATDNKFAIsENPLITLREFMKYRRKLHHHHHH
>sp|ADAM22|pS_ACC_1878: S565 on ADAM22
GPGTRDRQCKYIWGQKVTAsDKYCYEKLNIEGTEKKLHHHHHH
>sp|ADAM22|pS_ACC_1879: S812 on ADAM22
GPGTASSSKKRSNGLSHSWsERIPDTKHISDICENKLHHHHHH
>sp|ADAM22|pS_ACC_1880: S822 on ADAM22
GPGTLSHSWSERIPDTKHIsDICENGRPRSNSWQGKLHHHHHH
>sp|ADAM22|pS_ACC_1881: S832 on ADAM22
GPGTDTKHISDICENGRPRsNSWQGNLGGNKKKIRKLHHHHHH
>sp|ADAM22|pS_ACC_1882: S855 on ADAM22
GPGTGGNKKKIRGKRFRPRsNSTETLSPAKSPSSSKLHHHHHH
>sp|ADAM22|pS_ACC_1883: S857 on ADAM22
GPGTNKKKIRGKRFRPRSNsTETLSPAKSPSSSTGKLHHHHHH
>sp|ADAM22|pS_ACC_1884: S870 on ADAM22
GPGTSNSTETLSPAKSPSSsTGSIASSRKYPYPMPKLHHHHHH
>sp|ADAM22iso2|pS_ACC_1885: S798 on ADAM22iso2
GPGTKHISDICENGRPRSNsWQGNLGGNKKKIRGKKLHHHHHH
>sp|ADAM22iso2|pS_ACC_1886: S819 on ADAM22iso2
GPGTGGNKKKIRGKRFRPRsNSTEYLNPWFKRDYNKLHHHHHH
>sp|ADAM22iso2|pS_ACC_1887: S821 on ADAM22iso2
GPGTNKKKIRGKRFRPRSNsTEYLNPWFKRDYNVAKLHHHHHH
>sp|ADAM22iso2|pS_ACC_1888: S862 on ADAM22iso2
GPGTRSNSTETLSPAKSPSsSTGSIASSRKYPYPMKLHHHHHH
>sp|ADAM22iso2|pS_ACC_1889: S866 on ADAM22iso2
GPGTTETLSPAKSPSSSTGsIASSRKYPYPMPPLPKLHHHHHH
>sp|ADAM23|pS_ACC_1890: S127 on ADAM23
GPGTTLPSRLIYYINQDSEsPYHVLDTKARHQQKHKLHHHHHH
>sp|ADAM23|pS_ACC_1891: S473 on ADAM23
GPGTGCIMEETGVSHSRKFsKCSILEYRDFLQRGGKLHHHHHH
>sp|ADAM28|pS_ACC_1892: S282 on ADAM28
GPGTPNASFTLENFSKWRGsVLSRRKRHDIAQLITKLHHHHHH
>sp|ADAM30|pS_ACC_1893: S685 on ADAM30
GPGTIDSGPPGLLRGAIPSsIWVVSIIMFRLILLIKLHHHHHH
>sp|ADAM32|pS_ACC_1894: S17 on ADAM32
GPGTFRLWLLLAGLCGLLAsRPGFQNSLLQIVIPEKLHHHHHH
>sp|ADAM32|pS_ACC_1895: S300 on ADAM32
GPGTYLGAVFPGTMCITRYsAGVALYPKEITLEAFKLHHHHHH
>sp|ADAM32|pS_ACC_1896: S733 on ADAM32
GPGTPSSESKSEGSTQTYAsQSSSEGSTQTYASQTKLHHHHHH
>sp|ADAM32|pS_ACC_1897: S753 on ADAM32
GPGTEGSTQTYASQTRSESsSQADTSKSKSEDSAEKLHHHHHH
>sp|ADAM32|pS_ACC_1898: S754 on ADAM32
GPGTGSTQTYASQTRSESSsQADTSKSKSEDSAEAKLHHHHHH
>sp|ADAM33|pS_ACC_1899: S746 on ADAM33
GPGTHLQRCSWGCRRDPACsGPKDGPHRDHPLGGVKLHHHHHH
>sp|ADAM7|pS_ACC_1903: S77 on ADAM7
GPGTEIKLNRKTLVLHLLRsREFLGSNYSETFYSMKLHHHHHH
>sp|ADAM7|pS_ACC_1900: S272 on ADAM7
GPGTKIELYSNIETTLLRFsFWQEKILKTRKDFDHKLHHHHHH
>sp|ADAM7|pS_ACC_1901: S371 on ADAM7
GPGTKCVMDSDGSIPALKFsKCSQNQYHQYLKDYKKLHHHHHH
>sp|ADAM7|pS_ACC_1902: S567 on ADAM7
GPGTKDVRCGKIYCTGGELsSLLGEDKTYHLKDPQKLHHHHHH
>sp|ADAM8|pS_ACC_1904: S758 on ADAM8
GPGTVALKRPPPAPPVTVSsPPFPVPVYTRQAPKQKLHHHHHH
>sp|ADAM9|pS_ACC_1905: S364 on ADAM9
GPGTLGHNLGMNHDDGRDCsCGAKSCIMNSGASGSKLHHHHHH
>sp|ADAM9|pS_ACC_1906: S377 on ADAM9
GPGTDCSCGAKSCIMNSGAsGSRNFSSCSAEDFEKKLHHHHHH
>sp|ADAM9|pS_ACC_1907: S379 on ADAM9
GPGTSCGAKSCIMNSGASGsRNFSSCSAEDFEKLTKLHHHHHH
>sp|ADAM9|pS_ACC_1908: S451 on ADAM9
GPGTCELDPCCEGSTCKLKsFAECAYGDCCKDCRFKLHHHHHH
>sp|ADAM9|pS_ACC_1909: S738 on ADAM9
GPGTLWRSYFRKKRSQTYEsDGKNQANPSRQPGSVKLHHHHHH
>sp|ADAM9|pS_ACC_1910: S747 on ADAM9
GPGTRSQTYESDGKNQANPsRQPGSVPRHVSPVTPKLHHHHHH
>sp|ADAM9|pS_ACC_1911: S752 on ADAM9
GPGTESDGKNQANPSRQPGsVPRHVSPVTPPREVPKLHHHHHH
>sp|ADAM9|pS_ACC_1912: S758 on ADAM9
GPGTQANPSRQPGSVPRHVsPVTPPREVPIYANRFKLHHHHHH
>sp|ADAM9|pS_ACC_1913: S798 on ADAM9
GPGTPQQFPSRPPPPQPKVsSQGNLIPARPAPAPPKLHHHHHH
>sp|ADAM9|pS_ACC_1914: S799 on ADAM9
GPGTQQFPSRPPPPQPKVSsQGNLIPARPAPAPPLKLHHHHHH
>sp|ADAM9|pS_ACC_1915: S816 on ADAM9
GPGTGNLIPARPAPAPPLYsSLTKLHHHHHH
>sp|ADAM9|pS_ACC_1916: S817 on ADAM9
GPGTNLIPARPAPAPPLYSsLTKLHHHHHH
>sp|ADAMTS1|pS_ACC_1917: S16 on ADAMTS1
GPGTMQRAVPEGFGRRKLGsDMGNAERAPGSRSFGKLHHHHHH
>sp|ADAMTS10|pS_ACC_1921: S74 on ADAMTS10
GPGTPPPRRQRRGTGATAEsRLFYKVASPSTHFLLKLHHHHHH
>sp|ADAMTS10|pS_ACC_1918: S278 on ADAMTS10
GPGTYVLAIMNIVAKLFQDsSLGSTVNILVTRLILKLHHHHHH
>sp|ADAMTS10|pS_ACC_1919: S279 on ADAMTS10
GPGTVLAIMNIVAKLFQDSsLGSTVNILVTRLILLKLHHHHHH
>sp|ADAMTS10|pS_ACC_1920: S282 on ADAMTS10
GPGTIMNIVAKLFQDSSLGsTVNILVTRLILLTEDKLHHHHHH
>sp|ADAMTS12|pS_ACC_1922: S433 on ADAMTS12
GPGTIMSRQLQYDPTPLTWsKCSEEYITRFLDRGWKLHHHHHH
>sp|ADAMTS12|pS_ACC_1923: S549 on ADAMTS12
GPGTVGKKPESIPGGWGRWsPWSHCSRTCGAGVQSKLHHHHHH
>sp|ADAMTS12|pS_ACC_1924: S552 on ADAMTS12
GPGTKPESIPGGWGRWSPWsHCSRTCGAGVQSAERKLHHHHHH
>sp|ADAMTS12|pS_ACC_1925: S555 on ADAMTS12
GPGTSIPGGWGRWSPWSHCsRTCGAGVQSAERLCNKLHHHHHH
>sp|ADAMTS12|pS_ACC_1926: S987 on ADAMTS12
GPGTAKNHDEPCDVTRKPNsRALCGLQQCPSSRRVKLHHHHHH
>sp|ADAMTS13|pS_ACC_1928: S696 on ADAMTS13
GPGTKPRQAWVWAAVRGPCsVSCGAGLRWVNYSCLKLHHHHHH
>sp|ADAMTS13|pS_ACC_1929: S698 on ADAMTS13
GPGTRQAWVWAAVRGPCSVsCGAGLRWVNYSCLDQKLHHHHHH
>sp|ADAMTS13|pS_ACC_1927: S1356 on ADAMTS13
GPGTALATNMGAGTEGANAsYILIRDTHSLRTTAFKLHHHHHH
>sp|ADAMTS13iso3|pS_ACC_1930: S272 on ADAMTS13iso3
GPGTRAGLAWSPCSRRQLLsLLSANEQCRVAFGPKKLHHHHHH
>sp|ADAMTS13iso3|pS_ACC_1931: S275 on ADAMTS13iso3
GPGTLAWSPCSRRQLLSLLsANEQCRVAFGPKAVAKLHHHHHH
>sp|ADAMTS14|pS_ACC_1933: S88 on ADAMTS14
GPGTPPTLPRHSSHLRVARsPLHPGGTLWPGRVGRKLHHHHHH
>sp|ADAMTS14|pS_ACC_1932: S696 on ADAMTS14
GPGTARGECVPVGCDKEVGsMKADDKCGVCGGDNSKLHHHHHH
>sp|ADAMTS14|pS_ACC_1934: S940 on ADAMTS14
GPGTKLGVQTRGIQCLLPLsNGTHKVMPAKACAGDKLHHHHHH
>sp|ADAMTS15|pS_ACC_1935: S257 on ADAMTS15
GPGTLLTLLATAARLYRHPsILNPINIVVVKVLLLKLHHHHHH
>sp|ADAMTS16|pS_ACC_1937: S198 on ADAMTS16
GPGTLPSHLSWKLGRAAQGsSPSHVLYKRSTEPHAKLHHHHHH
>sp|ADAMTS16|pS_ACC_1938: S201 on ADAMTS16
GPGTHLSWKLGRAAQGSSPsHVLYKRSTEPHAPGAKLHHHHHH
>sp|ADAMTS16|pS_ACC_1939: S728 on ADAMTS16
GPGTIDGICERVGCDNVLGsDAVEDVCGVCNGNNSKLHHHHHH
>sp|ADAMTS16|pS_ACC_1936: S1096 on ADAMTS16
GPGTKYVSGKYRELASKKCsHLPKPSLELERACAPKLHHHHHH
>sp|ADAMTS17|pS_ACC_1940: S104 on ADAMTS17
GPGTGRDLYLQLRRDLRFLsRGFEVEEAGAARRRGKLHHHHHH
>sp|ADAMTS17|pS_ACC_1941: S1095 on ADAMTS17
GPGTCRDFYANKMRQPPPNsKLHHHHHH
>sp|ADAMTS18|pS_ACC_1943: S462 on ADAMTS18
GPGTDGEGNPCRKAEGNIMsPTLTGNNGVFSWSSCKLHHHHHH
>sp|ADAMTS18|pS_ACC_1944: S793 on ADAMTS18
GPGTEIQELQVSSSYLAVRsLSQKYYLTGGWSIDWKLHHHHHH
>sp|ADAMTS18|pS_ACC_1945: S795 on ADAMTS18
GPGTQELQVSSSYLAVRSLsQKYYLTGGWSIDWPGKLHHHHHH
>sp|ADAMTS18|pS_ACC_1946: S883 on ADAMTS18
GPGTPPATKRPAYTWSIVQsECSVSCGGGYINVKAKLHHHHHH
>sp|ADAMTS18|pS_ACC_1942: S1060 on ADAMTS18
GPGTLGRCPKNSRLQWVASsWSECSATCGLGVRKRKLHHHHHH
>sp|ADAMTS19|pS_ACC_1947: S728 on ADAMTS19
GPGTWQAVLDEEKPCALFCsPVGKEQPILLSEKVMKLHHHHHH
>sp|ADAMTS19|pS_ACC_1948: S772 on ADAMTS19
GPGTANGRCQKVGCDGLLGsLAREDHCGVCNGNGKKLHHHHHH
>sp|ADAMTS2|pS_ACC_1949: S661 on ADAMTS2
GPGTHEHRDAKERCHLYCEsRETGEVVSMKRMVHDKLHHHHHH
>sp|ADAMTS2|pS_ACC_1950: S669 on ADAMTS2
GPGTRCHLYCESRETGEVVsMKRMVHDGTRCSYKDKLHHHHHH
>sp|ADAMTS2|pS_ACC_1951: S720 on ADAMTS2
GPGTSSKQEDKCGVCGGDNsHCKVVKGTFTRSPKKKLHHHHHH
>sp|ADAMTS20|pS_ACC_1953: S973 on ADAMTS20
GPGTQELCHGNCVFTRWHYsEWSQCSRSCGGGERSKLHHHHHH
>sp|ADAMTS20|pS_ACC_1954: S976 on ADAMTS20
GPGTCHGNCVFTRWHYSEWsQCSRSCGGGERSRESKLHHHHHH
>sp|ADAMTS20|pS_ACC_1952: S1620 on ADAMTS20
GPGTGFSYRQRITYCTEIPsTKKHKLHRLRPIVYQKLHHHHHH
>sp|ADAMTS3|pS_ACC_1955: S1094 on ADAMTS3
GPGTLPRSLVMPTSLVPYHsETPAKKMSLSSISSVKLHHHHHH
>sp|ADAMTS4|pS_ACC_1956: S185 on ADAMTS4
GPGTPNSAGGPGAHILRRKsPASGQGPMCNVKAPLKLHHHHHH
>sp|ADAMTS5|pS_ACC_1957: S440 on ADAMTS5
GPGTFCEETFGSTEDKRLMsSILTSIDASKPWSKCKLHHHHHH
>sp|ADAMTS5|pS_ACC_1958: S441 on ADAMTS5
GPGTCEETFGSTEDKRLMSsILTSIDASKPWSKCTKLHHHHHH
>sp|ADAMTS7|pS_ACC_1959: S108 on ADAMTS7
GPGTFNLTANQHLLAPGFVsETRRRGGLGRAHIRAKLHHHHHH
>sp|ADAMTS7|pS_ACC_1960: S1100 on ADAMTS7
GPGTDLDLAGTGDRTPPPHsHPAAPSTGSPVPATEKLHHHHHH
>sp|ADAMTS7|pS_ACC_1961: S1106 on ADAMTS7
GPGTTGDRTPPPHSHPAAPsTGSPVPATEPPAAKEKLHHHHHH
>sp|ADAMTS8|pS_ACC_1962: S258 on ADAMTS8
GPGTILTLMSVAARIYKHPsIKNSINLMVVKVLIVKLHHHHHH
>sp|ADAMTS8|pS_ACC_1963: S693 on ADAMTS8
GPGTKCGVCGGKGNSCRKVsGSLTPTNYGYNDIVTKLHHHHHH
>sp|ADAMTS8|pS_ACC_1964: S695 on ADAMTS8
GPGTGVCGGKGNSCRKVSGsLTPTNYGYNDIVTIPKLHHHHHH
>sp|ADAMTSL1|pS_ACC_1973: S282 on ADAMTSL1
GPGTMAGPLTADFIVKIRNsGSADSTVQFIFYQPIKLHHHHHH
>sp|ADAMTSL1|pS_ACC_1974: S329 on ADAMTSL1
GPGTGGGYQLTSAECYDLRsNRVVADQYCHYYPENKLHHHHHH
>sp|ADAMTSL1|pS_ACC_1965: S1128 on ADAMTSL1
GPGTLEHQDTLLKPSERRTsPVTLSPHKHVSGFSSKLHHHHHH
>sp|ADAMTSL1|pS_ACC_1966: S1133 on ADAMTSL1
GPGTTLLKPSERRTSPVTLsPHKHVSGFSSSLRTSKLHHHHHH
>sp|ADAMTSL1|pS_ACC_1967: S1157 on ADAMTSL1
GPGTSSSLRTSSTGDAGGGsRRPHRKPTILRKISAKLHHHHHH
>sp|ADAMTSL1|pS_ACC_1968: S1337 on ADAMTSL1
GPGTRNKSKLGSPHHLHEGsLLLTNVSSSDQGLYSKLHHHHHH
>sp|ADAMTSL1|pS_ACC_1969: S1483 on ADAMTSL1
GPGTSCLAQNEAGVLMQKAsLVIQDYWWSVDRLATKLHHHHHH
>sp|ADAMTSL1|pS_ACC_1970: S1492 on ADAMTSL1
GPGTVLMQKASLVIQDYWWsVDRLATCSASCGNRGKLHHHHHH
>sp|ADAMTSL1|pS_ACC_1971: S1553 on ADAMTSL1
GPGTIACNRRDCPSRWMVTsWSACTRSCGGGVQTRKLHHHHHH
>sp|ADAMTSL1|pS_ACC_1972: S1555 on ADAMTSL1
GPGTCNRRDCPSRWMVTSWsACTRSCGGGVQTRRVKLHHHHHH
>sp|ADAMTSL2|pS_ACC_1977: S60 on ADAMTSL2
GPGTATAFWWGEWTKWTACsRSCGGGVTSQERHCLKLHHHHHH
>sp|ADAMTSL2|pS_ACC_1975: S170 on ADAMTSL2
GPGTVDGQRQLMVPARDGTsCKLTDLRGVCVSGKCKLHHHHHH
>sp|ADAMTSL2|pS_ACC_1976: S250 on ADAMTSL2
GPGTIPAGARDIQIVERKKsADVLALADEAGYYFFKLHHHHHH
>sp|ADAMTSL3|pS_ACC_1982: S70 on ADAMTSL3
GPGTFLTYRYDDQTSRNTRsDEDKDGNWDAWGDWSKLHHHHHH
>sp|ADAMTSL3|pS_ACC_1981: S302 on ADAMTSL3
GPGTGVFLVENTTVEFQRGsERQTFKIPGPLMADFKLHHHHHH
>sp|ADAMTSL3|pS_ACC_1978: S1183 on ADAMTSL3
GPGTGKLTFKPKGPVLMRQsQPPSISFNKTINSRIKLHHHHHH
>sp|ADAMTSL3|pS_ACC_1979: S1189 on ADAMTSL3
GPGTPKGPVLMRQSQPPSIsFNKTINSRIGNTVYIKLHHHHHH
>sp|ADAMTSL3|pS_ACC_1980: S1523 on ADAMTSL3
GPGTVTCKRTKANGTVQVVsPRACAPKDRPLGRKPKLHHHHHH
>sp|ADAR|pS_ACC_1983: S10 on ADAR
GPGTMNPRQGYSLsGYYTHPFQGYEHRQLKLHHHHHH
>sp|ADAR|pS_ACC_1985: S112 on ADAR
GPGTVHLRSQGLQRGFQHPsPRGRSLPQRGVDCLSKLHHHHHH
>sp|ADAR|pS_ACC_1986: S465 on ADAR
GPGTENGQWATDDIPDDLNsIRAAPGEFRAIMEMPKLHHHHHH
>sp|ADAR|pS_ACC_1987: S481 on ADAR
GPGTIRAAPGEFRAIMEMPsFYSHGLPRCSPYKKLKLHHHHHH
>sp|ADAR|pS_ACC_1988: S484 on ADAR
GPGTAPGEFRAIMEMPSFYsHGLPRCSPYKKLTECKLHHHHHH
>sp|ADAR|pS_ACC_1989: S491 on ADAR
GPGTIMEMPSFYSHGLPRCsPYKKLTECQLKNPISKLHHHHHH
>sp|ADAR|pS_ACC_1990: S553 on ADAR
GPGTQVVINGREFPPAEAGsKKVAKQDAAMKAMTIKLHHHHHH
>sp|ADAR|pS_ACC_1991: S578 on ADAR
GPGTMKAMTILLEEAKAKDsGKSEESSHYSTEKESKLHHHHHH
>sp|ADAR|pS_ACC_1992: S599 on ADAR
GPGTSSHYSTEKESEKTAEsQTPTPSATSFFSGKSKLHHHHHH
>sp|ADAR|pS_ACC_1993: S605 on ADAR
GPGTEKESEKTAESQTPTPsATSFFSGKSPVTTLLKLHHHHHH
>sp|ADAR|pS_ACC_1994: S608 on ADAR
GPGTSEKTAESQTPTPSATsFFSGKSPVTTLLECMKLHHHHHH
>sp|ADAR|pS_ACC_1995: S611 on ADAR
GPGTTAESQTPTPSATSFFsGKSPVTTLLECMHKLKLHHHHHH
>sp|ADAR|pS_ACC_1996: S614 on ADAR
GPGTSQTPTPSATSFFSGKsPVTTLLECMHKLGNSKLHHHHHH
>sp|ADAR|pS_ACC_1997: S629 on ADAR
GPGTSPVTTLLECMHKLGNsCEFRLLSKEGPAHEPKLHHHHHH
>sp|ADAR|pS_ACC_1998: S636 on ADAR
GPGTECMHKLGNSCEFRLLsKEGPAHEPKFQYCVAKLHHHHHH
>sp|ADAR|pS_ACC_1999: S814 on ADAR
GPGTAERMGFTEVTPVTGAsLRRTMLLLSRSPEAQKLHHHHHH
>sp|ADAR|pS_ACC_2000: S823 on ADAR
GPGTTPVTGASLRRTMLLLsRSPEAQPKTLPLTGSKLHHHHHH
>sp|ADAR|pS_ACC_2001: S825 on ADAR
GPGTVTGASLRRTMLLLSRsPEAQPKTLPLTGSTFKLHHHHHH
>sp|ADAR|pS_ACC_2002: S975 on ADAR
GPGTYISTAPCGDGALFDKsCSDRAMESTESRHYPKLHHHHHH
>sp|ADAR|pS_ACC_2003: S986 on ADAR
GPGTLFDKSCSDRAMESTEsRHYPVFENPKQGKLRKLHHHHHH
>sp|ADAR|pS_ACC_1984: S1089 on ADAR
GPGTGHLTRAICCRVTRDGsAFEDGLRHPFIVNHPKLHHHHHH
>sp|ADARB2|pS_ACC_2004: S320 on ADARB2
GPGTSFVMAVSVDGRTFEGsGRSKKLARGQAAQAAKLHHHHHH
>sp|ADARB2|pS_ACC_2005: S323 on ADARB2
GPGTMAVSVDGRTFEGSGRsKKLARGQAAQAALQEKLHHHHHH
>sp|ADARB2|pS_ACC_2006: S612 on ADARB2
GPGTRVMSHRMEGVGQLPAsYRHNRPLLSGVSDAEKLHHHHHH
>sp|ADARB2|pS_ACC_2007: S634 on ADARB2
GPGTLLSGVSDAEARQPGKsPPFSMNWVVGSADLEKLHHHHHH
>sp|ADARB2|pS_ACC_2008: S638 on ADARB2
GPGTVSDAEARQPGKSPPFsMNWVVGSADLEIINAKLHHHHHH
>sp|ADAT1|pS_ACC_2016: S63 on ADAT1
GPGTCDTPDKPVQVTKEVVsMGTGTKCIGQSKMRKKLHHHHHH
>sp|ADAT1|pS_ACC_2017: S74 on ADAT1
GPGTKEVVSMGTGTKCIGQsKMRKNGDILNDSHAEKLHHHHHH
>sp|ADAT1|pS_ACC_2009: S191 on ADAT1
GPGTNLEAPGNERKCEDPDsPVTKKMRLEPGTAARKLHHHHHH
>sp|ADAT1|pS_ACC_2010: S223 on ADAT1
GPGTVTNGAAHHQSFGKQKsGPISPGIHSCDLTVEKLHHHHHH
>sp|ADAT1|pS_ACC_2011: S227 on ADAT1
GPGTAAHHQSFGKQKSGPIsPGIHSCDLTVEGLATKLHHHHHH
>sp|ADAT1|pS_ACC_2012: S232 on ADAT1
GPGTSFGKQKSGPISPGIHsCDLTVEGLATVTRIAKLHHHHHH
>sp|ADAT1|pS_ACC_2013: S431 on ADAT1
GPGTPQGTTKKTIGSLQARsQISKVELFRSFQKLLKLHHHHHH
>sp|ADAT1|pS_ACC_2014: S434 on ADAT1
GPGTTTKKTIGSLQARSQIsKVELFRSFQKLLSRIKLHHHHHH
>sp|ADAT1|pS_ACC_2015: S447 on ADAT1
GPGTQISKVELFRSFQKLLsRIARDKWPHSLRVQKKLHHHHHH
>sp|ADAT3|pS_ACC_2018: S18 on ADAT3
GPGTPAPGLVEQPKCLEAGsPEPEPAPWQALPVLSKLHHHHHH
>sp|ADAT3|pS_ACC_2019: S33 on ADAT3
GPGTSPEPEPAPWQALPVLsEKQSGDVELVLAYAAKLHHHHHH
>sp|ADC|pS_ACC_2020: S6 on ADC
GPGTMAGYLsESDFVMVEEGFSTRDKLHHHHHH
>sp|ADCK1iso2|pS_ACC_2021: S72 on ADCK1iso2
GPGTLKSVPYGSEEYLQLRsKVHLRSARRLCELCCKLHHHHHH
>sp|ADCK3|pS_ACC_2022: S236 on ADCK3
GPGTAVGLGFGALAEVAKKsLRSEDPSGKKAVLGSKLHHHHHH
>sp|ADCK3|pS_ACC_2023: S239 on ADCK3
GPGTLGFGALAEVAKKSLRsEDPSGKKAVLGSSPFKLHHHHHH
>sp|ADCK5|pS_ACC_2024: S359 on ADCK5
GPGTIKAFAEQIFYTGFIHsDPHPGNVLVRKGPDGKLHHHHHH
>sp|ADCY2|pS_ACC_2025: S472 on ADCY2
GPGTLVKTYFVINPKGERRsPQHLFRPRHTLDGAKKLHHHHHH
>sp|ADCY3|pS_ACC_2026: S13 on ADCY3
GPGTMPRNQGFSEPEYsAEYSAEYSVSLPSDPKLHHHHHH
>sp|ADCY3|pS_ACC_2027: S17 on ADCY3
GPGTPRNQGFSEPEYSAEYsAEYSVSLPSDPDRGVKLHHHHHH
>sp|ADCY3|pS_ACC_2030: S61 on ADCY3
GPGTCLCLPRFMRLTFVPEsLENLYQTYFKRQRHEKLHHHHHH
>sp|ADCY3|pS_ACC_2028: S525 on ADCY3
GPGTGSALPNGAPASSKSSsPALIETKEPNGSAHSKLHHHHHH
>sp|ADCY3|pS_ACC_2029: S580 on ADCY3
GPGTRRLRLQDLADRVVDAsEDEHELNQLLNEALLKLHHHHHH
>sp|ADCY3|pS_ACC_2031: S857 on ADCY3
GPGTMTVMVFLMMLSFYYFsRHVEKLARTLFLWKIKLHHHHHH
>sp|ADCY4|pS_ACC_2033: S6 on ADCY4
GPGTMARLFsPRPPPSEDLFYETYYKLHHHHHH
>sp|ADCY4|pS_ACC_2032: S253 on ADCY4
GPGTEMKAEIMARLQAGQGsRPESTNNFHSLYVKRKLHHHHHH
>sp|ADCY5|pS_ACC_2037: S6 on ADCY5
GPGTMSGSKsVSPPGYAAQKTAAPAKLHHHHHH
>sp|ADCY5|pS_ACC_2038: S8 on ADCY5
GPGTMSGSKSVsPPGYAAQKTAAPAPRKLHHHHHH
>sp|ADCY5|pS_ACC_2034: S1138 on ADCY5
GPGTKTIGSTYMAASGLNDsTYDKVGKTHIKALADKLHHHHHH
>sp|ADCY5|pS_ACC_2035: S1169 on ADCY5
GPGTFAMKLMDQMKYINEHsFNNFQMKIGLNIGPVKLHHHHHH
>sp|ADCY5|pS_ACC_2036: S1207 on ADCY5
GPGTRKPQYDIWGNTVNVAsRMDSTGVPDRIQVTTKLHHHHHH
>sp|ADCY6|pS_ACC_2042: S54 on ADCY6
GPGTCTPRYMSCLRDAEPPsPTPAGPPRCPWQDDAKLHHHHHH
>sp|ADCY6|pS_ACC_2039: S207 on ADCY6
GPGTVGLMVVCNRHSFRQDsMWVVSYVVLGILAAVKLHHHHHH
>sp|ADCY6|pS_ACC_2040: S212 on ADCY6
GPGTVCNRHSFRQDSMWVVsYVVLGILAAVQVGGAKLHHHHHH
>sp|ADCY6|pS_ACC_2041: S477 on ADCY6
GPGTREVTGVNVNMRVGIHsGRVHCGVLGLRKWQFKLHHHHHH
>sp|ADCY6|pS_ACC_2043: S576 on ADCY6
GPGTEEKAMLAKLQRTRANsMEGLMPRWVPDRAFSKLHHHHHH
>sp|ADCY6|pS_ACC_2044: S607 on ADCY6
GPGTRTKDSKAFRQMGIDDsSKDNRGTQDALNPEDKLHHHHHH
>sp|ADCY6|pS_ACC_2045: S608 on ADCY6
GPGTTKDSKAFRQMGIDDSsKDNRGTQDALNPEDEKLHHHHHH
>sp|ADCY7|pS_ACC_2046: S154 on ADCY7
GPGTLLPFSMRGAVAVGAVsTASHLLVLGSLMGGFKLHHHHHH
>sp|ADCY7|pS_ACC_2047: S157 on ADCY7
GPGTFSMRGAVAVGAVSTAsHLLVLGSLMGGFTTPKLHHHHHH
>sp|ADCY7|pS_ACC_2048: S814 on ADCY7
GPGTTNFYLVLFYITLLTLsRQIDYYCRLDCLWKKKLHHHHHH
>sp|ADCY8|pS_ACC_2050: S4 on ADCY8
GPGTMELsDVRCLTGSEELYTIHKLHHHHHH
>sp|ADCY8|pS_ACC_2049: S1159 on ADCY8
GPGTGFAFDYRGEIYVKGIsEQEGKIKTYFLLGRVKLHHHHHH
>sp|ADCY9|pS_ACC_2057: S25 on ADCY9
GPGTLHHHSTEVSCDSSGDsNSVRVKINPKQLSSNKLHHHHHH
>sp|ADCY9|pS_ACC_2062: S38 on ADCY9
GPGTGDSNSVRVKINPKQLsSNSHPKHCKYSISSSKLHHHHHH
>sp|ADCY9|pS_ACC_2063: S39 on ADCY9
GPGTDSNSVRVKINPKQLSsNSHPKHCKYSISSSCKLHHHHHH
>sp|ADCY9|pS_ACC_2064: S56 on ADCY9
GPGTSHPKHCKYSISSSCSsSGDSGGVPRRVGGGGKLHHHHHH
>sp|ADCY9|pS_ACC_2058: S354 on ADCY9
GPGTPRIIADDLMKQGDEEsENSVKRHATSSPKNRKLHHHHHH
>sp|ADCY9|pS_ACC_2059: S357 on ADCY9
GPGTIADDLMKQGDEESENsVKRHATSSPKNRKKKKLHHHHHH
>sp|ADCY9|pS_ACC_2060: S364 on ADCY9
GPGTQGDEESENSVKRHATsSPKNRKKKSSIQKAPKLHHHHHH
>sp|ADCY9|pS_ACC_2061: S365 on ADCY9
GPGTGDEESENSVKRHATSsPKNRKKKSSIQKAPIKLHHHHHH
>sp|ADCY9|pS_ACC_2065: S678 on ADCY9
GPGTKASGGPNPKTQNGLLsPPQEEKLTNSQTSLCKLHHHHHH
>sp|ADCY9|pS_ACC_2066: S706 on ADCY9
GPGTSLCEILQEKGRWAGVsLDQSALLPLRFKNIRKLHHHHHH
>sp|ADCY9|pS_ACC_2051: S1257 on ADCY9
GPGTYPKCTDHRVIPQHQLsISPDIRVQVDGSIGRKLHHHHHH
>sp|ADCY9|pS_ACC_2052: S1259 on ADCY9
GPGTKCTDHRVIPQHQLSIsPDIRVQVDGSIGRSPKLHHHHHH
>sp|ADCY9|pS_ACC_2053: S1269 on ADCY9
GPGTHQLSISPDIRVQVDGsIGRSPTDEIANLVPSKLHHHHHH
>sp|ADCY9|pS_ACC_2054: S1307 on ADCY9
GPGTSLGSDSSTQAKDAHLsPKRPWKEPVKAEERGKLHHHHHH
>sp|ADCY9|pS_ACC_2055: S1350 on ADCY9
GPGTETGIEEANELTKLNVsKSVKLHHHHHH
>sp|ADCY9|pS_ACC_2056: S1352 on ADCY9
GPGTGIEEANELTKLNVSKsVKLHHHHHH
>sp|ADCYAP1|pS_ACC_2067: S142 on ADCYAP1
GPGTPLSKRHSDGIFTDSYsRYRKQMAVKKYLAAVKLHHHHHH
>sp|ADCYAP1R1|pS_ACC_2068: S216 on ADCYAP1R1
GPGTISVFIKDWILYAEQDsNHCFISTVECKAVMVKLHHHHHH
>sp|ADCYAP1R1|pS_ACC_2069: S459 on ADCYAP1R1
GPGTTQLSILSKSSSQIRMsGLPADNLATKLHHHHHH
>sp|ADCYAP1R1iso2|pS_ACC_2070: S337 on ADCYAP1R1iso2
GPGTVLFIGIIVILVQKLQsPDMGGNESSIYFSCVKLHHHHHH
>sp|ADD1|pS_ACC_2071: S12 on ADD1
GPGTMNGDSRAAVVTsPPPTTAPHKERYFDRKLHHHHHH
>sp|ADD1|pS_ACC_2088: S59 on ADD1
GPGTDLRQDFNMMEQKKRVsMILQSPAFCEELESMKLHHHHHH
>sp|ADD1|pS_ACC_2091: S64 on ADD1
GPGTFNMMEQKKRVSMILQsPAFCEELESMIQEQFKLHHHHHH
>sp|ADD1|pS_ACC_2072: S334 on ADD1
GPGTHNLVVACEIQVRTLAsAGGPDNLVLLNPEKYKLHHHHHH
>sp|ADD1|pS_ACC_2073: S353 on ADD1
GPGTPDNLVLLNPEKYKAKsRSPGSPVGEGTGSPPKLHHHHHH
>sp|ADD1|pS_ACC_2074: S355 on ADD1
GPGTNLVLLNPEKYKAKSRsPGSPVGEGTGSPPKWKLHHHHHH
>sp|ADD1|pS_ACC_2075: S358 on ADD1
GPGTLLNPEKYKAKSRSPGsPVGEGTGSPPKWQIGKLHHHHHH
>sp|ADD1|pS_ACC_2076: S366 on ADD1
GPGTAKSRSPGSPVGEGTGsPPKWQIGEQEFEALMKLHHHHHH
>sp|ADD1|pS_ACC_2077: S408 on ADD1
GPGTYPYRYPALREKSKKYsDVEVPASVTGYSFASKLHHHHHH
>sp|ADD1|pS_ACC_2078: S423 on ADD1
GPGTSDVEVPASVTGYSFAsDGDSGTCSPLRHSFQKLHHHHHH
>sp|ADD1|pS_ACC_2079: S427 on ADD1
GPGTVPASVTGYSFASDGDsGTCSPLRHSFQKQQRKLHHHHHH
>sp|ADD1|pS_ACC_2080: S431 on ADD1
GPGTVTGYSFASDGDSGTCsPLRHSFQKQQREKTRKLHHHHHH
>sp|ADD1|pS_ACC_2081: S436 on ADD1
GPGTFASDGDSGTCSPLRHsFQKQQREKTRWLNSGKLHHHHHH
>sp|ADD1|pS_ACC_2082: S457 on ADD1
GPGTREKTRWLNSGRGDEAsEEGQNGSSPKSKTKVKLHHHHHH
>sp|ADD1|pS_ACC_2083: S464 on ADD1
GPGTNSGRGDEASEEGQNGsSPKSKTKVWTNITHDKLHHHHHH
>sp|ADD1|pS_ACC_2084: S465 on ADD1
GPGTSGRGDEASEEGQNGSsPKSKTKWTKEDGHRTKLHHHHHH
>sp|ADD1|pS_ACC_2085: S481 on ADD1
GPGTCITNCLWTKEDGHRTsTSAVPNLFVPLNTNPKLHHHHHH
>sp|ADD1|pS_ACC_2086: S532 on ADD1
GPGTAGPQSQVLCGVVMDRsLVQGELVTASKAIIEKLHHHHHH
>sp|ADD1|pS_ACC_2087: S586 on ADD1
GPGTELEEYRREVERKQKGsEENLDEAREQKEKSPKLHHHHHH
>sp|ADD1|pS_ACC_2089: S600 on ADD1
GPGTGSEENLDEAREQKEKsPPDQPAVPHPPPSTPKLHHHHHH
>sp|ADD1|pS_ACC_2090: S613 on ADD1
GPGTEKSPPDQPAVPHPPPsTPIKLEEDLVPEPTTKLHHHHHH
>sp|ADD1|pS_ACC_2092: S645 on ADD1
GPGTDDSDAATFKPTLPDLsPDEPSEALGFPMLEKKLHHHHHH
>sp|ADD1|pS_ACC_2093: S669 on ADD1
GPGTGFPMLEKEEEAHRPPsPTEAPTEASPEPAPDKLHHHHHH
>sp|ADD1|pS_ACC_2094: S678 on ADD1
GPGTEAHRPPSPTEAPTEAsPEPAPDPAPVAEEAAKLHHHHHH
>sp|ADD1|pS_ACC_2095: S707 on ADD1
GPGTAAPSAVEEGAAADPGsDGSPGKSPSKKKKKFKLHHHHHH
>sp|ADD1|pS_ACC_2096: S710 on ADD1
GPGTSAVEEGAAADPGSDGsPGKSPSKKKKKFRTPKLHHHHHH
>sp|ADD1|pS_ACC_2097: S714 on ADD1
GPGTEGAAADPGSDGSPGKsPSKKKKKFRTPSFLKKLHHHHHH
>sp|ADD1|pS_ACC_2098: S716 on ADD1
GPGTAAADPGSDGSPGKSPsKKKKKFRTPSFLKKSKLHHHHHH
>sp|ADD1|pS_ACC_2099: S731 on ADD1
GPGTSKKKKKFRTPSFLKKsKKKSDSKLHHHHHH
>sp|ADD1|pS_ACC_2100: S735 on ADD1
GPGTKKFRTPSFLKKSKKKsDSKLHHHHHH
>sp|ADD1|pS_ACC_2101: S737 on ADD1
GPGTFRTPSFLKKSKKKSDsKLHHHHHH
>sp|ADD2|pS_ACC_2103: S2 on ADD2
GPGTMsEETVPEAASPPPPQGKLHHHHHH
>sp|ADD2|pS_ACC_2102: S11 on ADD2
GPGTMSEETVPEAAsPPPPQGQPYFDRFSEKLHHHHHH
>sp|ADD2|pS_ACC_2110: S60 on ADD2
GPGTFNLMEQKKRVTMILQsPSFREELEGLIQEQMKLHHHHHH
>sp|ADD2|pS_ACC_2104: S528 on ADD2
GPGTAGPQSQLLASVIAEKsRSPSTESQLMSKGDEKLHHHHHH
>sp|ADD2|pS_ACC_2105: S530 on ADD2
GPGTPQSQLLASVIAEKSRsPSTESQLMSKGDEDTKLHHHHHH
>sp|ADD2|pS_ACC_2106: S532 on ADD2
GPGTSQLLASVIAEKSRSPsTESQLMSKGDEDTKDKLHHHHHH
>sp|ADD2|pS_ACC_2107: S535 on ADD2
GPGTLASVIAEKSRSPSTEsQLMSKGDEDTKDDSEKLHHHHHH
>sp|ADD2|pS_ACC_2108: S592 on ADD2
GPGTLELDGEKETAPEEPGsPAKSAPASPVQSPAKKLHHHHHH
>sp|ADD2|pS_ACC_2109: S596 on ADD2
GPGTGEKETAPEEPGSPAKsAPASPVQSPAKEAETKLHHHHHH
>sp|ADD2|pS_ACC_2111: S600 on ADD2
GPGTTAPEEPGSPAKSAPAsPVQSPAKEAETKSPLKLHHHHHH
>sp|ADD2|pS_ACC_2112: S604 on ADD2
GPGTEPGSPAKSAPASPVQsPAKEAETKSPLVSPSKLHHHHHH
>sp|ADD2|pS_ACC_2113: S613 on ADD2
GPGTPASPVQSPAKEAETKsPLVSPSKSLEEGTKKKLHHHHHH
>sp|ADD2|pS_ACC_2114: S617 on ADD2
GPGTVQSPAKEAETKSPLVsPSKSLEEGTKKTETSKLHHHHHH
>sp|ADD2|pS_ACC_2115: S619 on ADD2
GPGTSPAKEAETKSPLVSPsKSLEEGTKKTETSKAKLHHHHHH
>sp|ADD2|pS_ACC_2116: S621 on ADD2
GPGTAKEAETKSPLVSPSKsLEEGTKKTETSKAATKLHHHHHH
>sp|ADD2|pS_ACC_2117: S632 on ADD2
GPGTSPSKSLEEGTKKTETsKAATTEPETTQPEGVKLHHHHHH
>sp|ADD2|pS_ACC_2118: S693 on ADD2
GPGTDTSKDKTESVTSGPMsPEGSPSKSPSKKKKKKLHHHHHH
>sp|ADD2|pS_ACC_2119: S697 on ADD2
GPGTDKTESVTSGPMSPEGsPSKSPSKKKKKFRTPKLHHHHHH
>sp|ADD2|pS_ACC_2120: S699 on ADD2
GPGTTESVTSGPMSPEGSPsKSPSKKKKKFRTPSFKLHHHHHH
>sp|ADD2|pS_ACC_2121: S713 on ADD2
GPGTPGKSPSKKKKKFRTPsFLKKSKKKSDSKLHHHHHH
>sp|ADD2|pS_ACC_2122: S718 on ADD2
GPGTSKKKKKFRTPSFLKKsKKKEKVESKLHHHHHH
>sp|ADD2|pS_ACC_2123: S726 on ADD2
GPGTTPSFLKKSKKKEKVEsKLHHHHHH
>sp|ADD3|pS_ACC_2124: S17 on ADD3
GPGTSSDASQGVITTPPPPsMPHKERYFDRINENDKLHHHHHH
>sp|ADD3|pS_ACC_2128: S42 on ADD3
GPGTRINENDPEYIRERNMsPDLRQDFNMMEQRKRKLHHHHHH
>sp|ADD3|pS_ACC_2134: S64 on ADD3
GPGTFNMMEQRKRVTQILQsPAFREDLECLIQEQMKLHHHHHH
>sp|ADD3|pS_ACC_2125: S360 on ADD3
GPGTTYTVAASGGGGVNMGsHQKWKVGEIEFEGLMKLHHHHHH
>sp|ADD3|pS_ACC_2126: S402 on ADD3
GPGTYAYRHPLIREKPRHKsDVEIPATVTAFSFEDKLHHHHHH
>sp|ADD3|pS_ACC_2127: S414 on ADD3
GPGTRHKSDVEIPATVTAFsFEDDTVPLSPLKYMAKLHHHHHH
>sp|ADD3|pS_ACC_2129: S423 on ADD3
GPGTATVTAFSFEDDTVPLsPLKYMAQRQQREKTRKLHHHHHH
>sp|ADD3|pS_ACC_2130: S442 on ADD3
GPGTYMAQRQQREKTRWLNsPNTYMKVNVPEESRNKLHHHHHH
>sp|ADD3|pS_ACC_2131: S461 on ADD3
GPGTYMKVNVPEESRNGETsPRTKITWMKAEDSSKKLHHHHHH
>sp|ADD3|pS_ACC_2132: S478 on ADD3
GPGTRTKITWMKAEDSSKVsGGTPIKIEDPNQFVPKLHHHHHH
>sp|ADD3|pS_ACC_2133: S618 on ADD3
GPGTNVPEKLEENHELFSKsFISMEVPVMVVNGKDKLHHHHHH
>sp|ADD3|pS_ACC_2135: S650 on ADD3
GPGTMHDVEDELAKRVSRLsTSTTIENIEITIKSPKLHHHHHH
>sp|ADD3|pS_ACC_2136: S652 on ADD3
GPGTDVEDELAKRVSRLSTsTTIENIEITIKSPEKKLHHHHHH
>sp|ADD3|pS_ACC_2137: S673 on ADD3
GPGTIEITIKSPEKIEEVLsPEGSPSKSPSKKKKKKLHHHHHH
>sp|ADD3|pS_ACC_2138: S677 on ADD3
GPGTIKSPEKIEEVLSPEGsPSKSPSKKKKKFRTPKLHHHHHH
>sp|ADD3|pS_ACC_2139: S679 on ADD3
GPGTSPEKIEEVLSPEGSPsKSPSKKKKKFRTPSFKLHHHHHH
>sp|ADD3|pS_ACC_2140: S681 on ADD3
GPGTSVTSGPMSPEGSPSKsPSKKKKKFRTPSFLKKLHHHHHH
>sp|ADD3|pS_ACC_2141: S683 on ADD3
GPGTTSGPMSPEGSPSKSPsKKKKKFRTPSFLKKSKLHHHHHH
>sp|ADD3|pS_ACC_2142: S693 on ADD3
GPGTPSKSPSKKKKKFRTPsFLKKNKKKEKVEAKLHHHHHH
>sp|ADGB|pS_ACC_2143: S109 on ADGB
GPGTSLKIYSWKRPQDILFsQTPVVVKNEITFDLFKLHHHHHH
>sp|ADGB|pS_ACC_2150: S357 on ADGB
GPGTFKPESSLTTLKAPEKsDKVPKEKADARDIGKKLHHHHHH
>sp|ADGB|pS_ACC_2151: S547 on ADGB
GPGTLIKKGIPPGSDLPSVsETDETATHSQTDLSQKLHHHHHH
>sp|ADGB|pS_ACC_2152: S556 on ADGB
GPGTSDLPSVSETDETATHsQTDLSQITKATSQGNKLHHHHHH
>sp|ADGB|pS_ACC_2153: S568 on ADGB
GPGTATHSQTDLSQITKATsQGNTASQVILGKGTDKLHHHHHH
>sp|ADGB|pS_ACC_2154: S718 on ADGB
GPGTDSPPIEPGLLTAETFsWKSLKPGSLVLKIHTKLHHHHHH
>sp|ADGB|pS_ACC_2155: S960 on ADGB
GPGTKVWAVLEMNLEQYAVsLLRLMFKSKCKSLESKLHHHHHH
>sp|ADGB|pS_ACC_2144: S1176 on ADGB
GPGTTGKGQAIIPAFHFLKsEKGLSSQSSKHILSFKLHHHHHH
>sp|ADGB|pS_ACC_2145: S1181 on ADGB
GPGTAIIPAFHFLKSEKGLsSQSSKHILSFHSASKKLHHHHHH
>sp|ADGB|pS_ACC_2146: S1457 on ADGB
GPGTAARGVKEPNSKNSAGsESKEMTQTGSGSAVWKLHHHHHH
>sp|ADGB|pS_ACC_2147: S1459 on ADGB
GPGTRGVKEPNSKNSAGSEsKEMTQTGSGSAVWKKKLHHHHHH
>sp|ADGB|pS_ACC_2148: S1469 on ADGB
GPGTSAGSESKEMTQTGSGsAVWKKWQLTKGLRDVKLHHHHHH
>sp|ADGB|pS_ACC_2149: S1487 on ADGB
GPGTWKKWQLTKGLRDVAKsTSSESGGVSSPGKEEKLHHHHHH
>sp|ADH1A|pS_ACC_2156: S23 on ADH1A
GPGTIKCKAAVLWELKKPFsIEEVEVAPPKAHEVRKLHHHHHH
>sp|ADH1A|pS_ACC_2159: S76 on ADH1A
GPGTPLPVILGHEAAGIVEsVGEGVTTVKPGDKVIKLHHHHHH
>sp|ADH1A|pS_ACC_2157: S342 on ADH1A
GPGTEGIPKLVADFMAKKFsLDALITHVLPFEKINKLHHHHHH
>sp|ADH1A|pS_ACC_2158: S365 on ADH1A
GPGTVLPFEKINEGFDLLHsGKSIRTILMFKLHHHHHH
>sp|ADH1B|pS_ACC_2160: S23 on ADH1B
GPGTIKCKAAVLWEVKKPFsIEDVEVAPPKAYEVRKLHHHHHH
>sp|ADH1B|pS_ACC_2161: S365 on ADH1B
GPGTVLPFEKINEGFDLLHsGKSIRTVLTFKLHHHHHH
>sp|ADH1C|pS_ACC_2162: S49 on ADH1C
GPGTAHEVRIKMVAAGICRsDEHVVSGNLVTPLPVKLHHHHHH
>sp|ADH1C|pS_ACC_2163: S55 on ADH1C
GPGTKMVAAGICRSDEHVVsGNLVTPLPVILGHEAKLHHHHHH
>sp|ADH4|pS_ACC_2164: S117 on ADH4
GPGTCKFCLSPLTNLCGKIsNLKSPASDQQLMEDKKLHHHHHH
>sp|ADH4|pS_ACC_2165: S121 on ADH4
GPGTLSPLTNLCGKISNLKsPASDQQLMEDKTSRFKLHHHHHH
>sp|ADH4|pS_ACC_2166: S278 on ADH4
GPGTLTKGGVDFALDCAGGsETMKAALDCTTAGWGKLHHHHHH
>sp|ADH5|pS_ACC_2167: S128 on ADH5
GPGTKIRVTQGKGLMPDGTsRFTCKGKTILHYMGTKLHHHHHH
>sp|ADH5|pS_ACC_2168: S247 on ADH5
GPGTAKEFGATECINPQDFsKPIQEVLIEMTDGGVKLHHHHHH
>sp|ADH5|pS_ACC_2169: S324 on ADH5
GPGTVTGRTWKGTAFGGWKsVESVPKLVSEYMSKKKLHHHHHH
>sp|ADH5|pS_ACC_2170: S351 on ADH5
GPGTMSKKIKVDEFVTHNLsFDEINKAFELMHSGKKLHHHHHH
>sp|ADH6|pS_ACC_2172: S23 on ADH6
GPGTIRCKAAILWKPGAPFsIEEVEVAPPKAKEVRKLHHHHHH
>sp|ADH6|pS_ACC_2171: S129 on ADH6
GPGTIQFKQSKTQLMSDGTsRFTCKGKSIYHFGNTKLHHHHHH
>sp|ADH6iso10|pS_ACC_2173: S2 on ADH6iso10
GPGTMsTTGQVIRCKAAILWKKLHHHHHH
>sp|ADH7|pS_ACC_2174: S254 on ADH7
GPGTDKFEKAMAVGATECIsPKDSTKPISEVLSEMKLHHHHHH
>sp|ADI1|pS_ACC_2175: S102 on ADI1
GPGTEHLHLDDEIRYILDGsGYFDVRDKEDQWIRIKLHHHHHH
>sp|ADIRF|pS_ACC_2176: S66 on ADIRF
GPGTQETIDKTANQASDTFsGIGKKFGLLKKLHHHHHH
>sp|ADM|pS_ACC_2177: S49 on ADM
GPGTWNKWALSRGKRELRMsSSYPTGLADVKAGPAKLHHHHHH
>sp|ADNP|pS_ACC_2205: S87 on ADNP
GPGTKPFCCSACPFSSKFFsAYKSHFRNVHSEDFEKLHHHHHH
>sp|ADNP|pS_ACC_2213: S98 on ADNP
GPGTSKFFSAYKSHFRNVHsEDFENRILLNCPYCTKLHHHHHH
>sp|ADNP|pS_ACC_2184: S213 on ADNP
GPGTAKAGEKSLNGAVPLGsNAREESSIHCKRCLFKLHHHHHH
>sp|ADNP|pS_ACC_2185: S289 on ADNP
GPGTKPQDKKSMGLPPRIGsLASGNVRSLPSQQMVKLHHHHHH
>sp|ADNP|pS_ACC_2186: S292 on ADNP
GPGTDKKSMGLPPRIGSLAsGNVRSLPSQQMVNRLKLHHHHHH
>sp|ADNP|pS_ACC_2187: S372 on ADNP
GPGTVSIPQQSQSVKQLLPsGNGRSYGLGSEQRSQKLHHHHHH
>sp|ADNP|pS_ACC_2188: S393 on ADNP
GPGTYGLGSEQRSQAPARYsLQSANASSLSSGQLKKLHHHHHH
>sp|ADNP|pS_ACC_2189: S409 on ADNP
GPGTLQSANASSLSSGQLKsPSLSQSQASRVLGQSKLHHHHHH
>sp|ADNP|pS_ACC_2190: S411 on ADNP
GPGTSANASSLSSGQLKSPsLSQSQASRVLGQSSSKLHHHHHH
>sp|ADNP|pS_ACC_2191: S413 on ADNP
GPGTNASSLSSGQLKSPSLsQSQASRVLGQSSSKPKLHHHHHH
>sp|ADNP|pS_ACC_2192: S415 on ADNP
GPGTSSLSSGQLKSPSLSQsQASRVLGQSSSKPAAKLHHHHHH
>sp|ADNP|pS_ACC_2193: S418 on ADNP
GPGTSSGQLKSPSLSQSQAsRVLGQSSSKPAAAATKLHHHHHH
>sp|ADNP|pS_ACC_2194: S424 on ADNP
GPGTSPSLSQSQASRVLGQsSSKPAAAATGPPPGNKLHHHHHH
>sp|ADNP|pS_ACC_2195: S425 on ADNP
GPGTPSLSQSQASRVLGQSsSKPAAAATGPPPGNTKLHHHHHH
>sp|ADNP|pS_ACC_2196: S607 on ADNP
GPGTKPQPKVQEKADIPVKsSPQAAVPYKKDVGKTKLHHHHHH
>sp|ADNP|pS_ACC_2197: S608 on ADNP
GPGTPQPKVQEKADIPVKSsPQAAVPYKKDVGKTLKLHHHHHH
>sp|ADNP|pS_ACC_2198: S678 on ADNP
GPGTKCIHCLGVYTSNMTAsTITLHLVHCRGVGKTKLHHHHHH
>sp|ADNP|pS_ACC_2199: S709 on ADNP
GPGTQNGQDKTNAPSRLNQsPSLAPVKRTYEQMEFKLHHHHHH
>sp|ADNP|pS_ACC_2200: S736 on ADNP
GPGTQMEFPLLKKRKLDDDsDSPSFFEEKPEEPVVKLHHHHHH
>sp|ADNP|pS_ACC_2201: S738 on ADNP
GPGTEFPLLKKRKLDDDSDsPSFFEEKPEEPVVLAKLHHHHHH
>sp|ADNP|pS_ACC_2202: S740 on ADNP
GPGTPLLKKRKLDDDSDSPsFFEEKPEEPVVLALDKLHHHHHH
>sp|ADNP|pS_ACC_2203: S769 on ADNP
GPGTLDPKGHEDDSYEARKsFLTKYFNKQPYPTRRKLHHHHHH
>sp|ADNP|pS_ACC_2204: S805 on ADNP
GPGTAASLWLWKSDIASHFsNKRKKCVRDCEKYKPKLHHHHHH
>sp|ADNP|pS_ACC_2206: S876 on ADNP
GPGTTADKKLNLGKEDDSSsDSFENLEEESNESGSKLHHHHHH
>sp|ADNP|pS_ACC_2207: S878 on ADNP
GPGTDKKLNLGKEDDSSSDsFENLEEESNESGSPFKLHHHHHH
>sp|ADNP|pS_ACC_2208: S921 on ADNP
GPGTDNPEEHVLKVIPEDAsESEEKLDQKEDGSKYKLHHHHHH
>sp|ADNP|pS_ACC_2209: S923 on ADNP
GPGTPEEHVLKVIPEDASEsEEKLDQKEDGSKYETKLHHHHHH
>sp|ADNP|pS_ACC_2210: S953 on ADNP
GPGTTIHLTEEPTKLMHNAsDSEVDQDDVVEWKDGKLHHHHHH
>sp|ADNP|pS_ACC_2211: S955 on ADNP
GPGTHLTEEPTKLMHNASDsEVDQDDVVEWKDGASKLHHHHHH
>sp|ADNP|pS_ACC_2212: S970 on ADNP
GPGTSEVDQDDVVEWKDGAsPSESGPGSQQVSDFEKLHHHHHH
>sp|ADNP|pS_ACC_2214: S982 on ADNP
GPGTDGASPSESGPGSQQVsDFEDNTCEMKPGTWSKLHHHHHH
>sp|ADNP|pS_ACC_2215: S997 on ADNP
GPGTSDFEDNTCEMKPGTWsDESSQSEDARSSKPAKLHHHHHH
>sp|ADNP|pS_ACC_2178: S1000 on ADNP
GPGTEDNTCEMKPGTWSDEsSQSEDARSSKPAAKKKLHHHHHH
>sp|ADNP|pS_ACC_2179: S1001 on ADNP
GPGTDNTCEMKPGTWSDESsQSEDARSSKPAAKKKKLHHHHHH
>sp|ADNP|pS_ACC_2180: S1003 on ADNP
GPGTTCEMKPGTWSDESSQsEDARSSKPAAKKKATKLHHHHHH
>sp|ADNP|pS_ACC_2181: S1032 on ADNP
GPGTATMQGDREQLKWKNSsYGKVEGFWSKDQSQWKLHHHHHH
>sp|ADNP|pS_ACC_2182: S1058 on ADNP
GPGTDQSQWKNASENDERLsNPQIEWQNSTIDSEDKLHHHHHH
>sp|ADNP|pS_ACC_2183: S1071 on ADNP
GPGTRLSNPQIEWQNSTIDsEDGEQFDNMTDGVAEKLHHHHHH
>sp|ADNP2|pS_ACC_2218: S62 on ADNP2
GPGTYFHNTSWGDVSLWEPsGKKVRYRTKPYCCGLKLHHHHHH
>sp|ADNP2|pS_ACC_2219: S869 on ADNP2
GPGTPVYVKVRPQAEGTPGsTGKRVSTCPFCFGPFKLHHHHHH
>sp|ADNP2|pS_ACC_2220: S975 on ADNP2
GPGTELLLVSGEVMHDSSFsVKRKLPDGHLGAEDQKLHHHHHH
>sp|ADNP2|pS_ACC_2216: S1024 on ADNP2
GPGTEKVTSVVPFKRQRNEsRTEGPIVKDEALQILKLHHHHHH
>sp|ADNP2|pS_ACC_2217: S1050 on ADNP2
GPGTALQILALDPKKYEGRsYEEKKQFLKDYFHKKKLHHHHHH
>sp|ADO|pS_ACC_2221: S56 on ADO
GPGTAPMQPGFPENLSKLKsLLTQLRAEDLNIAPRKLHHHHHH
>sp|ADORA2A|pS_ACC_2222: S374 on ADORA2A
GPGTNGYALGLVSGGSAQEsQGNTGLPDVELLSHEKLHHHHHH
>sp|ADPGK|pS_ACC_2223: S423 on ADPGK
GPGTRVAGTQACATETIDTsRVSLRAPQEFMTSHSKLHHHHHH
>sp|ADPRH|pS_ACC_2224: S209 on ADPRH
GPGTGLMELLPEAKKYIVQsGYFVEENLQHWSYFQKLHHHHHH
>sp|ADPRHL2|pS_ACC_2225: S67 on ADPRHL2
GPGTLRHVQSLEPDPGTPGsERTEALYYTDDTAMAKLHHHHHH
>sp|ADRA1A|pS_ACC_2226: S304 on ADRA1A
GPGTFLVMPIGSFFPDFKPsETVFKIVFWLGYLNSKLHHHHHH
>sp|ADRA1B|pS_ACC_2227: S410 on ADRA1B
GPGTGSLERSQSRKDSLDDsGSCLSGSQRTLPSASKLHHHHHH
>sp|ADRA1B|pS_ACC_2228: S412 on ADRA1B
GPGTLERSQSRKDSLDDSGsCLSGSQRTLPSASPSKLHHHHHH
>sp|ADRA1B|pS_ACC_2229: S417 on ADRA1B
GPGTSRKDSLDDSGSCLSGsQRTLPSASPSPGYLGKLHHHHHH
>sp|ADRA1B|pS_ACC_2230: S470 on ADRA1B
GPGTSLPAPEPPGRRGRHDsGPLFTFKLLTEPESPKLHHHHHH
>sp|ADRA1D|pS_ACC_2231: S201 on ADRA1D
GPGTSLCTISVDRYVGVRHsLKYPAIMTERKAAAIKLHHHHHH
>sp|ADRA1D|pS_ACC_2232: S228 on ADRA1D
GPGTAAAILALLWVVALVVsVGPLLGWKEPVPPDEKLHHHHHH
>sp|ADRA2A|pS_ACC_2233: S134 on ADRA2A
GPGTSSIVHLCAISLDRYWsITQAIEYNLKRTPRRKLHHHHHH
>sp|ADRA2A|pS_ACC_2234: S171 on ADRA2A
GPGTTVWVISAVISFPPLIsIEKKGGGGGPQPAEPKLHHHHHH
>sp|ADRA2A|pS_ACC_2235: S232 on ADRA2A
GPGTVRIYQIAKRRTRVPPsRRGPDAVAAPPGGTEKLHHHHHH
>sp|ADRA2A|pS_ACC_2236: S296 on ADRA2A
GPGTAPAGPRDTDALDLEEsSSSDHAERPPGPRRPKLHHHHHH
>sp|ADRA2A|pS_ACC_2237: S297 on ADRA2A
GPGTPAGPRDTDALDLEESsSSDHAERPPGPRRPEKLHHHHHH
>sp|ADRA2A|pS_ACC_2238: S298 on ADRA2A
GPGTAGPRDTDALDLEESSsSDHAERPPGPRRPERKLHHHHHH
>sp|ADRA2A|pS_ACC_2239: S299 on ADRA2A
GPGTGPRDTDALDLEESSSsDHAERPPGPRRPERGKLHHHHHH
>sp|ADRA2A|pS_ACC_2240: S324 on ADRA2A
GPGTRRPERGPRGKGKARAsQVKPGDSLPRRGPGAKLHHHHHH
>sp|ADRA2A|pS_ACC_2241: S331 on ADRA2A
GPGTRGKGKARASQVKPGDsLPRRGPGATGIGTPAKLHHHHHH
>sp|ADRA2A|pS_ACC_2242: S360 on ADRA2A
GPGTPAAGPGEERVGAAKAsRWRGRQNREKRFTFVKLHHHHHH
>sp|ADRA2C|pS_ACC_2243: S338 on ADRA2C
GPGTAGPGAAESGALTASRsPGPGGRLSRASSRSVKLHHHHHH
>sp|ADRB1|pS_ACC_2244: S312 on ADRB1
GPGTATAPLANGRAGKRRPsRLVALREQKALKTLGKLHHHHHH
>sp|ADRB1|pS_ACC_2245: S475 on ADRB1
GPGTDSSLDEPCRPGFASEsKVKLHHHHHH
>sp|ADRB2|pS_ACC_2246: S246 on ADRB2
GPGTQKIDKSEGRFHVQNLsQVEQDGRTGHGLRRSKLHHHHHH
>sp|ADRB2|pS_ACC_2247: S261 on ADRB2
GPGTSQVEQDGRTGHGLRRsSKFCLKEHKALKTLGKLHHHHHH
>sp|ADRB2|pS_ACC_2248: S262 on ADRB2
GPGTQVEQDGRTGHGLRRSsKFCLKEHKALKTLGIKLHHHHHH
>sp|ADRB2|pS_ACC_2249: S345 on ADRB2
GPGTPDFRIAFQELLCLRRsSLKAYGNGYSSNGNTKLHHHHHH
>sp|ADRB2|pS_ACC_2250: S346 on ADRB2
GPGTDFRIAFQELLCLRRSsLKAYGNGYSSNGNTGKLHHHHHH
>sp|ADRB2|pS_ACC_2251: S355 on ADRB2
GPGTLCLRRSSLKAYGNGYsSNGNTGEQSGYHVEQKLHHHHHH
>sp|ADRB2|pS_ACC_2252: S356 on ADRB2
GPGTCLRRSSLKAYGNGYSsNGNTGEQSGYHVEQEKLHHHHHH
>sp|ADRB2|pS_ACC_2253: S364 on ADRB2
GPGTAYGNGYSSNGNTGEQsGYHVEQEKENKLLCEKLHHHHHH
>sp|ADRB2|pS_ACC_2254: S396 on ADRB2
GPGTLPGTEDFVGHQGTVPsDNIDSQGRNCSTNDSKLHHHHHH
>sp|ADRB2|pS_ACC_2255: S401 on ADRB2
GPGTDFVGHQGTVPSDNIDsQGRNCSTNDSLLKLHHHHHH
>sp|ADRB2|pS_ACC_2256: S407 on ADRB2
GPGTGTVPSDNIDSQGRNCsTNDSLLKLHHHHHH
>sp|ADRB2|pS_ACC_2257: S411 on ADRB2
GPGTSDNIDSQGRNCSTNDsLLKLHHHHHH
>sp|adrenodoxin|pS_ACC_2259: S35 on adrenodoxin
GPGTPAGRWLHHAGSRAGSsGLLRNRGPGGSAEASKLHHHHHH
>sp|adrenodoxin|pS_ACC_2260: S56 on adrenodoxin
GPGTRGPGGSAEASRSLSVsARARSSSEDKITVHFKLHHHHHH
>sp|adrenodoxin|pS_ACC_2258: S177 on adrenodoxin
GPGTNMTVRVPETVADARQsIDVGKTSKLHHHHHH
>sp|ADRM1|pS_ACC_2264: S15 on ADRM1
GPGTMTTSGALFPSLVPGsRGASNKYLVEFRAGKKLHHHHHH
>sp|ADRM1|pS_ACC_2268: S32 on ADRM1
GPGTGASNKYLVEFRAGKMsLKGTTVTPDKRKGLVKLHHHHHH
>sp|ADRM1|pS_ACC_2261: S140 on ADRM1
GPGTNEYLNNPPMPGALGAsGSSGHELSALGGEGGKLHHHHHH
>sp|ADRM1|pS_ACC_2262: S142 on ADRM1
GPGTYLNNPPMPGALGASGsSGHELSALGGEGGLQKLHHHHHH
>sp|ADRM1|pS_ACC_2263: S143 on ADRM1
GPGTLNNPPMPGALGASGSsGHELSALGGEGGLQSKLHHHHHH
>sp|ADRM1|pS_ACC_2265: S211 on ADRM1
GPGTGSSGPPGSSSSSSSRsQSAAVTPSSTTSSTRKLHHHHHH
>sp|ADRM1|pS_ACC_2266: S213 on ADRM1
GPGTSGPPGSSSSSSSRSQsAAVTPSSTTSSTRATKLHHHHHH
>sp|ADRM1|pS_ACC_2267: S220 on ADRM1
GPGTSSSSSRSQSAAVTPSsTTSSTRATPAPSAPAKLHHHHHH
>sp|ADRM1|pS_ACC_2269: S405 on ADRM1
GPGTKEGDTKDKKDEEEDMsLDKLHHHHHH
>sp|ADSL|pS_ACC_2276: S9 on ADSL
GPGTMAAGGDHGsPDSYRSPLASRYASPKLHHHHHH
>sp|ADSL|pS_ACC_2270: S12 on ADSL
GPGTMAAGGDHGSPDsYRSPLASRYASPEMCKLHHHHHH
>sp|ADSL|pS_ACC_2271: S15 on ADSL
GPGTMAAGGDHGSPDSYRsPLASRYASPEMCFVFKLHHHHHH
>sp|ADSL|pS_ACC_2272: S407 on ADSL
GPGTAGGSRQDCHEKIRVLsQQAASVVKQEGGDNDKLHHHHHH
>sp|ADSL|pS_ACC_2273: S412 on ADSL
GPGTQDCHEKIRVLSQQAAsVVKQEGGDNDLIERIKLHHHHHH
>sp|ADSL|pS_ACC_2274: S434 on ADSL
GPGTGDNDLIERIQVDAYFsPIHSQLDHLLDPSSFKLHHHHHH
>sp|ADSL|pS_ACC_2275: S438 on ADSL
GPGTLIERIQVDAYFSPIHsQLDHLLDPSSFTGRAKLHHHHHH
>sp|ADSS|pS_ACC_2277: S448 on ADSS
GPGTEDELQIPVKWIGVGKsRESMIQLFKLHHHHHH
>sp|ADSS|pS_ACC_2278: S451 on ADSS
GPGTVGVAVKWVGVGKSREsMIQLFKLHHHHHH
>sp|ADSSL1|pS_ACC_2280: S61 on ADSSL1
GPGTKGKVVDLLATDADIIsRCQGGNNAGHTVVVDKLHHHHHH
>sp|ADSSL1|pS_ACC_2279: S449 on ADSSL1
GPGTENHVGVAVKWVGVGKsRESMIQLFKLHHHHHH
>sp|ADSSL1iso2|pS_ACC_2281: S62 on ADSSL1iso2
GPGTLSGHSVPAQPTPHLPsACGGPTRVTLGEERAKLHHHHHH
>sp|AEBP1|pS_ACC_2282: S404 on AEBP1
GPGTGMESHRIEDNQIRASsMLRHGLGAQRGRLNMKLHHHHHH
>sp|AEBP2|pS_ACC_2287: S18 on AEBP2
GPGTAAITDMADLEELSRLsPLPPGSPGSAARGRAKLHHHHHH
>sp|AEBP2|pS_ACC_2291: S24 on AEBP2
GPGTADLEELSRLSPLPPGsPGSAARGRAEPPEEEKLHHHHHH
>sp|AEBP2|pS_ACC_2293: S27 on AEBP2
GPGTEELSRLSPLPPGSPGsAARGRAEPPEEEEEEKLHHHHHH
>sp|AEBP2|pS_ACC_2283: S139 on AEBP2
GPGTSLVGSSGGSSSDETRsLSPGAASSSSGDGDGKLHHHHHH
>sp|AEBP2|pS_ACC_2284: S141 on AEBP2
GPGTVGSSGGSSSDETRSLsPGAASSSSGDGDGKEKLHHHHHH
>sp|AEBP2|pS_ACC_2285: S167 on AEBP2
GPGTGDGKEGLEEPKGPRGsQGGGGGGSSSSSVVSKLHHHHHH
>sp|AEBP2|pS_ACC_2286: S175 on AEBP2
GPGTEPKGPRGSQGGGGGGsSSSSVVSSGGDEGYGKLHHHHHH
>sp|AEBP2|pS_ACC_2288: S206 on AEBP2
GPGTTGGGGSSATSGGRRGsLEMSSDGEPLSRMDSKLHHHHHH
>sp|AEBP2|pS_ACC_2289: S210 on AEBP2
GPGTGSSATSGGRRGSLEMsSDGEPLSRMDSEDSIKLHHHHHH
>sp|AEBP2|pS_ACC_2290: S211 on AEBP2
GPGTSSATSGGRRGSLEMSsDGEPLSRMDSEDSISKLHHHHHH
>sp|AEBP2|pS_ACC_2292: S241 on AEBP2
GPGTSSTIMDVDSTISSGRsTPAMMNGQGSTTSSSKLHHHHHH
>sp|AEBP2|pS_ACC_2294: S341 on AEBP2
GPGTKPFKCVVGGCNASFAsQGGLARHVPTHFSQQKLHHHHHH
>sp|AEBP2|pS_ACC_2295: S371 on AEBP2
GPGTQNSSKVSSQPKAKEEsPSKAGMNKRRKLKNKKLHHHHHH
>sp|AEBP2|pS_ACC_2296: S390 on AEBP2
GPGTAGMNKRRKLKNKRRRsLPRPHDFFDAQTLDAKLHHHHHH
>sp|AEN|pS_ACC_2297: S280 on AEN
GPGTLYRLVEVQWEQQEARsLWTCPEDREPDSSTDKLHHHHHH
>sp|AER61|pS_ACC_2298: S65 on AER61
GPGTFLHNNRHIATVCRKDsLCPYKKHLEKLKYCWKLHHHHHH
>sp|AES|pS_ACC_2301: S9 on AES
GPGTMMFPQSRHsGSSHLPQQLKFTTSDKLHHHHHH
>sp|AES|pS_ACC_2299: S11 on AES
GPGTMMFPQSRHSGsSHLPQQLKFTTSDSCKLHHHHHH
>sp|AES|pS_ACC_2300: S196 on AES
GPGTNGHDGDTHQEDDGEKsDKLHHHHHH
>sp|AF-4|pS_ACC_2318: S83 on AF-4
GPGTKEFLSTKSHTHRLDAsENRLGKPKYPLIPDKKLHHHHHH
>sp|AF-4|pS_ACC_2302: S199 on AF-4
GPGTDHCASVTDSAPERELsPLISLPSPVPPLSPIKLHHHHHH
>sp|AF-4|pS_ACC_2303: S206 on AF-4
GPGTDSAPERELSPLISLPsPVPPLSPIHSNQQTLKLHHHHHH
>sp|AF-4|pS_ACC_2304: S212 on AF-4
GPGTELSPLISLPSPVPPLsPIHSNQQTLPRTQGSKLHHHHHH
>sp|AF-4|pS_ACC_2305: S216 on AF-4
GPGTLISLPSPVPPLSPIHsNQQTLPRTQGSSKVHKLHHHHHH
>sp|AF-4|pS_ACC_2306: S237 on AF-4
GPGTPRTQGSSKVHGSSNNsKGYCPAKSPKDLAVKKLHHHHHH
>sp|AF-4|pS_ACC_2307: S245 on AF-4
GPGTVHGSSNNSKGYCPAKsPKDLAVKVHDKETPQKLHHHHHH
>sp|AF-4|pS_ACC_2308: S307 on AF-4
GPGTAYVRPMDGQDQAPSEsPELKPLPEDYRQQTFKLHHHHHH
>sp|AF-4|pS_ACC_2309: S544 on AF-4
GPGTPEGPRSTEPPRRHPEsKGSSDSATSQEHSESKLHHHHHH
>sp|AF-4|pS_ACC_2310: S588 on AF-4
GPGTAPPEAPHPGKRSCQKsPAQQEPPQRQTVGTKKLHHHHHH
>sp|AF-4|pS_ACC_2311: S666 on AF-4
GPGTPRAAASNEPKPAVPPsSEKKKHKSSLPAPSKKLHHHHHH
>sp|AF-4|pS_ACC_2312: S667 on AF-4
GPGTRAAASNEPKPAVPPSsEKKKHKSSLPAPSKAKLHHHHHH
>sp|AF-4|pS_ACC_2313: S715 on AF-4
GPGTHFALVPLTESQGPPHsGSGSRTSGCRQAVVVKLHHHHHH
>sp|AF-4|pS_ACC_2314: S717 on AF-4
GPGTALVPLTESQGPPHSGsGSRTSGCRQAVVVQEKLHHHHHH
>sp|AF-4|pS_ACC_2315: S734 on AF-4
GPGTSRTSGCRQAVVVQEDsRKDRLPLPLRDTKLLKLHHHHHH
>sp|AF-4|pS_ACC_2316: S750 on AF-4
GPGTRKDRLPLPLRDTKLLsPLRDTPPPQSLMVKIKLHHHHHH
>sp|AF-4|pS_ACC_2317: S803 on AF-4
GPGTDKQPPAGKKHSSEKRsSDSSSKLAKKRKGEAKLHHHHHH
>sp|AF-4|pS_ACC_2319: S835 on AF-4
GPGTRDCDNKKIRLEKEIKsQSSSSSSSHKESSKTKLHHHHHH
>sp|AF-4|pS_ACC_2320: S837 on AF-4
GPGTCDNKKIRLEKEIKSQsSSSSSSHKESSKTKPKLHHHHHH
>sp|AF-4|pS_ACC_2321: S838 on AF-4
GPGTDNKKIRLEKEIKSQSsSSSSSHKESSKTKPSKLHHHHHH
>sp|AF-4|pS_ACC_2322: S847 on AF-4
GPGTEIKSQSSSSSSSHKEsSKTKPSRPSSQSSKKKLHHHHHH
>sp|AF-4|pS_ACC_2323: S932 on AF-4
GPGTRVEGKGSRSSSEHKGsSGDTANPFPVPSLPNKLHHHHHH
>sp|AF-4|pS_ACC_2324: S950 on AF-4
GPGTDTANPFPVPSLPNGNsKPGKPQVKFDKQQADKLHHHHHH
>sp|AF-4iso2|pS_ACC_2325: S10 on AF-4iso2
GPGTMAFTERVNSsGNSLYNDDRNLLRIRKLHHHHHH
>sp|AF-4iso2|pS_ACC_2326: S1099 on AF-4iso2
GPGTLNKHFESSSKVAQAPsPCIARSTGTPSPLSPKLHHHHHH
>sp|Afadin|pS_ACC_2344: S162 on Afadin
GPGTKQEKEGVIQNFKRTLsKKEKKEKKKREKEALKLHHHHHH
>sp|Afadin|pS_ACC_2351: S181 on Afadin
GPGTKKEKKKREKEALRQAsDKDDRPFQGEDVENSKLHHHHHH
>sp|Afadin|pS_ACC_2352: S210 on Afadin
GPGTNSRLAAEVYKDMPETsFTRTISNPEVVMKRRKLHHHHHH
>sp|Afadin|pS_ACC_2353: S216 on Afadin
GPGTEVYKDMPETSFTRTIsNPEVVMKRRRQQKLEKLHHHHHH
>sp|Afadin|pS_ACC_2354: S246 on Afadin
GPGTEKRMQEFRSSDGRPDsGGTLRIYADSLKPNIKLHHHHHH
>sp|Afadin|pS_ACC_2355: S256 on Afadin
GPGTDGRPDSGGTLRIYADsLKPNIPYKTILLSTTKLHHHHHH
>sp|Afadin|pS_ACC_2356: S424 on Afadin
GPGTGSDSRDKPKLYRLQLsVTEVGTEKLDDNSIQKLHHHHHH
>sp|Afadin|pS_ACC_2357: S512 on Afadin
GPGTFKFVDPSQDHALAKRsVDGGLMVKGPRHKPGKLHHHHHH
>sp|Afadin|pS_ACC_2358: S551 on Afadin
GPGTLGGDIHSGTALPTSKsTTRLDSDRVSSASSTKLHHHHHH
>sp|Afadin|pS_ACC_2359: S557 on Afadin
GPGTSGTALPTSKSTTRLDsDRVSSASSTAERGMVKLHHHHHH
>sp|Afadin|pS_ACC_2360: S561 on Afadin
GPGTLPTSKSTTRLDSDRVsSASSTAERGMVKPMIKLHHHHHH
>sp|Afadin|pS_ACC_2361: S562 on Afadin
GPGTPTSKSTTRLDSDRVSsASSTAERGMVKPMIRKLHHHHHH
>sp|Afadin|pS_ACC_2362: S564 on Afadin
GPGTSKSTTRLDSDRVSSAsSTAERGMVKPMIRVEKLHHHHHH
>sp|Afadin|pS_ACC_2363: S565 on Afadin
GPGTKSTTRLDSDRVSSASsTAERGMVKPMIRVEQKLHHHHHH
>sp|Afadin|pS_ACC_2364: S589 on Afadin
GPGTPMIRVEQQPDYRRQEsRTQDASGPELILPASKLHHHHHH
>sp|Afadin|pS_ACC_2365: S655 on Afadin
GPGTMACRYVLSNQYRPDIsPTERTHKVIAVVNKMKLHHHHHH
>sp|Afadin|pS_ACC_2366: S672 on Afadin
GPGTTERTHKVIAVVNKMVsMMEGVIQKQKNIAGAKLHHHHHH
>sp|Afadin|pS_ACC_2367: S973 on Afadin
GPGTPLCQRGFCRLIPHTRsPGTWTIYFEGADYESKLHHHHHH
>sp|Afadin|pS_ACC_2327: S1083 on Afadin
GPGTGLSQERAAELMTRTSsVVTLEVAKQGAIYHGKLHHHHHH
>sp|Afadin|pS_ACC_2328: S1140 on Afadin
GPGTKSEGFELYNNSTQNGsPESPQLPWAEYSEPKKLHHHHHH
>sp|Afadin|pS_ACC_2329: S1143 on Afadin
GPGTGFELYNNSTQNGSPEsPQLPWAEYSEPKKLPKLHHHHHH
>sp|Afadin|pS_ACC_2330: S1172 on Afadin
GPGTLPGDDRLMKNRADHRsSPNVANQPPSPGGKSKLHHHHHH
>sp|Afadin|pS_ACC_2331: S1173 on Afadin
GPGTPGDDRLMKNRADHRSsPNVANQPPSPGGKSAKLHHHHHH
>sp|Afadin|pS_ACC_2332: S1182 on Afadin
GPGTRADHRSSPNVANQPPsPGGKSAYASGTTAKIKLHHHHHH
>sp|Afadin|pS_ACC_2333: S1187 on Afadin
GPGTSSPNVANQPPSPGGKsAYASGTTAKITSVSTKLHHHHHH
>sp|Afadin|pS_ACC_2334: S1199 on Afadin
GPGTGGKSAYASGTTAKITsVSTGNLCTEEQTPPPKLHHHHHH
>sp|Afadin|pS_ACC_2335: S1201 on Afadin
GPGTKSAYASGTTAKITSVsTGNLCTEEQTPPPRPKLHHHHHH
>sp|Afadin|pS_ACC_2336: S1236 on Afadin
GPGTIPTQTYTREYFTFPAsKSQDRMAPPQNQWPNKLHHHHHH
>sp|Afadin|pS_ACC_2337: S1238 on Afadin
GPGTTQTYTREYFTFPASKsQDRMAPPQNQWPNYEKLHHHHHH
>sp|Afadin|pS_ACC_2338: S1275 on Afadin
GPGTTDSNHSSIAIQRVTRsQEELREDKAYQLERHKLHHHHHH
>sp|Afadin|pS_ACC_2339: S1300 on Afadin
GPGTYQLERHRIEAAMDRKsDSDMWINQSSSLDSSKLHHHHHH
>sp|Afadin|pS_ACC_2340: S1328 on Afadin
GPGTDSSTSSQEHLNHSSKsVTPASTLTKSGPGRWKLHHHHHH
>sp|Afadin|pS_ACC_2341: S1455 on Afadin
GPGTKLGQMRTQSLNPAPFsPLTAQQMKPEKPSTLKLHHHHHH
>sp|Afadin|pS_ACC_2342: S1501 on Afadin
GPGTQPRTIERRDLQYITVsKEELSSGDSLSPDPWKLHHHHHH
>sp|Afadin|pS_ACC_2343: S1512 on Afadin
GPGTYITVSKEELSSGDSLsPDPWKRDAKEKLEKQKLHHHHHH
>sp|Afadin|pS_ACC_2345: S1658 on Afadin
GPGTKRDAEEKRRQEEGYYsRLEAERRRQHDEAARKLHHHHHH
>sp|Afadin|pS_ACC_2346: S1696 on Afadin
GPGTPGLCRPPLPRDYEPPsPSPAPGAPPPPPQRNKLHHHHHH
>sp|Afadin|pS_ACC_2347: S1698 on Afadin
GPGTLCRPPLPRDYEPPSPsPAPGAPPPPPQRNASKLHHHHHH
>sp|Afadin|pS_ACC_2348: S1721 on Afadin
GPGTPPPQRNASYLKTQVLsPDSLFTAKFVAYNEEKLHHHHHH
>sp|Afadin|pS_ACC_2349: S1774 on Afadin
GPGTGAHDACRDAKEKRSKsQDADSPGSSGAPENLKLHHHHHH
>sp|Afadin|pS_ACC_2350: S1805 on Afadin
GPGTTFKERQRLFSQGQDVsNKVKASRKLTELENEKLHHHHHH
>sp|Afadiniso2|pS_ACC_2368: S390 on Afadiniso2
GPGTGSTLPPEKLPYLVELsPDGSDSRDKPKLYRLKLHHHHHH
>sp|Afadiniso3|pS_ACC_2376: S372 on Afadiniso3
GPGTHLEGKTPKGKERADGsGYGSTLPPEKLPYLVKLHHHHHH
>sp|Afadiniso3|pS_ACC_2369: S1090 on Afadiniso3
GPGTQGAIYHGLATLLNQPsPMMQRISDRRGSGKPKLHHHHHH
>sp|Afadiniso3|pS_ACC_2370: S1109 on Afadiniso3
GPGTQRISDRRGSGKPRPKsEGFELYNNSTQNGSPKLHHHHHH
>sp|Afadiniso3|pS_ACC_2371: S1672 on Afadiniso3
GPGTEEEDCSLAGPNSYPGsTGAAVGAHDACRDAKKLHHHHHH
>sp|Afadiniso3|pS_ACC_2372: S1698 on Afadiniso3
GPGTCRDAKEKRSKSQDADsPGSSGAPENLTFKERKLHHHHHH
>sp|Afadiniso3|pS_ACC_2373: S1701 on Afadiniso3
GPGTAKEKRSKSQDADSPGsSGAPENLTFKERQRLKLHHHHHH
>sp|Afadiniso3|pS_ACC_2374: S1702 on Afadiniso3
GPGTKEKRSKSQDADSPGSsGAPENLTFKERQRLFKLHHHHHH
>sp|Afadiniso3|pS_ACC_2375: S1718 on Afadiniso3
GPGTGAPENLTFKERQRLFsQGQDVSNKVKASRKLKLHHHHHH
>sp|AFAF|pS_ACC_2377: S246 on AFAF
GPGTYFHPSEGVSDTSFSKsAESSTFLGTTSSDMRKLHHHHHH
>sp|AFAP|pS_ACC_2378: S257 on AFAP
GPGTKVIKEAYSGCSGPVDsECPPPPSSPVHKAELKLHHHHHH
>sp|AFAP|pS_ACC_2379: S264 on AFAP
GPGTSGCSGPVDSECPPPPsSPVHKAELEKKLSSEKLHHHHHH
>sp|AFAP|pS_ACC_2380: S265 on AFAP
GPGTGCSGPVDSECPPPPSsPVHKAELEKKLSSERKLHHHHHH
>sp|AFAP|pS_ACC_2381: S277 on AFAP
GPGTPPSSPVHKAELEKKLsSERPSSDGEGVVENGKLHHHHHH
>sp|AFAP|pS_ACC_2382: S282 on AFAP
GPGTVHKAELEKKLSSERPsSDGEGVVENGITTCNKLHHHHHH
>sp|AFAP|pS_ACC_2383: S283 on AFAP
GPGTHKAELEKKLSSERPSsDGEGVVENGITTCNGKLHHHHHH
>sp|AFAP|pS_ACC_2384: S336 on AFAP
GPGTGKKITKIISLGKKKPsTDEQTSSAEEDVPTCKLHHHHHH
>sp|AFAP|pS_ACC_2385: S342 on AFAP
GPGTIISLGKKKPSTDEQTsSAEEDVPTCGYLNVLKLHHHHHH
>sp|AFAP|pS_ACC_2386: S343 on AFAP
GPGTISLGKKKPSTDEQTSsAEEDVPTCGYLNVLSKLHHHHHH
>sp|AFAP|pS_ACC_2387: S488 on AFAP
GPGTMNRRVISANPYLGGTsNGYAHPSGTALHYDDKLHHHHHH
>sp|AFAP|pS_ACC_2388: S495 on AFAP
GPGTANPYLGGTSNGYAHPsGTALHYDDVPCINGSKLHHHHHH
>sp|AFAP|pS_ACC_2389: S510 on AFAP
GPGTSGTALHYDDVPCINGsLKGKKPPVASNGVTGKLHHHHHH
>sp|AFAP|pS_ACC_2390: S520 on AFAP
GPGTLGLNSQLKGKKPPVAsNGVTGKGKTLSSQPKKLHHHHHH
>sp|AFAP|pS_ACC_2391: S548 on AFAP
GPGTQPKKADPAAVVKRTGsNAAQYKYGKNRVEADKLHHHHHH
>sp|AFAP|pS_ACC_2392: S631 on AFAP
GPGTKQLEEECRQKEAERVsLELELTEVKESLKKAKLHHHHHH
>sp|AFAP|pS_ACC_2393: S661 on AFAP
GPGTALAGGVTLGLAIEPKsGTSSPQSPVFRHRTLKLHHHHHH
>sp|AFAP|pS_ACC_2394: S664 on AFAP
GPGTGGVTLGLAIEPKSGTsSPQSPVFRHRTLENSKLHHHHHH
>sp|AFAP|pS_ACC_2395: S665 on AFAP
GPGTGVTLGLAIEPKSGTSsPQSPVFRHRTLENSPKLHHHHHH
>sp|AFAP|pS_ACC_2396: S668 on AFAP
GPGTLGLAIEPKSGTSSPQsPVFRHRTLENSPISSKLHHHHHH
>sp|AFAP|pS_ACC_2397: S679 on AFAP
GPGTSSPQSPVFRHRTLENsPISSCDTSDTEGPVPKLHHHHHH
>sp|AFAP|pS_ACC_2398: S682 on AFAP
GPGTQSPVFRHRTLENSPIsSCDTSDTEGPVPVNSKLHHHHHH
>sp|AFAP|pS_ACC_2399: S687 on AFAP
GPGTRHRTLENSPISSCDTsDTEGPVPVNSAAVLKKLHHHHHH
>sp|AFAP|pS_ACC_2400: S710 on AFAP
GPGTVNSAAVLKKSQAAPGsSPCRGHVLRKAKEWEKLHHHHHH
>sp|AFAP1L1|pS_ACC_2406: S43 on AFAP1L1
GPGTDTTLEKKMAVASILQsLQPLPAKEVSYLYVNKLHHHHHH
>sp|AFAP1L1|pS_ACC_2412: S98 on AFAP1L1
GPGTLRDMPEDDGEPSKGAsPELAKSPRLRNAADLKLHHHHHH
>sp|AFAP1L1|pS_ACC_2401: S104 on AFAP1L1
GPGTDDGEPSKGASPELAKsPRLRNAADLPPPLPNKLHHHHHH
>sp|AFAP1L1|pS_ACC_2402: S329 on AFAP1L1
GPGTVSKPVGGAEGVEVPRsPVLLCKLDLDKRLSQKLHHHHHH
>sp|AFAP1L1|pS_ACC_2403: S349 on AFAP1L1
GPGTCKLDLDKRLSQEKQTsDSDSVGVGDNCSTLGKLHHHHHH
>sp|AFAP1L1|pS_ACC_2404: S353 on AFAP1L1
GPGTLDKRLSQEKQTSDSDsVGVGDNCSTLGRRETKLHHHHHH
>sp|AFAP1L1|pS_ACC_2405: S361 on AFAP1L1
GPGTKQTSDSDSVGVGDNCsTLGRRETCDHGKGKKKLHHHHHH
>sp|AFAP1L1|pS_ACC_2407: S513 on AFAP1L1
GPGTEDMGRWLGLLLVEMGsRVTPEALHYDYVDVEKLHHHHHH
>sp|AFAP1L1|pS_ACC_2408: S603 on AFAP1L1
GPGTKSHRVDPQVKVKRHAsSANQYKYGKNRAEEDKLHHHHHH
>sp|AFAP1L1|pS_ACC_2409: S745 on AFAP1L1
GPGTEQPLPVNCVSELRKRsPSIVASNQGRVLQKAKLHHHHHH
>sp|AFAP1L1|pS_ACC_2410: S747 on AFAP1L1
GPGTPLPVNCVSELRKRSPsIVASNQGRVLQKAKEKLHHHHHH
>sp|AFAP1L1|pS_ACC_2411: S751 on AFAP1L1
GPGTNCVSELRKRSPSIVAsNQGRVLQKAKEWEMKKLHHHHHH
>sp|AFAP1L1iso2|pS_ACC_2413: S713 on AFAP1L1iso2
GPGTQQSLAGGPALGLSVSsKPKSGEWEMKKTKLHHHHHH
>sp|AFAP1L2|pS_ACC_2425: S50 on AFAP1L2
GPGTSCLAELLRLYTKSSSsDEEYIYMNKVTINKQKLHHHHHH
>sp|AFAP1L2|pS_ACC_2414: S119 on AFAP1L2
GPGTKMIPERKQLAIPKTEsPEGYYEEAEPYDTSLKLHHHHHH
>sp|AFAP1L2|pS_ACC_2415: S344 on AFAP1L2
GPGTAGLKLSNLMNLGRKKsTSLEPVERSLETSSYKLHHHHHH
>sp|AFAP1L2|pS_ACC_2416: S346 on AFAP1L2
GPGTLKLSNLMNLGRKKSTsLEPVERSLETSSYLNKLHHHHHH
>sp|AFAP1L2|pS_ACC_2417: S358 on AFAP1L2
GPGTKSTSLEPVERSLETSsYLNVLVNSQWKSRWCKLHHHHHH
>sp|AFAP1L2|pS_ACC_2418: S397 on AFAP1L2
GPGTFYQDRNRSKVAQQPLsLVGCEVVPDPSPDHLKLHHHHHH
>sp|AFAP1L2|pS_ACC_2419: S408 on AFAP1L2
GPGTQQPLSLVGCEVVPDPsPDHLYSFRILHKGEEKLHHHHHH
>sp|AFAP1L2|pS_ACC_2420: S414 on AFAP1L2
GPGTVGCEVVPDPSPDHLYsFRILHKGEELAKLEAKLHHHHHH
>sp|AFAP1L2|pS_ACC_2421: S431 on AFAP1L2
GPGTRILHKGEELAKLEAKsSEEMGHWLGLLLSESKLHHHHHH
>sp|AFAP1L2|pS_ACC_2422: S432 on AFAP1L2
GPGTILHKGEELAKLEAKSsEEMGHWLGLLLSESGKLHHHHHH
>sp|AFAP1L2|pS_ACC_2423: S466 on AFAP1L2
GPGTDPEEFTYDYVDADRVsCIVSAAKNSLLLMQRKLHHHHHH
>sp|AFAP1L2|pS_ACC_2424: S484 on AFAP1L2
GPGTVSAAKNSLLLMQRKFsEPNTYIDGLPSQDRQKLHHHHHH
>sp|AFAP1L2|pS_ACC_2426: S767 on AFAP1L2
GPGTVTLGTTVDTTHLENVsPRPKAVTPASAPDCTKLHHHHHH
>sp|AFAP1L2|pS_ACC_2427: S796 on AFAP1L2
GPGTCTPVNSATTLKNRPLsVVVTGKGTVLQKAKEKLHHHHHH
>sp|AFF2|pS_ACC_2428: S346 on AFF2
GPGTASSKTKLPKFTILQTsEVSLPSDPSCVEEILKLHHHHHH
>sp|AFF2|pS_ACC_2429: S430 on AFF2
GPGTKSVSFKSMLEDDLKLsSDEDDLEPVKTLTTQKLHHHHHH
>sp|AFF2|pS_ACC_2430: S431 on AFF2
GPGTSVSFKSMLEDDLKLSsDEDDLEPVKTLTTQCKLHHHHHH
>sp|AFF2|pS_ACC_2431: S720 on AFF2
GPGTPKSREFIETDSSTSDsNTDQEETLQIKVLPPKLHHHHHH
>sp|AFF2|pS_ACC_2432: S885 on AFF2
GPGTRLEEATTICLLPPCIsPAPPHKPPNTRENNSKLHHHHHH
>sp|AFF2|pS_ACC_2433: S900 on AFF2
GPGTSPAPPHKPPNTRENNsSRRANRRKEEKLFPPKLHHHHHH
>sp|AFF2|pS_ACC_2434: S901 on AFF2
GPGTPAPPHKPPNTRENNSsRRANRRKEEKLFPPPKLHHHHHH
>sp|AFF2|pS_ACC_2435: S931 on AFF2
GPGTPLSPLPEDPPRRRNVsGNNGPFGQDKNIAMTKLHHHHHH
>sp|AFF3|pS_ACC_2437: S316 on AFF3
GPGTCVEEIIREMTWLPPLsAIQAPGKVEPTKFPFKLHHHHHH
>sp|AFF3|pS_ACC_2438: S393 on AFF3
GPGTENEQQAAQRTALRALsDSAVVQQPNCRTSVPKLHHHHHH
>sp|AFF3|pS_ACC_2439: S414 on AFF3
GPGTQQPNCRTSVPSSKGSsSSSSSGSSSSSSDSEKLHHHHHH
>sp|AFF3|pS_ACC_2440: S436 on AFF3
GPGTSSSSSSDSESSSGSDsETESSSSESEGSKPPKLHHHHHH
>sp|AFF3|pS_ACC_2441: S440 on AFF3
GPGTSSDSESSSGSDSETEsSSSESEGSKPPHFSSKLHHHHHH
>sp|AFF3|pS_ACC_2442: S542 on AFF3
GPGTCKEEQRPRTANKAPGsKGVKQKSPPAAVAVAKLHHHHHH
>sp|AFF3|pS_ACC_2443: S679 on AFF3
GPGTEFIETESSSSSSSSDsDLESEQEEYPLSKAQKLHHHHHH
>sp|AFF3|pS_ACC_2444: S755 on AFF3
GPGTEQFYTLVPFGRNELLsPLKDSDEIRSLWVKIKLHHHHHH
>sp|AFF3|pS_ACC_2445: S854 on AFF3
GPGTKDSSSRLATSTSNTLsANHCNMNINSVAIPIKLHHHHHH
>sp|AFF3|pS_ACC_2446: S864 on AFF3
GPGTTSNTLSANHCNMNINsVAIPINKNEKMLRSPKLHHHHHH
>sp|AFF3|pS_ACC_2447: S878 on AFF3
GPGTNSVAIPINKNEKMLRsPISPLSDASKHKYTSKLHHHHHH
>sp|AFF3|pS_ACC_2448: S881 on AFF3
GPGTAIPINKNEKMLRSPIsPLSDASKHKYTSEDLKLHHHHHH
>sp|AFF3|pS_ACC_2449: S954 on AFF3
GPGTENIPLHKSRPQTKPWsPGSNGHRDCKRQKLVKLHHHHHH
>sp|AFF3|pS_ACC_2436: S1129 on AFF3
GPGTTGTPSPMSPNPSPASsVGSQGSLSNASALSPKLHHHHHH
>sp|AFG3L2|pS_ACC_2450: S218 on AFG3L2
GPGTGKTPVDGQYVWFNIGsVDTFERNLETLQQELKLHHHHHH
>sp|AFG3L2|pS_ACC_2451: S634 on AFG3L2
GPGTEQLLDRMCMTLGGRVsEEIFFGRITTGAQDDKLHHHHHH
>sp|AFG3L2|pS_ACC_2452: S765 on AFG3L2
GPGTFAEKSTYEEFVEGTGsLDEDTSLPEGLKDWNKLHHHHHH
>sp|AFP|pS_ACC_2453: S368 on AFP
GPGTSFVHEYSRRHPQLAVsVILRVAKGYQELLEKKLHHHHHH
>sp|AFP|pS_ACC_2454: S415 on AFP
GPGTELQKYIQESQALAKRsCGLFQKLGEYYLQNAKLHHHHHH
>sp|aftiphilin|pS_ACC_2455: S151 on aftiphilin
GPGTKVVEQRQNVGTLESFsPGDFRTNMNVVHQNKKLHHHHHH
>sp|aftiphilin|pS_ACC_2456: S226 on aftiphilin
GPGTPLSTHSTEYNLDSVPsPAEEFADFATFSKKEKLHHHHHH
>sp|aftiphilin|pS_ACC_2457: S284 on aftiphilin
GPGTRVNELNSVKEVALGRsLDNKGDTDGEDQVCVKLHHHHHH
>sp|aftiphilin|pS_ACC_2458: S376 on aftiphilin
GPGTLTSKCAHLCMDSVKTsDDEVGSPKEESRKFTKLHHHHHH
>sp|aftiphilin|pS_ACC_2459: S382 on aftiphilin
GPGTHLCMDSVKTSDDEVGsPKEESRKFTNFQSPNKLHHHHHH
>sp|aftiphilin|pS_ACC_2460: S387 on aftiphilin
GPGTSVKTSDDEVGSPKEEsRKFTNFQSPNIDPTEKLHHHHHH
>sp|aftiphilin|pS_ACC_2461: S395 on aftiphilin
GPGTVGSPKEESRKFTNFQsPNIDPTEENDLDDSLKLHHHHHH
>sp|aftiphilin|pS_ACC_2462: S409 on aftiphilin
GPGTQSPNIDPTEENDLDDsLSVKNGDSSNDFVTCKLHHHHHH
>sp|aftiphilin|pS_ACC_2463: S411 on aftiphilin
GPGTPNIDPTEENDLDDSLsVKNGDSSNDFVTCNDKLHHHHHH
>sp|aftiphilin|pS_ACC_2464: S508 on aftiphilin
GPGTTILTKSDLKQTSDNLsEECQLARKSSGTGTEKLHHHHHH
>sp|aftiphilin|pS_ACC_2465: S517 on aftiphilin
GPGTQTSDNLSEECQLARKsSGTGTEPVAKLKNGQKLHHHHHH
>sp|aftiphilin|pS_ACC_2466: S518 on aftiphilin
GPGTTSDNLSEECQLARKSsGTGTEPVAKLKNGQEKLHHHHHH
>sp|aftiphilin|pS_ACC_2467: S584 on aftiphilin
GPGTVVDWNAFEDEQKDSCsWAAFGDQQATESHHRKLHHHHHH
>sp|aftiphilin|pS_ACC_2468: S729 on aftiphilin
GPGTLRYQWGGSHSNKKLLsSLGIDTRNILFTGNKKLHHHHHH
>sp|aftiphilin|pS_ACC_2469: S730 on aftiphilin
GPGTRYQWGGSHSNKKLLSsLGIDTRNILFTGNKKKLHHHHHH
>sp|aftiphilin|pS_ACC_2470: S878 on aftiphilin
GPGTSTSSLKVTDAFARLMsTVEKTSTSTSRKPKRKLHHHHHH
>sp|aftiphilin|pS_ACC_2471: S931 on aftiphilin
GPGTAKVLMFPATLTPSTSsQEKADGKLHHHHHH
>sp|AG2|pS_ACC_2472: S385 on AG2
GPGTPVTFDEIQEVEEEGVsPMEEEKAKKSFLQSLKLHHHHHH
>sp|AG2|pS_ACC_2473: S395 on AG2
GPGTEEEGVSPMEEEKAKKsFLQSLECLRRSTQSLKLHHHHHH
>sp|AG2|pS_ACC_2474: S399 on AG2
GPGTVSPMEEEKAKKSFLQsLECLRRSTQSLSLQRKLHHHHHH
>sp|AG2|pS_ACC_2475: S406 on AG2
GPGTKAKKSFLQSLECLRRsTQSLSLQREQLSSCKKLHHHHHH
>sp|AG2|pS_ACC_2476: S409 on AG2
GPGTKSFLQSLECLRRSTQsLSLQREQLSSCKLRNKLHHHHHH
>sp|AG2|pS_ACC_2477: S425 on AG2
GPGTLSLQREQLSSCKLRNsLDSSDSDSALKLHHHHHH
>sp|AG2|pS_ACC_2478: S428 on AG2
GPGTQREQLSSCKLRNSLDsSDSDSALKLHHHHHH
>sp|AG2|pS_ACC_2479: S429 on AG2
GPGTREQLSSCKLRNSLDSsDSDSALKLHHHHHH
>sp|AG2|pS_ACC_2480: S431 on AG2
GPGTQLSSCKLRNSLDSSDsDSALKLHHHHHH
>sp|AGAP11|pS_ACC_2481: S22 on AGAP11
GPGTTLEIHHHITERDADRsLTILDEQLYSFAFSTKLHHHHHH
>sp|AGAP11|pS_ACC_2485: S95 on AGAP11
GPGTTPICKQSMGWSNLFTsEKGSDPDKGRKALESKLHHHHHH
>sp|AGAP11|pS_ACC_2486: S99 on AGAP11
GPGTKQSMGWSNLFTSEKGsDPDKGRKALESHADTKLHHHHHH
>sp|AGAP11|pS_ACC_2482: S304 on AGAP11
GPGTATTYEERDAWVQAIQsQILASLQSCKSSKSKKLHHHHHH
>sp|AGAP11|pS_ACC_2483: S419 on AGAP11
GPGTANSIWEGSSQGQTKPsIESTREEKERWIRSKKLHHHHHH
>sp|AGAP11|pS_ACC_2484: S422 on AGAP11
GPGTIWEGSSQGQTKPSIEsTREEKERWIRSKYEHKLHHHHHH
>sp|AGAP4|pS_ACC_2487: S335 on AGAP4
GPGTKWPSLATSACTPISTsKSNGLSKDMDTGLGDKLHHHHHH
>sp|AGBL1|pS_ACC_2488: S368 on AGBL1
GPGTDQSSCGQEREYAVQTsLLCRVKTGRSTVHLGKLHHHHHH
>sp|AGBL1|pS_ACC_2489: S842 on AGBL1
GPGTLQPTIYHAKGLLYHLsSIGRSPVVFCDFHGHKLHHHHHH
>sp|AGBL2|pS_ACC_2490: S111 on AGBL2
GPGTDFHSCLGWMQWRGLSsLQPPPPRFKDSPASAKLHHHHHH
>sp|AGBL2|pS_ACC_2491: S636 on AGBL2
GPGTMGILNSYTMESTFGGsTLGNKRDTHFTIEDLKLHHHHHH
>sp|AGBL2|pS_ACC_2492: S864 on AGBL2
GPGTPGFTVSCSPKRTINSsQEPAPGMKPNWPRSRKLHHHHHH
>sp|AGBL3|pS_ACC_2493: S635 on AGBL3
GPGTSSESIDSLTYLLKLTsQKKHLKTKKERNSTIKLHHHHHH
>sp|AGBL5|pS_ACC_2494: S604 on AGBL5
GPGTLRAWMLKHVRNSRGLsSTLNVGVNKKRGLRTKLHHHHHH
>sp|AGBL5|pS_ACC_2495: S664 on AGBL5
GPGTGGSSSSQQNSPQMKNsPSFPFHGSRPAGLPGKLHHHHHH
>sp|AGGF1|pS_ACC_2503: S7 on AGGF1
GPGTMASEAPsPPRSPPPPTSPEPELKLHHHHHH
>sp|AGGF1|pS_ACC_2496: S11 on AGGF1
GPGTMASEAPSPPRsPPPPTSPEPELAQLRKLHHHHHH
>sp|AGGF1|pS_ACC_2497: S17 on AGGF1
GPGTASEAPSPPRSPPPPTsPEPELAQLRRKVEKLKLHHHHHH
>sp|AGGF1|pS_ACC_2498: S171 on AGGF1
GPGTTENVKYRQVDHFASNsQEPASALATEDTSLEKLHHHHHH
>sp|AGGF1|pS_ACC_2499: S344 on AGGF1
GPGTSPPKVTVPTSGNTIEsPLHENISNSTSFKDEKLHHHHHH
>sp|AGGF1|pS_ACC_2500: S543 on AGGF1
GPGTPGQVRAHLRLDKKDEsFVGPTLSKEEKELERKLHHHHHH
>sp|AGGF1|pS_ACC_2501: S615 on AGGF1
GPGTSEGTFQRDDAPASVHsEITDSNKGRKMLEKMKLHHHHHH
>sp|AGGF1|pS_ACC_2502: S620 on AGGF1
GPGTQRDDAPASVHSEITDsNKGRKMLEKMGWKKGKLHHHHHH
>sp|AGMAT|pS_ACC_2504: S46 on AGMAT
GPGTRQSRQASDAPRNQPPsPEFVARPVGVCSMMRKLHHHHHH
>sp|AGMO|pS_ACC_2505: S49 on AGMO
GPGTEEVPDYVKKATPFFIsLMLLELVVSWILKGKKLHHHHHH
>sp|AGMO|pS_ACC_2506: S58 on AGMO
GPGTATPFFISLMLLELVVsWILKGKPPGRLDDALKLHHHHHH
>sp|AGO1|pS_ACC_2507: S621 on AGO1
GPGTKPSIAAVVGSMDAHPsRYCATVRVQRPRQEIKLHHHHHH
>sp|AGO1|pS_ACC_2508: S822 on AGO1
GPGTVAFRARYHLVDKEHDsGEGSHISGQSNGRDPKLHHHHHH
>sp|AGO1|pS_ACC_2509: S826 on AGO1
GPGTARYHLVDKEHDSGEGsHISGQSNGRDPQALAKLHHHHHH
>sp|AGO2|pS_ACC_2510: S153 on AGO2
GPGTVSLQALHDALSGRLPsVPFETIQALDVVMRHKLHHHHHH
>sp|AGO2|pS_ACC_2511: S253 on AGO2
GPGTLDFKSIEEQQKPLTDsQRVKFTKEIKGLKVEKLHHHHHH
>sp|AGO2|pS_ACC_2512: S385 on AGO2
GPGTRSAPDRQEEISKLMRsASFNTDPYVREFGIMKLHHHHHH
>sp|AGO2|pS_ACC_2513: S387 on AGO2
GPGTAPDRQEEISKLMRSAsFNTDPYVREFGIMVKKLHHHHHH
>sp|AGO2|pS_ACC_2514: S752 on AGO2
GPGTDSTITHPSEFDFYLCsHAGIQGTSRPSHYQVKLHHHHHH
>sp|AGO2|pS_ACC_2515: S760 on AGO2
GPGTEFDFYLCSHAGIQGTsRPSHYHVLWDDNCFTKLHHHHHH
>sp|AGO2|pS_ACC_2516: S798 on AGO2
GPGTTYQLCHTYVRCTRSVsIPAPAYYARLVAFRAKLHHHHHH
>sp|AGO2|pS_ACC_2517: S828 on AGO2
GPGTARYHLVDKEHDSAEGsHTSGQSNGRDHQALAKLHHHHHH
>sp|AGO3|pS_ACC_2518: S5 on AGO3
GPGTMEIGsAGPAGAQPLLMVPRRKLHHHHHH
>sp|AGO3|pS_ACC_2519: S825 on AGO3
GPGTVAFRARYHLVDKEHDsAEGSHVSGQSNGRDPKLHHHHHH
>sp|AGO3|pS_ACC_2520: S829 on AGO3
GPGTARYHLVDKEHDSAEGsHVSGQSNGRDPQALAKLHHHHHH
>sp|AGO3|pS_ACC_2521: S832 on AGO3
GPGTHLVDKDHDSAEGSHVsGQSNGRDPQALAKAVKLHHHHHH
>sp|AGO3|pS_ACC_2522: S835 on AGO3
GPGTDKDHDSAEGSHVSGQsNGRDPQALAKAVQIHKLHHHHHH
>sp|AGO4|pS_ACC_2523: S11 on AGO4
GPGTMEALGPGPPAsLFQPPRRPGLGTVGKKLHHHHHH
>sp|AGO4|pS_ACC_2524: S352 on AGO4
GPGTVAGQRCIKKLTDNQTsTMIKATARSAPDRQEKLHHHHHH
>sp|AGO4|pS_ACC_2525: S798 on AGO4
GPGTLLTYQLCHTYVRCTRsVSIPAPAYYARLVAFKLHHHHHH
>sp|AGO61|pS_ACC_2526: S13 on AGO61
GPGTMHLSAVFNALLVsVLAAVLWKHVRLREHKLHHHHHH
>sp|AGO61|pS_ACC_2527: S493 on AGO61
GPGTVGLYPGKVREARCQAsVHGASEARLTVSWQIKLHHHHHH
>sp|AGPAT2|pS_ACC_2528: S220 on AGPAT2
GPGTSSFSSFYNTKKKFFTsGTVTVQVLEAIPTSGKLHHHHHH
>sp|AGPAT2|pS_ACC_2529: S234 on AGPAT2
GPGTTSGTVTVQVLEAIPTsGLTAADVPALVDTCHKLHHHHHH
>sp|AGPAT2|pS_ACC_2530: S272 on AGPAT2
GPGTLHISKTPQENGATAGsGVQPAQKLHHHHHH
>sp|AGPAT4|pS_ACC_2531: S188 on AGPAT4
GPGTIHCEGTRFTEKKHEIsMQVARAKGLPRLKHHKLHHHHHH
>sp|AGPAT4|pS_ACC_2532: S332 on AGPAT4
GPGTLVLYPFFQFLVSMIRsGSSLTLASFILVFFVKLHHHHHH
>sp|AGPAT4|pS_ACC_2533: S334 on AGPAT4
GPGTLYPFFQFLVSMIRSGsSLTLASFILVFFVASKLHHHHHH
>sp|AGPAT4|pS_ACC_2534: S335 on AGPAT4
GPGTYPFFQFLVSMIRSGSsLTLASFILVFFVASVKLHHHHHH
>sp|AGPAT4|pS_ACC_2535: S365 on AGPAT4
GPGTVGVRWMIGVTEIDKGsAYGNSDSKQKLNDKLHHHHHH
>sp|AGPAT5|pS_ACC_2536: S324 on AGPAT5
GPGTGKSVNSKLSIKKTLPsMLILSGLTAGMLMTDKLHHHHHH
>sp|AGPAT6|pS_ACC_2537: S313 on AGPAT6
GPGTRHLVAKRLTEHVQDKsKLPILIFPEGTCINNKLHHHHHH
>sp|AGPAT7|pS_ACC_2539: S97 on AGPAT7
GPGTTGWRKTVCHNGVLGLsRLLFFLLGFLRIRVRKLHHHHHH
>sp|AGPAT7|pS_ACC_2538: S497 on AGPAT7
GPGTLFSTYLRPPHTSRGTsQTPNASSPGNPTALAKLHHHHHH
>sp|AGPAT9|pS_ACC_2541: S66 on AGPAT9
GPGTIRIEKGTPKESILKNsASVGIIQRDESPMEKKLHHHHHH
>sp|AGPAT9|pS_ACC_2542: S68 on AGPAT9
GPGTIEKGTPKESILKNSAsVGIIQRDESPMEKGLKLHHHHHH
>sp|AGPAT9|pS_ACC_2543: S77 on AGPAT9
GPGTILKNSASVGIIQRDEsPMEKGLSGLRGRDFEKLHHHHHH
>sp|AGPAT9|pS_ACC_2540: S434 on AGPAT9
GPGTQQKNYSKMIVGNGSLsKLHHHHHH
>sp|AGPHD1|pS_ACC_2544: S67 on AGPHD1
GPGTVSKTKDGPTEYVLKIsNTKASKNPDLIEVQNKLHHHHHH
>sp|AGPS|pS_ACC_2547: S42 on AGPS
GPGTRDPDPDRAGRRLRVLsGHLLGRPREALSTNEKLHHHHHH
>sp|AGPS|pS_ACC_2548: S65 on AGPS
GPGTREALSTNECKARRAAsAATAAPTATPAAQESKLHHHHHH
>sp|AGPS|pS_ACC_2545: S257 on AGPS
GPGTSYGLMCPADETRTIIsLDTSQMNRILWVDENKLHHHHHH
>sp|AGPS|pS_ACC_2546: S261 on AGPS
GPGTMCPADETRTIISLDTsQMNRILWVDENNLTAKLHHHHHH
>sp|AGR2|pS_ACC_2549: S36 on AGR2
GPGTRDTTVKPGAKKDTKDsRPKLPQTLSRGWGDQKLHHHHHH
>sp|AGR3|pS_ACC_2551: S5 on AGR3
GPGTMMLHsALGLCLLLVTVSSNLKLHHHHHH
>sp|AGR3|pS_ACC_2550: S17 on AGR3
GPGTMLHSALGLCLLLVTVsSNLAIAIKKEKRPPQKLHHHHHH
>sp|AGRN|pS_ACC_2553: S200 on AGRN
GPGTPNAEGPGRASCVCKKsPCPSVVAPVCGSDASKLHHHHHH
>sp|AGRN|pS_ACC_2554: S204 on AGRN
GPGTGPGRASCVCKKSPCPsVVAPVCGSDASTYSNKLHHHHHH
>sp|AGRN|pS_ACC_2555: S218 on AGRN
GPGTPSVVAPVCGSDASTYsNECELQRAQCSQQRRKLHHHHHH
>sp|AGRN|pS_ACC_2556: S257 on AGRN
GPGTCGSRDPCSNVTCSFGsTCARSADGLTASCLCKLHHHHHH
>sp|AGRN|pS_ACC_2557: S896 on AGRN
GPGTPDGRALGPAGCEADAsAPATCAEMRCEFGARKLHHHHHH
>sp|AGRN|pS_ACC_2552: S1159 on AGRN
GPGTEGQELFYTPEMADPKsELFGETARSIESTLDKLHHHHHH
>sp|AGTRAP|pS_ACC_2558: S126 on AGTRAP
GPGTRERGGELLVHTGFLGsSQDRSAYQTIDSAEAKLHHHHHH
>sp|AGTRAP|pS_ACC_2559: S127 on AGTRAP
GPGTERGGELLVHTGFLGSsQDRSAYQTIDSAEAPKLHHHHHH
>sp|AGTRAP|pS_ACC_2560: S138 on AGTRAP
GPGTFLGSSQDRSAYQTIDsAEAPADPFAVPEGRSKLHHHHHH
>sp|AGTRAP|pS_ACC_2561: S153 on AGTRAP
GPGTSAEAPADPFAVPEGRsQDARGYKLHHHHHH
>sp|AGTRL1|pS_ACC_2562: S248 on AGTRL1
GPGTRKERIEGLRKRRRLLsIIVVLVVTFALCWMPKLHHHHHH
>sp|AGTRL1|pS_ACC_2563: S348 on AGTRL1
GPGTGTSHSSSGEKSASYSsGHSQGPGPNMGKGGEKLHHHHHH
>sp|AGXT|pS_ACC_2564: S81 on AGXT
GPGTYVFQTRNPLTLVISGsGHCALEAALVNVLEPKLHHHHHH
>sp|AGXT2|pS_ACC_2565: S448 on AGXT2
GPGTGKGLMIGIEMVQDKIsCRPLPREEVNQIHEDKLHHHHHH
>sp|AHCYL1|pS_ACC_2566: S2 on AHCYL1
GPGTMsMPDAMPLPGVGEELKKLHHHHHH
>sp|AHCYL1|pS_ACC_2567: S29 on AHCYL1
GPGTEELKQAKEIEDAEKYsFMATVTKAPKKQIQFKLHHHHHH
>sp|AHCYL1|pS_ACC_2571: S84 on AHCYL1
GPGTQSSTDSYSSAASYTDsSDDEVSPREKQQTNSKLHHHHHH
>sp|AHCYL1|pS_ACC_2568: S391 on AHCYL1
GPGTNKNVVTREHLDRMKNsCIVCNMGHSNTEIDVKLHHHHHH
>sp|AHCYL1|pS_ACC_2569: S400 on AHCYL1
GPGTLDRMKNSCIVCNMGHsNTEIDVTSLRTPELTKLHHHHHH
>sp|AHCYL1|pS_ACC_2570: S421 on AHCYL1
GPGTVASLRTPELTWERVRsQVDHVIWPDGKRIVLKLHHHHHH
>sp|AHCYL2|pS_ACC_2582: S2 on AHCYL2
GPGTMsVQVVSAAAAAKVPEVKLHHHHHH
>sp|AHCYL2|pS_ACC_2583: S84 on AHCYL2
GPGTPAAALSPAAGKVPQAsAMKRSDPHHQHQRHRKLHHHHHH
>sp|AHCYL2|pS_ACC_2584: S89 on AHCYL2
GPGTSPAAGKVPQASAMKRsDPHHQHQRHRDGGEAKLHHHHHH
>sp|AHCYL2|pS_ACC_2572: S107 on AHCYL2
GPGTHHQHQRHRDGGEALVsPDGTVTEAPRTVKKQKLHHHHHH
>sp|AHCYL2|pS_ACC_2573: S145 on AHCYL2
GPGTQEFNKRPTKIGRRSLsRSISQSSTDSYSSAAKLHHHHHH
>sp|AHCYL2|pS_ACC_2574: S147 on AHCYL2
GPGTFNKRPTKIGRRSLSRsISQSSTDSYSSAASYKLHHHHHH
>sp|AHCYL2|pS_ACC_2575: S149 on AHCYL2
GPGTKRPTKIGRRSLSRSIsQSSTDSYSSAASYTDKLHHHHHH
>sp|AHCYL2|pS_ACC_2576: S151 on AHCYL2
GPGTPTKIGRRSLSRSISQsSTDSYSSAASYTDSSKLHHHHHH
>sp|AHCYL2|pS_ACC_2577: S152 on AHCYL2
GPGTTKIGRRSLSRSISQSsTDSYSSAASYTDSSDKLHHHHHH
>sp|AHCYL2|pS_ACC_2578: S155 on AHCYL2
GPGTGRRSLSRSISQSSTDsYSSAASYTDSSDDETKLHHHHHH
>sp|AHCYL2|pS_ACC_2579: S158 on AHCYL2
GPGTSLSRSISQSSTDSYSsAASYTDSSDDETSPRKLHHHHHH
>sp|AHCYL2|pS_ACC_2580: S165 on AHCYL2
GPGTQSSTDSYSSAASYTDsSDDETSPRDKQQKNSKLHHHHHH
>sp|AHCYL2|pS_ACC_2581: S166 on AHCYL2
GPGTSSTDSYSSAASYTDSsDDETSPRDKQQKNSKKLHHHHHH
>sp|AHDC1|pS_ACC_2599: S268 on AHDC1
GPGTCPEAQLLEAQALEPPsPEPEPQLLDPQPRFLKLHHHHHH
>sp|AHDC1|pS_ACC_2600: S369 on AHDC1
GPGTLGHCPLAEPLRLDLCsPHGPPGPEGHPKYALKLHHHHHH
>sp|AHDC1|pS_ACC_2601: S462 on AHDC1
GPGTSVPELKPESSQTPVVsTRKGKCRGVRRMVVKKLHHHHHH
>sp|AHDC1|pS_ACC_2602: S596 on AHDC1
GPGTMPEVKKRRRRKQKLAsPQPSYAADANDSKAEKLHHHHHH
>sp|AHDC1|pS_ACC_2603: S829 on AHDC1
GPGTGSYYSTGAPSGQTELsQERQNLFTGYFRSLLKLHHHHHH
>sp|AHDC1|pS_ACC_2604: S846 on AHDC1
GPGTERQNLFTGYFRSLLDsDDSSDLLDFALSASRKLHHHHHH
>sp|AHDC1|pS_ACC_2605: S849 on AHDC1
GPGTNLFTGYFRSLLDSDDsSDLLDFALSASRPESKLHHHHHH
>sp|AHDC1|pS_ACC_2606: S896 on AHDC1
GPGTAQRGLATFPSRGAKAsPVAVGSSGAGADPSFKLHHHHHH
>sp|AHDC1|pS_ACC_2607: S995 on AHDC1
GPGTVFAPTKPFTGQDCANsKDCSFAYGSGNSLPAKLHHHHHH
>sp|AHDC1|pS_ACC_2585: S1011 on AHDC1
GPGTKDCSFAYGSGNSLPAsPSSAHSAGYAPPPTGKLHHHHHH
>sp|AHDC1|pS_ACC_2586: S1014 on AHDC1
GPGTSFAYGSGNSLPASPSsAHSAGYAPPPTGGPCKLHHHHHH
>sp|AHDC1|pS_ACC_2587: S1064 on AHDC1
GPGTSAPTPLRCDSRASTVsPGGYMVPKGTTASATKLHHHHHH
>sp|AHDC1|pS_ACC_2588: S1187 on AHDC1
GPGTQFNQPVGGGGFRRANsEASSSEGQSSLSSLEKLHHHHHH
>sp|AHDC1|pS_ACC_2589: S1196 on AHDC1
GPGTGFRRANSEASSSEGQsSLSSLEKLMMDWNEAKLHHHHHH
>sp|AHDC1|pS_ACC_2590: S1200 on AHDC1
GPGTANSEASSSEGQSSLSsLEKLMMDWNEASSAPKLHHHHHH
>sp|AHDC1|pS_ACC_2591: S1322 on AHDC1
GPGTQDSPDLGLDYYSGDSsMSPLPSQSRAFGVGEKLHHHHHH
>sp|AHDC1|pS_ACC_2592: S1324 on AHDC1
GPGTSPDLGLDYYSGDSSMsPLPSQSRAFGVGERDKLHHHHHH
>sp|AHDC1|pS_ACC_2593: S1399 on AHDC1
GPGTAHPPTVFDAGLQKAYsPTCSPTLGFKEELRPKLHHHHHH
>sp|AHDC1|pS_ACC_2594: S1403 on AHDC1
GPGTTVFDAGLQKAYSPTCsPTLGFKEELRPPPTKKLHHHHHH
>sp|AHDC1|pS_ACC_2595: S1458 on AHDC1
GPGTHLSCRDLPLGQPHYDsPSCKGTAYWYPPGSAKLHHHHHH
>sp|AHDC1|pS_ACC_2596: S1476 on AHDC1
GPGTCKGTAYWYPPGSAARsPPYEGKVGTGLLADFKLHHHHHH
>sp|AHDC1|pS_ACC_2597: S1507 on AHDC1
GPGTLGRTEAACLSAPHLAsPPATPKADKEPLEMAKLHHHHHH
>sp|AHDC1|pS_ACC_2598: S1549 on AHDC1
GPGTAAAGYGCPLLSDLTLsPVPRDSLLPLQDTAYKLHHHHHH
>sp|AHI1|pS_ACC_2616: S45 on AHI1
GPGTKKKLKKKLVRSEENIsPDTIRSNLHYMKETTKLHHHHHH
>sp|AHI1|pS_ACC_2615: S331 on AHI1
GPGTEDVDGDGVHEITSRDsPVYPKCLLDDDLVLGKLHHHHHH
>sp|AHI1|pS_ACC_2617: S507 on AHI1
GPGTSKLRLQLYYPPTKPRsPLSVVEAFEWWSKCPKLHHHHHH
>sp|AHI1|pS_ACC_2618: S733 on AHI1
GPGTYDSMIRIWKVEMREDsAILVRQFDVHKSFINKLHHHHHH
>sp|AHI1|pS_ACC_2619: S804 on AHI1
GPGTINKEIKETEFKGIPIsYLEIHPNGKRLLIHTKLHHHHHH
>sp|AHI1|pS_ACC_2608: S1002 on AHI1
GPGTTEVIRSCAAKVNKNLsFTSPPAVSSQQSKLKKLHHHHHH
>sp|AHI1|pS_ACC_2609: S1005 on AHI1
GPGTIRSCAAKVNKNLSFTsPPAVSSQQSKLKQSNKLHHHHHH
>sp|AHI1|pS_ACC_2610: S1010 on AHI1
GPGTAKVNKNLSFTSPPAVsSQQSKLKQSNMLTAQKLHHHHHH
>sp|AHI1|pS_ACC_2611: S1123 on AHI1
GPGTSETLYQELPPEIKERsPPLSPEEKTKIEKSPKLHHHHHH
>sp|AHI1|pS_ACC_2612: S1127 on AHI1
GPGTYQELPPEIKERSPPLsPEEKTKIEKSPAPQKKLHHHHHH
>sp|AHI1|pS_ACC_2613: S1157 on AHI1
GPGTKQSINKNKSQDFRLGsESMTHSEMRKEQSHEKLHHHHHH
>sp|AHI1|pS_ACC_2614: S1163 on AHI1
GPGTNKSQDFRLGSESMTHsEMRKEQSHEDQGHIMKLHHHHHH
>sp|AHNAK|pS_ACC_2652: S18 on AHNAK
GPGTKEETTRELLLPNWQGsGSHGLTIAQRDDGVFKLHHHHHH
>sp|AHNAK|pS_ACC_2703: S41 on AHNAK
GPGTAQRDDGVFVQEVTQNsPAARTGVVKEGDQIVKLHHHHHH
>sp|AHNAK|pS_ACC_2822: S93 on AHNAK
GPGTGHHTVGLKLHRKGDRsPEPGQTWTREVFSSCKLHHHHHH
>sp|AHNAK|pS_ACC_2627: S115 on AHNAK
GPGTWTREVFSSCSSEVVLsGDDEEYQRIYTTKIKKLHHHHHH
>sp|AHNAK|pS_ACC_2636: S135 on AHNAK
GPGTEYQRIYTTKIKPRLKsEDGVEGDLGETQSRTKLHHHHHH
>sp|AHNAK|pS_ACC_2641: S148 on AHNAK
GPGTLKSEDGVEGDLGETQsRTITVTRRVTAYTVDKLHHHHHH
>sp|AHNAK|pS_ACC_2650: S176 on AHNAK
GPGTTVDVTGREGAKDIDIsSPEFKIKIPRHELTEKLHHHHHH
>sp|AHNAK|pS_ACC_2651: S177 on AHNAK
GPGTVDVTGREGAKDIDISsPEFKIKIPRHELTEIKLHHHHHH
>sp|AHNAK|pS_ACC_2654: S193 on AHNAK
GPGTPEFKIKIPRHELTEIsNVDVETQSGKTVIRLKLHHHHHH
>sp|AHNAK|pS_ACC_2656: S201 on AHNAK
GPGTRHELTEISNVDVETQsGKTVIRLPSGSGAASKLHHHHHH
>sp|AHNAK|pS_ACC_2658: S210 on AHNAK
GPGTVDVETQSGKTVIRLPsGSGAASPTGSAVDIRKLHHHHHH
>sp|AHNAK|pS_ACC_2659: S212 on AHNAK
GPGTVETQSGKTVIRLPSGsGAASPTGSAVDIRAGKLHHHHHH
>sp|AHNAK|pS_ACC_2661: S216 on AHNAK
GPGTSGKTVIRLPSGSGAAsPTGSAVDIRAGAISAKLHHHHHH
>sp|AHNAK|pS_ACC_2663: S220 on AHNAK
GPGTVIRLPSGSGAASPTGsAVDIRAGAISASGPEKLHHHHHH
>sp|AHNAK|pS_ACC_2665: S230 on AHNAK
GPGTASPTGSAVDIRAGAIsASGPELQGAGHSKLQKLHHHHHH
>sp|AHNAK|pS_ACC_2666: S232 on AHNAK
GPGTPTGSAVDIRAGAISAsGPELQGAGHSKLQVTKLHHHHHH
>sp|AHNAK|pS_ACC_2671: S256 on AHNAK
GPGTHSKLQVTMPGIKVGGsGVNVNAKGLDLGGRGKLHHHHHH
>sp|AHNAK|pS_ACC_2677: S283 on AHNAK
GPGTGGRGGVQVPAVDISSsLGGRAVEVQGPSLESKLHHHHHH
>sp|AHNAK|pS_ACC_2681: S317 on AHNAK
GPGTGKIKFPTMKVPKFGVsTGREGQTPKAGLRVSKLHHHHHH
>sp|AHNAK|pS_ACC_2684: S332 on AHNAK
GPGTSTGREGQTPKAGLRVsAPEVSVGHKGGKPGLKLHHHHHH
>sp|AHNAK|pS_ACC_2688: S337 on AHNAK
GPGTGQTPKAGLRVSAPEVsVGHKGGKPGLTIQAPKLHHHHHH
>sp|AHNAK|pS_ACC_2700: S379 on AHNAK
GPGTEGLEGKLKGPQITGPsLEGDLGLKGAKPQGHKLHHHHHH
>sp|AHNAK|pS_ACC_2701: S407 on AHNAK
GPGTQGHIGVDASAPQIGGsITGPSVEVQAPDIDVKLHHHHHH
>sp|AHNAK|pS_ACC_2707: S440 on AHNAK
GPGTPGSKLNVPKMKVPKFsVSGAKGEETGIDVTLKLHHHHHH
>sp|AHNAK|pS_ACC_2717: S470 on AHNAK
GPGTLPTGEVTVPGVSGDVsLPEIATGGLEGKMKGKLHHHHHH
>sp|AHNAK|pS_ACC_2734: S508 on AHNAK
GPGTMIIQKPKISMQDVDLsLGSPKLKGDIKVSAPKLHHHHHH
>sp|AHNAK|pS_ACC_2736: S511 on AHNAK
GPGTQKPKISMQDVDLSLGsPKLKGDIKVSAPGVQKLHHHHHH
>sp|AHNAK|pS_ACC_2752: S539 on AHNAK
GPGTGVQGDVKGPQVALKGsRVDIETPNLEGTLTGKLHHHHHH
>sp|AHNAK|pS_ACC_2770: S559 on AHNAK
GPGTETPNLEGTLTGPRLGsPSGKTGTCRISMSEVKLHHHHHH
>sp|AHNAK|pS_ACC_2776: S570 on AHNAK
GPGTPRLGSPSGKTGTCRIsMSEVDLNVAAPKVKGKLHHHHHH
>sp|AHNAK|pS_ACC_2777: S572 on AHNAK
GPGTLGSPSGKTGTCRISMsEVDLNVAAPKVKGGVKLHHHHHH
>sp|AHNAK|pS_ACC_2810: S613 on AHNAK
GPGTVKVPEVDVRGPKVDVsAPDVEAHGPEWNLKMKLHHHHHH
>sp|AHNAK|pS_ACC_2811: S637 on AHNAK
GPGTPEWNLKMPKMKMPTFsTPGAKGEGPDVHMTLKLHHHHHH
>sp|AHNAK|pS_ACC_2812: S658 on AHNAK
GPGTGEGPDVHMTLPKGDIsISGPKVNVEAPDVNLKLHHHHHH
>sp|AHNAK|pS_ACC_2813: S660 on AHNAK
GPGTGPDVHMTLPKGDISIsGPKVNVEAPDVNLEGKLHHHHHH
>sp|AHNAK|pS_ACC_2814: S691 on AHNAK
GPGTLGGKLKGPDVKLPDMsVKTPKISMPDVDLHVKLHHHHHH
>sp|AHNAK|pS_ACC_2815: S698 on AHNAK
GPGTPDVKLPDMSVKTPKIsMPDVDLHVKGTKVKGKLHHHHHH
>sp|AHNAK|pS_ACC_2816: S758 on AHNAK
GPGTPDWHLKMPKMKMPKFsVPGFKAEGPEVDVNLKLHHHHHH
>sp|AHNAK|pS_ACC_2817: S781 on AHNAK
GPGTGPEVDVNLPKADVDIsGPKIDVTAPDVSIEEKLHHHHHH
>sp|AHNAK|pS_ACC_2818: S793 on AHNAK
GPGTVDISGPKIDVTAPDVsIEEPEGKLKGPKFKMKLHHHHHH
>sp|AHNAK|pS_ACC_2819: S819 on AHNAK
GPGTPKFKMPEMNIKVPKIsMPDVDLHLKGPNVKGKLHHHHHH
>sp|AHNAK|pS_ACC_2820: S856 on AHNAK
GPGTPKVESEIKVPDVELKsAKMDIDVPDVEVQGPKLHHHHHH
>sp|AHNAK|pS_ACC_2821: S909 on AHNAK
GPGTGPEVDVNLPKADVDIsGPKVGVEVPDVNIEGKLHHHHHH
>sp|AHNAK|pS_ACC_2620: S1007 on AHNAK
GPGTPDWNLKMPKIKMPKFsMPSLKGEGPEFDVNLKLHHHHHH
>sp|AHNAK|pS_ACC_2621: S1010 on AHNAK
GPGTNLKMPKIKMPKFSMPsLKGEGPEFDVNLSKAKLHHHHHH
>sp|AHNAK|pS_ACC_2622: S1023 on AHNAK
GPGTMPSLKGEGPEFDVNLsKANVDISAPKVDTNAKLHHHHHH
>sp|AHNAK|pS_ACC_2623: S1030 on AHNAK
GPGTGPEFDVNLSKANVDIsAPKVDTNAPDLSLEGKLHHHHHH
>sp|AHNAK|pS_ACC_2624: S1042 on AHNAK
GPGTVDISAPKVDTNAPDLsLEGPEGKLKGPKFKMKLHHHHHH
>sp|AHNAK|pS_ACC_2625: S1068 on AHNAK
GPGTPKFKMPEMHFRAPKMsLPDVDLDLKGPKMKGKLHHHHHH
>sp|AHNAK|pS_ACC_2626: S1123 on AHNAK
GPGTVDIKAPDVEGQGLDWsLKIPKMKMPKFSMPSKLHHHHHH
>sp|AHNAK|pS_ACC_2628: S1158 on AHNAK
GPGTGPEVDVNLPKADVVVsGPKVDIEAPDVSLEGKLHHHHHH
>sp|AHNAK|pS_ACC_2629: S1170 on AHNAK
GPGTVVVSGPKVDIEAPDVsLEGPEGKLKGPKFKMKLHHHHHH
>sp|AHNAK|pS_ACC_2630: S1196 on AHNAK
GPGTPKFKMPEMHFKTPKIsMPDVDLHLKGPKVKGKLHHHHHH
>sp|AHNAK|pS_ACC_2631: S1216 on AHNAK
GPGTDLHLKGPKVKGDVDVsVPKVEGEMKVPDVEIKLHHHHHH
>sp|AHNAK|pS_ACC_2632: S1263 on AHNAK
GPGTPDWHLKMPKMKMPKFsMPGFKGEGREVDVNLKLHHHHHH
>sp|AHNAK|pS_ACC_2633: S1286 on AHNAK
GPGTGREVDVNLPKADIDVsGPKVDVEVPDVSLEGKLHHHHHH
>sp|AHNAK|pS_ACC_2634: S1298 on AHNAK
GPGTIDVSGPKVDVEVPDVsLEGPEGKLKGPKFKMKLHHHHHH
>sp|AHNAK|pS_ACC_2635: S1324 on AHNAK
GPGTPKFKMPEMHFKAPKIsMPDVDLNLKGPKLKGKLHHHHHH
>sp|AHNAK|pS_ACC_2637: S1391 on AHNAK
GPGTPDWHLKMPKVKMPKFsMPGFKGEGPEVDVKLKLHHHHHH
>sp|AHNAK|pS_ACC_2638: S1414 on AHNAK
GPGTGPEVDVKLPKADVDVsGPKMDAEVPDVNIEGKLHHHHHH
>sp|AHNAK|pS_ACC_2639: S1445 on AHNAK
GPGTPDAKLKGPKFKMPEMsIKPQKISIPDVGLHLKLHHHHHH
>sp|AHNAK|pS_ACC_2640: S1452 on AHNAK
GPGTPKFKMPEMSIKPQKIsIPDVGLHLKGPKMKGKLHHHHHH
>sp|AHNAK|pS_ACC_2642: S1542 on AHNAK
GPGTGPEVDMNLPKADLGVsGPKVDIDVPDVNLEAKLHHHHHH
>sp|AHNAK|pS_ACC_2643: S1571 on AHNAK
GPGTEAPEGKLKGPKFKMPsMNIQTHKISMPDVGLKLHHHHHH
>sp|AHNAK|pS_ACC_2644: S1580 on AHNAK
GPGTPKFKMPSMNIQTHKIsMPDVGLNLKAPKLKTKLHHHHHH
>sp|AHNAK|pS_ACC_2645: S1654 on AHNAK
GPGTPKFKMPEMHFKAPKIsMPDVDLHLKGPKVKGKLHHHHHH
>sp|AHNAK|pS_ACC_2646: S1674 on AHNAK
GPGTDLHLKGPKVKGDMDVsVPKVEGEMKVPDVDIKLHHHHHH
>sp|AHNAK|pS_ACC_2647: S1721 on AHNAK
GPGTPDWHLKMPKMKMPKFsMPGFKAEGPEVDVNLKLHHHHHH
>sp|AHNAK|pS_ACC_2648: S1744 on AHNAK
GPGTGPEVDVNLPKADIDVsGPSVDTDAPDLDIEGKLHHHHHH
>sp|AHNAK|pS_ACC_2649: S1747 on AHNAK
GPGTVDVNLPKADIDVSGPsVDTDAPDLDIEGPEGKLHHHHHH
>sp|AHNAK|pS_ACC_2653: S1888 on AHNAK
GPGTADVSVPKLEGDLTGPsVGVEVPDVELECPDAKLHHHHHH
>sp|AHNAK|pS_ACC_2655: S1943 on AHNAK
GPGTDLHLKGPKVKGDVDVsVPKLEGDLTGPSVGVKLHHHHHH
>sp|AHNAK|pS_ACC_2657: S2080 on AHNAK
GPGTGPEVDVNLPKADVVVsGPKVDVEVPDVSLEGKLHHHHHH
>sp|AHNAK|pS_ACC_2660: S2138 on AHNAK
GPGTDLHLKGPKVKGDVDVsLPKLEGDLTGPSVDVKLHHHHHH
>sp|AHNAK|pS_ACC_2662: S2185 on AHNAK
GPGTPKFKMPEMHFKTPKIsMPDVNLNLKGPKVKGKLHHHHHH
>sp|AHNAK|pS_ACC_2664: S2275 on AHNAK
GPGTGPEVDVNLPKADVDVsGPKVDVEVPDVSLEGKLHHHHHH
>sp|AHNAK|pS_ACC_2667: S2387 on AHNAK
GPGTPKFKMPDMHFKAPKIsMPDLDLHLKSPKAKGKLHHHHHH
>sp|AHNAK|pS_ACC_2668: S2397 on AHNAK
GPGTKAPKISMPDLDLHLKsPKAKGEVDVDVPKLEKLHHHHHH
>sp|AHNAK|pS_ACC_2669: S2423 on AHNAK
GPGTVPKLEGDLKGPHVDVsGPDIDIEGPEGKLKGKLHHHHHH
>sp|AHNAK|pS_ACC_2670: S2542 on AHNAK
GPGTGPEVDVNLPKADVDIsGPKVDIEGPDVNIEGKLHHHHHH
>sp|AHNAK|pS_ACC_2672: S2580 on AHNAK
GPGTPKLKMPEMNIKAPKIsMPDFDLHLKGPKVKGKLHHHHHH
>sp|AHNAK|pS_ACC_2673: S2600 on AHNAK
GPGTDLHLKGPKVKGDVDVsLPKVEGDLKGPEVDIKLHHHHHH
>sp|AHNAK|pS_ACC_2674: S2670 on AHNAK
GPGTGPDGDVKLPKADIDVsGPKVDIEGPDVNIEGKLHHHHHH
>sp|AHNAK|pS_ACC_2675: S2708 on AHNAK
GPGTPKFKMPEMNIKAPKIsMPDIDLNLKGPKVKGKLHHHHHH
>sp|AHNAK|pS_ACC_2676: S2775 on AHNAK
GPGTPDWHLKMPKIKMPKIsMPGFKGEGPDVDVNLKLHHHHHH
>sp|AHNAK|pS_ACC_2678: S2836 on AHNAK
GPGTPKFKMPEMHFKTPKIsMPDIDLNLTGPKIKGKLHHHHHH
>sp|AHNAK|pS_ACC_2679: S3054 on AHNAK
GPGTGPDVDVNLPKADLDVsGPKVDIDVPDVNIEGKLHHHHHH
>sp|AHNAK|pS_ACC_2680: S3112 on AHNAK
GPGTDLNLKGPKVKGDMDVsLPKVEGDMKVPDVDIKLHHHHHH
>sp|AHNAK|pS_ACC_2682: S3182 on AHNAK
GPGTGPEVDVNLPKADLDVsGPKVDVDVPDVNIEGKLHHHHHH
>sp|AHNAK|pS_ACC_2683: S3220 on AHNAK
GPGTPKFKMPEMNIKAPKIsMPDLDLNLKGPKMKGKLHHHHHH
>sp|AHNAK|pS_ACC_2685: S3347 on AHNAK
GPGTPEVDVSGPKLNIEGKsKKSRFKLPKFNFSGSKLHHHHHH
>sp|AHNAK|pS_ACC_2686: S3360 on AHNAK
GPGTGKSKKSRFKLPKFNFsGSKVQTPEVDVKGKKKLHHHHHH
>sp|AHNAK|pS_ACC_2687: S3362 on AHNAK
GPGTSKKSRFKLPKFNFSGsKVQTPEVDVKGKKPDKLHHHHHH
>sp|AHNAK|pS_ACC_2689: S3409 on AHNAK
GPGTVQGKVKGSKFKMPFLsISSPKVSMPDVELNLKLHHHHHH
>sp|AHNAK|pS_ACC_2690: S3411 on AHNAK
GPGTGKVKGSKFKMPFLSIsSPKVSMPDVELNLKSKLHHHHHH
>sp|AHNAK|pS_ACC_2691: S3412 on AHNAK
GPGTKVKGSKFKMPFLSISsPKVSMPDVELNLKSPKLHHHHHH
>sp|AHNAK|pS_ACC_2692: S3416 on AHNAK
GPGTSKFKMPFLSISSPKVsMPDVELNLKSPKVKGKLHHHHHH
>sp|AHNAK|pS_ACC_2693: S3426 on AHNAK
GPGTSSPKVSMPDVELNLKsPKVKGDLDIAGPNLEKLHHHHHH
>sp|AHNAK|pS_ACC_2694: S3483 on AHNAK
GPGTPDWNLKMPKMKMPKFsVSGLKAEGPDVAVDLKLHHHHHH
>sp|AHNAK|pS_ACC_2695: S3509 on AHNAK
GPGTVAVDLPKGDINIEGPsMNIEGPDLNVEGPEGKLHHHHHH
>sp|AHNAK|pS_ACC_2696: S3672 on AHNAK
GPGTPKFKMPEMNIKAPKIsMPDFDLNLKGPKMKGKLHHHHHH
>sp|AHNAK|pS_ACC_2697: S3724 on AHNAK
GPGTGPKVDIDTPDINIEGsEGKFKGPKFKIPEMHKLHHHHHH
>sp|AHNAK|pS_ACC_2698: S3746 on AHNAK
GPGTPKFKIPEMHLKAPKIsMPDIDLNLKGPKVKGKLHHHHHH
>sp|AHNAK|pS_ACC_2699: S3766 on AHNAK
GPGTDLNLKGPKVKGDVDVsLPKMEGDLKGPEVDIKLHHHHHH
>sp|AHNAK|pS_ACC_2702: S4092 on AHNAK
GPGTGPEVDVNLPKADIDVsGPKVDIDTPDIDIHGKLHHHHHH
>sp|AHNAK|pS_ACC_2704: S4130 on AHNAK
GPGTPKFKMPDLHLKAPKIsMPEVDLNLKGPKMKGKLHHHHHH
>sp|AHNAK|pS_ACC_2705: S4150 on AHNAK
GPGTDLNLKGPKMKGDVDVsLPKVEGDLKGPEVDIKLHHHHHH
>sp|AHNAK|pS_ACC_2706: S4360 on AHNAK
GPGTIEISGPKVDIDAPDVsIEGPDAKLKGPKFKMKLHHHHHH
>sp|AHNAK|pS_ACC_2708: S4425 on AHNAK
GPGTVEGDLKGPEIDIKGPsLDIDTPDVNIEGPEGKLHHHHHH
>sp|AHNAK|pS_ACC_2709: S4480 on AHNAK
GPGTDLHLKGPKVKGDVDVsLPKVESDLKGPEVDIKLHHHHHH
>sp|AHNAK|pS_ACC_2710: S4486 on AHNAK
GPGTPKVKGDVDVSLPKVEsDLKGPEVDIEGPEGKKLHHHHHH
>sp|AHNAK|pS_ACC_2711: S4516 on AHNAK
GPGTKLKGPKFKMPDVHFKsPQISMSDIDLNLKGPKLHHHHHH
>sp|AHNAK|pS_ACC_2712: S4520 on AHNAK
GPGTPKFKMPDVHFKSPQIsMSDIDLNLKGPKIKGKLHHHHHH
>sp|AHNAK|pS_ACC_2713: S4522 on AHNAK
GPGTFKMPDVHFKSPQISMsDIDLNLKGPKIKGDMKLHHHHHH
>sp|AHNAK|pS_ACC_2714: S4540 on AHNAK
GPGTDLNLKGPKIKGDMDIsVPKLEGDLKGPKVDVKLHHHHHH
>sp|AHNAK|pS_ACC_2715: S4614 on AHNAK
GPGTDLNLKGPKVKGDMDIsLPKVEGDLKGPEVDIKLHHHHHH
>sp|AHNAK|pS_ACC_2716: S4684 on AHNAK
GPGTGPDVDVNLPKADIDVsGPKVDVDVPDVNIEGKLHHHHHH
>sp|AHNAK|pS_ACC_2718: S4715 on AHNAK
GPGTPDAKLKGPKFKMPEMsIKAPKISMPDIDLNLKLHHHHHH
>sp|AHNAK|pS_ACC_2719: S4722 on AHNAK
GPGTPKFKMPEMSIKAPKIsMPDIDLNLKGPKVKGKLHHHHHH
>sp|AHNAK|pS_ACC_2720: S4803 on AHNAK
GPGTFSMPGFKGEGPDVDVsLPKADIDVSGPKVDVKLHHHHHH
>sp|AHNAK|pS_ACC_2721: S4850 on AHNAK
GPGTPKFKMPEINIKAPKIsIPDVDLDLKGPKVKGKLHHHHHH
>sp|AHNAK|pS_ACC_2722: S4870 on AHNAK
GPGTDLDLKGPKVKGDFDVsVPKVEGTLKGPEVDLKLHHHHHH
>sp|AHNAK|pS_ACC_2723: S4900 on AHNAK
GPGTLKGPRLDFEGPDAKLsGPSLKMPSLEISAPKKLHHHHHH
>sp|AHNAK|pS_ACC_2724: S4903 on AHNAK
GPGTPRLDFEGPDAKLSGPsLKMPSLEISAPKVTAKLHHHHHH
>sp|AHNAK|pS_ACC_2725: S4908 on AHNAK
GPGTEGPDAKLSGPSLKMPsLEISAPKVTAPDVDLKLHHHHHH
>sp|AHNAK|pS_ACC_2726: S4933 on AHNAK
GPGTAPDVDLHLKAPKIGFsGPKLEGGEVDLKGPKKLHHHHHH
>sp|AHNAK|pS_ACC_2727: S4953 on AHNAK
GPGTEGGEVDLKGPKVEAPsLDVHMDSPDINIEGPKLHHHHHH
>sp|AHNAK|pS_ACC_2728: S4960 on AHNAK
GPGTKGPKVEAPSLDVHMDsPDINIEGPDVKIPKFKLHHHHHH
>sp|AHNAK|pS_ACC_2729: S4986 on AHNAK
GPGTKIPKFKKPKFGFGAKsPKADIKSPSLDVTVPKLHHHHHH
>sp|AHNAK|pS_ACC_2730: S4993 on AHNAK
GPGTPKFGFGAKSPKADIKsPSLDVTVPEAELNLEKLHHHHHH
>sp|AHNAK|pS_ACC_2731: S4995 on AHNAK
GPGTFGFGAKSPKADIKSPsLDVTVPEAELNLETPKLHHHHHH
>sp|AHNAK|pS_ACC_2732: S5031 on AHNAK
GPGTGKGKKSKFKMPKIHMsGPKIKAKKQGFDLNVKLHHHHHH
>sp|AHNAK|pS_ACC_2733: S5077 on AHNAK
GPGTVNIAGPDAALKVDVKsPKTKKTMFGKMYFPDKLHHHHHH
>sp|AHNAK|pS_ACC_2735: S5099 on AHNAK
GPGTMFGKMYFPDVEFDIKsPKFKAEAPLPSPKLEKLHHHHHH
>sp|AHNAK|pS_ACC_2737: S5110 on AHNAK
GPGTFDIKSPKFKAEAPLPsPKLEGELQAPDLELSKLHHHHHH
>sp|AHNAK|pS_ACC_2738: S5125 on AHNAK
GPGTSPKLEGELQAPDLELsLPAIHVEGLDIKAKAKLHHHHHH
>sp|AHNAK|pS_ACC_2739: S5186 on AHNAK
GPGTPDINIEGLDAKVKTPsFGISAPQVSIPDVNVKLHHHHHH
>sp|AHNAK|pS_ACC_2740: S5190 on AHNAK
GPGTIEGLDAKVKTPSFGIsAPQVSIPDVNVNLKGKLHHHHHH
>sp|AHNAK|pS_ACC_2741: S5195 on AHNAK
GPGTAKVKTPSFGISAPQVsIPDVNVNLKGPKIKGKLHHHHHH
>sp|AHNAK|pS_ACC_2742: S5237 on AHNAK
GPGTVDLQGPEAKIKFPKFsMPKIGIPGVKMEGGGKLHHHHHH
>sp|AHNAK|pS_ACC_2743: S5261 on AHNAK
GPGTVKMEGGGAEVHAQLPsLEGDLRGPDVKLEGPKLHHHHHH
>sp|AHNAK|pS_ACC_2744: S5279 on AHNAK
GPGTGDLRGPDVKLEGPDVsLKGPGVDLPSVNLSMKLHHHHHH
>sp|AHNAK|pS_ACC_2745: S5293 on AHNAK
GPGTVSLKGPGVDLPSVNLsMPKVSGPDLDLNLKGKLHHHHHH
>sp|AHNAK|pS_ACC_2746: S5298 on AHNAK
GPGTPGVDLPSVNLSMPKVsGPDLDLNLKGPSLKGKLHHHHHH
>sp|AHNAK|pS_ACC_2747: S5318 on AHNAK
GPGTDLNLKGPSLKGDLDAsVPSMKVHAPGLNLSGKLHHHHHH
>sp|AHNAK|pS_ACC_2748: S5321 on AHNAK
GPGTLKGPSLKGDLDASVPsMKVHAPGLNLSGVGGKLHHHHHH
>sp|AHNAK|pS_ACC_2749: S5332 on AHNAK
GPGTASVPSMKVHAPGLNLsGVGGKMQVGGDGVKVKLHHHHHH
>sp|AHNAK|pS_ACC_2750: S5369 on AHNAK
GPGTTKLNVGAPDVTLRGPsLQGDLAVSGDIKCPKKLHHHHHH
>sp|AHNAK|pS_ACC_2751: S5386 on AHNAK
GPGTQGDLAVSGDIKCPKVsVGAPDLSLEASEGSIKLHHHHHH
>sp|AHNAK|pS_ACC_2753: S5393 on AHNAK
GPGTGDIKCPKVSVGAPDLsLEASEGSIKLPKMKLKLHHHHHH
>sp|AHNAK|pS_ACC_2754: S5397 on AHNAK
GPGTCPKVSVGAPDLSLEAsEGSIKLPKMKLPQFGKLHHHHHH
>sp|AHNAK|pS_ACC_2755: S5400 on AHNAK
GPGTVSVGAPDLSLEASEGsIKLPKMKLPQFGISTKLHHHHHH
>sp|AHNAK|pS_ACC_2756: S5414 on AHNAK
GPGTGSIKLPKMKLPQFGIsTPGSDLHVNAKGPQVKLHHHHHH
>sp|AHNAK|pS_ACC_2757: S5418 on AHNAK
GPGTLPKMKLPQFGISTPGsDLHVNAKGPQVSGELKLHHHHHH
>sp|AHNAK|pS_ACC_2758: S5430 on AHNAK
GPGTTPGSDLHVNAKGPQVsGELKGPGVDVNLKGPKLHHHHHH
>sp|AHNAK|pS_ACC_2759: S5448 on AHNAK
GPGTLKGPGVDVNLKGPRIsAPNVDFNLEGPKVKGKLHHHHHH
>sp|AHNAK|pS_ACC_2760: S5464 on AHNAK
GPGTAPNVDFNLEGPKVKGsLGATGEIKGPTVGGGKLHHHHHH
>sp|AHNAK|pS_ACC_2761: S5519 on AHNAK
GPGTVNLPGVNVKLPTGQIsGPEIKGGLKGSEVGFKLHHHHHH
>sp|AHNAK|pS_ACC_2762: S5530 on AHNAK
GPGTTGQISGPEIKGGLKGsEVGFHGAAPDISVKGKLHHHHHH
>sp|AHNAK|pS_ACC_2763: S5542 on AHNAK
GPGTLKGSEVGFHGAAPDIsVKGPAFNMASPESDFKLHHHHHH
>sp|AHNAK|pS_ACC_2764: S5552 on AHNAK
GPGTAAPDISVKGPAFNMAsPESDFGINLKGPKIKKLHHHHHH
>sp|AHNAK|pS_ACC_2765: S5555 on AHNAK
GPGTDISVKGPAFNMASPEsDFGINLKGPKIKGGAKLHHHHHH
>sp|AHNAK|pS_ACC_2766: S5573 on AHNAK
GPGTGINLKGPKIKGGADVsGGVSAPDISLGEGHLKLHHHHHH
>sp|AHNAK|pS_ACC_2767: S5577 on AHNAK
GPGTKGPKIKGGADVSGGVsAPDISLGEGHLSVKGKLHHHHHH
>sp|AHNAK|pS_ACC_2768: S5582 on AHNAK
GPGTKGGADVSGGVSAPDIsLGEGHLSVKGSGGEWKLHHHHHH
>sp|AHNAK|pS_ACC_2769: S5589 on AHNAK
GPGTGGVSAPDISLGEGHLsVKGSGGEWKGPQVSSKLHHHHHH
>sp|AHNAK|pS_ACC_2771: S5593 on AHNAK
GPGTAPDISLGEGHLSVKGsGGEWKGPQVSSALNLKLHHHHHH
>sp|AHNAK|pS_ACC_2772: S5620 on AHNAK
GPGTALNLDTSKFAGGLHFsGPKVEGGVKGGQIGLKLHHHHHH
>sp|AHNAK|pS_ACC_2773: S5641 on AHNAK
GPGTGGVKGGQIGLQAPGLsVSGPQGHLESGSGKVKLHHHHHH
>sp|AHNAK|pS_ACC_2774: S5643 on AHNAK
GPGTVKGGQIGLQAPGLSVsGPQGHLESGSGKVTFKLHHHHHH
>sp|AHNAK|pS_ACC_2775: S5669 on AHNAK
GPGTGKVTFPKMKIPKFTFsGRELVGREMGVDVHFKLHHHHHH
>sp|AHNAK|pS_ACC_2778: S5720 on AHNAK
GPGTVKLKKSKIKMPKFNFsKPKGKGGVTGSPEASKLHHHHHH
>sp|AHNAK|pS_ACC_2779: S5731 on AHNAK
GPGTKFNFSKPKGKGGVTGsPEASISGSKGDLKSSKLHHHHHH
>sp|AHNAK|pS_ACC_2780: S5735 on AHNAK
GPGTSKPKGKGGVTGSPEAsISGSKGDLKSSKASLKLHHHHHH
>sp|AHNAK|pS_ACC_2781: S5737 on AHNAK
GPGTPKGKGGVTGSPEASIsGSKGDLKSSKASLGSKLHHHHHH
>sp|AHNAK|pS_ACC_2782: S5739 on AHNAK
GPGTGKGGVTGSPEASISGsKGDLKSSKASLGSLEKLHHHHHH
>sp|AHNAK|pS_ACC_2783: S5745 on AHNAK
GPGTGSPEASISGSKGDLKsSKASLGSLEGEAEAEKLHHHHHH
>sp|AHNAK|pS_ACC_2784: S5746 on AHNAK
GPGTSPEASISGSKGDLKSsKASLGSLEGEAEAEAKLHHHHHH
>sp|AHNAK|pS_ACC_2785: S5749 on AHNAK
GPGTASISGSKGDLKSSKAsLGSLEGEAEAEASSPKLHHHHHH
>sp|AHNAK|pS_ACC_2786: S5752 on AHNAK
GPGTSGSKGDLKSSKASLGsLEGEAEAEASSPKGKKLHHHHHH
>sp|AHNAK|pS_ACC_2787: S5762 on AHNAK
GPGTKASLGSLEGEAEAEAsSPKGKFSLFKSKKPRKLHHHHHH
>sp|AHNAK|pS_ACC_2788: S5763 on AHNAK
GPGTASLGSLEGEAEAEASsPKGKFSLFKSKKPRHKLHHHHHH
>sp|AHNAK|pS_ACC_2789: S5769 on AHNAK
GPGTEGEAEAEASSPKGKFsLFKSKKPRHRSNSFSKLHHHHHH
>sp|AHNAK|pS_ACC_2790: S5773 on AHNAK
GPGTEAEASSPKGKFSLFKsKKPRHRSNSFSDEREKLHHHHHH
>sp|AHNAK|pS_ACC_2791: S5780 on AHNAK
GPGTKGKFSLFKSKKPRHRsNSFSDEREFSGPSTPKLHHHHHH
>sp|AHNAK|pS_ACC_2792: S5782 on AHNAK
GPGTKFSLFKSKKPRHRSNsFSDEREFSGPSTPTGKLHHHHHH
>sp|AHNAK|pS_ACC_2793: S5784 on AHNAK
GPGTSLFKSKKPRHRSNSFsDEREFSGPSTPTGTLKLHHHHHH
>sp|AHNAK|pS_ACC_2794: S5790 on AHNAK
GPGTKPRHRSNSFSDEREFsGPSTPTGTLEFEGGEKLHHHHHH
>sp|AHNAK|pS_ACC_2795: S5793 on AHNAK
GPGTHRSNSFSDEREFSGPsTPTGTLEFEGGEVSLKLHHHHHH
>sp|AHNAK|pS_ACC_2796: S5807 on AHNAK
GPGTPSTPTGTLEFEGGEVsLEGGKVKGKHGKLKFKLHHHHHH
>sp|AHNAK|pS_ACC_2797: S5830 on AHNAK
GPGTGKHGKLKFGTFGGLGsKSKGHYEVTGSDDETKLHHHHHH
>sp|AHNAK|pS_ACC_2798: S5832 on AHNAK
GPGTHGKLKFGTFGGLGSKsKGHYEVTGSDDETGKKLHHHHHH
>sp|AHNAK|pS_ACC_2799: S5841 on AHNAK
GPGTGGLGSKSKGHYEVTGsDDETGKLQGSGVSLAKLHHHHHH
>sp|AHNAK|pS_ACC_2800: S5851 on AHNAK
GPGTYEVTGSDDETGKLQGsGVSLASKKSRLSSSSKLHHHHHH
>sp|AHNAK|pS_ACC_2801: S5854 on AHNAK
GPGTTGSDDETGKLQGSGVsLASKKSRLSSSSSNDKLHHHHHH
>sp|AHNAK|pS_ACC_2802: S5857 on AHNAK
GPGTDDETGKLQGSGVSLAsKKSRLSSSSSNDSGNKLHHHHHH
>sp|AHNAK|pS_ACC_2803: S5860 on AHNAK
GPGTTGKLQGSGVSLASKKsRLSSSSSNDSGNKVGKLHHHHHH
>sp|AHNAK|pS_ACC_2804: S5863 on AHNAK
GPGTLQGSGVSLASKKSRLsSSSSNDSGNKVGIQLKLHHHHHH
>sp|AHNAK|pS_ACC_2805: S5864 on AHNAK
GPGTQGSGVSLASKKSRLSsSSSNDSGNKVGIQLPKLHHHHHH
>sp|AHNAK|pS_ACC_2806: S5865 on AHNAK
GPGTGSGVSLASKKSRLSSsSSNDSGNKVGIQLPEKLHHHHHH
>sp|AHNAK|pS_ACC_2807: S5866 on AHNAK
GPGTSGVSLASKKSRLSSSsSNDSGNKVGIQLPEVKLHHHHHH
>sp|AHNAK|pS_ACC_2808: S5867 on AHNAK
GPGTGVSLASKKSRLSSSSsNDSGNKVGIQLPEVEKLHHHHHH
>sp|AHNAK|pS_ACC_2809: S5870 on AHNAK
GPGTLASKKSRLSSSSSNDsGNKVGIQLPEVELSVKLHHHHHH
>sp|AHNAK2|pS_ACC_2839: S145 on AHNAK2
GPGTGGGDQGIFVKQVLKDsSAAKLFNLREGDQLLKLHHHHHH
>sp|AHNAK2|pS_ACC_2857: S260 on AHNAK2
GPGTKPRVGRGRQSQRERLsWPKFQSIKSKRGPGPKLHHHHHH
>sp|AHNAK2|pS_ACC_2859: S269 on AHNAK2
GPGTSQRERLSWPKFQSIKsKRGPGPQRSHSSSEAKLHHHHHH
>sp|AHNAK2|pS_ACC_2861: S280 on AHNAK2
GPGTQSIKSKRGPGPQRSHsSSEAYEPRDAHDVSPKLHHHHHH
>sp|AHNAK2|pS_ACC_2862: S294 on AHNAK2
GPGTHSSSEAYEPRDAHDVsPTSTDTEAQLTVERQKLHHHHHH
>sp|AHNAK2|pS_ACC_2863: S297 on AHNAK2
GPGTSEAYEPRDAHDVSPTsTDTEAQLTVERQEQKKLHHHHHH
>sp|AHNAK2|pS_ACC_2865: S332 on AHNAK2
GPGTSQRRRKFLNLRFRTGsGQGPSSTGQPGRGFQKLHHHHHH
>sp|AHNAK2|pS_ACC_2871: S365 on AHNAK2
GPGTVGRAGVLEELGPWGDsLEETGAATGSRREERKLHHHHHH
>sp|AHNAK2|pS_ACC_2877: S392 on AHNAK2
GPGTREERAEQDREVMPAQsMPLPTELGDPRLCEGKLHHHHHH
>sp|AHNAK2|pS_ACC_2891: S497 on AHNAK2
GPGTIRVRVHDLKTPKFAFsTEKEPERERRLSTPQKLHHHHHH
>sp|AHNAK2|pS_ACC_2893: S509 on AHNAK2
GPGTFAFSTEKEPERERRLsTPQRGKRQDASSKAGKLHHHHHH
>sp|AHNAK2|pS_ACC_2898: S520 on AHNAK2
GPGTERRLSTPQRGKRQDAsSKAGTGLKGEEVEGAKLHHHHHH
>sp|AHNAK2|pS_ACC_2909: S589 on AHNAK2
GPGTEDTEGQIRMPKFKIPsLGWSPSKHTKTGREKKLHHHHHH
>sp|AHNAK2|pS_ACC_2910: S593 on AHNAK2
GPGTGQIRMPKFKIPSLGWsPSKHTKTGREKATEDKLHHHHHH
>sp|AHNAK2|pS_ACC_2911: S595 on AHNAK2
GPGTIRMPKFKIPSLGWSPsKHTKTGREKATEDTEKLHHHHHH
>sp|AHNAK2|pS_ACC_2912: S693 on AHNAK2
GPGTPKFKMPLFGASAPGKsMEASVDVSAPKVEADKLHHHHHH
>sp|AHNAK2|pS_ACC_2913: S710 on AHNAK2
GPGTEASVDVSAPKVEADVsLLSMQGDLKTTDLSVKLHHHHHH
>sp|AHNAK2|pS_ACC_2914: S753 on AHNAK2
GPGTQVDVKLPEGPLPEGAsLKGHLPKVQRPSLKMKLHHHHHH
>sp|AHNAK2|pS_ACC_2915: S765 on AHNAK2
GPGTEGASLKGHLPKVQRPsLKMPKVDLKGPKLDLKLHHHHHH
>sp|AHNAK2|pS_ACC_2916: S851 on AHNAK2
GPGTPKFKMPSFGVSAPGKsMEDSVDVSAPKVEADKLHHHHHH
>sp|AHNAK2|pS_ACC_2823: S1007 on AHNAK2
GPGTTAKDSKFKMPKFKMPsFGVSAPGKSMEDSVDKLHHHHHH
>sp|AHNAK2|pS_ACC_2824: S1011 on AHNAK2
GPGTSKFKMPKFKMPSFGVsAPGKSIKALVDVSAPKLHHHHHH
>sp|AHNAK2|pS_ACC_2825: S1024 on AHNAK2
GPGTGVSAPGKSIKALVDVsAPKVEADLSLPSMQGKLHHHHHH
>sp|AHNAK2|pS_ACC_2826: S1033 on AHNAK2
GPGTKALVDVSAPKVEADLsLPSMQGDLKTTDLSIKLHHHHHH
>sp|AHNAK2|pS_ACC_2827: S1036 on AHNAK2
GPGTVDVSAPKVEADLSLPsMQGDLKTTDLSIQPAKLHHHHHH
>sp|AHNAK2|pS_ACC_2828: S1088 on AHNAK2
GPGTEGAGLKGHLPKVEMPsFKMPKVALKGPQVDVKLHHHHHH
>sp|AHNAK2|pS_ACC_2829: S1112 on AHNAK2
GPGTKGPQVDVKGPKLDLKsPKAEVTAPDVEVSLPKLHHHHHH
>sp|AHNAK2|pS_ACC_2830: S1172 on AHNAK2
GPGTTAKDSRFKMPKFKMPsFGASAPGKSIEASVDKLHHHHHH
>sp|AHNAK2|pS_ACC_2831: S1198 on AHNAK2
GPGTEASVDVSAPKVEADVsLPSMQGDLKTTDLSIKLHHHHHH
>sp|AHNAK2|pS_ACC_2832: S1253 on AHNAK2
GPGTEGAGFKGHLPKVQMPsLKMPKVDLKGPQVEVKLHHHHHH
>sp|AHNAK2|pS_ACC_2833: S1341 on AHNAK2
GPGTSKFKMPKFKMPSFGVsAPGKSIEASVDLSAPKLHHHHHH
>sp|AHNAK2|pS_ACC_2834: S1346 on AHNAK2
GPGTPKFKMPSFGVSAPGKsIEASVDLSAPKVEADKLHHHHHH
>sp|AHNAK2|pS_ACC_2835: S1350 on AHNAK2
GPGTMPSFGVSAPGKSIEAsVDLSAPKVEADMSLPKLHHHHHH
>sp|AHNAK2|pS_ACC_2836: S1354 on AHNAK2
GPGTGVSAPGKSIEASVDLsAPKVEADMSLPSMQGKLHHHHHH
>sp|AHNAK2|pS_ACC_2837: S1377 on AHNAK2
GPGTMSLPSMQGDLKTTDLsIQPPSTDLELQAGQLKLHHHHHH
>sp|AHNAK2|pS_ACC_2838: S1418 on AHNAK2
GPGTEGAGLKGHLPKLQMPsFKVPKVDLKGPEIDIKLHHHHHH
>sp|AHNAK2|pS_ACC_2840: S1480 on AHNAK2
GPGTAPGAKLDGGRLEEDMsLADKDLTTKDSKFKMKLHHHHHH
>sp|AHNAK2|pS_ACC_2841: S1583 on AHNAK2
GPGTEGAGLKGHLPKVQMPsFKMPKVDLKGPQIDVKLHHHHHH
>sp|AHNAK2|pS_ACC_2842: S1676 on AHNAK2
GPGTPKFKMPSFGVSAPGKsIEASVDVSAPKVEADKLHHHHHH
>sp|AHNAK2|pS_ACC_2843: S1684 on AHNAK2
GPGTGVSAPGKSIEASVDVsEPKVEADVSLPSMQGKLHHHHHH
>sp|AHNAK2|pS_ACC_2844: S1707 on AHNAK2
GPGTVSLPSMQGDLKTTDLsIQSPSADLEVQAGQVKLHHHHHH
>sp|AHNAK2|pS_ACC_2845: S1710 on AHNAK2
GPGTPSMQGDLKTTDLSIQsPSADLEVQAGQVNVKKLHHHHHH
>sp|AHNAK2|pS_ACC_2846: S1748 on AHNAK2
GPGTEGAGFKGHLPKVQMPsLKMPKVALKGPQMDVKLHHHHHH
>sp|AHNAK2|pS_ACC_2847: S1810 on AHNAK2
GPGTAPGAKLDSVRLEGDLsLADKDVTAKDSKFKMKLHHHHHH
>sp|AHNAK2|pS_ACC_2848: S1877 on AHNAK2
GPGTMQGDLKTTDLCIPLPsADLVVQAGQVDMKLPKLHHHHHH
>sp|AHNAK2|pS_ACC_2849: S2042 on AHNAK2
GPGTMQGDLKTTDLSIQPPsADLKVQTGQVDVKLPKLHHHHHH
>sp|AHNAK2|pS_ACC_2850: S2118 on AHNAK2
GPGTPKAEVTAPDVEVSLPsMEVDVQAQKAKLDGAKLHHHHHH
>sp|AHNAK2|pS_ACC_2851: S2202 on AHNAK2
GPGTMSLPSMQGDLKTTDLsIQPLSADVKVQAGQVKLHHHHHH
>sp|AHNAK2|pS_ACC_2852: S2207 on AHNAK2
GPGTMQGDLKTTDLSIQPLsADVKVQAGQVDVKLLKLHHHHHH
>sp|AHNAK2|pS_ACC_2853: S2353 on AHNAK2
GPGTEASADVSALKVEADVsLPSMQGDLKTTDLSVKLHHHHHH
>sp|AHNAK2|pS_ACC_2854: S2408 on AHNAK2
GPGTEGAGLKGHLPKLQMPsFKMPKVDLKGPQIDVKLHHHHHH
>sp|AHNAK2|pS_ACC_2855: S2492 on AHNAK2
GPGTTTKDSRFKIPKFKMPsFGVSAPGKSIEASVDKLHHHHHH
>sp|AHNAK2|pS_ACC_2856: S2573 on AHNAK2
GPGTEGAGLKGHLPKVQMPsFKMPEMDLKGPQLDVKLHHHHHH
>sp|AHNAK2|pS_ACC_2858: S2657 on AHNAK2
GPGTTAKDSKFKMPKFKMPsFRVSAPGESIEALVDKLHHHHHH
>sp|AHNAK2|pS_ACC_2860: S2738 on AHNAK2
GPGTEGAGLKGHLPKLQMPsFKMPEVDLKGPQIDVKLHHHHHH
>sp|AHNAK2|pS_ACC_2864: S2996 on AHNAK2
GPGTPKFKMPSFGVSAPGKsIEVSVDVSAPKVEAEKLHHHHHH
>sp|AHNAK2|pS_ACC_2866: S3330 on AHNAK2
GPGTMPSYRASAPGKSIQAsVDVSAPKAEADVSLPKLHHHHHH
>sp|AHNAK2|pS_ACC_2867: S3398 on AHNAK2
GPGTEGAGPKVHLPKVEMPsFKMPKVDLKGPQIDVKLHHHHHH
>sp|AHNAK2|pS_ACC_2868: S3408 on AHNAK2
GPGTKVEMPSFKMPKVDLKsPQVDIKGPKLDLKVPKLHHHHHH
>sp|AHNAK2|pS_ACC_2869: S3491 on AHNAK2
GPGTPKFKMPSFGVSAPGRsIEASLDVSAPKVEADKLHHHHHH
>sp|AHNAK2|pS_ACC_2870: S3495 on AHNAK2
GPGTMPSFGVSAPGRSIEAsLDVSAPKVEADVSLSKLHHHHHH
>sp|AHNAK2|pS_ACC_2872: S3656 on AHNAK2
GPGTPKFKMPSFRVSAPGKsMEASVDVSAPKVEADKLHHHHHH
>sp|AHNAK2|pS_ACC_2873: S3692 on AHNAK2
GPGTMQGDLKTTDLSIQPPsADLKVQAGQMDVKLPKLHHHHHH
>sp|AHNAK2|pS_ACC_2874: S3821 on AHNAK2
GPGTPKFKMPSFGVSAPGKsIEASVHVSAPKVEADKLHHHHHH
>sp|AHNAK2|pS_ACC_2875: S3852 on AHNAK2
GPGTVSLPSMQGDLKTTDLsIQPHSADLTVQARQVKLHHHHHH
>sp|AHNAK2|pS_ACC_2876: S3857 on AHNAK2
GPGTMQGDLKTTDLSIQPHsADLTVQARQVDMKLLKLHHHHHH
>sp|AHNAK2|pS_ACC_2878: S3981 on AHNAK2
GPGTSKFKMPKFKMPSFGVsAPGKSMEDSVDVSAPKLHHHHHH
>sp|AHNAK2|pS_ACC_2879: S4155 on AHNAK2
GPGTMPSFGVSAPGKSMEAsVDVSELKAKADVSLPKLHHHHHH
>sp|AHNAK2|pS_ACC_2880: S4187 on AHNAK2
GPGTMQGDLKTTDLSIQSPsADLEVQAGQVNVKLPKLHHHHHH
>sp|AHNAK2|pS_ACC_2881: S4285 on AHNAK2
GPGTAPGAKLDSVRLEGDLsLADKDMTAKDSKFKMKLHHHHHH
>sp|AHNAK2|pS_ACC_2882: S4419 on AHNAK2
GPGTNVPKLDLKGPKVEVTsPNLDVSLPSMEVDIQKLHHHHHH
>sp|AHNAK2|pS_ACC_2883: S4425 on AHNAK2
GPGTLKGPKVEVTSPNLDVsLPSMEVDIQAPGAKLKLHHHHHH
>sp|AHNAK2|pS_ACC_2884: S4472 on AHNAK2
GPGTTAKDSKFKMPKFKMPsFGMLSPGKSIEVSVDKLHHHHHH
>sp|AHNAK2|pS_ACC_2885: S4477 on AHNAK2
GPGTKFKMPKFKMPSFGMLsPGKSIEVSVDVSAPKKLHHHHHH
>sp|AHNAK2|pS_ACC_2886: S4785 on AHNAK2
GPGTSRLDLTGPHFESSILsPCEDVTLTKYQVTVPKLHHHHHH
>sp|AHNAK2|pS_ACC_2887: S4894 on AHNAK2
GPGTVPEGDLHAAVGAPVMsPLSPGERVQCPLPSTKLHHHHHH
>sp|AHNAK2|pS_ACC_2888: S4897 on AHNAK2
GPGTGDLHAAVGAPVMSPLsPGERVQCPLPSTQLPKLHHHHHH
>sp|AHNAK2|pS_ACC_2889: S4962 on AHNAK2
GPGTEGKGSPLKMPKIKLPsFRWSPKKETGPKVDPKLHHHHHH
>sp|AHNAK2|pS_ACC_2890: S4966 on AHNAK2
GPGTSPLKMPKIKLPSFRWsPKKETGPKVDPECSVKLHHHHHH
>sp|AHNAK2|pS_ACC_2892: S5036 on AHNAK2
GPGTFAMPKLALPKMKASKsGVSLPQRDVDPSLSSKLHHHHHH
>sp|AHNAK2|pS_ACC_2894: S5106 on AHNAK2
GPGTQVHIPSLGFAKPDLRsSKAKVEVSQPEADLPKLHHHHHH
>sp|AHNAK2|pS_ACC_2895: S5128 on AHNAK2
GPGTVSQPEADLPLPKHDLsTEGDSRGCGLGDVPVKLHHHHHH
>sp|AHNAK2|pS_ACC_2896: S5175 on AHNAK2
GPGTQPSCRKPDAEVLTVEsPEEEAMTKYSQESWFKLHHHHHH
>sp|AHNAK2|pS_ACC_2897: S5199 on AHNAK2
GPGTYSQESWFKMPKFRMPsLRRSFRDRGGAGKLEKLHHHHHH
>sp|AHNAK2|pS_ACC_2899: S5203 on AHNAK2
GPGTSWFKMPKFRMPSLRRsFRDRGGAGKLEVAQTKLHHHHHH
>sp|AHNAK2|pS_ACC_2900: S5395 on AHNAK2
GPGTSVLTVKFPKLMVPRFsFPAPSSEDDVFIPTVKLHHHHHH
>sp|AHNAK2|pS_ACC_2901: S5428 on AHNAK2
GPGTVQCPEANIDTALCKEsPGLWGASILKAGAGVKLHHHHHH
>sp|AHNAK2|pS_ACC_2902: S5515 on AHNAK2
GPGTIVRESEIPTSEIQTPsYGFSLLKVKIPEPHTKLHHHHHH
>sp|AHNAK2|pS_ACC_2903: S5542 on AHNAK2
GPGTEPHTQARVYTTMTQHsRTQEGTEEAPIQATPKLHHHHHH
>sp|AHNAK2|pS_ACC_2904: S5642 on AHNAK2
GPGTADEGRAPKDKPESKKsGLLWFWLPNIGFSSSKLHHHHHH
>sp|AHNAK2|pS_ACC_2905: S5705 on AHNAK2
GPGTKQEKAGWFRFPKLGFsSSPTKKSKSTEDGAEKLHHHHHH
>sp|AHNAK2|pS_ACC_2906: S5707 on AHNAK2
GPGTEKAGWFRFPKLGFSSsPTKKSKSTEDGAELEKLHHHHHH
>sp|AHNAK2|pS_ACC_2907: S5714 on AHNAK2
GPGTFPKLGFSSSPTKKSKsTEDGAELEEQKLQEEKLHHHHHH
>sp|AHNAK2|pS_ACC_2908: S5741 on AHNAK2
GPGTLQEETITFFDARESFsPEEKEEGELIGPVGTKLHHHHHH
>sp|AHR|pS_ACC_2917: S12 on AHR
GPGTMNSSSANITYAsRKRRKPVQKTVKPIPKLHHHHHH
>sp|AHR|pS_ACC_2919: S36 on AHR
GPGTKTVKPIPAEGIKSNPsKRHRDRLNTELDRLAKLHHHHHH
>sp|AHR|pS_ACC_2920: S68 on AHR
GPGTLLPFPQDVINKLDKLsVLRLSVSYLRAKSFFKLHHHHHH
>sp|AHR|pS_ACC_2921: S75 on AHR
GPGTVINKLDKLSVLRLSVsYLRAKSFFDVALKSSKLHHHHHH
>sp|AHR|pS_ACC_2918: S232 on AHR
GPGTERCFICRLRCLLDNSsGFLAMNFQGKLKYLHKLHHHHHH
>sp|AHRR|pS_ACC_2924: S76 on AHRR
GPGTIISKLDKLSVLRLSVsYLRVKSFFQVVQEQSKLHHHHHH
>sp|AHRR|pS_ACC_2922: S281 on AHRR
GPGTPRLSLFCIAAPVLLPsAAEMKMRSALLRAKPKLHHHHHH
>sp|AHRR|pS_ACC_2923: S458 on AHRR
GPGTCVQGTFRNSPISHPPsPSPSAYSSRTSRPMRKLHHHHHH
>sp|AHSA1|pS_ACC_2925: S193 on AHSA1
GPGTQPALKTEERKAKPAPsKTQARPVGVKIPTCKKLHHHHHH
>sp|AHSA1|pS_ACC_2926: S218 on AHSA1
GPGTKIPTCKITLKETFLTsPEELYRVFTTQELVQKLHHHHHH
>sp|AHSA1|pS_ACC_2927: S258 on AHSA1
GPGTEADRGGKFHMVDGNVsGEFTDLVPEKHIVMKKLHHHHHH
>sp|AI428936|pS_ACC_2928: S135 on AI428936
GPGTLQDLEQGLGHWALAQsGMVQLQALQVDLRGAKLHHHHHH
>sp|AI428936|pS_ACC_2929: S303 on AI428936
GPGTLEEADTSHSRQDMLEsGLGHQKRLARHQRHSKLHHHHHH
>sp|AI662250|pS_ACC_2930: S2 on AI662250
GPGTMsAPPALQIREANAHLAKLHHHHHH
>sp|AID|pS_ACC_2931: S38 on AID
GPGTGRRETYLCYVVKRRDsATSFSLDFGYLRNKNKLHHHHHH
>sp|AID|pS_ACC_2932: S41 on AID
GPGTETYLCYVVKRRDSATsFSLDFGYLRNKNGCHKLHHHHHH
>sp|AID|pS_ACC_2933: S43 on AID
GPGTYLCYVVKRRDSATSFsLDFGYLRNKNGCHVEKLHHHHHH
>sp|AIDA|pS_ACC_2936: S15 on AIDA
GPGTMSEVTRSLLQRWGAsFRRGADFDSWGQLVEKLHHHHHH
>sp|AIDA|pS_ACC_2934: S144 on AIDA
GPGTLEFEEDEEEGGAGAGsPDSFPARVPGTLLPRKLHHHHHH
>sp|AIDA|pS_ACC_2935: S147 on AIDA
GPGTEEDEEEGGAGAGSPDsFPARVPGTLLPRLPSKLHHHHHH
>sp|AIDA-1b|pS_ACC_2938: S942 on AIDA-1b
GPGTVLKINLIGHRKRILAsLGDRLHDDPPQKPPRKLHHHHHH
>sp|AIDA-1b|pS_ACC_2937: S1080 on AIDA-1b
GPGTFYLGSMLIKELRGTEsTQDACAKMRANCQKSKLHHHHHH
>sp|AIF1|pS_ACC_2939: S38 on AIF1
GPGTRLDEINKQFLDDPKYsSDEDLPSKLEGFKEKKLHHHHHH
>sp|AIF1|pS_ACC_2940: S39 on AIF1
GPGTLDEINKQFLDDPKYSsDEDLPSKLEGFKEKYKLHHHHHH
>sp|AIF1|pS_ACC_2941: S69 on AIF1
GPGTYMEFDLNGNGDIDIMsLKRMLEKLGVPKTHLKLHHHHHH
>sp|AIF1iso3|pS_ACC_2942: S67 on AIF1iso3
GPGTGRRMGMRKWERRERVsPPSPHPHPLPPDIMSKLHHHHHH
>sp|AIF1iso3|pS_ACC_2943: S70 on AIF1iso3
GPGTMGMRKWERRERVSPPsPHPHPLPPDIMSLKRKLHHHHHH
>sp|AIFM2|pS_ACC_2944: S331 on AIFM2
GPGTRPLQAYKPGALTFLLsMGRNDGVGQISGFYVKLHHHHHH
>sp|AIFM2|pS_ACC_2945: S362 on AIFM2
GPGTGRLMVRLTKSRDLFVsTSWKTMRQSPPKLHHHHHH
>sp|AIFM3|pS_ACC_2946: S36 on AIFM3
GPGTEKERGKEELSASGKGsPRAYQGNGTARHFHTKLHHHHHH
>sp|AIFM3|pS_ACC_2947: S415 on AIFM3
GPGTLRGQEGKLKEVVLKSsKVVRADVCVVGIGAVKLHHHHHH
>sp|AIFM3|pS_ACC_2948: S439 on AIFM3
GPGTVVGIGAVPATGFLRQsGIGLDSRGFIPVNKMKLHHHHHH
>sp|AIFM3|pS_ACC_2949: S445 on AIFM3
GPGTVPATGFLRQSGIGLDsRGFIPVNKMMQTNVPKLHHHHHH
>sp|AIFM3|pS_ACC_2950: S605 on AIFM3
GPGTLHSKTGDMSWLTGKGsKLHHHHHH
>sp|AIG1|pS_ACC_2951: S70 on AIG1
GPGTGICVLTDLSSLLTRGsGNQEQERQLKKLISLKLHHHHHH
>sp|AIM1|pS_ACC_2958: S16 on AIM1
GPGTMEKRSSGRRSGRRRGsQKSTDSPGADAELPEKLHHHHHH
>sp|AIM1|pS_ACC_2959: S19 on AIM1
GPGTRSSGRRSGRRRGSQKsTDSPGADAELPESAAKLHHHHHH
>sp|AIM1|pS_ACC_2960: S22 on AIM1
GPGTGRRSGRRRGSQKSTDsPGADAELPESAARDDKLHHHHHH
>sp|AIM1|pS_ACC_2970: S54 on AIM1
GPGTVFDDEVAPNAASDNAsAEKKVKSPRAALDGGKLHHHHHH
>sp|AIM1|pS_ACC_2973: S72 on AIM1
GPGTKKVKSPRAALDGGVAsAASPESKPSPGTKGQKLHHHHHH
>sp|AIM1|pS_ACC_2975: S75 on AIM1
GPGTKSPRAALDGGVASAAsPESKPSPGTKGQLRGKLHHHHHH
>sp|AIM1|pS_ACC_2977: S78 on AIM1
GPGTRAALDGGVASAASPEsKPSPGTKGQLRGESDKLHHHHHH
>sp|AIM1|pS_ACC_2978: S81 on AIM1
GPGTLDGGVASAASPESKPsPGTKGQLRGESDRSKKLHHHHHH
>sp|AIM1|pS_ACC_2953: S102 on AIM1
GPGTQLRGESDRSKQPPPAsSPTKRKGRSRALEAVKLHHHHHH
>sp|AIM1|pS_ACC_2954: S103 on AIM1
GPGTLRGESDRSKQPPPASsPTKRKGRSRALEAVPKLHHHHHH
>sp|AIM1|pS_ACC_2955: S111 on AIM1
GPGTKQPPPASSPTKRKGRsRALEAVPAPPASGPRKLHHHHHH
>sp|AIM1|pS_ACC_2956: S123 on AIM1
GPGTKGRSRALEAVPAPPAsGPRAPAKESPPKRVPKLHHHHHH
>sp|AIM1|pS_ACC_2957: S141 on AIM1
GPGTRAPAKESPPKRVPDPsPVTKGTAAESGEEAAKLHHHHHH
>sp|AIM1|pS_ACC_2961: S329 on AIM1
GPGTKAKEMEQPEKKVMPNsPQNGVLVKETAIETKKLHHHHHH
>sp|AIM1|pS_ACC_2962: S348 on AIM1
GPGTGVLVKETAIETKVTVsEEEILPATRGMNGDSKLHHHHHH
>sp|AIM1|pS_ACC_2963: S415 on AIM1
GPGTKDHKLLEKEDSEAADsKSLVLENVTDTAQDIKLHHHHHH
>sp|AIM1|pS_ACC_2964: S417 on AIM1
GPGTHKLLEKEDSEAADSKsLVLENVTDTAQDIPTKLHHHHHH
>sp|AIM1|pS_ACC_2965: S456 on AIM1
GPGTPTAMPKPQHTFSDSQsPAESSPGPSLSLSAPKLHHHHHH
>sp|AIM1|pS_ACC_2966: S461 on AIM1
GPGTKPQHTFSDSQSPAESsPGPSLSLSAPAPGDVKLHHHHHH
>sp|AIM1|pS_ACC_2967: S484 on AIM1
GPGTSAPAPGDVPKDTCVQsPISSFPCTDLKVSENKLHHHHHH
>sp|AIM1|pS_ACC_2968: S529 on AIM1
GPGTKMPLLELGGETTPPLsTERSPEAVGSECPSRKLHHHHHH
>sp|AIM1|pS_ACC_2969: S533 on AIM1
GPGTLELGGETTPPLSTERsPEAVGSECPSRVLVQKLHHHHHH
>sp|AIM1|pS_ACC_2971: S617 on AIM1
GPGTLGNEHSHCTAELAAKsGPQVIPPASEKTLPIKLHHHHHH
>sp|AIM1|pS_ACC_2972: S709 on AIM1
GPGTSSDMEKFTEIIKQMDsAVCMPMKRKKARMPNKLHHHHHH
>sp|AIM1|pS_ACC_2974: S725 on AIM1
GPGTAVCMPMKRKKARMPNsPAPHFAMPPIHEDHLKLHHHHHH
>sp|AIM1|pS_ACC_2976: S764 on AIM1
GPGTFTFGLGKKKESQPEMsPALHLMQNLDTKSKLKLHHHHHH
>sp|AIM1|pS_ACC_2979: S827 on AIM1
GPGTNDKENRDVTNGGIKRsRLEKSALFSSLLSSLKLHHHHHH
>sp|AIM1|pS_ACC_2980: S832 on AIM1
GPGTRDVTNGGIKRSRLEKsALFSSLLSSLPQDKIKLHHHHHH
>sp|AIM1|pS_ACC_2981: S836 on AIM1
GPGTNGGIKRSRLEKSALFsSLLSSLPQDKIFSPSKLHHHHHH
>sp|AIM1|pS_ACC_2982: S837 on AIM1
GPGTGGIKRSRLEKSALFSsLLSSLPQDKIFSPSVKLHHHHHH
>sp|AIM1|pS_ACC_2983: S840 on AIM1
GPGTKRSRLEKSALFSSLLsSLPQDKIFSPSVTSVKLHHHHHH
>sp|AIM1|pS_ACC_2984: S841 on AIM1
GPGTRSRLEKSALFSSLLSsLPQDKIFSPSVTSVNKLHHHHHH
>sp|AIM1|pS_ACC_2985: S918 on AIM1
GPGTVFNFNSSSTSHSSLKsPSHMEKYPQKEKTKEKLHHHHHH
>sp|AIM1|pS_ACC_2986: S920 on AIM1
GPGTNFNSSSTSHSSLKSPsHMEKYPQKEKTKEDLKLHHHHHH
>sp|AIM1|pS_ACC_2987: S997 on AIM1
GPGTDFMGLFKSSRYDPSIsFSGMSLSDTMTLRGSKLHHHHHH
>sp|AIM1|pS_ACC_2952: S1012 on AIM1
GPGTSFSGMSLSDTMTLRGsVQNKLNPRPGKVVIYKLHHHHHH
>sp|AIM1L|pS_ACC_2988: S433 on AIM1L
GPGTEVRSLQAEGFNNHVLsVRIKGGIWVLCEHSDKLHHHHHH
>sp|AIM1Liso2|pS_ACC_2990: S17 on AIM1Liso2
GPGTEEAGGPMARAKARVVsATLTWRQRPPTQEEIKLHHHHHH
>sp|AIM1Liso2|pS_ACC_2994: S43 on AIM1Liso2
GPGTTQEEIKHGFHKVSLVsGAQMEAPQKEMFEFSKLHHHHHH
>sp|AIM1Liso2|pS_ACC_2989: S121 on AIM1Liso2
GPGTKEKRPEGRLKEAVDQsDGSRQAPRTEPPCVGKLHHHHHH
>sp|AIM1Liso2|pS_ACC_2991: S194 on AIM1Liso2
GPGTRTTTVVGGHVDRRMSsSVTVRPVSSGEALPRKLHHHHHH
>sp|AIM1Liso2|pS_ACC_2992: S224 on AIM1Liso2
GPGTRGRQVSRMVPPVVVGsPPGSPSRSQAVKVLSKLHHHHHH
>sp|AIM1Liso2|pS_ACC_2993: S363 on AIM1Liso2
GPGTQASVPSSPRLETHVPsPGLTHPAKQPVVPTHKLHHHHHH
>sp|AIM1Liso4|pS_ACC_2995: S200 on AIM1Liso4
GPGTSDDEKLQRRQEKAGPsPSRDLHPARPTQVSCKLHHHHHH
>sp|AIM1Liso4|pS_ACC_2996: S252 on AIM1Liso4
GPGTLELQGGSRPTSRLGGsLLFGSLVPTAKEASTKLHHHHHH
>sp|AIM2|pS_ACC_2997: S332 on AIM2
GPGTLSKNGEKLQLTSGVHsTIKVIKAKKKTKLHHHHHH
>sp|Aiolos|pS_ACC_3001: S57 on Aiolos
GPGTSGEGPANEDEDIGDDsMKVKDEYSERDENVLKLHHHHHH
>sp|Aiolos|pS_ACC_3002: S74 on Aiolos
GPGTKVKDEYSERDENVLKsEPMGNAEEPEIPYSYKLHHHHHH
>sp|Aiolos|pS_ACC_3003: S90 on Aiolos
GPGTEPMGNAEEPEIPYSYsREYNEYENIKLERHVKLHHHHHH
>sp|Aiolos|pS_ACC_2998: S115 on Aiolos
GPGTKLERHVVSFDSSRPTsGKMNCDVCGLSCISFKLHHHHHH
>sp|Aiolos|pS_ACC_2999: S261 on Aiolos
GPGTCKIGSERSLVLDRLAsNVAKRKSSMPQKFLGKLHHHHHH
>sp|Aiolos|pS_ACC_3000: S378 on Aiolos
GPGTSIHLPEKSVPSERGLsPNNSGHDSTDTDSNHKLHHHHHH
>sp|Aiolosiso15|pS_ACC_3004: S139 on Aiolosiso15
GPGTGLSCISFNVLMVHKRsHTVEKPYKCEFCGRSKLHHHHHH
>sp|AIP|pS_ACC_3010: S43 on AIP
GPGTFQDGTKATFHYRTLHsDDEGTVLDDSRARGKKLHHHHHH
>sp|AIP|pS_ACC_3011: S53 on AIP
GPGTYRTLHSDDEGTVLDDsRARGKPMELIIGKKFKLHHHHHH
>sp|AIP|pS_ACC_3005: S104 on AIP
GPGTLCDIKHVVLYPLVAKsLRNIAVGKDPLEGQRKLHHHHHH
>sp|AIP|pS_ACC_3006: S131 on AIP
GPGTEGQRHCCGVAQMREHsSLGHADLDALQQNPQKLHHHHHH
>sp|AIP|pS_ACC_3007: S132 on AIP
GPGTGQRHCCGVAQMREHSsLGHADLDALQQNPQPKLHHHHHH
>sp|AIP|pS_ACC_3008: S159 on AIP
GPGTNPQPLIFHMEMLKVEsPGTYQQDPWAMTDEEKLHHHHHH
>sp|AIP|pS_ACC_3009: S329 on AIP
GPGTRQKDEEDKARFRGIFsHKLHHHHHH
>sp|AIP1|pS_ACC_3014: S676 on AIP1
GPGTEVVDILKDCPIGSETsLIIHRGGFFSPWKTPKLHHHHHH
>sp|AIP1|pS_ACC_3012: S1001 on AIP1
GPGTMPHADIVKLIKDAGLsVTLRIIPQEELNSPTKLHHHHHH
>sp|AIP1|pS_ACC_3013: S1397 on AIP1
GPGTGPGAAPAFAGPGGGGsGALEAEGRAGARAGPKLHHHHHH
>sp|AIRE|pS_ACC_3015: S156 on AIRE
GPGTAAPAALTPRGTASPGsQLKAKPPKKPESSAEKLHHHHHH
>sp|AIRE|pS_ACC_3016: S187 on AIRE
GPGTQQRLPLGNGIQTMSAsVQRAVAMSSGDVPGAKLHHHHHH
>sp|AJAP1|pS_ACC_3019: S56 on AJAP1
GPGTCEALGPGPEFWLLPRsPPRPPRLWSFRSGQPKLHHHHHH
>sp|AJAP1|pS_ACC_3017: S129 on AJAP1
GPGTKAGLAKPPAAAKSSPsLASSSSSSSSAVAGGKLHHHHHH
>sp|AJAP1|pS_ACC_3018: S239 on AJAP1
GPGTTTATPMTLQTKGFTEsLDPRRRIPGGVSTTEKLHHHHHH
>sp|AK1|pS_ACC_3022: S19 on AK1
GPGTKLKKTKIIFVVGGPGsGKGTQCEKIVQKYGYKLHHHHHH
>sp|AK1|pS_ACC_3023: S38 on AK1
GPGTTQCEKIVQKYGYTHLsTGDLLRSEVSSGSARKLHHHHHH
>sp|AK1|pS_ACC_3020: S178 on AK1
GPGTFYEKRGIVRKVNAEGsVDSVFSQVCTHLDALKLHHHHHH
>sp|AK1|pS_ACC_3021: S181 on AK1
GPGTKRGIVRKVNAEGSVDsVFSQVCTHLDALKKLHHHHHH
>sp|AK2|pS_ACC_3028: S4 on AK2
GPGTMAPsVPAAEPEYPKGIRAVKLHHHHHH
>sp|AK2|pS_ACC_3029: S56 on AK2
GPGTVCHLATGDMLRAMVAsGSELGKKLKATMDAGKLHHHHHH
>sp|AK2|pS_ACC_3030: S58 on AK2
GPGTHLATGDMLRAMVASGsELGKKLKATMDAGKLKLHHHHHH
>sp|AK2|pS_ACC_3031: S75 on AK2
GPGTLGKKLKATMDAGKLVsDEMVVELIEKNLETPKLHHHHHH
>sp|AK2|pS_ACC_3024: S133 on AK2
GPGTRKEKLDSVIEFSIPDsLLIRRITGRLIHPKSKLHHHHHH
>sp|AK2|pS_ACC_3025: S148 on AK2
GPGTSLLIRRITGRLIHPKsGRSYHEEFNPPKEPMKLHHHHHH
>sp|AK2|pS_ACC_3026: S151 on AK2
GPGTIRRITGRLIHPKSGRsYHEEFNPPKEPMKDDKLHHHHHH
>sp|AK2|pS_ACC_3027: S176 on AK2
GPGTEPMKDDITGEPLIRRsDDNEKALKIRLQAYHKLHHHHHH
>sp|AK3L1|pS_ACC_3032: S219 on AK3L1
GPGTPYVYTLFSNKITPIQsKEAYKLHHHHHH
>sp|AK5|pS_ACC_3033: S143 on AK5
GPGTTRPRPKIILVIGGPGsGKGTQSLKIAERYGFKLHHHHHH
>sp|AK7|pS_ACC_3036: S98 on AK7
GPGTSKPDSPRPDFAVETYsAISREDLLMRLLECDKLHHHHHH
>sp|AK7|pS_ACC_3034: S153 on AK7
GPGTEEVSHFEKRKLFILLsTVMTWARSKALDPEDKLHHHHHH
>sp|AK7|pS_ACC_3035: S161 on AK7
GPGTRKLFILLSTVMTWARsKALDPEDSEVPFTEEKLHHHHHH
>sp|AKAP1|pS_ACC_3065: S69 on AKAP1
GPGTIKEPLPVEDVCPKVVsTPPSVTEPPEKELSTKLHHHHHH
>sp|AKAP1|pS_ACC_3066: S73 on AKAP1
GPGTLPVEDVCPKVVSTPPsVTEPPEKELSTVSKLKLHHHHHH
>sp|AKAP1|pS_ACC_3037: S105 on AKAP1
GPGTAEPPALLQTHPPCRRsESSGILPNTTDMRLRKLHHHHHH
>sp|AKAP1|pS_ACC_3038: S107 on AKAP1
GPGTPPALLQTHPPCRRSEsSGILPNTTDMRLRPGKLHHHHHH
>sp|AKAP1|pS_ACC_3039: S108 on AKAP1
GPGTPALLQTHPPCRRSESsGILPNTTDMRLRPGTKLHHHHHH
>sp|AKAP1|pS_ACC_3040: S128 on AKAP1
GPGTNTTDMRLRPGTRRDDsTKLELALTGGEAKSIKLHHHHHH
>sp|AKAP1|pS_ACC_3041: S142 on AKAP1
GPGTDSTKLELALTGGEAKsIPLECPLSSPKGVLFKLHHHHHH
>sp|AKAP1|pS_ACC_3042: S150 on AKAP1
GPGTLTGGEAKSIPLECPLsSPKGVLFSSKSAEVCKLHHHHHH
>sp|AKAP1|pS_ACC_3043: S151 on AKAP1
GPGTTGGEAKSIPLECPLSsPKGVLFSSKSAEVCKKLHHHHHH
>sp|AKAP1|pS_ACC_3044: S158 on AKAP1
GPGTIPLECPLSSPKGVLFsSKSAEVCKQDSPFSRKLHHHHHH
>sp|AKAP1|pS_ACC_3045: S159 on AKAP1
GPGTPLECPLSSPKGVLFSsKSAEVCKQDSPFSRVKLHHHHHH
>sp|AKAP1|pS_ACC_3046: S161 on AKAP1
GPGTECPLSSPKGVLFSSKsAEVCKQDSPFSRVPRKLHHHHHH
>sp|AKAP1|pS_ACC_3047: S169 on AKAP1
GPGTGVLFSSKSAEVCKQDsPFSRVPRKVQPGYPVKLHHHHHH
>sp|AKAP1|pS_ACC_3048: S231 on AKAP1
GPGTEEALLSREHVLELENsKGPSLASLEGEEDKGKLHHHHHH
>sp|AKAP1|pS_ACC_3049: S238 on AKAP1
GPGTEHVLELENSKGPSLAsLEGEEDKGKSSSSQVKLHHHHHH
>sp|AKAP1|pS_ACC_3050: S309 on AKAP1
GPGTKAQDRGVEGELGNEEsLDRNEEGLDRNEEGLKLHHHHHH
>sp|AKAP1|pS_ACC_3051: S330 on AKAP1
GPGTEGLDRNEEGLDRNEEsLDRNEEGLDRNEEIKKLHHHHHH
>sp|AKAP1|pS_ACC_3052: S353 on AKAP1
GPGTLDRNEEIKRAAFQIIsQVISEATEQVLATTVKLHHHHHH
>sp|AKAP1|pS_ACC_3053: S357 on AKAP1
GPGTEEIKRAAFQIISQVIsEATEQVLATTVGKVAKLHHHHHH
>sp|AKAP1|pS_ACC_3054: S429 on AKAP1
GPGTPPDAGLPLPGLPAEGsPPPKTYVSCLKSLLSKLHHHHHH
>sp|AKAP1|pS_ACC_3055: S441 on AKAP1
GPGTAEGSPPPKTYVSCLKsLLSSPTKDSKPNISAKLHHHHHH
>sp|AKAP1|pS_ACC_3056: S444 on AKAP1
GPGTSPPPKTYVSCLKSLLsSPTKDSKPNISAHHIKLHHHHHH
>sp|AKAP1|pS_ACC_3057: S445 on AKAP1
GPGTPPPKTYVSCLKSLLSsPTKDSKPNISAHHISKLHHHHHH
>sp|AKAP1|pS_ACC_3058: S573 on AKAP1
GPGTEDGWTMDAEADHSGGsDRNSMDSVDSCCSLKKLHHHHHH
>sp|AKAP1|pS_ACC_3059: S577 on AKAP1
GPGTTMDAEADHSGGSDRNsMDSVDSCCSLKKTESKLHHHHHH
>sp|AKAP1|pS_ACC_3060: S580 on AKAP1
GPGTAEADHSGGSDRNSMDsVDSCCSLKKTESFQNKLHHHHHH
>sp|AKAP1|pS_ACC_3061: S583 on AKAP1
GPGTDHSGGSDRNSMDSVDsCCSLKKTESFQNAQAKLHHHHHH
>sp|AKAP1|pS_ACC_3062: S586 on AKAP1
GPGTGGSDRNSMDSVDSCCsLKKTESFQNAQAGSNKLHHHHHH
>sp|AKAP1|pS_ACC_3063: S592 on AKAP1
GPGTSMDSVDSCCSLKKTEsFQNAQAGSNPKKVDLKLHHHHHH
>sp|AKAP1|pS_ACC_3064: S600 on AKAP1
GPGTCSLKKTESFQNAQAGsNPKKVDLIIWEIEVPKLHHHHHH
>sp|AKAP1|pS_ACC_3067: S902 on AKAP1
GPGTLVERGLAQWVDSYYTsLKLHHHHHH
>sp|AKAP10|pS_ACC_3071: S24 on AKAP10
GPGTRQSPRTLRPDPGPAMsFFRRKVKGKEQEKTSKLHHHHHH
>sp|AKAP10|pS_ACC_3076: S47 on AKAP10
GPGTGKEQEKTSDVKSIKAsISVHSPQKSTKNHALKLHHHHHH
>sp|AKAP10|pS_ACC_3077: S52 on AKAP10
GPGTKTSDVKSIKASISVHsPQKSTKNHALLEAAGKLHHHHHH
>sp|AKAP10|pS_ACC_3078: S56 on AKAP10
GPGTVKSIKASISVHSPQKsTKNHALLEAAGPSHVKLHHHHHH
>sp|AKAP10|pS_ACC_3079: S96 on AKAP10
GPGTDSFSSSRTATLKKQPsHMEAAHFGDLGRSCLKLHHHHHH
>sp|AKAP10|pS_ACC_3068: S187 on AKAP10
GPGTHSLNTVKQSSLAEPVsPSKKHETTASFLTDSKLHHHHHH
>sp|AKAP10|pS_ACC_3069: S189 on AKAP10
GPGTLNTVKQSSLAEPVSPsKKHETTASFLTDSLDKLHHHHHH
>sp|AKAP10|pS_ACC_3070: S202 on AKAP10
GPGTSPSKKHETTASFLTDsLDKRLEDSGSAQLFMKLHHHHHH
>sp|AKAP10|pS_ACC_3072: S267 on AKAP10
GPGTMARAGTHQVSMETQEsSSTLTVASRNSPASPKLHHHHHH
>sp|AKAP10|pS_ACC_3073: S269 on AKAP10
GPGTRAGTHQVSMETQESSsTLTVASRNSPASPLKKLHHHHHH
>sp|AKAP10|pS_ACC_3074: S278 on AKAP10
GPGTETQESSSTLTVASRNsPASPLKELSGKLMKSKLHHHHHH
>sp|AKAP10|pS_ACC_3075: S281 on AKAP10
GPGTESSSTLTVASRNSPAsPLKELSGKLMKSIEQKLHHHHHH
>sp|AKAP11|pS_ACC_3098: S18 on AKAP11
GPGTTFRNNHMKTKASVRKsFSEDVFQSVKSLLQSKLHHHHHH
>sp|AKAP11|pS_ACC_3099: S20 on AKAP11
GPGTRNNHMKTKASVRKSFsEDVFQSVKSLLQSQKKLHHHHHH
>sp|AKAP11|pS_ACC_3088: S133 on AKAP11
GPGTSHPSGMLCVMRVSPTsPRLRIDFIFSLLSKYKLHHHHHH
>sp|AKAP11|pS_ACC_3100: S239 on AKAP11
GPGTTGHHLETHDLKILISsGQQKSLAKPSTSSVNKLHHHHHH
>sp|AKAP11|pS_ACC_3101: S273 on AKAP11
GPGTHKELPSVKTSVTTSIsEPWTQRSFYRSSNASKLHHHHHH
>sp|AKAP11|pS_ACC_3102: S285 on AKAP11
GPGTTSISEPWTQRSFYRSsNASDKDSDLQKTFFSKLHHHHHH
>sp|AKAP11|pS_ACC_3103: S288 on AKAP11
GPGTSEPWTQRSFYRSSNAsDKDSDLQKTFFSSSPKLHHHHHH
>sp|AKAP11|pS_ACC_3104: S328 on AKAP11
GPGTSPSPVIFLDEEGYQKsLKAKLELPKIPVMKDKLHHHHHH
>sp|AKAP11|pS_ACC_3105: S422 on AKAP11
GPGTALPANVRKPTPRKPEsPYGNLCDAPDSPRPVKLHHHHHH
>sp|AKAP11|pS_ACC_3106: S433 on AKAP11
GPGTRKPESPYGNLCDAPDsPRPVKASREDSGLFSKLHHHHHH
>sp|AKAP11|pS_ACC_3107: S440 on AKAP11
GPGTGNLCDAPDSPRPVKAsREDSGLFSPIRSSAFKLHHHHHH
>sp|AKAP11|pS_ACC_3108: S444 on AKAP11
GPGTDAPDSPRPVKASREDsGLFSPIRSSAFSPLGKLHHHHHH
>sp|AKAP11|pS_ACC_3109: S448 on AKAP11
GPGTSPRPVKASREDSGLFsPIRSSAFSPLGGCTPKLHHHHHH
>sp|AKAP11|pS_ACC_3110: S456 on AKAP11
GPGTREDSGLFSPIRSSAFsPLGGCTPAECFCQTDKLHHHHHH
>sp|AKAP11|pS_ACC_3111: S502 on AKAP11
GPGTTYEDYAKSISCEVLGsVLRTHHTNTLSNINSKLHHHHHH
>sp|AKAP11|pS_ACC_3112: S606 on AKAP11
GPGTVLQMAFDELRRQRAFsLKERAISGLANFLVSKLHHHHHH
>sp|AKAP11|pS_ACC_3113: S621 on AKAP11
GPGTSLKERAISGLANFLVsEALSNALKDLQYVKKKLHHHHHH
>sp|AKAP11|pS_ACC_3114: S673 on AKAP11
GPGTGIMEVCQFSYPQTPAsPQCGSFDFEDKVVKLKLHHHHHH
>sp|AKAP11|pS_ACC_3115: S919 on AKAP11
GPGTTDYLTKSLKEKTPPFsHCDQAVLQCSEASSNKLHHHHHH
>sp|AKAP11|pS_ACC_3116: S985 on AKAP11
GPGTSLPVSGEESQLTPEKsPKFPDSQNQLTHCSLKLHHHHHH
>sp|AKAP11|pS_ACC_3080: S1013 on AKAP11
GPGTCSLSAAKDCVPECKVsMVHGSSLETLPSCPAKLHHHHHH
>sp|AKAP11|pS_ACC_3081: S1018 on AKAP11
GPGTAKDCVPECKVSMVHGsSLETLPSCPAVTGQKKLHHHHHH
>sp|AKAP11|pS_ACC_3082: S1103 on AKAP11
GPGTKQKVRDRNVIPDTPPsTPLVPSRASSEWDIKKLHHHHHH
>sp|AKAP11|pS_ACC_3083: S1169 on AKAP11
GPGTQNTIEKEEFMLKLMRsLSEEVESSESGELPEKLHHHHHH
>sp|AKAP11|pS_ACC_3084: S1171 on AKAP11
GPGTTIEKEEFMLKLMRSLsEEVESSESGELPEVDKLHHHHHH
>sp|AKAP11|pS_ACC_3085: S1176 on AKAP11
GPGTEFMLKLMRSLSEEVEsSESGELPEVDVKSEHKLHHHHHH
>sp|AKAP11|pS_ACC_3086: S1240 on AKAP11
GPGTEPKVKNPCLNVQSQRsVSPTFLNPSDENLKTKLHHHHHH
>sp|AKAP11|pS_ACC_3087: S1242 on AKAP11
GPGTKVKNPCLNVQSQRSVsPTFLNPSDENLKTLCKLHHHHHH
>sp|AKAP11|pS_ACC_3089: S1337 on AKAP11
GPGTLPPSSCMSGLMYKYPsCESVTDEYAGHLIQIKLHHHHHH
>sp|AKAP11|pS_ACC_3090: S1340 on AKAP11
GPGTSSCMSGLMYKYPSCEsVTDEYAGHLIQILKQKLHHHHHH
>sp|AKAP11|pS_ACC_3091: S1476 on AKAP11
GPGTLVHSITKDAKEELTAsLVGLPKSLTDSCLFEKLHHHHHH
>sp|AKAP11|pS_ACC_3092: S1493 on AKAP11
GPGTVGLPKSLTDSCLFEKsGYEEDNECHVTPELPKLHHHHHH
>sp|AKAP11|pS_ACC_3093: S1523 on AKAP11
GPGTPKSLQPSSQNHRFYHsTGSLNGYGCGDNVVQKLHHHHHH
>sp|AKAP11|pS_ACC_3094: S1526 on AKAP11
GPGTLQPSSQNHRFYHSTGsLNGYGCGDNVVQAVEKLHHHHHH
>sp|AKAP11|pS_ACC_3095: S1569 on AKAP11
GPGTLTLGSTVFRVSETTKsADRVTYAEKLSPLTGKLHHHHHH
>sp|AKAP11|pS_ACC_3096: S1580 on AKAP11
GPGTETTKSADRVTYAEKLsPLTGQACRYCDLKELKLHHHHHH
>sp|AKAP11|pS_ACC_3097: S1737 on AKAP11
GPGTQQMNLSIGDDSTGSWsNLSFEDEHQDESSSFKLHHHHHH
>sp|AKAP12|pS_ACC_3179: S75 on AKAP12
GPGTGQLSTINGVAEQDELsLQEGDLNGQKGALNGKLHHHHHH
>sp|AKAP12|pS_ACC_3191: S96 on AKAP12
GPGTLNGQKGALNGQGALNsQEEEEVIVTEVGQRDKLHHHHHH
>sp|AKAP12|pS_ACC_3120: S116 on AKAP12
GPGTEVIVTEVGQRDSEDVsKRDSDKEMATKSAVVKLHHHHHH
>sp|AKAP12|pS_ACC_3121: S120 on AKAP12
GPGTTEVGQRDSEDVSKRDsDKEMATKSAVVHDITKLHHHHHH
>sp|AKAP12|pS_ACC_3131: S154 on AKAP12
GPGTQEETPEIIEQIPSSEsNLEELTQPTESQANDKLHHHHHH
>sp|AKAP12|pS_ACC_3141: S235 on AKAP12
GPGTLGAGEAASKESEPKQsTEKPEETLKREQSHAKLHHHHHH
>sp|AKAP12|pS_ACC_3142: S248 on AKAP12
GPGTKQSTEKPEETLKREQsHAEISPPAESGQAVEKLHHHHHH
>sp|AKAP12|pS_ACC_3143: S253 on AKAP12
GPGTKPEETLKREQSHAEIsPPAESGQAVEECKEEKLHHHHHH
>sp|AKAP12|pS_ACC_3144: S280 on AKAP12
GPGTCKEEGEEKQEKEPSKsAESPTSPVTSETGSTKLHHHHHH
>sp|AKAP12|pS_ACC_3145: S283 on AKAP12
GPGTEGEEKQEKEPSKSAEsPTSPVTSETGSTFKKKLHHHHHH
>sp|AKAP12|pS_ACC_3146: S286 on AKAP12
GPGTEKQEKEPSKSAESPTsPVTSETGSTFKKFFTKLHHHHHH
>sp|AKAP12|pS_ACC_3147: S290 on AKAP12
GPGTKEPSKSAESPTSPVTsETGSTFKKFFTQGWAKLHHHHHH
>sp|AKAP12|pS_ACC_3148: S312 on AKAP12
GPGTKKFFTQGWAGWRKKTsFRKPKEDEVEASEKKKLHHHHHH
>sp|AKAP12|pS_ACC_3149: S364 on AKAP12
GPGTKLTASEQAHPQEPAEsAHEPRLSAEYEKVELKLHHHHHH
>sp|AKAP12|pS_ACC_3150: S371 on AKAP12
GPGTAHPQEPAESAHEPRLsAEYEKVELPSEEQVSKLHHHHHH
>sp|AKAP12|pS_ACC_3151: S381 on AKAP12
GPGTHEPRLSAEYEKVELPsEEQVSGSQGPSEEKPKLHHHHHH
>sp|AKAP12|pS_ACC_3152: S386 on AKAP12
GPGTSAEYEKVELPSEEQVsGSQGPSEEKPAPLATKLHHHHHH
>sp|AKAP12|pS_ACC_3153: S388 on AKAP12
GPGTEYEKVELPSEEQVSGsQGPSEEKPAPLATEVKLHHHHHH
>sp|AKAP12|pS_ACC_3154: S392 on AKAP12
GPGTVELPSEEQVSGSQGPsEEKPAPLATEVFDEKKLHHHHHH
>sp|AKAP12|pS_ACC_3155: S472 on AKAP12
GPGTAEPAKELVKLKETCVsGEDPTQGADLSPDEKKLHHHHHH
>sp|AKAP12|pS_ACC_3156: S483 on AKAP12
GPGTETCVSGEDPTQGADLsPDEKVLSKPPEGVVSKLHHHHHH
>sp|AKAP12|pS_ACC_3157: S505 on AKAP12
GPGTSKPPEGVVSEVEMLSsQERMKVQGSPLKKLFKLHHHHHH
>sp|AKAP12|pS_ACC_3158: S514 on AKAP12
GPGTEVEMLSSQERMKVQGsPLKKLFTSTGLKKLSKLHHHHHH
>sp|AKAP12|pS_ACC_3159: S529 on AKAP12
GPGTSPLKKLFTSTGLKKLsGKKQKGKRGGGDEESKLHHHHHH
>sp|AKAP12|pS_ACC_3160: S544 on AKAP12
GPGTSGKKQKGKRGGGDEEsGEHTQVPADSPDSQEKLHHHHHH
>sp|AKAP12|pS_ACC_3161: S554 on AKAP12
GPGTGGDEESGEHTQVPADsPDSQEEQKGESSASSKLHHHHHH
>sp|AKAP12|pS_ACC_3162: S557 on AKAP12
GPGTEESGEHTQVPADSPDsQEEQKGESSASSPEEKLHHHHHH
>sp|AKAP12|pS_ACC_3163: S566 on AKAP12
GPGTPADSPDSQEEQKGESsASSPEEPEEITCLEKKLHHHHHH
>sp|AKAP12|pS_ACC_3164: S568 on AKAP12
GPGTDSPDSQEEQKGESSAsSPEEPEEITCLEKGLKLHHHHHH
>sp|AKAP12|pS_ACC_3165: S598 on AKAP12
GPGTLAEVQQDGEAEEGATsDGEKKREGVTPWASFKLHHHHHH
>sp|AKAP12|pS_ACC_3166: S612 on AKAP12
GPGTTSDGEKKREGVTPWAsFKKMVTPKKRVRRPSKLHHHHHH
>sp|AKAP12|pS_ACC_3167: S627 on AKAP12
GPGTSFKKMVTPKKRVRRPsESDKEDELDKVKSATKLHHHHHH
>sp|AKAP12|pS_ACC_3168: S629 on AKAP12
GPGTKKMVTPKKRVRRPSEsDKEDELDKVKSATLSKLHHHHHH
>sp|AKAP12|pS_ACC_3169: S640 on AKAP12
GPGTRPSESDKEDELDKVKsATLSSTESTASEMQEKLHHHHHH
>sp|AKAP12|pS_ACC_3170: S644 on AKAP12
GPGTSDKEDELDKVKSATLsSTESTASEMQEEMKGKLHHHHHH
>sp|AKAP12|pS_ACC_3171: S645 on AKAP12
GPGTDKEDELDKVKSATLSsTESTASEMQEEMKGSKLHHHHHH
>sp|AKAP12|pS_ACC_3172: S648 on AKAP12
GPGTDELDKVKSATLSSTEsTASEMQEEMKGSVEEKLHHHHHH
>sp|AKAP12|pS_ACC_3173: S651 on AKAP12
GPGTDKVKSATLSSTESTAsEMQEEMKGSVEEPKPKLHHHHHH
>sp|AKAP12|pS_ACC_3174: S687 on AKAP12
GPGTKVDTSVSWEALICVGsSKKRARRGSSSDEEGKLHHHHHH
>sp|AKAP12|pS_ACC_3175: S696 on AKAP12
GPGTALICVGSSKKRARRGsSSDEEGGPKAMGGDHKLHHHHHH
>sp|AKAP12|pS_ACC_3176: S697 on AKAP12
GPGTLICVGSSKKRARRGSsSDEEGGPKAMGGDHQKLHHHHHH
>sp|AKAP12|pS_ACC_3177: S698 on AKAP12
GPGTICVGSSKKRARRGSSsDEEGGPKAMGGDHQKKLHHHHHH
>sp|AKAP12|pS_ACC_3178: S732 on AKAP12
GPGTAGKDKETGTDGILAGsQEHDPGQGSSSPEQAKLHHHHHH
>sp|AKAP12|pS_ACC_3180: S761 on AKAP12
GPGTQAGSPTEGEGVSTWEsFKRLVTPRKKSKSKLKLHHHHHH
>sp|AKAP12|pS_ACC_3181: S780 on AKAP12
GPGTLVTPRKKSKSKLEEKsEDSIAGSGVEHSTPDKLHHHHHH
>sp|AKAP12|pS_ACC_3182: S783 on AKAP12
GPGTPRKKSKSKLEEKSEDsIAGSGVEHSTPDTEPKLHHHHHH
>sp|AKAP12|pS_ACC_3183: S787 on AKAP12
GPGTSKSKLEEKSEDSIAGsGVEHSTPDTEPGKEEKLHHHHHH
>sp|AKAP12|pS_ACC_3184: S792 on AKAP12
GPGTEEKSEDSIAGSGVEHsTPDTEPGKEESWVSIKLHHHHHH
>sp|AKAP12|pS_ACC_3185: S803 on AKAP12
GPGTGVEHSTPDTEPGKEEsWVSIKKFIPGRRKKRKLHHHHHH
>sp|AKAP12|pS_ACC_3186: S806 on AKAP12
GPGTHSTPDTEPGKEESWVsIKKFIPGRRKKRPDGKLHHHHHH
>sp|AKAP12|pS_ACC_3187: S868 on AKAP12
GPGTDAVEREKMEAQQAQKsAEQPEQKAATEVSKEKLHHHHHH
>sp|AKAP12|pS_ACC_3188: S881 on AKAP12
GPGTQKSAEQPEQKAATEVsKELSESQVHMMAAAVKLHHHHHH
>sp|AKAP12|pS_ACC_3189: S887 on AKAP12
GPGTPEQKAATEVSKELSEsQVHMMAAAVADGTRAKLHHHHHH
>sp|AKAP12|pS_ACC_3190: S910 on AKAP12
GPGTAVADGTRAATIIEERsPSWISASVTEPLEQVKLHHHHHH
>sp|AKAP12|pS_ACC_3117: S1012 on AKAP12
GPGTEETTEMVSAVSQLTDsPDTTEEATPVQEVEGKLHHHHHH
>sp|AKAP12|pS_ACC_3118: S1054 on AKAP12
GPGTTQEVLQAVAEKVKEEsQLPGTGGPEDVLQPVKLHHHHHH
>sp|AKAP12|pS_ACC_3119: S1119 on AKAP12
GPGTEPFTQGKVVGQTTPEsFEKAPQVTESIESSEKLHHHHHH
>sp|AKAP12|pS_ACC_3122: S1251 on AKAP12
GPGTQSKMEDTLEHTDKEVsVETVSILSKTEGTQEKLHHHHHH
>sp|AKAP12|pS_ACC_3123: S1256 on AKAP12
GPGTDTLEHTDKEVSVETVsILSKTEGTQEADQYAKLHHHHHH
>sp|AKAP12|pS_ACC_3124: S1324 on AKAP12
GPGTTEEAECKKDDALELQsHAKSPPSPVEREMVVKLHHHHHH
>sp|AKAP12|pS_ACC_3125: S1328 on AKAP12
GPGTECKKDDALELQSHAKsPPSPVEREMVVQVERKLHHHHHH
>sp|AKAP12|pS_ACC_3126: S1331 on AKAP12
GPGTKDDALELQSHAKSPPsPVEREMVVQVEREKTKLHHHHHH
>sp|AKAP12|pS_ACC_3127: S1390 on AKAP12
GPGTLQTVNVPIIDGAKEVsSLEGSPPPCLGQEEAKLHHHHHH
>sp|AKAP12|pS_ACC_3128: S1391 on AKAP12
GPGTQTVNVPIIDGAKEVSsLEGSPPPCLGQEEAVKLHHHHHH
>sp|AKAP12|pS_ACC_3129: S1395 on AKAP12
GPGTVPIIDGAKEVSSLEGsPPPCLGQEEAVCTKIKLHHHHHH
>sp|AKAP12|pS_ACC_3130: S1498 on AKAP12
GPGTSTPVIVSATTKKGLSsDLEGEKTTSLKWKSDKLHHHHHH
>sp|AKAP12|pS_ACC_3132: S1587 on AKAP12
GPGTLTSELQTQAHVIKADsQDAGQETEKEGEEPQKLHHHHHH
>sp|AKAP12|pS_ACC_3133: S1628 on AKAP12
GPGTSAKEESESTAVGQAHsDISKDMSEASEKTMTKLHHHHHH
>sp|AKAP12|pS_ACC_3134: S1631 on AKAP12
GPGTEESESTAVGQAHSDIsKDMSEASEKTMTVEVKLHHHHHH
>sp|AKAP12|pS_ACC_3135: S1635 on AKAP12
GPGTSTAVGQAHSDISKDMsEASEKTMTVEVEGSTKLHHHHHH
>sp|AKAP12|pS_ACC_3136: S1674 on AKAP12
GPGTVVLPSEEEGGGAGTKsVPEDDGHALLAERIEKLHHHHHH
>sp|AKAP12|pS_ACC_3137: S1691 on AKAP12
GPGTPEDDGHALLAERIEKsLVEPKEDEKGDDVDDKLHHHHHH
>sp|AKAP12|pS_ACC_3138: S1712 on AKAP12
GPGTEDEKGDDVDDPENQNsALADTDASGGLTKESKLHHHHHH
>sp|AKAP12|pS_ACC_3139: S1720 on AKAP12
GPGTDDPENQNSALADTDAsGGLTKESPDTNGPKQKLHHHHHH
>sp|AKAP12|pS_ACC_3140: S1727 on AKAP12
GPGTSALADTDASGGLTKEsPDTNGPKQKEKEDAQKLHHHHHH
>sp|AKAP13|pS_ACC_3253: S345 on AKAP13
GPGTLSSSEETESTQCCPGsPVAQTESPCDLSSIVKLHHHHHH
>sp|AKAP13|pS_ACC_3254: S395 on AKAP13
GPGTGEEVEPAPIVDSGTVsDQDSCLQSLPDCGVKKLHHHHHH
>sp|AKAP13|pS_ACC_3255: S399 on AKAP13
GPGTEPAPIVDSGTVSDQDsCLQSLPDCGVKGTEGKLHHHHHH
>sp|AKAP13|pS_ACC_3256: S586 on AKAP13
GPGTSRSREESADAPVDQNsVVIPAAAKDKISDGLKLHHHHHH
>sp|AKAP13|pS_ACC_3257: S688 on AKAP13
GPGTTSSGDLVAKLCDNIVsESESTTARQPSSQDPKLHHHHHH
>sp|AKAP13|pS_ACC_3258: S692 on AKAP13
GPGTDLVAKLCDNIVSESEsTTARQPSSQDPPDASKLHHHHHH
>sp|AKAP13|pS_ACC_3259: S786 on AKAP13
GPGTKELVPDQAVISDSTFsLANSPGSESVTKDDAKLHHHHHH
>sp|AKAP13|pS_ACC_3260: S790 on AKAP13
GPGTPDQAVISDSTFSLANsPGSESVTKDDALSFVKLHHHHHH
>sp|AKAP13|pS_ACC_3261: S795 on AKAP13
GPGTISDSTFSLANSPGSEsVTKDDALSFVPSQKEKLHHHHHH
>sp|AKAP13|pS_ACC_3262: S981 on AKAP13
GPGTKSISADCAKDKALQLsNSPGASSAFLKAETEKLHHHHHH
>sp|AKAP13|pS_ACC_3263: S983 on AKAP13
GPGTISADCAKDKALQLSNsPGASSAFLKAETEHNKLHHHHHH
>sp|AKAP13|pS_ACC_3264: S987 on AKAP13
GPGTCAKDKALQLSNSPGAsSAFLKAETEHNKEVAKLHHHHHH
>sp|AKAP13|pS_ACC_3265: S988 on AKAP13
GPGTAKDKALQLSNSPGASsAFLKAETEHNKEVAPKLHHHHHH
>sp|AKAP13|pS_ACC_3192: S1123 on AKAP13
GPGTISHNTQDILIPNVLLsQEKNAVLGLPVALQDKLHHHHHH
>sp|AKAP13|pS_ACC_3193: S1226 on AKAP13
GPGTGVREVMRAPPSGRERsTPSLPCMVSAQDAPLKLHHHHHH
>sp|AKAP13|pS_ACC_3194: S1229 on AKAP13
GPGTEVMRAPPSGRERSTPsLPCMVSAQDAPLPKGKLHHHHHH
>sp|AKAP13|pS_ACC_3195: S1282 on AKAP13
GPGTGALLTEGEACHMSLSsPELGPLTKGLESAFTKLHHHHHH
>sp|AKAP13|pS_ACC_3196: S1411 on AKAP13
GPGTIEPCPDAASLLASKQsPECENFLDVGLGRECKLHHHHHH
>sp|AKAP13|pS_ACC_3197: S1489 on AKAP13
GPGTSTDDTASLDRHSSHGsDVSLSQILKPNRSRDKLHHHHHH
>sp|AKAP13|pS_ACC_3198: S1492 on AKAP13
GPGTDTASLDRHSSHGSDVsLSQILKPNRSRDRQSKLHHHHHH
>sp|AKAP13|pS_ACC_3199: S1507 on AKAP13
GPGTSLSQILKPNRSRDRQsLDGFYSHGMGAEGREKLHHHHHH
>sp|AKAP13|pS_ACC_3200: S1540 on AKAP13
GPGTSEPADPGDVEEEEMDsITEVPANCSVLRSSMKLHHHHHH
>sp|AKAP13|pS_ACC_3201: S1557 on AKAP13
GPGTTEVPANCSVLRSSMRsLSPFRRHSWGPGKNAKLHHHHHH
>sp|AKAP13|pS_ACC_3202: S1559 on AKAP13
GPGTVPANCSVLRSSMRSLsPFRRHSWGPGKNAASKLHHHHHH
>sp|AKAP13|pS_ACC_3203: S1565 on AKAP13
GPGTVLRSSMRSLSPFRRHsWGPGKNAASDAEMNHKLHHHHHH
>sp|AKAP13|pS_ACC_3204: S1600 on AKAP13
GPGTRVLGDVVRRPPIHRRsFSLEGLTGGAGVGNKKLHHHHHH
>sp|AKAP13|pS_ACC_3205: S1602 on AKAP13
GPGTLGDVVRRPPIHRRSFsLEGLTGGAGVGNKPSKLHHHHHH
>sp|AKAP13|pS_ACC_3206: S1642 on AKAP13
GPGTAEELRHPFSGEERVDsLVSLSEEDLESDQREKLHHHHHH
>sp|AKAP13|pS_ACC_3207: S1645 on AKAP13
GPGTLRHPFSGEERVDSLVsLSEEDLESDQREHRMKLHHHHHH
>sp|AKAP13|pS_ACC_3208: S1647 on AKAP13
GPGTHPFSGEERVDSLVSLsEEDLESDQREHRMFDKLHHHHHH
>sp|AKAP13|pS_ACC_3209: S1679 on AKAP13
GPGTQICHRSKQQGFNYCTsAISSPLTKSISLMTIKLHHHHHH
>sp|AKAP13|pS_ACC_3210: S1683 on AKAP13
GPGTRSKQQGFNYCTSAISsPLTKSISLMTISHPGKLHHHHHH
>sp|AKAP13|pS_ACC_3211: S1731 on AKAP13
GPGTLTESITEENYNFLPHsPSKKDSEWKSGTKVSKLHHHHHH
>sp|AKAP13|pS_ACC_3212: S1746 on AKAP13
GPGTSPSKKDSEWKSGTKVsRTFSYIKNKMSSSKKKLHHHHHH
>sp|AKAP13|pS_ACC_3213: S1750 on AKAP13
GPGTKDSEWKSGTKVSRTFsYIKNKMSSSKKSKEKKLHHHHHH
>sp|AKAP13|pS_ACC_3214: S1837 on AKAP13
GPGTNCSAFVHKGCRESLAsCAKVKMKQPKGSLQAKLHHHHHH
>sp|AKAP13|pS_ACC_3215: S1876 on AKAP13
GPGTVIMRNKPSQPKERPRsAVLLVDETATTPIFAKLHHHHHH
>sp|AKAP13|pS_ACC_3216: S1895 on AKAP13
GPGTLVDETATTPIFANRRsQQSVSLSKSVSIQNIKLHHHHHH
>sp|AKAP13|pS_ACC_3217: S1900 on AKAP13
GPGTATTPIFANRRSQQSVsLSKSVSIQNITGVGNKLHHHHHH
>sp|AKAP13|pS_ACC_3218: S1902 on AKAP13
GPGTTPIFANRRSQQSVSLsKSVSIQNITGVGNDEKLHHHHHH
>sp|AKAP13|pS_ACC_3219: S1904 on AKAP13
GPGTIFANRRSQQSVSLSKsVSIQNITGVGNDENMKLHHHHHH
>sp|AKAP13|pS_ACC_3220: S1906 on AKAP13
GPGTANRRSQQSVSLSKSVsIQNITGVGNDENMSNKLHHHHHH
>sp|AKAP13|pS_ACC_3221: S1929 on AKAP13
GPGTGNDENMSNTWKFLSHsTDSLNKISKVNESTEKLHHHHHH
>sp|AKAP13|pS_ACC_3222: S1932 on AKAP13
GPGTENMSNTWKFLSHSTDsLNKISKVNESTESLTKLHHHHHH
>sp|AKAP13|pS_ACC_3223: S2212 on AKAP13
GPGTKKVRLNEIYTKTDSKsIMRMKSGQMFAKEDLKLHHHHHH
>sp|AKAP13|pS_ACC_3224: S2273 on AKAP13
GPGTILVFLQEKDQKYIFAsLDQKSTVISLKKLIVKLHHHHHH
>sp|AKAP13|pS_ACC_3225: S2278 on AKAP13
GPGTQEKDQKYIFASLDQKsTVISLKKLIVREVAHKLHHHHHH
>sp|AKAP13|pS_ACC_3226: S2345 on AKAP13
GPGTDTINTLNRDEDEGIPsENEEEKKMLDTRAREKLHHHHHH
>sp|AKAP13|pS_ACC_3227: S2390 on AKAP13
GPGTLLEEKEMIFRDMAECsTPLPEDCSPTHSPRVKLHHHHHH
>sp|AKAP13|pS_ACC_3228: S2398 on AKAP13
GPGTFRDMAECSTPLPEDCsPTHSPRVLFRSNTEEKLHHHHHH
>sp|AKAP13|pS_ACC_3229: S2402 on AKAP13
GPGTAECSTPLPEDCSPTHsPRVLFRSNTEEALKGKLHHHHHH
>sp|AKAP13|pS_ACC_3230: S2409 on AKAP13
GPGTPEDCSPTHSPRVLFRsNTEEALKGGPLMKSAKLHHHHHH
>sp|AKAP13|pS_ACC_3231: S2460 on AKAP13
GPGTPTVSSPIEQDVVGPVsLPRRAETFGGFDSHQKLHHHHHH
>sp|AKAP13|pS_ACC_3232: S2473 on AKAP13
GPGTPVSLPRRAETFGGFDsHQMNASKGGEKEEGDKLHHHHHH
>sp|AKAP13|pS_ACC_3233: S2479 on AKAP13
GPGTRAETFGGFDSHQMNAsKGGEKEEGDDGQDLRKLHHHHHH
>sp|AKAP13|pS_ACC_3234: S2498 on AKAP13
GPGTEKEEGDDGQDLRRTEsDSGLKKGGNANLVFMKLHHHHHH
>sp|AKAP13|pS_ACC_3235: S2561 on AKAP13
GPGTIEDQKLVLSERALTRsLSRPSSLIEQEKQRSKLHHHHHH
>sp|AKAP13|pS_ACC_3236: S2563 on AKAP13
GPGTDQKLVLSERALTRSLsRPSSLIEQEKQRSLEKLHHHHHH
>sp|AKAP13|pS_ACC_3237: S2566 on AKAP13
GPGTLVLSERALTRSLSRPsSLIEQEKQRSLEKQRKLHHHHHH
>sp|AKAP13|pS_ACC_3238: S2567 on AKAP13
GPGTVLSERALTRSLSRPSsLIEQEKQRSLEKQRQKLHHHHHH
>sp|AKAP13|pS_ACC_3239: S2699 on AKAP13
GPGTLCQVSHPHTKLMRIPsFFPSPEEPPSPSAPSKLHHHHHH
>sp|AKAP13|pS_ACC_3240: S2703 on AKAP13
GPGTSHPHTKLMRIPSFFPsPEEPPSPSAPSIAKSKLHHHHHH
>sp|AKAP13|pS_ACC_3241: S2709 on AKAP13
GPGTLMRIPSFFPSPEEPPsPSAPSIAKSGSLDSEKLHHHHHH
>sp|AKAP13|pS_ACC_3242: S2711 on AKAP13
GPGTRIPSFFPSPEEPPSPsAPSIAKSGSLDSELSKLHHHHHH
>sp|AKAP13|pS_ACC_3243: S2714 on AKAP13
GPGTSFFPSPEEPPSPSAPsIAKSGSLDSELSVSPKLHHHHHH
>sp|AKAP13|pS_ACC_3244: S2720 on AKAP13
GPGTEEPPSPSAPSIAKSGsLDSELSVSPKRNSISKLHHHHHH
>sp|AKAP13|pS_ACC_3245: S2723 on AKAP13
GPGTPSPSAPSIAKSGSLDsELSVSPKRNSISRTHKLHHHHHH
>sp|AKAP13|pS_ACC_3246: S2726 on AKAP13
GPGTSAPSIAKSGSLDSELsVSPKRNSISRTHKDKKLHHHHHH
>sp|AKAP13|pS_ACC_3247: S2728 on AKAP13
GPGTPSIAKSGSLDSELSVsPKRNSISRTHKDKGPKLHHHHHH
>sp|AKAP13|pS_ACC_3248: S2733 on AKAP13
GPGTSGSLDSELSVSPKRNsISRTHKDKGPFHILSKLHHHHHH
>sp|AKAP13|pS_ACC_3249: S2749 on AKAP13
GPGTISRTHKDKGPFHILSsTSQTNKGPEGQSQAPKLHHHHHH
>sp|AKAP13|pS_ACC_3250: S2761 on AKAP13
GPGTILSSTSQTNKGPEGQsQAPASTSASTRLFGLKLHHHHHH
>sp|AKAP13|pS_ACC_3251: S2766 on AKAP13
GPGTSQTNKGPEGQSQAPAsTSASTRLFGLTKPKEKLHHHHHH
>sp|AKAP13|pS_ACC_3252: S2805 on AKAP13
GPGTKTSRSQPGDGPASEVsAEGEEIFCKLHHHHHH
>sp|AKAP13iso2|pS_ACC_3266: S1582 on AKAP13iso2
GPGTGPGKNAASDAEMNHRsMSWCPSGVQYSAGLSKLHHHHHH
>sp|AKAP13iso2|pS_ACC_3267: S1584 on AKAP13iso2
GPGTGKNAASDAEMNHRSMsWCPSGVQYSAGLSADKLHHHHHH
>sp|AKAP13iso2|pS_ACC_3268: S1588 on AKAP13iso2
GPGTASDAEMNHRSMSWCPsGVQYSAGLSADFNYRKLHHHHHH
>sp|AKAP14|pS_ACC_3270: S2 on AKAP14
GPGTMsETQNSTSQKAMDEDNKLHHHHHH
>sp|AKAP14|pS_ACC_3271: S7 on AKAP14
GPGTMSETQNsTSQKAMDEDNKAASQKLHHHHHH
>sp|AKAP14|pS_ACC_3272: S9 on AKAP14
GPGTMSETQNSTsQKAMDEDNKAASQTMKLHHHHHH
>sp|AKAP14|pS_ACC_3269: S185 on AKAP14
GPGTRFRENWQKNLTDAKYsFMESFPFLFNRVKLHHHHHH
>sp|AKAP2|pS_ACC_3283: S27 on AKAP2
GPGTSVPGITSTPHPMDHPsAFYSPPHNGLLTDHHKLHHHHHH
>sp|AKAP2|pS_ACC_3284: S31 on AKAP2
GPGTITSTPHPMDHPSAFYsPPHNGLLTDHHESLDKLHHHHHH
>sp|AKAP2|pS_ACC_3311: S91 on AKAP2
GPGTTSSPEPGAVVLVGGLsPPVHEATQPEPTERTKLHHHHHH
>sp|AKAP2|pS_ACC_3273: S121 on AKAP2
GPGTTASRQAPPHIELSNSsPDPMAEAERTNGHSPKLHHHHHH
>sp|AKAP2|pS_ACC_3274: S135 on AKAP2
GPGTSSPDPMAEAERTNGHsPSQPRDALGDSLQVPKLHHHHHH
>sp|AKAP2|pS_ACC_3275: S137 on AKAP2
GPGTPDPMAEAERTNGHSPsQPRDALGDSLQVPVSKLHHHHHH
>sp|AKAP2|pS_ACC_3276: S146 on AKAP2
GPGTTNGHSPSQPRDALGDsLQVPVSPSSTTSSRCKLHHHHHH
>sp|AKAP2|pS_ACC_3277: S152 on AKAP2
GPGTSQPRDALGDSLQVPVsPSSTTSSRCSSRDGEKLHHHHHH
>sp|AKAP2|pS_ACC_3278: S154 on AKAP2
GPGTPRDALGDSLQVPVSPsSTTSSRCSSRDGEFTKLHHHHHH
>sp|AKAP2|pS_ACC_3279: S155 on AKAP2
GPGTRDALGDSLQVPVSPSsTTSSRCSSRDGEFTLKLHHHHHH
>sp|AKAP2|pS_ACC_3280: S158 on AKAP2
GPGTLGDSLQVPVSPSSTTsSRCSSRDGEFTLTTLKLHHHHHH
>sp|AKAP2|pS_ACC_3281: S159 on AKAP2
GPGTGDSLQVPVSPSSTTSsRCSSRDGEFTLTTLKKLHHHHHH
>sp|AKAP2|pS_ACC_3282: S212 on AKAP2
GPGTDEHEKEQYCIRKVRPsEEMLELEKERRELIRKLHHHHHH
>sp|AKAP2|pS_ACC_3285: S324 on AKAP2
GPGTIDKAKEDIVTEQIDFsAARKQFQLMENSRQAKLHHHHHH
>sp|AKAP2|pS_ACC_3286: S361 on AKAP2
GPGTTPRLFSIKPFYRPLGsVNSDKPLTNPRPPSVKLHHHHHH
>sp|AKAP2|pS_ACC_3287: S364 on AKAP2
GPGTLFSIKPFYRPLGSVNsDKPLTNPRPPSVGGPKLHHHHHH
>sp|AKAP2|pS_ACC_3288: S375 on AKAP2
GPGTGSVNSDKPLTNPRPPsVGGPPEDSGASAAKGKLHHHHHH
>sp|AKAP2|pS_ACC_3289: S393 on AKAP2
GPGTGPPEDSGASAAKGQKsPGALETPSAAGSQGNKLHHHHHH
>sp|AKAP2|pS_ACC_3290: S401 on AKAP2
GPGTSAAKGQKSPGALETPsAAGSQGNTASQGKEGKLHHHHHH
>sp|AKAP2|pS_ACC_3291: S405 on AKAP2
GPGTGQKSPGALETPSAAGsQGNTASQGKEGPYSEKLHHHHHH
>sp|AKAP2|pS_ACC_3292: S411 on AKAP2
GPGTALETPSAAGSQGNTAsQGKEGPYSEPSKRGPKLHHHHHH
>sp|AKAP2|pS_ACC_3293: S419 on AKAP2
GPGTGSQGNTASQGKEGPYsEPSKRGPLSKLWAEDKLHHHHHH
>sp|AKAP2|pS_ACC_3294: S422 on AKAP2
GPGTGNTASQGKEGPYSEPsKRGPLSKLWAEDGEFKLHHHHHH
>sp|AKAP2|pS_ACC_3295: S461 on AKAP2
GPGTVVKDDDHGILDQFSRsVNVSLTQEELDSGLDKLHHHHHH
>sp|AKAP2|pS_ACC_3296: S465 on AKAP2
GPGTDDHGILDQFSRSVNVsLTQEELDSGLDELSVKLHHHHHH
>sp|AKAP2|pS_ACC_3297: S473 on AKAP2
GPGTFSRSVNVSLTQEELDsGLDELSVRSQDTTVLKLHHHHHH
>sp|AKAP2|pS_ACC_3298: S479 on AKAP2
GPGTVSLTQEELDSGLDELsVRSQDTTVLETLSNDKLHHHHHH
>sp|AKAP2|pS_ACC_3299: S501 on AKAP2
GPGTTVLETLSNDFSMDNIsDSGASNETTNALQENKLHHHHHH
>sp|AKAP2|pS_ACC_3300: S517 on AKAP2
GPGTDSGASNETTNALQENsLADFSLPQTPQTDNPKLHHHHHH
>sp|AKAP2|pS_ACC_3301: S522 on AKAP2
GPGTNETTNALQENSLADFsLPQTPQTDNPSEGRGKLHHHHHH
>sp|AKAP2|pS_ACC_3302: S622 on AKAP2
GPGTVEEAEAAAFGSEKPQsMFEPPQVSSPVQEKRKLHHHHHH
>sp|AKAP2|pS_ACC_3303: S630 on AKAP2
GPGTFGSEKPQSMFEPPQVsSPVQEKRDVLPKILPKLHHHHHH
>sp|AKAP2|pS_ACC_3304: S631 on AKAP2
GPGTGSEKPQSMFEPPQVSsPVQEKRDVLPKILPAKLHHHHHH
>sp|AKAP2|pS_ACC_3305: S720 on AKAP2
GPGTMVGPFKLRSRKQRTLsMIEEEIRAAQEREEEKLHHHHHH
>sp|AKAP2|pS_ACC_3306: S745 on AKAP2
GPGTQEREEELKRQRQVLQsTQSPRTKNAPSLPSRKLHHHHHH
>sp|AKAP2|pS_ACC_3307: S748 on AKAP2
GPGTEEELKRQRQVLQSTQsPRTKNAPSLPSRTCYKLHHHHHH
>sp|AKAP2|pS_ACC_3308: S778 on AKAP2
GPGTYKTAPGKIEKVKPPPsPTTEGPSLQPDLAPEKLHHHHHH
>sp|AKAP2|pS_ACC_3309: S785 on AKAP2
GPGTIEKVKPPPSPTTEGPsLQPDLAPEEAAGTQRKLHHHHHH
>sp|AKAP2|pS_ACC_3310: S839 on AKAP2
GPGTVTSEVLEATRVNRRKsALALRWEAGIYANQEKLHHHHHH
>sp|AKAP2iso4|pS_ACC_3314: S118 on AKAP2iso4
GPGTAKEQIILEKLKETEKsFKDFQKGFSSTDGDAKLHHHHHH
>sp|AKAP2iso4|pS_ACC_3315: S155 on AKAP2iso4
GPGTQLPDLPILCSRTAEPsPGQDGTSRAAGVGWEKLHHHHHH
>sp|AKAP2iso4|pS_ACC_3316: S226 on AKAP2iso4
GPGTDNYSATLLEPAASSLsPDHKNMEIEVSVAECKLHHHHHH
>sp|AKAP2iso4|pS_ACC_3312: S1057 on AKAP2iso4
GPGTDYETHKSKRRERMDDsSYTSKLLSCKVTSEVKLHHHHHH
>sp|AKAP2iso4|pS_ACC_3313: S1058 on AKAP2iso4
GPGTYETHKSKRRERMDDSsYTSKLLSCKVTSEVLKLHHHHHH
>sp|AKAP3|pS_ACC_3320: S35 on AKAP3
GPGTYSPGDNQAQDWKMDTsTDPVRVLSWLRRDLEKLHHHHHH
>sp|AKAP3|pS_ACC_3322: S43 on AKAP3
GPGTQDWKMDTSTDPVRVLsWLRRDLEKSTAEFQDKLHHHHHH
>sp|AKAP3|pS_ACC_3317: S205 on AKAP3
GPGTAAPDKAPGSGDRVSGsSQSPPNLKYKSTLKIKLHHHHHH
>sp|AKAP3|pS_ACC_3318: S206 on AKAP3
GPGTAPDKAPGSGDRVSGSsQSPPNLKYKSTLKIKKLHHHHHH
>sp|AKAP3|pS_ACC_3319: S208 on AKAP3
GPGTDKAPGSGDRVSGSSQsPPNLKYKSTLKIKESKLHHHHHH
>sp|AKAP3|pS_ACC_3321: S403 on AKAP3
GPGTKKVPEHVRKAQDKAEsYSLISMKGMGDPKNRKLHHHHHH
>sp|AKAP3|pS_ACC_3323: S440 on AKAP3
GPGTKSETKLREKMYSEPKsEEETCAKTLGEHIIKKLHHHHHH
>sp|AKAP3|pS_ACC_3324: S612 on AKAP3
GPGTFIRNLLSETIFKRDQsPEPKVPEQPVKEDRKKLHHHHHH
>sp|AKAP3|pS_ACC_3325: S635 on AKAP3
GPGTQPVKEDRKLCERPLAsSPPRLYEDDETPGALKLHHHHHH
>sp|AKAP3|pS_ACC_3326: S636 on AKAP3
GPGTPVKEDRKLCERPLASsPPRLYEDDETPGALSKLHHHHHH
>sp|AKAP4|pS_ACC_3328: S19 on AKAP4
GPGTYSDTTMMSDDIDWLRsHRGVCKVDLYNPEGQKLHHHHHH
>sp|AKAP4|pS_ACC_3347: S62 on AKAP4
GPGTVSTLNVEDKDYKDAAsSSSEGNLNLGSLEEKKLHHHHHH
>sp|AKAP4|pS_ACC_3348: S63 on AKAP4
GPGTSTLNVEDKDYKDAASsSSEGNLNLGSLEEKEKLHHHHHH
>sp|AKAP4|pS_ACC_3349: S64 on AKAP4
GPGTTLNVEDKDYKDAASSsSEGNLNLGSLEEKEIKLHHHHHH
>sp|AKAP4|pS_ACC_3350: S65 on AKAP4
GPGTLNVEDKDYKDAASSSsEGNLNLGSLEEKEIIKLHHHHHH
>sp|AKAP4|pS_ACC_3327: S151 on AKAP4
GPGTCKHKVGDTEGEYHRAsSENCYSVYADQVNIDKLHHHHHH
>sp|AKAP4|pS_ACC_3329: S250 on AKAP4
GPGTEIKEKLEGKSKCLHHsICPSPGNKERISPRTKLHHHHHH
>sp|AKAP4|pS_ACC_3330: S268 on AKAP4
GPGTPSPGNKERISPRTPAsKIASEMAYEAVELTAKLHHHHHH
>sp|AKAP4|pS_ACC_3331: S272 on AKAP4
GPGTNKERISPRTPASKIAsEMAYEAVELTAAEMRKLHHHHHH
>sp|AKAP4|pS_ACC_3332: S293 on AKAP4
GPGTAVELTAAEMRGTGEEsREGGQKSFLYSELSNKLHHHHHH
>sp|AKAP4|pS_ACC_3333: S300 on AKAP4
GPGTEMRGTGEESREGGQKsFLYSELSNKSKSGDKKLHHHHHH
>sp|AKAP4|pS_ACC_3334: S304 on AKAP4
GPGTTGEESREGGQKSFLYsELSNKSKSGDKQMSQKLHHHHHH
>sp|AKAP4|pS_ACC_3335: S307 on AKAP4
GPGTESREGGQKSFLYSELsNKSKSGDKQMSQRESKLHHHHHH
>sp|AKAP4|pS_ACC_3336: S364 on AKAP4
GPGTMKTLKVHSSGKPIPAsVVLKRVLLRHTKEIVKLHHHHHH
>sp|AKAP4|pS_ACC_3337: S432 on AKAP4
GPGTQNATDIMEAMLKRLVsALIGEEKETKSQSLSKLHHHHHH
>sp|AKAP4|pS_ACC_3338: S447 on AKAP4
GPGTSALIGEEKETKSQSLsYASLKAGSHDPKCRNKLHHHHHH
>sp|AKAP4|pS_ACC_3339: S450 on AKAP4
GPGTIGEEKETKSQSLSYAsLKAGSHDPKCRNQSLKLHHHHHH
>sp|AKAP4|pS_ACC_3340: S464 on AKAP4
GPGTASLKAGSHDPKCRNQsLEFSTMKAEMKERDKKLHHHHHH
>sp|AKAP4|pS_ACC_3341: S484 on AKAP4
GPGTTMKAEMKERDKGKMKsDPCKSLTSAEKVGEHKLHHHHHH
>sp|AKAP4|pS_ACC_3342: S489 on AKAP4
GPGTMKERDKGKMKSDPCKsLTSAEKVGEHILKEGKLHHHHHH
>sp|AKAP4|pS_ACC_3343: S492 on AKAP4
GPGTRDKGKMKSDPCKSLTsAEKVGEHILKEGLTIKLHHHHHH
>sp|AKAP4|pS_ACC_3344: S536 on AKAP4
GPGTKACSNKDEKGEKINAsTDSLAKDLIVSALKLKLHHHHHH
>sp|AKAP4|pS_ACC_3345: S539 on AKAP4
GPGTSNKDEKGEKINASTDsLAKDLIVSALKLIQYKLHHHHHH
>sp|AKAP4|pS_ACC_3346: S573 on AKAP4
GPGTQQTKGKDTCEEDCPGsTMGYMAQSTQYEKCGKLHHHHHH
>sp|AKAP4|pS_ACC_3351: S665 on AKAP4
GPGTEGENKCSEPRASKAAsMSNRSDKAEEQCQEHKLHHHHHH
>sp|AKAP4|pS_ACC_3352: S667 on AKAP4
GPGTENKCSEPRASKAASMsNRSDKAEEQCQEHQEKLHHHHHH
>sp|AKAP5|pS_ACC_3354: S18 on AKAP5
GPGTTTISEIHVENKDEKRsAEGSPGAERQKEKASKLHHHHHH
>sp|AKAP5|pS_ACC_3355: S22 on AKAP5
GPGTEIHVENKDEKRSAEGsPGAERQKEKASMLCFKLHHHHHH
>sp|AKAP5|pS_ACC_3356: S53 on AKAP5
GPGTKRRKKAAKALKPKAGsEAADVARKCPQEAGAKLHHHHHH
>sp|AKAP5|pS_ACC_3357: S92 on AKAP5
GPGTGAWASLKRLVTRRKRsESSKQQKPLEGEMQPKLHHHHHH
>sp|AKAP5|pS_ACC_3358: S95 on AKAP5
GPGTASLKRLVTRRKRSESsKQQKPLEGEMQPAINKLHHHHHH
>sp|AKAP5|pS_ACC_3353: S178 on AKAP5
GPGTIQTQTPLNDQATKAKsTQDLSEGISRKDGDEKLHHHHHH
>sp|AKAP6|pS_ACC_3374: S422 on AKAP6
GPGTGNGGKRQMVDLKPEMsRSTPSLVDPPDRSKLKLHHHHHH
>sp|AKAP6|pS_ACC_3375: S455 on AKAP6
GPGTVLQSSYPNSPSAASQsYECLHKVGNGNLENTKLHHHHHH
>sp|AKAP6|pS_ACC_3359: S1003 on AKAP6
GPGTLMMSEEQQQHLYKRYsVEMSIRHLKKTELLSKLHHHHHH
>sp|AKAP6|pS_ACC_3360: S1007 on AKAP6
GPGTEEQQQHLYKRYSVEMsIRHLKKTELLSKVEAKLHHHHHH
>sp|AKAP6|pS_ACC_3361: S1073 on AKAP6
GPGTDTMAGHSGSSPRDLLsPESGSLVRQLEVRIKKLHHHHHH
>sp|AKAP6|pS_ACC_3362: S1076 on AKAP6
GPGTAGHSGSSPRDLLSPEsGSLVRQLEVRIKELKKLHHHHHH
>sp|AKAP6|pS_ACC_3363: S1325 on AKAP6
GPGTKVTGMTQPNVLTKSLsKDSSFSSTKSLPDLLKLHHHHHH
>sp|AKAP6|pS_ACC_3364: S1335 on AKAP6
GPGTLTKSLSKDSSFSSTKsLPDLLGGSNLVKPCAKLHHHHHH
>sp|AKAP6|pS_ACC_3365: S1533 on AKAP6
GPGTLQPDVPPHERILASAsHEMDRISYKSGNIEKKLHHHHHH
>sp|AKAP6|pS_ACC_3366: S1595 on AKAP6
GPGTLGIFKNGSDSLQRSTsLESWLTSYKSNEDLFKLHHHHHH
>sp|AKAP6|pS_ACC_3367: S1857 on AKAP6
GPGTTLNIETLLNGSVKRVsENNGNGKNSSHTHELKLHHHHHH
>sp|AKAP6|pS_ACC_3368: S1867 on AKAP6
GPGTSVKRVSENNGNGKNSsHTHELGTKRENKKTIKLHHHHHH
>sp|AKAP6|pS_ACC_3369: S1941 on AKAP6
GPGTEISESEHCKCKALMDsLDDSNTAGKEFVSQDKLHHHHHH
>sp|AKAP6|pS_ACC_3370: S1999 on AKAP6
GPGTFSELALETRFNNRQDsDALKSSDDAPSMAGKKLHHHHHH
>sp|AKAP6|pS_ACC_3371: S2255 on AKAP6
GPGTENLEFTPSKLDSEKEsSGKPGESGMPEEHNAKLHHHHHH
>sp|AKAP6|pS_ACC_3372: S2256 on AKAP6
GPGTNLEFTPSKLDSEKESsGKPGESGMPEEHNAAKLHHHHHH
>sp|AKAP6|pS_ACC_3373: S2262 on AKAP6
GPGTSKLDSEKESSGKPGEsGMPEEHNAASAKSKVKLHHHHHH
>sp|AKAP7|pS_ACC_3376: S264 on AKAP7
GPGTSHRFGEEILYRIDLCsMLKKKQSNGYYHCESKLHHHHHH
>sp|AKAP7iso1|pS_ACC_3377: S17 on AKAP7iso1
GPGTGQLCCFPFSRDEGKIsELESSSSAVLQRYSKKLHHHHHH
>sp|AKAP7iso1|pS_ACC_3378: S22 on AKAP7iso1
GPGTFPFSRDEGKISELESsSSAVLQRYSKDIPSWKLHHHHHH
>sp|AKAP8|pS_ACC_3379: S112 on AKAP8
GPGTNQRLDMMSKEGGRGGsGGGGEGIQDRESSFRKLHHHHHH
>sp|AKAP8|pS_ACC_3380: S136 on AKAP8
GPGTDRESSFRFQPFESYDsRPCLPEHNPYRPSYSKLHHHHHH
>sp|AKAP8|pS_ACC_3381: S149 on AKAP8
GPGTYDSRPCLPEHNPYRPsYSYDYEFDLGSDRNGKLHHHHHH
>sp|AKAP8|pS_ACC_3382: S182 on AKAP8
GPGTGGQYSECRDPARERGsLDGFMRGRGQGRFQDKLHHHHHH
>sp|AKAP8|pS_ACC_3383: S199 on AKAP8
GPGTDGFMRGRGQGRFQDRsNPGTFMRSDPFVPPAKLHHHHHH
>sp|AKAP8|pS_ACC_3384: S323 on AKAP8
GPGTFQLYEEPDTKLARVDsEGDFSENDDAAGDFRKLHHHHHH
>sp|AKAP8|pS_ACC_3385: S328 on AKAP8
GPGTEPDTKLARVDSEGDFsENDDAAGDFRSGDEEKLHHHHHH
>sp|AKAP8|pS_ACC_3386: S339 on AKAP8
GPGTEGDFSENDDAAGDFRsGDEEFKGEDELCDSGKLHHHHHH
>sp|AKAP8|pS_ACC_3387: S353 on AKAP8
GPGTRSGDEEFKGEDELCDsGRQRGEKEDEDEDVKKLHHHHHH
>sp|AKAP8|pS_ACC_3388: S399 on AKAP8
GPGTAADRIQFACSVCKFRsFDDEEIQKHLQSKFHKLHHHHHH
>sp|AKAP8|pS_ACC_3389: S644 on AKAP8
GPGTVPCGTAHEKGVPKARsEAAEAGNGAETMAAEKLHHHHHH
>sp|AKAP8|pS_ACC_3390: S685 on AKAP8
GPGTAPAAADAEVEQTDAEsKDAVPTEKLHHHHHH
>sp|AKAP9|pS_ACC_3425: S43 on AKAP9
GPGTQLAQFRQRKAQSDGQsPSKKQKKKRKTSSSKKLHHHHHH
>sp|AKAP9|pS_ACC_3428: S55 on AKAP9
GPGTDGQSPSKKQKKKRKTsSSKHDVSAHHDLNIDKLHHHHHH
>sp|AKAP9|pS_ACC_3429: S57 on AKAP9
GPGTQSPSKKQKKKRKTSSsKHDVSAHHDLNIDQSKLHHHHHH
>sp|AKAP9|pS_ACC_3393: S158 on AKAP9
GPGTTNLLREEEFGVDDSYsEQGAQDSPTHLEMMEKLHHHHHH
>sp|AKAP9|pS_ACC_3394: S165 on AKAP9
GPGTEFGVDDSYSEQGAQDsPTHLEMMESELAGKQKLHHHHHH
>sp|AKAP9|pS_ACC_3396: S174 on AKAP9
GPGTEQGAQDSPTHLEMMEsELAGKQHEIEELNREKLHHHHHH
>sp|AKAP9|pS_ACC_3407: S269 on AKAP9
GPGTFQQLQASETLRNSTHsSTAADLLQAKQQILTKLHHHHHH
>sp|AKAP9|pS_ACC_3424: S402 on AKAP9
GPGTNMKLELTNSKQKERQsSEEIKQLMGTVEELQKLHHHHHH
>sp|AKAP9|pS_ACC_3426: S489 on AKAP9
GPGTEMKTRHKGEMENALRsYSNITVNEDQIKLMNKLHHHHHH
>sp|AKAP9|pS_ACC_3427: S491 on AKAP9
GPGTKTRHKGEMENALRSYsNITVNEDQIKLMNVAKLHHHHHH
>sp|AKAP9|pS_ACC_3430: S712 on AKAP9
GPGTKDNLITKQNQLILEIsKLKDLQQSLVNSKSEKLHHHHHH
>sp|AKAP9|pS_ACC_3431: S790 on AKAP9
GPGTENDLQEKFAQLEAENsILKDEKKTLEDMLKIKLHHHHHH
>sp|AKAP9|pS_ACC_3432: S863 on AKAP9
GPGTCIQLNEEIEKQRNTFsFAEKNFEVNYQELQEKLHHHHHH
>sp|AKAP9|pS_ACC_3391: S1247 on AKAP9
GPGTCEVNAEDKENSGDYIsENEDPELQDYRYEVQKLHHHHHH
>sp|AKAP9|pS_ACC_3392: S1339 on AKAP9
GPGTTNLEDIDVNHKSKLSsLQDLEKTKLEEQVQEKLHHHHHH
>sp|AKAP9|pS_ACC_3395: S1679 on AKAP9
GPGTRERVLLEELEALKQLsLAGREKLCCELRNSSKLHHHHHH
>sp|AKAP9|pS_ACC_3397: S1777 on AKAP9
GPGTGRHVLGILDRSSKSQsSASLIWRSEAEASVKKLHHHHHH
>sp|AKAP9|pS_ACC_3398: S1780 on AKAP9
GPGTVLGILDRSSKSQSSAsLIWRSEAEASVKSCVKLHHHHHH
>sp|AKAP9|pS_ACC_3399: S1809 on AKAP9
GPGTCVHEEHTRVTDESIPsYSGSDMPRNDINMWSKLHHHHHH
>sp|AKAP9|pS_ACC_3400: S1878 on AKAP9
GPGTQAAVEKLLEAISETSsQLEHAKVTQTELMREKLHHHHHH
>sp|AKAP9|pS_ACC_3401: S1989 on AKAP9
GPGTLEAEQQQIQEERELLsRQKEAMKAEAGPVEQKLHHHHHH
>sp|AKAP9|pS_ACC_3402: S2116 on AKAP9
GPGTKLEQQLKVVPRFQPIsEHQTREVEQLANHLKKLHHHHHH
>sp|AKAP9|pS_ACC_3403: S2488 on AKAP9
GPGTDKPELEVVLTEDALKsLENQTYFKSFEENGKKLHHHHHH
>sp|AKAP9|pS_ACC_3404: S2591 on AKAP9
GPGTVQEYAKFCQDNQTISsEPERTNIQNLNQLREKLHHHHHH
>sp|AKAP9|pS_ACC_3405: S2621 on AKAP9
GPGTEDELGSDISALTLRIsELESQVVEMHTSLILKLHHHHHH
>sp|AKAP9|pS_ACC_3406: S2677 on AKAP9
GPGTLEGNEKKQREKEKKRsPQDVEVLKTTTELFHKLHHHHHH
>sp|AKAP9|pS_ACC_3408: S3093 on AKAP9
GPGTEYQAAMECLQKADRRsLLSEIQALHAQMNGRKLHHHHHH
>sp|AKAP9|pS_ACC_3409: S3096 on AKAP9
GPGTAAMECLQKADRRSLLsEIQALHAQMNGRKITKLHHHHHH
>sp|AKAP9|pS_ACC_3410: S3577 on AKAP9
GPGTILQLQKLTGQQGEEPsLVSPSTSCGSLTERLKLHHHHHH
>sp|AKAP9|pS_ACC_3411: S3580 on AKAP9
GPGTLQKLTGQQGEEPSLVsPSTSCGSLTERLLRQKLHHHHHH
>sp|AKAP9|pS_ACC_3412: S3641 on AKAP9
GPGTWYRQTGAGRDNSSRFsLNGGANIEAIIASEKKLHHHHHH
>sp|AKAP9|pS_ACC_3413: S3688 on AKAP9
GPGTAEAEVYKLKAELRNDsLLQTLSPDSEHVTLKKLHHHHHH
>sp|AKAP9|pS_ACC_3414: S3694 on AKAP9
GPGTKLKAELRNDSLLQTLsPDSEHVTLKRIYGKYKLHHHHHH
>sp|AKAP9|pS_ACC_3415: S3816 on AKAP9
GPGTNRDGFGLNQGAEKTDsFYHSSGGLELYGEPRKLHHHHHH
>sp|AKAP9|pS_ACC_3416: S3820 on AKAP9
GPGTFGLNQGAEKTDSFYHsSGGLELYGEPRHTTYKLHHHHHH
>sp|AKAP9|pS_ACC_3417: S3821 on AKAP9
GPGTGLNQGAEKTDSFYHSsGGLELYGEPRHTTYRKLHHHHHH
>sp|AKAP9|pS_ACC_3418: S3837 on AKAP9
GPGTGGLELYGEPRHTTYRsRSDLDYIRSPLPFQNKLHHHHHH
>sp|AKAP9|pS_ACC_3419: S3839 on AKAP9
GPGTLELYGEPRHTTYRSRsDLDYIRSPLPFQNRYKLHHHHHH
>sp|AKAP9|pS_ACC_3420: S3846 on AKAP9
GPGTRHTTYRSRSDLDYIRsPLPFQNRYPGTPADFKLHHHHHH
>sp|AKAP9|pS_ACC_3421: S3869 on AKAP9
GPGTYPGTPADFNPGSLACsQLQNYDPDRALTDYIKLHHHHHH
>sp|AKAP9|pS_ACC_3422: S3899 on AKAP9
GPGTITRLEALQRRLGTIQsGSTTQFHAGMRRKLHHHHHH
>sp|AKAP9|pS_ACC_3423: S3901 on AKAP9
GPGTRLEALQRRLGTIQSGsTTQFHAGMRRKLHHHHHH
>sp|AKD1|pS_ACC_3433: S799 on AKD1
GPGTEPIEETTVETEIPKGsKEGLEIEKLSETVVLKLHHHHHH
>sp|AKD1iso1|pS_ACC_3434: S724 on AKD1iso1
GPGTIETRRRKSKATGTYEsEGKRQAQIAMTDDVSKLHHHHHH
>sp|AKIP|pS_ACC_3435: S70 on AKIP
GPGTGAQLELEEMLVPRKMsVSPLESWLTARCFLPKLHHHHHH
>sp|AKIRIN1|pS_ACC_3436: S19 on AKIRIN1
GPGTGATLKRPMEFEAALLsPGSPKRRRCAPLPGPKLHHHHHH
>sp|AKIRIN1|pS_ACC_3437: S22 on AKIRIN1
GPGTLKRPMEFEAALLSPGsPKRRRCAPLPGPTPGKLHHHHHH
>sp|AKIRIN2|pS_ACC_3439: S18 on AKIRIN2
GPGTCGATLKRTLDFDPLLsPASPKRRRCAPLSAPKLHHHHHH
>sp|AKIRIN2|pS_ACC_3442: S21 on AKIRIN2
GPGTTLKRTLDFDPLLSPAsPKRRRCAPLSAPTSAKLHHHHHH
>sp|AKIRIN2|pS_ACC_3443: S39 on AKIRIN2
GPGTRRRCAPLSAPTSAAAsPLSAAAATAASFSAAKLHHHHHH
>sp|AKIRIN2|pS_ACC_3444: S42 on AKIRIN2
GPGTCAPLSAPTSAAASPLsAAAATAASFSAAAASKLHHHHHH
>sp|AKIRIN2|pS_ACC_3445: S57 on AKIRIN2
GPGTSAAAATAASFSAAAAsPQKYLRMEPSPFGDVKLHHHHHH
>sp|AKIRIN2|pS_ACC_3438: S125 on AKIRIN2
GPGTTSDAQPHAFLLSGPAsPGTSSAASSPLKKEQKLHHHHHH
>sp|AKIRIN2|pS_ACC_3440: S200 on AKIRIN2
GPGTFTHDQIMRRYGEQPAsYVSKLHHHHHH
>sp|AKIRIN2|pS_ACC_3441: S203 on AKIRIN2
GPGTDQIMRRYGEQPASYVsKLHHHHHH
>sp|AKNA|pS_ACC_3465: S36 on AKNA
GPGTRRRWAWAEDKRDVDRsSSQSWEEERLFPNATKLHHHHHH
>sp|AKNA|pS_ACC_3466: S37 on AKNA
GPGTRRWAWAEDKRDVDRSsSQSWEEERLFPNATSKLHHHHHH
>sp|AKNA|pS_ACC_3467: S38 on AKNA
GPGTRWAWAEDKRDVDRSSsQSWEEERLFPNATSPKLHHHHHH
>sp|AKNA|pS_ACC_3468: S40 on AKNA
GPGTAWAEDKRDVDRSSSQsWEEERLFPNATSPELKLHHHHHH
>sp|AKNA|pS_ACC_3470: S52 on AKNA
GPGTSSQSWEEERLFPNATsPELLEDFRLAQQHLPKLHHHHHH
>sp|AKNA|pS_ACC_3460: S159 on AKNA
GPGTLGYEAGLSLEGHGNTsPMALGHGQARGWVASKLHHHHHH
>sp|AKNA|pS_ACC_3461: S184 on AKNA
GPGTRGWVASGEQASGDKLsEHSEVNPSVELSPARKLHHHHHH
>sp|AKNA|pS_ACC_3462: S196 on AKNA
GPGTDKLSEHSEVNPSVELsPARSWSSGTVSLDHPKLHHHHHH
>sp|AKNA|pS_ACC_3463: S272 on AKNA
GPGTATPMEFQDSSAPPAQsPQHATDRWRRETTRFKLHHHHHH
>sp|AKNA|pS_ACC_3464: S316 on AKNA
GPGTKTSPKPLPSRFIGSIsPLNPQPRPTRQGRPLKLHHHHHH
>sp|AKNA|pS_ACC_3469: S499 on AKNA
GPGTHSIHTGMVPQGTKVLsFTIPQPRSAEWWPGPKLHHHHHH
>sp|AKNA|pS_ACC_3471: S534 on AKNA
GPGTQASAASGWPSARGDLsPSSLTSMPTLGWLPEKLHHHHHH
>sp|AKNA|pS_ACC_3472: S767 on AKNA
GPGTLQMEQVYHGLMERYLsVKSLPEAMRMEEEEEKLHHHHHH
>sp|AKNA|pS_ACC_3473: S770 on AKNA
GPGTEQVYHGLMERYLSVKsLPEAMRMEEEEEGEEKLHHHHHH
>sp|AKNA|pS_ACC_3474: S839 on AKNA
GPGTKSHGAPLEEATEKMVsMKPPGFQASLARDGHKLHHHHHH
>sp|AKNA|pS_ACC_3475: S848 on AKNA
GPGTATEKMVSMKPPGFQAsLARDGHMSGLGKAEAKLHHHHHH
>sp|AKNA|pS_ACC_3476: S886 on AKNA
GPGTPPHPPGTKSAASHQSsMTSLEGSGISERLPQKLHHHHHH
>sp|AKNA|pS_ACC_3477: S996 on AKNA
GPGTATEPSTPRSQAQRYLsSPSGPLRQRAPNFSLKLHHHHHH
>sp|AKNA|pS_ACC_3478: S997 on AKNA
GPGTTEPSTPRSQAQRYLSsPSGPLRQRAPNFSLEKLHHHHHH
>sp|AKNA|pS_ACC_3479: S999 on AKNA
GPGTPSTPRSQAQRYLSSPsGPLRQRAPNFSLERTKLHHHHHH
>sp|AKNA|pS_ACC_3446: S1010 on AKNA
GPGTLSSPSGPLRQRAPNFsLERTLAAEMAVPGSEKLHHHHHH
>sp|AKNA|pS_ACC_3447: S1135 on AKNA
GPGTPADSPATWGSHYGSKsTERLPGEPRGEEQIVKLHHHHHH
>sp|AKNA|pS_ACC_3448: S1159 on AKNA
GPGTRGEEQIVPPGRQRARsSSVPREVLRLSLSSEKLHHHHHH
>sp|AKNA|pS_ACC_3449: S1160 on AKNA
GPGTGEEQIVPPGRQRARSsSVPREVLRLSLSSESKLHHHHHH
>sp|AKNA|pS_ACC_3450: S1161 on AKNA
GPGTEEQIVPPGRQRARSSsVPREVLRLSLSSESEKLHHHHHH
>sp|AKNA|pS_ACC_3451: S1172 on AKNA
GPGTARSSSVPREVLRLSLsSESELPSLPLFSEKSKLHHHHHH
>sp|AKNA|pS_ACC_3452: S1228 on AKNA
GPGTVTFRGQYTGHEYHVLsPKAVPKGNGTVSCPHKLHHHHHH
>sp|AKNA|pS_ACC_3453: S1303 on AKNA
GPGTSATSGAEKATTRRKAsSTPSPKQRSKQAGSSKLHHHHHH
>sp|AKNA|pS_ACC_3454: S1307 on AKNA
GPGTGAEKATTRRKASSTPsPKQRSKQAGSSPRPPKLHHHHHH
>sp|AKNA|pS_ACC_3455: S1377 on AKNA
GPGTGPTSAQPAAKWPPTAsPPPARRHRHSIQLDLKLHHHHHH
>sp|AKNA|pS_ACC_3456: S1387 on AKNA
GPGTWPPTASPPPARRHRHsIQLDLGDLEELNKALKLHHHHHH
>sp|AKNA|pS_ACC_3457: S1422 on AKNA
GPGTQAAESVRSTTRQMRSsLSADLRQAHSLRGSCKLHHHHHH
>sp|AKNA|pS_ACC_3458: S1424 on AKNA
GPGTAESVRSTTRQMRSSLsADLRQAHSLRGSCLFKLHHHHHH
>sp|AKNA|pS_ACC_3459: S1436 on AKNA
GPGTSSLSADLRQAHSLRGsCLFKLHHHHHH
>sp|AKNAD1|pS_ACC_3480: S107 on AKNAD1
GPGTTAALHIPANEGDASKsSISDILLHHLSKEPFKLHHHHHH
>sp|AKNAD1|pS_ACC_3481: S227 on AKNAD1
GPGTVNVLTKTKGPGDKQKsYQGQSPQKQQTEKANKLHHHHHH
>sp|AKNAD1|pS_ACC_3482: S262 on AKNAD1
GPGTFKYGQGQVHYQLPDFsKIAPKVKIPKNKIINKLHHHHHH
>sp|AKNAD1|pS_ACC_3483: S302 on AKNAD1
GPGTSFSSKSRDKPTLVQDsLETTPESNCVEKQHQKLHHHHHH
>sp|AKNAD1|pS_ACC_3484: S399 on AKNAD1
GPGTLKEQTDQLKTKVQEFsKRIKQDSPYHLQDKKKLHHHHHH
>sp|AKR1A1|pS_ACC_3488: S38 on AKR1A1
GPGTKSEPGQVKAAVKYALsVGYRHIDCAAIYGNEKLHHHHHH
>sp|AKR1A1|pS_ACC_3485: S162 on AKR1A1
GPGTLEALVAKGLVQALGLsNFNSRQIDDILSVASKLHHHHHH
>sp|AKR1A1|pS_ACC_3486: S211 on AKR1A1
GPGTLIAHCQARGLEVTAYsPLGSSDRAWRDPDEPKLHHHHHH
>sp|AKR1A1|pS_ACC_3487: S282 on AKR1A1
GPGTPSRILQNIKVFDFTFsPEEMKQLNALNKNWRKLHHHHHH
>sp|AKR1B1|pS_ACC_3492: S3 on AKR1B1
GPGTMAsRLLLNNGAKMPILGLKLHHHHHH
>sp|AKR1B1|pS_ACC_3491: S23 on AKR1B1
GPGTNNGAKMPILGLGTWKsPPGQVTEAVKVAIDVKLHHHHHH
>sp|AKR1B1|pS_ACC_3493: S77 on AKR1B1
GPGTKLREQVVKREELFIVsKLWCTYHEKGLVKGAKLHHHHHH
>sp|AKR1B1|pS_ACC_3494: S98 on AKR1B1
GPGTYHEKGLVKGACQKTLsDLKLDYLDLYLIHWPKLHHHHHH
>sp|AKR1B1|pS_ACC_3489: S211 on AKR1B1
GPGTLIQYCQSKGIVVTAYsPLGSPDRPWAKPEDPKLHHHHHH
>sp|AKR1B1|pS_ACC_3490: S215 on AKR1B1
GPGTCHSKGITVTAYSPLGsPDRPWAKPEDPSLLEKLHHHHHH
>sp|AKR1B10|pS_ACC_3495: S23 on AKR1B10
GPGTSTKAKMPIVGLGTWKsPLGKVKEAVKVAIDAKLHHHHHH
>sp|AKR1B10|pS_ACC_3496: S282 on AKR1B10
GPGTPAHIVENIQVFDFKLsDEEMATILSFNRNWRKLHHHHHH
>sp|AKR1B10|pS_ACC_3497: S291 on AKR1B10
GPGTVFDFKLSDEEMATILsFNRNWRAFDFKEFSHKLHHHHHH
>sp|AKR1C1|pS_ACC_3501: S32 on AKR1C1
GPGTPVLGFGTYAPAEVPKsKALEATKLAIEAGFRKLHHHHHH
>sp|AKR1C1|pS_ACC_3502: S67 on AKR1C1
GPGTAHLYNNEEQVGLAIRsKIADGSVKREDIFYTKLHHHHHH
>sp|AKR1C1|pS_ACC_3503: S73 on AKR1C1
GPGTEEQVGLAIRSKIADGsVKREDIFYTSKLWSTKLHHHHHH
>sp|AKR1C1|pS_ACC_3498: S162 on AKR1C1
GPGTTWEAMEKCKDAGLAKsIGVSNFNRRQLEMILKLHHHHHH
>sp|AKR1C1|pS_ACC_3499: S166 on AKR1C1
GPGTMEKCKDAGLAKSIGVsNFNRRQLEMILNKPGKLHHHHHH
>sp|AKR1C1|pS_ACC_3500: S208 on AKR1C1
GPGTCHPYFNRSKLLDFCKsKDIVLVAYSALGSQRKLHHHHHH
>sp|AKR1C1iso3|pS_ACC_3504: S34 on AKR1C1iso3
GPGTKKIQFRGIFMAKVPKsKALEATKLAIEAGFRKLHHHHHH
>sp|AKR1C3|pS_ACC_3505: S129 on AKR1C3
GPGTYLIHSPMSLKPGEELsPTDENGKVIFDIVDLKLHHHHHH
>sp|AKR1C3|pS_ACC_3506: S320 on AKR1C3
GPGTYFNSDSFASHPNYPYsDEYKLHHHHHH
>sp|AKR1C4|pS_ACC_3507: S200 on AKR1C4
GPGTKPVCNQVECHPYLNQsKLLDFCKSKDIVLVAKLHHHHHH
>sp|AKR1C4|pS_ACC_3508: S290 on AKR1C4
GPGTQRIRENIQVFEFQLTsEDMKVLDGLNRNYRYKLHHHHHH
>sp|AKR1D1|pS_ACC_3509: S246 on AKR1D1
GPGTVNVSSPPLLKDALLNsLGKRYNKTAAQIVLRKLHHHHHH
>sp|AKR7A2|pS_ACC_3511: S40 on AKR7A2
GPGTARALAMSRPPPPRVAsVLGTMEMGRRMDAPAKLHHHHHH
>sp|AKR7A2|pS_ACC_3512: S56 on AKR7A2
GPGTVLGTMEMGRRMDAPAsAAAVRAFLERGHTELKLHHHHHH
>sp|AKR7A2|pS_ACC_3513: S78 on AKR7A2
GPGTFLERGHTELDTAFMYsDGQSETILGGLGLGLKLHHHHHH
>sp|AKR7A2|pS_ACC_3510: S255 on AKR7A2
GPGTEDKDGKQPVGRFFGNsWAETYRNRFWKEHHFKLHHHHHH
>sp|AKR7A3|pS_ACC_3515: S6 on AKR7A3
GPGTMSRQLsRARPATVLGAMEMGRKLHHHHHH
>sp|AKR7A3|pS_ACC_3514: S28 on AKR7A3
GPGTVLGAMEMGRRMDAPTsAAVTRAFLERGHTEIKLHHHHHH
>sp|AKR7A3|pS_ACC_3516: S85 on AKR7A3
GPGTCRVKIDTKAIPLFGNsLKPDSLRFQLETSLKKLHHHHHH
>sp|AKR7A3|pS_ACC_3517: S90 on AKR7A3
GPGTDTKAIPLFGNSLKPDsLRFQLETSLKRLQCPKLHHHHHH
>sp|AKR7A4iso2|pS_ACC_3518: S41 on AKR7A4iso2
GPGTWSLASPTMPPGKWPRsVPSARATAGSCPLCTKLHHHHHH
>sp|Akt1|pS_ACC_3519: S122 on Akt1
GPGTADGLKKQEEEEMDFRsGSPSDNSGAEEMEVSKLHHHHHH
>sp|Akt1|pS_ACC_3520: S124 on Akt1
GPGTGLKKQEEEEMDFRSGsPSDNSGAEEMEVSLAKLHHHHHH
>sp|Akt1|pS_ACC_3521: S126 on Akt1
GPGTKKQEEEEMDFRSGSPsDNSGAEEMEVSLAKPKLHHHHHH
>sp|Akt1|pS_ACC_3522: S129 on Akt1
GPGTEEEEMDFRSGSPSDNsGAEEMEVSLAKPKHRKLHHHHHH
>sp|Akt1|pS_ACC_3523: S137 on Akt1
GPGTSGSPSDNSGAEEMEVsLAKPKHRVTMNEFEYKLHHHHHH
>sp|Akt1|pS_ACC_3524: S246 on Akt1
GPGTNGGELFFHLSRERVFsEDRARFYGAEIVSALKLHHHHHH
>sp|Akt1|pS_ACC_3525: S378 on Akt1
GPGTMEEIRFPRTLGPEAKsLLSGLLKKDPKQRLGKLHHHHHH
>sp|Akt1|pS_ACC_3526: S396 on Akt1
GPGTSGLLKKDPKQRLGGGsEDAKEIMQHRFFAGIKLHHHHHH
>sp|Akt1|pS_ACC_3527: S457 on Akt1
GPGTFTAQMITITPPDQDDsMECVDSERRPHFPQFKLHHHHHH
>sp|Akt1|pS_ACC_3528: S473 on Akt1
GPGTMECVDSERRPHFPQFsYSASGTAKLHHHHHH
>sp|Akt1|pS_ACC_3529: S475 on Akt1
GPGTCVDSERRPHFPQFSYsASGTAKLHHHHHH
>sp|Akt1|pS_ACC_3530: S477 on Akt1
GPGTDSERRPHFPQFSYSAsGTAKLHHHHHH
>sp|Akt2|pS_ACC_3537: S34 on Akt2
GPGTIKTWRPRYFLLKSDGsFIGYKERPEAPDQTLKLHHHHHH
>sp|Akt2|pS_ACC_3531: S126 on Akt2
GPGTKQRAPGEDPMDYKCGsPSDSSTTEEMEVAVSKLHHHHHH
>sp|Akt2|pS_ACC_3532: S128 on Akt2
GPGTRAPGEDPMDYKCGSPsDSSTTEEMEVAVSKAKLHHHHHH
>sp|Akt2|pS_ACC_3533: S131 on Akt2
GPGTGEDPMDYKCGSPSDSsTTEEMEVAVSKARAKKLHHHHHH
>sp|Akt2|pS_ACC_3534: S141 on Akt2
GPGTSPSDSSTTEEMEVAVsKARAKVTMNDFDYLKKLHHHHHH
>sp|Akt2|pS_ACC_3535: S242 on Akt2
GPGTFVMEYANGGELFFHLsRERVFTEERARFYGAKLHHHHHH
>sp|Akt2|pS_ACC_3536: S302 on Akt2
GPGTGHIKITDFGLCKEGIsDGATMKTFCGTPEYLKLHHHHHH
>sp|Akt2|pS_ACC_3538: S379 on Akt2
GPGTMEEIRFPRTLSPEAKsLLAGLLKKDPKQRLGKLHHHHHH
>sp|Akt2|pS_ACC_3539: S447 on Akt2
GPGTSEVDTRYFDDEFTAQsITITPPDRYDSLGLLKLHHHHHH
>sp|Akt2|pS_ACC_3540: S458 on Akt2
GPGTFTAQSITITPPDRYDsLGLLELDQRTHFPQFKLHHHHHH
>sp|Akt2|pS_ACC_3541: S474 on Akt2
GPGTLGLLELDQRTHFPQFsYSASIREKLHHHHHH
>sp|Akt2|pS_ACC_3542: S476 on Akt2
GPGTLLELDQRTHFPQFSYsASIREKLHHHHHH
>sp|Akt2|pS_ACC_3543: S478 on Akt2
GPGTELDQRTHFPQFSYSAsIREKLHHHHHH
>sp|Akt3|pS_ACC_3544: S120 on Akt3
GPGTVADRLQRQEEERMNCsPTSQIDNIGEEEMDAKLHHHHHH
>sp|Akt3|pS_ACC_3545: S123 on Akt3
GPGTRLQRQEEERMNCSPTsQIDNIGEEEMDASTTKLHHHHHH
>sp|Akt3|pS_ACC_3546: S197 on Akt3
GPGTEVIIAKDEVAHTLTEsRVLKNTRHPFLTSLKKLHHHHHH
>sp|Akt3|pS_ACC_3547: S472 on Akt3
GPGTMDCMDNERRPHFPQFsYSASGREKLHHHHHH
>sp|Akt3|pS_ACC_3548: S474 on Akt3
GPGTCMDNERRPHFPQFSYsASGREKLHHHHHH
>sp|Akt3|pS_ACC_3549: S476 on Akt3
GPGTDNERRPHFPQFSYSAsGREKLHHHHHH
>sp|AKTIP|pS_ACC_3550: S30 on AKTIP
GPGTRSEGEEKTLTGDVKTsPPRTAPKKQLPSIPKKLHHHHHH
>sp|AKTIP|pS_ACC_3551: S99 on AKTIP
GPGTTLVVKQKLPGVYVQPsYRSALMWFGVIFIRHKLHHHHHH
>sp|AL7A|pS_ACC_3553: S57 on AL7A
GPGTVWVRHTSSEPQEPTEsKAAKERPKQEVTKAVKLHHHHHH
>sp|AL7A|pS_ACC_3552: S397 on AL7A
GPGTCPNDTPQVNVLPERDsAVWTGGSILASLQGFKLHHHHHH
>sp|ALAD|pS_ACC_3554: S168 on ALAD
GPGTVALAYAKAGCQVVAPsDMMDGRVEAIKEALMKLHHHHHH
>sp|ALADiso2|pS_ACC_3555: S6 on ALADiso2
GPGTMPPTSsTPSLSRPGLGQAGKPKLHHHHHH
>sp|ALAS1|pS_ACC_3556: S287 on ALAS1
GPGTQHGAGAGGTRNISGTsKFHVDLERELADLHGKLHHHHHH
>sp|ALAS2|pS_ACC_3557: S230 on ALAS2
GPGTTLKQHGAGAGGTRNIsGTSKFHVDLERELADKLHHHHHH
>sp|ALAS2|pS_ACC_3558: S233 on ALAS2
GPGTRHGAGAGGTRNISGTsKFHVELEQELAELHQKLHHHHHH
>sp|ALAS2|pS_ACC_3559: S495 on ALAS2
GPGTVGNAALNSKLCDLLLsKHGIYVQAINYPTVPKLHHHHHH
>sp|albumin|pS_ACC_3560: S14 on albumin
GPGTMKWVTFISLLFLFsSAYSRGVFRRDAHKSKLHHHHHH
>sp|albumin|pS_ACC_3561: S18 on albumin
GPGTWVTFISLLFLFSSAYsRGVFRRDAHKSEVAHKLHHHHHH
>sp|albumin|pS_ACC_3571: S82 on albumin
GPGTVNEVTEFAKTCVADEsAENCDKSLHTLFGDKKLHHHHHH
>sp|albumin|pS_ACC_3572: S89 on albumin
GPGTAKTCVADESAENCDKsLHTLFGDKLCTVATLKLHHHHHH
>sp|albumin|pS_ACC_3562: S217 on albumin
GPGTLLPKLDELRDEGKASsAKQRLKCASLQKFGEKLHHHHHH
>sp|albumin|pS_ACC_3563: S294 on albumin
GPGTDDRADLAKYICENQDsISSKLKECCEKPLLEKLHHHHHH
>sp|albumin|pS_ACC_3564: S328 on albumin
GPGTCIAEVENDEMPADLPsLAADFVESKDVCKNYKLHHHHHH
>sp|albumin|pS_ACC_3565: S336 on albumin
GPGTEMPADLPSLAADFVEsKDVCKNYAEAKDVFLKLHHHHHH
>sp|albumin|pS_ACC_3566: S366 on albumin
GPGTLGMFLYEYARRHPDYsVVLLLRLAKTYETTLKLHHHHHH
>sp|albumin|pS_ACC_3567: S443 on albumin
GPGTQNALLVRYTKKVPQVsTPTLVEVSRNLGKVGKLHHHHHH
>sp|albumin|pS_ACC_3568: S451 on albumin
GPGTTKKVPQVSTPTLVEVsRNLGKVGSKCCKHPEKLHHHHHH
>sp|albumin|pS_ACC_3569: S513 on albumin
GPGTTKCCTESLVNRRPCFsALEVDETYVPKEFNAKLHHHHHH
>sp|albumin|pS_ACC_3570: S603 on albumin
GPGTKETCFAEEGKKLVAAsQAALGLKLHHHHHH
>sp|ALDH16A1|pS_ACC_3574: S25 on ALDH16A1
GPGTAREIFTSLEYGPVPEsHACALAWLDTQDRCLKLHHHHHH
>sp|ALDH16A1|pS_ACC_3573: S124 on ALDH16A1
GPGTAEVIQKHQRLLWTLEsLVTGRAVREVRDGDVKLHHHHHH
>sp|ALDH18A1|pS_ACC_3579: S79 on ALDH18A1
GPGTRSELKHAKRIVVKLGsAVVTRGDECGLALGRKLHHHHHH
>sp|ALDH18A1|pS_ACC_3575: S103 on ALDH18A1
GPGTCGLALGRLASIVEQVsVLQNQGREMMLVTSGKLHHHHHH
>sp|ALDH18A1|pS_ACC_3576: S143 on ALDH18A1
GPGTRHEILLSQSVRQALHsGQNQLKEMAIPVLEAKLHHHHHH
>sp|ALDH18A1|pS_ACC_3577: S450 on ALDH18A1
GPGTSLAIGLRQIAASSQDsVGRVLRRTRIAKNLEKLHHHHHH
>sp|ALDH18A1|pS_ACC_3578: S659 on ALDH18A1
GPGTIHAGPKFASYLTFSPsEVKSLRTEYGDLELCKLHHHHHH
>sp|ALDH1A1|pS_ACC_3580: S314 on ALDH1A1
GPGTQGQCCIAASRIFVEEsIYDEFVRRSVERAKKKLHHHHHH
>sp|ALDH1A1|pS_ACC_3581: S360 on ALDH1A1
GPGTQIDKEQYDKILDLIEsGKKEGAKLECGGGPWKLHHHHHH
>sp|ALDH1A1|pS_ACC_3582: S413 on ALDH1A1
GPGTKEEIFGPVQQIMKFKsLDDVIKRANNTFYGLKLHHHHHH
>sp|ALDH1A1|pS_ACC_3583: S429 on ALDH1A1
GPGTLDDVIKRANNTFYGLsAGVFTKDIDKAITISKLHHHHHH
>sp|ALDH1A2|pS_ACC_3584: S278 on ALDH1A2
GPGTGSTEVGKLIQEAAGRsNLKRVTLELGGKSPNKLHHHHHH
>sp|ALDH1A2|pS_ACC_3585: S351 on ALDH1A2
GPGTFVRRSVERAKRRVVGsPFDPTTEQGPQIDKKKLHHHHHH
>sp|ALDH1A3|pS_ACC_3586: S424 on ALDH1A3
GPGTKEEIFGPVQPILKFKsIEEVIKRANSTDYGLKLHHHHHH
>sp|ALDH1B1|pS_ACC_3587: S11 on ALDH1B1
GPGTMLRFLAPRLLsLQGRTARYSSAAALPKLHHHHHH
>sp|ALDH1B1|pS_ACC_3588: S21 on ALDH1B1
GPGTAPRLLSLQGRTARYSsAAALPSPILNPDIPYKLHHHHHH
>sp|ALDH1B1|pS_ACC_3589: S27 on ALDH1B1
GPGTLQGRTARYSSAAALPsPILNPDIPYNQLFINKLHHHHHH
>sp|ALDH1L1|pS_ACC_3596: S9 on ALDH1L1
GPGTMKIAVIGQsLFGQEVYCHLRKEGHKLHHHHHH
>sp|ALDH1L1|pS_ACC_3592: S57 on ALDH1L1
GPGTLGLEAEKDGVPVFKYsRWRAKGQALPDVVAKKLHHHHHH
>sp|ALDH1L1|pS_ACC_3590: S354 on ALDH1L1
GPGTLEVEDSTDFFKSGAAsVDVVRLVEEVKELCDKLHHHHHH
>sp|ALDH1L1|pS_ACC_3591: S405 on ALDH1L1
GPGTLLVRKLRGDDEEGECsIDYVEMAVNKRTVRMKLHHHHHH
>sp|ALDH1L1|pS_ACC_3593: S629 on ALDH1L1
GPGTLKAGIPKGVVNVLPGsGSLVGQRLSDHPDVRKLHHHHHH
>sp|ALDH1L1|pS_ACC_3594: S631 on ALDH1L1
GPGTAGIPKGVVNVLPGSGsLVGQRLSDHPDVRKIKLHHHHHH
>sp|ALDH1L1|pS_ACC_3595: S825 on ALDH1L1
GPGTMIISRFADGDLDAVLsRANATEFGLASGVFTKLHHHHHH
>sp|ALDH1L2|pS_ACC_3597: S124 on ALDH1L2
GPGTTQFIPMDIIDSPKHGsIIYHPSILPRHRGASKLHHHHHH
>sp|ALDH2|pS_ACC_3598: S169 on ALDH2
GPGTDKYHGKTIPIDGDFFsYTRHEPVGVCGQIIPKLHHHHHH
>sp|ALDH2|pS_ACC_3599: S277 on ALDH2
GPGTGSTEIGRVIQVAAGSsNLKRVTLELGGKSPNKLHHHHHH
>sp|ALDH3A1|pS_ACC_3602: S5 on ALDH3A1
GPGTMSKIsEAVKRARAAFSSGRTKLHHHHHH
>sp|ALDH3A1|pS_ACC_3600: S399 on ALDH3A1
GPGTGGVAANDVIVHITLHsLPFGGVGNSGMGSYHKLHHHHHH
>sp|ALDH3A1|pS_ACC_3601: S446 on ALDH3A1
GPGTRPLMNDEGLKVRYPPsPAKMTQHKLHHHHHH
>sp|ALDH3A2|pS_ACC_3603: S14 on ALDH3A2
GPGTMELEVRRVRQAFLsGRSRPLRFRLQQLEAKLHHHHHH
>sp|ALDH3A2|pS_ACC_3604: S293 on ALDH3A2
GPGTDYERIINLRHFKRILsLLEGQKIAFGGETDEKLHHHHHH
>sp|ALDH3B1|pS_ACC_3605: S189 on ALDH3B1
GPGTGQLLEHRFDYIFFTGsPRVGKIVMTAAAKHLKLHHHHHH
>sp|ALDH3B1|pS_ACC_3606: S368 on ALDH3B1
GPGTEFINRREKPLALYAFsNSSQVVKRVLTQTSSKLHHHHHH
>sp|ALDH3B1|pS_ACC_3607: S464 on ALDH3B1
GPGTRRLRMLLVAMEAQGCsCTLLKLHHHHHH
>sp|ALDH4A1|pS_ACC_3610: S44 on ALDH4A1
GPGTSLKVANEPVLAFTQGsPERDALQKALKDLKGKLHHHHHH
>sp|ALDH4A1|pS_ACC_3608: S326 on ALDH4A1
GPGTLAGECGGKNFHFVHRsADVESVVSGTLRSAFKLHHHHHH
>sp|ALDH4A1|pS_ACC_3609: S331 on ALDH4A1
GPGTGGKNFHFVHRSADVEsVVSGTLRSAFEYGGQKLHHHHHH
>sp|ALDH5A1|pS_ACC_3613: S63 on ALDH5A1
GPGTAGRLAGLSAALLRTDsFVGGRWLPAAATFPVKLHHHHHH
>sp|ALDH5A1|pS_ACC_3614: S83 on ALDH5A1
GPGTRWLPAAATFPVQDPAsGAALGMVADCGVREAKLHHHHHH
>sp|ALDH5A1|pS_ACC_3611: S498 on ALDH5A1
GPGTEQLEVGMVGVNEGLIsSVECPFGGVKQSGLGKLHHHHHH
>sp|ALDH5A1|pS_ACC_3612: S499 on ALDH5A1
GPGTQLEVGMVGVNEGLISsVECPFGGVKQSGLGRKLHHHHHH
>sp|ALDH6A1|pS_ACC_3615: S18 on ALDH6A1
GPGTALLAAAAVRARILQVsSKVKSSPTWYSASSFKLHHHHHH
>sp|ALDH6A1|pS_ACC_3616: S19 on ALDH6A1
GPGTLLAAAAVRARILQVSsKVKSSPTWYSASSFSKLHHHHHH
>sp|ALDH6A1|pS_ACC_3617: S262 on ALDH6A1
GPGTFICDHPDIKAISFVGsNKAGEYIFERGSRHGKLHHHHHH
>sp|ALDH6A1|pS_ACC_3618: S373 on ALDH6A1
GPGTLITPQAKERVCNLIDsGTKEGASILLDGRKIKLHHHHHH
>sp|ALDH6A1|pS_ACC_3619: S380 on ALDH6A1
GPGTERVCNLIDSGTKEGAsILLDGRKIKVKGYENKLHHHHHH
>sp|ALDH6A1|pS_ACC_3620: S487 on ALDH6A1
GPGTNVPIPVPLPMFSFTGsRSSFRGDTNFYGKQGKLHHHHHH
>sp|ALDH7A1|pS_ACC_3626: S84 on ALDH7A1
GPGTYCPANNEPIARVRQAsVADYEETVKKAREAWKLHHHHHH
>sp|ALDH7A1|pS_ACC_3621: S130 on ALDH7A1
GPGTRQIGDALREKIQVLGsLVSLEMGKILVEGVGKLHHHHHH
>sp|ALDH7A1|pS_ACC_3622: S133 on ALDH7A1
GPGTGDALREKIQVLGSLVsLEMGKILVEGVGEVQKLHHHHHH
>sp|ALDH7A1|pS_ACC_3623: S171 on ALDH7A1
GPGTYAVGLSRMIGGPILPsERSGHALIEQWNPVGKLHHHHHH
>sp|ALDH7A1|pS_ACC_3624: S379 on ALDH7A1
GPGTDPNVLYGPLHTKQAVsMFLGAVEEAKKEGGTKLHHHHHH
>sp|ALDH7A1|pS_ACC_3625: S457 on ALDH7A1
GPGTEEVFAWNNEVKQGLSsSIFTKDLGRIFRWLGKLHHHHHH
>sp|ALDH7A1iso4|pS_ACC_3627: S13 on ALDH7A1iso4
GPGTMGSPGRGAGLYFsSSQGLGLIPSPGLSMKLHHHHHH
>sp|ALDH7A1iso4|pS_ACC_3628: S15 on ALDH7A1iso4
GPGTMGSPGRGAGLYFSSsQGLGLIPSPGLSMWRKLHHHHHH
>sp|ALDH7A1iso4|pS_ACC_3629: S23 on ALDH7A1iso4
GPGTAGLYFSSSQGLGLIPsPGLSMWRLPRALCVHKLHHHHHH
>sp|ALDH8A1|pS_ACC_3631: S83 on ALDH8A1
GPGTERSRVLNQVADLLEQsLEEFAQAESKDQGKTKLHHHHHH
>sp|ALDH8A1|pS_ACC_3632: S92 on ALDH8A1
GPGTADLLEQSLEEFAQAEsKDQGKTLALARTMDIKLHHHHHH
>sp|ALDH8A1|pS_ACC_3630: S362 on ALDH8A1
GPGTAEGAQIWCGEGVDKLsLPARNQAGYFMLPTVKLHHHHHH
>sp|ALDH9A1|pS_ACC_3634: S9 on ALDH9A1
GPGTRPSPVAAMSTGTFVVsQPLNYRGGARVEPADKLHHHHHH
>sp|ALDH9A1|pS_ACC_3633: S233 on ALDH9A1
GPGTFLCQHPDVAKVSFTGsVPTGMKIMEMSAKGIKLHHHHHH
>sp|ALDH9A1iso2|pS_ACC_3635: S11 on ALDH9A1iso2
GPGTMFLRAGLAALsPLLRSLRPSPVAAMSKLHHHHHH
>sp|ALDOA|pS_ACC_3638: S17 on ALDOA
GPGTPYQYPALTPEQKKELsDIAHRIVAPGKGILAKLHHHHHH
>sp|ALDOA|pS_ACC_3648: S36 on ALDOA
GPGTHRIVAPGKGILAADEsTGSIAKRLQSIGTENKLHHHHHH
>sp|ALDOA|pS_ACC_3650: S39 on ALDOA
GPGTVAPGKGILAADESTGsIAKRLQSIGTENTEEKLHHHHHH
>sp|ALDOA|pS_ACC_3651: S46 on ALDOA
GPGTLAADESTGSIAKRLQsIGTENTEENRRFYRQKLHHHHHH
>sp|ALDOA|pS_ACC_3636: S100 on ALDOA
GPGTYQKADDGRPFPQVIKsKGGVVGIKVDKGVVPKLHHHHHH
>sp|ALDOA|pS_ACC_3637: S132 on ALDOA
GPGTAGTDGETTTQGLDGLsERCAQYKKDGADFAKKLHHHHHH
>sp|ALDOA|pS_ACC_3639: S218 on ALDOA
GPGTQYVTEKVLAAVYKALsDHHIYLEGTLLKPNMKLHHHHHH
>sp|ALDOA|pS_ACC_3640: S272 on ALDOA
GPGTLRRTVPPAVTGITFLsGGQSEEEASINLNAIKLHHHHHH
>sp|ALDOA|pS_ACC_3641: S276 on ALDOA
GPGTVPPAVTGITFLSGGQsEEEASINLNAINKCPKLHHHHHH
>sp|ALDOA|pS_ACC_3642: S301 on ALDOA
GPGTAINKCPLLKPWALTFsYGRALQASALKAWGGKLHHHHHH
>sp|ALDOA|pS_ACC_3643: S309 on ALDOA
GPGTKPWALTFSYGRALQAsALKAWGGKKENLKAAKLHHHHHH
>sp|ALDOA|pS_ACC_3644: S336 on ALDOA
GPGTLKAAQEEYVKRALANsLACQGKYTPSGQAGAKLHHHHHH
>sp|ALDOA|pS_ACC_3645: S346 on ALDOA
GPGTRALANSLACQGKYTPsGQAGAAASESLFVSNKLHHHHHH
>sp|ALDOA|pS_ACC_3646: S354 on ALDOA
GPGTCQGKYTPSGQAGAAAsESLFVSNHAYKLHHHHHH
>sp|ALDOA|pS_ACC_3647: S356 on ALDOA
GPGTGKYTPSGQAGAAASEsLFVSNHAYKLHHHHHH
>sp|ALDOA|pS_ACC_3649: S360 on ALDOA
GPGTPSGQAGAAASESLFVsNHAYKLHHHHHH
>sp|ALDOB|pS_ACC_3657: S36 on ALDOB
GPGTQSIVANGKGILAADEsVGTMGNRLQRIKVENKLHHHHHH
>sp|ALDOB|pS_ACC_3658: S89 on ALDOB
GPGTIGGVILFHETLYQKDsQGKLFRNILKEKGIVKLHHHHHH
>sp|ALDOB|pS_ACC_3652: S132 on ALDOB
GPGTAGTNKETTIQGLDGLsERCAQYKKDGVDFGKKLHHHHHH
>sp|ALDOB|pS_ACC_3653: S161 on ALDOB
GPGTGKWRAVLRIADQCPSsLAIQENANALARYASKLHHHHHH
>sp|ALDOB|pS_ACC_3654: S272 on ALDOB
GPGTLHRTVPAAVPGICFLsGGMSEEDATLNLNAIKLHHHHHH
>sp|ALDOB|pS_ACC_3655: S276 on ALDOB
GPGTVPAAVPGICFLSGGMsEEDATLNLNAINLCPKLHHHHHH
>sp|ALDOB|pS_ACC_3656: S309 on ALDOB
GPGTKPWKLSFSYGRALQAsALAAWGGKAANKEATKLHHHHHH
>sp|ALDOC|pS_ACC_3661: S36 on ALDOC
GPGTLRIVAPGKGILAADEsVGSMAKRLSQIGVENKLHHHHHH
>sp|ALDOC|pS_ACC_3662: S39 on ALDOC
GPGTVAPGKGILAADESVGsMAKRLSQIGVENTEEKLHHHHHH
>sp|ALDOC|pS_ACC_3663: S45 on ALDOC
GPGTILAADESVGSMAKRLsQIGVENTEENRRLYRKLHHHHHH
>sp|ALDOC|pS_ACC_3659: S218 on ALDOC
GPGTQYVTEKVLAAVYKALsDHHVYLEGTLLKPNMKLHHHHHH
>sp|ALDOC|pS_ACC_3660: S356 on ALDOC
GPGTGKYEGSGEDGGAAAQsLYIANHAYKLHHHHHH
>sp|ALG1|pS_ACC_3666: S46 on ALG1
GPGTAARHVVAVVLGDVGRsPRMQYHALSLAMHGFKLHHHHHH
>sp|ALG1|pS_ACC_3664: S239 on ALG1
GPGTETPLDLQHRLFMKLGsMHSPFRARSEPEDPVKLHHHHHH
>sp|ALG1|pS_ACC_3665: S242 on ALG1
GPGTLDLQHRLFMKLGSMHsPFRARSEPEDPVTERKLHHHHHH
>sp|ALG10|pS_ACC_3667: S387 on ALG10
GPGTLLVPAYIFAGWSIADsLKSKSIFWNLMFFICKLHHHHHH
>sp|ALG11|pS_ACC_3668: S208 on ALG11
GPGTVGSYVHYPTISTDMLsVVKNQNIGFNNAAFIKLHHHHHH
>sp|ALG12|pS_ACC_3669: S403 on ALG12
GPGTDVLLHIDVAAAQTGVsRFLQVNSAWRYDKREKLHHHHHH
>sp|ALG12|pS_ACC_3670: S410 on ALG12
GPGTVAAAQTGVSRFLQVNsAWRYDKREDVQPGTGKLHHHHHH
>sp|ALG14|pS_ACC_3671: S38 on ALG14
GPGTWVVLRSMDVTPRESLsILVVAGSGGHTTEILKLHHHHHH
>sp|ALG14|pS_ACC_3672: S64 on ALG14
GPGTTTEILRLLGSLSNAYsPRHYVIADTDEMSANKLHHHHHH
>sp|ALG14|pS_ACC_3673: S77 on ALG14
GPGTAYSPRHYVIADTDEMsANKINSFELDRADRDKLHHHHHH
>sp|ALG1L2|pS_ACC_3674: S45 on ALG1L2
GPGTLFMKLGSTHSPFRARsEPEDPDTERSAFTERKLHHHHHH
>sp|ALG2|pS_ACC_3677: S46 on ALG2
GPGTRLVLDAALALQARGCsVKIWTAHYDPGHCFAKLHHHHHH
>sp|ALG2|pS_ACC_3675: S381 on ALG2
GPGTPVHFSEAIEKFIREPsLKATMGLAGRARVKEKLHHHHHH
>sp|ALG2|pS_ACC_3676: S399 on ALG2
GPGTATMGLAGRARVKEKFsPEAFTEQLYRYVTKLKLHHHHHH
>sp|ALG3|pS_ACC_3678: S11 on ALG3
GPGTMAAGLRKRGRsGSAAQAEGLCKQWLQKLHHHHHH
>sp|ALG3|pS_ACC_3679: S13 on ALG3
GPGTMAAGLRKRGRSGsAAQAEGLCKQWLQRAKLHHHHHH
>sp|ALG3|pS_ACC_3680: S166 on ALG3
GPGTPFVFFFMCCASYRVHsIFVLRLFNDPVAMVLKLHHHHHH
>sp|ALG5|pS_ACC_3682: S62 on ALG5
GPGTLNAKGQKETLPSIWDsPTKQLSVVVPSYNEEKLHHHHHH
>sp|ALG5|pS_ACC_3681: S129 on ALG5
GPGTDQTSKVAFKYCQKYGsDKVRVITLVKNRGKGKLHHHHHH
>sp|ALG8|pS_ACC_3684: S49 on ALG8
GPGTSTDFEVHRNWLAITHsLPISQWYYEATSEWTKLHHHHHH
>sp|ALG8|pS_ACC_3685: S53 on ALG8
GPGTEVHRNWLAITHSLPIsQWYYEATSEWTLDYPKLHHHHHH
>sp|ALG8|pS_ACC_3686: S61 on ALG8
GPGTITHSLPISQWYYEATsEWTLDYPPFFAWFEYKLHHHHHH
>sp|ALG8|pS_ACC_3683: S216 on ALG8
GPGTIYLYVAPAYGVYLLRsYCFTANKPDGSIRWKKLHHHHHH
>sp|ALG9|pS_ACC_3687: S13 on ALG9
GPGTMASRGARQRLKGsGASSGDTAPAADKLRKLHHHHHH
>sp|ALG9|pS_ACC_3688: S16 on ALG9
GPGTMASRGARQRLKGSGAsSGDTAPAADKLRELLKLHHHHHH
>sp|Alix|pS_ACC_3689: S103 on Alix
GPGTQICLTFTWKDAFDKGsLFGGSVKLALASLGYKLHHHHHH
>sp|Alix|pS_ACC_3690: S108 on Alix
GPGTFTWKDAFDKGSLFGGsVKLALASLGYEKSCVKLHHHHHH
>sp|Alix|pS_ACC_3691: S169 on Alix
GPGTQFASGAFLHIKETVLsALSREPTVDISPDTVKLHHHHHH
>sp|Alix|pS_ACC_3692: S366 on Alix
GPGTFTDLFEKMVPVSVQQsLAAYNQRKADLVNRSKLHHHHHH
>sp|Alix|pS_ACC_3693: S481 on Alix
GPGTNDLRAKFKERWQRTPsNELYKPLRAEGTNFRKLHHHHHH
>sp|Alix|pS_ACC_3694: S575 on Alix
GPGTDEVKKEREGLENDLKsVNFDMTSKFLTALAQKLHHHHHH
>sp|Alix|pS_ACC_3695: S712 on Alix
GPGTARKTERDELLKDLQQsIAREPSAPSIPTPAYKLHHHHHH
>sp|Alix|pS_ACC_3696: S718 on Alix
GPGTDELLKDLQQSIAREPsAPSIPTPAYQSSPAGKLHHHHHH
>sp|Alix|pS_ACC_3697: S721 on Alix
GPGTLKDLQQSIAREPSAPsIPTPAYQSSPAGGHAKLHHHHHH
>sp|Alix|pS_ACC_3698: S729 on Alix
GPGTAREPSAPSIPTPAYQsSPAGGHAPTPPTPAPKLHHHHHH
>sp|Alix|pS_ACC_3699: S730 on Alix
GPGTREPSAPSIPTPAYQSsPAGGHAPTPPTPAPRKLHHHHHH
>sp|ALK|pS_ACC_3709: S47 on ALK
GPGTPAAGPPLQPREPLSYsRLQRKSLAVDFVVPSKLHHHHHH
>sp|ALK|pS_ACC_3710: S62 on ALK
GPGTSRLQRKSLAVDFVVPsLFRVYARDLLLPPSSKLHHHHHH
>sp|ALK|pS_ACC_3704: S211 on ALK
GPGTSEVGREGRLSAAIRAsQPRLLFQIFGTGHSSKLHHHHHH
>sp|ALK|pS_ACC_3705: S312 on ALK
GPGTEASQMDLLDGPGAERsKEMPRGSFLLLNTSAKLHHHHHH
>sp|ALK|pS_ACC_3706: S319 on ALK
GPGTLDGPGAERSKEMPRGsFLLLNTSADSKHTILKLHHHHHH
>sp|ALK|pS_ACC_3707: S326 on ALK
GPGTRSKEMPRGSFLLLNTsADSKHTILSPWMRSSKLHHHHHH
>sp|ALK|pS_ACC_3708: S329 on ALK
GPGTEMPRGSFLLLNTSADsKHTILSPWMRSSSEHKLHHHHHH
>sp|ALK|pS_ACC_3700: S1075 on ALK
GPGTRRKHQELQAMQMELQsPEYKLSKLRTSTIMTKLHHHHHH
>sp|ALK|pS_ACC_3701: S1481 on ALK
GPGTPRGPAVEGGHVNMAFsQSNPPSELHKVHGSRKLHHHHHH
>sp|ALK|pS_ACC_3702: S1495 on ALK
GPGTFSQSNPPSELHKVHGsRNKPTSLWNPTYGSWKLHHHHHH
>sp|ALK|pS_ACC_3703: S1509 on ALK
GPGTGSRNKPTSLWNPTYGsWFTEKPTKKNNPIAKKLHHHHHH
>sp|ALK2|pS_ACC_3711: S226 on ALK2
GPGTLECVGKGRYGEVWRGsWQGENVAVKIFSSRDKLHHHHHH
>sp|ALK2|pS_ACC_3712: S501 on ALK2
GPGTLTALRIKKTLTKIDNsLDKLKTDCKLHHHHHH
>sp|ALKBH|pS_ACC_3713: S123 on ALKBH
GPGTPGYQWHWVKQCLKLYsQKPNVCNLDKHMSKEKLHHHHHH
>sp|ALKBH|pS_ACC_3714: S136 on ALKBH
GPGTLYSQKPNVCNLDKHMsKEETQDLWEQSKEFLKLHHHHHH
>sp|ALKBH|pS_ACC_3715: S147 on ALKBH
GPGTDKHMSKEETQDLWEQsKEFLRYKEATKRRPRKLHHHHHH
>sp|ALKBH5|pS_ACC_3728: S5 on ALKBH5
GPGTMAAAsGYTDLREKLKSMTSRKLHHHHHH
>sp|ALKBH5|pS_ACC_3729: S54 on ALKBH5
GPGTAAAAAAAAAAEPYPVsGAKRKYQEDSDPERSKLHHHHHH
>sp|ALKBH5|pS_ACC_3730: S64 on ALKBH5
GPGTEPYPVSGAKRKYQEDsDPERSDYEEQQLQKEKLHHHHHH
>sp|ALKBH5|pS_ACC_3731: S69 on ALKBH5
GPGTSGAKRKYQEDSDPERsDYEEQQLQKEEEARKKLHHHHHH
>sp|ALKBH5|pS_ACC_3732: S96 on ALKBH5
GPGTEARKVKSGIRQMRLFsQDECAKIEARIDEVVKLHHHHHH
>sp|ALKBH5|pS_ACC_3716: S112 on ALKBH5
GPGTQDECAKIEARIDEVVsRAEKGLYNEHTVDRAKLHHHHHH
>sp|ALKBH5|pS_ACC_3717: S252 on ALKBH5
GPGTIRVSEPVLSLPVRRGsVTVLSGYAADEITHCKLHHHHHH
>sp|ALKBH5|pS_ACC_3718: S296 on ALKBH5
GPGTILRKTRLDAPRLETKsLSSSVLPPSYASDRLKLHHHHHH
>sp|ALKBH5|pS_ACC_3719: S312 on ALKBH5
GPGTLSSSVLPPSYASDRLsGNNRDPALKPKRSHRKLHHHHHH
>sp|ALKBH5|pS_ACC_3720: S350 on ALKBH5
GPGTHRPRILEMDKEENRRsVLLPTHRRRGSFSSEKLHHHHHH
>sp|ALKBH5|pS_ACC_3721: S361 on ALKBH5
GPGTENRRSVLLPTHRRRGsFSSENYWRKSYESSEKLHHHHHH
>sp|ALKBH5|pS_ACC_3722: S363 on ALKBH5
GPGTRRSVLLPTHRRRGSFsSENYWRKSYESSEDCKLHHHHHH
>sp|ALKBH5|pS_ACC_3723: S371 on ALKBH5
GPGTHRRRGSFSSENYWRKsYESSEDCSEAAGSPAKLHHHHHH
>sp|ALKBH5|pS_ACC_3724: S374 on ALKBH5
GPGTRGSFSSENYWRKSYEsSEDCSEAAGSPARKVKLHHHHHH
>sp|ALKBH5|pS_ACC_3725: S375 on ALKBH5
GPGTGSFSSENYWRKSYESsEDCSEAAGSPARKVKKLHHHHHH
>sp|ALKBH5|pS_ACC_3726: S379 on ALKBH5
GPGTSENYWRKSYESSEDCsEAAGSPARKVKMRRHKLHHHHHH
>sp|ALKBH5|pS_ACC_3727: S384 on ALKBH5
GPGTRKSYESSEDCSEAAGsPARKVKMRRHKLHHHHHH
>sp|ALKBH6|pS_ACC_3733: S197 on ALKBH6
GPGTHGIAAARVDALDAASsPPNAAACPSARPGACKLHHHHHH
>sp|ALKBH8|pS_ACC_3737: S7 on ALKBH8
GPGTMDSNHQsNYKLSKTEKKFLRKQKLHHHHHH
>sp|ALKBH8|pS_ACC_3734: S351 on ALKBH8
GPGTVRQTPCNCSYPLVCDsQRKETPPSFPESDKEKLHHHHHH
>sp|ALKBH8|pS_ACC_3735: S524 on ALKBH8
GPGTEYNKQKSKYLRGNRNsQGKKEEMNSDTSVQRKLHHHHHH
>sp|ALKBH8|pS_ACC_3736: S555 on ALKBH8
GPGTSLVEQMRDMGSRDSAsSVPRINDSQEGGCNSKLHHHHHH
>sp|ALLC|pS_ACC_3738: S148 on ALLC
GPGTAAATPEEFEAIAELKsDDWSYLVPMTELKPGKLHHHHHH
>sp|ALMS1|pS_ACC_3783: S92 on ALMS1
GPGTKAWLQAHPGRILPPLsPPQHRYSEGERTSLEKLHHHHHH
>sp|ALMS1|pS_ACC_3750: S189 on ALMS1
GPGTRFNVRTEDTEVTDFPsLEEGILTQSENQVKEKLHHHHHH
>sp|ALMS1|pS_ACC_3773: S344 on ALMS1
GPGTELKIPKDCDRYDDLCsYMSWKTRKDTQWPENKLHHHHHH
>sp|ALMS1|pS_ACC_3778: S464 on ALMS1
GPGTRESEYHSSDLRMLRMsPDTVPKAPKHLKAGDKLHHHHHH
>sp|ALMS1|pS_ACC_3779: S511 on ALMS1
GPGTGITTTPVDSDIGSHLsLSLEDLSQLAVSSLEKLHHHHHH
>sp|ALMS1|pS_ACC_3780: S712 on ALMS1
GPGTVSGPADQKTGTATVLsTPHSHREKPGIFYQQKLHHHHHH
>sp|ALMS1|pS_ACC_3781: S762 on ALMS1
GPGTGPADQKTEIPAVQSSsYSQREKPSILYPQDLKLHHHHHH
>sp|ALMS1|pS_ACC_3782: S764 on ALMS1
GPGTADQKTEIPAVQSSSYsQREKPSILYPQDLADKLHHHHHH
>sp|ALMS1|pS_ACC_3784: S977 on ALMS1
GPGTVFYQQELPDSDLPREsLKMSAIPGLTDQKTVKLHHHHHH
>sp|ALMS1|pS_ACC_3785: S981 on ALMS1
GPGTQELPDSDLPRESLKMsAIPGLTDQKTVPTPTKLHHHHHH
>sp|ALMS1|pS_ACC_3739: S1066 on ALMS1
GPGTQREKPSVLYPQVLSDsHLPEESLKVSAFPGPKLHHHHHH
>sp|ALMS1|pS_ACC_3740: S1072 on ALMS1
GPGTVLYPQVLSDSHLPEEsLKVSAFPGPADQMTDKLHHHHHH
>sp|ALMS1|pS_ACC_3741: S1188 on ALMS1
GPGTVTGPGNQKTWIPRVLsTFYSQREKPGIFYQQKLHHHHHH
>sp|ALMS1|pS_ACC_3742: S1192 on ALMS1
GPGTGNQKTWIPRVLSTFYsQREKPGIFYQQTLPGKLHHHHHH
>sp|ALMS1|pS_ACC_3743: S1218 on ALMS1
GPGTQTLPGSHIPEEAQKVsPVLGPADQKTGTPTPKLHHHHHH
>sp|ALMS1|pS_ACC_3744: S1268 on ALMS1
GPGTPDNHPTEEALKISVAsEPVDQTTGTPAVTSTKLHHHHHH
>sp|ALMS1|pS_ACC_3745: S1284 on ALMS1
GPGTEPVDQTTGTPAVTSTsYSQYREKPSIFYQQSKLHHHHHH
>sp|ALMS1|pS_ACC_3746: S1299 on ALMS1
GPGTSYSQYREKPSIFYQQsLPSSHLTEEAKNVSAKLHHHHHH
>sp|ALMS1|pS_ACC_3747: S1529 on ALMS1
GPGTAPTITSPSYSQHRAKsGSFYQLALLGSQIPEKLHHHHHH
>sp|ALMS1|pS_ACC_3748: S1531 on ALMS1
GPGTTITSPSYSQHRAKSGsFYQLALLGSQIPEEAKLHHHHHH
>sp|ALMS1|pS_ACC_3749: S1634 on ALMS1
GPGTLGEKPITFYRQALLDsPLNKEVVKVSAAPGPKLHHHHHH
>sp|ALMS1|pS_ACC_3751: S1941 on ALMS1
GPGTGDRKTEIPTVPLSYYsRREKPSVISQQELPDKLHHHHHH
>sp|ALMS1|pS_ACC_3752: S1967 on ALMS1
GPGTQELPDSHLTEEALKVsPVSIPAEQKTGIPIGKLHHHHHH
>sp|ALMS1|pS_ACC_3753: S2142 on ALMS1
GPGTAGQKTVLPTALPSSFsHREKPDIFYQKDLPDKLHHHHHH
>sp|ALMS1|pS_ACC_3754: S2245 on ALMS1
GPGTVVINKPESAGFRDVGsEEIQDAENSAKTLKEKLHHHHHH
>sp|ALMS1|pS_ACC_3755: S2307 on ALMS1
GPGTSFIQSKKVVCFKEPSsTGVSNGDLLHRQPFTKLHHHHHH
>sp|ALMS1|pS_ACC_3756: S2465 on ALMS1
GPGTSPKTSITDSREEEGVsESEDGGGSSVDSLAAKLHHHHHH
>sp|ALMS1|pS_ACC_3757: S2631 on ALMS1
GPGTQNPSSCRAKHVNLSAsLDQNNSHFKVWNSLQKLHHHHHH
>sp|ALMS1|pS_ACC_3758: S2644 on ALMS1
GPGTSASLDQNNSHFKVWNsLQLKSHSPFQNFIPDKLHHHHHH
>sp|ALMS1|pS_ACC_3759: S2651 on ALMS1
GPGTNSHFKVWNSLQLKSHsPFQNFIPDEFKISKGKLHHHHHH
>sp|ALMS1|pS_ACC_3760: S2703 on ALMS1
GPGTVPPKEVDFHSSSQMPsPEPMKKFTTSITFSSKLHHHHHH
>sp|ALMS1|pS_ACC_3761: S2751 on ALMS1
GPGTTEGSQCTGASVGVFNsHFTEEQNPPRDLKQKKLHHHHHH
>sp|ALMS1|pS_ACC_3762: S2768 on ALMS1
GPGTFTEEQNPPRDLKQKTsSPSSFKMHSNSQDKEKLHHHHHH
>sp|ALMS1|pS_ACC_3763: S2779 on ALMS1
GPGTKQKTSSPSSFKMHSNsQDKEVTILAEGRRQSKLHHHHHH
>sp|ALMS1|pS_ACC_3764: S2804 on ALMS1
GPGTEGRRQSQKLPVDFERsFQEEKPLERSDFTGSKLHHHHHH
>sp|ALMS1|pS_ACC_3765: S3034 on ALMS1
GPGTVSQSAPNHCTLAASAsTPPSNRKALSCVHITKLHHHHHH
>sp|ALMS1|pS_ACC_3766: S3069 on ALMS1
GPGTTSSKLDSGTLDERFHsLDAASKARMNSEFNFKLHHHHHH
>sp|ALMS1|pS_ACC_3767: S3120 on ALMS1
GPGTPVAQDQESLGFLGPKsSLDFQVVQPSLPDSNKLHHHHHH
>sp|ALMS1|pS_ACC_3768: S3121 on ALMS1
GPGTVAQDQESLGFLGPKSsLDFQVVQPSLPDSNTKLHHHHHH
>sp|ALMS1|pS_ACC_3769: S3146 on ALMS1
GPGTLPDSNTITQDLKTIPsQNSQIVTSRQIQVNIKLHHHHHH
>sp|ALMS1|pS_ACC_3770: S3149 on ALMS1
GPGTSNTITQDLKTIPSQNsQIVTSRQIQVNISDFKLHHHHHH
>sp|ALMS1|pS_ACC_3771: S3207 on ALMS1
GPGTSEKLSSDAVTQITTEsPEKTLFSSEIFINAEKLHHHHHH
>sp|ALMS1|pS_ACC_3772: S3255 on ALMS1
GPGTPVKFASSSSVQQVTFsRGTDGQPLLLPYKPSKLHHHHHH
>sp|ALMS1|pS_ACC_3774: S3548 on ALMS1
GPGTNMDKTKTDYTRIKSLsINVNLGNKEVMDTTKKLHHHHHH
>sp|ALMS1|pS_ACC_3775: S3779 on ALMS1
GPGTILTQTDREVALHERSsSVSTIDTARLIQAFGKLHHHHHH
>sp|ALMS1|pS_ACC_3776: S3810 on ALMS1
GPGTHERVCLSPRRIKLYSsITNQQRRYLEKRSKHKLHHHHHH
>sp|ALMS1|pS_ACC_3777: S3971 on ALMS1
GPGTEGVSWFVPVENVESRsKKENVPNTCGPGISWKLHHHHHH
>sp|ALOX12|pS_ACC_3786: S244 on ALOX12
GPGTSYQFLNGANPMLLRRsTSLPSRLVLPSGMEEKLHHHHHH
>sp|ALOX12|pS_ACC_3787: S246 on ALOX12
GPGTQFLNGANPMLLRRSTsLPSRLVLPSGMEELQKLHHHHHH
>sp|ALOX12|pS_ACC_3788: S249 on ALOX12
GPGTNGANPMLLRRSTSLPsRLVLPSGMEELQAQLKLHHHHHH
>sp|ALOX12|pS_ACC_3789: S255 on ALOX12
GPGTLLRRSTSLPSRLVLPsGMEELQAQLEKELQNKLHHHHHH
>sp|ALOX12|pS_ACC_3790: S409 on ALOX12
GPGTRYTMEINTRARTQLIsDGGIFDKAVSTGGGGKLHHHHHH
>sp|ALOX12|pS_ACC_3791: S616 on ALOX12
GPGTQPDMVPLGHHKEKYFsGPKPKAVLNQFRTDLKLHHHHHH
>sp|ALOX12B|pS_ACC_3792: S330 on ALOX12B
GPGTLADYRIMEGIPTVELsGRKQHHCAPLCLLHFKLHHHHHH
>sp|ALOX15|pS_ACC_3793: S177 on ALOX15
GPGTVDERFLEDKRVDFEVsLAKGLADLAIKDSLNKLHHHHHH
>sp|ALOX15|pS_ACC_3794: S591 on ALOX15
GPGTVMATLPNFHQASLQMsITWQLGRRQPVMVAVKLHHHHHH
>sp|ALOX5AP|pS_ACC_3795: S41 on ALOX5AP
GPGTFAHKVEHESRTQNGRsFQRTGTLAFERVYTAKLHHHHHH
>sp|ALOXE3|pS_ACC_3796: S677 on ALOXE3
GPGTHFTEEAPRRSIAAFQsRLAQISRDIQERNQGKLHHHHHH
>sp|ALP|pS_ACC_3803: S67 on ALP
GPGTRPSVLWCYKKELGFSsHRKKRMRQLQKKIKNKLHHHHHH
>sp|ALP|pS_ACC_3797: S156 on ALP
GPGTVEGGGLVVILLRTMNsLKQLYTVTMDVHSRYKLHHHHHH
>sp|ALP|pS_ACC_3798: S272 on ALP
GPGTTLDQAKAVLKFIEGIsEKTLRSTVALTAARGKLHHHHHH
>sp|ALP|pS_ACC_3799: S435 on ALP
GPGTGRSLSLKLIQQLRQQsAQSQVSTTAENKTTTKLHHHHHH
>sp|ALP|pS_ACC_3800: S438 on ALP
GPGTLSLKLIQQLRQQSAQsQVSTTAENKTTTTARKLHHHHHH
>sp|ALP|pS_ACC_3801: S589 on ALP
GPGTLAVIQVCLEGEISRQsILNSLSRGKKASGDLKLHHHHHH
>sp|ALP|pS_ACC_3802: S593 on ALP
GPGTQVCLEGEISRQSILNsLSRGKKASGDLIPWTKLHHHHHH
>sp|ALP|pS_ACC_3804: S679 on ALP
GPGTLETPQEIHTVSSEAVsLLEEVITPRKDLPPLKLHHHHHH
>sp|ALP|pS_ACC_3805: S809 on ALP
GPGTIIQNRNMGKPAQPALsREELEALFLPYDLKRKLHHHHHH
>sp|ALP|pS_ACC_3806: S934 on ALP
GPGTVAAKDVVMEPTMKTLsDDLDEAAKEFQEKHKKLHHHHHH
>sp|ALP|pS_ACC_3807: S957 on ALP
GPGTKEFQEKHKKEVGKLKsMDLSEYIIRGDDEEWKLHHHHHH
>sp|ALP|pS_ACC_3808: S984 on ALP
GPGTDEEWNEVLNKAGPNAsIISLKSDKKRKLEAKKLHHHHHH
>sp|ALP|pS_ACC_3809: S987 on ALP
GPGTWNEVLNKAGPNASIIsLKSDKKRKLEAKQEPKLHHHHHH
>sp|ALP|pS_ACC_3810: S990 on ALP
GPGTVLNKAGPNASIISLKsDKKRKLEAKQEPKQSKLHHHHHH
>sp|AlphaK1|pS_ACC_3824: S419 on AlphaK1
GPGTHEKAVPGEVDTLRKLsPDRFQRKRRLSGAQAKLHHHHHH
>sp|AlphaK1|pS_ACC_3825: S850 on AlphaK1
GPGTTRADRKTQVDAGTQEsKRPQSDRSAQKGMMTKLHHHHHH
>sp|AlphaK1|pS_ACC_3826: S926 on AlphaK1
GPGTGTQSEGSAPTAMEGQsEQEVATSLGPPSRTPKLHHHHHH
>sp|AlphaK1|pS_ACC_3811: S1209 on AlphaK1
GPGTVPSATLTPTVEVAGLsPRTSRRILERVENNHKLHHHHHH
>sp|AlphaK1|pS_ACC_3812: S1390 on AlphaK1
GPGTRAAGDGEATTPEEREsPTVSPRGPRKSLVPGKLHHHHHH
>sp|AlphaK1|pS_ACC_3813: S1394 on AlphaK1
GPGTDGEATTPEERESPTVsPRGPRKSLVPGSPGTKLHHHHHH
>sp|AlphaK1|pS_ACC_3814: S1406 on AlphaK1
GPGTPTVSPRGPRKSLVPGsPGTPGRERRSPTQGRKLHHHHHH
>sp|AlphaK1|pS_ACC_3815: S1424 on AlphaK1
GPGTTPGRERRSPTQGRKAsMLEVPRAEEELAAGDKLHHHHHH
>sp|AlphaK1|pS_ACC_3816: S1569 on AlphaK1
GPGTHGSASTDFCLSPEVLsGFISREEGEVGEEIEKLHHHHHH
>sp|AlphaK1|pS_ACC_3817: S1573 on AlphaK1
GPGTSTDFCLSPEVLSGFIsREEGEVGEEIEMTPMKLHHHHHH
>sp|AlphaK1|pS_ACC_3818: S1626 on AlphaK1
GPGTEELRGGGYGCGLRKAsQAKVIYGLEPIFESGKLHHHHHH
>sp|AlphaK1|pS_ACC_3819: S1640 on AlphaK1
GPGTASQAKVIYGLEPIFEsGRTCIIKVSSLLVFGKLHHHHHH
>sp|AlphaK1|pS_ACC_3820: S1811 on AlphaK1
GPGTGLKESCFPALLDRFAsSHQCNAYCELLGLTPKLHHHHHH
>sp|AlphaK1|pS_ACC_3821: S1812 on AlphaK1
GPGTLKESCFPALLDRFASsHQCNAYCELLGLTPLKLHHHHHH
>sp|AlphaK1|pS_ACC_3822: S1855 on AlphaK1
GPGTKGSKSPSAGRKGSQLsPQPQKKGLPSPQGTRKLHHHHHH
>sp|AlphaK1|pS_ACC_3823: S1865 on AlphaK1
GPGTKGSQLSPQPQKKGLPsPQGTRKSAPSSKATPKLHHHHHH
>sp|AlphaK2|pS_ACC_3828: S621 on AlphaK2
GPGTTQAEQEAKTLQTSTDsVSKEGNTNCKGEGMQKLHHHHHH
>sp|AlphaK2|pS_ACC_3829: S623 on AlphaK2
GPGTAEQEAKTLQTSTDSVsKEGNTNCKGEGMQVNKLHHHHHH
>sp|AlphaK2|pS_ACC_3827: S1602 on AlphaK2
GPGTKRGTIENERGKPLPSsPDLTRFPCTSSPEGNKLHHHHHH
>sp|AlphaK3|pS_ACC_3830: S124 on AlphaK3
GPGTAIVFLVDRFLYGLDVsGKLLQVAKGLHKLQPKLHHHHHH
>sp|AlphaK3|pS_ACC_3831: S716 on AlphaK3
GPGTVRNMGPRNTSAHSRPsYRSASWSSDSGRPKNKLHHHHHH
>sp|alphaSNBP(A)|pS_ACC_3832: S10 on alphaSNBP(A)
GPGTMSGGTPYIGsKISLISKAEIRYEGIKLHHHHHH
>sp|alphaSNBP(A)|pS_ACC_3833: S178 on alphaSNBP(A)
GPGTGSAFTQDTRSLKTQLsQGRSSPQLDPLRKSPKLHHHHHH
>sp|alphaSNBP(A)|pS_ACC_3834: S182 on alphaSNBP(A)
GPGTTQDTRSLKTQLSQGRsSPQLDPLRKSPTMEQKLHHHHHH
>sp|alphaSNBP(A)|pS_ACC_3835: S183 on alphaSNBP(A)
GPGTQDTRSLKTQLSQGRSsPQLDPLRKSPTMEQAKLHHHHHH
>sp|alphaSNBP(A)|pS_ACC_3836: S192 on alphaSNBP(A)
GPGTLSQGRSSPQLDPLRKsPTMEQAVQTASAHLPKLHHHHHH
>sp|alphaSNBP(A)|pS_ACC_3837: S203 on alphaSNBP(A)
GPGTPLRKSPTMEQAVQTAsAHLPAPAAVGRRSPVKLHHHHHH
>sp|alphaSNBP(A)|pS_ACC_3838: S216 on alphaSNBP(A)
GPGTTASAHLPAPAAVGRRsPVSTRPLPSASQKAGKLHHHHHH
>sp|alphaSNBP(A)|pS_ACC_3839: S219 on alphaSNBP(A)
GPGTAHLPAPAAVGRRSPVsTRPLPSASQKAGENQKLHHHHHH
>sp|alphaSNBP(A)|pS_ACC_3840: S225 on alphaSNBP(A)
GPGTAAVGRRSPVSTRPLPsASQKAGENQEHRRAEKLHHHHHH
>sp|alphaSNBP(A)|pS_ACC_3841: S227 on alphaSNBP(A)
GPGTVGRRSPVSTRPLPSAsQKAGENQEHRRAEVHKLHHHHHH
>sp|alphaSNBP(A)|pS_ACC_3842: S245 on alphaSNBP(A)
GPGTAGENQEHRRAEVHKVsRPENEQLRNDNKRQVKLHHHHHH
>sp|alphaSNBP(A)|pS_ACC_3843: S266 on alphaSNBP(A)
GPGTQLRNDNKRQVAPGAPsAPRRGRGGHRGGRGRKLHHHHHH
>sp|alphaSNBP(A)|pS_ACC_3844: S340 on alphaSNBP(A)
GPGTLEKQEKPVNGEDKGDsGVDTQNSEGNADEEDKLHHHHHH
>sp|alphaSNBP(A)|pS_ACC_3845: S368 on alphaSNBP(A)
GPGTEEDPLGPNCYYDKTKsFFDNISCDDNRERRPKLHHHHHH
>sp|alphaSNBP(A)|pS_ACC_3846: S374 on alphaSNBP(A)
GPGTPNCYYDKTKSFFDNIsCDDNRERRPTWAEERKLHHHHHH
>sp|ALPI|pS_ACC_3847: S111 on ALPI
GPGTLALSKTYNVDRQVPDsAATATAYLCGVKANFKLHHHHHH
>sp|ALPI|pS_ACC_3848: S174 on ALPI
GPGTGKSVGVVTTTRVQHAsPAGTYAHTVNRNWYSKLHHHHHH
>sp|ALPL|pS_ACC_3849: S110 on ALPL
GPGTVALSKTYNTNAQVPDsAGTATAYLCGVKANEKLHHHHHH
>sp|ALPL|pS_ACC_3850: S131 on ALPL
GPGTAYLCGVKANEGTVGVsAATERSRCNTTQGNEKLHHHHHH
>sp|ALPL|pS_ACC_3851: S160 on ALPL
GPGTNEVTSILRWAKDAGKsVGIVTTTRVNHATPSKLHHHHHH
>sp|ALPLiso2|pS_ACC_3852: S4 on ALPLiso2
GPGTMPWsFRSSTPTWLRMSSCSKLHHHHHH
>sp|ALPPL2|pS_ACC_3853: S111 on ALPPL2
GPGTVALSKTYNVDKHVPDsGATATAYLCGVKGNFKLHHHHHH
>sp|ALPPL2|pS_ACC_3854: S241 on ALPPL2
GPGTMFRMGTPDPEYPDDYsQGGTRLDGKNLVQEWKLHHHHHH
>sp|ALS2|pS_ACC_3861: S353 on ALS2
GPGTSYPDTQAVNEYLRKLsDHSVREDSEHGEKPVKLHHHHHH
>sp|ALS2|pS_ACC_3862: S356 on ALS2
GPGTDTQAVNEYLRKLSDHsVREDSEHGEKPVPSQKLHHHHHH
>sp|ALS2|pS_ACC_3863: S361 on ALS2
GPGTNEYLRKLSDHSVREDsEHGEKPVPSQPLLEEKLHHHHHH
>sp|ALS2|pS_ACC_3864: S464 on ALS2
GPGTSREEQVKQESMQGKKsSSLVDIREEETEGGSKLHHHHHH
>sp|ALS2|pS_ACC_3865: S465 on ALS2
GPGTREEQVKQESMQGKKSsSLVDIREEETEGGSRKLHHHHHH
>sp|ALS2|pS_ACC_3866: S466 on ALS2
GPGTEEQVKQESMQGKKSSsLVDIREEETEGGSRRKLHHHHHH
>sp|ALS2|pS_ACC_3867: S483 on ALS2
GPGTVDIREEETEGGSRRLsLPGLLSQVSPRLLRKKLHHHHHH
>sp|ALS2|pS_ACC_3868: S489 on ALS2
GPGTETEGGSRRLSLPGLLsQVSPRLLRKAARVKTKLHHHHHH
>sp|ALS2|pS_ACC_3869: S492 on ALS2
GPGTGGSRRLSLPGLLSQVsPRLLRKAARVKTRTVKLHHHHHH
>sp|ALS2|pS_ACC_3870: S714 on ALS2
GPGTATTERRFYSKLSDIKsQILRPLLSLENLGTTKLHHHHHH
>sp|ALS2|pS_ACC_3855: S1335 on ALS2
GPGTNIAVALTTSRRQHRDsPEILSRSQTQTLESLKLHHHHHH
>sp|ALS2|pS_ACC_3856: S1342 on ALS2
GPGTTSRRQHRDSPEILSRsQTQTLESLEFIPQHVKLHHHHHH
>sp|ALS2|pS_ACC_3857: S1458 on ALS2
GPGTSAPLPTERKSFCTGKsDSRSESPEPGYVVTSKLHHHHHH
>sp|ALS2|pS_ACC_3858: S1460 on ALS2
GPGTPLPTERKSFCTGKSDsRSESPEPGYVVTSSGKLHHHHHH
>sp|ALS2|pS_ACC_3859: S1462 on ALS2
GPGTPTERKSFCTGKSDSRsESPEPGYVVTSSGLLKLHHHHHH
>sp|ALS2|pS_ACC_3860: S1464 on ALS2
GPGTERKSFCTGKSDSRSEsPEPGYVVTSSGLLLPKLHHHHHH
>sp|ALS2CR11|pS_ACC_3871: S425 on ALS2CR11
GPGTKGLTIPTLNQSDQDNsTADASKNDESTPSPTKLHHHHHH
>sp|ALS2CR11iso4|pS_ACC_3876: S973 on ALS2CR11iso4
GPGTLLGTGITSPKGNLKDsQEYYSEIRSETEPLSKLHHHHHH
>sp|ALS2CR11iso4|pS_ACC_3872: S1046 on ALS2CR11iso4
GPGTLPRNGQRLCKDKNDLsSTLESLTNSLMDKLSKLHHHHHH
>sp|ALS2CR11iso4|pS_ACC_3873: S1047 on ALS2CR11iso4
GPGTPRNGQRLCKDKNDLSsTLESLTNSLMDKLSEKLHHHHHH
>sp|ALS2CR11iso4|pS_ACC_3874: S1509 on ALS2CR11iso4
GPGTVHKTEIQDPYSWGGKsKITQSKAWCEKTLKMKLHHHHHH
>sp|ALS2CR11iso4|pS_ACC_3875: S1644 on ALS2CR11iso4
GPGTDEICSEKCAKFPEIQsFQYKVVEDEKNLKPHKLHHHHHH
>sp|ALS2CR4|pS_ACC_3881: S25 on ALS2CR4
GPGTEEGHLRPPRALPPVPsQDDIPLSRPKKKKPRKLHHHHHH
>sp|ALS2CR4|pS_ACC_3882: S49 on ALS2CR4
GPGTPKKKKPRTKNTPASAsLEGLAQTAGRRPSEGKLHHHHHH
>sp|ALS2CR4|pS_ACC_3883: S62 on ALS2CR4
GPGTSASLEGLAQTAGRRPsEGNEPSTKELKEHPEKLHHHHHH
>sp|ALS2CR4|pS_ACC_3884: S68 on ALS2CR4
GPGTLAQTAGRRPSEGNEPsTKELKEHPEAPVQRRKLHHHHHH
>sp|ALS2CR4|pS_ACC_3885: S97 on ALS2CR4
GPGTRRQKKTRLPLELETSsTQKKSSSSSLLRNENKLHHHHHH
>sp|ALS2CR4|pS_ACC_3877: S102 on ALS2CR4
GPGTTRLPLELETSSTQKKsSSSSLLRNENGIDAEKLHHHHHH
>sp|ALS2CR4|pS_ACC_3878: S103 on ALS2CR4
GPGTRLPLELETSSTQKKSsSSSLLRNENGIDAEPKLHHHHHH
>sp|ALS2CR4|pS_ACC_3879: S105 on ALS2CR4
GPGTPLELETSSTQKKSSSsSLLRNENGIDAEPAEKLHHHHHH
>sp|ALS2CR4|pS_ACC_3880: S106 on ALS2CR4
GPGTLELETSSTQKKSSSSsLLRNENGIDAEPAEEKLHHHHHH
>sp|ALX3|pS_ACC_3886: S137 on ALX3
GPGTQGSPGPCLASLHLPLsPGLPDSMELAKNKSKKLHHHHHH
>sp|ALX4|pS_ACC_3887: S200 on ALX4
GPGTAGVKGPQDRASSDLPsPLEKADSESNKGKKRKLHHHHHH
>sp|ALX4|pS_ACC_3888: S391 on ALX4
GPGTGLNGYELNGEPDRKTsSIAALRMKAKEHSAAKLHHHHHH
>sp|ALX4|pS_ACC_3889: S392 on ALX4
GPGTLNGYELNGEPDRKTSsIAALRMKAKEHSAAIKLHHHHHH
>sp|AMAC1L2|pS_ACC_3890: S4 on AMAC1L2
GPGTMAGsHPYFNLPDSTHPSPPKLHHHHHH
>sp|AMAC1L3|pS_ACC_3891: S204 on AMAC1L3
GPGTTALGYGQAFVGGLALsLGLLVYRSLHFPSCLKLHHHHHH
>sp|AMACRiso2|pS_ACC_3892: S115 on AMACRiso2
GPGTPRLIYARLSGFGQSGsFCRLAGHDINYLALSKLHHHHHH
>sp|AMACRiso2|pS_ACC_3893: S130 on AMACRiso2
GPGTSFCRLAGHDINYLALsGGRNSIFKFFSVENSKLHHHHHH
>sp|AMBP|pS_ACC_3894: S66 on AMBP
GPGTSTCPWLKKIMDRMTVsTLVLGEGATEAEISMKLHHHHHH
>sp|AMBRA1|pS_ACC_3902: S52 on AMBRA1
GPGTTRWMKWEGKRVELPDsPRSTFLLAFSPDRTLKLHHHHHH
>sp|AMBRA1|pS_ACC_3898: S328 on AMBRA1
GPGTRCSGTRVPSLLPHQDsVPPASARATTPSFSFKLHHHHHH
>sp|AMBRA1|pS_ACC_3899: S387 on AMBRA1
GPGTSTVQSSTAGNTLRNLsLGPTRRSLGGPLSSHKLHHHHHH
>sp|AMBRA1|pS_ACC_3900: S394 on AMBRA1
GPGTAGNTLRNLSLGPTRRsLGGPLSSHPSRYHREKLHHHHHH
>sp|AMBRA1|pS_ACC_3901: S443 on AMBRA1
GPGTSRSEAESMPPPRTSAsSVSLLSVLRQQEGGSKLHHHHHH
>sp|AMBRA1|pS_ACC_3903: S628 on AMBRA1
GPGTGSQLPPLERTEGQTPsSSRLELSSSASPQEEKLHHHHHH
>sp|AMBRA1|pS_ACC_3904: S629 on AMBRA1
GPGTSQLPPLERTEGQTPSsSRLELSSSASPQEERKLHHHHHH
>sp|AMBRA1|pS_ACC_3905: S635 on AMBRA1
GPGTERTEGQTPSSSRLELsSSASPQEERTVGVAFKLHHHHHH
>sp|AMBRA1|pS_ACC_3906: S639 on AMBRA1
GPGTGQTPSSSRLELSSSAsPQEERTVGVAFNQETKLHHHHHH
>sp|AMBRA1|pS_ACC_3907: S696 on AMBRA1
GPGTEESSEEDSLRRRLLEsSLISLSRYDGAGSREKLHHHHHH
>sp|AMBRA1|pS_ACC_3908: S797 on AMBRA1
GPGTNGDRSRHRAPRNARMsAPSLGRFVPRRFLLPKLHHHHHH
>sp|AMBRA1|pS_ACC_3909: S800 on AMBRA1
GPGTRSRHRAPRNARMSAPsLGRFVPRRFLLPEYLKLHHHHHH
>sp|AMBRA1|pS_ACC_3895: S1192 on AMBRA1
GPGTGFGNNIIVSHRIHRSsQTGTEPGAAHTSSPQKLHHHHHH
>sp|AMBRA1|pS_ACC_3896: S1204 on AMBRA1
GPGTHRSSQTGTEPGAAHTsSPQPSTSRGLLPEAGKLHHHHHH
>sp|AMBRA1|pS_ACC_3897: S1205 on AMBRA1
GPGTRSSQTGTEPGAAHTSsPQPSTSRGLLPEAGQKLHHHHHH
>sp|AMD1|pS_ACC_3912: S73 on AMD1
GPGTDKQEAYVLSESSMFVsKRRFILKTCGTTLLLKLHHHHHH
>sp|AMD1|pS_ACC_3910: S113 on AMD1
GPGTARDYSGFDSIQSFFYsRKNFMKPSHQGYPHRKLHHHHHH
>sp|AMD1|pS_ACC_3911: S298 on AMD1
GPGTTLFVNQSSKCRTVLAsPQKIEGFKRLDCQSAKLHHHHHH
>sp|AMFR|pS_ACC_3913: S516 on AMFR
GPGTPFPTQRSDSIRPALNsPVERPSSDQEEGETSKLHHHHHH
>sp|AMFR|pS_ACC_3914: S522 on AMFR
GPGTSDSIRPALNSPVERPsSDQEEGETSAQTERVKLHHHHHH
>sp|AMFR|pS_ACC_3915: S523 on AMFR
GPGTDSIRPALNSPVERPSsDQEEGETSAQTERVPKLHHHHHH
>sp|AMFR|pS_ACC_3916: S531 on AMFR
GPGTSPVERPSSDQEEGETsAQTERVPLDLSPRLEKLHHHHHH
>sp|AMFR|pS_ACC_3917: S542 on AMFR
GPGTEGETSAQTERVPLDLsPRLEETLDFGEVEVEKLHHHHHH
>sp|AMFR|pS_ACC_3918: S602 on AMFR
GPGTDELLQQARKRFLNKSsEDDAASESFLPSEGAKLHHHHHH
>sp|AMH|pS_ACC_3924: S8 on AMH
GPGTMRDLPLTsLALVLSALGALLGTEKLHHHHHH
>sp|AMH|pS_ACC_3919: S14 on AMH
GPGTMRDLPLTSLALVLsALGALLGTEALRAEEKLHHHHHH
>sp|AMH|pS_ACC_3921: S35 on AMH
GPGTLGTEALRAEEPAVGTsGLIFREDLDWPPGSPKLHHHHHH
>sp|AMH|pS_ACC_3920: S190 on AMH
GPGTTVTRAGLPGAQSLCPsRDTRYLVLAVDRPAGKLHHHHHH
>sp|AMH|pS_ACC_3922: S538 on AMH
GPGTPPCCVPTAYAGKLLIsLSEERISAHHVPNMVKLHHHHHH
>sp|AMH|pS_ACC_3923: S540 on AMH
GPGTCCVPTAYAGKLLISLsEERISAHHVPNMVATKLHHHHHH
>sp|AMICA1|pS_ACC_3925: S198 on AMICA1
GPGTFRYYHKLRMSVEYSQsWGHFQNRVNLVGDIFKLHHHHHH
>sp|AMIGO1|pS_ACC_3926: S477 on AMIGO1
GPGTTLPVPEATGKGQRRMsDPESVSSVFSDTPIVKLHHHHHH
>sp|AMIGO1|pS_ACC_3927: S484 on AMIGO1
GPGTTGKGQRRMSDPESVSsVFSDTPIVVKLHHHHHH
>sp|AMIGO2|pS_ACC_3928: S443 on AMIGO2
GPGTTKRQKNMLHQSNAHSsILSPGPASDASADERKLHHHHHH
>sp|AMIGO2|pS_ACC_3929: S446 on AMIGO2
GPGTQKNMLHQSNAHSSILsPGPASDASADERKAGKLHHHHHH
>sp|AMIGO2|pS_ACC_3930: S514 on AMIGO2
GPGTSTRGKSDSDSVNSVFsDTPFVASTKLHHHHHH
>sp|AMIGO3|pS_ACC_3931: S490 on AMIGO3
GPGTEFDLYNPGGLQLKAGsESASSIGSEGPMTTKLHHHHHH
>sp|AMIGO3|pS_ACC_3932: S492 on AMIGO3
GPGTDLYNPGGLQLKAGSEsASSIGSEGPMTTKLHHHHHH
>sp|AMIGO3|pS_ACC_3933: S494 on AMIGO3
GPGTYNPGGLQLKAGSESAsSIGSEGPMTTKLHHHHHH
>sp|AML1|pS_ACC_3934: S17 on AML1
GPGTRDVHDASTSRRFTPPsTALSPGKMSEALPLGKLHHHHHH
>sp|AML1|pS_ACC_3938: S21 on AML1
GPGTDASTSRRFTPPSTALsPGKMSEALPLGAPDAKLHHHHHH
>sp|AML1|pS_ACC_3956: S50 on AML1
GPGTDAGAALAGKLRSGDRsMVEVLADHPGELVRTKLHHHHHH
>sp|AML1|pS_ACC_3935: S191 on AML1
GPGTPRRHRQKLDDQTKPGsLSFSERLSELEQLRRKLHHHHHH
>sp|AML1|pS_ACC_3936: S193 on AML1
GPGTRHRQKLDDQTKPGSLsFSERLSELEQLRRTAKLHHHHHH
>sp|AML1|pS_ACC_3937: S199 on AML1
GPGTDDQTKPGSLSFSERLsELEQLRRTAMRVSPHKLHHHHHH
>sp|AML1|pS_ACC_3939: S212 on AML1
GPGTRLSELEQLRRTAMRVsPHHPAPTPNPRASLNKLHHHHHH
>sp|AML1|pS_ACC_3940: S225 on AML1
GPGTRVSPHHPAPTPNPRAsLNHSTAFNPQPQSQMKLHHHHHH
>sp|AML1|pS_ACC_3941: S238 on AML1
GPGTRASLNHSTAFNPQPQsQMQDTRQIQPSPPWSKLHHHHHH
>sp|AML1|pS_ACC_3942: S249 on AML1
GPGTPQPQSQMQDTRQIQPsPPWSYDQSYQYLGSIKLHHHHHH
>sp|AML1|pS_ACC_3943: S253 on AML1
GPGTSQMQDTRQIQPSPPWsYDQSYQYLGSIASPSKLHHHHHH
>sp|AML1|pS_ACC_3944: S257 on AML1
GPGTDTRQIQPSPPWSYDQsYQYLGSIASPSVHPAKLHHHHHH
>sp|AML1|pS_ACC_3945: S263 on AML1
GPGTPSPPWSYDQSYQYLGsIASPSVHPATPISPGKLHHHHHH
>sp|AML1|pS_ACC_3946: S266 on AML1
GPGTPWSYDQSYQYLGSIAsPSVHPATPISPGRASKLHHHHHH
>sp|AML1|pS_ACC_3947: S268 on AML1
GPGTSYDQSYQYLGSIASPsVHPATPISPGRASGMKLHHHHHH
>sp|AML1|pS_ACC_3948: S276 on AML1
GPGTLGSIASPSVHPATPIsPGRASGMTTLSAELSKLHHHHHH
>sp|AML1|pS_ACC_3949: S292 on AML1
GPGTPGRASGMTTLSAELSsRLSTAPDLTAFSDPRKLHHHHHH
>sp|AML1|pS_ACC_3950: S295 on AML1
GPGTASGMTTLSAELSSRLsTAPDLTAFSDPRQFPKLHHHHHH
>sp|AML1|pS_ACC_3951: S329 on AML1
GPGTSISDPRMHYPGAFTYsPTPVTSGIGIGMSAMKLHHHHHH
>sp|AML1|pS_ACC_3952: S397 on AML1
GPGTASAGSYQFSMVGGERsPPRILPPCTNASTGSKLHHHHHH
>sp|AML1|pS_ACC_3953: S423 on AML1
GPGTASTGSALLNPSLPNQsDVVEAEGSHSNSPTNKLHHHHHH
>sp|AML1|pS_ACC_3954: S433 on AML1
GPGTSLPNQSDVVEAEGSHsNSPTNMAPSARLEEAKLHHHHHH
>sp|AML1|pS_ACC_3955: S435 on AML1
GPGTPNQSDVVEAEGSHSNsPTNMAPSARLEEAVWKLHHHHHH
>sp|AML2|pS_ACC_3958: S17 on AML2
GPGTRIPVDPSTSRRFTPPsPAFPCGGGGGKMGENKLHHHHHH
>sp|AML2|pS_ACC_3957: S149 on AML2
GPGTRFNDLRFVGRSGRGKsFTLTITVFTNPPQVAKLHHHHHH
>sp|AML2|pS_ACC_3959: S211 on AML2
GPGTDRFGDLERLRMRVTPsTPSPRGSLSTTSHFSKLHHHHHH
>sp|AML2|pS_ACC_3960: S214 on AML2
GPGTGDLERLRMRVTPSTPsPRGSLSTTSHFSSQPKLHHHHHH
>sp|AML2|pS_ACC_3961: S220 on AML2
GPGTRMRVTPSTPSPRGSLsTTSHFSSQPQTPIQGKLHHHHHH
>sp|AML2|pS_ACC_3962: S227 on AML2
GPGTTPSPRGSLSTTSHFSsQPQTPIQGTSELNPFKLHHHHHH
>sp|AML2|pS_ACC_3963: S243 on AML2
GPGTQPQTPIQGTSELNPFsDPRQFDRSFPTLPTLKLHHHHHH
>sp|AML2|pS_ACC_3964: S261 on AML2
GPGTRQFDRSFPTLPTLTEsRFPDPRMHYPGAMSAKLHHHHHH
>sp|AML2|pS_ACC_3965: S356 on AML2
GPGTYQFSMVAGSSSGGDRsPTRMLASCTSSAASVKLHHHHHH
>sp|AML3|pS_ACC_3968: S24 on AML3
GPGTTVTPCQQNFFWDPSTsRRFSPPSSSLQPGKMKLHHHHHH
>sp|AML3|pS_ACC_3971: S28 on AML3
GPGTCQQNFFWDPSTSRRFsPPSSSLQPGKMSDVSKLHHHHHH
>sp|AML3|pS_ACC_3978: S43 on AML3
GPGTSPPSSSLQPGKMSDVsPVVAAQQQQQQQQQQKLHHHHHH
>sp|AML3|pS_ACC_3966: S118 on AML3
GPGTVEIIADHPAELVRTDsPNFLCSVLPSHWRCNKLHHHHHH
>sp|AML3|pS_ACC_3967: S237 on AML3
GPGTDGPREPRRHRQKLDDsKPSLFSDRLSDLGRIKLHHHHHH
>sp|AML3|pS_ACC_3969: S247 on AML3
GPGTQKLDDSKPSLFSDRLsDLGRIPHPSMRVGVPKLHHHHHH
>sp|AML3|pS_ACC_3970: S275 on AML3
GPGTGVPPQNPRPSLNSAPsPFNPQGQSQITDPRQKLHHHHHH
>sp|AML3|pS_ACC_3972: S294 on AML3
GPGTPQGQSQITDPRQAQSsPPWSYDQSYPSYLSQKLHHHHHH
>sp|AML3|pS_ACC_3973: S312 on AML3
GPGTWSYDQSYPSYLSQMTsPSIHSTTPLSSTRGTKLHHHHHH
>sp|AML3|pS_ACC_3974: S314 on AML3
GPGTYDQSYPSYLSQMTSPsIHSTTPLSSTRGTGLKLHHHHHH
>sp|AML3|pS_ACC_3975: S340 on AML3
GPGTRGTGLPAITDVPRRIsDDDTATSDFCLWPSTKLHHHHHH
>sp|AML3|pS_ACC_3976: S347 on AML3
GPGTITDVPRRISDDDTATsDFCLWPSTLSKKSQAKLHHHHHH
>sp|AML3|pS_ACC_3977: S388 on AML3
GPGTPRQFPSISSLTESRFsNPRMHYPATFTYTPPKLHHHHHH
>sp|AML3|pS_ACC_3979: S465 on AML3
GPGTSSGSYQFPMVPGGDRsPSRMLPPCTTTSNGSKLHHHHHH
>sp|AML3|pS_ACC_3980: S499 on AML3
GPGTNPNLPNQNDGVDADGsHSSSPTVLNSSGRMDKLHHHHHH
>sp|AML3|pS_ACC_3981: S503 on AML3
GPGTPNQNDGVDADGSHSSsPTVLNSSGRMDESVWKLHHHHHH
>sp|AML3iso3|pS_ACC_3982: S340 on AML3iso3
GPGTRGTGLPAITDVPRRIsGASELGPFSDPRQFPKLHHHHHH
>sp|AML3iso3|pS_ACC_3983: S343 on AML3iso3
GPGTGLPAITDVPRRISGAsELGPFSDPRQFPSISKLHHHHHH
>sp|AMMECR1|pS_ACC_3984: S15 on AMMECR1
GPGTMAAGCCGVKKQKLSsSPPSGSGGGGGASSSKLHHHHHH
>sp|AMMECR1|pS_ACC_3985: S16 on AMMECR1
GPGTMAAGCCGVKKQKLSSsPPSGSGGGGGASSSSKLHHHHHH
>sp|AMMECR1|pS_ACC_3986: S19 on AMMECR1
GPGTGCCGVKKQKLSSSPPsGSGGGGGASSSSHCSKLHHHHHH
>sp|AMMECR1|pS_ACC_3987: S21 on AMMECR1
GPGTCGVKKQKLSSSPPSGsGGGGGASSSSHCSGEKLHHHHHH
>sp|AMMECR1|pS_ACC_3988: S29 on AMMECR1
GPGTSSSPPSGSGGGGGASsSSHCSGESQCRAGELKLHHHHHH
>sp|AMMECR1|pS_ACC_3989: S34 on AMMECR1
GPGTSGSGGGGGASSSSHCsGESQCRAGELGLGGAKLHHHHHH
>sp|AMMECR1L|pS_ACC_3991: S74 on AMMECR1L
GPGTSGRENVSDLTLGPGNsPITRMNPASGALSPLKLHHHHHH
>sp|AMMECR1L|pS_ACC_3992: S87 on AMMECR1L
GPGTGNSPITRMNPASGALsPLPRPNGTANTTKNLKLHHHHHH
>sp|AMMECR1L|pS_ACC_3990: S264 on AMMECR1L
GPGTIDSLLRKGGFKAPITsEFRKTIKLTRYRSEKKLHHHHHH
>sp|AMN|pS_ACC_3993: S357 on AMN
GPGTLEATMRESGAHVWGSsAAGLAGGVAAAVLLAKLHHHHHH
>sp|AMN1|pS_ACC_3996: S8 on AMN1
GPGTMPRPRRVsQLLDLCLWCFMKNISKLHHHHHH
>sp|AMN1|pS_ACC_3994: S101 on AMN1
GPGTKLKKLNLNASKGNRVsVTSEGIKAVASSCSYKLHHHHHH
>sp|AMN1|pS_ACC_3995: S104 on AMN1
GPGTKLNLNASKGNRVSVTsEGIKAVASSCSYLHEKLHHHHHH
>sp|AMOT|pS_ACC_3998: S175 on AMOT
GPGTDEGLRDLKQGHVRSLsERLMQMSLATSGVKAKLHHHHHH
>sp|AMOT|pS_ACC_3999: S305 on AMOT
GPGTARPAQDISLPLSARNsQPHSPTSSLTSGGSLKLHHHHHH
>sp|AMOT|pS_ACC_4000: S312 on AMOT
GPGTSLPLSARNSQPHSPTsSLTSGGSLPLLQSPPKLHHHHHH
>sp|AMOT|pS_ACC_4001: S712 on AMOT
GPGTDAAATVAAQRDTTVIsHSPNTSYDTALEARIKLHHHHHH
>sp|AMOT|pS_ACC_4002: S714 on AMOT
GPGTAATVAAQRDTTVISHsPNTSYDTALEARIQKKLHHHHHH
>sp|AMOT|pS_ACC_4003: S718 on AMOT
GPGTAAQRDTTVISHSPNTsYDTALEARIQKEEEEKLHHHHHH
>sp|AMOT|pS_ACC_4004: S787 on AMOT
GPGTEPSKTEQLSCMRPAKsLMSISNAGSGLLSHSKLHHHHHH
>sp|AMOT|pS_ACC_4005: S842 on AMOT
GPGTLLGGDYRAEYVPSTPsPVPPSTPLLSAHSKTKLHHHHHH
>sp|AMOT|pS_ACC_4006: S847 on AMOT
GPGTYRAEYVPSTPSPVPPsTPLLSAHSKTGSRDCKLHHHHHH
>sp|AMOT|pS_ACC_4007: S852 on AMOT
GPGTVPSTPSPVPPSTPLLsAHSKTGSRDCSTQTEKLHHHHHH
>sp|AMOT|pS_ACC_4008: S855 on AMOT
GPGTTPSPVPPSTPLLSAHsKTGSRDCSTQTERGTKLHHHHHH
>sp|AMOT|pS_ACC_3997: S1059 on AMOT
GPGTSLTCNPDKTDGPVFHsNTLERKTPIQILGQEKLHHHHHH
>sp|AMOTL1|pS_ACC_4015: S52 on AMOTL1
GPGTYFSPDFQLYSGRHETsALTVEATSSIREKVVKLHHHHHH
>sp|AMOTL1|pS_ACC_4016: S61 on AMOTL1
GPGTSGRHETSALTVEATSsIREKVVEDPLCNFHSKLHHHHHH
>sp|AMOTL1|pS_ACC_4009: S198 on AMOTL1
GPGTQNNEELPTYEEAKAQsQFFRGQQQQQQQQGAKLHHHHHH
>sp|AMOTL1|pS_ACC_4010: S225 on AMOTL1
GPGTQQGAVGHGYYMAGGTsQKSRTEGRPTVNRANKLHHHHHH
>sp|AMOTL1|pS_ACC_4011: S241 on AMOTL1
GPGTQKSRTEGRPTVNRANsGQAHKDEALKELKQGKLHHHHHH
>sp|AMOTL1|pS_ACC_4012: S269 on AMOTL1
GPGTKQGHVRSLSERIMQLsLERNGAKQHLPGSGNKLHHHHHH
>sp|AMOTL1|pS_ACC_4013: S295 on AMOTL1
GPGTPGSGNGKGFKVGGGPsPAQPAGKVLDPRGPPKLHHHHHH
>sp|AMOTL1|pS_ACC_4014: S374 on AMOTL1
GPGTVAVLRYQPPPEYGVTsRPCQLPFPSTMQQHSKLHHHHHH
>sp|AMOTL1|pS_ACC_4017: S720 on AMOTL1
GPGTAATAAAERDTTIINHsRNGSYGESSLEAHIWKLHHHHHH
>sp|AMOTL1|pS_ACC_4018: S724 on AMOTL1
GPGTAAERDTTIINHSRNGsYGESSLEAHIWQEEEKLHHHHHH
>sp|AMOTL1|pS_ACC_4019: S793 on AMOTL1
GPGTKDAGKTDSSSLRPARsVPSIAAATGTHSRQTKLHHHHHH
>sp|AMOTL1|pS_ACC_4020: S796 on AMOTL1
GPGTGKTDSSSLRPARSVPsIAAATGTHSRQTSLTKLHHHHHH
>sp|AMOTL1|pS_ACC_4021: S805 on AMOTL1
GPGTPARSVPSIAAATGTHsRQTSLTSSQLAEEKKKLHHHHHH
>sp|AMOTL1|pS_ACC_4022: S809 on AMOTL1
GPGTVPSIAAATGTHSRQTsLTSSQLAEEKKEEKTKLHHHHHH
>sp|AMOTL1|pS_ACC_4023: S828 on AMOTL1
GPGTSQLAEEKKEEKTWKGsIGLLLGKEHHEHASAKLHHHHHH
>sp|AMOTL1|pS_ACC_4024: S876 on AMOTL1
GPGTTAASSAHAKTGSKDSsTQTDKSAELFWPSMAKLHHHHHH
>sp|AMOTL1|pS_ACC_4025: S895 on AMOTL1
GPGTDKSAELFWPSMASLPsRGRLSTTPAHSPVLKKLHHHHHH
>sp|AMOTL1|pS_ACC_4026: S900 on AMOTL1
GPGTLFWPSMASLPSRGRLsTTPAHSPVLKHPAAKKLHHHHHH
>sp|AMOTL1|pS_ACC_4027: S906 on AMOTL1
GPGTASLPSRGRLSTTPAHsPVLKHPAAKGTAEKLKLHHHHHH
>sp|AMOTL1|pS_ACC_4028: S924 on AMOTL1
GPGTLKHPAAKGTAEKLENsPGHGKSPDHRGRVSSKLHHHHHH
>sp|AMOTL1|pS_ACC_4029: S930 on AMOTL1
GPGTKGTAEKLENSPGHGKsPDHRGRVSSLLHKPEKLHHHHHH
>sp|AMOTL1|pS_ACC_4030: S939 on AMOTL1
GPGTSPGHGKSPDHRGRVSsLLHKPEFPDGEMMEVKLHHHHHH
>sp|AMOTL2|pS_ACC_4036: S54 on AMOTL2
GPGTLRGGAGTGGTGSPQAsLEILAPEDSQVLQQAKLHHHHHH
>sp|AMOTL2|pS_ACC_4031: S159 on AMOTL2
GPGTDEALRELRHGHVRSLsERLLQLSLERNGARAKLHHHHHH
>sp|AMOTL2|pS_ACC_4032: S176 on AMOTL2
GPGTRLLQLSLERNGARAPsHMSSSHSFPQLARNQKLHHHHHH
>sp|AMOTL2|pS_ACC_4033: S183 on AMOTL2
GPGTERNGARAPSHMSSSHsFPQLARNQQGPPLRGKLHHHHHH
>sp|AMOTL2|pS_ACC_4034: S236 on AMOTL2
GPGTETTTAVTDPRYRARGsPHFQHAEVRILQAQVKLHHHHHH
>sp|AMOTL2|pS_ACC_4035: S537 on AMOTL2
GPGTRAQQRQAGAPGGSSGsGGSPELSALRLSEQLKLHHHHHH
>sp|AMOTL2|pS_ACC_4037: S540 on AMOTL2
GPGTQRQAGAPGGSSGSGGsPELSALRLSEQLREKKLHHHHHH
>sp|AMOTL2|pS_ACC_4038: S602 on AMOTL2
GPGTAATAAAQRDTTLIRHsPQPSPSSSFNEGLLTKLHHHHHH
>sp|AMOTL2|pS_ACC_4039: S606 on AMOTL2
GPGTAAQRDTTLIRHSPQPsPSSSFNEGLLTGGHRKLHHHHHH
>sp|AMOTL2|pS_ACC_4040: S608 on AMOTL2
GPGTQRDTTLIRHSPQPSPsSSFNEGLLTGGHRHQKLHHHHHH
>sp|AMOTL2|pS_ACC_4041: S609 on AMOTL2
GPGTRDTTLIRHSPQPSPSsSFNEGLLTGGHRHQEKLHHHHHH
>sp|AMOTL2|pS_ACC_4042: S610 on AMOTL2
GPGTDTTLIRHSPQPSPSSsFNEGLLTGGHRHQEMKLHHHHHH
>sp|AMOTL2|pS_ACC_4043: S661 on AMOTL2
GPGTLQQRSRRDPGKAIQGsLRPAKSVPSVFAAAAKLHHHHHH
>sp|AMOTL2|pS_ACC_4044: S753 on AMOTL2
GPGTSTCLPPEPDSLLGCSsSQRAASLDSVATSRVKLHHHHHH
>sp|AMOTL2|pS_ACC_4045: S759 on AMOTL2
GPGTEPDSLLGCSSSQRAAsLDSVATSRVQDLSDMKLHHHHHH
>sp|AMOTL2|pS_ACC_4046: S762 on AMOTL2
GPGTSLLGCSSSQRAASLDsVATSRVQDLSDMVEIKLHHHHHH
>sp|AMPD1|pS_ACC_4047: S118 on AMPD1
GPGTARRKKRFQGRKTVNLsIPLSETSSTKLSHIDKLHHHHHH
>sp|AMPD2|pS_ACC_4050: S13 on AMPD2
GPGTMRNRGQGLFRLRsRCFLHQSLPLGAGRRKLHHHHHH
>sp|AMPD2|pS_ACC_4060: S43 on AMPD2
GPGTRKGLDVAEPGPSRCRsDSPAVAAVVPAMASYKLHHHHHH
>sp|AMPD2|pS_ACC_4061: S45 on AMPD2
GPGTGLDVAEPGPSRCRSDsPAVAAVVPAMASYPSKLHHHHHH
>sp|AMPD2|pS_ACC_4063: S60 on AMPD2
GPGTSPAVAAVVPAMASYPsGSGKPKAKYPFKKRAKLHHHHHH
>sp|AMPD2|pS_ACC_4064: S76 on AMPD2
GPGTGSGKPKAKYPFKKRAsLQASTAAPEARGGLGKLHHHHHH
>sp|AMPD2|pS_ACC_4066: S97 on AMPD2
GPGTAAPEARGGLGAPPLQsARSLPGPAPCLKHFPKLHHHHHH
>sp|AMPD2|pS_ACC_4048: S100 on AMPD2
GPGTEARGGLGAPPLQSARsLPGPAPCLKHFPLDLKLHHHHHH
>sp|AMPD2|pS_ACC_4049: S118 on AMPD2
GPGTGPAPCLKHFPLDLRTsMDGKCKEIAEELFTRKLHHHHHH
>sp|AMPD2|pS_ACC_4051: S134 on AMPD2
GPGTMDGKCKEIAEELFTRsLAESELRSAPYEFPEKLHHHHHH
>sp|AMPD2|pS_ACC_4052: S138 on AMPD2
GPGTCKEIAEELFTRSLAEsELRSAPYEFPEESPIKLHHHHHH
>sp|AMPD2|pS_ACC_4053: S142 on AMPD2
GPGTAEELFTRSLAESELRsAPYEFPEESPIEQLEKLHHHHHH
>sp|AMPD2|pS_ACC_4054: S151 on AMPD2
GPGTAESELRSAPYEFPEEsPIEQLEERRQRLERQKLHHHHHH
>sp|AMPD2|pS_ACC_4055: S168 on AMPD2
GPGTIEQLEERRQRLERQIsQDVKLEPDILLRAKQKLHHHHHH
>sp|AMPD2|pS_ACC_4056: S190 on AMPD2
GPGTPDILLRAKQDFLKTDsDSDLQLYKEQGEGQGKLHHHHHH
>sp|AMPD2|pS_ACC_4057: S192 on AMPD2
GPGTILLRAKQDFLKTDSDsDLQLYKEQGEGQGDRKLHHHHHH
>sp|AMPD2|pS_ACC_4058: S208 on AMPD2
GPGTDLQLYKEQGEGQGDRsLRERDVLEREFQRVTKLHHHHHH
>sp|AMPD2|pS_ACC_4059: S292 on AMPD2
GPGTPLETRTYEQGPDTPVsADAPVHPPALEQHPYKLHHHHHH
>sp|AMPD2|pS_ACC_4062: S500 on AMPD2
GPGTHRFDKFNAKYNPIGEsVLREIFIKTDNRVSGKLHHHHHH
>sp|AMPD2|pS_ACC_4065: S875 on AMPD2
GPGTSEMLETIPEEAGITMsPGPQKLHHHHHH
>sp|AMPD3|pS_ACC_4073: S83 on AMPD3
GPGTSVETAKRKKSFKMIRsQSLSLQMPPQQDWKGKLHHHHHH
>sp|AMPD3|pS_ACC_4074: S85 on AMPD3
GPGTETAKRKKSFKMIRSQsLSLQMPPQQDWKGPPKLHHHHHH
>sp|AMPD3|pS_ACC_4075: S87 on AMPD3
GPGTAKRKKSFKMIRSQSLsLQMPPQQDWKGPPAAKLHHHHHH
>sp|AMPD3|pS_ACC_4067: S107 on AMPD3
GPGTPQQDWKGPPAASPAMsPTTPVVTGATSLPTPKLHHHHHH
>sp|AMPD3|pS_ACC_4068: S178 on AMPD3
GPGTEKYARLAYHRFPRITsQYLGHPRADTAPPEEKLHHHHHH
>sp|AMPD3|pS_ACC_4069: S431 on AMPD3
GPGTYFARMVKEVARELEEsKYQYSEPRLSIYGRSKLHHHHHH
>sp|AMPD3|pS_ACC_4070: S525 on AMPD3
GPGTHRELHLFLKYVTGFDsVDDESKHSDHMFSDKKLHHHHHH
>sp|AMPD3|pS_ACC_4071: S530 on AMPD3
GPGTLFLKYVTGFDSVDDEsKHSDHMFSDKSPNPDKLHHHHHH
>sp|AMPD3|pS_ACC_4072: S538 on AMPD3
GPGTFDSVDDESKHSDHMFsDKSPNPDVWTSEQNPKLHHHHHH
>sp|AMPD3iso5|pS_ACC_4076: S5 on AMPD3iso5
GPGTMEPGsAEMPRQFPKLNISEVKLHHHHHH
>sp|amphiphysin|pS_ACC_4086: S74 on amphiphysin
GPGTELRGYLAAIKGMQEAsMKLTESLHEVYEPDWKLHHHHHH
>sp|amphiphysin|pS_ACC_4077: S210 on amphiphysin
GPGTWSRRVGFYVNTFKNVsSLEAKFHKEIAVLCHKLHHHHHH
>sp|amphiphysin|pS_ACC_4078: S211 on amphiphysin
GPGTSRRVGFYVNTFKNVSsLEAKFHKEIAVLCHKKLHHHHHH
>sp|amphiphysin|pS_ACC_4079: S262 on amphiphysin
GPGTGAPSDSGPLRIAKTPsPPEEPSPLPSPTASPKLHHHHHH
>sp|amphiphysin|pS_ACC_4080: S272 on amphiphysin
GPGTIAKTPSPPEEPSPLPsPTASPNHTLAPASPAKLHHHHHH
>sp|amphiphysin|pS_ACC_4081: S276 on amphiphysin
GPGTPSPPEEPSPLPSPTAsPNHTLAPASPAPARPKLHHHHHH
>sp|amphiphysin|pS_ACC_4082: S285 on amphiphysin
GPGTLPSPTASPNHTLAPAsPAPARPRSPSQTRKGKLHHHHHH
>sp|amphiphysin|pS_ACC_4083: S293 on amphiphysin
GPGTNHTLAPASPAPARPRsPSQTRKGPPVPPLPKKLHHHHHH
>sp|amphiphysin|pS_ACC_4084: S295 on amphiphysin
GPGTTLAPASPAPARPRSPsQTRKGPPVPPLPKVTKLHHHHHH
>sp|amphiphysin|pS_ACC_4085: S549 on amphiphysin
GPGTVPQEKVIPSVVIEPAsNHEEEGENEITIGAEKLHHHHHH
>sp|AMPKA1|pS_ACC_4103: S6 on AMPKA1
GPGTMRRLSsWRKMATAEKQKHDGRKLHHHHHH
>sp|AMPKA1|pS_ACC_4087: S293 on AMPKA1
GPGTWFKQDLPKYLFPEDPsYSSTMIDDEALKEVCKLHHHHHH
>sp|AMPKA1|pS_ACC_4088: S356 on AMPKA1
GPGTNRRIMNEAKDFYLATsPPDSFLDDHHLTRPHKLHHHHHH
>sp|AMPKA1|pS_ACC_4089: S360 on AMPKA1
GPGTMNEAKDFYLATSPPDsFLDDHHLTRPHPERVKLHHHHHH
>sp|AMPKA1|pS_ACC_4090: S397 on AMPKA1
GPGTTPRARHTLDELNPQKsKHQGVRKAKWHLGIRKLHHHHHH
>sp|AMPKA1|pS_ACC_4091: S467 on AMPKA1
GPGTTSTYSKMSLQLYQVDsRTYLLDFRSIDDEITKLHHHHHH
>sp|AMPKA1|pS_ACC_4092: S486 on AMPKA1
GPGTLLDFRSIDDEITEAKsGTATPQRSGSVSNYRKLHHHHHH
>sp|AMPKA1|pS_ACC_4093: S494 on AMPKA1
GPGTDEITEAKSGTATPQRsGSVSNYRSCQRSDSDKLHHHHHH
>sp|AMPKA1|pS_ACC_4094: S496 on AMPKA1
GPGTITEAKSGTATPQRSGsVSNYRSCQRSDSDAEKLHHHHHH
>sp|AMPKA1|pS_ACC_4095: S498 on AMPKA1
GPGTEAKSGTATPQRSGSVsNYRSCQRSDSDAEAQKLHHHHHH
>sp|AMPKA1|pS_ACC_4096: S506 on AMPKA1
GPGTPQRSGSVSNYRSCQRsDSDAEAQGKSSEVSLKLHHHHHH
>sp|AMPKA1|pS_ACC_4097: S508 on AMPKA1
GPGTRSGSVSNYRSCQRSDsDAEAQGKSSEVSLTSKLHHHHHH
>sp|AMPKA1|pS_ACC_4098: S520 on AMPKA1
GPGTRSDSDAEAQGKSSEVsLTSSVTSLDSSPVDLKLHHHHHH
>sp|AMPKA1|pS_ACC_4099: S523 on AMPKA1
GPGTSDAEAQGKSSEVSLTsSVTSLDSSPVDLTPRKLHHHHHH
>sp|AMPKA1|pS_ACC_4100: S524 on AMPKA1
GPGTDAEAQGKSSEVSLTSsVTSLDSSPVDLTPRPKLHHHHHH
>sp|AMPKA1|pS_ACC_4101: S527 on AMPKA1
GPGTAQGKSSEVSLTSSVTsLDSSPVDLTPRPGSHKLHHHHHH
>sp|AMPKA1|pS_ACC_4102: S531 on AMPKA1
GPGTSSEVSLTSSVTSLDSsPVDLTPRPGSHTIEFKLHHHHHH
>sp|AMPKA2|pS_ACC_4104: S161 on AMPKA2
GPGTLLDAHMNAKIADFGLsNMMSDGEFLRTSCGSKLHHHHHH
>sp|AMPKA2|pS_ACC_4105: S165 on AMPKA2
GPGTHMNAKIADFGLSNMMsDGEFLRTSCGSPNYAKLHHHHHH
>sp|AMPKA2|pS_ACC_4106: S173 on AMPKA2
GPGTFGLSNMMSDGEFLRTsCGSPNYAAPEVISGRKLHHHHHH
>sp|AMPKA2|pS_ACC_4107: S176 on AMPKA2
GPGTSNMMSDGEFLRTSCGsPNYAAPEVISGRLYAKLHHHHHH
>sp|AMPKA2|pS_ACC_4108: S377 on AMPKA2
GPGTGLKPHPERMPPLIADsPKARCPLDALNTTKPKLHHHHHH
>sp|AMPKA2|pS_ACC_4109: S481 on AMPKA2
GPGTLLDFKSIDDEVVEQRsGSSTPQRSCSAAGLHKLHHHHHH
>sp|AMPKA2|pS_ACC_4110: S483 on AMPKA2
GPGTDFKSIDDEVVEQRSGsSTPQRSCSAAGLHRPKLHHHHHH
>sp|AMPKA2|pS_ACC_4111: S491 on AMPKA2
GPGTVVEQRSGSSTPQRSCsAAGLHRPRSSFDSTTKLHHHHHH
>sp|AMPKA2|pS_ACC_4112: S500 on AMPKA2
GPGTTPQRSCSAAGLHRPRsSFDSTTAESHSLSGSKLHHHHHH
>sp|AMPKA2|pS_ACC_4113: S501 on AMPKA2
GPGTPQRSCSAAGLHRPRSsFDSTTAESHSLSGSLKLHHHHHH
>sp|AMPKA2|pS_ACC_4114: S509 on AMPKA2
GPGTGLHRPRSSFDSTTAEsHSLSGSLTGSLTGSTKLHHHHHH
>sp|AMPKA2|pS_ACC_4115: S511 on AMPKA2
GPGTHRPRSSFDSTTAESHsLSGSLTGSLTGSTLSKLHHHHHH
>sp|AMPKA2|pS_ACC_4116: S527 on AMPKA2
GPGTLSGSLTGSLTGSTLSsVSPRLGSHTMDFFEMKLHHHHHH
>sp|AMPKA2|pS_ACC_4117: S534 on AMPKA2
GPGTSLTGSTLSSVSPRLGsHTMDFFEMCASLITTKLHHHHHH
>sp|AMPKB1|pS_ACC_4129: S5 on AMPKB1
GPGTMGNTsSERAALERHGGHKTPKLHHHHHH
>sp|AMPKB1|pS_ACC_4130: S6 on AMPKB1
GPGTMGNTSsERAALERHGGHKTPRKLHHHHHH
>sp|AMPKB1|pS_ACC_4126: S24 on AMPKB1
GPGTAALERHGGHKTPRRDsSGGTKDGDRPKILMDKLHHHHHH
>sp|AMPKB1|pS_ACC_4127: S25 on AMPKB1
GPGTALERHGGHKTPRRDSsGGTKDGDRPKILMDSKLHHHHHH
>sp|AMPKB1|pS_ACC_4128: S40 on AMPKB1
GPGTSGGTKDGDRPKILMDsPEDADLFHSEEIKAPKLHHHHHH
>sp|AMPKB1|pS_ACC_4131: S94 on AMPKB1
GPGTPTVFRWTGGGKEVYLsGSFNNWSKLPLTRSHKLHHHHHH
>sp|AMPKB1|pS_ACC_4132: S96 on AMPKB1
GPGTVFRWTGGGKEVYLSGsFNNWSKLPLTRSHNNKLHHHHHH
>sp|AMPKB1|pS_ACC_4118: S101 on AMPKB1
GPGTGGGKEVYLSGSFNNWsKLPLTRSHNNFVAILKLHHHHHH
>sp|AMPKB1|pS_ACC_4119: S108 on AMPKB1
GPGTLSGSFNNWSKLPLTRsHNNFVAILDLPEGEHKLHHHHHH
>sp|AMPKB1|pS_ACC_4120: S144 on AMPKB1
GPGTVDGQWTHDPSEPIVTsQLGTVNNIIQVKKTDKLHHHHHH
>sp|AMPKB1|pS_ACC_4121: S174 on AMPKB1
GPGTDFEVFDALMVDSQKCsDVSELSSSPPGPYHQKLHHHHHH
>sp|AMPKB1|pS_ACC_4122: S177 on AMPKB1
GPGTVFDALMVDSQKCSDVsELSSSPPGPYHQEPYKLHHHHHH
>sp|AMPKB1|pS_ACC_4123: S180 on AMPKB1
GPGTALMVDSQKCSDVSELsSSPPGPYHQEPYVCKKLHHHHHH
>sp|AMPKB1|pS_ACC_4124: S181 on AMPKB1
GPGTLMVDSQKCSDVSELSsSPPGPYHQEPYVCKPKLHHHHHH
>sp|AMPKB1|pS_ACC_4125: S182 on AMPKB1
GPGTMVDSQKCSDVSELSSsPPGPYHQEPYVCKPEKLHHHHHH
>sp|AMPKB2|pS_ACC_4140: S39 on AMPKB2
GPGTAGGHAPGKEHKIMVGsTDDPSVFSLPDSKLPKLHHHHHH
>sp|AMPKB2|pS_ACC_4141: S47 on AMPKB2
GPGTEHKIMVGSTDDPSVFsLPDSKLPGDKEFVSWKLHHHHHH
>sp|AMPKB2|pS_ACC_4142: S61 on AMPKB2
GPGTFSLPDSKLPGDKEFVsWQQDLEDSVKPTQQAKLHHHHHH
>sp|AMPKB2|pS_ACC_4143: S93 on AMPKB2
GPGTPTVIRWSEGGKEVFIsGSFNNWSTKIPLIKSKLHHHHHH
>sp|AMPKB2|pS_ACC_4144: S95 on AMPKB2
GPGTVIRWSEGGKEVFISGsFNNWSTKIPLIKSHNKLHHHHHH
>sp|AMPKB2|pS_ACC_4133: S108 on AMPKB2
GPGTSGSFNNWSTKIPLIKsHNDFVAILDLPEGEHKLHHHHHH
>sp|AMPKB2|pS_ACC_4134: S158 on AMPKB2
GPGTTSQLGTINNLIHVKKsDFEVFDALKLDSMESKLHHHHHH
>sp|AMPKB2|pS_ACC_4135: S170 on AMPKB2
GPGTVKKSDFEVFDALKLDsMESSETSCRDLSSSPKLHHHHHH
>sp|AMPKB2|pS_ACC_4136: S173 on AMPKB2
GPGTSDFEVFDALKLDSMEsSETSCRDLSSSPPGPKLHHHHHH
>sp|AMPKB2|pS_ACC_4137: S182 on AMPKB2
GPGTKLDSMESSETSCRDLsSSPPGPYGQEMYAFRKLHHHHHH
>sp|AMPKB2|pS_ACC_4138: S183 on AMPKB2
GPGTLDSMESSETSCRDLSsSPPGPYGQEMYAFRSKLHHHHHH
>sp|AMPKB2|pS_ACC_4139: S184 on AMPKB2
GPGTDSMESSETSCRDLSSsPPGPYGQEMYAFRSEKLHHHHHH
>sp|AMPKG1|pS_ACC_4145: S10 on AMPKG1
GPGTMETVISSDSsPAVENEHPQETPESNKLHHHHHH
>sp|AMPKG2|pS_ACC_4162: S32 on AMPKG2
GPGTPGGSGGKKNASQKRRsLRVHIPDLSSFAMPLKLHHHHHH
>sp|AMPKG2|pS_ACC_4163: S65 on AMPKG2
GPGTGDLEGSGKHSSRKVDsPFGPGSPSKGFFSRGKLHHHHHH
>sp|AMPKG2|pS_ACC_4164: S71 on AMPKG2
GPGTGKHSSRKVDSPFGPGsPSKGFFSRGPQPRPSKLHHHHHH
>sp|AMPKG2|pS_ACC_4165: S73 on AMPKG2
GPGTHSSRKVDSPFGPGSPsKGFFSRGPQPRPSSPKLHHHHHH
>sp|AMPKG2|pS_ACC_4166: S86 on AMPKG2
GPGTSPSKGFFSRGPQPRPsSPMSAPVRPKTSPGSKLHHHHHH
>sp|AMPKG2|pS_ACC_4167: S87 on AMPKG2
GPGTPSKGFFSRGPQPRPSsPMSAPVRPKTSPGSPKLHHHHHH
>sp|AMPKG2|pS_ACC_4168: S90 on AMPKG2
GPGTGFFSRGPQPRPSSPMsAPVRPKTSPGSPKTVKLHHHHHH
>sp|AMPKG2|pS_ACC_4169: S98 on AMPKG2
GPGTPRPSSPMSAPVRPKTsPGSPKTVFPFSYQESKLHHHHHH
>sp|AMPKG2|pS_ACC_4146: S101 on AMPKG2
GPGTSSPMSAPVRPKTSPGsPKTVFPFSYQESPPRKLHHHHHH
>sp|AMPKG2|pS_ACC_4147: S122 on AMPKG2
GPGTPFSYQESPPRSPRRMsFSGIFRSSSKESSPNKLHHHHHH
>sp|AMPKG2|pS_ACC_4148: S129 on AMPKG2
GPGTPPRSPRRMSFSGIFRsSSKESSPNSNPATSPKLHHHHHH
>sp|AMPKG2|pS_ACC_4149: S130 on AMPKG2
GPGTPRSPRRMSFSGIFRSsSKESSPNSNPATSPGKLHHHHHH
>sp|AMPKG2|pS_ACC_4150: S131 on AMPKG2
GPGTRSPRRMSFSGIFRSSsKESSPNSNPATSPGGKLHHHHHH
>sp|AMPKG2|pS_ACC_4151: S135 on AMPKG2
GPGTRMSFSGIFRSSSKESsPNSNPATSPGGIRFFKLHHHHHH
>sp|AMPKG2|pS_ACC_4152: S143 on AMPKG2
GPGTRSSSKESSPNSNPATsPGGIRFFSRSRKTSGKLHHHHHH
>sp|AMPKG2|pS_ACC_4153: S151 on AMPKG2
GPGTPNSNPATSPGGIRFFsRSRKTSGLSSSPSTPKLHHHHHH
>sp|AMPKG2|pS_ACC_4154: S153 on AMPKG2
GPGTSNPATSPGGIRFFSRsRKTSGLSSSPSTPTQKLHHHHHH
>sp|AMPKG2|pS_ACC_4155: S157 on AMPKG2
GPGTTSPGGIRFFSRSRKTsGLSSSPSTPTQVTKQKLHHHHHH
>sp|AMPKG2|pS_ACC_4156: S160 on AMPKG2
GPGTGGIRFFSRSRKTSGLsSSPSTPTQVTKQHTFKLHHHHHH
>sp|AMPKG2|pS_ACC_4157: S162 on AMPKG2
GPGTIRFFSRSRKTSGLSSsPSTPTQVTKQHTFPLKLHHHHHH
>sp|AMPKG2|pS_ACC_4158: S164 on AMPKG2
GPGTFFSRSRKTSGLSSSPsTPTQVTKQHTFPLESKLHHHHHH
>sp|AMPKG2|pS_ACC_4159: S196 on AMPKG2
GPGTKHEPERLENRIYASSsPPDTGQRFCPSSFQSKLHHHHHH
>sp|AMPKG2|pS_ACC_4160: S211 on AMPKG2
GPGTSPPDTGQRFCPSSFQsPTRPPLASPTHYAPSKLHHHHHH
>sp|AMPKG2|pS_ACC_4161: S309 on AMPKG2
GPGTFALVANGVRAAPLWEsKKQSFVGMLTITDFIKLHHHHHH
>sp|AMPKG2iso4|pS_ACC_4171: S6 on AMPKG2iso4
GPGTMKRFGsLRSNKKHKDQNRSTEKLHHHHHH
>sp|AMPKG2iso4|pS_ACC_4170: S25 on AMPKG2iso4
GPGTNKKHKDQNRSTERRQsEPHGLFASGLSSSPSKLHHHHHH
>sp|AMSH|pS_ACC_4173: S2 on AMSH
GPGTMsDHGDVSLPPEDRVRAKLHHHHHH
>sp|AMSH|pS_ACC_4172: S19 on AMSH
GPGTHGDVSLPPEDRVRALsQLGSAVEVNEDIPPRKLHHHHHH
>sp|AMSH|pS_ACC_4177: S39 on AMSH
GPGTAVEVNEDIPPRRYFRsGVEIIRMASIYSEEGKLHHHHHH
>sp|AMSH|pS_ACC_4179: S48 on AMSH
GPGTPRRYFRSGVEIIRMAsIYSEEGNIEHAFILYKLHHHHHH
>sp|AMSH|pS_ACC_4174: S243 on AMSH
GPGTAKPPVVDRSLKPGALsNSESIPTIDGLRHVVKLHHHHHH
>sp|AMSH|pS_ACC_4175: S245 on AMSH
GPGTPPVVDRSLKPGALSNsESIPTIDGLRHVVVPKLHHHHHH
>sp|AMSH|pS_ACC_4176: S247 on AMSH
GPGTVVDRSLKPGALSNSEsIPTIDGLRHVVVPGRKLHHHHHH
>sp|AMSH|pS_ACC_4178: S399 on AMSH
GPGTLEEISSCRQKGFHPHsKDPPLFCSCSHVTVVKLHHHHHH
>sp|AMT|pS_ACC_4180: S334 on AMT
GPGTRRVGLMCEGAPMRAHsPILNMEGTKIGTVTSKLHHHHHH
>sp|AMT|pS_ACC_4181: S349 on AMT
GPGTSPILNMEGTKIGTVTsGCPSPSLKKNVAMGYKLHHHHHH
>sp|AMT|pS_ACC_4182: S353 on AMT
GPGTNMEGTKIGTVTSGCPsPSLKKNVAMGYVPCEKLHHHHHH
>sp|AMTiso3|pS_ACC_4183: S100 on AMTiso3
GPGTLQTKILGSDRVKLMEsLVVGDIAELRPNQGTKLHHHHHH
>sp|AMY1|pS_ACC_4184: S81 on AMY1
GPGTIYNPFRPWWERYQPVsYKLCTRSGNEDEFRNKLHHHHHH
>sp|A-Myb|pS_ACC_4187: S7 on A-Myb
GPGTMAKRSRsEDEDDDLQYADHDYEKLHHHHHH
>sp|A-Myb|pS_ACC_4185: S458 on A-Myb
GPGTPPAILRKKRKMRVGHsPGSELRDGSLNDGGNKLHHHHHH
>sp|A-Myb|pS_ACC_4186: S683 on A-Myb
GPGTHDNRCNLIPEKQDINsTNKTYTLTKKKPNPNKLHHHHHH
>sp|A-Myb|pS_ACC_4188: S745 on A-Myb
GPGTTEQARRYLSTYTATSsTSRALILKLHHHHHH
>sp|AMZ1|pS_ACC_4189: S488 on AMZ1
GPGTSLRRKLSARKLARAEsAPRPWDGEESKLHHHHHH
>sp|ANAPC16|pS_ACC_4190: S57 on ANAPC16
GPGTAGEMLEDGSERFLCEsVFSYQVASTLKQVKHKLHHHHHH
>sp|ANG|pS_ACC_4191: S96 on ANG
GPGTCENKNGNPHRENLRIsKSSFQVTTCKLHGGSKLHHHHHH
>sp|ANGEL1|pS_ACC_4193: S38 on ANGEL1
GPGTAFFTCRKNVLLANSSsPQVEGDFAMAPRGPEKLHHHHHH
>sp|ANGEL1|pS_ACC_4194: S70 on ANGEL1
GPGTEECEGLLQQWREEGLsQVLSTASEGPLIDKGKLHHHHHH
>sp|ANGEL1|pS_ACC_4192: S347 on ANGEL1
GPGTCAVCYKPTRFRLLCAsPVEYFRPGLELLNRDKLHHHHHH
>sp|ANGEL2|pS_ACC_4196: S28 on ANGEL2
GPGTHCVVGRGRYPMFPHHsRSLGRDWTTPWENLQKLHHHHHH
>sp|ANGEL2|pS_ACC_4195: S184 on ANGEL2
GPGTVMSYNILSQDLLEDNsHLYRHCRRPVLHWSFKLHHHHHH
>sp|ANGPT1|pS_ACC_4198: S6 on ANGPT1
GPGTMTVFLsFAFLAAILTHIGCSNKLHHHHHH
>sp|ANGPT1|pS_ACC_4197: S297 on ANGPT1
GPGTPFRDCADVYQAGFNKsGIYTIYINNMPEPKKKLHHHHHH
>sp|ANGPT2|pS_ACC_4199: S242 on ANGPT2
GPGTIEELEKKIVTATVNNsVLQKQQHDLMETVNNKLHHHHHH
>sp|ANGPT4|pS_ACC_4201: S72 on ANGPT4
GPGTPGPEVSRDSNTLQREsLANPLHLGKLPTQQVKLHHHHHH
>sp|ANGPT4|pS_ACC_4200: S228 on ANGPT4
GPGTLASILSKKAKLLNTLsRQSAALTNIERGLRGKLHHHHHH
>sp|ANGPTL1|pS_ACC_4202: S375 on ANGPTL1
GPGTSNQDNYKLLIELEDWsDKKVYAEYSSFRLEPKLHHHHHH
>sp|ANGPTL3|pS_ACC_4203: S207 on ANGPTL3
GPGTQHSQIKEIENQLRRTsIQEPTEISLSSKPRAKLHHHHHH
>sp|ANGPTL4|pS_ACC_4204: S30 on ANGPTL4
GPGTAATAVLLSAQGGPVQsKSPRFASWDEMNVLAKLHHHHHH
>sp|ANGPTL5|pS_ACC_4205: S44 on ANGPTL5
GPGTHHSTDSSVVNIVEDGsNAKDESKSNDTVCKEKLHHHHHH
>sp|ANGPTL6|pS_ACC_4206: S405 on ANGPTL6
GPGTWHNDKPFSTVDRDRDsYSGNCALYQRGGWWYKLHHHHHH
>sp|ANHX|pS_ACC_4208: S3 on ANHX
GPGTMQsFLTLLKEHEDTCAPPKLHHHHHH
>sp|ANHX|pS_ACC_4207: S223 on ANHX
GPGTEDPGARERGPDLLQPsGNPRVDSGFVDRPQWKLHHHHHH
>sp|ANHX|pS_ACC_4209: S357 on ANHX
GPGTELSQALPSSQVQCSDsQASGDAFWGARMLLEKLHHHHHH
>sp|anillin|pS_ACC_4247: S54 on anillin
GPGTRARQPLSEASNQQPLsGGEEKSCTKPSPSKKKLHHHHHH
>sp|anillin|pS_ACC_4254: S65 on anillin
GPGTQQPLSGGEEKSCTKPsPSKKRCSDNTEVEVSKLHHHHHH
>sp|anillin|pS_ACC_4261: S72 on anillin
GPGTEEKSCTKPSPSKKRCsDNTEVEVSNLENKQPKLHHHHHH
>sp|anillin|pS_ACC_4266: S92 on anillin
GPGTVEVSNLENKQPVESTsAKSCSPSPVSPQVQPKLHHHHHH
>sp|anillin|pS_ACC_4268: S95 on anillin
GPGTSNLENKQPVESTSAKsCSPSPVSPQVQPQAAKLHHHHHH
>sp|anillin|pS_ACC_4269: S97 on anillin
GPGTLENKQPVESTSAKSCsPSPVSPQVQPQAADTKLHHHHHH
>sp|anillin|pS_ACC_4270: S99 on anillin
GPGTNKQPVESTSAKSCSPsPVSPQVQPQAADTISKLHHHHHH
>sp|anillin|pS_ACC_4210: S102 on anillin
GPGTPVESTSAKSCSPSPVsPQVQPQAADTISDSVKLHHHHHH
>sp|anillin|pS_ACC_4211: S172 on anillin
GPGTDNDDMTDDIPESSLFsPMPSEEKAASPPRPLKLHHHHHH
>sp|anillin|pS_ACC_4212: S176 on anillin
GPGTMTDDIPESSLFSPMPsEEKAASPPRPLLSNAKLHHHHHH
>sp|anillin|pS_ACC_4213: S182 on anillin
GPGTESSLFSPMPSEEKAAsPPRPLLSNASATPVGKLHHHHHH
>sp|anillin|pS_ACC_4214: S211 on anillin
GPGTVGRRGRLANLAATICsWEDDVNHSFAKQNSVKLHHHHHH
>sp|anillin|pS_ACC_4215: S219 on anillin
GPGTNLAATICSWEDDVNHsFAKQNSVQEQPGTACKLHHHHHH
>sp|anillin|pS_ACC_4216: S225 on anillin
GPGTCSWEDDVNHSFAKQNsVQEQPGTACLSKFSSKLHHHHHH
>sp|anillin|pS_ACC_4217: S236 on anillin
GPGTAKQNSVQEQPGTACLsKFSSASGASARINSSKLHHHHHH
>sp|anillin|pS_ACC_4218: S245 on anillin
GPGTPGTACLSKFSSASGAsARINSSSVKQEATFCKLHHHHHH
>sp|anillin|pS_ACC_4219: S252 on anillin
GPGTKFSSASGASARINSSsVKQEATFCSQRDGDAKLHHHHHH
>sp|anillin|pS_ACC_4220: S268 on anillin
GPGTVKQEATFCSQRDGDAsLNKALSSSADDASLVKLHHHHHH
>sp|anillin|pS_ACC_4221: S274 on anillin
GPGTFCSQRDGDASLNKALsSSADDASLVNASISSKLHHHHHH
>sp|anillin|pS_ACC_4222: S276 on anillin
GPGTSQRDGDASLNKALSSsADDASLVNASISSSVKLHHHHHH
>sp|anillin|pS_ACC_4223: S281 on anillin
GPGTDASLNKALSSSADDAsLVNASISSSVKATSPKLHHHHHH
>sp|anillin|pS_ACC_4224: S289 on anillin
GPGTSSSADDASLVNASISsSVKATSPVKSTTSITKLHHHHHH
>sp|anillin|pS_ACC_4225: S295 on anillin
GPGTASLVNASISSSVKATsPVKSTTSITDAKSCEKLHHHHHH
>sp|anillin|pS_ACC_4226: S308 on anillin
GPGTATSPVKSTTSITDAKsCEGQNPELLPKTPISKLHHHHHH
>sp|anillin|pS_ACC_4227: S323 on anillin
GPGTSCEGQNPELLPKTPIsPLKTGVSKPIVKSTLKLHHHHHH
>sp|anillin|pS_ACC_4228: S330 on anillin
GPGTELLPKTPISPLKTGVsKPIVKSTLSQTVPSKKLHHHHHH
>sp|anillin|pS_ACC_4229: S339 on anillin
GPGTPLKTGVSKPIVKSTLsQTVPSKGELSREICLKLHHHHHH
>sp|anillin|pS_ACC_4230: S344 on anillin
GPGTVSKPIVKSTLSQTVPsKGELSREICLQSQSKKLHHHHHH
>sp|anillin|pS_ACC_4231: S349 on anillin
GPGTVKSTLSQTVPSKGELsREICLQSQSKDKSTTKLHHHHHH
>sp|anillin|pS_ACC_4232: S356 on anillin
GPGTTVPSKGELSREICLQsQSKDKSTTPGGTGIKKLHHHHHH
>sp|anillin|pS_ACC_4233: S358 on anillin
GPGTPSKGELSREICLQSQsKDKSTTPGGTGIKPFKLHHHHHH
>sp|anillin|pS_ACC_4234: S362 on anillin
GPGTELSREICLQSQSKDKsTTPGGTGIKPFLERFKLHHHHHH
>sp|anillin|pS_ACC_4235: S388 on anillin
GPGTFLERFGERCQEHSKEsPARSTPHRTPIITPNKLHHHHHH
>sp|anillin|pS_ACC_4236: S392 on anillin
GPGTFGERCQEHSKESPARsTPHRTPIITPNTKAIKLHHHHHH
>sp|anillin|pS_ACC_4237: S417 on anillin
GPGTPNTKAIQERLFKQDTsSSTTHLAQQLKQERQKLHHHHHH
>sp|anillin|pS_ACC_4238: S418 on anillin
GPGTNTKAIQERLFKQDTSsSTTHLAQQLKQERQKKLHHHHHH
>sp|anillin|pS_ACC_4239: S419 on anillin
GPGTTKAIQERLFKQDTSSsTTHLAQQLKQERQKEKLHHHHHH
>sp|anillin|pS_ACC_4240: S449 on anillin
GPGTELACLRGRFDKGNIWsAEKGGNSKSKQLETKKLHHHHHH
>sp|anillin|pS_ACC_4241: S471 on anillin
GPGTSKSKQLETKQETHCQsTPLKKHQGVSKTQSLKLHHHHHH
>sp|anillin|pS_ACC_4242: S485 on anillin
GPGTQSTPLKKHQGVSKTQsLPVTEKVTENQIPAKKLHHHHHH
>sp|anillin|pS_ACC_4243: S517 on anillin
GPGTSSTEPKGFTECEMTKsSPLKITLFLEEDKSLKLHHHHHH
>sp|anillin|pS_ACC_4244: S518 on anillin
GPGTSTEPKGFTECEMTKSsPLKITLFLEEDKSLKKLHHHHHH
>sp|anillin|pS_ACC_4245: S531 on anillin
GPGTKSSPLKITLFLEEDKsLKVTSDPKVEQKIEVKLHHHHHH
>sp|anillin|pS_ACC_4246: S536 on anillin
GPGTKITLFLEEDKSLKVTsDPKVEQKIEVIREIEKLHHHHHH
>sp|anillin|pS_ACC_4248: S561 on anillin
GPGTVIREIEMSVDDDDINsSKVINDLFSDVLEEGKLHHHHHH
>sp|anillin|pS_ACC_4249: S562 on anillin
GPGTIREIEMSVDDDDINSsKVINDLFSDVLEEGEKLHHHHHH
>sp|anillin|pS_ACC_4250: S621 on anillin
GPGTSMSLLAPLAQTVGVVsPESLVSTPRLELKDTKLHHHHHH
>sp|anillin|pS_ACC_4251: S624 on anillin
GPGTLLAPLAQTVGVVSPEsLVSTPRLELKDTSRSKLHHHHHH
>sp|anillin|pS_ACC_4252: S637 on anillin
GPGTPESLVSTPRLELKDTsRSDESPKPGKFQRTRKLHHHHHH
>sp|anillin|pS_ACC_4253: S642 on anillin
GPGTSTPRLELKDTSRSDEsPKPGKFQRTRVPRAEKLHHHHHH
>sp|anillin|pS_ACC_4255: S658 on anillin
GPGTPKPGKFQRTRVPRAEsGDSLGSEDRDLLYSIKLHHHHHH
>sp|anillin|pS_ACC_4256: S661 on anillin
GPGTGKFQRTRVPRAESGDsLGSEDRDLLYSIDAYKLHHHHHH
>sp|anillin|pS_ACC_4257: S664 on anillin
GPGTQRTRVPRAESGDSLGsEDRDLLYSIDAYRSQKLHHHHHH
>sp|anillin|pS_ACC_4258: S672 on anillin
GPGTESGDSLGSEDRDLLYsIDAYRSQRFKETERPKLHHHHHH
>sp|anillin|pS_ACC_4259: S678 on anillin
GPGTGSEDRDLLYSIDAYRsQRFKETERPSIKQVIKLHHHHHH
>sp|anillin|pS_ACC_4260: S688 on anillin
GPGTIDAYRSQRFKETERPsIKQVIVRKEDVTSKLKLHHHHHH
>sp|anillin|pS_ACC_4262: S792 on anillin
GPGTLNKLKNEGPQRKNKAsPQSEFMPSKGSVTLSKLHHHHHH
>sp|anillin|pS_ACC_4263: S795 on anillin
GPGTLKNEGPQRKNKASPQsEFMPSKGSVTLSEIRKLHHHHHH
>sp|anillin|pS_ACC_4264: S913 on anillin
GPGTKTSKSKAITPKRLLTsITTKSNIHSSVMASPKLHHHHHH
>sp|anillin|pS_ACC_4265: S918 on anillin
GPGTKAITPKRLLTSITTKsNIHSSVMASPGGLSAKLHHHHHH
>sp|anillin|pS_ACC_4267: S927 on anillin
GPGTTSITTKSNIHSSVMAsPGGLSAVRTSNFALVKLHHHHHH
>sp|anilliniso2|pS_ACC_4271: S516 on anilliniso2
GPGTPKVEQKIEVIREIEMsVDDDDINSSKVINDLKLHHHHHH
>sp|ANK1|pS_ACC_4286: S4 on ANK1
GPGTMPYsVGFREADAATSFLRAKLHHHHHH
>sp|ANK1|pS_ACC_4277: S15 on ANK1
GPGTMPYSVGFREADAATsFLRAARSGNLDKALDKLHHHHHH
>sp|ANK1|pS_ACC_4285: S366 on ANK1
GPGTHRVAKVLLDKGAKPNsRALNGFTPLHIACKKKLHHHHHH
>sp|ANK1|pS_ACC_4287: S429 on ANK1
GPGTMGHLPIVKNLLQRGAsPNVSNVKVETPLHMAKLHHHHHH
>sp|ANK1|pS_ACC_4288: S594 on ANK1
GPGTHNNLDIVKLLLPRGGsPHSPAWNGYTPLHIAKLHHHHHH
>sp|ANK1|pS_ACC_4289: S597 on ANK1
GPGTLDIVKLLLPRGGSPHsPAWNGYTPLHIAAKQKLHHHHHH
>sp|ANK1|pS_ACC_4290: S759 on ANK1
GPGTQGHTDIVTLLLKNGAsPNEVSSDGTTPLAIAKLHHHHHH
>sp|ANK1|pS_ACC_4291: S781 on ANK1
GPGTDGTTPLAIAKRLGYIsVTDVLKVVTDETSFVKLHHHHHH
>sp|ANK1|pS_ACC_4292: S817 on ANK1
GPGTHRMSFPETVDEILDVsEDEGEELISFKAERRKLHHHHHH
>sp|ANK1|pS_ACC_4293: S826 on ANK1
GPGTDEILDVSEDEGEELIsFKAERRDSRDVDEEKKLHHHHHH
>sp|ANK1|pS_ACC_4294: S834 on ANK1
GPGTIMGEELISFKAERRDsRDVDEEKELLDFVPKKLHHHHHH
>sp|ANK1|pS_ACC_4295: S856 on ANK1
GPGTKELLDFVPKLDQVVEsPAIPRIPCAMPETVVKLHHHHHH
>sp|ANK1|pS_ACC_4272: S1312 on ANK1
GPGTLSGNLVPVKKAAQQRsFHFQSFRENRLAMPVKLHHHHHH
>sp|ANK1|pS_ACC_4273: S1396 on ANK1
GPGTPLALRYSILSESTPGsLSGTEQAEMKMAVISKLHHHHHH
>sp|ANK1|pS_ACC_4274: S1398 on ANK1
GPGTALRYSILSESTPGSLsGTEQAEMKMAVISEHKLHHHHHH
>sp|ANK1|pS_ACC_4275: S1428 on ANK1
GPGTHLGLSWAELARELQFsVEDINRIRVENPNSLKLHHHHHH
>sp|ANK1|pS_ACC_4276: S1486 on ANK1
GPGTLQSIDRGEIVNMLEGsGRQSRNLKPDRRHTDKLHHHHHH
>sp|ANK1|pS_ACC_4278: S1523 on ANK1
GPGTPSQMNGYSSLQDELLsPASLGCALSSPLRADKLHHHHHH
>sp|ANK1|pS_ACC_4279: S1533 on ANK1
GPGTQDELLSPASLGCALSsPLRADQYWNEVAVLDKLHHHHHH
>sp|ANK1|pS_ACC_4280: S1666 on ANK1
GPGTPGSKRQDDATGAGQDsENEVSLVSGHQRGQAKLHHHHHH
>sp|ANK1|pS_ACC_4281: S1671 on ANK1
GPGTQDDATGAGQDSENEVsLVSGHQRGQARITHSKLHHHHHH
>sp|ANK1|pS_ACC_4282: S1686 on ANK1
GPGTSLVSGHQRGQARITHsPTVSQVTERSQDRLQKLHHHHHH
>sp|ANK1|pS_ACC_4283: S1690 on ANK1
GPGTGHQRGQARITHSPTVsQVTERSQDRLQDWDAKLHHHHHH
>sp|ANK1|pS_ACC_4284: S1696 on ANK1
GPGTARITHSPTVSQVTERsQDRLQDWDADGSIVSKLHHHHHH
>sp|ANK1iso17|pS_ACC_4296: S55 on ANK1iso17
GPGTIHQELDKELGESEGLsDDEETISTRVVRRRVKLHHHHHH
>sp|ANK2|pS_ACC_4330: S29 on ANK2
GPGTEKFNGSSQRRKRPKKsDSNASFLRAARAGNLKLHHHHHH
>sp|ANK2|pS_ACC_4331: S31 on ANK2
GPGTFNGSSQRRKRPKKSDsNASFLRAARAGNLDKKLHHHHHH
>sp|ANK2|pS_ACC_4339: S34 on ANK2
GPGTSSQRRKRPKKSDSNAsFLRAARAGNLDKVVEKLHHHHHH
>sp|ANK2|pS_ACC_4297: S105 on ANK2
GPGTVDAATKKGNTALHIAsLAGQAEVVKVLVTNGKLHHHHHH
>sp|ANK2|pS_ACC_4356: S575 on ANK2
GPGTTKKGFTPLHVAAKYGsLDVAKLLLQRRAAADKLHHHHHH
>sp|ANK2|pS_ACC_4357: S846 on ANK2
GPGTHKLNVPETMTEVLDVsDEEGDDTMTGDGGEYKLHHHHHH
>sp|ANK2|pS_ACC_4358: S890 on ANK2
GPGTLPSSQFLDGMNYLRYsLEGGRSDSLRSFSSDKLHHHHHH
>sp|ANK2|pS_ACC_4359: S898 on ANK2
GPGTGMNYLRYSLEGGRSDsLRSFSSDRSHTLSHAKLHHHHHH
>sp|ANK2|pS_ACC_4360: S911 on ANK2
GPGTSDSLRSFSSDRSHTLsHASYLRDSAVMDDSVKLHHHHHH
>sp|ANK2|pS_ACC_4298: S1402 on ANK2
GPGTGNLVPLTKSGQHHIFsFFAFKENRLPLFVKVKLHHHHHH
>sp|ANK2|pS_ACC_4299: S1459 on ANK2
GPGTAICNLNITLPIYTKEsESDQEQEEEIDMTSEKLHHHHHH
>sp|ANK2|pS_ACC_4300: S1461 on ANK2
GPGTCNLNITLPIYTKESEsDQEQEEEIDMTSEKNKLHHHHHH
>sp|ANK2|pS_ACC_4301: S1473 on ANK2
GPGTESESDQEQEEEIDMTsEKNDETESTETSVLKKLHHHHHH
>sp|ANK2|pS_ACC_4302: S1500 on ANK2
GPGTSVLKSHLVNEVPVLAsPDLLSEVSEMKQDLIKLHHHHHH
>sp|ANK2|pS_ACC_4303: S1508 on ANK2
GPGTNEVPVLASPDLLSEVsEMKQDLIKMTAILTTKLHHHHHH
>sp|ANK2|pS_ACC_4304: S1697 on ANK2
GPGTIPPDETQSTQKQHKPsLGIKKPVRRKLKEKQKLHHHHHH
>sp|ANK2|pS_ACC_4305: S1732 on ANK2
GPGTEGLQASAEKAELKKGsSEESLGEDPGLAPEPKLHHHHHH
>sp|ANK2|pS_ACC_4306: S1733 on ANK2
GPGTGLQASAEKAELKKGSsEESLGEDPGLAPEPLKLHHHHHH
>sp|ANK2|pS_ACC_4307: S1736 on ANK2
GPGTASAEKAELKKGSSEEsLGEDPGLAPEPLPTVKLHHHHHH
>sp|ANK2|pS_ACC_4308: S1846 on ANK2
GPGTSTLSSSAKTERHPPVsPSSKTEKHSPVSPSAKLHHHHHH
>sp|ANK2|pS_ACC_4309: S1848 on ANK2
GPGTLSSSAKTERHPPVSPsSKTEKHSPVSPSAKTKLHHHHHH
>sp|ANK2|pS_ACC_4310: S1858 on ANK2
GPGTPPVSPSSKTEKHSPVsPSAKTERHSPASSSSKLHHHHHH
>sp|ANK2|pS_ACC_4311: S1929 on ANK2
GPGTPPVSPSGRTEKHPPVsPGRTEKRLPVSPSGRKLHHHHHH
>sp|ANK2|pS_ACC_4312: S1964 on ANK2
GPGTQPVSTAGKTEKHLPVsPSGKTEKQPPVSPTSKLHHHHHH
>sp|ANK2|pS_ACC_4313: S2127 on ANK2
GPGTKEKMADEQGDMDLQIsPDRKTSTDFSEVIKQKLHHHHHH
>sp|ANK2|pS_ACC_4314: S2195 on ANK2
GPGTLDYMKDEFLPALSLQsGALDGSSESLKNEGVKLHHHHHH
>sp|ANK2|pS_ACC_4315: S2202 on ANK2
GPGTFLPALSLQSGALDGSsESLKNEGVAGSPCGSKLHHHHHH
>sp|ANK2|pS_ACC_4316: S2243 on ANK2
GPGTEESYKHEGLAETPETsPESLSFSPKKSEEQTKLHHHHHH
>sp|ANK2|pS_ACC_4317: S2250 on ANK2
GPGTGLAETPETSPESLSFsPKKSEEQTGETKESTKLHHHHHH
>sp|ANK2|pS_ACC_4318: S2254 on ANK2
GPGTTPETSPESLSFSPKKsEEQTGETKESTKTETKLHHHHHH
>sp|ANK2|pS_ACC_4319: S2306 on ANK2
GPGTERGATVTEDSETSTEsFQKEATLGSPKDTSPKLHHHHHH
>sp|ANK2|pS_ACC_4320: S2315 on ANK2
GPGTSETSTESFQKEATLGsPKDTSPKRQDDCTGSKLHHHHHH
>sp|ANK2|pS_ACC_4321: S2388 on ANK2
GPGTTATSDETKALPLPEAsVKTDTGTESKPQGVIKLHHHHHH
>sp|ANK2|pS_ACC_4322: S2397 on ANK2
GPGTLPLPEASVKTDTGTEsKPQGVIRSPQGLELAKLHHHHHH
>sp|ANK2|pS_ACC_4323: S2405 on ANK2
GPGTKTDTGTESKPQGVIRsPQGLELALPSRDSEVKLHHHHHH
>sp|ANK2|pS_ACC_4324: S2454 on ANK2
GPGTASPVLEDNSSHKTPDsLEPSPLKESPCRDSLKLHHHHHH
>sp|ANK2|pS_ACC_4325: S2468 on ANK2
GPGTDSLEPSPLKESPCRDsLESSPVEPKMKAGIFKLHHHHHH
>sp|ANK2|pS_ACC_4326: S2472 on ANK2
GPGTPSPLKESPCRDSLESsPVEPKMKAGIFPSHFKLHHHHHH
>sp|ANK2|pS_ACC_4327: S2534 on ANK2
GPGTDDSLEQTSLMESSGKsPLSPDTPSSEEVSYEKLHHHHHH
>sp|ANK2|pS_ACC_4328: S2537 on ANK2
GPGTLEQTSLMESSGKSPLsPDTPSSEEVSYEVTPKLHHHHHH
>sp|ANK2|pS_ACC_4329: S2642 on ANK2
GPGTDADCSVDVDEPKHTGsGEDESGVPVLVTSESKLHHHHHH
>sp|ANK2|pS_ACC_4332: S3202 on ANK2
GPGTSEEVEEIPASDAQLNsQMGISASTETPTKEAKLHHHHHH
>sp|ANK2|pS_ACC_4333: S3219 on ANK2
GPGTMGISASTETPTKEAVsVGTKDLPTVQTGDIPKLHHHHHH
>sp|ANK2|pS_ACC_4334: S3332 on ANK2
GPGTPSAEYESSVSEDFLSsVDEENKADEAKPKSKKLHHHHHH
>sp|ANK2|pS_ACC_4335: S3388 on ANK2
GPGTAPQGQDMASIAPDNRsKSESDASSLDSKTKCKLHHHHHH
>sp|ANK2|pS_ACC_4336: S3390 on ANK2
GPGTQGQDMASIAPDNRSKsESDASSLDSKTKCPVKLHHHHHH
>sp|ANK2|pS_ACC_4337: S3392 on ANK2
GPGTQDMASIAPDNRSKSEsDASSLDSKTKCPVKTKLHHHHHH
>sp|ANK2|pS_ACC_4338: S3399 on ANK2
GPGTPDNRSKSESDASSLDsKTKCPVKTRSYTETEKLHHHHHH
>sp|ANK2|pS_ACC_4340: S3417 on ANK2
GPGTKCPVKTRSYTETETEsRERAEELELESEEGAKLHHHHHH
>sp|ANK2|pS_ACC_4341: S3440 on ANK2
GPGTELESEEGATRPKILTsRLPVKSRSTTSSCRGKLHHHHHH
>sp|ANK2|pS_ACC_4342: S3446 on ANK2
GPGTGATRPKILTSRLPVKsRSTTSSCRGGTSPTKKLHHHHHH
>sp|ANK2|pS_ACC_4343: S3448 on ANK2
GPGTTRPKILTSRLPVKSRsTTSSCRGGTSPTKESKLHHHHHH
>sp|ANK2|pS_ACC_4344: S3754 on ANK2
GPGTALFPQTHKEQVQQDFsGKMQDLPEESSLEYQKLHHHHHH
>sp|ANK2|pS_ACC_4345: S3792 on ANK2
GPGTPGTETSETQKAMIVPsSPSKTPEEVSTPAEEKLHHHHHH
>sp|ANK2|pS_ACC_4346: S3793 on ANK2
GPGTGTETSETQKAMIVPSsPSKTPEEVSTPAEEEKLHHHHHH
>sp|ANK2|pS_ACC_4347: S3795 on ANK2
GPGTETSETQKAMIVPSSPsKTPEEVSTPAEEEKLKLHHHHHH
>sp|ANK2|pS_ACC_4348: S3823 on ANK2
GPGTEKLYLQTPTSSERGGsPIIQEPEEPSEHREEKLHHHHHH
>sp|ANK2|pS_ACC_4349: S3833 on ANK2
GPGTSERGGSPIIQEPEEPsEHREESSPRKTSLVIKLHHHHHH
>sp|ANK2|pS_ACC_4350: S3839 on ANK2
GPGTPIIQEPEEPSEHREEsSPRKTSLVIVESADNKLHHHHHH
>sp|ANK2|pS_ACC_4351: S3840 on ANK2
GPGTIIQEPEEPSEHREESsPRKTSLVIVESADNQKLHHHHHH
>sp|ANK2|pS_ACC_4352: S3845 on ANK2
GPGTEEPSEHREESSPRKTsLVIVESADNQPETCEKLHHHHHH
>sp|ANK2|pS_ACC_4353: S3851 on ANK2
GPGTREESSPRKTSLVIVEsADNQPETCERLDEDAKLHHHHHH
>sp|ANK2|pS_ACC_4354: S3909 on ANK2
GPGTTVVKKVTRKIIRRYVsSEGTEKEEIMVQGMPKLHHHHHH
>sp|ANK2|pS_ACC_4355: S3947 on ANK2
GPGTEGDGYSKVIKRVVLKsDTEQSEDNNEKLHHHHHH
>sp|ANK2iso4|pS_ACC_4361: S10 on ANK2iso4
GPGTMTTMLQKSDsNASFLRAARAGNLDKKLHHHHHH
>sp|ANK2iso4|pS_ACC_4362: S13 on ANK2iso4
GPGTMTTMLQKSDSNAsFLRAARAGNLDKVVEKLHHHHHH
>sp|ANK2iso5|pS_ACC_4363: S449 on ANK2iso5
GPGTAFEKELTEELGELEAsSDEEAMVTTRVVRRRKLHHHHHH
>sp|ANK2iso5|pS_ACC_4364: S450 on ANK2iso5
GPGTFEKELTEELGELEASsDEEAMVTTRVVRRRVKLHHHHHH
>sp|ANK3|pS_ACC_4405: S39 on ANK3
GPGTKKRKHRKRSRDRKKKsDANASYLRAARAGHLKLHHHHHH
>sp|ANK3|pS_ACC_4417: S524 on ANK3
GPGTLGKADIVQQLLQQGAsPNAATTSGYTPLHLSKLHHHHHH
>sp|ANK3|pS_ACC_4418: S531 on ANK3
GPGTQQLLQQGASPNAATTsGYTPLHLSAREGHEDKLHHHHHH
>sp|ANK3|pS_ACC_4419: S539 on ANK3
GPGTSPNAATTSGYTPLHLsAREGHEDVAAFLLDHKLHHHHHH
>sp|ANK3|pS_ACC_4420: S847 on ANK3
GPGTHKMNVPETMNEVLDMsDDEVRKANAPEMLSDKLHHHHHH
>sp|ANK3|pS_ACC_4421: S861 on ANK3
GPGTMSDDEVRKANAPEMLsDGEYISDVEEGEDAMKLHHHHHH
>sp|ANK3|pS_ACC_4422: S867 on ANK3
GPGTRKANAPEMLSDGEYIsDVEEGEDAMTGDTDKKLHHHHHH
>sp|ANK3|pS_ACC_4423: S906 on ANK3
GPGTELGDDSLPAEGYMGFsLGARSASLRSFSSDRKLHHHHHH
>sp|ANK3|pS_ACC_4424: S913 on ANK3
GPGTPAEGYMGFSLGARSAsLRSFSSDRSYTLNRSKLHHHHHH
>sp|ANK3|pS_ACC_4425: S916 on ANK3
GPGTGYMGFSLGARSASLRsFSSDRSYTLNRSSYAKLHHHHHH
>sp|ANK3|pS_ACC_4426: S919 on ANK3
GPGTGFSLGARSASLRSFSsDRSYTLNRSSYARDSKLHHHHHH
>sp|ANK3|pS_ACC_4427: S959 on ANK3
GPGTSKEQHLTFTREFDSDsLRHYSWAADTLDNVNKLHHHHHH
>sp|ANK3|pS_ACC_4428: S964 on ANK3
GPGTLTFTREFDSDSLRHYsWAADTLDNVNLVSSPKLHHHHHH
>sp|ANK3|pS_ACC_4365: S1405 on ANK3
GPGTFKENRLPFSIKIRDTsQEPCGRLSFLKEPKTKLHHHHHH
>sp|ANK3|pS_ACC_4366: S1445 on ANK3
GPGTCNLNITLPAHKKETEsDQDDEIEKTDRRQSFKLHHHHHH
>sp|ANK3|pS_ACC_4367: S1462 on ANK3
GPGTQDDEIEKTDRRQSFAsLALRKRYSYLTEPGMKLHHHHHH
>sp|ANK3|pS_ACC_4368: S1551 on ANK3
GPGTPLKSIWSVSTPSPIKsTLGASTTSSVKSISDKLHHHHHH
>sp|ANK3|pS_ACC_4369: S1556 on ANK3
GPGTWSVSTPSPIKSTLGAsTTSSVKSISDVASPIKLHHHHHH
>sp|ANK3|pS_ACC_4370: S1559 on ANK3
GPGTSTPSPIKSTLGASTTsSVKSISDVASPIRSFKLHHHHHH
>sp|ANK3|pS_ACC_4371: S1560 on ANK3
GPGTTPSPIKSTLGASTTSsVKSISDVASPIRSFRKLHHHHHH
>sp|ANK3|pS_ACC_4372: S1573 on ANK3
GPGTTSSVKSISDVASPIRsFRTMSSPIKTVVSQSKLHHHHHH
>sp|ANK3|pS_ACC_4373: S1666 on ANK3
GPGTINMYSSSLPFKSIITsAAPLISSPLKSVVSPKLHHHHHH
>sp|ANK3|pS_ACC_4374: S1684 on ANK3
GPGTPLISSPLKSVVSPVKsAVDVISSAKITMASSKLHHHHHH
>sp|ANK3|pS_ACC_4375: S1690 on ANK3
GPGTLKSVVSPVKSAVDVIsSAKITMASSLSSPVKKLHHHHHH
>sp|ANK3|pS_ACC_4376: S1691 on ANK3
GPGTKSVVSPVKSAVDVISsAKITMASSLSSPVKQKLHHHHHH
>sp|ANK3|pS_ACC_4377: S1698 on ANK3
GPGTKSAVDVISSAKITMAsSLSSPVKQMPGHAEVKLHHHHHH
>sp|ANK3|pS_ACC_4378: S1976 on ANK3
GPGTILKKDVCVDNKGSPKsPKSDKGHSPEDDWIEKLHHHHHH
>sp|ANK3|pS_ACC_4379: S1979 on ANK3
GPGTKDVCVDNKGSPKSPKsDKGHSPEDDWIEFSSKLHHHHHH
>sp|ANK3|pS_ACC_4380: S2085 on ANK3
GPGTPAIALQEHKLKMPPAsMRTSTSEKELCKMADKLHHHHHH
>sp|ANK3|pS_ACC_4381: S2089 on ANK3
GPGTLQEHKLKMPPASMRTsTSEKELCKMADSFFGKLHHHHHH
>sp|ANK3|pS_ACC_4382: S2146 on ANK3
GPGTETRSEKTPSAPQSAEsTGPKPLFHEVPIPPVKLHHHHHH
>sp|ANK3|pS_ACC_4383: S2272 on ANK3
GPGTPPGGEGASERIEETMsVHDIMKAFQSGRDPSKLHHHHHH
>sp|ANK3|pS_ACC_4384: S2523 on ANK3
GPGTTAPKKEILSKIYKDVsENGVGKVSKDEHFDKKLHHHHHH
>sp|ANK3|pS_ACC_4385: S2608 on ANK3
GPGTQFFRDKTEKLNDELQsPEKKARPKNGKEYSSKLHHHHHH
>sp|ANK3|pS_ACC_4386: S2668 on ANK3
GPGTGPDGQGFPKAEEKAPsLPSSPEKMVLSQQTEKLHHHHHH
>sp|ANK3|pS_ACC_4387: S2672 on ANK3
GPGTQGFPKAEEKAPSLPSsPEKMVLSQQTEDSKSKLHHHHHH
>sp|ANK3|pS_ACC_4388: S2694 on ANK3
GPGTSQQTEDSKSTVEAKGsISQSKAPDGPQSGFQKLHHHHHH
>sp|ANK3|pS_ACC_4389: S2696 on ANK3
GPGTQTEDSKSTVEAKGSIsQSKAPDGPQSGFQLKKLHHHHHH
>sp|ANK3|pS_ACC_4390: S2698 on ANK3
GPGTEDSKSTVEAKGSISQsKAPDGPQSGFQLKQSKLHHHHHH
>sp|ANK3|pS_ACC_4391: S2716 on ANK3
GPGTPDGPQSGFQLKQSKLsSIRLKFEQGTHAKSKKLHHHHHH
>sp|ANK3|pS_ACC_4392: S2717 on ANK3
GPGTDGPQSGFQLKQSKLSsIRLKFEQGTHAKSKDKLHHHHHH
>sp|ANK3|pS_ACC_4393: S2858 on ANK3
GPGTTRGPWDKKVFRTWESsGATNNKSQKEKLSHVKLHHHHHH
>sp|ANK3|pS_ACC_4394: S2991 on ANK3
GPGTPDGFCEQSAFPKHELsQKLSQSSMSKETVETKLHHHHHH
>sp|ANK3|pS_ACC_4395: S2997 on ANK3
GPGTQSAFPKHELSQKLSQsSMSKETVETQHFNSIKLHHHHHH
>sp|ANK3|pS_ACC_4396: S3000 on ANK3
GPGTFPKHELSQKLSQSSMsKETVETQHFNSIEDEKLHHHHHH
>sp|ANK3|pS_ACC_4397: S3157 on ANK3
GPGTPSPQGSPEDDTLEQVsFLDSSGKSPLTPETPKLHHHHHH
>sp|ANK3|pS_ACC_4398: S3162 on ANK3
GPGTSPEDDTLEQVSFLDSsGKSPLTPETPSSEEVKLHHHHHH
>sp|ANK3|pS_ACC_4399: S3188 on ANK3
GPGTSSEEVSYEFTSKTPDsLIAYIPGKPSPIPEVKLHHHHHH
>sp|ANK3|pS_ACC_4400: S3215 on ANK3
GPGTIPEVSEESEEEEQAKsTSLKQTTVEETAVERKLHHHHHH
>sp|ANK3|pS_ACC_4401: S3513 on ANK3
GPGTSGAQFFTLEGRHPDRsVFPDTYFSYKVDEEFKLHHHHHH
>sp|ANK3|pS_ACC_4402: S3620 on ANK3
GPGTEGKMFEMTRSGAIDMsKRDFVEERLQFFQIGKLHHHHHH
>sp|ANK3|pS_ACC_4403: S3712 on ANK3
GPGTSSSGSLEKSAAATNTsKVDPKLRTPIKMGISKLHHHHHH
>sp|ANK3|pS_ACC_4404: S3887 on ANK3
GPGTPKDTFPPNHMSNTKAsKMKQVSQSEKTKALTKLHHHHHH
>sp|ANK3|pS_ACC_4406: S4004 on ANK3
GPGTLKEVCKHSIEYFKGIsGETLKLVDRLSEEEKKLHHHHHH
>sp|ANK3|pS_ACC_4407: S4078 on ANK3
GPGTPLKSKSEKAGSEKRSsRRTGPQSPCERTDIRKLHHHHHH
>sp|ANK3|pS_ACC_4408: S4134 on ANK3
GPGTINQIRVENPNSLISQsFMLLKKWVTRDGKNAKLHHHHHH
>sp|ANK3|pS_ACC_4409: S4229 on ANK3
GPGTQARRVTGGLLDRLDDsPDQCRDSITSYLKGEKLHHHHHH
>sp|ANK3|pS_ACC_4410: S4253 on ANK3
GPGTTSYLKGEAGKFEANGsHTEITPEAKTKSYFPKLHHHHHH
>sp|ANK3|pS_ACC_4411: S4290 on ANK3
GPGTGKQSTKETLKPKIHGsGHVEEPASPLAAYQKKLHHHHHH
>sp|ANK3|pS_ACC_4412: S4298 on ANK3
GPGTLKPKIHGSGHVEEPAsPLAAYQKSLEETSKLKLHHHHHH
>sp|ANK3|pS_ACC_4413: S4325 on ANK3
GPGTTSKLIIEETKPCVPVsMKKMSRTSPADGKPRKLHHHHHH
>sp|ANK3|pS_ACC_4414: S4342 on ANK3
GPGTKKMSRTSPADGKPRLsLHEEEGSSGSEQKQGKLHHHHHH
>sp|ANK3|pS_ACC_4415: S4349 on ANK3
GPGTPADGKPRLSLHEEEGsSGSEQKQGEGFKVKTKLHHHHHH
>sp|ANK3|pS_ACC_4416: S4350 on ANK3
GPGTADGKPRLSLHEEEGSsGSEQKQGEGFKVKTKKLHHHHHH
>sp|ANK3iso4|pS_ACC_4429: S22 on ANK3iso4
GPGTEKNAKPAHRKRKGKKsDANASYLRAARAGHLKLHHHHHH
>sp|ANK3iso4|pS_ACC_4430: S27 on ANK3iso4
GPGTRKRSRDRKKKSDANAsYLRAARAGHLEKALDKLHHHHHH
>sp|ANK3iso4|pS_ACC_4431: S850 on ANK3iso4
GPGTRKANAPEMLSDGEYIsDVEEGNRCTWYKIPKKLHHHHHH
>sp|ANK3iso5|pS_ACC_4432: S1444 on ANK3iso5
GPGTESDQDDEIEKTDRRQsFASLALRKRYSYLTEKLHHHHHH
>sp|ANK3iso5|pS_ACC_4433: S1455 on ANK3iso5
GPGTDRRQSFASLALRKRYsYLTEPGMIERSTGATKLHHHHHH
>sp|ANK3iso5|pS_ACC_4434: S1463 on ANK3iso5
GPGTLALRKRYSYLTEPGMsPQSPCERTDIRMAIVKLHHHHHH
>sp|ANK3iso5|pS_ACC_4435: S1466 on ANK3iso5
GPGTRKRYSYLTEPGMSPQsPCERTDIRMAIVADHKLHHHHHH
>sp|ANK3iso5|pS_ACC_4436: S1625 on ANK3iso5
GPGTDISSIESPLRTPSRLsDGLVPSQGNIEHSADKLHHHHHH
>sp|ANK3iso5|pS_ACC_4437: S1631 on ANK3iso5
GPGTSPLRTPSRLSDGLVPsQGNIEHSADGPPVVTKLHHHHHH
>sp|ANK3iso5|pS_ACC_4438: S1638 on ANK3iso5
GPGTRLSDGLVPSQGNIEHsADGPPVVTAEDASLEKLHHHHHH
>sp|ANK3iso5|pS_ACC_4439: S1651 on ANK3iso5
GPGTEHSADGPPVVTAEDAsLEDSKLEDSVPLTEMKLHHHHHH
>sp|ANK3iso5|pS_ACC_4440: S1762 on ANK3iso5
GPGTTKSYFPESQNDVGKQsTKETLKPKIHGSGHVKLHHHHHH
>sp|ANK3iso7|pS_ACC_4441: S468 on ANK3iso7
GPGTHKMNVPETMNEVLDMsDDEGEDAMTGDTDKYKLHHHHHH
>sp|ANKAR|pS_ACC_4442: S1019 on ANKAR
GPGTSAKMQYVGGEAVIALsKDSRMHQNQICEGNGKLHHHHHH
>sp|ANKAR|pS_ACC_4443: S1410 on ANKAR
GPGTIFSFSSTITSDITNVsRPRIVCLNQLGKHVQKLHHHHHH
>sp|ANKDD1A|pS_ACC_4444: S98 on ANKDD1A
GPGTLTEARLCFGMNALLLsAWFGHLRILQILVNSKLHHHHHH
>sp|ANKDD1B|pS_ACC_4445: S71 on ANKDD1B
GPGTDTAVAGHELLLPNERsFQNAAKSNNLDLMEKKLHHHHHH
>sp|ANKFY1|pS_ACC_4446: S270 on ANKFY1
GPGTNGDLALDLALSRRLEsIATTLVSHKADVDMVKLHHHHHH
>sp|ANKFY1|pS_ACC_4447: S448 on ANKFY1
GPGTSFDENSFAARLIQRGsHTDAPDTATGNCLLQKLHHHHHH
>sp|ANKFY1|pS_ACC_4448: S861 on ANKFY1
GPGTTFKNNKSAEAILKREsGAAEQVDNKGRNFLHKLHHHHHH
>sp|ANKH|pS_ACC_4449: S470 on ANKH
GPGTQKKKMENESATEGEDsAMTDMPPTEEVTDIVKLHHHHHH
>sp|ANKHD1|pS_ACC_4452: S11 on ANKHD1
GPGTMLTDSGGGGTsFEEDLDSVAPRSAPAKLHHHHHH
>sp|ANKHD1|pS_ACC_4475: S54 on ANKHD1
GPGTLGIRTVRLFGEAGPAsGVGSSGGGGSGSGTGKLHHHHHH
>sp|ANKHD1|pS_ACC_4477: S58 on ANKHD1
GPGTTVRLFGEAGPASGVGsSGGGGSGSGTGGGDAKLHHHHHH
>sp|ANKHD1|pS_ACC_4478: S59 on ANKHD1
GPGTVRLFGEAGPASGVGSsGGGGSGSGTGGGDAAKLHHHHHH
>sp|ANKHD1|pS_ACC_4479: S64 on ANKHD1
GPGTEAGPASGVGSSGGGGsGSGTGGGDAALDFKLKLHHHHHH
>sp|ANKHD1|pS_ACC_4480: S66 on ANKHD1
GPGTGPASGVGSSGGGGSGsGTGGGDAALDFKLAAKLHHHHHH
>sp|ANKHD1|pS_ACC_4486: S93 on ANKHD1
GPGTKLAAAVLRTGGGGGAsGSDEDEVSEVESFILKLHHHHHH
>sp|ANKHD1|pS_ACC_4487: S95 on ANKHD1
GPGTAAAVLRTGGGGGASGsDEDEVSEVESFILDQKLHHHHHH
>sp|ANKHD1|pS_ACC_4450: S101 on ANKHD1
GPGTTGGGGGASGSDEDEVsEVESFILDQEDLDNPKLHHHHHH
>sp|ANKHD1|pS_ACC_4451: S105 on ANKHD1
GPGTGGASGSDEDEVSEVEsFILDQEDLDNPVLKTKLHHHHHH
>sp|ANKHD1|pS_ACC_4466: S177 on ANKHD1
GPGTDGKAFADPEVLRRLTsSVSCALDEAAAALTRKLHHHHHH
>sp|ANKHD1|pS_ACC_4467: S178 on ANKHD1
GPGTGKAFADPEVLRRLTSsVSCALDEAAAALTRMKLHHHHHH
>sp|ANKHD1|pS_ACC_4469: S180 on ANKHD1
GPGTAFADPEVLRRLTSSVsCALDEAAAALTRMKAKLHHHHHH
>sp|ANKHD1|pS_ACC_4470: S198 on ANKHD1
GPGTLDEAAAALTRMKAENsHNAGQVDTRSLAEACKLHHHHHH
>sp|ANKHD1|pS_ACC_4476: S557 on ANKHD1
GPGTASQEGHLELVKYLLAsGANVHATTATGDTALKLHHHHHH
>sp|ANKHD1|pS_ACC_4481: S740 on ANKHD1
GPGTMVVPPQEPDRTSQENsPALLGVQKGTSKQKSKLHHHHHH
>sp|ANKHD1|pS_ACC_4482: S803 on ANKHD1
GPGTELGQRISAIEKAQLKsLELIQGEPLNKDKIEKLHHHHHH
>sp|ANKHD1|pS_ACC_4483: S874 on ANKHD1
GPGTETKGQKDTVSLHQQCsHRGVFPEGEGDGSLPKLHHHHHH
>sp|ANKHD1|pS_ACC_4484: S887 on ANKHD1
GPGTQCSHRGVFPEGEGDGsLPEDHFSELPQVDTIKLHHHHHH
>sp|ANKHD1|pS_ACC_4485: S894 on ANKHD1
GPGTFPEGEGDGSLPEDHFsELPQVDTILFKDNDVKLHHHHHH
>sp|ANKHD1|pS_ACC_4453: S1241 on ANKHD1
GPGTTALTLACFQGRAEVVsLLLDRKANVEHRAKTKLHHHHHH
>sp|ANKHD1|pS_ACC_4454: S1429 on ANKHD1
GPGTVKAKDQQAAEANKNAsILLKELDLEKSREESKLHHHHHH
>sp|ANKHD1|pS_ACC_4455: S1540 on ANKHD1
GPGTTNVFGKKRANVVTTPsTNRKNKKNKTKETPPKLHHHHHH
>sp|ANKHD1|pS_ACC_4456: S1591 on ANKHD1
GPGTNKINGEPRGGGAGGNsDSDNLDSTDCNSESSKLHHHHHH
>sp|ANKHD1|pS_ACC_4457: S1593 on ANKHD1
GPGTINGEPRGGGAGGNSDsDNLDSTDCNSESSSGKLHHHHHH
>sp|ANKHD1|pS_ACC_4458: S1632 on ANKHD1
GPGTVMDVNSSKYPSLLLHsQEEKTSTATSKTQTRKLHHHHHH
>sp|ANKHD1|pS_ACC_4459: S1656 on ANKHD1
GPGTTSKTQTRLEGEVTPNsLSTSYKTVSLPLSSPKLHHHHHH
>sp|ANKHD1|pS_ACC_4460: S1660 on ANKHD1
GPGTQTRLEGEVTPNSLSTsYKTVSLPLSSPNIKLKLHHHHHH
>sp|ANKHD1|pS_ACC_4461: S1665 on ANKHD1
GPGTGEVTPNSLSTSYKTVsLPLSSPNIKLNLTSPKLHHHHHH
>sp|ANKHD1|pS_ACC_4462: S1669 on ANKHD1
GPGTPNSLSTSYKTVSLPLsSPNIKLNLTSPKRGQKLHHHHHH
>sp|ANKHD1|pS_ACC_4463: S1670 on ANKHD1
GPGTNSLSTSYKTVSLPLSsPNIKLNLTSPKRGQKKLHHHHHH
>sp|ANKHD1|pS_ACC_4464: S1679 on ANKHD1
GPGTVSLPLSSPNIKLNLTsPKRGQKREEGWKEVVKLHHHHHH
>sp|ANKHD1|pS_ACC_4465: S1705 on ANKHD1
GPGTWKEVVRRSKKLSVPAsVVSRIMGRGGCNITAKLHHHHHH
>sp|ANKHD1|pS_ACC_4468: S1784 on ANKHD1
GPGTELEDLIPKNHIRTPAsTKSIHANFSSGVGTTKLHHHHHH
>sp|ANKHD1|pS_ACC_4471: S2069 on ANKHD1
GPGTSASNTPGAPETHPSSsPTPTSSNTQEEAQPSKLHHHHHH
>sp|ANKHD1|pS_ACC_4472: S2074 on ANKHD1
GPGTPGAPETHPSSSPTPTsSNTQEEAQPSSVSDLKLHHHHHH
>sp|ANKHD1|pS_ACC_4473: S2275 on ANKHD1
GPGTNMHPDNSKAPGFRPPsQRVSTSPVGLPSIDPKLHHHHHH
>sp|ANKHD1|pS_ACC_4474: S2325 on ANKHD1
GPGTGTRVFLQGPAPVGTPsFNRQHFSPHPWTSASKLHHHHHH
>sp|ANKIB1|pS_ACC_4488: S304 on ANKIB1
GPGTPTPPPSGYNAWDTLPsPRTPRTTRSSVTSPDKLHHHHHH
>sp|ANKIB1|pS_ACC_4489: S362 on ANKIB1
GPGTVDMPCGHDFCRGCWEsFLNLKIQEGEAHNIFKLHHHHHH
>sp|ANKIB1|pS_ACC_4490: S441 on ANKIB1
GPGTGCDRAVRLTKQGSNTsGSDTLSFPLLRAPAVKLHHHHHH
>sp|ANKIB1|pS_ACC_4491: S557 on ANKIB1
GPGTYDFCWICLEEWKKHSsSTGGYYRCTRYEVIQKLHHHHHH
>sp|ANKIB1|pS_ACC_4492: S737 on ANKIB1
GPGTQEFLASVARGVAPADsPEAPRRSFAGGTWDWKLHHHHHH
>sp|ANKIB1|pS_ACC_4493: S782 on ANKIB1
GPGTQYRRRHRQRRRGDVHsLLSNPPDPDEPSESTKLHHHHHH
>sp|ANKIB1|pS_ACC_4494: S785 on ANKIB1
GPGTRRHRQRRRGDVHSLLsNPPDPDEPSESTLDIKLHHHHHH
>sp|ANKIB1|pS_ACC_4495: S805 on ANKIB1
GPGTPDEPSESTLDIPEGGsSSRRPGTSVVSSASMKLHHHHHH
>sp|ANKIB1|pS_ACC_4496: S821 on ANKIB1
GPGTSSRRPGTSVVSSASMsVLHSSSLRDYTPASRKLHHHHHH
>sp|ANKIB1|pS_ACC_4497: S825 on ANKIB1
GPGTPGTSVVSSASMSVLHsSSLRDYTPASRSENQKLHHHHHH
>sp|ANKIB1|pS_ACC_4498: S827 on ANKIB1
GPGTTSVVSSASMSVLHSSsLRDYTPASRSENQDSKLHHHHHH
>sp|ANKIB1|pS_ACC_4499: S884 on ANKIB1
GPGTLALDEETRDFLSNEAsLGAIGTSLPSRLDSVKLHHHHHH
>sp|ANKIB1|pS_ACC_4500: S891 on ANKIB1
GPGTRDFLSNEASLGAIGTsLPSRLDSVPRNTDSPKLHHHHHH
>sp|ANKIB1|pS_ACC_4501: S921 on ANKIB1
GPGTPRAALSSSELLELGDsLMRLGAENDPFSTDTKLHHHHHH
>sp|ANKLE2|pS_ACC_4515: S53 on ANKLE2
GPGTRPGGLGRSGTPVPPPsAAAAPASGEMTMDALKLHHHHHH
>sp|ANKLE2|pS_ACC_4516: S60 on ANKLE2
GPGTSGTPVPPPSAAAAPAsGEMTMDALLARLKLLKLHHHHHH
>sp|ANKLE2|pS_ACC_4502: S193 on ANKLE2
GPGTVPPSDTDTYRAGATAsKEPPLYYGVCPVYEDKLHHHHHH
>sp|ANKLE2|pS_ACC_4503: S235 on ANKLE2
GPGTENKKEALQAVKMIKGsRFKAFSTREDAEKFAKLHHHHHH
>sp|ANKLE2|pS_ACC_4504: S259 on ANKLE2
GPGTEDAEKFARGICDYFPsPSKTSLPLSPVKTAPKLHHHHHH
>sp|ANKLE2|pS_ACC_4505: S261 on ANKLE2
GPGTAEKFARGICDYFPSPsKTSLPLSPVKTAPLFKLHHHHHH
>sp|ANKLE2|pS_ACC_4506: S264 on ANKLE2
GPGTFARGICDYFPSPSKTsLPLSPVKTAPLFSNDKLHHHHHH
>sp|ANKLE2|pS_ACC_4507: S268 on ANKLE2
GPGTICDYFPSPSKTSLPLsPVKTAPLFSNDRLKDKLHHHHHH
>sp|ANKLE2|pS_ACC_4508: S277 on ANKLE2
GPGTKTSLPLSPVKTAPLFsNDRLKDGLCLSESETKLHHHHHH
>sp|ANKLE2|pS_ACC_4509: S339 on ANKLE2
GPGTTFSDLIWSNPRYLIGsGDNPTIVQEGCRYNVKLHHHHHH
>sp|ANKLE2|pS_ACC_4510: S487 on ANKLE2
GPGTLKGHYYVPLLRAEETsSPVIGELWSPDQTAEKLHHHHHH
>sp|ANKLE2|pS_ACC_4511: S488 on ANKLE2
GPGTKGHYYVPLLRAEETSsPVIGELWSPDQTAEAKLHHHHHH
>sp|ANKLE2|pS_ACC_4512: S496 on ANKLE2
GPGTLRAEETSSPVIGELWsPDQTAEASHVSRYGGKLHHHHHH
>sp|ANKLE2|pS_ACC_4513: S512 on ANKLE2
GPGTPDQTAEASHVSRYGGsPRDPVLTLRAFAGPLKLHHHHHH
>sp|ANKLE2|pS_ACC_4514: S528 on ANKLE2
GPGTPRDPVLTLRAFAGPLsPAKAEDFRKLWKTPPKLHHHHHH
>sp|ANKLE2|pS_ACC_4517: S630 on ANKLE2
GPGTETGEREASCRDKATTsGSNSISVRAFLDEDDKLHHHHHH
>sp|ANKLE2|pS_ACC_4518: S634 on ANKLE2
GPGTREASCRDKATTSGSNsISVRAFLDEDDMSLEKLHHHHHH
>sp|ANKLE2|pS_ACC_4519: S662 on ANKLE2
GPGTSLEEIKNRQNAARNNsPPTVGAFGHTRCSAFKLHHHHHH
>sp|ANKLE2|pS_ACC_4520: S730 on ANKLE2
GPGTRPKAPRGEEAHLPPVsDLTVEFDKLNLQNIGKLHHHHHH
>sp|ANKLE2|pS_ACC_4521: S778 on ANKLE2
GPGTLTSRINAVERDLLEPsPADQLGNGHRRTESEKLHHHHHH
>sp|ANKLE2|pS_ACC_4522: S802 on ANKLE2
GPGTHRRTESEMSARIAKMsLSPSSPRHEDQLEVTKLHHHHHH
>sp|ANKLE2|pS_ACC_4523: S804 on ANKLE2
GPGTRTESEMSARIAKMSLsPSSPRHEDQLEVTREKLHHHHHH
>sp|ANKLE2|pS_ACC_4524: S807 on ANKLE2
GPGTSEMSARIAKMSLSPSsPRHEDQLEVTREPARKLHHHHHH
>sp|ANKLE2|pS_ACC_4525: S832 on ANKLE2
GPGTTREPARRLFLFGEEPsKLDQDVLAALECADVKLHHHHHH
>sp|ANKLE2|pS_ACC_4526: S866 on ANKLE2
GPGTQFPAVHRWKSAVLCYsPSDRQSWPSPAVKGRKLHHHHHH
>sp|ANKLE2|pS_ACC_4527: S872 on ANKLE2
GPGTRWKSAVLCYSPSDRQsWPSPAVKGRFKSQLPKLHHHHHH
>sp|ANKLE2|pS_ACC_4528: S875 on ANKLE2
GPGTSAVLCYSPSDRQSWPsPAVKGRFKSQLPDLSKLHHHHHH
>sp|ANKLE2|pS_ACC_4529: S890 on ANKLE2
GPGTSPAVKGRFKSQLPDLsGPHSYSPGRNSVAGSKLHHHHHH
>sp|ANKLE2|pS_ACC_4530: S894 on ANKLE2
GPGTKGRFKSQLPDLSGPHsYSPGRNSVAGSNPAKKLHHHHHH
>sp|ANKLE2|pS_ACC_4531: S896 on ANKLE2
GPGTRFKSQLPDLSGPHSYsPGRNSVAGSNPAKPGKLHHHHHH
>sp|ANKLE2|pS_ACC_4532: S914 on ANKLE2
GPGTRNSVAGSNPAKPGLGsPGRYSPVHGSQLRRMKLHHHHHH
>sp|ANKLE2|pS_ACC_4533: S919 on ANKLE2
GPGTGSNPAKPGLGSPGRYsPVHGSQLRRMARLAEKLHHHHHH
>sp|ANKLE2|pS_ACC_4534: S924 on ANKLE2
GPGTKPGLGSPGRYSPVHGsQLRRMARLAELAALKLHHHHHH
>sp|ANKMY1|pS_ACC_4535: S111 on ANKMY1
GPGTLWFREQLIKLCTQIPsGFSLLRYPEFSSFITKLHHHHHH
>sp|ANKMY1|pS_ACC_4536: S114 on ANKMY1
GPGTREQLIKLCTQIPSGFsLLRYPEFSSFITHSPKLHHHHHH
>sp|ANKMY1|pS_ACC_4537: S184 on ANKMY1
GPGTEMYVYSTNSDHLPMTsSFRKELDARIFLNEIKLHHHHHH
>sp|ANKMY1|pS_ACC_4538: S185 on ANKMY1
GPGTMYVYSTNSDHLPMTSsFRKELDARIFLNEIPKLHHHHHH
>sp|ANKMY2|pS_ACC_4539: S333 on ANKMY2
GPGTEFCTTCGEKGASKRCsVCKMVIYCDQTCQKTKLHHHHHH
>sp|ANKMY2|pS_ACC_4540: S403 on ANKMY2
GPGTSNCVNEEQPEAEVGIsQKDSNPEDSGEGKKEKLHHHHHH
>sp|ANKMY2|pS_ACC_4541: S422 on ANKMY2
GPGTSNPEDSGEGKKESLEsEAELEGLQDAPAGPQKLHHHHHH
>sp|ANKRA2|pS_ACC_4542: S106 on ANKRA2
GPGTASVLFKAECNIHTSPsPGIQVRHVYTPSTTKKLHHHHHH
>sp|ANKRA2|pS_ACC_4543: S124 on ANKRA2
GPGTIQVRHVYTPSTTKHFsPIKQSTTLTNKHRGNKLHHHHHH
>sp|ANKRA2|pS_ACC_4544: S280 on ANKRA2
GPGTKMLLESGADPTIETDsGYNSMDLAVALGYRSKLHHHHHH
>sp|ANKRD1|pS_ACC_4545: S310 on ANKRD1
GPGTWQNGTKAIFDSLRENsYKTSRIATFKLHHHHHH
>sp|ANKRD10|pS_ACC_4546: S353 on ANKRD10
GPGTLRANPELCGSLHLNGsPSSCIASRPSWVEDIKLHHHHHH
>sp|ANKRD11|pS_ACC_4582: S73 on ANKRD11
GPGTRKLPFTAGANGEQKDsDTEKQGPERKRIKKEKLHHHHHH
>sp|ANKRD11|pS_ACC_4567: S276 on ANKRD11
GPGTQQSNRKGETPLKVANsPTMVNLLLGKGTYTSKLHHHHHH
>sp|ANKRD11|pS_ACC_4568: S379 on ANKRD11
GPGTKHLLKKDYRKETKSNsFISIPKMEVKSYTKNKLHHHHHH
>sp|ANKRD11|pS_ACC_4569: S390 on ANKRD11
GPGTTKSNSFISIPKMEVKsYTKNNTIAPKKASHRKLHHHHHH
>sp|ANKRD11|pS_ACC_4570: S408 on ANKRD11
GPGTKNNTIAPKKASHRILsDTSDEEDASVTVGTGKLHHHHHH
>sp|ANKRD11|pS_ACC_4571: S411 on ANKRD11
GPGTTIAPKKASHRILSDTsDEEDASVTVGTGEKLKLHHHHHH
>sp|ANKRD11|pS_ACC_4572: S429 on ANKRD11
GPGTEDASVTVGTGEKLRLsAHTILPGSKTREPSNKLHHHHHH
>sp|ANKRD11|pS_ACC_4573: S437 on ANKRD11
GPGTTGEKLRLSAHTILPGsKTREPSNAKQQKEKNKLHHHHHH
>sp|ANKRD11|pS_ACC_4574: S473 on ANKRD11
GPGTRKKETKGREVRFGKRsDKFCSSESESESSESKLHHHHHH
>sp|ANKRD11|pS_ACC_4575: S495 on ANKRD11
GPGTESESESSESGEDDRDsLGSSGCLKGSPLVLKKLHHHHHH
>sp|ANKRD11|pS_ACC_4576: S505 on ANKRD11
GPGTEDDRDSLGSSGCLKGsPLVLKDPSLFSSLSAKLHHHHHH
>sp|ANKRD11|pS_ACC_4577: S580 on ANKRD11
GPGTLSDSTRTRLTSESDYsSEGSSVESLKPVRKRKLHHHHHH
>sp|ANKRD11|pS_ACC_4578: S609 on ANKRD11
GPGTKRQEHRKRASLSEKKsPFLSSAEGAVPKLDKKLHHHHHH
>sp|ANKRD11|pS_ACC_4579: S613 on ANKRD11
GPGTHRKRASLSEKKSPFLsSAEGAVPKLDKEGKVKLHHHHHH
>sp|ANKRD11|pS_ACC_4580: S614 on ANKRD11
GPGTRKRASLSEKKSPFLSsAEGAVPKLDKEGKVVKLHHHHHH
>sp|ANKRD11|pS_ACC_4581: S649 on ANKRD11
GPGTTKHKHKNKEKGQCSIsQELKLKSFTYEYEDSKLHHHHHH
>sp|ANKRD11|pS_ACC_4583: S812 on ANKRD11
GPGTEDKEKLKKEKVYREDsAFDEYCNKNQFLENEKLHHHHHH
>sp|ANKRD11|pS_ACC_4584: S834 on ANKRD11
GPGTNKNQFLENEDTKFSLsDDQRDRWFSDLSDSSKLHHHHHH
>sp|ANKRD11|pS_ACC_4585: S843 on ANKRD11
GPGTDTKFSLSDDQRDRWFsDLSDSSFDFKGEDSWKLHHHHHH
>sp|ANKRD11|pS_ACC_4586: S846 on ANKRD11
GPGTFSLSDDQRDRWFSDLsDSSFDFKGEDSWDSPKLHHHHHH
>sp|ANKRD11|pS_ACC_4587: S848 on ANKRD11
GPGTLSDDQRDRWFSDLSDsSFDFKGEDSWDSPVTKLHHHHHH
>sp|ANKRD11|pS_ACC_4588: S849 on ANKRD11
GPGTSDDQRDRWFSDLSDSsFDFKGEDSWDSPVTDKLHHHHHH
>sp|ANKRD11|pS_ACC_4589: S857 on ANKRD11
GPGTFSDLSDSSFDFKGEDsWDSPVTDYRDMKSDSKLHHHHHH
>sp|ANKRD11|pS_ACC_4590: S860 on ANKRD11
GPGTLSDSSFDFKGEDSWDsPVTDYRDMKSDSVAKKLHHHHHH
>sp|ANKRD11|pS_ACC_4591: S957 on ANKRD11
GPGTRESAEAGRDRKDALEsCKERRDGRAKPEEAHKLHHHHHH
>sp|ANKRD11|pS_ACC_4592: S983 on ANKRD11
GPGTPEEAHREELKECGCEsGFKDKSDGDFGKGLEKLHHHHHH
>sp|ANKRD11|pS_ACC_4547: S1112 on ANKRD11
GPGTEDFSEKKDDKKGKEKsWYIADIFTDESEDDRKLHHHHHH
>sp|ANKRD11|pS_ACC_4548: S1123 on ANKRD11
GPGTGKEKSWYIADIFTDEsEDDRDSCMGSGFKMGKLHHHHHH
>sp|ANKRD11|pS_ACC_4549: S1168 on ANKRD11
GPGTEEGREAYASDRHRKSsDKQHPERQKDKEPRDKLHHHHHH
>sp|ANKRD11|pS_ACC_4550: S1296 on ANKRD11
GPGTLEKLEEEALHEYREDsNDKISEVSSDSFTDRKLHHHHHH
>sp|ANKRD11|pS_ACC_4551: S1389 on ANKRD11
GPGTKEKGEDYKEGGSRKDsGQYEKDFLEADAYGVKLHHHHHH
>sp|ANKRD11|pS_ACC_4552: S1509 on ANKRD11
GPGTRHHRDEQKPATRDKDsPPRVLKDKSRDEGPRKLHHHHHH
>sp|ANKRD11|pS_ACC_4553: S1582 on ANKRD11
GPGTRPREKLLGDGDLMMTsFERMLSQKDLEIEERKLHHHHHH
>sp|ANKRD11|pS_ACC_4554: S1588 on ANKRD11
GPGTLGDGDLMMTSFERMLsQKDLEIEERHKRHKEKLHHHHHH
>sp|ANKRD11|pS_ACC_4555: S1792 on ANKRD11
GPGTQAPARPLSTNLYRSVsVDIRRTPEEEFSVGDKLHHHHHH
>sp|ANKRD11|pS_ACC_4556: S1814 on ANKRD11
GPGTPEEEFSVGDKLFRQQsVPAASSYDSPMPPSMKLHHHHHH
>sp|ANKRD11|pS_ACC_4557: S1819 on ANKRD11
GPGTSVGDKLFRQQSVPAAsSYDSPMPPSMEDRAPKLHHHHHH
>sp|ANKRD11|pS_ACC_4558: S1847 on ANKRD11
GPGTRAPLPPVPAEKFACLsPGYYSPDYGLPSPKVKLHHHHHH
>sp|ANKRD11|pS_ACC_4559: S1852 on ANKRD11
GPGTPVPAEKFACLSPGYYsPDYGLPSPKVDALHCKLHHHHHH
>sp|ANKRD11|pS_ACC_4560: S1859 on ANKRD11
GPGTACLSPGYYSPDYGLPsPKVDALHCPPAAVVTKLHHHHHH
>sp|ANKRD11|pS_ACC_4561: S1878 on ANKRD11
GPGTDALHCPPAAVVTVTPsPEGVFSSLQAKPSPSKLHHHHHH
>sp|ANKRD11|pS_ACC_4562: S1885 on ANKRD11
GPGTAAVVTVTPSPEGVFSsLQAKPSPSPRAELLVKLHHHHHH
>sp|ANKRD11|pS_ACC_4563: S1893 on ANKRD11
GPGTSPEGVFSSLQAKPSPsPRAELLVPSLEGALPKLHHHHHH
>sp|ANKRD11|pS_ACC_4564: S1983 on ANKRD11
GPGTENPVSWPVGSDLLLKsPQRFPESPKRFCPADKLHHHHHH
>sp|ANKRD11|pS_ACC_4565: S1990 on ANKRD11
GPGTVGSDLLLKSPQRFPEsPKRFCPADPLHSAAPKLHHHHHH
>sp|ANKRD11|pS_ACC_4566: S2570 on ANKRD11
GPGTCTMLLDSEVYNMPLEsQGDENKSVRDRFNARKLHHHHHH
>sp|ANKRD12|pS_ACC_4606: S15 on ANKRD12
GPGTMPKSGFTKPIQSENsDSDSNMVEKPYGRKSKLHHHHHH
>sp|ANKRD12|pS_ACC_4612: S17 on ANKRD12
GPGTPKSGFTKPIQSENSDsDSNMVEKPYGRKSKDKLHHHHHH
>sp|ANKRD12|pS_ACC_4599: S124 on ANKRD12
GPGTKKTKKEAGNKKSTPVsILFGYPLSERKQMALKLHHHHHH
>sp|ANKRD12|pS_ACC_4602: S132 on ANKRD12
GPGTNKKSTPVSILFGYPLsERKQMALLMQMTARDKLHHHHHH
>sp|ANKRD12|pS_ACC_4605: S149 on ANKRD12
GPGTRKQMALLMQMTARDNsPDSTPNHPSQTTPAQKLHHHHHH
>sp|ANKRD12|pS_ACC_4617: S428 on ANKRD12
GPGTSKKQKPSRVLYSSTEsSDEEALQNKKISTSCKLHHHHHH
>sp|ANKRD12|pS_ACC_4618: S429 on ANKRD12
GPGTKKQKPSRVLYSSTESsDEEALQNKKISTSCSKLHHHHHH
>sp|ANKRD12|pS_ACC_4619: S442 on ANKRD12
GPGTESSDEEALQNKKISTsCSVIPETSNSDMQTKKLHHHHHH
>sp|ANKRD12|pS_ACC_4620: S543 on ANKRD12
GPGTKDDTSLHLFHISTGKsPKHSCGLSEKQSTPLKLHHHHHH
>sp|ANKRD12|pS_ACC_4621: S568 on ANKRD12
GPGTKQSTPLKQEHTKTCLsPGSSEMSLQPDLVRYKLHHHHHH
>sp|ANKRD12|pS_ACC_4622: S630 on ANKRD12
GPGTEFGEKSNAKIKDEDHsPTFENSDCTLKKMDKKLHHHHHH
>sp|ANKRD12|pS_ACC_4623: S861 on ANKRD12
GPGTKIKHEHKSEKDKLDLsECVDKIKEKDKLYSHKLHHHHHH
>sp|ANKRD12|pS_ACC_4624: S903 on ANKRD12
GPGTSKNTAAIKKTDDREKsREKMDRKHDKEKPEKKLHHHHHH
>sp|ANKRD12|pS_ACC_4625: S946 on ANKRD12
GPGTMEKKNKQSDNSEYSKsEKGKNKEKDRELDKKKLHHHHHH
>sp|ANKRD12|pS_ACC_4626: S964 on ANKRD12
GPGTGKNKEKDRELDKKEKsRDKESINITNSKHIQKLHHHHHH
>sp|ANKRD12|pS_ACC_4593: S1079 on ANKRD12
GPGTRPKEKRLVNDDLMQTsFERMLSLKDLEIEQWKLHHHHHH
>sp|ANKRD12|pS_ACC_4594: S1085 on ANKRD12
GPGTLVNDDLMQTSFERMLsLKDLEIEQWHKKHKEKLHHHHHH
>sp|ANKRD12|pS_ACC_4595: S1141 on ANKRD12
GPGTTKHTPTESKNKELTRsKSSEVTDAYTKEKQPKLHHHHHH
>sp|ANKRD12|pS_ACC_4596: S1143 on ANKRD12
GPGTHTPTESKNKELTRSKsSEVTDAYTKEKQPKDKLHHHHHH
>sp|ANKRD12|pS_ACC_4597: S1166 on ANKRD12
GPGTTKEKQPKDAVSNRSQsVDTKNVMTLGKSSFVKLHHHHHH
>sp|ANKRD12|pS_ACC_4598: S1189 on ANKRD12
GPGTTLGKSSFVSDNSLNRsPRSENEKPGLSSRSVKLHHHHHH
>sp|ANKRD12|pS_ACC_4600: S1255 on ANKRD12
GPGTSQMSFSQSPFLSIAKsPALHERELDSLADLPKLHHHHHH
>sp|ANKRD12|pS_ACC_4601: S1311 on ANKRD12
GPGTLIISEGRPTIEVRRCsMPSVICEHTKQFQTIKLHHHHHH
>sp|ANKRD12|pS_ACC_4603: S1372 on ANKRD12
GPGTRDLSNVSNIHSSFATsPTGASNSKYVSADRNKLHHHHHH
>sp|ANKRD12|pS_ACC_4604: S1401 on ANKRD12
GPGTRNLIKNTAPVNTVMDsPVHLEPSSQVGVIQNKLHHHHHH
>sp|ANKRD12|pS_ACC_4607: S1573 on ANKRD12
GPGTDAFVPVYSDSTIQEAsPNFEKAYTLPVLPSEKLHHHHHH
>sp|ANKRD12|pS_ACC_4608: S1646 on ANKRD12
GPGTHEKENKLESLVLTHLsRCDSDLCEMNAGMPKKLHHHHHH
>sp|ANKRD12|pS_ACC_4609: S1650 on ANKRD12
GPGTNKLESLVLTHLSRCDsDLCEMNAGMPKGNLNKLHHHHHH
>sp|ANKRD12|pS_ACC_4610: S1687 on ANKRD12
GPGTCPESEKCLLSIEDEEsQQSILSSLENHSQQSKLHHHHHH
>sp|ANKRD12|pS_ACC_4611: S1690 on ANKRD12
GPGTSEKCLLSIEDEESQQsILSSLENHSQQSTQPKLHHHHHH
>sp|ANKRD12|pS_ACC_4613: S1799 on ANKRD12
GPGTPRKRKVSRVPQPVQVsPSLLQAKEKTQQSLAKLHHHHHH
>sp|ANKRD12|pS_ACC_4614: S1801 on ANKRD12
GPGTKRKVSRVPQPVQVSPsLLQAKEKTQQSLAAIKLHHHHHH
>sp|ANKRD12|pS_ACC_4615: S1855 on ANKRD12
GPGTLHIRKKIEEKRKLLCsVIPQAPQYYDEYVTFKLHHHHHH
>sp|ANKRD12|pS_ACC_4616: S1927 on ANKRD12
GPGTKLRLQHSIEREKLIVsNEQEVLRVHYRAARTKLHHHHHH
>sp|ANKRD12iso2|pS_ACC_4627: S76 on ANKRD12iso2
GPGTKLPFTISPSRNEERDsDTEKEGPEKKKTKKEKLHHHHHH
>sp|ANKRD13|pS_ACC_4628: S103 on ANKRD13
GPGTEMVYTVLQHRDYHNTsMALEGVPELLQKILEKLHHHHHH
>sp|ANKRD13|pS_ACC_4629: S586 on ANKRD13
GPGTRLQEEEAELQQVLQLsLTDKKLHHHHHH
>sp|ANKRD13B|pS_ACC_4630: S452 on ANKRD13B
GPGTNGCDEPVPSVRGSPSsETPSPGSDSSSVSSSKLHHHHHH
>sp|ANKRD13B|pS_ACC_4631: S456 on ANKRD13B
GPGTEPVPSVRGSPSSETPsPGSDSSSVSSSSSTTKLHHHHHH
>sp|ANKRD13B|pS_ACC_4632: S461 on ANKRD13B
GPGTVRGSPSSETPSPGSDsSSVSSSSSTTSCRGCKLHHHHHH
>sp|ANKRD13B|pS_ACC_4633: S490 on ANKRD13B
GPGTGCEISPALFEAPRGYsMMGGQREAATRDDDDKLHHHHHH
>sp|ANKRD13D|pS_ACC_4634: S174 on ANKRD13D
GPGTKCGIWGWRSEKMETVsGYEAKVYSATNVELVKLHHHHHH
>sp|ANKRD13D|pS_ACC_4635: S453 on ANKRD13D
GPGTTVYEEQLQLERALQEsLQLSTEPRGPGSPPRKLHHHHHH
>sp|ANKRD13D|pS_ACC_4636: S457 on ANKRD13D
GPGTEQLQLERALQESLQLsTEPRGPGSPPRTPPAKLHHHHHH
>sp|ANKRD13D|pS_ACC_4637: S465 on ANKRD13D
GPGTLQESLQLSTEPRGPGsPPRTPPAPGPPSFEEKLHHHHHH
>sp|ANKRD15|pS_ACC_4643: S20 on ANKRD15
GPGTTKVNGSASGKAGDILsGDQDKEQKDPYFVETKLHHHHHH
>sp|ANKRD15|pS_ACC_4656: S70 on ANKRD15
GPGTGNTIKRLNIQKRRKPsVPCPEPRTTSGQQGIKLHHHHHH
>sp|ANKRD15|pS_ACC_4638: S128 on ANKRD15
GPGTVTSTPISKPPPPLETsLPFLTIPENRQLPPPKLHHHHHH
>sp|ANKRD15|pS_ACC_4641: S186 on ANKRD15
GPGTTMQMTPGEFRRPRLAsFGGMGTTSSLPSFVGKLHHHHHH
>sp|ANKRD15|pS_ACC_4642: S194 on ANKRD15
GPGTFRRPRLASFGGMGTTsSLPSFVGSGNHNPAKKLHHHHHH
>sp|ANKRD15|pS_ACC_4644: S242 on ANKRD15
GPGTPAAPTTSSMGSSIRHsPLSSGISTPVTNVSPKLHHHHHH
>sp|ANKRD15|pS_ACC_4645: S256 on ANKRD15
GPGTHSPLSSGISTPVTNVsPMHLQHIREQMAIALKLHHHHHH
>sp|ANKRD15|pS_ACC_4646: S312 on ANKRD15
GPGTEKRQLVSQLKNQRAAsQINVCGVRKRSYSAGKLHHHHHH
>sp|ANKRD15|pS_ACC_4647: S323 on ANKRD15
GPGTQRAASQINVCGVRKRsYSAGNASQLEQLSRAKLHHHHHH
>sp|ANKRD15|pS_ACC_4648: S325 on ANKRD15
GPGTAASQINVCGVRKRSYsAGNASQLEQLSRARRKLHHHHHH
>sp|ANKRD15|pS_ACC_4649: S330 on ANKRD15
GPGTNVCGVRKRSYSAGNAsQLEQLSRARRSGGELKLHHHHHH
>sp|ANKRD15|pS_ACC_4650: S341 on ANKRD15
GPGTAGNASQLEQLSRARRsGGELYIDYEEEEMETKLHHHHHH
>sp|ANKRD15|pS_ACC_4651: S513 on ANKRD15
GPGTRKKVDKATMAQPLVFsKVVEAVVQTRDQMVGKLHHHHHH
>sp|ANKRD15|pS_ACC_4652: S529 on ANKRD15
GPGTKVVEAVVQTRDQMVGsHMDLVDTCVGTSVETKLHHHHHH
>sp|ANKRD15|pS_ACC_4653: S546 on ANKRD15
GPGTMDLVDTCVGTSVETNsVGISCQPECKNKVVGKLHHHHHH
>sp|ANKRD15|pS_ACC_4654: S585 on ANKRD15
GPGTIVKERVEMHDRCAGRsVEMCDKSVSVEVSVCKLHHHHHH
>sp|ANKRD15|pS_ACC_4655: S592 on ANKRD15
GPGTMHDRCAGRSVEMCDKsVSVEVSVCETGSNTEKLHHHHHH
>sp|ANKRD15|pS_ACC_4657: S879 on ANKRD15
GPGTSQLISTLSSINSVMKsASTEELRNPDFQKTSKLHHHHHH
>sp|ANKRD15|pS_ACC_4658: S881 on ANKRD15
GPGTLISTLSSINSVMKSAsTEELRNPDFQKTSLGKLHHHHHH
>sp|ANKRD15|pS_ACC_4639: S1342 on ANKRD15
GPGTAKAQSPGTPRLGRKTsPGPTHRGSFDKLHHHHHH
>sp|ANKRD15|pS_ACC_4640: S1350 on ANKRD15
GPGTPRLGRKTSPGPTHRGsFDKLHHHHHH
>sp|ANKRD16|pS_ACC_4659: S329 on ANKRD16
GPGTACAGQHLACAKFLLQsGLKDSEDITGTLAQQKLHHHHHH
>sp|ANKRD17|pS_ACC_4681: S19 on ANKRD17
GPGTATVPVAAATAAEGEGsPPAVAAVAGPPAAAEKLHHHHHH
>sp|ANKRD17|pS_ACC_4700: S49 on ANKRD17
GPGTEVGGGVGGSSRARSAsSPRGMVRVCDLLLKKKLHHHHHH
>sp|ANKRD17|pS_ACC_4701: S50 on ANKRD17
GPGTVGGGVGGSSRARSASsPRGMVRVCDLLLKKKKLHHHHHH
>sp|ANKRD17|pS_ACC_4661: S113 on ANKRD17
GPGTGGGGGGGGGGGGGTSsNNSEEEEDDDDEEEEKLHHHHHH
>sp|ANKRD17|pS_ACC_4666: S156 on ANKRD17
GPGTDLENPMLETASKLLLsGTADGADLRTVDPETKLHHHHHH
>sp|ANKRD17|pS_ACC_4694: S226 on ANKRD17
GPGTALDEAAAALTRMRAEsTANAGQSDNRSLAEAKLHHHHHH
>sp|ANKRD17|pS_ACC_4702: S738 on ANKRD17
GPGTLLSAPPPDVTQLTPPsHDLNRAPRVPVQALPKLHHHHHH
>sp|ANKRD17|pS_ACC_4703: S784 on ANKRD17
GPGTATTLPIRNKAASKQKsSSHLPANSQDVQGYIKLHHHHHH
>sp|ANKRD17|pS_ACC_4704: S803 on ANKRD17
GPGTLPANSQDVQGYITNQsPESIVEEAQGKLTELKLHHHHHH
>sp|ANKRD17|pS_ACC_4705: S806 on ANKRD17
GPGTNSQDVQGYITNQSPEsIVEEAQGKLTELEQRKLHHHHHH
>sp|ANKRD17|pS_ACC_4660: S1108 on ANKRD17
GPGTGGHEELVQTLLERGAsIEHRDKKGFTPLILAKLHHHHHH
>sp|ANKRD17|pS_ACC_4662: S1220 on ANKRD17
GPGTAGAEINSRTGSKLGIsPLMLAAMNGHVPAVKKLHHHHHH
>sp|ANKRD17|pS_ACC_4663: S1457 on ANKRD17
GPGTVQAKDRQAAEANKNAsILLEELDLEKLREESKLHHHHHH
>sp|ANKRD17|pS_ACC_4664: S1472 on ANKRD17
GPGTSILLEELDLEKLREEsRRLALAAKREKRKEKKLHHHHHH
>sp|ANKRD17|pS_ACC_4665: S1535 on ANKRD17
GPGTKLKVEDEPEVLTEPPsATTTTTIGISATWTTKLHHHHHH
>sp|ANKRD17|pS_ACC_4667: S1592 on ANKRD17
GPGTTPENVQIIFDDPLPIsYSQPEKVNGESKSSSKLHHHHHH
>sp|ANKRD17|pS_ACC_4668: S1594 on ANKRD17
GPGTENVQIIFDDPLPISYsQPEKVNGESKSSSTSKLHHHHHH
>sp|ANKRD17|pS_ACC_4669: S1623 on ANKRD17
GPGTTSESGDSDNMRISSCsDESSNSNSSRKSDNHKLHHHHHH
>sp|ANKRD17|pS_ACC_4670: S1632 on ANKRD17
GPGTMRISSCSDESSNSNSsRKSDNHSPAVVTTTVKLHHHHHH
>sp|ANKRD17|pS_ACC_4671: S1635 on ANKRD17
GPGTSSCSDESSNSNSSRKsDNHSPAVVTTTVSSKKLHHHHHH
>sp|ANKRD17|pS_ACC_4672: S1639 on ANKRD17
GPGTDESSNSNSSRKSDNHsPAVVTTTVSSKKQPSKLHHHHHH
>sp|ANKRD17|pS_ACC_4673: S1649 on ANKRD17
GPGTKSDNHSPAVVTTTVSsKKQPSVLVTFPKEERKLHHHHHH
>sp|ANKRD17|pS_ACC_4674: S1672 on ANKRD17
GPGTVTFPKEERKSVSGKAsIKLSETISEGTSNSLKLHHHHHH
>sp|ANKRD17|pS_ACC_4675: S1693 on ANKRD17
GPGTTISEGTSNSLSTCTKsGPSPLSSPNGKLTVAKLHHHHHH
>sp|ANKRD17|pS_ACC_4676: S1696 on ANKRD17
GPGTEGTSNSLSTCTKSGPsPLSSPNGKLTVASPKKLHHHHHH
>sp|ANKRD17|pS_ACC_4677: S1699 on ANKRD17
GPGTSNSLSTCTKSGPSPLsSPNGKLTVASPKRGQKLHHHHHH
>sp|ANKRD17|pS_ACC_4678: S1700 on ANKRD17
GPGTNSLSTCTKSGPSPLSsPNGKLTVASPKRGQKKLHHHHHH
>sp|ANKRD17|pS_ACC_4679: S1709 on ANKRD17
GPGTGPSPLSSPNGKLTVAsPKRGQKREEGWKEVVKLHHHHHH
>sp|ANKRD17|pS_ACC_4680: S1846 on ANKRD17
GPGTSLMGIKMTTVALSSTsQTATALTVPAISSASKLHHHHHH
>sp|ANKRD17|pS_ACC_4682: S1933 on ANKRD17
GPGTPPAQSTWGPFPVRPLsPARATNSPKPHMVPRKLHHHHHH
>sp|ANKRD17|pS_ACC_4683: S1940 on ANKRD17
GPGTGPFPVRPLSPARATNsPKPHMVPRHSNQNSSKLHHHHHH
>sp|ANKRD17|pS_ACC_4684: S2018 on ANKRD17
GPGTVKTSNATTTTVTTTAsNNNTAPTNATYPMPTKLHHHHHH
>sp|ANKRD17|pS_ACC_4685: S2041 on ANKRD17
GPGTNATYPMPTAKEHYPVsSPSSPSPPAQPGGVSKLHHHHHH
>sp|ANKRD17|pS_ACC_4686: S2042 on ANKRD17
GPGTATYPMPTAKEHYPVSsPSSPSPPAQPGGVSRKLHHHHHH
>sp|ANKRD17|pS_ACC_4687: S2044 on ANKRD17
GPGTYPMPTAKEHYPVSSPsSPSPPAQPGGVSRNSKLHHHHHH
>sp|ANKRD17|pS_ACC_4688: S2045 on ANKRD17
GPGTPMPTAKEHYPVSSPSsPSPPAQPGGVSRNSPKLHHHHHH
>sp|ANKRD17|pS_ACC_4689: S2047 on ANKRD17
GPGTPTAKEHYPVSSPSSPsPPAQPGGVSRNSPLDKLHHHHHH
>sp|ANKRD17|pS_ACC_4690: S2059 on ANKRD17
GPGTSSPSPPAQPGGVSRNsPLDCGSASPNKVASSKLHHHHHH
>sp|ANKRD17|pS_ACC_4691: S2065 on ANKRD17
GPGTAQPGGVSRNSPLDCGsASPNKVASSSEQEAGKLHHHHHH
>sp|ANKRD17|pS_ACC_4692: S2067 on ANKRD17
GPGTPGGVSRNSPLDCGSAsPNKVASSSEQEAGSPKLHHHHHH
>sp|ANKRD17|pS_ACC_4693: S2216 on ANKRD17
GPGTAVLSVNHIKRPHSVPsSVQLPSTLSTQSACQKLHHHHHH
>sp|ANKRD17|pS_ACC_4695: S2294 on ANKRD17
GPGTTPESMLSGKSSYLPNsDPLHQSDTSKAPGFRKLHHHHHH
>sp|ANKRD17|pS_ACC_4696: S2373 on ANKRD17
GPGTLGGAPAAANFNRQHFsPLSLLTPCSSASNDSKLHHHHHH
>sp|ANKRD17|pS_ACC_4697: S2376 on ANKRD17
GPGTAPAAANFNRQHFSPLsLLTPCSSASNDSSAQKLHHHHHH
>sp|ANKRD17|pS_ACC_4698: S2401 on ANKRD17
GPGTNDSSAQSVSSGVRAPsPAPSSVPLGSEKPSNKLHHHHHH
>sp|ANKRD17|pS_ACC_4699: S2489 on ANKRD17
GPGTWCNPGMGNPMIHRPMsDPGVFSQHQAMERDSKLHHHHHH
>sp|ANKRD18A|pS_ACC_4706: S403 on ANKRD18A
GPGTSQQLNDLKAENARLNsELEKEKHNKERLEAEKLHHHHHH
>sp|ANKRD18B|pS_ACC_4707: S6 on ANKRD18B
GPGTMRKLLsFGRRLGQALLSSMDQKLHHHHHH
>sp|ANKRD18B|pS_ACC_4708: S655 on ANKRD18B
GPGTHLKKFSMSESPLEGTsHCHINLDETWTSKKKKLHHHHHH
>sp|ANKRD19|pS_ACC_4709: S89 on ANKRD19
GPGTLTCAHGRVEVVTLLLsRRCQINIYDRLNRTPKLHHHHHH
>sp|ANKRD2|pS_ACC_4710: S99 on ANKRD2
GPGTAALQKVKGQERVRKTsLDLRREIIDVGGIQNKLHHHHHH
>sp|ANKRD20A1|pS_ACC_4711: S409 on ANKRD20A1
GPGTSEKIQLSENICDSTSsAAAGRLTQQRKIGKTKLHHHHHH
>sp|ANKRD20A1|pS_ACC_4712: S641 on ANKRD20A1
GPGTTERNLKLALERTRDVsVQVEMSSAISKVKAEKLHHHHHH
>sp|ANKRD20A1|pS_ACC_4713: S647 on ANKRD20A1
GPGTLALERTQDVSVQVEMsSAISKVKDENEFLTEKLHHHHHH
>sp|ANKRD20A1|pS_ACC_4714: S651 on ANKRD20A1
GPGTRTRDVSVQVEMSSAIsKVKAENEFLTEQLSEKLHHHHHH
>sp|ANKRD20A1|pS_ACC_4715: S684 on ANKRD20A1
GPGTIKFNALKDKFRKTRDsLRKKSLALETVQNDLKLHHHHHH
>sp|ANKRD20A2|pS_ACC_4716: S651 on ANKRD20A2
GPGTRTQDVSVQVEMSSAIsKVKDENEFLTEQLSEKLHHHHHH
>sp|ANKRD20A4|pS_ACC_4717: S819 on ANKRD20A4
GPGTAEGVVSIKEDKYFQTsRKKIKLHHHHHH
>sp|ANKRD21|pS_ACC_4719: S52 on ANKRD21
GPGTGSGKSNMGTSGDHDDsFMKMLRSKMGKCCRHKLHHHHHH
>sp|ANKRD21|pS_ACC_4718: S383 on ANKRD21
GPGTYSSENSNPEQDLKLTsEEESQRLKGSENGQPKLHHHHHH
>sp|ANKRD24|pS_ACC_4720: S774 on ANKRD24
GPGTAEAGRLRERVREAEGsGASGGGGGDTTQLRAKLHHHHHH
>sp|ANKRD24|pS_ACC_4721: S777 on ANKRD24
GPGTGRLRERVREAEGSGAsGGGGGDTTQLRAALEKLHHHHHH
>sp|ANKRD25|pS_ACC_4727: S19 on ANKRD25
GPGTVLHVPAPFPGTPGPAsPPAFPAKDPDPPYSVKLHHHHHH
>sp|ANKRD25|pS_ACC_4735: S71 on ANKRD25
GPGTGHTLRRVAVQRRPRLsSLPRGPGSWWTSTESKLHHHHHH
>sp|ANKRD25|pS_ACC_4736: S72 on ANKRD25
GPGTHTLRRVAVQRRPRLSsLPRGPGSWWTSTESLKLHHHHHH
>sp|ANKRD25|pS_ACC_4737: S83 on ANKRD25
GPGTPRLSSLPRGPGSWWTsTESLCSNASGDSRHSKLHHHHHH
>sp|ANKRD25|pS_ACC_4738: S92 on ANKRD25
GPGTPGSWWTSTESLCSNAsGDSRHSAYSYCGRGFKLHHHHHH
>sp|ANKRD25|pS_ACC_4739: S95 on ANKRD25
GPGTWWTSTESLCSNASGDsRHSAYSYCGRGFYPQKLHHHHHH
>sp|ANKRD25|pS_ACC_4722: S101 on ANKRD25
GPGTSLCSNASGDSRHSAYsYCGRGFYPQYGALETKLHHHHHH
>sp|ANKRD25|pS_ACC_4723: S147 on ANKRD25
GPGTRRRLEDQAATPTGLGsLTPSAAGSTASLVGVKLHHHHHH
>sp|ANKRD25|pS_ACC_4724: S171 on ANKRD25
GPGTTASLVGVGLPPPTPRsSGLSTPVPPSAGHLAKLHHHHHH
>sp|ANKRD25|pS_ACC_4725: S172 on ANKRD25
GPGTASLVGVGLPPPTPRSsGLSTPVPPSAGHLAHKLHHHHHH
>sp|ANKRD25|pS_ACC_4726: S175 on ANKRD25
GPGTVGVGLPPPTPRSSGLsTPVPPSAGHLAHVREKLHHHHHH
>sp|ANKRD25|pS_ACC_4728: S323 on ANKRD25
GPGTARQADPQPQAWPPPDsPVRVDTVRVVEGPREKLHHHHHH
>sp|ANKRD25|pS_ACC_4729: S356 on ANKRD25
GPGTVVASTAAGAPAQRAQsLEPYGTGLRALAMPGKLHHHHHH
>sp|ANKRD25|pS_ACC_4730: S375 on ANKRD25
GPGTYGTGLRALAMPGRPEsPPVFRSQEVVETMCPKLHHHHHH
>sp|ANKRD25|pS_ACC_4731: S406 on ANKRD25
GPGTVPAAATSNVHMVKKIsITERSCDGAAGLPEVKLHHHHHH
>sp|ANKRD25|pS_ACC_4732: S425 on ANKRD25
GPGTRSCDGAAGLPEVPAEsSSSPPGSEVASLTQPKLHHHHHH
>sp|ANKRD25|pS_ACC_4733: S540 on ANKRD25
GPGTDSTENEAPEPRERVPsVAEAPQLRPAGTAAAKLHHHHHH
>sp|ANKRD25|pS_ACC_4734: S568 on ANKRD25
GPGTAAAKTSRQECQLSREsQHIPTAEGASGSNTEKLHHHHHH
>sp|ANKRD25iso2|pS_ACC_4740: S478 on ANKRD25iso2
GPGTSQESEEAGGTAPPLSsPPGGPPAGVRSIMKRKLHHHHHH
>sp|ANKRD26|pS_ACC_4741: S11 on ANKRD26
GPGTMKKIFSKKGEsPLGSFARRQRSSAGGKLHHHHHH
>sp|ANKRD26|pS_ACC_4745: S15 on ANKRD26
GPGTMKKIFSKKGESPLGsFARRQRSSAGGGGEPKLHHHHHH
>sp|ANKRD26|pS_ACC_4746: S22 on ANKRD26
GPGTKKGESPLGSFARRQRsSAGGGGEPGEGAYSQKLHHHHHH
>sp|ANKRD26|pS_ACC_4747: S23 on ANKRD26
GPGTKGESPLGSFARRQRSsAGGGGEPGEGAYSQPKLHHHHHH
>sp|ANKRD26|pS_ACC_4748: S240 on ANKRD26
GPGTRIPKHSSQNSNSVDEsSEDSLSRLSGKPGVDKLHHHHHH
>sp|ANKRD26|pS_ACC_4749: S241 on ANKRD26
GPGTIPKHSSQNSNSVDESsEDSLSRLSGKPGVDDKLHHHHHH
>sp|ANKRD26|pS_ACC_4750: S244 on ANKRD26
GPGTHSSQNSNSVDESSEDsLSRLSGKPGVDDSWPKLHHHHHH
>sp|ANKRD26|pS_ACC_4751: S261 on ANKRD26
GPGTSRLSGKPGVDDSWPTsDDEDLNFDTKNVPKPKLHHHHHH
>sp|ANKRD26|pS_ACC_4752: S312 on ANKRD26
GPGTGTVRTGNRTLFEDRDsDSQDEVVVESLPTTSKLHHHHHH
>sp|ANKRD26|pS_ACC_4753: S314 on ANKRD26
GPGTVRTGNRTLFEDRDSDsQDEVVVESLPTTSIKKLHHHHHH
>sp|ANKRD26|pS_ACC_4754: S334 on ANKRD26
GPGTVVESLPTTSIKVQCFsHPTYQSPDLLPKPSHKLHHHHHH
>sp|ANKRD26|pS_ACC_4755: S340 on ANKRD26
GPGTTTSIKVQCFSHPTYQsPDLLPKPSHKSLANPKLHHHHHH
>sp|ANKRD26|pS_ACC_4756: S489 on ANKRD26
GPGTLEDTRNVGMPVAHMEsPERYLHLKPTIEMKDKLHHHHHH
>sp|ANKRD26|pS_ACC_4757: S530 on ANKRD26
GPGTDVQTSKAAEHDLEVAsEEEQEREGSENNQPQKLHHHHHH
>sp|ANKRD26|pS_ACC_4758: S630 on ANKRD26
GPGTKSTEKEKRTSKESVNsPVFGKASLLTGGLLQKLHHHHHH
>sp|ANKRD26|pS_ACC_4759: S721 on ANKRD26
GPGTNFMLLIEQLGMECKDsVSLLKIQDAALSCERKLHHHHHH
>sp|ANKRD26|pS_ACC_4760: S723 on ANKRD26
GPGTMLLIEQLGMECKDSVsLLKIQDAALSCERLLKLHHHHHH
>sp|ANKRD26|pS_ACC_4761: S902 on ANKRD26
GPGTEIEMAQKKMNSENSHsHEEEKDLSHKNSMLQKLHHHHHH
>sp|ANKRD26|pS_ACC_4762: S978 on ANKRD26
GPGTEETLTQTISQYNGRLsVLTAENAMLNSKLENKLHHHHHH
>sp|ANKRD26|pS_ACC_4763: S997 on ANKRD26
GPGTAENAMLNSKLENEKQsKERLEAEVESYHSRLKLHHHHHH
>sp|ANKRD26|pS_ACC_4742: S1324 on ANKRD26
GPGTDKIEELQKNLLNANLsEDEKEQLKKLMELKQKLHHHHHH
>sp|ANKRD26|pS_ACC_4743: S1390 on ANKRD26
GPGTEYENGEFSFHGDLKTsQFEMDIQINKLKHKIKLHHHHHH
>sp|ANKRD26|pS_ACC_4744: S1435 on ANKRD26
GPGTLHLDTKNQILQEELLsMKTVQKKCEKLQKNKKLHHHHHH
>sp|ANKRD26iso2|pS_ACC_4766: S55 on ANKRD26iso2
GPGTNNYKSMEPELENVRSsPPRGDRTSKVSLKEEKLHHHHHH
>sp|ANKRD26iso2|pS_ACC_4764: S162 on ANKRD26iso2
GPGTTDHQQFPRKENKEYAsSGPALQMKEVKSTEKKLHHHHHH
>sp|ANKRD26iso2|pS_ACC_4765: S163 on ANKRD26iso2
GPGTDHQQFPRKENKEYASsGPALQMKEVKSTEKEKLHHHHHH
>sp|ANKRD27|pS_ACC_4769: S634 on ANKRD27
GPGTLSFERRQKSSEAPVQsPQRSVDSISQESSTSKLHHHHHH
>sp|ANKRD27|pS_ACC_4770: S650 on ANKRD27
GPGTPQRSVDSISQESSTSsFSSMSASSRQEETKKKLHHHHHH
>sp|ANKRD27|pS_ACC_4771: S868 on ANKRD27
GPGTEKHVFVVELLLLHGAsVQVLNKRQRTAVDCAKLHHHHHH
>sp|ANKRD27|pS_ACC_4772: S925 on ANKRD27
GPGTDRKEYVTVKIRKKWNsKLYDLPDEPFTRQFYKLHHHHHH
>sp|ANKRD27|pS_ACC_4773: S944 on ANKRD27
GPGTDLPDEPFTRQFYFVHsAGQFKGKTSREIMARKLHHHHHH
>sp|ANKRD27|pS_ACC_4774: S962 on ANKRD27
GPGTQFKGKTSREIMARDRsVPNLTEGSLHEPGRQKLHHHHHH
>sp|ANKRD27|pS_ACC_4775: S970 on ANKRD27
GPGTEIMARDRSVPNLTEGsLHEPGRQSVTLRQNNKLHHHHHH
>sp|ANKRD27|pS_ACC_4767: S1030 on ANKRD27
GPGTHRRMLRRHTVEDAVVsQGPEAAGPLSTPQEVKLHHHHHH
>sp|ANKRD27|pS_ACC_4768: S1050 on ANKRD27
GPGTAAGPLSTPQEVSASRsKLHHHHHH
>sp|ANKRD28|pS_ACC_4778: S990 on ANKRD28
GPGTCLALILATMMPVSSSsPLSSLTFNAINRYTNKLHHHHHH
>sp|ANKRD28|pS_ACC_4776: S1007 on ANKRD28
GPGTLSSLTFNAINRYTNTsKTVSFEALPIMRNEPKLHHHHHH
>sp|ANKRD28|pS_ACC_4777: S1011 on ANKRD28
GPGTTFNAINRYTNTSKTVsFEALPIMRNEPSSYCKLHHHHHH
>sp|ANKRD28iso3|pS_ACC_4779: S32 on ANKRD28iso3
GPGTPAFISKLPQENKSLHsPPSGNVLVRYPSLVQKLHHHHHH
>sp|ANKRD29|pS_ACC_4780: S253 on ANKRD29
GPGTGILKNGTSALHAAVLsGNIKTVALLLEAGADKLHHHHHH
>sp|ANKRD3|pS_ACC_4781: S415 on ANKRD3
GPGTELSRSSSESKLPSSGsGKRLSGVSSVDSAFSKLHHHHHH
>sp|ANKRD3|pS_ACC_4782: S420 on ANKRD3
GPGTSSESKLPSSGSGKRLsGVSSVDSAFSSRGSLKLHHHHHH
>sp|ANKRD3|pS_ACC_4783: S427 on ANKRD3
GPGTSSGSGKRLSGVSSVDsAFSSRGSLSLSFEREKLHHHHHH
>sp|ANKRD3|pS_ACC_4784: S438 on ANKRD3
GPGTSSVDSAFSSRGSLSLsFEREPSTSDLGTTDVKLHHHHHH
>sp|ANKRD3|pS_ACC_4785: S444 on ANKRD3
GPGTFSSRGSLSLSFEREPsTSDLGTTDVQKKKLVKLHHHHHH
>sp|ANKRD3|pS_ACC_4786: S520 on ANKRD3
GPGTLLLNNANPNLSNRRGsTPLHMAVERRVRGVVKLHHHHHH
>sp|ANKRD3|pS_ACC_4787: S544 on ANKRD3
GPGTRRVRGVVELLLARKIsVNAKDEDQWTALHFAKLHHHHHH
>sp|ANKRD30A|pS_ACC_4789: S277 on ANKRD30A
GPGTRKLSKNHQNTNPEGTsAGTPDEAAPLAERTPKLHHHHHH
>sp|ANKRD30A|pS_ACC_4790: S436 on ANKRD30A
GPGTKKETPVKTGCVARVTsNKTKVLEKGRSKMIAKLHHHHHH
>sp|ANKRD30A|pS_ACC_4791: S720 on ANKRD30A
GPGTAHQKEIDKINGKLEGsPVKDGLLKANCGMKVKLHHHHHH
>sp|ANKRD30A|pS_ACC_4792: S736 on ANKRD30A
GPGTPVKDGLLKANCGMKVsIPTKALELMDMQTFKKLHHHHHH
>sp|ANKRD30A|pS_ACC_4793: S855 on ANKRD30A
GPGTPDNDGFLKAPCRMKVsIPTKALELMDMQTFKKLHHHHHH
>sp|ANKRD30A|pS_ACC_4788: S1165 on ANKRD30A
GPGTLKLKEESLTKRASQYsGQLKVLIAENTMLTSKLHHHHHH
>sp|ANKRD30B|pS_ACC_4794: S331 on ANKRD30B
GPGTKIQCLGKATSGKFEQsTEETPRKILRPTKETKLHHHHHH
>sp|ANKRD30B|pS_ACC_4795: S574 on ANKRD30B
GPGTQMFPSESKQKDDEENsWDSESPCETVSQKDVKLHHHHHH
>sp|ANKRD30B|pS_ACC_4796: S626 on ANKRD30B
GPGTPVKDGLLKPTCGRKVsLPNKALELKDRETFKKLHHHHHH
>sp|ANKRD30B|pS_ACC_4797: S779 on ANKRD30B
GPGTPDKDGLLKPTCGMKIsLPNKALELKDRETFKKLHHHHHH
>sp|ANKRD30B|pS_ACC_4798: S799 on ANKRD30B
GPGTALELKDRETFKAEDVsSVESTFSLFGKPTTEKLHHHHHH
>sp|ANKRD31|pS_ACC_4800: S157 on ANKRD31
GPGTEVLPHIEKELSEGRDsPEVSLLSGTAITVSDKLHHHHHH
>sp|ANKRD31|pS_ACC_4801: S207 on ANKRD31
GPGTNTFFEPRKEVTMTMTsEETKDEESSLETFVSKLHHHHHH
>sp|ANKRD31|pS_ACC_4802: S898 on ANKRD31
GPGTFNKWENSFLSFVKENsDNDDDDDCSTSEKAIKLHHHHHH
>sp|ANKRD31|pS_ACC_4803: S907 on ANKRD31
GPGTSFVKENSDNDDDDDCsTSEKAITSKKVLCSTKLHHHHHH
>sp|ANKRD31|pS_ACC_4804: S909 on ANKRD31
GPGTVKENSDNDDDDDCSTsEKAITSKKVLCSTGGKLHHHHHH
>sp|ANKRD31|pS_ACC_4799: S1414 on ANKRD31
GPGTGALREQLANLAARQKsLLVVAKKQKKISLKIKLHHHHHH
>sp|ANKRD32|pS_ACC_4805: S158 on ANKRD32
GPGTIRVLEAGKANVILPKsSPSGITHVIASNARIKLHHHHHH
>sp|ANKRD32|pS_ACC_4806: S159 on ANKRD32
GPGTRVLEAGKANVILPKSsPSGITHVIASNARIKKLHHHHHH
>sp|ANKRD32|pS_ACC_4807: S161 on ANKRD32
GPGTLEAGKANVILPKSSPsGITHVIASNARIKAEKLHHHHHH
>sp|ANKRD32|pS_ACC_4808: S654 on ANKRD32
GPGTRNVMRHMSDDLGSYVsLSCDDFSSQELEIFIKLHHHHHH
>sp|ANKRD32|pS_ACC_4809: S919 on ANKRD32
GPGTQQRNAKGELPLDYVVsPQIKEELFAITKIEDKLHHHHHH
>sp|ANKRD34A|pS_ACC_4810: S247 on ANKRD34A
GPGTPKPPRHPPKPLKRLNsEPWGLVAPPQPVPPTKLHHHHHH
>sp|ANKRD34A|pS_ACC_4811: S291 on ANKRD34A
GPGTNGLTLTGRPRLSRRHsTEGPEDPPPWAEKVTKLHHHHHH
>sp|ANKRD34A|pS_ACC_4812: S323 on ANKRD34A
GPGTGGPLSRRNTAPEAQEsGPPSGLRQKLSRMEPKLHHHHHH
>sp|ANKRD34A|pS_ACC_4813: S327 on ANKRD34A
GPGTSRRNTAPEAQESGPPsGLRQKLSRMEPVELDKLHHHHHH
>sp|ANKRD34A|pS_ACC_4814: S473 on ANKRD34A
GPGTAPGSPRTKRKLVRRHsMQTEQIRLLGGFQSLKLHHHHHH
>sp|ANKRD34C|pS_ACC_4815: S159 on ANKRD34C
GPGTAKGKEVIIITTDKSSsGTKTTKQYLNVPPSPKLHHHHHH
>sp|ANKRD34C|pS_ACC_4816: S223 on ANKRD34C
GPGTDFFSLQAGHPSSCNTsKAVNEPGSPTRKVSNKLHHHHHH
>sp|ANKRD34C|pS_ACC_4817: S252 on ANKRD34C
GPGTSNLKRARLPQLKRLQsEPWGLIAPSVLAASTKLHHHHHH
>sp|ANKRD34C|pS_ACC_4818: S261 on ANKRD34C
GPGTQLKRLQSEPWGLIAPsVLAASTRQDETHGASKLHHHHHH
>sp|ANKRD34C|pS_ACC_4819: S422 on ANKRD34C
GPGTKLNSSHLSLFHGSREsLDTVPSTSPSSARRRKLHHHHHH
>sp|ANKRD34C|pS_ACC_4820: S501 on ANKRD34C
GPGTSLASGLKSMVPVAPSsPKRVDLRSKKKLLRRKLHHHHHH
>sp|ANKRD34C|pS_ACC_4821: S509 on ANKRD34C
GPGTMVPVAPSSPKRVDLRsKKKLLRRHSMQIEQMKLHHHHHH
>sp|ANKRD35|pS_ACC_4822: S896 on ANKRD35
GPGTSGDLAAQAAEQERQAsEMRGRSEQFEKTAELKLHHHHHH
>sp|ANKRD36|pS_ACC_4823: S298 on ANKRD36
GPGTDSISNIATEIKDGQKsGTVSSQKQPALKDTSKLHHHHHH
>sp|ANKRD36|pS_ACC_4824: S302 on ANKRD36
GPGTNIATEIKDGQKSGTVsSQKQPALKDTSDKDDKLHHHHHH
>sp|ANKRD36|pS_ACC_4825: S478 on ANKRD36
GPGTKEGKALPATGQKANVsPEQPPLFTHTVKDRDKLHHHHHH
>sp|ANKRD36|pS_ACC_4826: S610 on ANKRD36
GPGTDSVSNIATEIKKGQQsGTVSPQKQSAWKVIFKLHHHHHH
>sp|ANKRD36|pS_ACC_4827: S614 on ANKRD36
GPGTNIATEIKKGQQSGTVsPQKQSAWKVIFKKKVKLHHHHHH
>sp|ANKRD36B|pS_ACC_4840: S74 on ANKRD36B
GPGTLACATGQPEMVHLLVsRRCELNLCDREDRTPKLHHHHHH
>sp|ANKRD36B|pS_ACC_4828: S320 on ANKRD36B
GPGTDSVSNIATEIKEGQQsGTVSPQKQSAWKVIFKLHHHHHH
>sp|ANKRD36B|pS_ACC_4829: S324 on ANKRD36B
GPGTNIATEIKEGQQSGTVsPQKQSAQKVIFKKKVKLHHHHHH
>sp|ANKRD36B|pS_ACC_4830: S340 on ANKRD36B
GPGTPQKQSAWKVIFKKKVsLLNIATRIMGGGKSGKLHHHHHH
>sp|ANKRD36B|pS_ACC_4831: S354 on ANKRD36B
GPGTVSLLNIATRIMGGGKsGTVSSQKQPASKATSKLHHHHHH
>sp|ANKRD36B|pS_ACC_4832: S359 on ANKRD36B
GPGTIATRIMGGGKSGTVSsQKQPASKATSDKTDSKLHHHHHH
>sp|ANKRD36B|pS_ACC_4833: S408 on ANKRD36B
GPGTSQKQQALKATTDEEGsVSNIATEIKDGEKSGKLHHHHHH
>sp|ANKRD36B|pS_ACC_4834: S426 on ANKRD36B
GPGTNIATEIKDGEKSGTVsSQKKPALKATSDEKDKLHHHHHH
>sp|ANKRD36B|pS_ACC_4835: S476 on ANKRD36B
GPGTSQKPPALKATSVKEDsVLNIAREKKDGEKSRKLHHHHHH
>sp|ANKRD36B|pS_ACC_4836: S534 on ANKRD36B
GPGTKDGEKTRRVSSHKQPsLKATSDKEDSVPNMAKLHHHHHH
>sp|ANKRD36B|pS_ACC_4837: S544 on ANKRD36B
GPGTSHKQPSLKATSDKEDsVPNMATETKDEQISGKLHHHHHH
>sp|ANKRD36B|pS_ACC_4838: S558 on ANKRD36B
GPGTDSVPNMATETKDEQIsGTVSCQKQPALKATSKLHHHHHH
>sp|ANKRD36B|pS_ACC_4839: S573 on ANKRD36B
GPGTSGTVSCQKQPALKATsDKKDSVSNIPTEIKDKLHHHHHH
>sp|ANKRD36C|pS_ACC_4844: S332 on ANKRD36C
GPGTDSVSNTATEIKDEQKsGTVSSQKQPALKDTSKLHHHHHH
>sp|ANKRD36C|pS_ACC_4845: S337 on ANKRD36C
GPGTIATEIKDGQKSGTVSsQKQPALKDTSDKDDSKLHHHHHH
>sp|ANKRD36C|pS_ACC_4846: S468 on ANKRD36C
GPGTSENISEPYFTNRRTIsQQSAEKLDAACGIDKKLHHHHHH
>sp|ANKRD36C|pS_ACC_4847: S536 on ANKRD36C
GPGTHTVKDSDHISTRFLGsMDSLTSSEESSERPPKLHHHHHH
>sp|ANKRD36C|pS_ACC_4848: S829 on ANKRD36C
GPGTSRTVTSEKPAGLKATsDEEDSVLNIARGKEDKLHHHHHH
>sp|ANKRD36C|pS_ACC_4849: S834 on ANKRD36C
GPGTSEKPAGLKATSDEEDsVLNIARGKEDGEKTRKLHHHHHH
>sp|ANKRD36C|pS_ACC_4850: S931 on ANKRD36C
GPGTSRTVSSEKPSGLKATsDEKDSVLNIARGKKHKLHHHHHH
>sp|ANKRD36C|pS_ACC_4841: S1086 on ANKRD36C
GPGTDSVSNIAREIKDGEKsGTVSPQKQSAQKVIFKLHHHHHH
>sp|ANKRD36C|pS_ACC_4842: S1090 on ANKRD36C
GPGTNIAREIKDGEKSGTVsPQKQSAQKVIFKKKVKLHHHHHH
>sp|ANKRD36C|pS_ACC_4843: S1456 on ANKRD36C
GPGTDENTTLRSKLEKQREsGQRLETEMQSYRCRLKLHHHHHH
>sp|ANKRD36Ciso3|pS_ACC_4853: S46 on ANKRD36Ciso3
GPGTSRTVSSQKPPALKATsDEEDSVLNIAREKKDKLHHHHHH
>sp|ANKRD36Ciso3|pS_ACC_4851: S375 on ANKRD36Ciso3
GPGTNIARGKKHGEKTRRVsSHKQPALKATSDKENKLHHHHHH
>sp|ANKRD36Ciso3|pS_ACC_4852: S376 on ANKRD36Ciso3
GPGTIARGKKHGEKTRRVSsHKQPALKATSDKENSKLHHHHHH
>sp|ANKRD39|pS_ACC_4856: S62 on ANKRD39
GPGTVKHLIQKAEDPSQPDsAGYTALHYASRNGHYKLHHHHHH
>sp|ANKRD39|pS_ACC_4854: S121 on ANKRD39
GPGTYCGHTEIARLLLSHGsNPRVVDDDGMTSLHKKLHHHHHH
>sp|ANKRD39|pS_ACC_4855: S153 on ANKRD39
GPGTAERGHGDICSLLLQHsPALKAIRDRKARLACKLHHHHHH
>sp|ANKRD40|pS_ACC_4857: S214 on ANKRD40
GPGTTPESTKPGPVCQPPVsQSRSLFSSVPSKPPMKLHHHHHH
>sp|ANKRD41|pS_ACC_4858: S158 on ANKRD41
GPGTAETQEPEPAPGTPGLsGPTDETLDSIALQKQKLHHHHHH
>sp|ANKRD43|pS_ACC_4859: S244 on ANKRD43
GPGTTLRLRAEEPGLRRQLsEEPSPRSSPLLLRRLKLHHHHHH
>sp|ANKRD43|pS_ACC_4860: S248 on ANKRD43
GPGTRAEEPGLRRQLSEEPsPRSSPLLLRRLSVEEKLHHHHHH
>sp|ANKRD43|pS_ACC_4861: S260 on ANKRD43
GPGTEEPSPRSSPLLLRRLsVEESGLGLGLGPGRSKLHHHHHH
>sp|ANKRD43|pS_ACC_4862: S275 on ANKRD43
GPGTSVEESGLGLGLGPGRsPHLRRLSRAGPRLLSKLHHHHHH
>sp|ANKRD43|pS_ACC_4863: S500 on ANKRD43
GPGTDDLMLQDLARGLKKSsSFSKFLSASPMAPRKKLHHHHHH
>sp|ANKRD43|pS_ACC_4864: S501 on ANKRD43
GPGTDLMLQDLARGLKKSSsFSKFLSASPMAPRKKKLHHHHHH
>sp|ANKRD43|pS_ACC_4865: S507 on ANKRD43
GPGTLARGLKKSSSFSKFLsASPMAPRKKTKIRGGKLHHHHHH
>sp|ANKRD43|pS_ACC_4866: S509 on ANKRD43
GPGTRGLKKSSSFSKFLSAsPMAPRKKTKIRGGLPKLHHHHHH
>sp|ANKRD45|pS_ACC_4867: S195 on ANKRD45
GPGTWADARLTLKKYIAKVsLAVTDTEKGSGKLLKKLHHHHHH
>sp|ANKRD45|pS_ACC_4868: S205 on ANKRD45
GPGTYIAKVSLAVTDTEKGsGKLLKEDKNTILSACKLHHHHHH
>sp|ANKRD47|pS_ACC_4869: S120 on ANKRD47
GPGTILSQGAPSGLLMQPLsPRAPVRNPRVEHTLRKLHHHHHH
>sp|ANKRD47|pS_ACC_4870: S152 on ANKRD47
GPGTTSRRLELAQTHERAPsPGRGVPRSPRGSGRSKLHHHHHH
>sp|ANKRD47|pS_ACC_4871: S160 on ANKRD47
GPGTQTHERAPSPGRGVPRsPRGSGRSSPAPNLAPKLHHHHHH
>sp|ANKRD47|pS_ACC_4872: S164 on ANKRD47
GPGTRAPSPGRGVPRSPRGsGRSSPAPNLAPASPGKLHHHHHH
>sp|ANKRD47|pS_ACC_4873: S167 on ANKRD47
GPGTSPGRGVPRSPRGSGRsSPAPNLAPASPGPAQKLHHHHHH
>sp|ANKRD47|pS_ACC_4874: S168 on ANKRD47
GPGTPGRGVPRSPRGSGRSsPAPNLAPASPGPAQLKLHHHHHH
>sp|ANKRD47|pS_ACC_4875: S177 on ANKRD47
GPGTRGSGRSSPAPNLAPAsPGPAQLQLVREQMAAKLHHHHHH
>sp|ANKRD47|pS_ACC_4876: S257 on ANKRD47
GPGTDKLAQLRRLTERLATsERGGRARASPRADSPKLHHHHHH
>sp|ANKRD47|pS_ACC_4877: S266 on ANKRD47
GPGTTERLATSERGGRARAsPRADSPDGLAAGRSEKLHHHHHH
>sp|ANKRD47|pS_ACC_4878: S271 on ANKRD47
GPGTTSERGGRARASPRADsPDGLAAGRSEGALQVKLHHHHHH
>sp|ANKRD47|pS_ACC_4879: S293 on ANKRD47
GPGTGRSEGALQVLDGEVGsLDGTPQTREVAAEAVKLHHHHHH
>sp|ANKRD47|pS_ACC_4880: S668 on ANKRD47
GPGTQNRAGYSALMLAALTsVRQEEEDMAVVQRLFKLHHHHHH
>sp|ANKRD49|pS_ACC_4881: S49 on ANKRD49
GPGTGHLIPTGTQSLWVGNsDEDEEQDDKNEEWYRKLHHHHHH
>sp|ANKRD50|pS_ACC_4904: S527 on ANKRD50
GPGTDRTSCIVRQALEREDsIRTLLDNGASVNQCDKLHHHHHH
>sp|ANKRD50|pS_ACC_4882: S1091 on ANKRD50
GPGTQFGRTAMRVAAKNGHsQIIKLLEKYGASSLNKLHHHHHH
>sp|ANKRD50|pS_ACC_4883: S1109 on ANKRD50
GPGTIKLLEKYGASSLNGCsPSPVHTMEQKPLQSLKLHHHHHH
>sp|ANKRD50|pS_ACC_4884: S1111 on ANKRD50
GPGTLLEKYGASSLNGCSPsPVHTMEQKPLQSLSSKLHHHHHH
>sp|ANKRD50|pS_ACC_4885: S1140 on ANKRD50
GPGTSSKVQSLTIKSNSSGsTGGGDMQPSLRGLPNKLHHHHHH
>sp|ANKRD50|pS_ACC_4886: S1162 on ANKRD50
GPGTQPSLRGLPNGPTHAFsSPSESPDSTVDRQKSKLHHHHHH
>sp|ANKRD50|pS_ACC_4887: S1163 on ANKRD50
GPGTPSLRGLPNGPTHAFSsPSESPDSTVDRQKSSKLHHHHHH
>sp|ANKRD50|pS_ACC_4888: S1165 on ANKRD50
GPGTLRGLPNGPTHAFSSPsESPDSTVDRQKSSLSKLHHHHHH
>sp|ANKRD50|pS_ACC_4889: S1167 on ANKRD50
GPGTGLPNGPTHAFSSPSEsPDSTVDRQKSSLSNNKLHHHHHH
>sp|ANKRD50|pS_ACC_4890: S1177 on ANKRD50
GPGTSSPSESPDSTVDRQKsSLSNNSLKSSKNSSLKLHHHHHH
>sp|ANKRD50|pS_ACC_4891: S1178 on ANKRD50
GPGTSPSESPDSTVDRQKSsLSNNSLKSSKNSSLRKLHHHHHH
>sp|ANKRD50|pS_ACC_4892: S1180 on ANKRD50
GPGTSESPDSTVDRQKSSLsNNSLKSSKNSSLRTTKLHHHHHH
>sp|ANKRD50|pS_ACC_4893: S1183 on ANKRD50
GPGTPDSTVDRQKSSLSNNsLKSSKNSSLRTTSSTKLHHHHHH
>sp|ANKRD50|pS_ACC_4894: S1208 on ANKRD50
GPGTRTTSSTATAQTVPIDsFHNLSFTEQIQQHSLKLHHHHHH
>sp|ANKRD50|pS_ACC_4895: S1213 on ANKRD50
GPGTTATAQTVPIDSFHNLsFTEQIQQHSLPRSRSKLHHHHHH
>sp|ANKRD50|pS_ACC_4896: S1222 on ANKRD50
GPGTDSFHNLSFTEQIQQHsLPRSRSRQSIVSPSSKLHHHHHH
>sp|ANKRD50|pS_ACC_4897: S1234 on ANKRD50
GPGTQQHSLPRSRSRQSIVsPSSTTQSLGQSHNSPKLHHHHHH
>sp|ANKRD50|pS_ACC_4898: S1273 on ANKRD50
GPGTVKPSLKSTKASKGGKsENSAKSGSAGKKAKQKLHHHHHH
>sp|ANKRD50|pS_ACC_4899: S1276 on ANKRD50
GPGTSLKSTKASKGGKSENsAKSGSAGKKAKQSNSKLHHHHHH
>sp|ANKRD50|pS_ACC_4900: S1279 on ANKRD50
GPGTSTKASKGGKSENSAKsGSAGKKAKQSNSSQPKLHHHHHH
>sp|ANKRD50|pS_ACC_4901: S1281 on ANKRD50
GPGTKASKGGKSENSAKSGsAGKKAKQSNSSQPKVKLHHHHHH
>sp|ANKRD50|pS_ACC_4902: S1292 on ANKRD50
GPGTAKSGSAGKKAKQSNSsQPKVLEYEMTQFDRRKLHHHHHH
>sp|ANKRD50|pS_ACC_4903: S1400 on ANKRD50
GPGTMQDRGHQEVLEGYPSsETELSLKQALKLQIEKLHHHHHH
>sp|ANKRD52|pS_ACC_4910: S5 on ANKRD52
GPGTMGILsITDQPPLVQAIFSRDKLHHHHHH
>sp|ANKRD52|pS_ACC_4909: S18 on ANKRD52
GPGTILSITDQPPLVQAIFsRDVEEVRSLLSQKENKLHHHHHH
>sp|ANKRD52|pS_ACC_4905: S1016 on ANKRD52
GPGTCAPNKDVADCLALILsTMKPFPPKDAVSPFSKLHHHHHH
>sp|ANKRD52|pS_ACC_4906: S1028 on ANKRD52
GPGTLILSTMKPFPPKDAVsPFSFSLLKNCSIAAAKLHHHHHH
[truncated: 8,687,769 more chars]
