# Supplementary material for: Enhanced access to the human phosphoproteome with genetically encoded phosphothreonine
Source: Nat Commun. 2022 Nov 24;13:7226. doi: 10.1038/s41467-022-34980-5 (PMC9700786; doi:10.1038/s41467-022-34980-5)
Supplement: Supplementary file 9 — Supplementary data 6 [file 41467_2022_34980_MOESM9_ESM.csv]

ID	GENE	PROTEIN	ACC_ID	HU_CHR_LOC	MOD_RSD	SITE_GRP_ID	ORGANISM	MW_kD	DOMAIN	SITE_+/-7_AA	LT_LIT	MS_LIT	MS_CST	CST_CAT#	<=31aa sequence	Codon optimized DNA seq	U primer F	Restr sites 5	Restr sites 3'	U primer R	concat	len
pT_TAG_1	1-Mar	MOSC1	Q5VT66	1q41	T140-p	36131935	human	37.5	MOSC_N	DLLLPIKtPTTNAVH		1			TLSAAYTKDLLLPIKtPTTNAVHKCRVHGLE	ACCCTGTCTGCGGCGTACACCAAAGACCTGCTGCTGCCGATCAAAtagCCGACCACCAACGCGGTTCACAAATGCCGTGTTCACGGTCTGGAA	TTATAATCATCCTCCCCGGC	GGTACCAAG	AAGCTT	CGAGCACACATCCTATTTGG	TTATAATCATCCTCCCCGGCGGTACCAAGACCCTGTCTGCGGCGTACACCAAAGACCTGCTGCTGCCGATCAAAtagCCGACCACCAACGCGGTTCACAAATGCCGTGTTCACGGTCTGGAAAAGCTTCGAGCACACATCCTATTTGG	148
pT_TAG_2	1-Mar	1-Mar	Q8TCQ1	4q32.2-q32.3	T160-p	23124268	human	32.31	TM	RKIFCSVtFHVIAIT			1		LQMTTSERRKIFCSVtFHVIAITCVVWSLYV	CTGCAGATGACCACCTCTGAACGTCGTAAAATCTTCTGCTCTGTTtagTTCCACGTTATCGCGATCACCTGCGTTGTTTGGTCTCTGTACGTT	TTATAATCATCCTCCCCGGC	GGTACCAAG	AAGCTT	CGAGCACACATCCTATTTGG	TTATAATCATCCTCCCCGGCGGTACCAAGCTGCAGATGACCACCTCTGAACGTCGTAAAATCTTCTGCTCTGTTtagTTCCACGTTATCGCGATCACCTGCGTTGTTTGGTCTCTGTACGTTAAGCTTCGAGCACACATCCTATTTGG	148
pT_TAG_3	1-Mar	1-Mar	Q8TCQ1	4q32.2-q32.3	T60-p	23124271	human	32.31		SKASSPTtGTAPRSQ			1		SASRSSNISKASSPTtGTAPRSQSRLSVCPS	TCTGCGTCTCGTTCTTCTAACATCTCTAAAGCGTCTTCTCCGACCtagGGCACCGCGCCGCGTTCTCAGTCTCGTCTGTCTGTTTGCCCGTCT	TTATAATCATCCTCCCCGGC	GGTACCAAG	AAGCTT	CGAGCACACATCCTATTTGG	TTATAATCATCCTCCCCGGCGGTACCAAGTCTGCGTCTCGTTCTTCTAACATCTCTAAAGCGTCTTCTCCGACCtagGGCACCGCGCCGCGTTCTCAGTCTCGTCTGTCTGTTTGCCCGTCTAAGCTTCGAGCACACATCCTATTTGG	148
pT_TAG_4	2-Mar	MOSC2	Q969Z3	1q41	T184-p	29577216	human	38.02		YRLVQFEtNMKGRTS		1			TNFLKTEAYRLVQFEtNMKGRTSRKLLPTLD	ACCAACTTCCTGAAAACCGAAGCGTACCGTCTGGTTCAGTTCGAAtagAACATGAAAGGTCGTACCTCTCGTAAACTGCTGCCGACCCTGGAC	TTATAATCATCCTCCCCGGC	GGTACCAAG	AAGCTT	CGAGCACACATCCTATTTGG	TTATAATCATCCTCCCCGGCGGTACCAAGACCAACTTCCTGAAAACCGAAGCGTACCGTCTGGTTCAGTTCGAAtagAACATGAAAGGTCGTACCTCTCGTAAACTGCTGCCGACCCTGGACAAGCTTCGAGCACACATCCTATTTGG	148
pT_TAG_5	3-Mar	3-Mar	Q86UD3	5q23.2	T194-p	23124277	human	28.5	TM	ALTVALFtIyLFWTL			1		RLEAVGLIALTVALFtIYLFWTLVSFRYHCR	CGTCTGGAAGCGGTTGGTCTGATCGCGCTGACCGTTGCGCTGTTCtagATCTACCTGTTCTGGACCCTGGTTTCTTTCCGTTACCACTGCCGT	TTATAATCATCCTCCCCGGC	GGTACCAAG	AAGCTT	CGAGCACACATCCTATTTGG	TTATAATCATCCTCCCCGGCGGTACCAAGCGTCTGGAAGCGGTTGGTCTGATCGCGCTGACCGTTGCGCTGTTCtagATCTACCTGTTCTGGACCCTGGTTTCTTTCCGTTACCACTGCCGTAAGCTTCGAGCACACATCCTATTTGG	148
pT_TAG_6	4-Mar	4-Mar	Q9P2E8	2q35	T219-p	23124286	human	45.53		yHVIAIstKNPLQWQ			1		SCELCYYKYHVIAIStKNPLQWQAISLTVIE	TCTTGCGAACTGTGCTACTACAAATACCACGTTATCGCGATCTCTtagAAAAACCCGCTGCAGTGGCAGGCGATCTCTCTGACCGTTATCGAA	TTATAATCATCCTCCCCGGC	GGTACCAAG	AAGCTT	CGAGCACACATCCTATTTGG	TTATAATCATCCTCCCCGGCGGTACCAAGTCTTGCGAACTGTGCTACTACAAATACCACGTTATCGCGATCTCTtagAAAAACCCGCTGCAGTGGCAGGCGATCTCTCTGACCGTTATCGAAAAGCTTCGAGCACACATCCTATTTGG	148
pT_TAG_7	4-Mar	4-Mar	Q9P2E8	2q35	T340-p	5807020	human	45.53		NPRTSsStQANIPss		1	2		DQKAGGRTNPRTSSStQANIPSSEEETAGTP	GACCAGAAAGCGGGTGGTCGTACCAACCCGCGTACCTCTTCTTCTtagCAGGCGAACATCCCGTCTTCTGAAGAAGAAACCGCGGGCACCCCG	TTATAATCATCCTCCCCGGC	GGTACCAAG	AAGCTT	CGAGCACACATCCTATTTGG	TTATAATCATCCTCCCCGGCGGTACCAAGGACCAGAAAGCGGGTGGTCGTACCAACCCGCGTACCTCTTCTTCTtagCAGGCGAACATCCCGTCTTCTGAAGAAGAAACCGCGGGCACCCCGAAGCTTCGAGCACACATCCTATTTGG	148
pT_TAG_8	6-Mar	6-Mar	O60337	5p15.2	T17-p	31860202	human	102.55	RINGv	RVCRsEGtPEkPLYH		1			DTAEEDICRVCRSEGtPEKPLYHPCVCTGSI	GACACCGCGGAAGAAGACATCTGCCGTGTTTGCCGTTCTGAAGGTtagCCGGAAAAACCGCTGTACCACCCGTGCGTTTGCACCGGTTCTATC	TTATAATCATCCTCCCCGGC	GGTACCAAG	AAGCTT	CGAGCACACATCCTATTTGG	TTATAATCATCCTCCCCGGCGGTACCAAGGACACCGCGGAAGAAGACATCTGCCGTGTTTGCCGTTCTGAAGGTtagCCGGAAAAACCGCTGTACCACCCGTGCGTTTGCACCGGTTCTATCAAGCTTCGAGCACACATCCTATTTGG	148
pT_TAG_9	6-Mar	6-Mar	O60337	5p15.2	T29-p	31860205	human	102.55	RINGv	LYHPCVCtGsIKFIH		1			SEGTPEKPLYHPCVCtGSIKFIHQECLVQWL	TCTGAAGGCACCCCGGAAAAACCGCTGTACCACCCGTGCGTTTGCtagGGTTCTATCAAATTCATCCACCAGGAATGCCTGGTTCAGTGGCTG	TTATAATCATCCTCCCCGGC	GGTACCAAG	AAGCTT	CGAGCACACATCCTATTTGG	TTATAATCATCCTCCCCGGCGGTACCAAGTCTGAAGGCACCCCGGAAAAACCGCTGTACCACCCGTGCGTTTGCtagGGTTCTATCAAATTCATCCACCAGGAATGCCTGGTTCAGTGGCTGAAGCTTCGAGCACACATCCTATTTGG	148
pT_TAG_10	7-Mar	7-Mar	Q9H992	2q24.2	T238-p	5498764	human	78.05		SESSRSNtQPGFsYs			1		RSNFSSRESESSRSNtQPGFSYSSSRDEAPI	CGTTCTAACTTCTCTTCTCGTGAATCTGAATCTTCTCGTTCTAACtagCAGCCGGGTTTCTCTTACTCTTCTTCTCGTGACGAAGCGCCGATC	TTATAATCATCCTCCCCGGC	GGTACCAAG	AAGCTT	CGAGCACACATCCTATTTGG	TTATAATCATCCTCCCCGGCGGTACCAAGCGTTCTAACTTCTCTTCTCGTGAATCTGAATCTTCTCGTTCTAACtagCAGCCGGGTTTCTCTTACTCTTCTTCTCGTGACGAAGCGCCGATCAAGCTTCGAGCACACATCCTATTTGG	148
pT_TAG_11	7-Mar	7-Mar	Q9H992	2q24.2	T36-p	15228878	human	78.05		rGsSLNDtyHSRDSS			2		SARMMSGSRGSSLNDtYHSRDSSFRLDSEYQ	TCTGCGCGTATGATGTCTGGTTCTCGTGGTTCTTCTCTGAACGACtagTATCACTCTCGTGACTCTTCTTTCCGTCTGGACTCTGAATACCAG	TTATAATCATCCTCCCCGGC	GGTACCAAG	AAGCTT	CGAGCACACATCCTATTTGG	TTATAATCATCCTCCCCGGCGGTACCAAGTCTGCGCGTATGATGTCTGGTTCTCGTGGTTCTTCTCTGAACGACtagTATCACTCTCGTGACTCTTCTTTCCGTCTGGACTCTGAATACCAGAAGCTTCGAGCACACATCCTATTTGG	148
pT_TAG_12	7-Mar	7-Mar	Q9H992	2q24.2	T395-p	23124312	human	78.05		SsLRNRCtPLFSRRR		2	1		RNTGPWLSSSLRNRCtPLFSRRRREGRDESS	CGTAACACCGGTCCGTGGCTGTCTTCTTCTCTGCGTAACCGTTGCtagCCGCTGTTCTCTCGTCGTCGTCGTGAAGGTCGTGACGAATCTTCT	TTATAATCATCCTCCCCGGC	GGTACCAAG	AAGCTT	CGAGCACACATCCTATTTGG	TTATAATCATCCTCCCCGGCGGTACCAAGCGTAACACCGGTCCGTGGCTGTCTTCTTCTCTGCGTAACCGTTGCtagCCGCTGTTCTCTCGTCGTCGTCGTGAAGGTCGTGACGAATCTTCTAAGCTTCGAGCACACATCCTATTTGG	148
pT_TAG_13	7-Mar	7-Mar	Q9H992	2q24.2	T686-p	3212832	human	78.05		AHMEDLEtsEDDsEE		1			INLARTLQAHMEDLEtSEDDSEEDGDHNRTF	ATCAACCTGGCGCGTACCCTGCAGGCGCACATGGAAGACCTGGAAtagTCTGAAGACGACTCTGAAGAAGACGGTGACCACAACCGTACCTTC	TTATAATCATCCTCCCCGGC	GGTACCAAG	AAGCTT	CGAGCACACATCCTATTTGG	TTATAATCATCCTCCCCGGCGGTACCAAGATCAACCTGGCGCGTACCCTGCAGGCGCACATGGAAGACCTGGAAtagTCTGAAGACGACTCTGAAGAAGACGGTGACCACAACCGTACCTTCAAGCTTCGAGCACACATCCTATTTGG	148
pT_TAG_14	10-Mar	10-Mar	Q8NA82	17q23.2	T113-p	56663675	human	90.51		QKHKsTMtVRKAEKV		1			AIDQTSVKQKHKSTMtVRKAEKVDPSEPSPA	GCGATCGACCAGACCTCTGTTAAACAGAAACACAAATCTACCATGtagGTTCGTAAAGCGGAAAAAGTTGACCCGTCTGAACCGTCTCCGGCG	TTATAATCATCCTCCCCGGC	GGTACCAAG	AAGCTT	CGAGCACACATCCTATTTGG	TTATAATCATCCTCCCCGGCGGTACCAAGGCGATCGACCAGACCTCTGTTAAACAGAAACACAAATCTACCATGtagGTTCGTAAAGCGGAAAAAGTTGACCCGTCTGAACCGTCTCCGGCGAAGCTTCGAGCACACATCCTATTTGG	148
pT_TAG_15	10-Mar	10-Mar	Q8NA82	17q23.2	T291-p	3802988	human	90.51		SRRESDDtEEETQSE			1		FYSILSLNSRRESDDtEEETQSEECLWVGVR	TTCTACTCTATCCTGTCTCTGAACTCTCGTCGTGAATCTGACGACtagGAAGAAGAAACCCAGTCTGAAGAATGCCTGTGGGTTGGTGTTCGT	TTATAATCATCCTCCCCGGC	GGTACCAAG	AAGCTT	CGAGCACACATCCTATTTGG	TTATAATCATCCTCCCCGGCGGTACCAAGTTCTACTCTATCCTGTCTCTGAACTCTCGTCGTGAATCTGACGACtagGAAGAAGAAACCCAGTCTGAAGAATGCCTGTGGGTTGGTGTTCGTAAGCTTCGAGCACACATCCTATTTGG	148
pT_TAG_16	10-Mar	10-Mar	Q8NA82	17q23.2	T433-p	5891519	human	90.51		SVEHRPGtHDsEGYW			1		ENVWSDCISVEHRPGtHDSEGYWKDYLNSSQ	GAAAACGTTTGGTCTGACTGCATCTCTGTTGAACACCGTCCGGGTtagCACGACTCTGAAGGTTACTGGAAAGACTACCTGAACTCTTCTCAG	TTATAATCATCCTCCCCGGC	GGTACCAAG	AAGCTT	CGAGCACACATCCTATTTGG	TTATAATCATCCTCCCCGGCGGTACCAAGGAAAACGTTTGGTCTGACTGCATCTCTGTTGAACACCGTCCGGGTtagCACGACTCTGAAGGTTACTGGAAAGACTACCTGAACTCTTCTCAGAAGCTTCGAGCACACATCCTATTTGG	148
pT_TAG_17	1-Sep	1-Sep	Q8WYJ6	16p11.2	T251-p	4707024	human	41.97	Septin	GRRysWGtVEVENPH		2	97		DGGNRPVRGRRYSWGtVEVENPHHCDFLNLR	GACGGTGGTAACCGTCCGGTTCGTGGTCGTCGTTACTCTTGGGGTtagGTTGAAGTTGAAAACCCGCACCACTGCGACTTCCTGAACCTGCGT	TTATAATCATCCTCCCCGGC	GGTACCAAG	AAGCTT	CGAGCACACATCCTATTTGG	TTATAATCATCCTCCCCGGCGGTACCAAGGACGGTGGTAACCGTCCGGTTCGTGGTCGTCGTTACTCTTGGGGTtagGTTGAAGTTGAAAACCCGCACCACTGCGACTTCCTGAACCTGCGTAAGCTTCGAGCACACATCCTATTTGG	148
pT_TAG_18	1-Sep	1-Sep	Q8WYJ6	16p11.2	T317-p	4707034	human	41.97		KLSRQsAtEIPLPML		1			ARDRASRSKLSRQSAtEIPLPMLPLADTEKL	GCGCGTGACCGTGCGTCTCGTTCTAAACTGTCTCGTCAGTCTGCGtagGAAATCCCGCTGCCGATGCTGCCGCTGGCGGACACCGAAAAACTG	TTATAATCATCCTCCCCGGC	GGTACCAAG	AAGCTT	CGAGCACACATCCTATTTGG	TTATAATCATCCTCCCCGGCGGTACCAAGGCGCGTGACCGTGCGTCTCGTTCTAAACTGTCTCGTCAGTCTGCGtagGAAATCCCGCTGCCGATGCTGCCGCTGGCGGACACCGAAAAACTGAAGCTTCGAGCACACATCCTATTTGG	148
pT_TAG_19	1-Sep	1-Sep	Q8WYJ6	16p11.2	T48-p	23142966	human	41.97	Septin	LINSLFLtNLyEDRQ			1		ESGLGKSTLINSLFLtNLYEDRQVPEASARL	GAATCTGGTCTGGGTAAATCTACCCTGATCAACTCTCTGTTCCTGtagAACCTGTACGAAGACCGTCAGGTTCCGGAAGCGTCTGCGCGTCTG	TTATAATCATCCTCCCCGGC	GGTACCAAG	AAGCTT	CGAGCACACATCCTATTTGG	TTATAATCATCCTCCCCGGCGGTACCAAGGAATCTGGTCTGGGTAAATCTACCCTGATCAACTCTCTGTTCCTGtagAACCTGTACGAAGACCGTCAGGTTCCGGAAGCGTCTGCGCGTCTGAAGCTTCGAGCACACATCCTATTTGG	148
pT_TAG_20	2-Sep	2-Sep	Q15019	2q37.3	T14-p	472020	human	41.49		tQFINPEtPGyVGFA		7	47		MSKQQPTQFINPEtPGYVGFANLPNQVHR	ATGTCTAAACAGCAGCCGACCCAGTTCATCAACCCGGAAtagCCGGGTTACGTTGGTTTCGCGAACCTGCCGAACCAGGTTCACCGT	TTATAATCATCCTCCCCGGC	GGTACCAAG	AAGCTT	CGAGCACACATCCTATTTGG	TTATAATCATCCTCCCCGGCGGTACCAAGATGTCTAAACAGCAGCCGACCCAGTTCATCAACCCGGAAtagCCGGGTTACGTTGGTTTCGCGAACCTGCCGAACCAGGTTCACCGTAAGCTTCGAGCACACATCCTATTTGG	142
pT_TAG_21	2-Sep	2-Sep	Q15019	2q37.3	T228-p	7321149	human	41.49	Septin	DEDFKEQtRLLkASI		3			LPDAESDEDEDFKEQtRLLKASIPFSVVGSN	CTGCCGGACGCGGAATCTGACGAAGACGAAGACTTCAAAGAACAGtagCGTCTGCTGAAAGCGTCTATCCCGTTCTCTGTTGTTGGTTCTAAC	TTATAATCATCCTCCCCGGC	GGTACCAAG	AAGCTT	CGAGCACACATCCTATTTGG	TTATAATCATCCTCCCCGGCGGTACCAAGCTGCCGGACGCGGAATCTGACGAAGACGAAGACTTCAAAGAACAGtagCGTCTGCTGAAAGCGTCTATCCCGTTCTCTGTTGTTGGTTCTAACAAGCTTCGAGCACACATCCTATTTGG	148
pT_TAG_22	2-Sep	2-Sep	Q15019	2q37.3	T291-p	56658416	human	41.49	Septin	MQDLQEVtQDLHyEN		1			LRTMLITHMQDLQEVtQDLHYENFRSERLKR	CTGCGTACCATGCTGATCACCCACATGCAGGACCTGCAGGAAGTTtagCAGGACCTGCACTACGAAAACTTCCGTTCTGAACGTCTGAAACGT	TTATAATCATCCTCCCCGGC	GGTACCAAG	AAGCTT	CGAGCACACATCCTATTTGG	TTATAATCATCCTCCCCGGCGGTACCAAGCTGCGTACCATGCTGATCACCCACATGCAGGACCTGCAGGAAGTTtagCAGGACCTGCACTACGAAAACTTCCGTTCTGAACGTCTGAAACGTAAGCTTCGAGCACACATCCTATTTGG	148
pT_TAG_23	2-Sep	2-Sep	Q15019	2q37.3	T7-p	23142987	human	41.49		_MSkQQPtQFINPEt			1		MSKQQPtQFINPETPGYVGFAN	ATGTCTAAACAGCAGCCGtagCAGTTCATCAACCCGGAAACCCCGGGTTACGTTGGTTTCGCGAAC	TTATAATCATCCTCCCCGGC	GGTACCAAG	AAGCTT	CGAGCACACATCCTATTTGG	TTATAATCATCCTCCCCGGCGGTACCAAGATGTCTAAACAGCAGCCGtagCAGTTCATCAACCCGGAAACCCCGGGTTACGTTGGTTTCGCGAACAAGCTTCGAGCACACATCCTATTTGG	121
pT_TAG_24	2-Sep	2-Sep	Q15019	2q37.3	T78-p	480930200	human	41.49		AAEkIERtVQIEAST		1			YPERVIPGAAEKIERtVQIEASTVEIEERGV	TACCCGGAACGTGTTATCCCGGGTGCGGCGGAAAAAATCGAACGTtagGTTCAGATCGAAGCGTCTACCGTTGAAATCGAAGAACGTGGTGTT	TTATAATCATCCTCCCCGGC	GGTACCAAG	AAGCTT	CGAGCACACATCCTATTTGG	TTATAATCATCCTCCCCGGCGGTACCAAGTACCCGGAACGTGTTATCCCGGGTGCGGCGGAAAAAATCGAACGTtagGTTCAGATCGAAGCGTCTACCGTTGAAATCGAAGAACGTGGTGTTAAGCTTCGAGCACACATCCTATTTGG	148
pT_TAG_25	4-Sep	4-Sep	O43236	17q22	T129-p	5829217	human	55.1		KEyVGFAtLPNQVHR			1		PYDSSEDDKEYVGFAtLPNQVHRKSVKKGFD	CCGTACGACTCTTCTGAAGACGACAAAGAATACGTTGGTTTCGCGtagCTGCCGAACCAGGTTCACCGTAAATCTGTTAAAAAAGGTTTCGAC	TTATAATCATCCTCCCCGGC	GGTACCAAG	AAGCTT	CGAGCACACATCCTATTTGG	TTATAATCATCCTCCCCGGCGGTACCAAGCCGTACGACTCTTCTGAAGACGACAAAGAATACGTTGGTTTCGCGtagCTGCCGAACCAGGTTCACCGTAAATCTGTTAAAAAAGGTTTCGACAAGCTTCGAGCACACATCCTATTTGG	148
pT_TAG_26	5-Sep	5-Sep	Q99719	22q11.21	T13-p	12613500	human	42.78		rYKSKLAtPEDKQDI		2	1		MSTGLRYKSKLAtPEDKQDIDKQYVGFA	ATGTCTACCGGTCTGCGTTACAAATCTAAACTGGCGtagCCGGAAGACAAACAGGACATCGACAAACAGTACGTTGGTTTCGCG	TTATAATCATCCTCCCCGGC	GGTACCAAG	AAGCTT	CGAGCACACATCCTATTTGG	TTATAATCATCCTCCCCGGCGGTACCAAGATGTCTACCGGTCTGCGTTACAAATCTAAACTGGCGtagCCGGAAGACAAACAGGACATCGACAAACAGTACGTTGGTTTCGCGAAGCTTCGAGCACACATCCTATTTGG	139
pT_TAG_27	5-Sep	5-Sep	Q99719	22q11.21	T251-p	23142993	human	42.78	Septin	FAVIGsNtVVEAKGQ			1		RELKESAPFAVIGSNtVVEAKGQRVRGRLYP	CGTGAACTGAAAGAATCTGCGCCGTTCGCGGTTATCGGTTCTAACtagGTTGTTGAAGCGAAAGGTCAGCGTGTTCGTGGTCGTCTGTACCCG	TTATAATCATCCTCCCCGGC	GGTACCAAG	AAGCTT	CGAGCACACATCCTATTTGG	TTATAATCATCCTCCCCGGCGGTACCAAGCGTGAACTGAAAGAATCTGCGCCGTTCGCGGTTATCGGTTCTAACtagGTTGTTGAAGCGAAAGGTCAGCGTGTTCGTGGTCGTCTGTACCCGAAGCTTCGAGCACACATCCTATTTGG	148
pT_TAG_28	5-Sep	5-Sep	Q99719	22q11.21	T29-p	5829240	human	42.78		KQyVGFAtLPNQVHR			4		PEDKQDIDKQYVGFAtLPNQVHRKSVKKGFD	CCGGAAGACAAACAGGACATCGACAAACAGTACGTTGGTTTCGCGtagCTGCCGAACCAGGTTCACCGTAAATCTGTTAAAAAAGGTTTCGAC	TTATAATCATCCTCCCCGGC	GGTACCAAG	AAGCTT	CGAGCACACATCCTATTTGG	TTATAATCATCCTCCCCGGCGGTACCAAGCCGGAAGACAAACAGGACATCGACAAACAGTACGTTGGTTTCGCGtagCTGCCGAACCAGGTTCACCGTAAATCTGTTAAAAAAGGTTTCGACAAGCTTCGAGCACACATCCTATTTGG	148
pT_TAG_29	5-Sep	5-Sep	Q99719	22q11.21	T336-p	454380	human	42.78		IPILPLPtPDAEtEK		2			QDSRMESPIPILPLPtPDAETEKLIRMKDEE	CAGGACTCTCGTATGGAATCTCCGATCCCGATCCTGCCGCTGCCGtagCCGGACGCGGAAACCGAAAAACTGATCCGTATGAAAGACGAAGAA	TTATAATCATCCTCCCCGGC	GGTACCAAG	AAGCTT	CGAGCACACATCCTATTTGG	TTATAATCATCCTCCCCGGCGGTACCAAGCAGGACTCTCGTATGGAATCTCCGATCCCGATCCTGCCGCTGCCGtagCCGGACGCGGAAACCGAAAAACTGATCCGTATGAAAGACGAAGAAAAGCTTCGAGCACACATCCTATTTGG	148
pT_TAG_30	5-Sep	5-Sep	Q99719	22q11.21	T341-p	15722670	human	42.78		LPtPDAEtEKLIRMK			2		ESPIPILPLPTPDAEtEKLIRMKDEELRRMQ	GAATCTCCGATCCCGATCCTGCCGCTGCCGACCCCGGACGCGGAAtagGAAAAACTGATCCGTATGAAAGACGAAGAACTGCGTCGTATGCAG	TTATAATCATCCTCCCCGGC	GGTACCAAG	AAGCTT	CGAGCACACATCCTATTTGG	TTATAATCATCCTCCCCGGCGGTACCAAGGAATCTCCGATCCCGATCCTGCCGCTGCCGACCCCGGACGCGGAAtagGAAAAACTGATCCGTATGAAAGACGAAGAACTGCGTCGTATGCAGAAGCTTCGAGCACACATCCTATTTGG	148
pT_TAG_31	6-Sep	6-Sep	Q14141	Xq24	T311-p	155355034	human	49.72	Septin	EEMGFkDtDPDskPF		1			ELYRRCKLEEMGFKDtDPDSKPFSLQETYEA	GAACTGTACCGTCGTTGCAAACTGGAAGAAATGGGTTTCAAAGACtagGACCCGGACTCTAAACCGTTCTCTCTGCAGGAAACCTACGAAGCG	TTATAATCATCCTCCCCGGC	GGTACCAAG	AAGCTT	CGAGCACACATCCTATTTGG	TTATAATCATCCTCCCCGGCGGTACCAAGGAACTGTACCGTCGTTGCAAACTGGAAGAAATGGGTTTCAAAGACtagGACCCGGACTCTAAACCGTTCTCTCTGCAGGAAACCTACGAAGCGAAGCTTCGAGCACACATCCTATTTGG	148
pT_TAG_32	6-Sep	6-Sep	Q14141	Xq24	T418-p	478212	human	49.72		sQAGGsQtLkRDKEK		6	48		AELLQSQGSQAGGSQtLKRDKEKKNNPWLCT	GCGGAACTGCTGCAGTCTCAGGGTTCTCAGGCGGGTGGTTCTCAGtagCTGAAACGTGACAAAGAAAAAAAAAACAACCCGTGGCTGTGCACC	TTATAATCATCCTCCCCGGC	GGTACCAAG	AAGCTT	CGAGCACACATCCTATTTGG	TTATAATCATCCTCCCCGGCGGTACCAAGGCGGAACTGCTGCAGTCTCAGGGTTCTCAGGCGGGTGGTTCTCAGtagCTGAAACGTGACAAAGAAAAAAAAAACAACCCGTGGCTGTGCACCAAGCTTCGAGCACACATCCTATTTGG	148
pT_TAG_33	6-Sep	6-Sep	Q14141	Xq24	T65-p	31864194	human	49.72	Septin	LMDTLFNtkFEGEPA		1			ETGLGKSTLMDTLFNtKFEGEPATHTQPGVQ	GAAACCGGTCTGGGTAAATCTACCCTGATGGACACCCTGTTCAACtagAAATTCGAAGGTGAACCGGCGACCCACACCCAGCCGGGTGTTCAG	TTATAATCATCCTCCCCGGC	GGTACCAAG	AAGCTT	CGAGCACACATCCTATTTGG	TTATAATCATCCTCCCCGGCGGTACCAAGGAAACCGGTCTGGGTAAATCTACCCTGATGGACACCCTGTTCAACtagAAATTCGAAGGTGAACCGGCGACCCACACCCAGCCGGGTGTTCAGAAGCTTCGAGCACACATCCTATTTGG	148
pT_TAG_34	7-Sep	7-Sep	Q16181	7p14.2	T198-p	56658862	human	50.68	Septin	PLIAkADtLTPEECQ		1			LHEKVNIIPLIAKADtLTPEECQQFKKQIMK	CTGCACGAAAAAGTTAACATCATCCCGCTGATCGCGAAAGCGGACtagCTGACCCCGGAAGAATGCCAGCAGTTCAAAAAACAGATCATGAAA	TTATAATCATCCTCCCCGGC	GGTACCAAG	AAGCTT	CGAGCACACATCCTATTTGG	TTATAATCATCCTCCCCGGCGGTACCAAGCTGCACGAAAAAGTTAACATCATCCCGCTGATCGCGAAAGCGGACtagCTGACCCCGGAAGAATGCCAGCAGTTCAAAAAACAGATCATGAAAAAGCTTCGAGCACACATCCTATTTGG	148
pT_TAG_35	7-Sep	7-Sep	Q16181	7p14.2	T228-p	471456	human	50.68	Septin	KIyEFPEtDDEEENk		14	18		KEIQEHKIKIYEFPEtDDEEENKLVKKIKDR	AAAGAAATCCAGGAACACAAAATCAAAATCTACGAATTCCCGGAAtagGACGACGAAGAAGAAAACAAACTGGTTAAAAAAATCAAAGACCGT	TTATAATCATCCTCCCCGGC	GGTACCAAG	AAGCTT	CGAGCACACATCCTATTTGG	TTATAATCATCCTCCCCGGCGGTACCAAGAAAGAAATCCAGGAACACAAAATCAAAATCTACGAATTCCCGGAAtagGACGACGAAGAAGAAAACAAACTGGTTAAAAAAATCAAAGACCGTAAGCTTCGAGCACACATCCTATTTGG	148
pT_TAG_36	7-Sep	7-Sep	Q16181	7p14.2	T318-p	15228982	human	50.68	Septin	SRkLAAVtyNGVDNN			21		NVHYENYRSRKLAAVtYNGVDNNKNKGQLTK	AACGTTCACTACGAAAACTACCGTTCTCGTAAACTGGCGGCGGTTtagTACAACGGTGTTGACAACAACAAAAACAAAGGTCAGCTGACCAAA	TTATAATCATCCTCCCCGGC	GGTACCAAG	AAGCTT	CGAGCACACATCCTATTTGG	TTATAATCATCCTCCCCGGCGGTACCAAGAACGTTCACTACGAAAACTACCGTTCTCGTAAACTGGCGGCGGTTtagTACAACGGTGTTGACAACAACAAAAACAAAGGTCAGCTGACCAAAAAGCTTCGAGCACACATCCTATTTGG	148
pT_TAG_37	7-Sep	7-Sep	Q16181	7p14.2	T332-p	2020433	human	50.68		NKNKGQLtksPLAQM		1			VTYNGVDNNKNKGQLtKSPLAQMEEERREHV	GTTACCTACAACGGTGTTGACAACAACAAAAACAAAGGTCAGCTGtagAAATCTCCGCTGGCGCAGATGGAAGAAGAACGTCGTGAACACGTT	TTATAATCATCCTCCCCGGC	GGTACCAAG	AAGCTT	CGAGCACACATCCTATTTGG	TTATAATCATCCTCCCCGGCGGTACCAAGGTTACCTACAACGGTGTTGACAACAACAAAAACAAAGGTCAGCTGtagAAATCTCCGCTGGCGCAGATGGAAGAAGAACGTCGTGAACACGTTAAGCTTCGAGCACACATCCTATTTGG	148
pT_TAG_38	7-Sep	7-Sep	Q16181	7p14.2	T426-p	476328	human	50.68		EQQNssrtLEKNKKK		28	31		WEAQQRILEQQNSSRtLEKNKKKGKIF	TGGGAAGCGCAGCAGCGTATCCTGGAACAGCAGAACTCTTCTCGTtagCTGGAAAAAAACAAAAAAAAAGGTAAAATCTTC	TTATAATCATCCTCCCCGGC	GGTACCAAG	AAGCTT	CGAGCACACATCCTATTTGG	TTATAATCATCCTCCCCGGCGGTACCAAGTGGGAAGCGCAGCAGCGTATCCTGGAACAGCAGAACTCTTCTCGTtagCTGGAAAAAAACAAAAAAAAAGGTAAAATCTTCAAGCTTCGAGCACACATCCTATTTGG	136
pT_TAG_39	8-Sep	8-Sep	Q92599	5q31.1	T100-p	23143005	human	55.76	Septin	SNVQLKLtIVDAVGF			1		PQTYDLQESNVQLKLtIVDAVGFGDQINKDE	CCGCAGACCTACGACCTGCAGGAATCTAACGTTCAGCTGAAACTGtagATCGTTGACGCGGTTGGTTTCGGTGACCAGATCAACAAAGACGAA	TTATAATCATCCTCCCCGGC	GGTACCAAG	AAGCTT	CGAGCACACATCCTATTTGG	TTATAATCATCCTCCCCGGCGGTACCAAGCCGCAGACCTACGACCTGCAGGAATCTAACGTTCAGCTGAAACTGtagATCGTTGACGCGGTTGGTTTCGGTGACCAGATCAACAAAGACGAAAAGCTTCGAGCACACATCCTATTTGG	148
pT_TAG_40	8-Sep	8-Sep	Q92599	5q31.1	T4-p	56665032	human	55.76		____MAAtDLERFsN		1			MAAtDLERFSNAEPEPRSL	ATGGCGGCGtagGACCTGGAACGTTTCTCTAACGCGGAACCGGAACCGCGTTCTCTG	TTATAATCATCCTCCCCGGC	GGTACCAAG	AAGCTT	CGAGCACACATCCTATTTGG	TTATAATCATCCTCCCCGGCGGTACCAAGATGGCGGCGtagGACCTGGAACGTTTCTCTAACGCGGAACCGGAACCGCGTTCTCTGAAGCTTCGAGCACACATCCTATTTGG	112
pT_TAG_41	8-Sep	8-Sep	Q92599	5q31.1	T416-p	23143008	human	55.76		QSQALHAtSQQPLRK			1		RKAAVEALQSQALHAtSQQPLRKDKDKKNRS	CGTAAAGCGGCGGTTGAAGCGCTGCAGTCTCAGGCGCTGCACGCGtagTCTCAGCAGCCGCTGCGTAAAGACAAAGACAAAAAAAACCGTTCT	TTATAATCATCCTCCCCGGC	GGTACCAAG	AAGCTT	CGAGCACACATCCTATTTGG	TTATAATCATCCTCCCCGGCGGTACCAAGCGTAAAGCGGCGGTTGAAGCGCTGCAGTCTCAGGCGCTGCACGCGtagTCTCAGCAGCCGCTGCGTAAAGACAAAGACAAAAAAAACCGTTCTAAGCTTCGAGCACACATCCTATTTGG	148
pT_TAG_42	8-Sep	SEPT8 iso4	Q92599-4	5q31.1	T440-p	33681008	human	51.18		WSsIYsVtIP_____			1		KDKKKASGWSSIYSVtIP	AAAGACAAAAAAAAAGCGTCTGGTTGGTCTTCTATCTACTCTGTTtagATCCCG	TTATAATCATCCTCCCCGGC	GGTACCAAG	AAGCTT	CGAGCACACATCCTATTTGG	TTATAATCATCCTCCCCGGCGGTACCAAGAAAGACAAAAAAAAAGCGTCTGGTTGGTCTTCTATCTACTCTGTTtagATCCCGAAGCTTCGAGCACACATCCTATTTGG	109
pT_TAG_43	9-Sep	9-Sep	Q9UHD8	17q25.3	T11-p	18913596	human	65.4		SYsGGTrtssGRLRR		1	1		MKKSYSGGTRtSSGRLRRLGDSSGPA	ATGAAAAAATCTTACTCTGGTGGCACCCGTtagTCTTCTGGTCGTCTGCGTCGTCTGGGTGACTCTTCTGGTCCGGCG	TTATAATCATCCTCCCCGGC	GGTACCAAG	AAGCTT	CGAGCACACATCCTATTTGG	TTATAATCATCCTCCCCGGCGGTACCAAGATGAAAAAATCTTACTCTGGTGGCACCCGTtagTCTTCTGGTCGTCTGCGTCGTCTGGGTGACTCTTCTGGTCCGGCGAAGCTTCGAGCACACATCCTATTTGG	133
pT_TAG_44	9-Sep	9-Sep	Q9UHD8	17q25.3	T142-p	476596	human	65.4		AEVLGHKtPEPAPRR		23	5		PSRFGLKRAEVLGHKtPEPAPRRTEITIVKP	CCGTCTCGTTTCGGTCTGAAACGTGCGGAAGTTCTGGGTCACAAAtagCCGGAACCGGCGCCGCGTCGTACCGAAATCACCATCGTTAAACCG	TTATAATCATCCTCCCCGGC	GGTACCAAG	AAGCTT	CGAGCACACATCCTATTTGG	TTATAATCATCCTCCCCGGCGGTACCAAGCCGTCTCGTTTCGGTCTGAAACGTGCGGAAGTTCTGGGTCACAAAtagCCGGAACCGGCGCCGCGTCGTACCGAAATCACCATCGTTAAACCGAAGCTTCGAGCACACATCCTATTTGG	148
pT_TAG_45	9-Sep	9-Sep	Q9UHD8	17q25.3	T235-p	3801732	human	65.4		QPPVAEAtPRsQEAt		5	7		QSRLEPKPQPPVAEAtPRSQEATEAAPSCVG	CAGTCTCGTCTGGAACCGAAACCGCAGCCGCCGGTTGCGGAAGCGtagCCGCGTTCTCAGGAAGCGACCGAAGCGGCGCCGTCTTGCGTTGGT	TTATAATCATCCTCCCCGGC	GGTACCAAG	AAGCTT	CGAGCACACATCCTATTTGG	TTATAATCATCCTCCCCGGCGGTACCAAGCAGTCTCGTCTGGAACCGAAACCGCAGCCGCCGGTTGCGGAAGCGtagCCGCGTTCTCAGGAAGCGACCGAAGCGGCGCCGTCTTGCGTTGGTAAGCTTCGAGCACACATCCTATTTGG	148
pT_TAG_46	9-Sep	SEPT9 iso2	Q9UHD8-2	17q25.3	T24-p	469506	human	63.67		EVETPNStPPRRVQT	1				LKRSFEVEEVETPNStPPRRVQTPLLRATVA	CTGAAACGTTCTTTCGAAGTTGAAGAAGTTGAAACCCCGAACTCTtagCCGCCGCGTCGTGTTCAGACCCCGCTGCTGCGTGCGACCGTTGCG	TTATAATCATCCTCCCCGGC	GGTACCAAG	AAGCTT	CGAGCACACATCCTATTTGG	TTATAATCATCCTCCCCGGCGGTACCAAGCTGAAACGTTCTTTCGAAGTTGAAGAAGTTGAAACCCCGAACTCTtagCCGCCGCGTCGTGTTCAGACCCCGCTGCTGCGTGCGACCGTTGCGAAGCTTCGAGCACACATCCTATTTGG	148
pT_TAG_47	9-Sep	9-Sep	Q9UHD8	17q25.3	T242-p	31890291	human	65.4		tPRsQEAtEAAPsCV		2			PQPPVAEATPRSQEAtEAAPSCVGDMADTPR	CCGCAGCCGCCGGTTGCGGAAGCGACCCCGCGTTCTCAGGAAGCGtagGAAGCGGCGCCGTCTTGCGTTGGTGACATGGCGGACACCCCGCGT	TTATAATCATCCTCCCCGGC	GGTACCAAG	AAGCTT	CGAGCACACATCCTATTTGG	TTATAATCATCCTCCCCGGCGGTACCAAGCCGCAGCCGCCGGTTGCGGAAGCGACCCCGCGTTCTCAGGAAGCGtagGAAGCGGCGCCGTCTTGCGTTGGTGACATGGCGGACACCCCGCGTAAGCTTCGAGCACACATCCTATTTGG	148
pT_TAG_48	9-Sep	9-Sep	Q9UHD8	17q25.3	T255-p	3801738	human	65.4		CVGDMADtPRDAGLk		4	18		EATEAAPSCVGDMADtPRDAGLKQAPASRNE	GAAGCGACCGAAGCGGCGCCGTCTTGCGTTGGTGACATGGCGGACtagCCGCGTGACGCGGGTCTGAAACAGGCGCCGGCGTCTCGTAACGAA	TTATAATCATCCTCCCCGGC	GGTACCAAG	AAGCTT	CGAGCACACATCCTATTTGG	TTATAATCATCCTCCCCGGCGGTACCAAGGAAGCGACCGAAGCGGCGCCGTCTTGCGTTGGTGACATGGCGGACtagCCGCGTGACGCGGGTCTGAAACAGGCGCCGGCGTCTCGTAACGAAAAGCTTCGAGCACACATCCTATTTGG	148
pT_TAG_49	9-Sep	9-Sep	Q9UHD8	17q25.3	T317-p	23143020	human	65.4	Septin	GKSTLINtLFkSkIS			1		MVVGQSGLGKSTLINtLFKSKISRKSVQPTS	ATGGTTGTTGGTCAGTCTGGTCTGGGTAAATCTACCCTGATCAACtagCTGTTCAAATCTAAAATCTCTCGTAAATCTGTTCAGCCGACCTCT	TTATAATCATCCTCCCCGGC	GGTACCAAG	AAGCTT	CGAGCACACATCCTATTTGG	TTATAATCATCCTCCCCGGCGGTACCAAGATGGTTGTTGGTCAGTCTGGTCTGGGTAAATCTACCCTGATCAACtagCTGTTCAAATCTAAAATCTCTCGTAAATCTGTTCAGCCGACCTCTAAGCTTCGAGCACACATCCTATTTGG	148
pT_TAG_50	9-Sep	9-Sep	Q9UHD8	17q25.3	T331-p	195034529	human	65.4	Septin	SRksVQPtsEERIPk		1			NTLFKSKISRKSVQPtSEERIPKTIEIKSIT	AACACCCTGTTCAAATCTAAAATCTCTCGTAAATCTGTTCAGCCGtagTCTGAAGAACGTATCCCGAAAACCATCGAAATCAAATCTATCACC	TTATAATCATCCTCCCCGGC	GGTACCAAG	AAGCTT	CGAGCACACATCCTATTTGG	TTATAATCATCCTCCCCGGCGGTACCAAGAACACCCTGTTCAAATCTAAAATCTCTCGTAAATCTGTTCAGCCGtagTCTGAAGAACGTATCCCGAAAACCATCGAAATCAAATCTATCACCAAGCTTCGAGCACACATCCTATTTGG	148
pT_TAG_51	9-Sep	9-Sep	Q9UHD8	17q25.3	T363-p	23143023	human	65.4	Septin	MkLTVIDtPGFGDHI			1		DIEEKGVRMKLTVIDtPGFGDHINNENCWQP	GACATCGAAGAAAAAGGTGTTCGTATGAAACTGACCGTTATCGACtagCCGGGTTTCGGTGACCACATCAACAACGAAAACTGCTGGCAGCCG	TTATAATCATCCTCCCCGGC	GGTACCAAG	AAGCTT	CGAGCACACATCCTATTTGG	TTATAATCATCCTCCCCGGCGGTACCAAGGACATCGAAGAAAAAGGTGTTCGTATGAAACTGACCGTTATCGACtagCCGGGTTTCGGTGACCACATCAACAACGAAAACTGCTGGCAGCCGAAGCTTCGAGCACACATCCTATTTGG	148
pT_TAG_52	9-Sep	9-Sep	Q9UHD8	17q25.3	T38-p	469504	human	65.4		FEVEEVEtPNstPPR		9	26		SGPALKRSFEVEEVEtPNSTPPRRVQTPLLR	TCTGGTCCGGCGCTGAAACGTTCTTTCGAAGTTGAAGAAGTTGAAtagCCGAACTCTACCCCGCCGCGTCGTGTTCAGACCCCGCTGCTGCGT	TTATAATCATCCTCCCCGGC	GGTACCAAG	AAGCTT	CGAGCACACATCCTATTTGG	TTATAATCATCCTCCCCGGCGGTACCAAGTCTGGTCCGGCGCTGAAACGTTCTTTCGAAGTTGAAGAAGTTGAAtagCCGAACTCTACCCCGCCGCGTCGTGTTCAGACCCCGCTGCTGCGTAAGCTTCGAGCACACATCCTATTTGG	148
pT_TAG_53	9-Sep	9-Sep	Q9UHD8	17q25.3	T42-p	469506	human	65.4		EVEtPNstPPRRVQt		14	50		LKRSFEVEEVETPNStPPRRVQTPLLRATVA	CTGAAACGTTCTTTCGAAGTTGAAGAAGTTGAAACCCCGAACTCTtagCCGCCGCGTCGTGTTCAGACCCCGCTGCTGCGTGCGACCGTTGCG	TTATAATCATCCTCCCCGGC	GGTACCAAG	AAGCTT	CGAGCACACATCCTATTTGG	TTATAATCATCCTCCCCGGCGGTACCAAGCTGAAACGTTCTTTCGAAGTTGAAGAAGTTGAAACCCCGAACTCTtagCCGCCGCGTCGTGTTCAGACCCCGCTGCTGCGTGCGACCGTTGCGAAGCTTCGAGCACACATCCTATTTGG	148
pT_TAG_54	9-Sep	9-Sep	Q9UHD8	17q25.3	T448-p	23143026	human	65.4	Septin	PVIAkADtLTLEERV		1	1		LSKVVNIVPVIAKADtLTLEERVHFKQRITA	CTGTCTAAAGTTGTTAACATCGTTCCGGTTATCGCGAAAGCGGACtagCTGACCCTGGAAGAACGTGTTCACTTCAAACAGCGTATCACCGCG	TTATAATCATCCTCCCCGGC	GGTACCAAG	AAGCTT	CGAGCACACATCCTATTTGG	TTATAATCATCCTCCCCGGCGGTACCAAGCTGTCTAAAGTTGTTAACATCGTTCCGGTTATCGCGAAAGCGGACtagCTGACCCTGGAAGAACGTGTTCACTTCAAACAGCGTATCACCGCGAAGCTTCGAGCACACATCCTATTTGG	148
pT_TAG_55	9-Sep	9-Sep	Q9UHD8	17q25.3	T49-p	3215151	human	65.4		tPPRRVQtPLLRATV		19	47		EEVETPNSTPPRRVQtPLLRATVASSTQKFQ	GAAGAAGTTGAAACCCCGAACTCTACCCCGCCGCGTCGTGTTCAGtagCCGCTGCTGCGTGCGACCGTTGCGTCTTCTACCCAGAAATTCCAG	TTATAATCATCCTCCCCGGC	GGTACCAAG	AAGCTT	CGAGCACACATCCTATTTGG	TTATAATCATCCTCCCCGGCGGTACCAAGGAAGAAGTTGAAACCCCGAACTCTACCCCGCCGCGTCGTGTTCAGtagCCGCTGCTGCGTGCGACCGTTGCGTCTTCTACCCAGAAATTCCAGAAGCTTCGAGCACACATCCTATTTGG	148
pT_TAG_56	9-Sep	9-Sep	Q9UHD8	17q25.3	T543-p	23143029	human	65.4	Septin	LRDLLIRtHMQNIkD			1		TTHCEFAYLRDLLIRtHMQNIKDITSSIHFE	ACCACCCACTGCGAATTCGCGTACCTGCGTGACCTGCTGATCCGTtagCACATGCAGAACATCAAAGACATCACCTCTTCTATCCACTTCGAA	TTATAATCATCCTCCCCGGC	GGTACCAAG	AAGCTT	CGAGCACACATCCTATTTGG	TTATAATCATCCTCCCCGGCGGTACCAAGACCACCCACTGCGAATTCGCGTACCTGCGTGACCTGCTGATCCGTtagCACATGCAGAACATCAAAGACATCACCTCTTCTATCCACTTCGAAAAGCTTCGAGCACACATCCTATTTGG	148
pT_TAG_57	9-Sep	9-Sep	Q9UHD8	17q25.3	T60-p	4746872	human	65.4		RATVASStQkFQDLG			2		RRVQTPLLRATVASStQKFQDLGVKNSEPSA	CGTCGTGTTCAGACCCCGCTGCTGCGTGCGACCGTTGCGTCTTCTtagCAGAAATTCCAGGACCTGGGTGTTAAAAACTCTGAACCGTCTGCG	TTATAATCATCCTCCCCGGC	GGTACCAAG	AAGCTT	CGAGCACACATCCTATTTGG	TTATAATCATCCTCCCCGGCGGTACCAAGCGTCGTGTTCAGACCCCGCTGCTGCGTGCGACCGTTGCGTCTTCTtagCAGAAATTCCAGGACCTGGGTGTTAAAAACTCTGAACCGTCTGCGAAGCTTCGAGCACACATCCTATTTGG	148
pT_TAG_58	10-Sep	10-Sep	Q9P0V9	2q13	T216-p	25310713	human	52.59	Septin	kADTVSktELQkFKI			1		VNIIPVIAKADTVSKtELQKFKIKLMSELVS	GTTAACATCATCCCGGTTATCGCGAAAGCGGACACCGTTTCTAAAtagGAACTGCAGAAATTCAAAATCAAACTGATGTCTGAACTGGTTTCT	TTATAATCATCCTCCCCGGC	GGTACCAAG	AAGCTT	CGAGCACACATCCTATTTGG	TTATAATCATCCTCCCCGGCGGTACCAAGGTTAACATCATCCCGGTTATCGCGAAAGCGGACACCGTTTCTAAAtagGAACTGCAGAAATTCAAAATCAAACTGATGTCTGAACTGGTTTCTAAGCTTCGAGCACACATCCTATTTGG	148
pT_TAG_59	11-Sep	11-Sep	Q9NVA2	4q21.1	T145-p	25310716	human	49.4	Septin	SLFNYHDtRIHACLY			1		QEELKIKRSLFNYHDtRIHACLYFIAPTGHS	CAGGAAGAACTGAAAATCAAACGTTCTCTGTTCAACTACCACGACtagCGTATCCACGCGTGCCTGTACTTCATCGCGCCGACCGGTCACTCT	TTATAATCATCCTCCCCGGC	GGTACCAAG	AAGCTT	CGAGCACACATCCTATTTGG	TTATAATCATCCTCCCCGGCGGTACCAAGCAGGAAGAACTGAAAATCAAACGTTCTCTGTTCAACTACCACGACtagCGTATCCACGCGTGCCTGTACTTCATCGCGCCGACCGGTCACTCTAAGCTTCGAGCACACATCCTATTTGG	148
pT_TAG_60	11-Sep	11-Sep	Q9NVA2	4q21.1	T310-p	155355030	human	49.4	Septin	EEMGFkDtDPDskPF		1			ELYRRCKLEEMGFKDtDPDSKPFSLQETYEA	GAACTGTACCGTCGTTGCAAACTGGAAGAAATGGGTTTCAAAGACtagGACCCGGACTCTAAACCGTTCTCTCTGCAGGAAACCTACGAAGCG	TTATAATCATCCTCCCCGGC	GGTACCAAG	AAGCTT	CGAGCACACATCCTATTTGG	TTATAATCATCCTCCCCGGCGGTACCAAGGAACTGTACCGTCGTTGCAAACTGGAAGAAATGGGTTTCAAAGACtagGACCCGGACTCTAAACCGTTCTCTCTGCAGGAAACCTACGAAGCGAAGCTTCGAGCACACATCCTATTTGG	148
pT_TAG_61	11-Sep	11-Sep	Q9NVA2	4q21.1	T64-p	31864197	human	49.4	Septin	LMDTLFNtkFESDPA		1			ETGIGKSTLMDTLFNtKFESDPATHNEPGVR	GAAACCGGTATCGGTAAATCTACCCTGATGGACACCCTGTTCAACtagAAATTCGAATCTGACCCGGCGACCCACAACGAACCGGGTGTTCGT	TTATAATCATCCTCCCCGGC	GGTACCAAG	AAGCTT	CGAGCACACATCCTATTTGG	TTATAATCATCCTCCCCGGCGGTACCAAGGAAACCGGTATCGGTAAATCTACCCTGATGGACACCCTGTTCAACtagAAATTCGAATCTGACCCGGCGACCCACAACGAACCGGGTGTTCGTAAGCTTCGAGCACACATCCTATTTGG	148
pT_TAG_62	14-Sep	14-Sep	Q6ZU15	7p11.2	T366-p	5245011	human	50.02		RVKEKEAtFKEAEKE			1		ELKQRFMQRVKEKEAtFKEAEKELQDKFEHL	GAACTGAAACAGCGTTTCATGCAGCGTGTTAAAGAAAAAGAAGCGtagTTCAAAGAAGCGGAAAAAGAACTGCAGGACAAATTCGAACACCTG	TTATAATCATCCTCCCCGGC	GGTACCAAG	AAGCTT	CGAGCACACATCCTATTTGG	TTATAATCATCCTCCCCGGCGGTACCAAGGAACTGAAACAGCGTTTCATGCAGCGTGTTAAAGAAAAAGAAGCGtagTTCAAAGAAGCGGAAAAAGAACTGCAGGACAAATTCGAACACCTGAAGCTTCGAGCACACATCCTATTTGG	148
pT_TAG_63	14-Sep	14-Sep	Q6ZU15	7p11.2	T52-p	36419597	human	50.02	Septin	RsIRQGFtFNILCVG		1			CLPNQLVSRSIRQGFtFNILCVGETGIGKST	TGCCTGCCGAACCAGCTGGTTTCTCGTTCTATCCGTCAGGGTTTCtagTTCAACATCCTGTGCGTTGGTGAAACCGGTATCGGTAAATCTACC	TTATAATCATCCTCCCCGGC	GGTACCAAG	AAGCTT	CGAGCACACATCCTATTTGG	TTATAATCATCCTCCCCGGCGGTACCAAGTGCCTGCCGAACCAGCTGGTTTCTCGTTCTATCCGTCAGGGTTTCtagTTCAACATCCTGTGCGTTGGTGAAACCGGTATCGGTAAATCTACCAAGCTTCGAGCACACATCCTATTTGG	148
pT_TAG_64	14-Sep	14-Sep	Q6ZU15	7p11.2	T61-p	36419600	human	50.02	Septin	NILCVGEtGIGKSTL		1			SIRQGFTFNILCVGEtGIGKSTLIDTLFNTN	TCTATCCGTCAGGGTTTCACCTTCAACATCCTGTGCGTTGGTGAAtagGGTATCGGTAAATCTACCCTGATCGACACCCTGTTCAACACCAAC	TTATAATCATCCTCCCCGGC	GGTACCAAG	AAGCTT	CGAGCACACATCCTATTTGG	TTATAATCATCCTCCCCGGCGGTACCAAGTCTATCCGTCAGGGTTTCACCTTCAACATCCTGTGCGTTGGTGAAtagGGTATCGGTAAATCTACCCTGATCGACACCCTGTTCAACACCAACAAGCTTCGAGCACACATCCTATTTGG	148
pT_TAG_65	A1CF	ACF	Q9NQ94	10q11.23	T313-p	23078789	human	65.2		KDSYVRYtRGTGGRG			1		VTLAKPVDKDSYVRYtRGTGGRGTMLQGEYT	GTTACCCTGGCGAAACCGGTTGACAAAGACTCTTACGTTCGTTACtagCGTGGCACCGGTGGTCGTGGCACCATGCTGCAGGGTGAATACACC	TTATAATCATCCTCCCCGGC	GGTACCAAG	AAGCTT	CGAGCACACATCCTATTTGG	TTATAATCATCCTCCCCGGCGGTACCAAGGTTACCCTGGCGAAACCGGTTGACAAAGACTCTTACGTTCGTTACtagCGTGGCACCGGTGGTCGTGGCACCATGCTGCAGGGTGAATACACCAAGCTTCGAGCACACATCCTATTTGG	148
pT_TAG_66	A1CF	ACF	Q9NQ94	10q11.23	T499-p	11092155	human	65.2	DND1_DSRM	NPAIHPFtPPKLsAF		1	2		TIPALASQNPAIHPFtPPKLSAFVDEAKTYA	ACCATCCCGGCGCTGGCGTCTCAGAACCCGGCGATCCACCCGTTCtagCCGCCGAAACTGTCTGCGTTCGTTGACGAAGCGAAAACCTACGCG	TTATAATCATCCTCCCCGGC	GGTACCAAG	AAGCTT	CGAGCACACATCCTATTTGG	TTATAATCATCCTCCCCGGCGGTACCAAGACCATCCCGGCGCTGGCGTCTCAGAACCCGGCGATCCACCCGTTCtagCCGCCGAAACTGTCTGCGTTCGTTGACGAAGCGAAAACCTACGCGAAGCTTCGAGCACACATCCTATTTGG	148
pT_TAG_67	A1CF	ACF	Q9NQ94	10q11.23	T512-p	23078792	human	65.2	DND1_DSRM	AFVDEAKtYAAEYTL			1		PFTPPKLSAFVDEAKtYAAEYTLQTLGIPTD	CCGTTCACCCCGCCGAAACTGTCTGCGTTCGTTGACGAAGCGAAAtagTACGCGGCGGAATACACCCTGCAGACCCTGGGTATCCCGACCGAC	TTATAATCATCCTCCCCGGC	GGTACCAAG	AAGCTT	CGAGCACACATCCTATTTGG	TTATAATCATCCTCCCCGGCGGTACCAAGCCGTTCACCCCGCCGAAACTGTCTGCGTTCGTTGACGAAGCGAAAtagTACGCGGCGGAATACACCCTGCAGACCCTGGGTATCCCGACCGACAAGCTTCGAGCACACATCCTATTTGG	148
pT_TAG_68	A1CF	ACF	Q9NQ94	10q11.23	T552-p	23078795	human	65.2		GyAVPNAtAPVSAAQ			1		AAAATAFPGYAVPNAtAPVSAAQLKQAVTLG	GCGGCGGCGGCGACCGCGTTCCCGGGTTACGCGGTTCCGAACGCGtagGCGCCGGTTTCTGCGGCGCAGCTGAAACAGGCGGTTACCCTGGGT	TTATAATCATCCTCCCCGGC	GGTACCAAG	AAGCTT	CGAGCACACATCCTATTTGG	TTATAATCATCCTCCCCGGCGGTACCAAGGCGGCGGCGGCGACCGCGTTCCCGGGTTACGCGGTTCCGAACGCGtagGCGCCGGTTTCTGCGGCGCAGCTGAAACAGGCGGTTACCCTGGGTAAGCTTCGAGCACACATCCTATTTGG	148
pT_TAG_69	A2M	A2M	P01023	12p13.31	T1395-p	23078031	human	163.29	A2M_recep	GFIPLKPtVKMLERS			1		IVDVKMVSGFIPLKPtVKMLERSNHVSRTEV	ATCGTTGACGTTAAAATGGTTTCTGGTTTCATCCCGCTGAAACCGtagGTTAAAATGCTGGAACGTTCTAACCACGTTTCTCGTACCGAAGTT	TTATAATCATCCTCCCCGGC	GGTACCAAG	AAGCTT	CGAGCACACATCCTATTTGG	TTATAATCATCCTCCCCGGCGGTACCAAGATCGTTGACGTTAAAATGGTTTCTGGTTTCATCCCGCTGAAACCGtagGTTAAAATGCTGGAACGTTCTAACCACGTTTCTCGTACCGAAGTTAAGCTTCGAGCACACATCCTATTTGG	148
pT_TAG_70	A2M	A2M	P01023	12p13.31	T346-p	23078034	human	163.29		QSSEITRtITKLSFV			1		TVVELTGRQSSEITRtITKLSFVKVDSHFRQ	ACCGTTGTTGAACTGACCGGTCGTCAGTCTTCTGAAATCACCCGTtagATCACCAAACTGTCTTTCGTTAAAGTTGACTCTCACTTCCGTCAG	TTATAATCATCCTCCCCGGC	GGTACCAAG	AAGCTT	CGAGCACACATCCTATTTGG	TTATAATCATCCTCCCCGGCGGTACCAAGACCGTTGTTGAACTGACCGGTCGTCAGTCTTCTGAAATCACCCGTtagATCACCAAACTGTCTTTCGTTAAAGTTGACTCTCACTTCCGTCAGAAGCTTCGAGCACACATCCTATTTGG	148
pT_TAG_71	A2M	A2M	P01023	12p13.31	T679-p	18006244	human	163.29		DMGLKAFtNSKIRKP		1			KDMYSFLEDMGLKAFtNSKIRKPKMCPQLQQ	AAAGACATGTACTCTTTCCTGGAAGACATGGGTCTGAAAGCGTTCtagAACTCTAAAATCCGTAAACCGAAAATGTGCCCGCAGCTGCAGCAG	TTATAATCATCCTCCCCGGC	GGTACCAAG	AAGCTT	CGAGCACACATCCTATTTGG	TTATAATCATCCTCCCCGGCGGTACCAAGAAAGACATGTACTCTTTCCTGGAAGACATGGGTCTGAAAGCGTTCtagAACTCTAAAATCCGTAAACCGAAAATGTGCCCGCAGCTGCAGCAGAAGCTTCGAGCACACATCCTATTTGG	148
pT_TAG_72	A2M	A2M	P01023	12p13.31	T861-p	55369350	human	163.29		QTVSWAVtPKSLGNV		1			HCICANGRQTVSWAVtPKSLGNVNFTVSAEA	CACTGCATCTGCGCGAACGGTCGTCAGACCGTTTCTTGGGCGGTTtagCCGAAATCTCTGGGTAACGTTAACTTCACCGTTTCTGCGGAAGCG	TTATAATCATCCTCCCCGGC	GGTACCAAG	AAGCTT	CGAGCACACATCCTATTTGG	TTATAATCATCCTCCCCGGCGGTACCAAGCACTGCATCTGCGCGAACGGTCGTCAGACCGTTTCTTGGGCGGTTtagCCGAAATCTCTGGGTAACGTTAACTTCACCGTTTCTGCGGAAGCGAAGCTTCGAGCACACATCCTATTTGG	148
pT_TAG_73	A2ML1	A2ML1	A8K2U0	12p13.31	T1312-p	56568000	human	161.11		QGCVYVQtVLRYNIL		1			MYTLEASGQGCVYVQtVLRYNILPPTNMKTF	ATGTACACCCTGGAAGCGTCTGGTCAGGGTTGCGTTTACGTTCAGtagGTTCTGCGTTACAACATCCTGCCGCCGACCAACATGAAAACCTTC	TTATAATCATCCTCCCCGGC	GGTACCAAG	AAGCTT	CGAGCACACATCCTATTTGG	TTATAATCATCCTCCCCGGCGGTACCAAGATGTACACCCTGGAAGCGTCTGGTCAGGGTTGCGTTTACGTTCAGtagGTTCTGCGTTACAACATCCTGCCGCCGACCAACATGAAAACCTTCAAGCTTCGAGCACACATCCTATTTGG	148
pT_TAG_74	A2ML1	A2ML1	A8K2U0	12p13.31	T1342-p	56568003	human	161.11		KARCEQPtSPRSLTL		1			FSLSVEIGKARCEQPtSPRSLTLTIHTSYVG	TTCTCTCTGTCTGTTGAAATCGGTAAAGCGCGTTGCGAACAGCCGtagTCTCCGCGTTCTCTGACCCTGACCATCCACACCTCTTACGTTGGT	TTATAATCATCCTCCCCGGC	GGTACCAAG	AAGCTT	CGAGCACACATCCTATTTGG	TTATAATCATCCTCCCCGGCGGTACCAAGTTCTCTCTGTCTGTTGAAATCGGTAAAGCGCGTTGCGAACAGCCGtagTCTCCGCGTTCTCTGACCCTGACCATCCACACCTCTTACGTTGGTAAGCTTCGAGCACACATCCTATTTGG	148
pT_TAG_75	A2ML1	A2ML1	A8K2U0	12p13.31	T1381-p	23078042	human	161.11	A2M_recep	GFSPMEGtNQLLLQQ			1		IVEVKMLSGFSPMEGtNQLLLQQPLVKKVEF	ATCGTTGAAGTTAAAATGCTGTCTGGTTTCTCTCCGATGGAAGGTtagAACCAGCTGCTGCTGCAGCAGCCGCTGGTTAAAAAAGTTGAATTC	TTATAATCATCCTCCCCGGC	GGTACCAAG	AAGCTT	CGAGCACACATCCTATTTGG	TTATAATCATCCTCCCCGGCGGTACCAAGATCGTTGAAGTTAAAATGCTGTCTGGTTTCTCTCCGATGGAAGGTtagAACCAGCTGCTGCTGCAGCAGCCGCTGGTTAAAAAAGTTGAATTCAAGCTTCGAGCACACATCCTATTTGG	148
pT_TAG_76	A4GALT	A4GALT	Q9NPC4	22q13.2	T104-p	56667004	human	40.5	Gly_transf_sug	SVESAARtHPESHVL		1			NPNFLFMCSVESAARtHPESHVLVLMKGLPG	AACCCGAACTTCCTGTTCATGTGCTCTGTTGAATCTGCGGCGCGTtagCACCCGGAATCTCACGTTCTGGTTCTGATGAAAGGTCTGCCGGGT	TTATAATCATCCTCCCCGGC	GGTACCAAG	AAGCTT	CGAGCACACATCCTATTTGG	TTATAATCATCCTCCCCGGCGGTACCAAGAACCCGAACTTCCTGTTCATGTGCTCTGTTGAATCTGCGGCGCGTtagCACCCGGAATCTCACGTTCTGGTTCTGATGAAAGGTCTGCCGGGTAAGCTTCGAGCACACATCCTATTTGG	148
pT_TAG_77	A4GALT	A4GALT	Q9NPC4	22q13.2	T63-p	23078050	human	40.5		PAEIPCPtLTPPTPP			1		EKGQLYNLPAEIPCPtLTPPTPPSHGPTPGN	GAAAAAGGTCAGCTGTACAACCTGCCGGCGGAAATCCCGTGCCCGtagCTGACCCCGCCGACCCCGCCGTCTCACGGTCCGACCCCGGGTAAC	TTATAATCATCCTCCCCGGC	GGTACCAAG	AAGCTT	CGAGCACACATCCTATTTGG	TTATAATCATCCTCCCCGGCGGTACCAAGGAAAAAGGTCAGCTGTACAACCTGCCGGCGGAAATCCCGTGCCCGtagCTGACCCCGCCGACCCCGCCGTCTCACGGTCCGACCCCGGGTAACAAGCTTCGAGCACACATCCTATTTGG	148
pT_TAG_78	A4GALT	A4GALT	Q9NPC4	22q13.2	T84-p	23078052	human	40.5		GNIFFLEtsDRTNPN			1		PPSHGPTPGNIFFLEtSDRTNPNFLFMCSVE	CCGCCGTCTCACGGTCCGACCCCGGGTAACATCTTCTTCCTGGAAtagTCTGACCGTACCAACCCGAACTTCCTGTTCATGTGCTCTGTTGAA	TTATAATCATCCTCCCCGGC	GGTACCAAG	AAGCTT	CGAGCACACATCCTATTTGG	TTATAATCATCCTCCCCGGCGGTACCAAGCCGCCGTCTCACGGTCCGACCCCGGGTAACATCTTCTTCCTGGAAtagTCTGACCGTACCAACCCGAACTTCCTGTTCATGTGCTCTGTTGAAAAGCTTCGAGCACACATCCTATTTGG	148
pT_TAG_79	AAAS	AAAS	Q9NRG9	12q13.13	T306-p	55379492	human	59.57		GSkILATtPSAVFRV		1			TNLLWSPDGSKILATtPSAVFRVWEAQMWTC	ACCAACCTGCTGTGGTCTCCGGACGGTTCTAAAATCCTGGCGACCtagCCGTCTGCGGTTTTCCGTGTTTGGGAAGCGCAGATGTGGACCTGC	TTATAATCATCCTCCCCGGC	GGTACCAAG	AAGCTT	CGAGCACACATCCTATTTGG	TTATAATCATCCTCCCCGGCGGTACCAAGACCAACCTGCTGTGGTCTCCGGACGGTTCTAAAATCCTGGCGACCtagCCGTCTGCGGTTTTCCGTGTTTGGGAAGCGCAGATGTGGACCTGCAAGCTTCGAGCACACATCCTATTTGG	148
pT_TAG_80	AAAS	AAAS	Q9NRG9	12q13.13	T333-p	23078058	human	59.57		TLSGRCQtGCWsPDG			1		MWTCERWPTLSGRCQtGCWSPDGSRLLFTVL	ATGTGGACCTGCGAACGTTGGCCGACCCTGTCTGGTCGTTGCCAGtagGGTTGCTGGTCTCCGGACGGTTCTCGTCTGCTGTTCACCGTTCTG	TTATAATCATCCTCCCCGGC	GGTACCAAG	AAGCTT	CGAGCACACATCCTATTTGG	TTATAATCATCCTCCCCGGCGGTACCAAGATGTGGACCTGCGAACGTTGGCCGACCCTGTCTGGTCGTTGCCAGtagGGTTGCTGGTCTCCGGACGGTTCTCGTCTGCTGTTCACCGTTCTGAAGCTTCGAGCACACATCCTATTTGG	148
pT_TAG_81	AAAS	AAAS	Q9NRG9	12q13.13	T519-p	14569344	human	59.57		IHDLPLFtETsPtsA			2		PPAGGGGSIHDLPLFtETSPTSAPWDPLPGP	CCGCCGGCGGGTGGTGGTGGTTCTATCCACGACCTGCCGCTGTTCtagGAAACCTCTCCGACCTCTGCGCCGTGGGACCCGCTGCCGGGTCCG	TTATAATCATCCTCCCCGGC	GGTACCAAG	AAGCTT	CGAGCACACATCCTATTTGG	TTATAATCATCCTCCCCGGCGGTACCAAGCCGCCGGCGGGTGGTGGTGGTTCTATCCACGACCTGCCGCTGTTCtagGAAACCTCTCCGACCTCTGCGCCGTGGGACCCGCTGCCGGGTCCGAAGCTTCGAGCACACATCCTATTTGG	148
pT_TAG_82	AAAS	AAAS	Q9NRG9	12q13.13	T524-p	3245969	human	59.57		LFtETsPtsAPWDPL		1	1		GGSIHDLPLFTETSPtSAPWDPLPGPPPVLP	GGTGGTTCTATCCACGACCTGCCGCTGTTCACCGAAACCTCTCCGtagTCTGCGCCGTGGGACCCGCTGCCGGGTCCGCCGCCGGTTCTGCCG	TTATAATCATCCTCCCCGGC	GGTACCAAG	AAGCTT	CGAGCACACATCCTATTTGG	TTATAATCATCCTCCCCGGCGGTACCAAGGGTGGTTCTATCCACGACCTGCCGCTGTTCACCGAAACCTCTCCGtagTCTGCGCCGTGGGACCCGCTGCCGGGTCCGCCGCCGGTTCTGCCGAAGCTTCGAGCACACATCCTATTTGG	148
pT_TAG_83	AAAS	AAAS	Q9NRG9	12q13.13	T57-p	12667218	human	59.57		LTkDPLktPGRLDHG		6			WINLPVLQLTKDPLKtPGRLDHGTRTAFIHH	TGGATCAACCTGCCGGTTCTGCAGCTGACCAAAGACCCGCTGAAAtagCCGGGTCGTCTGGACCACGGCACCCGTACCGCGTTCATCCACCAC	TTATAATCATCCTCCCCGGC	GGTACCAAG	AAGCTT	CGAGCACACATCCTATTTGG	TTATAATCATCCTCCCCGGCGGTACCAAGTGGATCAACCTGCCGGTTCTGCAGCTGACCAAAGACCCGCTGAAAtagCCGGGTCGTCTGGACCACGGCACCCGTACCGCGTTCATCCACCACAAGCTTCGAGCACACATCCTATTTGG	148
pT_TAG_84	AACS	AACS	Q86V21	12q24.31	T531-p	18908406	human	75.14	AMP-binding	yCRINPktGGIVMLG		1	5		PGIWAHGDYCRINPKtGGIVMLGRSDGTLNP	CCGGGTATCTGGGCGCACGGTGACTACTGCCGTATCAACCCGAAAtagGGTGGTATCGTTATGCTGGGTCGTTCTGACGGCACCCTGAACCCG	TTATAATCATCCTCCCCGGC	GGTACCAAG	AAGCTT	CGAGCACACATCCTATTTGG	TTATAATCATCCTCCCCGGCGGTACCAAGCCGGGTATCTGGGCGCACGGTGACTACTGCCGTATCAACCCGAAAtagGGTGGTATCGTTATGCTGGGTCGTTCTGACGGCACCCTGAACCCGAAGCTTCGAGCACACATCCTATTTGG	148
pT_TAG_85	AACS	AACS	Q86V21	12q24.31	T543-p	56662388	human	75.14	AMP-binding	MLGRSDGtLNPNGVR		1			NPKTGGIVMLGRSDGtLNPNGVRFGSSEIYN	AACCCGAAAACCGGTGGTATCGTTATGCTGGGTCGTTCTGACGGTtagCTGAACCCGAACGGTGTTCGTTTCGGTTCTTCTGAAATCTACAAC	TTATAATCATCCTCCCCGGC	GGTACCAAG	AAGCTT	CGAGCACACATCCTATTTGG	TTATAATCATCCTCCCCGGCGGTACCAAGAACCCGAAAACCGGTGGTATCGTTATGCTGGGTCGTTCTGACGGTtagCTGAACCCGAACGGTGTTCGTTTCGGTTCTTCTGAAATCTACAACAAGCTTCGAGCACACATCCTATTTGG	148
pT_TAG_86	AADAC	AADAC	P22760	3q25.1	T339-p	13830200	human	45.73	Abhydrolase_3	LPLTYVItCQyDLLR		1			ADDNKLRGLPLTYVItCQYDLLRDDGLMYVT	GCGGACGACAACAAACTGCGTGGTCTGCCGCTGACCTACGTTATCtagTGCCAGTACGACCTGCTGCGTGACGACGGTCTGATGTACGTTACC	TTATAATCATCCTCCCCGGC	GGTACCAAG	AAGCTT	CGAGCACACATCCTATTTGG	TTATAATCATCCTCCCCGGCGGTACCAAGGCGGACGACAACAAACTGCGTGGTCTGCCGCTGACCTACGTTATCtagTGCCAGTACGACCTGCTGCGTGACGACGGTCTGATGTACGTTACCAAGCTTCGAGCACACATCCTATTTGG	148
pT_TAG_87	AADACL2	AADACL2	Q6P093	3q25.1	T337-p	23078067	human	46.1	Abhydrolase_3	LPLTyILtCQHDLLR			1		ANDSQLQNLPLTYILtCQHDLLRDDGLMYVT	GCGAACGACTCTCAGCTGCAGAACCTGCCGCTGACCTACATCCTGtagTGCCAGCACGACCTGCTGCGTGACGACGGTCTGATGTACGTTACC	TTATAATCATCCTCCCCGGC	GGTACCAAG	AAGCTT	CGAGCACACATCCTATTTGG	TTATAATCATCCTCCCCGGCGGTACCAAGGCGAACGACTCTCAGCTGCAGAACCTGCCGCTGACCTACATCCTGtagTGCCAGCACGACCTGCTGCGTGACGACGGTCTGATGTACGTTACCAAGCTTCGAGCACACATCCTATTTGG	148
pT_TAG_88	AADACL3	AADACL3	Q5VUY0	1p36.21	T108-p	4692671	human	46.16		LYQPKAStCTLKPGI			1		RFGTIPVKLYQPKAStCTLKPGIVYYHGGGG	CGTTTCGGCACCATCCCGGTTAAACTGTACCAGCCGAAAGCGTCTtagTGCACCCTGAAACCGGGTATCGTTTACTACCACGGTGGTGGTGGT	TTATAATCATCCTCCCCGGC	GGTACCAAG	AAGCTT	CGAGCACACATCCTATTTGG	TTATAATCATCCTCCCCGGCGGTACCAAGCGTTTCGGCACCATCCCGGTTAAACTGTACCAGCCGAAAGCGTCTtagTGCACCCTGAAACCGGGTATCGTTTACTACCACGGTGGTGGTGGTAAGCTTCGAGCACACATCCTATTTGG	148
pT_TAG_89	AADACL3	AADACL3	Q5VUY0	1p36.21	T90-p	5262949	human	46.16		YDPDVVVtDFRFGTI			1		MQDLPPLKYDPDVVVtDFRFGTIPVKLYQPK	ATGCAGGACCTGCCGCCGCTGAAATACGACCCGGACGTTGTTGTTtagGACTTCCGTTTCGGCACCATCCCGGTTAAACTGTACCAGCCGAAA	TTATAATCATCCTCCCCGGC	GGTACCAAG	AAGCTT	CGAGCACACATCCTATTTGG	TTATAATCATCCTCCCCGGCGGTACCAAGATGCAGGACCTGCCGCCGCTGAAATACGACCCGGACGTTGTTGTTtagGACTTCCGTTTCGGCACCATCCCGGTTAAACTGTACCAGCCGAAAAAGCTTCGAGCACACATCCTATTTGG	148
pT_TAG_90	AAGAB	AAGAB	Q6PD74	15q23	T254-p	23078078	human	34.59	Adaptin_binding	QELASLTtGGGDVEN			1		DPMLDLDIQELASLTtGGGDVENFERLFSKL	GACCCGATGCTGGACCTGGACATCCAGGAACTGGCGTCTCTGACCtagGGTGGTGGTGACGTTGAAAACTTCGAACGTCTGTTCTCTAAACTG	TTATAATCATCCTCCCCGGC	GGTACCAAG	AAGCTT	CGAGCACACATCCTATTTGG	TTATAATCATCCTCCCCGGCGGTACCAAGGACCCGATGCTGGACCTGGACATCCAGGAACTGGCGTCTCTGACCtagGGTGGTGGTGACGTTGAAAACTTCGAACGTCTGTTCTCTAAACTGAAGCTTCGAGCACACATCCTATTTGG	148
pT_TAG_91	AAGAB	AAGAB	Q6PD74	15q23	T278-p	9765741	human	34.59	Adaptin_binding	EMKDkAAtLPHEQRK			1		ERLFSKLKEMKDKAAtLPHEQRKVHAEKVAK	GAACGTCTGTTCTCTAAACTGAAAGAAATGAAAGACAAAGCGGCGtagCTGCCGCACGAACAGCGTAAAGTTCACGCGGAAAAAGTTGCGAAA	TTATAATCATCCTCCCCGGC	GGTACCAAG	AAGCTT	CGAGCACACATCCTATTTGG	TTATAATCATCCTCCCCGGCGGTACCAAGGAACGTCTGTTCTCTAAACTGAAAGAAATGAAAGACAAAGCGGCGtagCTGCCGCACGAACAGCGTAAAGTTCACGCGGAAAAAGTTGCGAAAAAGCTTCGAGCACACATCCTATTTGG	148
pT_TAG_92	AAK1	AAK1	Q2M2I8	2p13.3	T221-p	41211100	human	103.88	Pkinase	EDEIKKYttLSYRAP		1			QTEGVNAVEDEIKKYtTLSYRAPEMVNLYSG	CAGACCGAAGGTGTTAACGCGGTTGAAGACGAAATCAAAAAATACtagACCCTGTCTTACCGTGCGCCGGAAATGGTTAACCTGTACTCTGGT	TTATAATCATCCTCCCCGGC	GGTACCAAG	AAGCTT	CGAGCACACATCCTATTTGG	TTATAATCATCCTCCCCGGCGGTACCAAGCAGACCGAAGGTGTTAACGCGGTTGAAGACGAAATCAAAAAATACtagACCCTGTCTTACCGTGCGCCGGAAATGGTTAACCTGTACTCTGGTAAGCTTCGAGCACACATCCTATTTGG	148
pT_TAG_93	AAK1	AAK1	Q2M2I8	2p13.3	T222-p	41211104	human	103.88	Pkinase	DEIKKYttLSYRAPE		1			TEGVNAVEDEIKKYTtLSYRAPEMVNLYSGK	ACCGAAGGTGTTAACGCGGTTGAAGACGAAATCAAAAAATACACCtagCTGTCTTACCGTGCGCCGGAAATGGTTAACCTGTACTCTGGTAAA	TTATAATCATCCTCCCCGGC	GGTACCAAG	AAGCTT	CGAGCACACATCCTATTTGG	TTATAATCATCCTCCCCGGCGGTACCAAGACCGAAGGTGTTAACGCGGTTGAAGACGAAATCAAAAAATACACCtagCTGTCTTACCGTGCGCCGGAAATGGTTAACCTGTACTCTGGTAAAAAGCTTCGAGCACACATCCTATTTGG	148
pT_TAG_94	AAK1	AAK1	Q2M2I8	2p13.3	T347-p	3949831	human	103.88		SEAAAKKtQPKARLt			1		KLPEPVKASEAAAKKtQPKARLTDPIPTTET	AAACTGCCGGAACCGGTTAAAGCGTCTGAAGCGGCGGCGAAAAAAtagCAGCCGAAAGCGCGTCTGACCGACCCGATCCCGACCACCGAAACC	TTATAATCATCCTCCCCGGC	GGTACCAAG	AAGCTT	CGAGCACACATCCTATTTGG	TTATAATCATCCTCCCCGGCGGTACCAAGAAACTGCCGGAACCGGTTAAAGCGTCTGAAGCGGCGGCGAAAAAAtagCAGCCGAAAGCGCGTCTGACCGACCCGATCCCGACCACCGAAACCAAGCTTCGAGCACACATCCTATTTGG	148
pT_TAG_95	AAK1	AAK1	Q2M2I8	2p13.3	T354-p	3949835	human	103.88		tQPKARLtDPIPtTE		2	1		ASEAAAKKTQPKARLtDPIPTTETSIAPRQR	GCGTCTGAAGCGGCGGCGAAAAAAACCCAGCCGAAAGCGCGTCTGtagGACCCGATCCCGACCACCGAAACCTCTATCGCGCCGCGTCAGCGT	TTATAATCATCCTCCCCGGC	GGTACCAAG	AAGCTT	CGAGCACACATCCTATTTGG	TTATAATCATCCTCCCCGGCGGTACCAAGGCGTCTGAAGCGGCGGCGAAAAAAACCCAGCCGAAAGCGCGTCTGtagGACCCGATCCCGACCACCGAAACCTCTATCGCGCCGCGTCAGCGTAAGCTTCGAGCACACATCCTATTTGG	148
pT_TAG_96	AAK1	AAK1	Q2M2I8	2p13.3	T359-p	12738783	human	103.88		RLtDPIPtTEtSIAP			1		AKKTQPKARLTDPIPtTETSIAPRQRPKAGQ	GCGAAAAAAACCCAGCCGAAAGCGCGTCTGACCGACCCGATCCCGtagACCGAAACCTCTATCGCGCCGCGTCAGCGTCCGAAAGCGGGTCAG	TTATAATCATCCTCCCCGGC	GGTACCAAG	AAGCTT	CGAGCACACATCCTATTTGG	TTATAATCATCCTCCCCGGCGGTACCAAGGCGAAAAAAACCCAGCCGAAAGCGCGTCTGACCGACCCGATCCCGtagACCGAAACCTCTATCGCGCCGCGTCAGCGTCCGAAAGCGGGTCAGAAGCTTCGAGCACACATCCTATTTGG	148
pT_TAG_97	AAK1	AAK1	Q2M2I8	2p13.3	T362-p	3949839	human	103.88		DPIPtTEtSIAPRQR			1		TQPKARLTDPIPTTEtSIAPRQRPKAGQTQP	ACCCAGCCGAAAGCGCGTCTGACCGACCCGATCCCGACCACCGAAtagTCTATCGCGCCGCGTCAGCGTCCGAAAGCGGGTCAGACCCAGCCG	TTATAATCATCCTCCCCGGC	GGTACCAAG	AAGCTT	CGAGCACACATCCTATTTGG	TTATAATCATCCTCCCCGGCGGTACCAAGACCCAGCCGAAAGCGCGTCTGACCGACCCGATCCCGACCACCGAAtagTCTATCGCGCCGCGTCAGCGTCCGAAAGCGGGTCAGACCCAGCCGAAGCTTCGAGCACACATCCTATTTGG	148
pT_TAG_98	AAK1	AAK1	Q2M2I8	2p13.3	T389-p	483910	human	103.88		LPIQPALtPrKRATV		20	24		QTQPNPGILPIQPALtPRKRATVQPPPQAAG	CAGACCCAGCCGAACCCGGGTATCCTGCCGATCCAGCCGGCGCTGtagCCGCGTAAACGTGCGACCGTTCAGCCGCCGCCGCAGGCGGCGGGT	TTATAATCATCCTCCCCGGC	GGTACCAAG	AAGCTT	CGAGCACACATCCTATTTGG	TTATAATCATCCTCCCCGGCGGTACCAAGCAGACCCAGCCGAACCCGGGTATCCTGCCGATCCAGCCGGCGCTGtagCCGCGTAAACGTGCGACCGTTCAGCCGCCGCCGCAGGCGGCGGGTAAGCTTCGAGCACACATCCTATTTGG	148
pT_TAG_99	AAK1	AAK1	Q2M2I8	2p13.3	T441-p	4273921	human	103.88		KQPQAPPtPQQTPST		3			QPLPQTQAKQPQAPPtPQQTPSTQAQGLPAQ	CAGCCGCTGCCGCAGACCCAGGCGAAACAGCCGCAGGCGCCGCCGtagCCGCAGCAGACCCCGTCTACCCAGGCGCAGGGTCTGCCGGCGCAG	TTATAATCATCCTCCCCGGC	GGTACCAAG	AAGCTT	CGAGCACACATCCTATTTGG	TTATAATCATCCTCCCCGGCGGTACCAAGCAGCCGCTGCCGCAGACCCAGGCGAAACAGCCGCAGGCGCCGCCGtagCCGCAGCAGACCCCGTCTACCCAGGCGCAGGGTCTGCCGGCGCAGAAGCTTCGAGCACACATCCTATTTGG	148
pT_TAG_100	AAK1	AAK1	Q2M2I8	2p13.3	T605-p	20650711	human	103.88		RQQPKVQttPPPAVQ		2			EPAIQAPVRQQPKVQtTPPPAVQGQKVGSLT	GAACCGGCGATCCAGGCGCCGGTTCGTCAGCAGCCGAAAGTTCAGtagACCCCGCCGCCGGCGGTTCAGGGTCAGAAAGTTGGTTCTCTGACC	TTATAATCATCCTCCCCGGC	GGTACCAAG	AAGCTT	CGAGCACACATCCTATTTGG	TTATAATCATCCTCCCCGGCGGTACCAAGGAACCGGCGATCCAGGCGCCGGTTCGTCAGCAGCCGAAAGTTCAGtagACCCCGCCGCCGGCGGTTCAGGGTCAGAAAGTTGGTTCTCTGACCAAGCTTCGAGCACACATCCTATTTGG	148
pT_TAG_101	AAK1	AAK1	Q2M2I8	2p13.3	T606-p	453273	human	103.88		QQPKVQttPPPAVQG		34	9		PAIQAPVRQQPKVQTtPPPAVQGQKVGSLTP	CCGGCGATCCAGGCGCCGGTTCGTCAGCAGCCGAAAGTTCAGACCtagCCGCCGCCGGCGGTTCAGGGTCAGAAAGTTGGTTCTCTGACCCCG	TTATAATCATCCTCCCCGGC	GGTACCAAG	AAGCTT	CGAGCACACATCCTATTTGG	TTATAATCATCCTCCCCGGCGGTACCAAGCCGGCGATCCAGGCGCCGGTTCGTCAGCAGCCGAAAGTTCAGACCtagCCGCCGCCGGCGGTTCAGGGTCAGAAAGTTGGTTCTCTGACCCCGAAGCTTCGAGCACACATCCTATTTGG	148
pT_TAG_102	AAK1	AAK1	Q2M2I8	2p13.3	T620-p	457058	human	103.88		GQKVGsLtPPssPKt		42	24		TTPPPAVQGQKVGSLtPPSSPKTQRAGHRRI	ACCACCCCGCCGCCGGCGGTTCAGGGTCAGAAAGTTGGTTCTCTGtagCCGCCGTCTTCTCCGAAAACCCAGCGTGCGGGTCACCGTCGTATC	TTATAATCATCCTCCCCGGC	GGTACCAAG	AAGCTT	CGAGCACACATCCTATTTGG	TTATAATCATCCTCCCCGGCGGTACCAAGACCACCCCGCCGCCGGCGGTTCAGGGTCAGAAAGTTGGTTCTCTGtagCCGCCGTCTTCTCCGAAAACCCAGCGTGCGGGTCACCGTCGTATCAAGCTTCGAGCACACATCCTATTTGG	148
pT_TAG_103	AAK1	AAK1	Q2M2I8	2p13.3	T627-p	3253372	human	103.88		tPPssPKtQRAGHRR		3	4		QGQKVGSLTPPSSPKtQRAGHRRILSDVTHS	CAGGGTCAGAAAGTTGGTTCTCTGACCCCGCCGTCTTCTCCGAAAtagCAGCGTGCGGGTCACCGTCGTATCCTGTCTGACGTTACCCACTCT	TTATAATCATCCTCCCCGGC	GGTACCAAG	AAGCTT	CGAGCACACATCCTATTTGG	TTATAATCATCCTCCCCGGCGGTACCAAGCAGGGTCAGAAAGTTGGTTCTCTGACCCCGCCGTCTTCTCCGAAAtagCAGCGTGCGGGTCACCGTCGTATCCTGTCTGACGTTACCCACTCTAAGCTTCGAGCACACATCCTATTTGG	148
pT_TAG_104	AAK1	AAK1	Q2M2I8	2p13.3	T640-p	2535101	human	103.88		RRILsDVtHsAVFGV		9	23		PKTQRAGHRRILSDVtHSAVFGVPASKSTQL	CCGAAAACCCAGCGTGCGGGTCACCGTCGTATCCTGTCTGACGTTtagCACTCTGCGGTTTTCGGTGTTCCGGCGTCTAAATCTACCCAGCTG	TTATAATCATCCTCCCCGGC	GGTACCAAG	AAGCTT	CGAGCACACATCCTATTTGG	TTATAATCATCCTCCCCGGCGGTACCAAGCCGAAAACCCAGCGTGCGGGTCACCGTCGTATCCTGTCTGACGTTtagCACTCTGCGGTTTTCGGTGTTCCGGCGTCTAAATCTACCCAGCTGAAGCTTCGAGCACACATCCTATTTGG	148
pT_TAG_105	AAK1	AAK1	Q2M2I8	2p13.3	T653-p	4719925	human	103.88		GVPAsKstQLLQAAA		1	7		DVTHSAVFGVPASKStQLLQAAAAEASLNKS	GACGTTACCCACTCTGCGGTTTTCGGTGTTCCGGCGTCTAAATCTtagCAGCTGCTGCAGGCGGCGGCGGCGGAAGCGTCTCTGAACAAATCT	TTATAATCATCCTCCCCGGC	GGTACCAAG	AAGCTT	CGAGCACACATCCTATTTGG	TTATAATCATCCTCCCCGGCGGTACCAAGGACGTTACCCACTCTGCGGTTTTCGGTGTTCCGGCGTCTAAATCTtagCAGCTGCTGCAGGCGGCGGCGGCGGAAGCGTCTCTGAACAAATCTAAGCTTCGAGCACACATCCTATTTGG	148
pT_TAG_106	AAK1	AAK1	Q2M2I8	2p13.3	T672-p	7446265	human	103.88		LNKsKsAtttPsGsP		1			QAAAAEASLNKSKSAtTTPSGSPRTSQQNVY	CAGGCGGCGGCGGCGGAAGCGTCTCTGAACAAATCTAAATCTGCGtagACCACCCCGTCTGGTTCTCCGCGTACCTCTCAGCAGAACGTTTAC	TTATAATCATCCTCCCCGGC	GGTACCAAG	AAGCTT	CGAGCACACATCCTATTTGG	TTATAATCATCCTCCCCGGCGGTACCAAGCAGGCGGCGGCGGCGGAAGCGTCTCTGAACAAATCTAAATCTGCGtagACCACCCCGTCTGGTTCTCCGCGTACCTCTCAGCAGAACGTTTACAAGCTTCGAGCACACATCCTATTTGG	148
pT_TAG_107	AAK1	AAK1	Q2M2I8	2p13.3	T673-p	25728553	human	103.88		NKsKsAtttPsGsPR		1			AAAAEASLNKSKSATtTPSGSPRTSQQNVYN	GCGGCGGCGGCGGAAGCGTCTCTGAACAAATCTAAATCTGCGACCtagACCCCGTCTGGTTCTCCGCGTACCTCTCAGCAGAACGTTTACAAC	TTATAATCATCCTCCCCGGC	GGTACCAAG	AAGCTT	CGAGCACACATCCTATTTGG	TTATAATCATCCTCCCCGGCGGTACCAAGGCGGCGGCGGCGGAAGCGTCTCTGAACAAATCTAAATCTGCGACCtagACCCCGTCTGGTTCTCCGCGTACCTCTCAGCAGAACGTTTACAACAAGCTTCGAGCACACATCCTATTTGG	148
pT_TAG_108	AAK1	AAK1	Q2M2I8	2p13.3	T674-p	4273285	human	103.88		KsKsAtttPsGsPRT		8	7		AAAEASLNKSKSATTtPSGSPRTSQQNVYNP	GCGGCGGCGGAAGCGTCTCTGAACAAATCTAAATCTGCGACCACCtagCCGTCTGGTTCTCCGCGTACCTCTCAGCAGAACGTTTACAACCCG	TTATAATCATCCTCCCCGGC	GGTACCAAG	AAGCTT	CGAGCACACATCCTATTTGG	TTATAATCATCCTCCCCGGCGGTACCAAGGCGGCGGCGGAAGCGTCTCTGAACAAATCTAAATCTGCGACCACCtagCCGTCTGGTTCTCCGCGTACCTCTCAGCAGAACGTTTACAACCCGAAGCTTCGAGCACACATCCTATTTGG	148
pT_TAG_109	AAK1	AAK1	Q2M2I8	2p13.3	T848-p	3252219	human	103.88		PQRLPsQtESVtSNR			6		IPGLEPPVPQRLPSQtESVTSNRTDSLTGED	ATCCCGGGTCTGGAACCGCCGGTTCCGCAGCGTCTGCCGTCTCAGtagGAATCTGTTACCTCTAACCGTACCGACTCTCTGACCGGTGAAGAC	TTATAATCATCCTCCCCGGC	GGTACCAAG	AAGCTT	CGAGCACACATCCTATTTGG	TTATAATCATCCTCCCCGGCGGTACCAAGATCCCGGGTCTGGAACCGCCGGTTCCGCAGCGTCTGCCGTCTCAGtagGAATCTGTTACCTCTAACCGTACCGACTCTCTGACCGGTGAAGACAAGCTTCGAGCACACATCCTATTTGG	148
pT_TAG_110	AAK1	AAK1	Q2M2I8	2p13.3	T852-p	23078081	human	103.88		PsQtESVtSNRTDSL			1		EPPVPQRLPSQTESVtSNRTDSLTGEDSLLD	GAACCGCCGGTTCCGCAGCGTCTGCCGTCTCAGACCGAATCTGTTtagTCTAACCGTACCGACTCTCTGACCGGTGAAGACTCTCTGCTGGAC	TTATAATCATCCTCCCCGGC	GGTACCAAG	AAGCTT	CGAGCACACATCCTATTTGG	TTATAATCATCCTCCCCGGCGGTACCAAGGAACCGCCGGTTCCGCAGCGTCTGCCGTCTCAGACCGAATCTGTTtagTCTAACCGTACCGACTCTCTGACCGGTGAAGACTCTCTGCTGGACAAGCTTCGAGCACACATCCTATTTGG	148
pT_TAG_111	AAMDC	AAMDC	Q9H7C9	11q14.1	T121-p	56667008	human	13.33		VGGVFHStC______		1			ALVAQGVRVGGVFHStC	GCGCTGGTTGCGCAGGGTGTTCGTGTTGGTGGTGTTTTCCACTCTtagTGC	TTATAATCATCCTCCCCGGC	GGTACCAAG	AAGCTT	CGAGCACACATCCTATTTGG	TTATAATCATCCTCCCCGGCGGTACCAAGGCGCTGGTTGCGCAGGGTGTTCGTGTTGGTGGTGTTTTCCACTCTtagTGCAAGCTTCGAGCACACATCCTATTTGG	106
pT_TAG_112	AAMDC	AAMDC	Q9H7C9	11q14.1	T2-p	56667011	human	13.33		______MtsPEIASL		1			MtSPEIASLSWGQMKVK	ATGtagTCTCCGGAAATCGCGTCTCTGTCTTGGGGTCAGATGAAAGTTAAA	TTATAATCATCCTCCCCGGC	GGTACCAAG	AAGCTT	CGAGCACACATCCTATTTGG	TTATAATCATCCTCCCCGGCGGTACCAAGATGtagTCTCCGGAAATCGCGTCTCTGTCTTGGGGTCAGATGAAAGTTAAAAAGCTTCGAGCACACATCCTATTTGG	106
pT_TAG_113	AAMDC	AAMDC	Q9H7C9	11q14.1	T35-p	50772347	human	13.33	DUF498	VWPGGSRtWDWRETG		2			NTTYKDCKVWPGGSRtWDWRETGTEHSPGVQ	AACACCACCTACAAAGACTGCAAAGTTTGGCCGGGTGGTTCTCGTtagTGGGACTGGCGTGAAACCGGCACCGAACACTCTCCGGGTGTTCAG	TTATAATCATCCTCCCCGGC	GGTACCAAG	AAGCTT	CGAGCACACATCCTATTTGG	TTATAATCATCCTCCCCGGCGGTACCAAGAACACCACCTACAAAGACTGCAAAGTTTGGCCGGGTGGTTCTCGTtagTGGGACTGGCGTGAAACCGGCACCGAACACTCTCCGGGTGTTCAGAAGCTTCGAGCACACATCCTATTTGG	148
pT_TAG_114	AAMDC	AAMDC	Q9H7C9	11q14.1	T64-p	18909088	human	13.33	DUF498	VVEKGVQtLVIGrGM		1			VQPADVKEVVEKGVQtLVIGRGMSEALKVPS	GTTCAGCCGGCGGACGTTAAAGAAGTTGTTGAAAAAGGTGTTCAGtagCTGGTTATCGGTCGTGGTATGTCTGAAGCGCTGAAAGTTCCGTCT	TTATAATCATCCTCCCCGGC	GGTACCAAG	AAGCTT	CGAGCACACATCCTATTTGG	TTATAATCATCCTCCCCGGCGGTACCAAGGTTCAGCCGGCGGACGTTAAAGAAGTTGTTGAAAAAGGTGTTCAGtagCTGGTTATCGGTCGTGGTATGTCTGAAGCGCTGAAAGTTCCGTCTAAGCTTCGAGCACACATCCTATTTGG	148
pT_TAG_115	AANAT	AA-NAT iso100	Q16613_VAR_A129T	17q25.1	T129-p	3251801	human	23.37	Acetyltransf_1	HVLAVHRtFRQQGRG	1				SGGHIAHLHVLAVHRtFRQQGRGPILLWRYL	TCTGGTGGTCACATCGCGCACCTGCACGTTCTGGCGGTTCACCGTtagTTCCGTCAGCAGGGTCGTGGTCCGATCCTGCTGTGGCGTTACCTG	TTATAATCATCCTCCCCGGC	GGTACCAAG	AAGCTT	CGAGCACACATCCTATTTGG	TTATAATCATCCTCCCCGGCGGTACCAAGTCTGGTGGTCACATCGCGCACCTGCACGTTCTGGCGGTTCACCGTtagTTCCGTCAGCAGGGTCGTGGTCCGATCCTGCTGTGGCGTTACCTGAAGCTTCGAGCACACATCCTATTTGG	148
pT_TAG_116	AANAT	AA-NAT	Q16613	17q25.1	T31-p	452141	human	23.34		PSCQRRHtLPASEFR	1				LPPGIPESPSCQRRHtLPASEFRCLTPEDAV	CTGCCGCCGGGTATCCCGGAATCTCCGTCTTGCCAGCGTCGTCACtagCTGCCGGCGTCTGAATTCCGTTGCCTGACCCCGGAAGACGCGGTT	TTATAATCATCCTCCCCGGC	GGTACCAAG	AAGCTT	CGAGCACACATCCTATTTGG	TTATAATCATCCTCCCCGGCGGTACCAAGCTGCCGCCGGGTATCCCGGAATCTCCGTCTTGCCAGCGTCGTCACtagCTGCCGGCGTCTGAATTCCGTTGCCTGACCCCGGAAGACGCGGTTAAGCTTCGAGCACACATCCTATTTGG	148
pT_TAG_117	AAR2	AAR2	Q9Y312	20q11.23	T93-p	195033400	human	43.47	AAR2	LTVLRWstLREEVDL		1			FLSLHQRGLTVLRWStLREEVDLSPAPESEV	TTCCTGTCTCTGCACCAGCGTGGTCTGACCGTTCTGCGTTGGTCTtagCTGCGTGAAGAAGTTGACCTGTCTCCGGCGCCGGAATCTGAAGTT	TTATAATCATCCTCCCCGGC	GGTACCAAG	AAGCTT	CGAGCACACATCCTATTTGG	TTATAATCATCCTCCCCGGCGGTACCAAGTTCCTGTCTCTGCACCAGCGTGGTCTGACCGTTCTGCGTTGGTCTtagCTGCGTGAAGAAGTTGACCTGTCTCCGGCGCCGGAATCTGAAGTTAAGCTTCGAGCACACATCCTATTTGG	148
pT_TAG_118	AARS	AARS	P49588	16q22.1	T689-p	18908409	human	106.81		LrAVFDEtyPDPVRV		1			AAAKAIQGLRAVFDEtYPDPVRVVSIGVPVS	GCGGCGGCGAAAGCGATCCAGGGTCTGCGTGCGGTTTTCGACGAAtagTATCCGGACCCGGTTCGTGTTGTTTCTATCGGTGTTCCGGTTTCT	TTATAATCATCCTCCCCGGC	GGTACCAAG	AAGCTT	CGAGCACACATCCTATTTGG	TTATAATCATCCTCCCCGGCGGTACCAAGGCGGCGGCGAAAGCGATCCAGGGTCTGCGTGCGGTTTTCGACGAAtagTATCCGGACCCGGTTCGTGTTGTTTCTATCGGTGTTCCGGTTTCTAAGCTTCGAGCACACATCCTATTTGG	148
pT_TAG_119	AARS	AARS	P49588	16q22.1	T804-p	55372849	human	106.81		DLGEALAtAVIPQWQ		1			KDVQREIADLGEALAtAVIPQWQKDELRETL	AAAGACGTTCAGCGTGAAATCGCGGACCTGGGTGAAGCGCTGGCGtagGCGGTTATCCCGCAGTGGCAGAAAGACGAACTGCGTGAAACCCTG	TTATAATCATCCTCCCCGGC	GGTACCAAG	AAGCTT	CGAGCACACATCCTATTTGG	TTATAATCATCCTCCCCGGCGGTACCAAGAAAGACGTTCAGCGTGAAATCGCGGACCTGGGTGAAGCGCTGGCGtagGCGGTTATCCCGCAGTGGCAGAAAGACGAACTGCGTGAAACCCTGAAGCTTCGAGCACACATCCTATTTGG	148
pT_TAG_120	AARS	AARS	P49588	16q22.1	T900-p	155354504	human	106.81	DHHA1	DNEAGKItCLCQVPQ		1			TSAMLFTVDNEAGKItCLCQVPQNAANRGLK	ACCTCTGCGATGCTGTTCACCGTTGACAACGAAGCGGGTAAAATCtagTGCCTGTGCCAGGTTCCGCAGAACGCGGCGAACCGTGGTCTGAAA	TTATAATCATCCTCCCCGGC	GGTACCAAG	AAGCTT	CGAGCACACATCCTATTTGG	TTATAATCATCCTCCCCGGCGGTACCAAGACCTCTGCGATGCTGTTCACCGTTGACAACGAAGCGGGTAAAATCtagTGCCTGTGCCAGGTTCCGCAGAACGCGGCGAACCGTGGTCTGAAAAAGCTTCGAGCACACATCCTATTTGG	148
pT_TAG_121	AARS	AARS	P49588	16q22.1	T941-p	18006257	human	106.81	DHHA1	kDVsAQAtGkNVGCL		1			LMDGKGGGKDVSAQAtGKNVGCLQEALQLAT	CTGATGGACGGTAAAGGTGGTGGTAAAGACGTTTCTGCGCAGGCGtagGGTAAAAACGTTGGTTGCCTGCAGGAAGCGCTGCAGCTGGCGACC	TTATAATCATCCTCCCCGGC	GGTACCAAG	AAGCTT	CGAGCACACATCCTATTTGG	TTATAATCATCCTCCCCGGCGGTACCAAGCTGATGGACGGTAAAGGTGGTGGTAAAGACGTTTCTGCGCAGGCGtagGGTAAAAACGTTGGTTGCCTGCAGGAAGCGCTGCAGCTGGCGACCAAGCTTCGAGCACACATCCTATTTGG	148
pT_TAG_122	AARS2	AARSL	Q5JTZ9	6p21.1	T382-p	25279139	human	107.34	tRNA-synt_2c	LVPVVVEtLGDAyPE			1		APPGFLGSLVPVVVEtLGDAYPELQRNSAQI	GCGCCGCCGGGTTTCCTGGGTTCTCTGGTTCCGGTTGTTGTTGAAtagCTGGGTGACGCGTACCCGGAACTGCAGCGTAACTCTGCGCAGATC	TTATAATCATCCTCCCCGGC	GGTACCAAG	AAGCTT	CGAGCACACATCCTATTTGG	TTATAATCATCCTCCCCGGCGGTACCAAGGCGCCGCCGGGTTTCCTGGGTTCTCTGGTTCCGGTTGTTGTTGAAtagCTGGGTGACGCGTACCCGGAACTGCAGCGTAACTCTGCGCAGATCAAGCTTCGAGCACACATCCTATTTGG	148
pT_TAG_123	AARS2	AARSL	Q5JTZ9	6p21.1	T673-p	9831755	human	107.34		VTTQTPLtPEQLRAV	1	1			NPEQLRLDVTTQTPLtPEQLRAVENTVQEAV	AACCCGGAACAGCTGCGTCTGGACGTTACCACCCAGACCCCGCTGtagCCGGAACAGCTGCGTGCGGTTGAAAACACCGTTCAGGAAGCGGTT	TTATAATCATCCTCCCCGGC	GGTACCAAG	AAGCTT	CGAGCACACATCCTATTTGG	TTATAATCATCCTCCCCGGCGGTACCAAGAACCCGGAACAGCTGCGTCTGGACGTTACCACCCAGACCCCGCTGtagCCGGAACAGCTGCGTGCGGTTGAAAACACCGTTCAGGAAGCGGTTAAGCTTCGAGCACACATCCTATTTGG	148
pT_TAG_124	AARS2	AARSL	Q5JTZ9	6p21.1	T857-p	23078096	human	107.34		MLQRRANtAIRKLQM			1		RELLATVKMLQRRANtAIRKLQMGQAAKKTQ	CGTGAACTGCTGGCGACCGTTAAAATGCTGCAGCGTCGTGCGAACtagGCGATCCGTAAACTGCAGATGGGTCAGGCGGCGAAAAAAACCCAG	TTATAATCATCCTCCCCGGC	GGTACCAAG	AAGCTT	CGAGCACACATCCTATTTGG	TTATAATCATCCTCCCCGGCGGTACCAAGCGTGAACTGCTGGCGACCGTTAAAATGCTGCAGCGTCGTGCGAACtagGCGATCCGTAAACTGCAGATGGGTCAGGCGGCGAAAAAAACCCAGAAGCTTCGAGCACACATCCTATTTGG	148
pT_TAG_125	AARSD1	AARSD1 iso2	Q9BTE6-2	17q21.31	T128-p	35479819	human	58.75	tRNA-synt_2c	AMDDLDFtTTVVSCC		1			VSTKRPPPAMDDLDFtTTVVSCCPAELQTEG	GTTTCTACCAAACGTCCGCCGCCGGCGATGGACGACCTGGACTTCtagACCACCGTTGTTTCTTGCTGCCCGGCGGAACTGCAGACCGAAGGT	TTATAATCATCCTCCCCGGC	GGTACCAAG	AAGCTT	CGAGCACACATCCTATTTGG	TTATAATCATCCTCCCCGGCGGTACCAAGGTTTCTACCAAACGTCCGCCGCCGGCGATGGACGACCTGGACTTCtagACCACCGTTGTTTCTTGCTGCCCGGCGGAACTGCAGACCGAAGGTAAGCTTCGAGCACACATCCTATTTGG	148
pT_TAG_126	AARSD1	AARSD1 iso2	Q9BTE6-2	17q21.31	T141-p	35479822	human	58.75	tRNA-synt_2c	CCPAELQtEGsNGKK		1			DFTTTVVSCCPAELQtEGSNGKKEVLSGFQV	GACTTCACCACCACCGTTGTTTCTTGCTGCCCGGCGGAACTGCAGtagGAAGGTTCTAACGGTAAAAAAGAAGTTCTGTCTGGTTTCCAGGTT	TTATAATCATCCTCCCCGGC	GGTACCAAG	AAGCTT	CGAGCACACATCCTATTTGG	TTATAATCATCCTCCCCGGCGGTACCAAGGACTTCACCACCACCGTTGTTTCTTGCTGCCCGGCGGAACTGCAGtagGAAGGTTCTAACGGTAAAAAAGAAGTTCTGTCTGGTTTCCAGGTTAAGCTTCGAGCACACATCCTATTTGG	148
pT_TAG_127	AARSD1	AARSD1 iso2	Q9BTE6-2	17q21.31	T198-p	22640980	human	58.75	tRNA-synt_2c	QADHFTQtPLDPGsQ			4		LRVTRRGEQADHFTQtPLDPGSQVLVRVDWE	CTGCGTGTTACCCGTCGTGGTGAACAGGCGGACCACTTCACCCAGtagCCGCTGGACCCGGGTTCTCAGGTTCTGGTTCGTGTTGACTGGGAA	TTATAATCATCCTCCCCGGC	GGTACCAAG	AAGCTT	CGAGCACACATCCTATTTGG	TTATAATCATCCTCCCCGGCGGTACCAAGCTGCGTGTTACCCGTCGTGGTGAACAGGCGGACCACTTCACCCAGtagCCGCTGGACCCGGGTTCTCAGGTTCTGGTTCGTGTTGACTGGGAAAAGCTTCGAGCACACATCCTATTTGG	148
pT_TAG_128	AARSD1	AARSD1 iso2	Q9BTE6-2	17q21.31	T349-p	56568005	human	58.75	tRNA_SAD	EKGKKNRtNLIFLsG		1			QVIKILGTEKGKKNRtNLIFLSGNRVLKWME	CAGGTTATCAAAATCCTGGGCACCGAAAAAGGTAAAAAAAACCGTtagAACCTGATCTTCCTGTCTGGTAACCGTGTTCTGAAATGGATGGAA	TTATAATCATCCTCCCCGGC	GGTACCAAG	AAGCTT	CGAGCACACATCCTATTTGG	TTATAATCATCCTCCCCGGCGGTACCAAGCAGGTTATCAAAATCCTGGGCACCGAAAAAGGTAAAAAAAACCGTtagAACCTGATCTTCCTGTCTGGTAACCGTGTTCTGAAATGGATGGAAAAGCTTCGAGCACACATCCTATTTGG	148
pT_TAG_129	AARSD1	AARSD1 iso2	Q9BTE6-2	17q21.31	T477-p	22737321	human	58.75		GPPAsVEtLGPRVAE		1			GGGLFLLAGPPASVEtLGPRVAEVLEGKGAG	GGTGGTGGTCTGTTCCTGCTGGCGGGTCCGCCGGCGTCTGTTGAAtagCTGGGTCCGCGTGTTGCGGAAGTTCTGGAAGGTAAAGGTGCGGGT	TTATAATCATCCTCCCCGGC	GGTACCAAG	AAGCTT	CGAGCACACATCCTATTTGG	TTATAATCATCCTCCCCGGCGGTACCAAGGGTGGTGGTCTGTTCCTGCTGGCGGGTCCGCCGGCGTCTGTTGAAtagCTGGGTCCGCGTGTTGCGGAAGTTCTGGAAGGTAAAGGTGCGGGTAAGCTTCGAGCACACATCCTATTTGG	148
pT_TAG_130	AASDH	AASDH	Q4L235	4q12	T338-p	23078099	human	122.6	AMP-binding	WRGEGNKtQIFNVYG			1		PSLTVLRSWRGEGNKtQIFNVYGITEVSSWA	CCGTCTCTGACCGTTCTGCGTTCTTGGCGTGGTGAAGGTAACAAAtagCAGATCTTCAACGTTTACGGTATCACCGAAGTTTCTTCTTGGGCG	TTATAATCATCCTCCCCGGC	GGTACCAAG	AAGCTT	CGAGCACACATCCTATTTGG	TTATAATCATCCTCCCCGGCGGTACCAAGCCGTCTCTGACCGTTCTGCGTTCTTGGCGTGGTGAAGGTAACAAAtagCAGATCTTCAACGTTTACGGTATCACCGAAGTTTCTTCTTGGGCGAAGCTTCGAGCACACATCCTATTTGG	148
pT_TAG_131	AASDH	AASDH	Q4L235	4q12	T644-p	23078102	human	122.6		TFRKSCAtKRKLsDI			1		TVVPDEDVTFRKSCAtKRKLSDINQEEASGT	ACCGTTGTTCCGGACGAAGACGTTACCTTCCGTAAATCTTGCGCGtagAAACGTAAACTGTCTGACATCAACCAGGAAGAAGCGTCTGGCACC	TTATAATCATCCTCCCCGGC	GGTACCAAG	AAGCTT	CGAGCACACATCCTATTTGG	TTATAATCATCCTCCCCGGCGGTACCAAGACCGTTGTTCCGGACGAAGACGTTACCTTCCGTAAATCTTGCGCGtagAAACGTAAACTGTCTGACATCAACCAGGAAGAAGCGTCTGGCACCAAGCTTCGAGCACACATCCTATTTGG	148
pT_TAG_132	AASDHPPT	AASDHPPT	Q9NRN7	11q22.3	T168-p	83111085	human	35.78	ACPS	rSFkDEWtQLDMFyR		1			TNKEWETIRSFKDEWtQLDMFYRNWALKESF	ACCAACAAAGAATGGGAAACCATCCGTTCTTTCAAAGACGAATGGtagCAGCTGGACATGTTCTACCGTAACTGGGCGCTGAAAGAATCTTTC	TTATAATCATCCTCCCCGGC	GGTACCAAG	AAGCTT	CGAGCACACATCCTATTTGG	TTATAATCATCCTCCCCGGCGGTACCAAGACCAACAAAGAATGGGAAACCATCCGTTCTTTCAAAGACGAATGGtagCAGCTGGACATGTTCTACCGTAACTGGGCGCTGAAAGAATCTTTCAAGCTTCGAGCACACATCCTATTTGG	148
pT_TAG_133	AASS	AASS	Q9UDR5	7q31.32	T263-p	34498898	human	102.13		DLRKVYGtVLSRHHH		1			LKEVSQTGDLRKVYGtVLSRHHHLVRKTDAV	CTGAAAGAAGTTTCTCAGACCGGTGACCTGCGTAAAGTTTACGGTtagGTTCTGTCTCGTCACCACCACCTGGTTCGTAAAACCGACGCGGTT	TTATAATCATCCTCCCCGGC	GGTACCAAG	AAGCTT	CGAGCACACATCCTATTTGG	TTATAATCATCCTCCCCGGCGGTACCAAGCTGAAAGAAGTTTCTCAGACCGGTGACCTGCGTAAAGTTTACGGTtagGTTCTGTCTCGTCACCACCACCTGGTTCGTAAAACCGACGCGGTTAAGCTTCGAGCACACATCCTATTTGG	148
pT_TAG_134	AASS	AASS	Q9UDR5	7q31.32	T479-p	11073914	human	102.13		AQsLSMGtRRKVLVL			1		TLRESRERAQSLSMGtRRKVLVLGSGYISEP	ACCCTGCGTGAATCTCGTGAACGTGCGCAGTCTCTGTCTATGGGTtagCGTCGTAAAGTTCTGGTTCTGGGTTCTGGTTACATCTCTGAACCG	TTATAATCATCCTCCCCGGC	GGTACCAAG	AAGCTT	CGAGCACACATCCTATTTGG	TTATAATCATCCTCCCCGGCGGTACCAAGACCCTGCGTGAATCTCGTGAACGTGCGCAGTCTCTGTCTATGGGTtagCGTCGTAAAGTTCTGGTTCTGGGTTCTGGTTACATCTCTGAACCGAAGCTTCGAGCACACATCCTATTTGG	148
pT_TAG_135	AASS	AASS	Q9UDR5	7q31.32	T51-p	18908418	human	102.13	AlaDh_PNT_N	PKHIKGItNLGyKVL		1			WERRAPLAPKHIKGItNLGYKVLIQPSNRRA	TGGGAACGTCGTGCGCCGCTGGCGCCGAAACACATCAAAGGTATCtagAACCTGGGTTACAAAGTTCTGATCCAGCCGTCTAACCGTCGTGCG	TTATAATCATCCTCCCCGGC	GGTACCAAG	AAGCTT	CGAGCACACATCCTATTTGG	TTATAATCATCCTCCCCGGCGGTACCAAGTGGGAACGTCGTGCGCCGCTGGCGCCGAAACACATCAAAGGTATCtagAACCTGGGTTACAAAGTTCTGATCCAGCCGTCTAACCGTCGTGCGAAGCTTCGAGCACACATCCTATTTGG	148
pT_TAG_136	AASS	AASS	Q9UDR5	7q31.32	T878-p	18908424	human	102.13	Sacchrp_dh_C	AKTVGLPtAMAAKML		1			DINGFSAMAKTVGLPtAMAAKMLLDGEIGAK	GACATCAACGGTTTCTCTGCGATGGCGAAAACCGTTGGTCTGCCGtagGCGATGGCGGCGAAAATGCTGCTGGACGGTGAAATCGGTGCGAAA	TTATAATCATCCTCCCCGGC	GGTACCAAG	AAGCTT	CGAGCACACATCCTATTTGG	TTATAATCATCCTCCCCGGCGGTACCAAGGACATCAACGGTTTCTCTGCGATGGCGAAAACCGTTGGTCTGCCGtagGCGATGGCGGCGAAAATGCTGCTGGACGGTGAAATCGGTGCGAAAAAGCTTCGAGCACACATCCTATTTGG	148
pT_TAG_137	AATF	AATF	Q9NY61	17q12	T146-p	22776800	human	63.13		SRSHsAKtPGFsVQs		1	4		GDHRESKKSRSHSAKtPGFSVQSISDFEKFT	GGTGACCACCGTGAATCTAAAAAATCTCGTTCTCACTCTGCGAAAtagCCGGGTTTCTCTGTTCAGTCTATCTCTGACTTCGAAAAATTCACC	TTATAATCATCCTCCCCGGC	GGTACCAAG	AAGCTT	CGAGCACACATCCTATTTGG	TTATAATCATCCTCCCCGGCGGTACCAAGGGTGACCACCGTGAATCTAAAAAATCTCGTTCTCACTCTGCGAAAtagCCGGGTTTCTCTGTTCAGTCTATCTCTGACTTCGAAAAATTCACCAAGCTTCGAGCACACATCCTATTTGG	148
pT_TAG_138	AATF	AATF	Q9NY61	17q12	T251-p	55379689	human	63.13	AATF-Che1	LQkALLTtNQLPQPD		1			QLLEGRIKLQKALLTtNQLPQPDVFPLFKDK	CAGCTGCTGGAAGGTCGTATCAAACTGCAGAAAGCGCTGCTGACCtagAACCAGCTGCCGCAGCCGGACGTTTTCCCGCTGTTCAAAGACAAA	TTATAATCATCCTCCCCGGC	GGTACCAAG	AAGCTT	CGAGCACACATCCTATTTGG	TTATAATCATCCTCCCCGGCGGTACCAAGCAGCTGCTGGAAGGTCGTATCAAACTGCAGAAAGCGCTGCTGACCtagAACCAGCTGCCGCAGCCGGACGTTTTCCCGCTGTTCAAAGACAAAAAGCTTCGAGCACACATCCTATTTGG	148
pT_TAG_139	AATF	AATF	Q9NY61	17q12	T310-p	3214062	human	63.13	AATF-Che1	TRyLVDGtKPNAGsE		2			ELLFQYPDTRYLVDGtKPNAGSEEISSEDDE	GAACTGCTGTTCCAGTACCCGGACACCCGTTACCTGGTTGACGGTtagAAACCGAACGCGGGTTCTGAAGAAATCTCTTCTGAAGACGACGAA	TTATAATCATCCTCCCCGGC	GGTACCAAG	AAGCTT	CGAGCACACATCCTATTTGG	TTATAATCATCCTCCCCGGCGGTACCAAGGAACTGCTGTTCCAGTACCCGGACACCCGTTACCTGGTTGACGGTtagAAACCGAACGCGGGTTCTGAAGAAATCTCTTCTGAAGACGACGAAAAGCTTCGAGCACACATCCTATTTGG	148
pT_TAG_140	AATF	AATF	Q9NY61	17q12	T366-p	27136800	human	63.13	AATF-Che1	FTVYRNRtLQkWHDK	1	1			FMAKRFADFTVYRNRtLQKWHDKTKLASGKL	TTCATGGCGAAACGTTTCGCGGACTTCACCGTTTACCGTAACCGTtagCTGCAGAAATGGCACGACAAAACCAAACTGGCGTCTGGTAAACTG	TTATAATCATCCTCCCCGGC	GGTACCAAG	AAGCTT	CGAGCACACATCCTATTTGG	TTATAATCATCCTCCCCGGCGGTACCAAGTTCATGGCGAAACGTTTCGCGGACTTCACCGTTTACCGTAACCGTtagCTGCAGAAATGGCACGACAAAACCAAACTGGCGTCTGGTAAACTGAAGCTTCGAGCACACATCCTATTTGG	148
pT_TAG_141	AATF	AATF	Q9NY61	17q12	T410-p	23078109	human	63.13		kERLLRRtQtKRSVY			1		QIDHILMDKERLLRRtQTKRSVYRVLGKPEP	CAGATCGACCACATCCTGATGGACAAAGAACGTCTGCTGCGTCGTtagCAGACCAAACGTTCTGTTTACCGTGTTCTGGGTAAACCGGAACCG	TTATAATCATCCTCCCCGGC	GGTACCAAG	AAGCTT	CGAGCACACATCCTATTTGG	TTATAATCATCCTCCCCGGCGGTACCAAGCAGATCGACCACATCCTGATGGACAAAGAACGTCTGCTGCGTCGTtagCAGACCAAACGTTCTGTTTACCGTGTTCTGGGTAAACCGGAACCGAAGCTTCGAGCACACATCCTATTTGG	148
pT_TAG_142	AATF	AATF	Q9NY61	17q12	T412-p	23078112	human	63.13		RLLRRtQtKRSVYRV			1		DHILMDKERLLRRTQtKRSVYRVLGKPEPAA	GACCACATCCTGATGGACAAAGAACGTCTGCTGCGTCGTACCCAGtagAAACGTTCTGTTTACCGTGTTCTGGGTAAACCGGAACCGGCGGCG	TTATAATCATCCTCCCCGGC	GGTACCAAG	AAGCTT	CGAGCACACATCCTATTTGG	TTATAATCATCCTCCCCGGCGGTACCAAGGACCACATCCTGATGGACAAAGAACGTCTGCTGCGTCGTACCCAGtagAAACGTTCTGTTTACCGTGTTCTGGGTAAACCGGAACCGGCGGCGAAGCTTCGAGCACACATCCTATTTGG	148
pT_TAG_143	AATF	AATF	Q9NY61	17q12	T67-p	18006266	human	63.13		AsAsLLDtDkRYCGK		3			VVGSIRKLASASLLDtDKRYCGKTTSRKAWN	GTTGTTGGTTCTATCCGTAAACTGGCGTCTGCGTCTCTGCTGGACtagGACAAACGTTACTGCGGTAAAACCACCTCTCGTAAAGCGTGGAAC	TTATAATCATCCTCCCCGGC	GGTACCAAG	AAGCTT	CGAGCACACATCCTATTTGG	TTATAATCATCCTCCCCGGCGGTACCAAGGTTGTTGGTTCTATCCGTAAACTGGCGTCTGCGTCTCTGCTGGACtagGACAAACGTTACTGCGGTAAAACCACCTCTCGTAAAGCGTGGAACAAGCTTCGAGCACACATCCTATTTGG	148
pT_TAG_144	AATK	Lmr1	Q6ZMQ8	17q25.3	T1344-p	23121726	human	144.57		FTVsPAPtsRFSITH			1		PTPAPFSRFTVSPAPtSRFSITHVSDSDAES	CCGACCCCGGCGCCGTTCTCTCGTTTCACCGTTTCTCCGGCGCCGtagTCTCGTTTCTCTATCACCCACGTTTCTGACTCTGACGCGGAATCT	TTATAATCATCCTCCCCGGC	GGTACCAAG	AAGCTT	CGAGCACACATCCTATTTGG	TTATAATCATCCTCCCCGGCGGTACCAAGCCGACCCCGGCGCCGTTCTCTCGTTTCACCGTTTCTCCGGCGCCGtagTCTCGTTTCTCTATCACCCACGTTTCTGACTCTGACGCGGAATCTAAGCTTCGAGCACACATCCTATTTGG	148
pT_TAG_145	AATK	Lmr1	Q6ZMQ8	17q25.3	T286-p	25298569	human	144.57	Pkinase_Tyr	YREDyFVtADQLWVP			1		DYGLAHCKYREDYFVtADQLWVPLRWIAPEL	GACTACGGTCTGGCGCACTGCAAATACCGTGAAGACTACTTCGTTtagGCGGACCAGCTGTGGGTTCCGCTGCGTTGGATCGCGCCGGAACTG	TTATAATCATCCTCCCCGGC	GGTACCAAG	AAGCTT	CGAGCACACATCCTATTTGG	TTATAATCATCCTCCCCGGCGGTACCAAGGACTACGGTCTGGCGCACTGCAAATACCGTGAAGACTACTTCGTTtagGCGGACCAGCTGTGGGTTCCGCTGCGTTGGATCGCGCCGGAACTGAAGCTTCGAGCACACATCCTATTTGG	148
pT_TAG_146	AATK	Lmr1	Q6ZMQ8	17q25.3	T941-p	7321670	human	144.57		ALDSGYDtENYEsPE		1			GPSGGQPRALDSGYDtENYESPEFVLKEAQE	GGTCCGTCTGGTGGTCAGCCGCGTGCGCTGGACTCTGGTTACGACtagGAAAACTACGAATCTCCGGAATTCGTTCTGAAAGAAGCGCAGGAA	TTATAATCATCCTCCCCGGC	GGTACCAAG	AAGCTT	CGAGCACACATCCTATTTGG	TTATAATCATCCTCCCCGGCGGTACCAAGGGTCCGTCTGGTGGTCAGCCGCGTGCGCTGGACTCTGGTTACGACtagGAAAACTACGAATCTCCGGAATTCGTTCTGAAAGAAGCGCAGGAAAAGCTTCGAGCACACATCCTATTTGG	148
pT_TAG_147	ABAT	ABAT	P80404	16p13.2	T286-p	23078115	human	56.44	Aminotran_3	KYRKKKKtVAGIIVE			1		EEVEDLIVKYRKKKKtVAGIIVEPIQSEGGD	GAAGAAGTTGAAGACCTGATCGTTAAATACCGTAAAAAAAAAAAAtagGTTGCGGGTATCATCGTTGAACCGATCCAGTCTGAAGGTGGTGAC	TTATAATCATCCTCCCCGGC	GGTACCAAG	AAGCTT	CGAGCACACATCCTATTTGG	TTATAATCATCCTCCCCGGCGGTACCAAGGAAGAAGTTGAAGACCTGATCGTTAAATACCGTAAAAAAAAAAAAtagGTTGCGGGTATCATCGTTGAACCGATCCAGTCTGAAGGTGGTGACAAGCTTCGAGCACACATCCTATTTGG	148
pT_TAG_148	ABCA1	ABCA1	O95477	9q31.1	T1242-p	452017	human	254.3		SSYGISEttLEEIFL	1				DRLSDLGISSYGISEtTLEEIFLKVAEESGV	GACCGTCTGTCTGACCTGGGTATCTCTTCTTACGGTATCTCTGAAtagACCCTGGAAGAAATCTTCCTGAAAGTTGCGGAAGAATCTGGTGTT	TTATAATCATCCTCCCCGGC	GGTACCAAG	AAGCTT	CGAGCACACATCCTATTTGG	TTATAATCATCCTCCCCGGCGGTACCAAGGACCGTCTGTCTGACCTGGGTATCTCTTCTTACGGTATCTCTGAAtagACCCTGGAAGAAATCTTCCTGAAAGTTGCGGAAGAATCTGGTGTTAAGCTTCGAGCACACATCCTATTTGG	148
pT_TAG_149	ABCA1	ABCA1	O95477	9q31.1	T1243-p	452018	human	254.3		SYGISEttLEEIFLK	1				RLSDLGISSYGISETtLEEIFLKVAEESGVD	CGTCTGTCTGACCTGGGTATCTCTTCTTACGGTATCTCTGAAACCtagCTGGAAGAAATCTTCCTGAAAGTTGCGGAAGAATCTGGTGTTGAC	TTATAATCATCCTCCCCGGC	GGTACCAAG	AAGCTT	CGAGCACACATCCTATTTGG	TTATAATCATCCTCCCCGGCGGTACCAAGCGTCTGTCTGACCTGGGTATCTCTTCTTACGGTATCTCTGAAACCtagCTGGAAGAAATCTTCCTGAAAGTTGCGGAAGAATCTGGTGTTGACAAGCTTCGAGCACACATCCTATTTGG	148
pT_TAG_150	ABCA1	ABCA1 iso100	O95477_VAR_11555T	9q31.1	T1555-p	11079844	human	254.29	ABC2_membrane_3	SQEVNDAtKQMKKHL			1		SNTQALPPSQEVNDAtKQMKKHLKLAKDSSA	TCTAACACCCAGGCGCTGCCGCCGTCTCAGGAAGTTAACGACGCGtagAAACAGATGAAAAAACACCTGAAACTGGCGAAAGACTCTTCTGCG	TTATAATCATCCTCCCCGGC	GGTACCAAG	AAGCTT	CGAGCACACATCCTATTTGG	TTATAATCATCCTCCCCGGCGGTACCAAGTCTAACACCCAGGCGCTGCCGCCGTCTCAGGAAGTTAACGACGCGtagAAACAGATGAAAAAACACCTGAAACTGGCGAAAGACTCTTCTGCGAAGCTTCGAGCACACATCCTATTTGG	148
pT_TAG_151	ABCA1	ABCA1	O95477	9q31.1	T1582-p	56568013	human	254.3	ABC2_membrane_3	NSLGRFMtGLDtKNN		1			DSSADRFLNSLGRFMtGLDTKNNVKVWFNNK	GACTCTTCTGCGGACCGTTTCCTGAACTCTCTGGGTCGTTTCATGtagGGTCTGGACACCAAAAACAACGTTAAAGTTTGGTTCAACAACAAA	TTATAATCATCCTCCCCGGC	GGTACCAAG	AAGCTT	CGAGCACACATCCTATTTGG	TTATAATCATCCTCCCCGGCGGTACCAAGGACTCTTCTGCGGACCGTTTCCTGAACTCTCTGGGTCGTTTCATGtagGGTCTGGACACCAAAAACAACGTTAAAGTTTGGTTCAACAACAAAAAGCTTCGAGCACACATCCTATTTGG	148
pT_TAG_152	ABCA1	ABCA1	O95477	9q31.1	T1586-p	56568017	human	254.3	ABC2_membrane_3	RFMtGLDtKNNVKVW		1			DRFLNSLGRFMTGLDtKNNVKVWFNNKGWHA	GACCGTTTCCTGAACTCTCTGGGTCGTTTCATGACCGGTCTGGACtagAAAAACAACGTTAAAGTTTGGTTCAACAACAAAGGTTGGCACGCG	TTATAATCATCCTCCCCGGC	GGTACCAAG	AAGCTT	CGAGCACACATCCTATTTGG	TTATAATCATCCTCCCCGGCGGTACCAAGGACCGTTTCCTGAACTCTCTGGGTCGTTTCATGACCGGTCTGGACtagAAAAACAACGTTAAAGTTTGGTTCAACAACAAAGGTTGGCACGCGAAGCTTCGAGCACACATCCTATTTGG	148
pT_TAG_153	ABCA10	ABCA10	Q8WWZ4	17q24.3	T1339-p	23078131	human	175.79	ABC_tran	QLKAPVKtLSEGIKR			1		VEALKLQEQLKAPVKtLSEGIKRKLCFVLSI	GTTGAAGCGCTGAAACTGCAGGAACAGCTGAAAGCGCCGGTTAAAtagCTGTCTGAAGGTATCAAACGTAAACTGTGCTTCGTTCTGTCTATC	TTATAATCATCCTCCCCGGC	GGTACCAAG	AAGCTT	CGAGCACACATCCTATTTGG	TTATAATCATCCTCCCCGGCGGTACCAAGGTTGAAGCGCTGAAACTGCAGGAACAGCTGAAAGCGCCGGTTAAAtagCTGTCTGAAGGTATCAAACGTAAACTGTGCTTCGTTCTGTCTATCAAGCTTCGAGCACACATCCTATTTGG	148
pT_TAG_154	ABCA10	ABCA10	Q8WWZ4	17q24.3	T742-p	11090221	human	175.79		VLCsLPEtRKAVSSA			1		GDESEMEQVLCSLPEtRKAVSSAALWRRQIY	GGTGACGAATCTGAAATGGAACAGGTTCTGTGCTCTCTGCCGGAAtagCGTAAAGCGGTTTCTTCTGCGGCGCTGTGGCGTCGTCAGATCTAC	TTATAATCATCCTCCCCGGC	GGTACCAAG	AAGCTT	CGAGCACACATCCTATTTGG	TTATAATCATCCTCCCCGGCGGTACCAAGGGTGACGAATCTGAAATGGAACAGGTTCTGTGCTCTCTGCCGGAAtagCGTAAAGCGGTTTCTTCTGCGGCGCTGTGGCGTCGTCAGATCTACAAGCTTCGAGCACACATCCTATTTGG	148
pT_TAG_155	ABCA10	ABCA10	Q8WWZ4	17q24.3	T761-p	23078133	human	175.79		RQIyAVAtLRFLKLR			1		VSSAALWRRQIYAVAtLRFLKLRRERRALLC	GTTTCTTCTGCGGCGCTGTGGCGTCGTCAGATCTACGCGGTTGCGtagCTGCGTTTCCTGAAACTGCGTCGTGAACGTCGTGCGCTGCTGTGC	TTATAATCATCCTCCCCGGC	GGTACCAAG	AAGCTT	CGAGCACACATCCTATTTGG	TTATAATCATCCTCCCCGGCGGTACCAAGGTTTCTTCTGCGGCGCTGTGGCGTCGTCAGATCTACGCGGTTGCGtagCTGCGTTTCCTGAAACTGCGTCGTGAACGTCGTGCGCTGCTGTGCAAGCTTCGAGCACACATCCTATTTGG	148
pT_TAG_156	ABCA10	ABCA10	Q8WWZ4	17q24.3	T887-p	5400926	human	175.79	ABC2_membrane_3	RFSVACNtKKLNCFP			1		VSGDQKDYRFSVACNtKKLNCFPVLMGIVSN	GTTTCTGGTGACCAGAAAGACTACCGTTTCTCTGTTGCGTGCAACtagAAAAAACTGAACTGCTTCCCGGTTCTGATGGGTATCGTTTCTAAC	TTATAATCATCCTCCCCGGC	GGTACCAAG	AAGCTT	CGAGCACACATCCTATTTGG	TTATAATCATCCTCCCCGGCGGTACCAAGGTTTCTGGTGACCAGAAAGACTACCGTTTCTCTGTTGCGTGCAACtagAAAAAACTGAACTGCTTCCCGGTTCTGATGGGTATCGTTTCTAACAAGCTTCGAGCACACATCCTATTTGG	148
pT_TAG_157	ABCA11P	ABCA11	Q4W5N1	4p16.3	T112-p	36250210	human	17.48	ABC_tran	STSIKMItGCtVPtA		1			LGHNGAGKSTSIKMItGCTVPTAGVVVLQGN	CTGGGTCACAACGGTGCGGGTAAATCTACCTCTATCAAAATGATCtagGGTTGCACCGTTCCGACCGCGGGTGTTGTTGTTCTGCAGGGTAAC	TTATAATCATCCTCCCCGGC	GGTACCAAG	AAGCTT	CGAGCACACATCCTATTTGG	TTATAATCATCCTCCCCGGCGGTACCAAGCTGGGTCACAACGGTGCGGGTAAATCTACCTCTATCAAAATGATCtagGGTTGCACCGTTCCGACCGCGGGTGTTGTTGTTCTGCAGGGTAACAAGCTTCGAGCACACATCCTATTTGG	148
pT_TAG_158	ABCA11P	ABCA11	Q4W5N1	4p16.3	T115-p	36250212	human	17.48	ABC_tran	IKMItGCtVPtAGVV		1			NGAGKSTSIKMITGCtVPTAGVVVLQGNRAS	AACGGTGCGGGTAAATCTACCTCTATCAAAATGATCACCGGTTGCtagGTTCCGACCGCGGGTGTTGTTGTTCTGCAGGGTAACCGTGCGTCT	TTATAATCATCCTCCCCGGC	GGTACCAAG	AAGCTT	CGAGCACACATCCTATTTGG	TTATAATCATCCTCCCCGGCGGTACCAAGAACGGTGCGGGTAAATCTACCTCTATCAAAATGATCACCGGTTGCtagGTTCCGACCGCGGGTGTTGTTGTTCTGCAGGGTAACCGTGCGTCTAAGCTTCGAGCACACATCCTATTTGG	148
pT_TAG_159	ABCA11P	ABCA11	Q4W5N1	4p16.3	T118-p	36250214	human	17.48	ABC_tran	ItGCtVPtAGVVVLQ		1			GKSTSIKMITGCTVPtAGVVVLQGNRASVRQ	GGTAAATCTACCTCTATCAAAATGATCACCGGTTGCACCGTTCCGtagGCGGGTGTTGTTGTTCTGCAGGGTAACCGTGCGTCTGTTCGTCAG	TTATAATCATCCTCCCCGGC	GGTACCAAG	AAGCTT	CGAGCACACATCCTATTTGG	TTATAATCATCCTCCCCGGCGGTACCAAGGGTAAATCTACCTCTATCAAAATGATCACCGGTTGCACCGTTCCGtagGCGGGTGTTGTTGTTCTGCAGGGTAACCGTGCGTCTGTTCGTCAGAAGCTTCGAGCACACATCCTATTTGG	148
pT_TAG_160	ABCA12	ABCA12	Q86UK0	2q35	T1000-p	25279168	human	293.24	ABC2_membrane_3	QTTRSLRtKIWAPGP			1		IRMSLKTAQTTRSLRtKIWAPGPHNSPSHNQ	ATCCGTATGTCTCTGAAAACCGCGCAGACCACCCGTTCTCTGCGTtagAAAATCTGGGCGCCGGGTCCGCACAACTCTCCGTCTCACAACCAG	TTATAATCATCCTCCCCGGC	GGTACCAAG	AAGCTT	CGAGCACACATCCTATTTGG	TTATAATCATCCTCCCCGGCGGTACCAAGATCCGTATGTCTCTGAAAACCGCGCAGACCACCCGTTCTCTGCGTtagAAAATCTGGGCGCCGGGTCCGCACAACTCTCCGTCTCACAACCAGAAGCTTCGAGCACACATCCTATTTGG	148
pT_TAG_161	ABCA12	ABCA12	Q86UK0	2q35	T1680-p	23078163	human	293.24		AMSLEHLtQKKIGNS			1		TKESQKNSAMSLEHLtQKKIGNSNANGISTP	ACCAAAGAATCTCAGAAAAACTCTGCGATGTCTCTGGAACACCTGtagCAGAAAAAAATCGGTAACTCTAACGCGAACGGTATCTCTACCCCG	TTATAATCATCCTCCCCGGC	GGTACCAAG	AAGCTT	CGAGCACACATCCTATTTGG	TTATAATCATCCTCCCCGGCGGTACCAAGACCAAAGAATCTCAGAAAAACTCTGCGATGTCTCTGGAACACCTGtagCAGAAAAAAATCGGTAACTCTAACGCGAACGGTATCTCTACCCCGAAGCTTCGAGCACACATCCTATTTGG	148
pT_TAG_162	ABCA12	ABCA12	Q86UK0	2q35	T2139-p	18908427	human	293.24	ABC2_membrane_3	TLELISEtLKRIFLI		1			SKEKPNDPTLELISEtLKRIFLIFPQFCFGY	TCTAAAGAAAAACCGAACGACCCGACCCTGGAACTGATCTCTGAAtagCTGAAACGTATCTTCCTGATCTTCCCGCAGTTCTGCTTCGGTTAC	TTATAATCATCCTCCCCGGC	GGTACCAAG	AAGCTT	CGAGCACACATCCTATTTGG	TTATAATCATCCTCCCCGGCGGTACCAAGTCTAAAGAAAAACCGAACGACCCGACCCTGGAACTGATCTCTGAAtagCTGAAACGTATCTTCCTGATCTTCCCGCAGTTCTGCTTCGGTTACAAGCTTCGAGCACACATCCTATTTGG	148
pT_TAG_163	ABCA12	ABCA12	Q86UK0	2q35	T2574-p	25279171	human	293.24		KDQKSYEtADTSSQG			1		EEVFINFAKDQKSYEtADTSSQGSTISVDSQ	GAAGAAGTTTTCATCAACTTCGCGAAAGACCAGAAATCTTACGAAtagGCGGACACCTCTTCTCAGGGTTCTACCATCTCTGTTGACTCTCAG	TTATAATCATCCTCCCCGGC	GGTACCAAG	AAGCTT	CGAGCACACATCCTATTTGG	TTATAATCATCCTCCCCGGCGGTACCAAGGAAGAAGTTTTCATCAACTTCGCGAAAGACCAGAAATCTTACGAAtagGCGGACACCTCTTCTCAGGGTTCTACCATCTCTGTTGACTCTCAGAAGCTTCGAGCACACATCCTATTTGG	148
pT_TAG_164	ABCA12	ABCA12	Q86UK0	2q35	T828-p	23078166	human	293.24		IMEKSNVtLRQLAEL			1		PYNPVTKAIMEKSNVtLRQLAELREKSQEWM	CCGTACAACCCGGTTACCAAAGCGATCATGGAAAAATCTAACGTTtagCTGCGTCAGCTGGCGGAACTGCGTGAAAAATCTCAGGAATGGATG	TTATAATCATCCTCCCCGGC	GGTACCAAG	AAGCTT	CGAGCACACATCCTATTTGG	TTATAATCATCCTCCCCGGCGGTACCAAGCCGTACAACCCGGTTACCAAAGCGATCATGGAAAAATCTAACGTTtagCTGCGTCAGCTGGCGGAACTGCGTGAAAAATCTCAGGAATGGATGAAGCTTCGAGCACACATCCTATTTGG	148
pT_TAG_165	ABCA12	ABCA12	Q86UK0	2q35	T935-p	23078169	human	293.24	ABC2_membrane_3	DRIQAAKtIDEMERE			1		NISSCVLYDRIQAAKtIDEMEREAKRLYKSN	AACATCTCTTCTTGCGTTCTGTACGACCGTATCCAGGCGGCGAAAtagATCGACGAAATGGAACGTGAAGCGAAACGTCTGTACAAATCTAAC	TTATAATCATCCTCCCCGGC	GGTACCAAG	AAGCTT	CGAGCACACATCCTATTTGG	TTATAATCATCCTCCCCGGCGGTACCAAGAACATCTCTTCTTGCGTTCTGTACGACCGTATCCAGGCGGCGAAAtagATCGACGAAATGGAACGTGAAGCGAAACGTCTGTACAAATCTAACAAGCTTCGAGCACACATCCTATTTGG	148
pT_TAG_166	ABCA13	ABCA13	Q86UQ4	7p12.3	T1549-p	23078184	human	576.16		NIWLHLItLGKEFQK			1		DEIPNQFQNIWLHLItLGKEFQKLVKGIYFN	GACGAAATCCCGAACCAGTTCCAGAACATCTGGCTGCACCTGATCtagCTGGGTAAAGAATTCCAGAAACTGGTTAAAGGTATCTACTTCAAC	TTATAATCATCCTCCCCGGC	GGTACCAAG	AAGCTT	CGAGCACACATCCTATTTGG	TTATAATCATCCTCCCCGGCGGTACCAAGGACGAAATCCCGAACCAGTTCCAGAACATCTGGCTGCACCTGATCtagCTGGGTAAAGAATTCCAGAAACTGGTTAAAGGTATCTACTTCAACAAGCTTCGAGCACACATCCTATTTGG	148
pT_TAG_167	ABCA13	ABCA13	Q86UQ4	7p12.3	T3057-p	25279183	human	576.16		SSGNPIMtFLsNFtV			1		AKSLEETWSSGNPIMtFLSNFTVTEDVKIKD	GCGAAATCTCTGGAAGAAACCTGGTCTTCTGGTAACCCGATCATGtagTTCCTGTCTAACTTCACCGTTACCGAAGACGTTAAAATCAAAGAC	TTATAATCATCCTCCCCGGC	GGTACCAAG	AAGCTT	CGAGCACACATCCTATTTGG	TTATAATCATCCTCCCCGGCGGTACCAAGGCGAAATCTCTGGAAGAAACCTGGTCTTCTGGTAACCCGATCATGtagTTCCTGTCTAACTTCACCGTTACCGAAGACGTTAAAATCAAAGACAAGCTTCGAGCACACATCCTATTTGG	148
pT_TAG_168	ABCA13	ABCA13	Q86UQ4	7p12.3	T3063-p	25279199	human	576.16		MtFLsNFtVTEDVKI			1		TWSSGNPIMTFLSNFtVTEDVKIKDLMKNIT	ACCTGGTCTTCTGGTAACCCGATCATGACCTTCCTGTCTAACTTCtagGTTACCGAAGACGTTAAAATCAAAGACCTGATGAAAAACATCACC	TTATAATCATCCTCCCCGGC	GGTACCAAG	AAGCTT	CGAGCACACATCCTATTTGG	TTATAATCATCCTCCCCGGCGGTACCAAGACCTGGTCTTCTGGTAACCCGATCATGACCTTCCTGTCTAACTTCtagGTTACCGAAGACGTTAAAATCAAAGACCTGATGAAAAACATCACCAAGCTTCGAGCACACATCCTATTTGG	148
pT_TAG_169	ABCA13	ABCA13	Q86UQ4	7p12.3	T417-p	34350807	human	576.16		DGPKDNHtFPKILQH			1		LLNDSLSADGPKDNHtFPKILQHLWKLQSLL	CTGCTGAACGACTCTCTGTCTGCGGACGGTCCGAAAGACAACCACtagTTCCCGAAAATCCTGCAGCACCTGTGGAAACTGCAGTCTCTGCTG	TTATAATCATCCTCCCCGGC	GGTACCAAG	AAGCTT	CGAGCACACATCCTATTTGG	TTATAATCATCCTCCCCGGCGGTACCAAGCTGCTGAACGACTCTCTGTCTGCGGACGGTCCGAAAGACAACCACtagTTCCCGAAAATCCTGCAGCACCTGTGGAAACTGCAGTCTCTGCTGAAGCTTCGAGCACACATCCTATTTGG	148
pT_TAG_170	ABCA2	ABCA2	Q9BZC7	9q34.3	T1049-p	13830209	human	269.87	ABC_tran	PPTsGsAtIyGHDIR		1			MSILTGLFPPTSGSAtIYGHDIRTEMDEIRK	ATGTCTATCCTGACCGGTCTGTTCCCGCCGACCTCTGGTTCTGCGtagATCTACGGTCACGACATCCGTACCGAAATGGACGAAATCCGTAAA	TTATAATCATCCTCCCCGGC	GGTACCAAG	AAGCTT	CGAGCACACATCCTATTTGG	TTATAATCATCCTCCCCGGCGGTACCAAGATGTCTATCCTGACCGGTCTGTTCCCGCCGACCTCTGGTTCTGCGtagATCTACGGTCACGACATCCGTACCGAAATGGACGAAATCCGTAAAAAGCTTCGAGCACACATCCTATTTGG	148
pT_TAG_171	ABCA2	ABCA2	Q9BZC7	9q34.3	T1057-p	13830212	human	269.87	ABC_tran	IyGHDIRtEMDEIRK		1			PPTSGSATIYGHDIRtEMDEIRKNLGMCPQH	CCGCCGACCTCTGGTTCTGCGACCATCTACGGTCACGACATCCGTtagGAAATGGACGAAATCCGTAAAAACCTGGGTATGTGCCCGCAGCAC	TTATAATCATCCTCCCCGGC	GGTACCAAG	AAGCTT	CGAGCACACATCCTATTTGG	TTATAATCATCCTCCCCGGCGGTACCAAGCCGCCGACCTCTGGTTCTGCGACCATCTACGGTCACGACATCCGTtagGAAATGGACGAAATCCGTAAAAACCTGGGTATGTGCCCGCAGCACAAGCTTCGAGCACACATCCTATTTGG	148
pT_TAG_172	ABCA2	ABCA2	Q9BZC7	9q34.3	T1219-p	50772354	human	269.87		YGDGyRLtLVkRPAE		1			SPLFLKGTYGDGYRLtLVKRPAEPGGPQEPG	TCTCCGCTGTTCCTGAAAGGCACCTACGGTGACGGTTACCGTCTGtagCTGGTTAAACGTCCGGCGGAACCGGGTGGTCCGCAGGAACCGGGT	TTATAATCATCCTCCCCGGC	GGTACCAAG	AAGCTT	CGAGCACACATCCTATTTGG	TTATAATCATCCTCCCCGGCGGTACCAAGTCTCCGCTGTTCCTGAAAGGCACCTACGGTGACGGTTACCGTCTGtagCTGGTTAAACGTCCGGCGGAACCGGGTGGTCCGCAGGAACCGGGTAAGCTTCGAGCACACATCCTATTTGG	148
pT_TAG_173	ABCA2	ABCA2	Q9BZC7	9q34.3	T1531-p	23078202	human	269.87		SPQQLVstFRLPSGV			1		RLRLSPDASPQQLVStFRLPSGVGATCVLKS	CGTCTGCGTCTGTCTCCGGACGCGTCTCCGCAGCAGCTGGTTTCTtagTTCCGTCTGCCGTCTGGTGTTGGTGCGACCTGCGTTCTGAAATCT	TTATAATCATCCTCCCCGGC	GGTACCAAG	AAGCTT	CGAGCACACATCCTATTTGG	TTATAATCATCCTCCCCGGCGGTACCAAGCGTCTGCGTCTGTCTCCGGACGCGTCTCCGCAGCAGCTGGTTTCTtagTTCCGTCTGCCGTCTGGTGTTGGTGCGACCTGCGTTCTGAAATCTAAGCTTCGAGCACACATCCTATTTGG	148
pT_TAG_174	ABCA2	ABCA2	Q9BZC7	9q34.3	T1712-p	31862391	human	269.87	ABC2_membrane_3	sIPASFGtRAPPMVR		1			ITFGNVLKSIPASFGtRAPPMVRKIAVRRAA	ATCACCTTCGGTAACGTTCTGAAATCTATCCCGGCGTCTTTCGGTtagCGTGCGCCGCCGATGGTTCGTAAAATCGCGGTTCGTCGTGCGGCG	TTATAATCATCCTCCCCGGC	GGTACCAAG	AAGCTT	CGAGCACACATCCTATTTGG	TTATAATCATCCTCCCCGGCGGTACCAAGATCACCTTCGGTAACGTTCTGAAATCTATCCCGGCGTCTTTCGGTtagCGTGCGCCGCCGATGGTTCGTAAAATCGCGGTTCGTCGTGCGGCGAAGCTTCGAGCACACATCCTATTTGG	148
pT_TAG_175	ABCA2	ABCA2	Q9BZC7	9q34.3	T2056-p	14702703	human	269.87		MVKIENLtKVYKSRK		1			LRGDADNDMVKIENLtKVYKSRKIGRILAVD	CTGCGTGGTGACGCGGACAACGACATGGTTAAAATCGAAAACCTGtagAAAGTTTACAAATCTCGTAAAATCGGTCGTATCCTGGCGGTTGAC	TTATAATCATCCTCCCCGGC	GGTACCAAG	AAGCTT	CGAGCACACATCCTATTTGG	TTATAATCATCCTCCCCGGCGGTACCAAGCTGCGTGGTGACGCGGACAACGACATGGTTAAAATCGAAAACCTGtagAAAGTTTACAAATCTCGTAAAATCGGTCGTATCCTGGCGGTTGACAAGCTTCGAGCACACATCCTATTTGG	148
pT_TAG_176	ABCA2	ABCA2	Q9BZC7	9q34.3	T2101-p	5040573	human	269.87	ABC_tran	TSTFKMLtGDESTTG			1		LGVNGAGKTSTFKMLtGDESTTGGEAFVNGH	CTGGGTGTTAACGGTGCGGGTAAAACCTCTACCTTCAAAATGCTGtagGGTGACGAATCTACCACCGGTGGTGAAGCGTTCGTTAACGGTCAC	TTATAATCATCCTCCCCGGC	GGTACCAAG	AAGCTT	CGAGCACACATCCTATTTGG	TTATAATCATCCTCCCCGGCGGTACCAAGCTGGGTGTTAACGGTGCGGGTAAAACCTCTACCTTCAAAATGCTGtagGGTGACGAATCTACCACCGGTGGTGAAGCGTTCGTTAACGGTCACAAGCTTCGAGCACACATCCTATTTGG	148
pT_TAG_177	ABCA2	ABCA2	Q9BZC7	9q34.3	T2412-p	3211485	human	269.87		DEPEDLDtEDEGLIs		8			TELRALVADEPEDLDtEDEGLISFEEERAQL	ACCGAACTGCGTGCGCTGGTTGCGGACGAACCGGAAGACCTGGACtagGAAGACGAAGGTCTGATCTCTTTCGAAGAAGAACGTGCGCAGCTG	TTATAATCATCCTCCCCGGC	GGTACCAAG	AAGCTT	CGAGCACACATCCTATTTGG	TTATAATCATCCTCCCCGGCGGTACCAAGACCGAACTGCGTGCGCTGGTTGCGGACGAACCGGAAGACCTGGACtagGAAGACGAAGGTCTGATCTCTTTCGAAGAAGAACGTGCGCAGCTGAAGCTTCGAGCACACATCCTATTTGG	148
pT_TAG_178	ABCA2	ABCA2	Q9BZC7	9q34.3	T251-p	18006269	human	269.87		GELGRILtVPESQKG		1			QLTCTPGSGELGRILtVPESQKGALQGYRDA	CAGCTGACCTGCACCCCGGGTTCTGGTGAACTGGGTCGTATCCTGtagGTTCCGGAATCTCAGAAAGGTGCGCTGCAGGGTTACCGTGACGCG	TTATAATCATCCTCCCCGGC	GGTACCAAG	AAGCTT	CGAGCACACATCCTATTTGG	TTATAATCATCCTCCCCGGCGGTACCAAGCAGCTGACCTGCACCCCGGGTTCTGGTGAACTGGGTCGTATCCTGtagGTTCCGGAATCTCAGAAAGGTGCGCTGCAGGGTTACCGTGACGCGAAGCTTCGAGCACACATCCTATTTGG	148
pT_TAG_179	ABCA2	ABCA2 iso3	Q9BZC7-3	9q34.3	T58-p	23078210	human	269.99		VKEVsFytAAPLTSA			1		RQKKPTISVKEVSFYtAAPLTSAGILPVMQS	CGTCAGAAAAAACCGACCATCTCTGTTAAAGAAGTTTCTTTCTACtagGCGGCGCCGCTGACCTCTGCGGGTATCCTGCCGGTTATGCAGTCT	TTATAATCATCCTCCCCGGC	GGTACCAAG	AAGCTT	CGAGCACACATCCTATTTGG	TTATAATCATCCTCCCCGGCGGTACCAAGCGTCAGAAAAAACCGACCATCTCTGTTAAAGAAGTTTCTTTCTACtagGCGGCGCCGCTGACCTCTGCGGGTATCCTGCCGGTTATGCAGTCTAAGCTTCGAGCACACATCCTATTTGG	148
pT_TAG_180	ABCA3	ABCA3	Q99758	16p13.3	T1214-p	23078217	human	191.36	ABC2_membrane_3; TM	ATAYTRLtIFNILsG			3		MNFFFLGAATAYTRLtIFNILSGIATFLMVT	ATGAACTTCTTCTTCCTGGGTGCGGCGACCGCGTACACCCGTCTGtagATCTTCAACATCCTGTCTGGTATCGCGACCTTCCTGATGGTTACC	TTATAATCATCCTCCCCGGC	GGTACCAAG	AAGCTT	CGAGCACACATCCTATTTGG	TTATAATCATCCTCCCCGGCGGTACCAAGATGAACTTCTTCTTCCTGGGTGCGGCGACCGCGTACACCCGTCTGtagATCTTCAACATCCTGTCTGGTATCGCGACCTTCCTGATGGTTACCAAGCTTCGAGCACACATCCTATTTGG	148
pT_TAG_181	ABCA3	ABCA3	Q99758	16p13.3	T1229-p	23078220	human	191.36	ABC2_membrane_3; TM	IATFLMVtIMRIPAV			1		TIFNILSGIATFLMVtIMRIPAVKLEELSKT	ACCATCTTCAACATCCTGTCTGGTATCGCGACCTTCCTGATGGTTtagATCATGCGTATCCCGGCGGTTAAACTGGAAGAACTGTCTAAAACC	TTATAATCATCCTCCCCGGC	GGTACCAAG	AAGCTT	CGAGCACACATCCTATTTGG	TTATAATCATCCTCCCCGGCGGTACCAAGACCATCTTCAACATCCTGTCTGGTATCGCGACCTTCCTGATGGTTtagATCATGCGTATCCCGGCGGTTAAACTGGAAGAACTGTCTAAAACCAAGCTTCGAGCACACATCCTATTTGG	148
pT_TAG_182	ABCA3	ABCA3	Q99758	16p13.3	T1350-p	10790816	human	191.36		RTLTELytRMPVLPE			1		ILCALRRRRTLTELYtRMPVLPEDQDVADER	ATCCTGTGCGCGCTGCGTCGTCGTCGTACCCTGACCGAACTGTACtagCGTATGCCGGTTCTGCCGGAAGACCAGGACGTTGCGGACGAACGT	TTATAATCATCCTCCCCGGC	GGTACCAAG	AAGCTT	CGAGCACACATCCTATTTGG	TTATAATCATCCTCCCCGGCGGTACCAAGATCCTGTGCGCGCTGCGTCGTCGTCGTACCCTGACCGAACTGTACtagCGTATGCCGGTTCTGCCGGAAGACCAGGACGTTGCGGACGAACGTAAGCTTCGAGCACACATCCTATTTGG	148
pT_TAG_183	ABCA3	ABCA3	Q99758	16p13.3	T1514-p	25279217	human	191.36	ABC_tran	HANKLVRtysGGNKR			1		LRGLLLEPHANKLVRtYSGGNKRKLSTGIAL	CTGCGTGGTCTGCTGCTGGAACCGCACGCGAACAAACTGGTTCGTtagTACTCTGGTGGTAACAAACGTAAACTGTCTACCGGTATCGCGCTG	TTATAATCATCCTCCCCGGC	GGTACCAAG	AAGCTT	CGAGCACACATCCTATTTGG	TTATAATCATCCTCCCCGGCGGTACCAAGCTGCGTGGTCTGCTGCTGGAACCGCACGCGAACAAACTGGTTCGTtagTACTCTGGTGGTAACAAACGTAAACTGTCTACCGGTATCGCGCTGAAGCTTCGAGCACACATCCTATTTGG	148
pT_TAG_184	ABCA3	ABCA3	Q99758	16p13.3	T197-p	23078223	human	191.36	ABC2_membrane_3	NPGPREPtSPDGGEP			1		TSLFPLFPNPGPREPtSPDGGEPGYIREGFL	ACCTCTCTGTTCCCGCTGTTCCCGAACCCGGGTCCGCGTGAACCGtagTCTCCGGACGGTGGTGAACCGGGTTACATCCGTGAAGGTTTCCTG	TTATAATCATCCTCCCCGGC	GGTACCAAG	AAGCTT	CGAGCACACATCCTATTTGG	TTATAATCATCCTCCCCGGCGGTACCAAGACCTCTCTGTTCCCGCTGTTCCCGAACCCGGGTCCGCGTGAACCGtagTCTCCGGACGGTGGTGAACCGGGTTACATCCGTGAAGGTTTCCTGAAGCTTCGAGCACACATCCTATTTGG	148
pT_TAG_185	ABCA3	ABCA3	Q99758	16p13.3	T239-p	23078226	human	191.36	ABC2_membrane_3	RQLFQRLtVtIKRFP			1		EYHADAATRQLFQRLtVTIKRFPYPPFIADP	GAATACCACGCGGACGCGGCGACCCGTCAGCTGTTCCAGCGTCTGtagGTTACCATCAAACGTTTCCCGTACCCGCCGTTCATCGCGGACCCG	TTATAATCATCCTCCCCGGC	GGTACCAAG	AAGCTT	CGAGCACACATCCTATTTGG	TTATAATCATCCTCCCCGGCGGTACCAAGGAATACCACGCGGACGCGGCGACCCGTCAGCTGTTCCAGCGTCTGtagGTTACCATCAAACGTTTCCCGTACCCGCCGTTCATCGCGGACCCGAAGCTTCGAGCACACATCCTATTTGG	148
pT_TAG_186	ABCA3	ABCA3	Q99758	16p13.3	T241-p	23078229	human	191.36	ABC2_membrane_3	LFQRLtVtIKRFPYP			1		HADAATRQLFQRLTVtIKRFPYPPFIADPFL	CACGCGGACGCGGCGACCCGTCAGCTGTTCCAGCGTCTGACCGTTtagATCAAACGTTTCCCGTACCCGCCGTTCATCGCGGACCCGTTCCTG	TTATAATCATCCTCCCCGGC	GGTACCAAG	AAGCTT	CGAGCACACATCCTATTTGG	TTATAATCATCCTCCCCGGCGGTACCAAGCACGCGGACGCGGCGACCCGTCAGCTGTTCCAGCGTCTGACCGTTtagATCAAACGTTTCCCGTACCCGCCGTTCATCGCGGACCCGTTCCTGAAGCTTCGAGCACACATCCTATTTGG	148
pT_TAG_187	ABCA3	ABCA3	Q99758	16p13.3	T385-p	23078232	human	191.36	ABC2_membrane_3; TM	GGFLYFFtYIPYFFV			1		KANMAAAFGGFLYFFtYIPYFFVAPRYNWMT	AAAGCGAACATGGCGGCGGCGTTCGGTGGTTTCCTGTACTTCTTCtagTACATCCCGTACTTCTTCGTTGCGCCGCGTTACAACTGGATGACC	TTATAATCATCCTCCCCGGC	GGTACCAAG	AAGCTT	CGAGCACACATCCTATTTGG	TTATAATCATCCTCCCCGGCGGTACCAAGAAAGCGAACATGGCGGCGGCGTTCGGTGGTTTCCTGTACTTCTTCtagTACATCCCGTACTTCTTCGTTGCGCCGCGTTACAACTGGATGACCAAGCTTCGAGCACACATCCTATTTGG	148
pT_TAG_188	ABCA3	ABCA3	Q99758	16p13.3	T575-p	23078235	human	191.36	ABC_tran	NGAGKTTtLSMLTGL			1		QITVLLGHNGAGKTTtLSMLTGLFPPTSGRA	CAGATCACCGTTCTGCTGGGTCACAACGGTGCGGGTAAAACCACCtagCTGTCTATGCTGACCGGTCTGTTCCCGCCGACCTCTGGTCGTGCG	TTATAATCATCCTCCCCGGC	GGTACCAAG	AAGCTT	CGAGCACACATCCTATTTGG	TTATAATCATCCTCCCCGGCGGTACCAAGCAGATCACCGTTCTGCTGGGTCACAACGGTGCGGGTAAAACCACCtagCTGTCTATGCTGACCGGTCTGTTCCCGCCGACCTCTGGTCGTGCGAAGCTTCGAGCACACATCCTATTTGG	148
pT_TAG_189	ABCA3	ABCA3	Q99758	16p13.3	T586-p	23078238	human	191.36	ABC_tran	LTGLFPPtSGRAYIS			1		GKTTTLSMLTGLFPPtSGRAYISGYEISQDM	GGTAAAACCACCACCCTGTCTATGCTGACCGGTCTGTTCCCGCCGtagTCTGGTCGTGCGTACATCTCTGGTTACGAAATCTCTCAGGACATG	TTATAATCATCCTCCCCGGC	GGTACCAAG	AAGCTT	CGAGCACACATCCTATTTGG	TTATAATCATCCTCCCCGGCGGTACCAAGGGTAAAACCACCACCCTGTCTATGCTGACCGGTCTGTTCCCGCCGtagTCTGGTCGTGCGTACATCTCTGGTTACGAAATCTCTCAGGACATGAAGCTTCGAGCACACATCCTATTTGG	148
pT_TAG_190	ABCA4	ABCA4	P78363	1p22.1	T1313-p	20940700	human	255.94		PREKAGQtPQDsNVC	1				NPRHPCLGPREKAGQtPQDSNVCSPGAPAAH	AACCCGCGTCACCCGTGCCTGGGTCCGCGTGAAAAAGCGGGTCAGtagCCGCAGGACTCTAACGTTTGCTCTCCGGGTGCGCCGGCGGCGCAC	TTATAATCATCCTCCCCGGC	GGTACCAAG	AAGCTT	CGAGCACACATCCTATTTGG	TTATAATCATCCTCCCCGGCGGTACCAAGAACCCGCGTCACCCGTGCCTGGGTCCGCGTGAAAAAGCGGGTCAGtagCCGCAGGACTCTAACGTTTGCTCTCCGGGTGCGCCGGCGGCGCACAAGCTTCGAGCACACATCCTATTTGG	148
pT_TAG_191	ABCA4	ABCA4	P78363	1p22.1	T138-p	25279223	human	255.94		ILsQFMDtLRTHPER			1		GRIWTELHILSQFMDtLRTHPERIAGRGIRI	GGTCGTATCTGGACCGAACTGCACATCCTGTCTCAGTTCATGGACtagCTGCGTACCCACCCGGAACGTATCGCGGGTCGTGGTATCCGTATC	TTATAATCATCCTCCCCGGC	GGTACCAAG	AAGCTT	CGAGCACACATCCTATTTGG	TTATAATCATCCTCCCCGGCGGTACCAAGGGTCGTATCTGGACCGAACTGCACATCCTGTCTCAGTTCATGGACtagCTGCGTACCCACCCGGAACGTATCGCGGGTCGTGGTATCCGTATCAAGCTTCGAGCACACATCCTATTTGG	148
pT_TAG_192	ABCA4	ABCA4	P78363	1p22.1	T1595-p	23078253	human	255.94	ABC2_membrane_3	NVSGGPItREASKEI			1		LSDLGRIMNVSGGPItREASKEIPDFLKHLE	CTGTCTGACCTGGGTCGTATCATGAACGTTTCTGGTGGTCCGATCtagCGTGAAGCGTCTAAAGAAATCCCGGACTTCCTGAAACACCTGGAA	TTATAATCATCCTCCCCGGC	GGTACCAAG	AAGCTT	CGAGCACACATCCTATTTGG	TTATAATCATCCTCCCCGGCGGTACCAAGCTGTCTGACCTGGGTCGTATCATGAACGTTTCTGGTGGTCCGATCtagCGTGAAGCGTCTAAAGAAATCCCGGACTTCCTGAAACACCTGGAAAAGCTTCGAGCACACATCCTATTTGG	148
pT_TAG_193	ABCA4	ABCA4	P78363	1p22.1	T1930-p	11165603	human	255.94		EERQRIItGGNKTDI			1		VDEDDDVAEERQRIItGGNKTDILRLHELTK	GTTGACGAAGACGACGACGTTGCGGAAGAACGTCAGCGTATCATCtagGGTGGTAACAAAACCGACATCCTGCGTCTGCACGAACTGACCAAA	TTATAATCATCCTCCCCGGC	GGTACCAAG	AAGCTT	CGAGCACACATCCTATTTGG	TTATAATCATCCTCCCCGGCGGTACCAAGGTTGACGAAGACGACGACGTTGCGGAAGAACGTCAGCGTATCATCtagGGTGGTAACAAAACCGACATCCTGCGTCTGCACGAACTGACCAAAAAGCTTCGAGCACACATCCTATTTGG	148
pT_TAG_194	ABCA4	ABCA4	P78363	1p22.1	T2061-p	29652495	human	255.94	ABC_tran	SIKsLGLtVyADCLA		1			EIEKVANWSIKSLGLtVYADCLAGTYSGGNK	GAAATCGAAAAAGTTGCGAACTGGTCTATCAAATCTCTGGGTCTGtagGTTTACGCGGACTGCCTGGCGGGCACCTACTCTGGTGGTAACAAA	TTATAATCATCCTCCCCGGC	GGTACCAAG	AAGCTT	CGAGCACACATCCTATTTGG	TTATAATCATCCTCCCCGGCGGTACCAAGGAAATCGAAAAAGTTGCGAACTGGTCTATCAAATCTCTGGGTCTGtagGTTTACGCGGACTGCCTGGCGGGCACCTACTCTGGTGGTAACAAAAAGCTTCGAGCACACATCCTATTTGG	148
pT_TAG_195	ABCA4	ABCA4	P78363	1p22.1	T901-p	20940701	human	255.94		LEKTEPLtEETEDPE	1				CSTREERALEKTEPLtEETEDPEHPEGIHDS	TGCTCTACCCGTGAAGAACGTGCGCTGGAAAAAACCGAACCGCTGtagGAAGAAACCGAAGACCCGGAACACCCGGAAGGTATCCACGACTCT	TTATAATCATCCTCCCCGGC	GGTACCAAG	AAGCTT	CGAGCACACATCCTATTTGG	TTATAATCATCCTCCCCGGCGGTACCAAGTGCTCTACCCGTGAAGAACGTGCGCTGGAAAAAACCGAACCGCTGtagGAAGAAACCGAAGACCCGGAACACCCGGAAGGTATCCACGACTCTAAGCTTCGAGCACACATCCTATTTGG	148
pT_TAG_196	ABCA5	ABCA5	Q8WWZ7	17q24.3	T642-p	22833003	human	186.51	ABC_tran	ILLLDEPtAGMDPCs			2		IAVLGNPKILLLDEPtAGMDPCSRHIVWNLL	ATCGCGGTTCTGGGTAACCCGAAAATCCTGCTGCTGGACGAACCGtagGCGGGTATGGACCCGTGCTCTCGTCACATCGTTTGGAACCTGCTG	TTATAATCATCCTCCCCGGC	GGTACCAAG	AAGCTT	CGAGCACACATCCTATTTGG	TTATAATCATCCTCCCCGGCGGTACCAAGATCGCGGTTCTGGGTAACCCGAAAATCCTGCTGCTGGACGAACCGtagGCGGGTATGGACCCGTGCTCTCGTCACATCGTTTGGAACCTGCTGAAGCTTCGAGCACACATCCTATTTGG	148
pT_TAG_197	ABCA5	ABCA5	Q8WWZ7	17q24.3	T854-p	54208817	human	186.51	ABC2_membrane_3	IAKFHFFtLKREsKS		1			LWKQQMYTIAKFHFFtLKRESKSVRSVLLLL	CTGTGGAAACAGCAGATGTACACCATCGCGAAATTCCACTTCTTCtagCTGAAACGTGAATCTAAATCTGTTCGTTCTGTTCTGCTGCTGCTG	TTATAATCATCCTCCCCGGC	GGTACCAAG	AAGCTT	CGAGCACACATCCTATTTGG	TTATAATCATCCTCCCCGGCGGTACCAAGCTGTGGAAACAGCAGATGTACACCATCGCGAAATTCCACTTCTTCtagCTGAAACGTGAATCTAAATCTGTTCGTTCTGTTCTGCTGCTGCTGAAGCTTCGAGCACACATCCTATTTGG	148
pT_TAG_198	ABCA6	ABCA6	Q8N139	17q24.2-q24.3	T1337-p	56663309	human	184.29	ABC_tran	IRMISGItKPtAGEV		1			NGAGKSSSIRMISGItKPTAGEVELKGCSSV	AACGGTGCGGGTAAATCTTCTTCTATCCGTATGATCTCTGGTATCtagAAACCGACCGCGGGTGAAGTTGAACTGAAAGGTTGCTCTTCTGTT	TTATAATCATCCTCCCCGGC	GGTACCAAG	AAGCTT	CGAGCACACATCCTATTTGG	TTATAATCATCCTCCCCGGCGGTACCAAGAACGGTGCGGGTAAATCTTCTTCTATCCGTATGATCTCTGGTATCtagAAACCGACCGCGGGTGAAGTTGAACTGAAAGGTTGCTCTTCTGTTAAGCTTCGAGCACACATCCTATTTGG	148
pT_TAG_199	ABCA6	ABCA6	Q8N139	17q24.2-q24.3	T1340-p	56663313	human	184.29	ABC_tran	ISGItKPtAGEVELK		1			GKSSSIRMISGITKPtAGEVELKGCSSVLGH	GGTAAATCTTCTTCTATCCGTATGATCTCTGGTATCACCAAACCGtagGCGGGTGAAGTTGAACTGAAAGGTTGCTCTTCTGTTCTGGGTCAC	TTATAATCATCCTCCCCGGC	GGTACCAAG	AAGCTT	CGAGCACACATCCTATTTGG	TTATAATCATCCTCCCCGGCGGTACCAAGGGTAAATCTTCTTCTATCCGTATGATCTCTGGTATCACCAAACCGtagGCGGGTGAAGTTGAACTGAAAGGTTGCTCTTCTGTTCTGGGTCACAAGCTTCGAGCACACATCCTATTTGG	148
pT_TAG_200	ABCA7	ABCA7	Q8IZY2	19p13.3	T1405-p	23078284	human	234.35		LVRQGLKtKKWVNEV			1		FLVKTYPRLVRQGLKtKKWVNEVRYGGFSLG	TTCCTGGTTAAAACCTACCCGCGTCTGGTTCGTCAGGGTCTGAAAtagAAAAAATGGGTTAACGAAGTTCGTTACGGTGGTTTCTCTCTGGGT	TTATAATCATCCTCCCCGGC	GGTACCAAG	AAGCTT	CGAGCACACATCCTATTTGG	TTATAATCATCCTCCCCGGCGGTACCAAGTTCCTGGTTAAAACCTACCCGCGTCTGGTTCGTCAGGGTCTGAAAtagAAAAAATGGGTTAACGAAGTTCGTTACGGTGGTTTCTCTCTGGGTAAGCTTCGAGCACACATCCTATTTGG	148
pT_TAG_201	ABCA7	ABCA7	Q8IZY2	19p13.3	T1748-p	25279246	human	234.35	TM; ABC2_membrane_3	GPLFLLFtLLLQHRS			1		NLLAMVIQGPLFLLFtLLLQHRSQLLPQPRV	AACCTGCTGGCGATGGTTATCCAGGGTCCGCTGTTCCTGCTGTTCtagCTGCTGCTGCAGCACCGTTCTCAGCTGCTGCCGCAGCCGCGTGTT	TTATAATCATCCTCCCCGGC	GGTACCAAG	AAGCTT	CGAGCACACATCCTATTTGG	TTATAATCATCCTCCCCGGCGGTACCAAGAACCTGCTGGCGATGGTTATCCAGGGTCCGCTGTTCCTGCTGTTCtagCTGCTGCTGCAGCACCGTTCTCAGCTGCTGCCGCAGCCGCGTGTTAAGCTTCGAGCACACATCCTATTTGG	148
pT_TAG_202	ABCA7	ABCA7	Q8IZY2	19p13.3	T1844-p	34605840	human	234.35	ABC_tran	FRMVTGDtLASRGEA			1		NGAGKTSTFRMVTGDtLASRGEAVLAGHSVA	AACGGTGCGGGTAAAACCTCTACCTTCCGTATGGTTACCGGTGACtagCTGGCGTCTCGTGGTGAAGCGGTTCTGGCGGGTCACTCTGTTGCG	TTATAATCATCCTCCCCGGC	GGTACCAAG	AAGCTT	CGAGCACACATCCTATTTGG	TTATAATCATCCTCCCCGGCGGTACCAAGAACGGTGCGGGTAAAACCTCTACCTTCCGTATGGTTACCGGTGACtagCTGGCGTCTCGTGGTGAAGCGGTTCTGGCGGGTCACTCTGTTGCGAAGCTTCGAGCACACATCCTATTTGG	148
pT_TAG_203	ABCA8	ABCA8	O94911	17q24.2	T1359-p	25279250	human	179.25	ABC_tran	GDAEVAItRLVDALK			1		AAVKGLRKGDAEVAItRLVDALKLQDQLKSP	GCGGCGGTTAAAGGTCTGCGTAAAGGTGACGCGGAAGTTGCGATCtagCGTCTGGTTGACGCGCTGAAACTGCAGGACCAGCTGAAATCTCCG	TTATAATCATCCTCCCCGGC	GGTACCAAG	AAGCTT	CGAGCACACATCCTATTTGG	TTATAATCATCCTCCCCGGCGGTACCAAGGCGGCGGTTAAAGGTCTGCGTAAAGGTGACGCGGAAGTTGCGATCtagCGTCTGGTTGACGCGCTGAAACTGCAGGACCAGCTGAAATCTCCGAAGCTTCGAGCACACATCCTATTTGG	148
pT_TAG_204	ABCA8	ABCA8	O94911	17q24.2	T256-p	18006275	human	179.25	ABC2_membrane_3	kRMKALMtMMGLRDS		1	1		SVNVTRERKRMKALMtMMGLRDSAFWLSWGL	TCTGTTAACGTTACCCGTGAACGTAAACGTATGAAAGCGCTGATGtagATGATGGGTCTGCGTGACTCTGCGTTCTGGCTGTCTTGGGGTCTG	TTATAATCATCCTCCCCGGC	GGTACCAAG	AAGCTT	CGAGCACACATCCTATTTGG	TTATAATCATCCTCCCCGGCGGTACCAAGTCTGTTAACGTTACCCGTGAACGTAAACGTATGAAAGCGCTGATGtagATGATGGGTCTGCGTGACTCTGCGTTCTGGCTGTCTTGGGGTCTGAAGCTTCGAGCACACATCCTATTTGG	148
pT_TAG_205	ABCA9	ABCA9	Q8IUA7	17q24.2	T1420-p	23078292	human	184.36	ABC_tran	QLKAPVKtLSEGIKR			1		VDALKLQDQLKAPVKtLSEGIKRKLCFVLSI	GTTGACGCGCTGAAACTGCAGGACCAGCTGAAAGCGCCGGTTAAAtagCTGTCTGAAGGTATCAAACGTAAACTGTGCTTCGTTCTGTCTATC	TTATAATCATCCTCCCCGGC	GGTACCAAG	AAGCTT	CGAGCACACATCCTATTTGG	TTATAATCATCCTCCCCGGCGGTACCAAGGTTGACGCGCTGAAACTGCAGGACCAGCTGAAAGCGCCGGTTAAAtagCTGTCTGAAGGTATCAAACGTAAACTGTGCTTCGTTCTGTCTATCAAGCTTCGAGCACACATCCTATTTGG	148
pT_TAG_206	ABCA9	ABCA9	Q8IUA7	17q24.2	T835-p	23078295	human	184.36		SFHETRKtIsGVALW			1		VELEQVLSSFHETRKtISGVALWRQQVCAIA	GTTGAACTGGAACAGGTTCTGTCTTCTTTCCACGAAACCCGTAAAtagATCTCTGGTGTTGCGCTGTGGCGTCAGCAGGTTTGCGCGATCGCG	TTATAATCATCCTCCCCGGC	GGTACCAAG	AAGCTT	CGAGCACACATCCTATTTGG	TTATAATCATCCTCCCCGGCGGTACCAAGGTTGAACTGGAACAGGTTCTGTCTTCTTTCCACGAAACCCGTAAAtagATCTCTGGTGTTGCGCTGTGGCGTCAGCAGGTTTGCGCGATCGCGAAGCTTCGAGCACACATCCTATTTGG	148
pT_TAG_207	ABCB1	ABCB1	P08183	7q21.12	T1015-p	5831385	human	141.48		IIMIIEKtPLIDSYS			1		KAKISAAHIIMIIEKtPLIDSYSTEGLMPNT	AAAGCGAAAATCTCTGCGGCGCACATCATCATGATCATCGAAAAAtagCCGCTGATCGACTCTTACTCTACCGAAGGTCTGATGCCGAACACC	TTATAATCATCCTCCCCGGC	GGTACCAAG	AAGCTT	CGAGCACACATCCTATTTGG	TTATAATCATCCTCCCCGGCGGTACCAAGAAAGCGAAAATCTCTGCGGCGCACATCATCATGATCATCGAAAAAtagCCGCTGATCGACTCTTACTCTACCGAAGGTCTGATGCCGAACACCAAGCTTCGAGCACACATCCTATTTGG	148
pT_TAG_208	ABCB1	ABCB1	P08183	7q21.12	T1023-p	5831391	human	141.48		PLIDSYStEGLMPNt			1		IIMIIEKTPLIDSYStEGLMPNTLEGNVTFG	ATCATCATGATCATCGAAAAAACCCCGCTGATCGACTCTTACTCTtagGAAGGTCTGATGCCGAACACCCTGGAAGGTAACGTTACCTTCGGT	TTATAATCATCCTCCCCGGC	GGTACCAAG	AAGCTT	CGAGCACACATCCTATTTGG	TTATAATCATCCTCCCCGGCGGTACCAAGATCATCATGATCATCGAAAAAACCCCGCTGATCGACTCTTACTCTtagGAAGGTCTGATGCCGAACACCCTGGAAGGTAACGTTACCTTCGGTAAGCTTCGAGCACACATCCTATTTGG	148
pT_TAG_209	ABCB1	ABCB1	P08183	7q21.12	T1030-p	5831397	human	141.48		tEGLMPNtLEGNVTF			1		TPLIDSYSTEGLMPNtLEGNVTFGEVVFNYP	ACCCCGCTGATCGACTCTTACTCTACCGAAGGTCTGATGCCGAACtagCTGGAAGGTAACGTTACCTTCGGTGAAGTTGTTTTCAACTACCCG	TTATAATCATCCTCCCCGGC	GGTACCAAG	AAGCTT	CGAGCACACATCCTATTTGG	TTATAATCATCCTCCCCGGCGGTACCAAGACCCCGCTGATCGACTCTTACTCTACCGAAGGTCTGATGCCGAACtagCTGGAAGGTAACGTTACCTTCGGTGAAGTTGTTTTCAACTACCCGAAGCTTCGAGCACACATCCTATTTGG	148
pT_TAG_210	ABCB1	ABCB1	P08183	7q21.12	T263-p	23078303	human	141.48	ABC_membrane	EVLAAIRtVIAFGGQ			4		AKAGAVAEEVLAAIRtVIAFGGQKKELERYN	GCGAAAGCGGGTGCGGTTGCGGAAGAAGTTCTGGCGGCGATCCGTtagGTTATCGCGTTCGGTGGTCAGAAAAAAGAACTGGAACGTTACAAC	TTATAATCATCCTCCCCGGC	GGTACCAAG	AAGCTT	CGAGCACACATCCTATTTGG	TTATAATCATCCTCCCCGGCGGTACCAAGGCGAAAGCGGGTGCGGTTGCGGAAGAAGTTCTGGCGGCGATCCGTtagGTTATCGCGTTCGGTGGTCAGAAAAAAGAACTGGAACGTTACAACAAGCTTCGAGCACACATCCTATTTGG	148
pT_TAG_211	ABCB1	ABCB1	P08183	7q21.12	T422-p	23078306	human	141.48	ABC_tran	LKVQSGQtVALVGNS			1		VKILKGLNLKVQSGQtVALVGNSGCGKSTTV	GTTAAAATCCTGAAAGGTCTGAACCTGAAAGTTCAGTCTGGTCAGtagGTTGCGCTGGTTGGTAACTCTGGTTGCGGTAAATCTACCACCGTT	TTATAATCATCCTCCCCGGC	GGTACCAAG	AAGCTT	CGAGCACACATCCTATTTGG	TTATAATCATCCTCCCCGGCGGTACCAAGGTTAAAATCCTGAAAGGTCTGAACCTGAAAGTTCAGTCTGGTCAGtagGTTGCGCTGGTTGGTAACTCTGGTTGCGGTAAATCTACCACCGTTAAGCTTCGAGCACACATCCTATTTGG	148
pT_TAG_212	ABCB1	ABCB1	P08183	7q21.12	T496-p	25279253	human	141.48	ABC_tran	RYGRENVtMDEIEKA			1		ATTIAENIRYGRENVtMDEIEKAVKEANAYD	GCGACCACCATCGCGGAAAACATCCGTTACGGTCGTGAAAACGTTtagATGGACGAAATCGAAAAAGCGGTTAAAGAAGCGAACGCGTACGAC	TTATAATCATCCTCCCCGGC	GGTACCAAG	AAGCTT	CGAGCACACATCCTATTTGG	TTATAATCATCCTCCCCGGCGGTACCAAGGCGACCACCATCGCGGAAAACATCCGTTACGGTCGTGAAAACGTTtagATGGACGAAATCGAAAAAGCGGTTAAAGAAGCGAACGCGTACGACAAGCTTCGAGCACACATCCTATTTGG	148
pT_TAG_213	ABCB1	ABCB1	P08183	7q21.12	T522-p	23078309	human	141.48	ABC_tran	kLPHkFDtLVGERGA			1		ANAYDFIMKLPHKFDtLVGERGAQLSGGQKQ	GCGAACGCGTACGACTTCATCATGAAACTGCCGCACAAATTCGACtagCTGGTTGGTGAACGTGGTGCGCAGCTGTCTGGTGGTCAGAAACAG	TTATAATCATCCTCCCCGGC	GGTACCAAG	AAGCTT	CGAGCACACATCCTATTTGG	TTATAATCATCCTCCCCGGCGGTACCAAGGCGAACGCGTACGACTTCATCATGAAACTGCCGCACAAATTCGACtagCTGGTTGGTGAACGTGGTGCGCAGCTGTCTGGTGGTCAGAAACAGAAGCTTCGAGCACACATCCTATTTGG	148
pT_TAG_214	ABCB1	ABCB1	P08183	7q21.12	T684-p	23078312	human	141.48		AQDRKLstKEALDES			1		RRSVRGSQAQDRKLStKEALDESIPPVSFWR	CGTCGTTCTGTTCGTGGTTCTCAGGCGCAGGACCGTAAACTGTCTtagAAAGAAGCGCTGGACGAATCTATCCCGCCGGTTTCTTTCTGGCGT	TTATAATCATCCTCCCCGGC	GGTACCAAG	AAGCTT	CGAGCACACATCCTATTTGG	TTATAATCATCCTCCCCGGCGGTACCAAGCGTCGTTCTGTTCGTGGTTCTCAGGCGCAGGACCGTAAACTGTCTtagAAAGAAGCGCTGGACGAATCTATCCCGCCGGTTTCTTTCTGGCGTAAGCTTCGAGCACACATCCTATTTGG	148
pT_TAG_215	ABCB10	ABCB10	Q9NRK6	1q42.13	T212-p	23078318	human	79.15	ABC_membrane	VDysDNLtRLCLGLS			1		DVIYTNPTVDYSDNLtRLCLGLSAVFLCGAA	GACGTTATCTACACCAACCCGACCGTTGACTACTCTGACAACCTGtagCGTCTGTGCCTGGGTCTGTCTGCGGTTTTCCTGTGCGGTGCGGCG	TTATAATCATCCTCCCCGGC	GGTACCAAG	AAGCTT	CGAGCACACATCCTATTTGG	TTATAATCATCCTCCCCGGCGGTACCAAGGACGTTATCTACACCAACCCGACCGTTGACTACTCTGACAACCTGtagCGTCTGTGCCTGGGTCTGTCTGCGGTTTTCCTGTGCGGTGCGGCGAAGCTTCGAGCACACATCCTATTTGG	148
pT_TAG_216	ABCB10	ABCB10	Q9NRK6	1q42.13	T363-p	31825144	human	79.15	ABC_membrane	ERIGNVRtVRAFGkE		1			AQATQLAEERIGNVRtVRAFGKEMTEIEKYA	GCGCAGGCGACCCAGCTGGCGGAAGAACGTATCGGTAACGTTCGTtagGTTCGTGCGTTCGGTAAAGAAATGACCGAAATCGAAAAATACGCG	TTATAATCATCCTCCCCGGC	GGTACCAAG	AAGCTT	CGAGCACACATCCTATTTGG	TTATAATCATCCTCCCCGGCGGTACCAAGGCGCAGGCGACCCAGCTGGCGGAAGAACGTATCGGTAACGTTCGTtagGTTCGTGCGTTCGGTAAAGAAATGACCGAAATCGAAAAATACGCGAAGCTTCGAGCACACATCCTATTTGG	148
pT_TAG_217	ABCB11	ABCB11	O95342	2q31.1	T586-p	34503547	human	146.41	ABC_tran	ILLLDMAtsALDNEs		1			RALIRNPKILLLDMAtSALDNESEAMVQEVL	CGTGCGCTGATCCGTAACCCGAAAATCCTGCTGCTGGACATGGCGtagTCTGCGCTGGACAACGAATCTGAAGCGATGGTTCAGGAAGTTCTG	TTATAATCATCCTCCCCGGC	GGTACCAAG	AAGCTT	CGAGCACACATCCTATTTGG	TTATAATCATCCTCCCCGGCGGTACCAAGCGTGCGCTGATCCGTAACCCGAAAATCCTGCTGCTGGACATGGCGtagTCTGCGCTGGACAACGAATCTGAAGCGATGGTTCAGGAAGTTCTGAAGCTTCGAGCACACATCCTATTTGG	148
pT_TAG_218	ABCB11	ABCB11	O95342	2q31.1	T858-p	34353144	human	146.41	ABC_membrane	RNSPGALttRLATDA			1		DIAWFDDLRNSPGALtTRLATDASQVQGAAG	GACATCGCGTGGTTCGACGACCTGCGTAACTCTCCGGGTGCGCTGtagACCCGTCTGGCGACCGACGCGTCTCAGGTTCAGGGTGCGGCGGGT	TTATAATCATCCTCCCCGGC	GGTACCAAG	AAGCTT	CGAGCACACATCCTATTTGG	TTATAATCATCCTCCCCGGCGGTACCAAGGACATCGCGTGGTTCGACGACCTGCGTAACTCTCCGGGTGCGCTGtagACCCGTCTGGCGACCGACGCGTCTCAGGTTCAGGGTGCGGCGGGTAAGCTTCGAGCACACATCCTATTTGG	148
pT_TAG_219	ABCB11	ABCB11	O95342	2q31.1	T859-p	34353147	human	146.41	ABC_membrane	NSPGALttRLATDAS			1		IAWFDDLRNSPGALTtRLATDASQVQGAAGS	ATCGCGTGGTTCGACGACCTGCGTAACTCTCCGGGTGCGCTGACCtagCGTCTGGCGACCGACGCGTCTCAGGTTCAGGGTGCGGCGGGTTCT	TTATAATCATCCTCCCCGGC	GGTACCAAG	AAGCTT	CGAGCACACATCCTATTTGG	TTATAATCATCCTCCCCGGCGGTACCAAGATCGCGTGGTTCGACGACCTGCGTAACTCTCCGGGTGCGCTGACCtagCGTCTGGCGACCGACGCGTCTCAGGTTCAGGGTGCGGCGGGTTCTAAGCTTCGAGCACACATCCTATTTGG	148
pT_TAG_220	ABCB4	ABCB4	P21439	7q21.12	T424-p	23078327	human	141.52	ABC_tran	LKVQSGQtVALVGSS			1		VKILKGLNLKVQSGQtVALVGSSGCGKSTTV	GTTAAAATCCTGAAAGGTCTGAACCTGAAAGTTCAGTCTGGTCAGtagGTTGCGCTGGTTGGTTCTTCTGGTTGCGGTAAATCTACCACCGTT	TTATAATCATCCTCCCCGGC	GGTACCAAG	AAGCTT	CGAGCACACATCCTATTTGG	TTATAATCATCCTCCCCGGCGGTACCAAGGTTAAAATCCTGAAAGGTCTGAACCTGAAAGTTCAGTCTGGTCAGtagGTTGCGCTGGTTGGTTCTTCTGGTTGCGGTAAATCTACCACCGTTAAGCTTCGAGCACACATCCTATTTGG	148
pT_TAG_221	ABCB4	ABCB4	P21439	7q21.12	T524-p	23078330	human	141.52	ABC_tran	KLPQKFDtLVGERGA			1		ANAYEFIMKLPQKFDtLVGERGAQLSGGQKQ	GCGAACGCGTACGAATTCATCATGAAACTGCCGCAGAAATTCGACtagCTGGTTGGTGAACGTGGTGCGCAGCTGTCTGGTGGTCAGAAACAG	TTATAATCATCCTCCCCGGC	GGTACCAAG	AAGCTT	CGAGCACACATCCTATTTGG	TTATAATCATCCTCCCCGGCGGTACCAAGGCGAACGCGTACGAATTCATCATGAAACTGCCGCAGAAATTCGACtagCTGGTTGGTGAACGTGGTGCGCAGCTGTCTGGTGGTCAGAAACAGAAGCTTCGAGCACACATCCTATTTGG	148
pT_TAG_222	ABCB5	ABCB5	Q2M3G0	7p21.1	T1236-p	50772374	human	138.64		GKIKEQGtHQELLRN		1			DLIVVLHNGKIKEQGtHQELLRNRDIYFKLV	GACCTGATCGTTGTTCTGCACAACGGTAAAATCAAAGAACAGGGTtagCACCAGGAACTGCTGCGTAACCGTGACATCTACTTCAAACTGGTT	TTATAATCATCCTCCCCGGC	GGTACCAAG	AAGCTT	CGAGCACACATCCTATTTGG	TTATAATCATCCTCCCCGGCGGTACCAAGGACCTGATCGTTGTTCTGCACAACGGTAAAATCAAAGAACAGGGTtagCACCAGGAACTGCTGCGTAACCGTGACATCTACTTCAAACTGGTTAAGCTTCGAGCACACATCCTATTTGG	148
pT_TAG_223	ABCB5	ABCB5	Q2M3G0	7p21.1	T477-p	34368994	human	138.64	TM; ABC_tran	EPVLFGTtIsNNIKY			1		DHIGVVSQEPVLFGTtISNNIKYGRDDVTDE	GACCACATCGGTGTTGTTTCTCAGGAACCGGTTCTGTTCGGCACCtagATCTCTAACAACATCAAATACGGTCGTGACGACGTTACCGACGAA	TTATAATCATCCTCCCCGGC	GGTACCAAG	AAGCTT	CGAGCACACATCCTATTTGG	TTATAATCATCCTCCCCGGCGGTACCAAGGACCACATCGGTGTTGTTTCTCAGGAACCGGTTCTGTTCGGCACCtagATCTCTAACAACATCAAATACGGTCGTGACGACGTTACCGACGAAAAGCTTCGAGCACACATCCTATTTGG	148
pT_TAG_224	ABCB6	ABCB6	Q9NP58	2q35	T444-p	7989930	human	93.89	ABC_membrane	KFRRAMNtQENAtRA			3		IVVTEWRTKFRRAMNtQENATRARAVDSLLN	ATCGTTGTTACCGAATGGCGTACCAAATTCCGTCGTGCGATGAACtagCAGGAAAACGCGACCCGTGCGCGTGCGGTTGACTCTCTGCTGAAC	TTATAATCATCCTCCCCGGC	GGTACCAAG	AAGCTT	CGAGCACACATCCTATTTGG	TTATAATCATCCTCCCCGGCGGTACCAAGATCGTTGTTACCGAATGGCGTACCAAATTCCGTCGTGCGATGAACtagCAGGAAAACGCGACCCGTGCGCGTGCGGTTGACTCTCTGCTGAACAAGCTTCGAGCACACATCCTATTTGG	148
pT_TAG_225	ABCB6	ABCB6	Q9NP58	2q35	T449-p	7989926	human	93.89	ABC_membrane	MNtQENAtRARAVDs			2		WRTKFRRAMNTQENAtRARAVDSLLNFETVK	TGGCGTACCAAATTCCGTCGTGCGATGAACACCCAGGAAAACGCGtagCGTGCGCGTGCGGTTGACTCTCTGCTGAACTTCGAAACCGTTAAA	TTATAATCATCCTCCCCGGC	GGTACCAAG	AAGCTT	CGAGCACACATCCTATTTGG	TTATAATCATCCTCCCCGGCGGTACCAAGTGGCGTACCAAATTCCGTCGTGCGATGAACACCCAGGAAAACGCGtagCGTGCGCGTGCGGTTGACTCTCTGCTGAACTTCGAAACCGTTAAAAAGCTTCGAGCACACATCCTATTTGG	148
pT_TAG_226	ABCB7	ABCB7	O75027	Xq13.3	T257-p	34371767	human	82.64	ABC_membrane	SkAIDRGtRGIsFVL		1	1		LSRQTGALSKAIDRGtRGISFVLSALVFNLL	CTGTCTCGTCAGACCGGTGCGCTGTCTAAAGCGATCGACCGTGGTtagCGTGGTATCTCTTTCGTTCTGTCTGCGCTGGTTTTCAACCTGCTG	TTATAATCATCCTCCCCGGC	GGTACCAAG	AAGCTT	CGAGCACACATCCTATTTGG	TTATAATCATCCTCCCCGGCGGTACCAAGCTGTCTCGTCAGACCGGTGCGCTGTCTAAAGCGATCGACCGTGGTtagCGTGGTATCTCTTTCGTTCTGTCTGCGCTGGTTTTCAACCTGCTGAAGCTTCGAGCACACATCCTATTTGG	148
pT_TAG_227	ABCB7	ABCB7	O75027	Xq13.3	T371-p	5501676	human	82.64	ABC_membrane	ETASLKstSTLAMLN			1		YDGFLKTYETASLKStSTLAMLNFGQSAIFS	TACGACGGTTTCCTGAAAACCTACGAAACCGCGTCTCTGAAATCTtagTCTACCCTGGCGATGCTGAACTTCGGTCAGTCTGCGATCTTCTCT	TTATAATCATCCTCCCCGGC	GGTACCAAG	AAGCTT	CGAGCACACATCCTATTTGG	TTATAATCATCCTCCCCGGCGGTACCAAGTACGACGGTTTCCTGAAAACCTACGAAACCGCGTCTCTGAAATCTtagTCTACCCTGGCGATGCTGAACTTCGGTCAGTCTGCGATCTTCTCTAAGCTTCGAGCACACATCCTATTTGG	148
pT_TAG_228	ABCB7	ABCB7	O75027	Xq13.3	T446-p	23078336	human	82.64		IDMNTLFtLLKVDTQ		1	1		YRETRQALIDMNTLFtLLKVDTQIKDKVMAS	TACCGTGAAACCCGTCAGGCGCTGATCGACATGAACACCCTGTTCtagCTGCTGAAAGTTGACACCCAGATCAAAGACAAAGTTATGGCGTCT	TTATAATCATCCTCCCCGGC	GGTACCAAG	AAGCTT	CGAGCACACATCCTATTTGG	TTATAATCATCCTCCCCGGCGGTACCAAGTACCGTGAAACCCGTCAGGCGCTGATCGACATGAACACCCTGTTCtagCTGCTGAAAGTTGACACCCAGATCAAAGACAAAGTTATGGCGTCTAAGCTTCGAGCACACATCCTATTTGG	148
pT_TAG_229	ABCB7	ABCB7	O75027	Xq13.3	T600-p	55368557	human	82.64	ABC_tran	RMPHGYDtQVGERGL		1			AGLHDAILRMPHGYDtQVGERGLKLSGGEKQ	GCGGGTCTGCACGACGCGATCCTGCGTATGCCGCACGGTTACGACtagCAGGTTGGTGAACGTGGTCTGAAACTGTCTGGTGGTGAAAAACAG	TTATAATCATCCTCCCCGGC	GGTACCAAG	AAGCTT	CGAGCACACATCCTATTTGG	TTATAATCATCCTCCCCGGCGGTACCAAGGCGGGTCTGCACGACGCGATCCTGCGTATGCCGCACGGTTACGACtagCAGGTTGGTGAACGTGGTCTGAAACTGTCTGGTGGTGAAAAACAGAAGCTTCGAGCACACATCCTATTTGG	148
pT_TAG_230	ABCB8	ABCB8	Q9NUT2	7q36.1	T257-p	34349883	human	79.99	ABC_membrane	QLVSRLTtDVQEFkS			1		FFDANKTGQLVSRLTtDVQEFKSSFKLVISQ	TTCTTCGACGCGAACAAAACCGGTCAGCTGGTTTCTCGTCTGACCtagGACGTTCAGGAATTCAAATCTTCTTTCAAACTGGTTATCTCTCAG	TTATAATCATCCTCCCCGGC	GGTACCAAG	AAGCTT	CGAGCACACATCCTATTTGG	TTATAATCATCCTCCCCGGCGGTACCAAGTTCTTCGACGCGAACAAAACCGGTCAGCTGGTTTCTCGTCTGACCtagGACGTTCAGGAATTCAAATCTTCTTTCAAACTGGTTATCTCTCAGAAGCTTCGAGCACACATCCTATTTGG	148
pT_TAG_231	ABCB8	ABCB8	Q9NUT2	7q36.1	T295-p	22833009	human	79.99	ABC_membrane	SMLSTRLtLLLMVAT			2		VAGCLVSLSMLSTRLtLLLMVATPALMGVGT	GTTGCGGGTTGCCTGGTTTCTCTGTCTATGCTGTCTACCCGTCTGtagCTGCTGCTGATGGTTGCGACCCCGGCGCTGATGGGTGTTGGCACC	TTATAATCATCCTCCCCGGC	GGTACCAAG	AAGCTT	CGAGCACACATCCTATTTGG	TTATAATCATCCTCCCCGGCGGTACCAAGGTTGCGGGTTGCCTGGTTTCTCTGTCTATGCTGTCTACCCGTCTGtagCTGCTGCTGATGGTTGCGACCCCGGCGCTGATGGGTGTTGGCACCAAGCTTCGAGCACACATCCTATTTGG	148
pT_TAG_232	ABCB8	ABCB8	Q9NUT2	7q36.1	T310-p	23078348	human	79.99	TM; ABC_membrane	PALMGVGtLMGsGLR			1		TLLLMVATPALMGVGtLMGSGLRKLSRQCQE	ACCCTGCTGCTGATGGTTGCGACCCCGGCGCTGATGGGTGTTGGTtagCTGATGGGTTCTGGTCTGCGTAAACTGTCTCGTCAGTGCCAGGAA	TTATAATCATCCTCCCCGGC	GGTACCAAG	AAGCTT	CGAGCACACATCCTATTTGG	TTATAATCATCCTCCCCGGCGGTACCAAGACCCTGCTGCTGATGGTTGCGACCCCGGCGCTGATGGGTGTTGGTtagCTGATGGGTTCTGGTCTGCGTAAACTGTCTCGTCAGTGCCAGGAAAAGCTTCGAGCACACATCCTATTTGG	148
pT_TAG_233	ABCB8	ABCB8	Q9NUT2	7q36.1	T540-p	50772382	human	79.99	ABC_tran	LDGRDLRtLDPsWLR		2			DPTAGVVMLDGRDLRtLDPSWLRGQVVGFIS	GACCCGACCGCGGGTGTTGTTATGCTGGACGGTCGTGACCTGCGTtagCTGGACCCGTCTTGGCTGCGTGGTCAGGTTGTTGGTTTCATCTCT	TTATAATCATCCTCCCCGGC	GGTACCAAG	AAGCTT	CGAGCACACATCCTATTTGG	TTATAATCATCCTCCCCGGCGGTACCAAGGACCCGACCGCGGGTGTTGTTATGCTGGACGGTCGTGACCTGCGTtagCTGGACCCGTCTTGGCTGCGTGGTCAGGTTGTTGGTTTCATCTCTAAGCTTCGAGCACACATCCTATTTGG	148
pT_TAG_234	ABCC1	ABCC1	P33527	16p13.11	T249-p	25592000	human	171.59		WSLNkEDtSEQVVPV	1				QPLEGSDLWSLNKEDtSEQVVPVLVKNWKKE	CAGCCGCTGGAAGGTTCTGACCTGTGGTCTCTGAACAAAGAAGACtagTCTGAACAGGTTGTTCCGGTTCTGGTTAAAAACTGGAAAAAAGAA	TTATAATCATCCTCCCCGGC	GGTACCAAG	AAGCTT	CGAGCACACATCCTATTTGG	TTATAATCATCCTCCCCGGCGGTACCAAGCAGCCGCTGGAAGGTTCTGACCTGTGGTCTCTGAACAAAGAAGACtagTCTGAACAGGTTGTTCCGGTTCTGGTTAAAAACTGGAAAAAAGAAAAGCTTCGAGCACACATCCTATTTGG	148
pT_TAG_235	ABCC1	ABCC1	P33527	16p13.11	T872-p	55371946	human	171.59		FLRTYAstEQEQDAE		1			ARDGAFAEFLRTYAStEQEQDAEENGVTGVS	GCGCGTGACGGTGCGTTCGCGGAATTCCTGCGTACCTACGCGTCTtagGAACAGGAACAGGACGCGGAAGAAAACGGTGTTACCGGTGTTTCT	TTATAATCATCCTCCCCGGC	GGTACCAAG	AAGCTT	CGAGCACACATCCTATTTGG	TTATAATCATCCTCCCCGGCGGTACCAAGGCGCGTGACGGTGCGTTCGCGGAATTCCTGCGTACCTACGCGTCTtagGAACAGGAACAGGACGCGGAAGAAAACGGTGTTACCGGTGTTTCTAAGCTTCGAGCACACATCCTATTTGG	148
pT_TAG_236	ABCC1	ABCC1	P33527	16p13.11	T931-p	11091047	human	171.59		IsRHHNstAELQkAE		1	3		SSSSYSGDISRHHNStAELQKAEAKKEETWK	TCTTCTTCTTCTTACTCTGGTGACATCTCTCGTCACCACAACTCTtagGCGGAACTGCAGAAAGCGGAAGCGAAAAAAGAAGAAACCTGGAAA	TTATAATCATCCTCCCCGGC	GGTACCAAG	AAGCTT	CGAGCACACATCCTATTTGG	TTATAATCATCCTCCCCGGCGGTACCAAGTCTTCTTCTTCTTACTCTGGTGACATCTCTCGTCACCACAACTCTtagGCGGAACTGCAGAAAGCGGAAGCGAAAAAAGAAGAAACCTGGAAAAAGCTTCGAGCACACATCCTATTTGG	148
pT_TAG_237	ABCC10	ABCC10	Q5T3U5	6p21.1	T1442-p	15493985	human	161.63		TIAHRLNtILNSDRV			1		RFANKTVLTIAHRLNtILNSDRVLVLQAGRV	CGTTTCGCGAACAAAACCGTTCTGACCATCGCGCACCGTCTGAACtagATCCTGAACTCTGACCGTGTTCTGGTTCTGCAGGCGGGTCGTGTT	TTATAATCATCCTCCCCGGC	GGTACCAAG	AAGCTT	CGAGCACACATCCTATTTGG	TTATAATCATCCTCCCCGGCGGTACCAAGCGTTTCGCGAACAAAACCGTTCTGACCATCGCGCACCGTCTGAACtagATCCTGAACTCTGACCGTGTTCTGGTTCTGCAGGCGGGTCGTGTTAAGCTTCGAGCACACATCCTATTTGG	148
pT_TAG_238	ABCC10	ABCC10	Q5T3U5	6p21.1	T463-p	4170121	human	161.63	ABC_membrane	DARVkLVtELLsGIR		1			NQEMLQHKDARVKLVtELLSGIRVIKFCGWE	AACCAGGAAATGCTGCAGCACAAAGACGCGCGTGTTAAACTGGTTtagGAACTGCTGTCTGGTATCCGTGTTATCAAATTCTGCGGTTGGGAA	TTATAATCATCCTCCCCGGC	GGTACCAAG	AAGCTT	CGAGCACACATCCTATTTGG	TTATAATCATCCTCCCCGGCGGTACCAAGAACCAGGAAATGCTGCAGCACAAAGACGCGCGTGTTAAACTGGTTtagGAACTGCTGTCTGGTATCCGTGTTATCAAATTCTGCGGTTGGGAAAAGCTTCGAGCACACATCCTATTTGG	148
pT_TAG_239	ABCC10	ABCC10	Q5T3U5	6p21.1	T670-p	25279298	human	161.63	ABC_tran	skGFGLAtQEPWIQF			1		GHVAVRGLSKGFGLAtQEPWIQFATIRDNIL	GGTCACGTTGCGGTTCGTGGTCTGTCTAAAGGTTTCGGTCTGGCGtagCAGGAACCGTGGATCCAGTTCGCGACCATCCGTGACAACATCCTG	TTATAATCATCCTCCCCGGC	GGTACCAAG	AAGCTT	CGAGCACACATCCTATTTGG	TTATAATCATCCTCCCCGGCGGTACCAAGGGTCACGTTGCGGTTCGTGGTCTGTCTAAAGGTTTCGGTCTGGCGtagCAGGAACCGTGGATCCAGTTCGCGACCATCCGTGACAACATCCTGAAGCTTCGAGCACACATCCTATTTGG	148
pT_TAG_240	ABCC10	ABCC10	Q5T3U5	6p21.1	T679-p	25279301	human	161.63	ABC_tran	EPWIQFAtIRDNILF			1		KGFGLATQEPWIQFAtIRDNILFGKTFDAQL	AAAGGTTTCGGTCTGGCGACCCAGGAACCGTGGATCCAGTTCGCGtagATCCGTGACAACATCCTGTTCGGTAAAACCTTCGACGCGCAGCTG	TTATAATCATCCTCCCCGGC	GGTACCAAG	AAGCTT	CGAGCACACATCCTATTTGG	TTATAATCATCCTCCCCGGCGGTACCAAGAAAGGTTTCGGTCTGGCGACCCAGGAACCGTGGATCCAGTTCGCGtagATCCGTGACAACATCCTGTTCGGTAAAACCTTCGACGCGCAGCTGAAGCTTCGAGCACACATCCTATTTGG	148
pT_TAG_241	ABCC11	ABCC11	Q96J66	16q12.1	T1177-p	5954587	human	154.3	ABC_tran	VVGIVGRtGsGKSSL			1		NLTIRGHEVVGIVGRtGSGKSSLGMALFRLV	AACCTGACCATCCGTGGTCACGAAGTTGTTGGTATCGTTGGTCGTtagGGTTCTGGTAAATCTTCTCTGGGTATGGCGCTGTTCCGTCTGGTT	TTATAATCATCCTCCCCGGC	GGTACCAAG	AAGCTT	CGAGCACACATCCTATTTGG	TTATAATCATCCTCCCCGGCGGTACCAAGAACCTGACCATCCGTGGTCACGAAGTTGTTGGTATCGTTGGTCGTtagGGTTCTGGTAAATCTTCTCTGGGTATGGCGCTGTTCCGTCTGGTTAAGCTTCGAGCACACATCCTATTTGG	148
pT_TAG_242	ABCC11	ABCC11	Q96J66	16q12.1	T1254-p	5197328	human	154.3	ABC_tran	IWDALERtFLtKAIs			1		FDRHTDQQIWDALERtFLTKAISKFPKKLHT	TTCGACCGTCACACCGACCAGCAGATCTGGGACGCGCTGGAACGTtagTTCCTGACCAAAGCGATCTCTAAATTCCCGAAAAAACTGCACACC	TTATAATCATCCTCCCCGGC	GGTACCAAG	AAGCTT	CGAGCACACATCCTATTTGG	TTATAATCATCCTCCCCGGCGGTACCAAGTTCGACCGTCACACCGACCAGCAGATCTGGGACGCGCTGGAACGTtagTTCCTGACCAAAGCGATCTCTAAATTCCCGAAAAAACTGCACACCAAGCTTCGAGCACACATCCTATTTGG	148
pT_TAG_243	ABCC11	ABCC11	Q96J66	16q12.1	T1257-p	5197332	human	154.3	ABC_tran	ALERtFLtKAIsKFP			1		HTDQQIWDALERTFLtKAISKFPKKLHTDVV	CACACCGACCAGCAGATCTGGGACGCGCTGGAACGTACCTTCCTGtagAAAGCGATCTCTAAATTCCCGAAAAAACTGCACACCGACGTTGTT	TTATAATCATCCTCCCCGGC	GGTACCAAG	AAGCTT	CGAGCACACATCCTATTTGG	TTATAATCATCCTCCCCGGCGGTACCAAGCACACCGACCAGCAGATCTGGGACGCGCTGGAACGTACCTTCCTGtagAAAGCGATCTCTAAATTCCCGAAAAAACTGCACACCGACGTTGTTAAGCTTCGAGCACACATCCTATTTGG	148
pT_TAG_244	ABCC11	ABCC11	Q96J66	16q12.1	T356-p	25279306	human	154.3	ABC_membrane	IKLIKMytWEKPFAK			1		VTSEVLTCIKLIKMYtWEKPFAKIIEDLRRK	GTTACCTCTGAAGTTCTGACCTGCATCAAACTGATCAAAATGTACtagTGGGAAAAACCGTTCGCGAAAATCATCGAAGACCTGCGTCGTAAA	TTATAATCATCCTCCCCGGC	GGTACCAAG	AAGCTT	CGAGCACACATCCTATTTGG	TTATAATCATCCTCCCCGGCGGTACCAAGGTTACCTCTGAAGTTCTGACCTGCATCAAACTGATCAAAATGTACtagTGGGAAAAACCGTTCGCGAAAATCATCGAAGACCTGCGTCGTAAAAAGCTTCGAGCACACATCCTATTTGG	148
pT_TAG_245	ABCC11	ABCC11	Q96J66	16q12.1	T413-p	23078358	human	154.3	ABC_membrane	TSLKLKLtASMAFSM			1		TAVWVLIHTSLKLKLtASMAFSMLASLNLLR	ACCGCGGTTTGGGTTCTGATCCACACCTCTCTGAAACTGAAACTGtagGCGTCTATGGCGTTCTCTATGCTGGCGTCTCTGAACCTGCTGCGT	TTATAATCATCCTCCCCGGC	GGTACCAAG	AAGCTT	CGAGCACACATCCTATTTGG	TTATAATCATCCTCCCCGGCGGTACCAAGACCGCGGTTTGGGTTCTGATCCACACCTCTCTGAAACTGAAACTGtagGCGTCTATGGCGTTCTCTATGCTGGCGTCTCTGAACCTGCTGCGTAAGCTTCGAGCACACATCCTATTTGG	148
pT_TAG_246	ABCC12	ABCC12	Q96J65	16q12.1	T121-p	34354586	human	152.3		VVWKFQRtRVLMDIV			1		PEKASLSHVVWKFQRtRVLMDIVANILCIIM	CCGGAAAAAGCGTCTCTGTCTCACGTTGTTTGGAAATTCCAGCGTtagCGTGTTCTGATGGACATCGTTGCGAACATCCTGTGCATCATCATG	TTATAATCATCCTCCCCGGC	GGTACCAAG	AAGCTT	CGAGCACACATCCTATTTGG	TTATAATCATCCTCCCCGGCGGTACCAAGCCGGAAAAAGCGTCTCTGTCTCACGTTGTTTGGAAATTCCAGCGTtagCGTGTTCTGATGGACATCGTTGCGAACATCCTGTGCATCATCATGAAGCTTCGAGCACACATCCTATTTGG	148
pT_TAG_247	ABCC12	ABCC12	Q96J65	16q12.1	T324-p	25279312	human	152.3	ABC_membrane	WEKSFTNtIQDIRRR			1		IRLIKMYAWEKSFTNtIQDIRRRERKLLEKA	ATCCGTCTGATCAAAATGTACGCGTGGGAAAAATCTTTCACCAACtagATCCAGGACATCCGTCGTCGTGAACGTAAACTGCTGGAAAAAGCG	TTATAATCATCCTCCCCGGC	GGTACCAAG	AAGCTT	CGAGCACACATCCTATTTGG	TTATAATCATCCTCCCCGGCGGTACCAAGATCCGTCTGATCAAAATGTACGCGTGGGAAAAATCTTTCACCAACtagATCCAGGACATCCGTCGTCGTGAACGTAAACTGCTGGAAAAAGCGAAGCTTCGAGCACACATCCTATTTGG	148
pT_TAG_248	ABCC12	ABCC12	Q96J65	16q12.1	T542-p	23078366	human	152.3	ABC_tran	GVVAVNGtLAYVSQQ			1		LGQMQLQKGVVAVNGtLAYVSQQAWIFHGNV	CTGGGTCAGATGCAGCTGCAGAAAGGTGTTGTTGCGGTTAACGGTtagCTGGCGTACGTTTCTCAGCAGGCGTGGATCTTCCACGGTAACGTT	TTATAATCATCCTCCCCGGC	GGTACCAAG	AAGCTT	CGAGCACACATCCTATTTGG	TTATAATCATCCTCCCCGGCGGTACCAAGCTGGGTCAGATGCAGCTGCAGAAAGGTGTTGTTGCGGTTAACGGTtagCTGGCGTACGTTTCTCAGCAGGCGTGGATCTTCCACGGTAACGTTAAGCTTCGAGCACACATCCTATTTGG	148
pT_TAG_249	ABCC12	ABCC12	Q96J65	16q12.1	T905-p	34355996	human	152.3	ABC_membrane	sFFDTTPtGRLMNRF			1		DKILKSPMSFFDTTPtGRLMNRFSKDMDELD	GACAAAATCCTGAAATCTCCGATGTCTTTCTTCGACACCACCCCGtagGGTCGTCTGATGAACCGTTTCTCTAAAGACATGGACGAACTGGAC	TTATAATCATCCTCCCCGGC	GGTACCAAG	AAGCTT	CGAGCACACATCCTATTTGG	TTATAATCATCCTCCCCGGCGGTACCAAGGACAAAATCCTGAAATCTCCGATGTCTTTCTTCGACACCACCCCGtagGGTCGTCTGATGAACCGTTTCTCTAAAGACATGGACGAACTGGACAAGCTTCGAGCACACATCCTATTTGG	148
pT_TAG_250	ABCC2	ABCC2	Q92887	10q24.2	T237-p	23078372	human	174.21		DEEMKTktLVSKFET			1		TLEDVWEVDEEMKTKtLVSKFETHMKRELQK	ACCCTGGAAGACGTTTGGGAAGTTGACGAAGAAATGAAAACCAAAtagCTGGTTTCTAAATTCGAAACCCACATGAAACGTGAACTGCAGAAA	TTATAATCATCCTCCCCGGC	GGTACCAAG	AAGCTT	CGAGCACACATCCTATTTGG	TTATAATCATCCTCCCCGGCGGTACCAAGACCCTGGAAGACGTTTGGGAAGTTGACGAAGAAATGAAAACCAAAtagCTGGTTTCTAAATTCGAAACCCACATGAAACGTGAACTGCAGAAAAAGCTTCGAGCACACATCCTATTTGG	148
pT_TAG_251	ABCC2	ABCC2	Q92887	10q24.2	T723-p	18006290	human	174.21	ABC_tran	KDNILFGtEFNEkRY		1			SWIQNGTIKDNILFGtEFNEKRYQQVLEACA	TCTTGGATCCAGAACGGCACCATCAAAGACAACATCCTGTTCGGTtagGAATTCAACGAAAAACGTTACCAGCAGGTTCTGGAAGCGTGCGCG	TTATAATCATCCTCCCCGGC	GGTACCAAG	AAGCTT	CGAGCACACATCCTATTTGG	TTATAATCATCCTCCCCGGCGGTACCAAGTCTTGGATCCAGAACGGCACCATCAAAGACAACATCCTGTTCGGTtagGAATTCAACGAAAAACGTTACCAGCAGGTTCTGGAAGCGTGCGCGAAGCTTCGAGCACACATCCTATTTGG	148
pT_TAG_252	ABCC3	ABCC3	O15438	17q21.33	T882-p	11135506	human	169.34		EALLIEDtLsNHtDL			2		ALEGAEDKEALLIEDtLSNHTDLTDNDPVTY	GCGCTGGAAGGTGCGGAAGACAAAGAAGCGCTGCTGATCGAAGACtagCTGTCTAACCACACCGACCTGACCGACAACGACCCGGTTACCTAC	TTATAATCATCCTCCCCGGC	GGTACCAAG	AAGCTT	CGAGCACACATCCTATTTGG	TTATAATCATCCTCCCCGGCGGTACCAAGGCGCTGGAAGGTGCGGAAGACAAAGAAGCGCTGCTGATCGAAGACtagCTGTCTAACCACACCGACCTGACCGACAACGACCCGGTTACCTACAAGCTTCGAGCACACATCCTATTTGG	148
pT_TAG_253	ABCC3	ABCC3	O15438	17q21.33	T887-p	50830511	human	169.34		EDtLsNHtDLTDNDP		1			EDKEALLIEDTLSNHtDLTDNDPVTYVVQKQ	GAAGACAAAGAAGCGCTGCTGATCGAAGACACCCTGTCTAACCACtagGACCTGACCGACAACGACCCGGTTACCTACGTTGTTCAGAAACAG	TTATAATCATCCTCCCCGGC	GGTACCAAG	AAGCTT	CGAGCACACATCCTATTTGG	TTATAATCATCCTCCCCGGCGGTACCAAGGAAGACAAAGAAGCGCTGCTGATCGAAGACACCCTGTCTAACCACtagGACCTGACCGACAACGACCCGGTTACCTACGTTGTTCAGAAACAGAAGCTTCGAGCACACATCCTATTTGG	148
pT_TAG_254	ABCC3	ABCC3	O15438	17q21.33	T896-p	34668952	human	169.34		LTDNDPVtYVVQKQF			1		DTLSNHTDLTDNDPVtYVVQKQFMRQLSALS	GACACCCTGTCTAACCACACCGACCTGACCGACAACGACCCGGTTtagTACGTTGTTCAGAAACAGTTCATGCGTCAGCTGTCTGCGCTGTCT	TTATAATCATCCTCCCCGGC	GGTACCAAG	AAGCTT	CGAGCACACATCCTATTTGG	TTATAATCATCCTCCCCGGCGGTACCAAGGACACCCTGTCTAACCACACCGACCTGACCGACAACGACCCGGTTtagTACGTTGTTCAGAAACAGTTCATGCGTCAGCTGTCTGCGCTGTCTAAGCTTCGAGCACACATCCTATTTGG	148
pT_TAG_255	ABCC4	ABCC4	O15439	13q32.1	T1130-p	56650317	human	149.53	ABC_tran	EPVLFTGtMRKNLDP		1			KKMSIIPQEPVLFTGtMRKNLDPFNEHTDEE	AAAAAAATGTCTATCATCCCGCAGGAACCGGTTCTGTTCACCGGTtagATGCGTAAAAACCTGGACCCGTTCAACGAACACACCGACGAAGAA	TTATAATCATCCTCCCCGGC	GGTACCAAG	AAGCTT	CGAGCACACATCCTATTTGG	TTATAATCATCCTCCCCGGCGGTACCAAGAAAAAAATGTCTATCATCCCGCAGGAACCGGTTCTGTTCACCGGTtagATGCGTAAAAACCTGGACCCGTTCAACGAACACACCGACGAAGAAAAGCTTCGAGCACACATCCTATTTGG	148
pT_TAG_256	ABCC4	ABCC4	O15439	13q32.1	T269-p	54413222	human	149.53	ABC_membrane	RSkTATFtDARIRTM		1			FGKLFSSLRSKTATFtDARIRTMNEVITGIR	TTCGGTAAACTGTTCTCTTCTCTGCGTTCTAAAACCGCGACCTTCtagGACGCGCGTATCCGTACCATGAACGAAGTTATCACCGGTATCCGT	TTATAATCATCCTCCCCGGC	GGTACCAAG	AAGCTT	CGAGCACACATCCTATTTGG	TTATAATCATCCTCCCCGGCGGTACCAAGTTCGGTAAACTGTTCTCTTCTCTGCGTTCTAAAACCGCGACCTTCtagGACGCGCGTATCCGTACCATGAACGAAGTTATCACCGGTATCCGTAAGCTTCGAGCACACATCCTATTTGG	148
pT_TAG_257	ABCC4	ABCC4	O15439	13q32.1	T388-p	34651001	human	149.53		VSIRRIQtFLLLDEI			1		IERVSEAIVSIRRIQtFLLLDEISQRNRQLP	ATCGAACGTGTTTCTGAAGCGATCGTTTCTATCCGTCGTATCCAGtagTTCCTGCTGCTGGACGAAATCTCTCAGCGTAACCGTCAGCTGCCG	TTATAATCATCCTCCCCGGC	GGTACCAAG	AAGCTT	CGAGCACACATCCTATTTGG	TTATAATCATCCTCCCCGGCGGTACCAAGATCGAACGTGTTTCTGAAGCGATCGTTTCTATCCGTCGTATCCAGtagTTCCTGCTGCTGGACGAAATCTCTCAGCGTAACCGTCAGCTGCCGAAGCTTCGAGCACACATCCTATTTGG	148
pT_TAG_258	ABCC4	ABCC4	O15439	13q32.1	T646-p	485589	human	149.53		EQPPVPGtPtLRNRt		29	14		LKKDNEESEQPPVPGtPTLRNRTFSESSVWS	CTGAAAAAAGACAACGAAGAATCTGAACAGCCGCCGGTTCCGGGTtagCCGACCCTGCGTAACCGTACCTTCTCTGAATCTTCTGTTTGGTCT	TTATAATCATCCTCCCCGGC	GGTACCAAG	AAGCTT	CGAGCACACATCCTATTTGG	TTATAATCATCCTCCCCGGCGGTACCAAGCTGAAAAAAGACAACGAAGAATCTGAACAGCCGCCGGTTCCGGGTtagCCGACCCTGCGTAACCGTACCTTCTCTGAATCTTCTGTTTGGTCTAAGCTTCGAGCACACATCCTATTTGG	148
pT_TAG_259	ABCC4	ABCC4	O15439	13q32.1	T648-p	14735903	human	149.53		PPVPGtPtLRNRtFs		4	1		KDNEESEQPPVPGTPtLRNRTFSESSVWSQQ	AAAGACAACGAAGAATCTGAACAGCCGCCGGTTCCGGGCACCCCGtagCTGCGTAACCGTACCTTCTCTGAATCTTCTGTTTGGTCTCAGCAG	TTATAATCATCCTCCCCGGC	GGTACCAAG	AAGCTT	CGAGCACACATCCTATTTGG	TTATAATCATCCTCCCCGGCGGTACCAAGAAAGACAACGAAGAATCTGAACAGCCGCCGGTTCCGGGCACCCCGtagCTGCGTAACCGTACCTTCTCTGAATCTTCTGTTTGGTCTCAGCAGAAGCTTCGAGCACACATCCTATTTGG	148
pT_TAG_260	ABCC4	ABCC4	O15439	13q32.1	T653-p	31086433	human	149.53		tPtLRNRtFsESSVW		2			SEQPPVPGTPTLRNRtFSESSVWSQQSSRPS	TCTGAACAGCCGCCGGTTCCGGGCACCCCGACCCTGCGTAACCGTtagTTCTCTGAATCTTCTGTTTGGTCTCAGCAGTCTTCTCGTCCGTCT	TTATAATCATCCTCCCCGGC	GGTACCAAG	AAGCTT	CGAGCACACATCCTATTTGG	TTATAATCATCCTCCCCGGCGGTACCAAGTCTGAACAGCCGCCGGTTCCGGGCACCCCGACCCTGCGTAACCGTtagTTCTCTGAATCTTCTGTTTGGTCTCAGCAGTCTTCTCGTCCGTCTAAGCTTCGAGCACACATCCTATTTGG	148
pT_TAG_261	ABCC4	ABCC4	O15439	13q32.1	T913-p	23078381	human	149.53	ABC_membrane	SSLQGLWtIRAYkAE			1		SPVFSHLSSSLQGLWtIRAYKAEERCQELFD	TCTCCGGTTTTCTCTCACCTGTCTTCTTCTCTGCAGGGTCTGTGGtagATCCGTGCGTACAAAGCGGAAGAACGTTGCCAGGAACTGTTCGAC	TTATAATCATCCTCCCCGGC	GGTACCAAG	AAGCTT	CGAGCACACATCCTATTTGG	TTATAATCATCCTCCCCGGCGGTACCAAGTCTCCGGTTTTCTCTCACCTGTCTTCTTCTCTGCAGGGTCTGTGGtagATCCGTGCGTACAAAGCGGAAGAACGTTGCCAGGAACTGTTCGACAAGCTTCGAGCACACATCCTATTTGG	148
pT_TAG_262	ABCC5	ABCC5	O15440	3q27.1	T1216-p	25279316	human	160.66	ABC_tran	VLKKVSFtIKPKEKI			1		RYRENLPLVLKKVSFtIKPKEKIGIVGRTGS	CGTTACCGTGAAAACCTGCCGCTGGTTCTGAAAAAAGTTTCTTTCtagATCAAACCGAAAGAAAAAATCGGTATCGTTGGTCGTACCGGTTCT	TTATAATCATCCTCCCCGGC	GGTACCAAG	AAGCTT	CGAGCACACATCCTATTTGG	TTATAATCATCCTCCCCGGCGGTACCAAGCGTTACCGTGAAAACCTGCCGCTGGTTCTGAAAAAAGTTTCTTTCtagATCAAACCGAAAGAAAAAATCGGTATCGTTGGTCGTACCGGTTCTAAGCTTCGAGCACACATCCTATTTGG	148
pT_TAG_263	ABCC5	ABCC5	O15440	3q27.1	T351-p	23078387	human	160.66	ABC_membrane	RRKCVAAtDERVQKM			1		ASRLTAYFRRKCVAAtDERVQKMNEVLTYIK	GCGTCTCGTCTGACCGCGTACTTCCGTCGTAAATGCGTTGCGGCGtagGACGAACGTGTTCAGAAAATGAACGAAGTTCTGACCTACATCAAA	TTATAATCATCCTCCCCGGC	GGTACCAAG	AAGCTT	CGAGCACACATCCTATTTGG	TTATAATCATCCTCCCCGGCGGTACCAAGGCGTCTCGTCTGACCGCGTACTTCCGTCGTAAATGCGTTGCGGCGtagGACGAACGTGTTCAGAAAATGAACGAAGTTCTGACCTACATCAAAAAGCTTCGAGCACACATCCTATTTGG	148
pT_TAG_264	ABCC5	ABCC5	O15440	3q27.1	T513-p	3175010	human	160.66		IQNsPKLtPKMKKDK		7	2		AWDSSHSSIQNSPKLtPKMKKDKRASRGKKE	GCGTGGGACTCTTCTCACTCTTCTATCCAGAACTCTCCGAAACTGtagCCGAAAATGAAAAAAGACAAACGTGCGTCTCGTGGTAAAAAAGAA	TTATAATCATCCTCCCCGGC	GGTACCAAG	AAGCTT	CGAGCACACATCCTATTTGG	TTATAATCATCCTCCCCGGCGGTACCAAGGCGTGGGACTCTTCTCACTCTTCTATCCAGAACTCTCCGAAACTGtagCCGAAAATGAAAAAAGACAAACGTGCGTCTCGTGGTAAAAAAGAAAAGCTTCGAGCACACATCCTATTTGG	148
pT_TAG_265	ABCC5	ABCC5	O15440	3q27.1	T800-p	10827341	human	160.66		EINSKkEtSGSQkks			1		LLGETPPVEINSKKEtSGSQKKSQDKGPKTG	CTGCTGGGTGAAACCCCGCCGGTTGAAATCAACTCTAAAAAAGAAtagTCTGGTTCTCAGAAAAAATCTCAGGACAAAGGTCCGAAAACCGGT	TTATAATCATCCTCCCCGGC	GGTACCAAG	AAGCTT	CGAGCACACATCCTATTTGG	TTATAATCATCCTCCCCGGCGGTACCAAGCTGCTGGGTGAAACCCCGCCGGTTGAAATCAACTCTAAAAAAGAAtagTCTGGTTCTCAGAAAAAATCTCAGGACAAAGGTCCGAAAACCGGTAAGCTTCGAGCACACATCCTATTTGG	148
pT_TAG_266	ABCC5	ABCC5	O15440	3q27.1	T814-p	10827349	human	160.66		sQDKGPKtGSVKKEk			1		ETSGSQKKSQDKGPKtGSVKKEKAVKPEEGQ	GAAACCTCTGGTTCTCAGAAAAAATCTCAGGACAAAGGTCCGAAAtagGGTTCTGTTAAAAAAGAAAAAGCGGTTAAACCGGAAGAAGGTCAG	TTATAATCATCCTCCCCGGC	GGTACCAAG	AAGCTT	CGAGCACACATCCTATTTGG	TTATAATCATCCTCCCCGGCGGTACCAAGGAAACCTCTGGTTCTCAGAAAAAATCTCAGGACAAAGGTCCGAAAtagGGTTCTGTTAAAAAAGAAAAAGCGGTTAAACCGGAAGAAGGTCAGAAGCTTCGAGCACACATCCTATTTGG	148
pT_TAG_267	ABCC6	ABCC6	O95255	16p13.11	T1252-p	12426245	human	164.91		EAPWRLPtCAAQPPW			1		QDYAWTPKEAPWRLPtCAAQPPWPQGGQIEF	CAGGACTACGCGTGGACCCCGAAAGAAGCGCCGTGGCGTCTGCCGtagTGCGCGGCGCAGCCGCCGTGGCCGCAGGGTGGTCAGATCGAATTC	TTATAATCATCCTCCCCGGC	GGTACCAAG	AAGCTT	CGAGCACACATCCTATTTGG	TTATAATCATCCTCCCCGGCGGTACCAAGCAGGACTACGCGTGGACCCCGAAAGAAGCGCCGTGGCGTCTGCCGtagTGCGCGGCGCAGCCGCCGTGGCCGCAGGGTGGTCAGATCGAATTCAAGCTTCGAGCACACATCCTATTTGG	148
pT_TAG_268	ABCC6	ABCC6	O95255	16p13.11	T491-p	34350120	human	164.91	ABC_membrane	KDSRARLtsSILRNS			1		HQEEQMRQKDSRARLtSSILRNSKTIKFHGW	CACCAGGAAGAACAGATGCGTCAGAAAGACTCTCGTGCGCGTCTGtagTCTTCTATCCTGCGTAACTCTAAAACCATCAAATTCCACGGTTGG	TTATAATCATCCTCCCCGGC	GGTACCAAG	AAGCTT	CGAGCACACATCCTATTTGG	TTATAATCATCCTCCCCGGCGGTACCAAGCACCAGGAAGAACAGATGCGTCAGAAAGACTCTCGTGCGCGTCTGtagTCTTCTATCCTGCGTAACTCTAAAACCATCAAATTCCACGGTTGGAAGCTTCGAGCACACATCCTATTTGG	148
pT_TAG_269	ABCC6	ABCC6	O95255	16p13.11	T652-p	23078393	human	164.91	ABC_tran	CLHRINLtVPQGCLL			1		AWSQESPPCLHRINLtVPQGCLLAVVGPVGA	GCGTGGTCTCAGGAATCTCCGCCGTGCCTGCACCGTATCAACCTGtagGTTCCGCAGGGTTGCCTGCTGGCGGTTGTTGGTCCGGTTGGTGCG	TTATAATCATCCTCCCCGGC	GGTACCAAG	AAGCTT	CGAGCACACATCCTATTTGG	TTATAATCATCCTCCCCGGCGGTACCAAGGCGTGGTCTCAGGAATCTCCGCCGTGCCTGCACCGTATCAACCTGtagGTTCCGCAGGGTTGCCTGCTGGCGGTTGTTGGTCCGGTTGGTGCGAAGCTTCGAGCACACATCCTATTTGG	148
pT_TAG_270	ABCC8	ABCC8	Q09428	11p15.1	T949-p	25279323	human	176.99		TVTERKAtEPPQGLS			1		QDQELEKETVTERKAtEPPQGLSRAMSSRDG	CAGGACCAGGAACTGGAAAAAGAAACCGTTACCGAACGTAAAGCGtagGAACCGCCGCAGGGTCTGTCTCGTGCGATGTCTTCTCGTGACGGT	TTATAATCATCCTCCCCGGC	GGTACCAAG	AAGCTT	CGAGCACACATCCTATTTGG	TTATAATCATCCTCCCCGGCGGTACCAAGCAGGACCAGGAACTGGAAAAAGAAACCGTTACCGAACGTAAAGCGtagGAACCGCCGCAGGGTCTGTCTCGTGCGATGTCTTCTCGTGACGGTAAGCTTCGAGCACACATCCTATTTGG	148
pT_TAG_271	ABCC9	ABCC9	O60706	12p12.1	T1414-p	23078405	human	174.22	ABC_tran	LDPECKCtDDRLWEA			1		FSGSIRFNLDPECKCtDDRLWEALEIAQLKN	TTCTCTGGTTCTATCCGTTTCAACCTGGACCCGGAATGCAAATGCtagGACGACCGTCTGTGGGAAGCGCTGGAAATCGCGCAGCTGAAAAAC	TTATAATCATCCTCCCCGGC	GGTACCAAG	AAGCTT	CGAGCACACATCCTATTTGG	TTATAATCATCCTCCCCGGCGGTACCAAGTTCTCTGGTTCTATCCGTTTCAACCTGGACCCGGAATGCAAATGCtagGACGACCGTCTGTGGGAAGCGCTGGAAATCGCGCAGCTGAAAAACAAGCTTCGAGCACACATCCTATTTGG	148
pT_TAG_272	ABCC9	ABCC9	O60706	12p12.1	T170-p	50772410	human	174.22		SNLRFCItGMMVILN		1			YCQSGLDISNLRFCItGMMVILNGLLMAVEI	TACTGCCAGTCTGGTCTGGACATCTCTAACCTGCGTTTCTGCATCtagGGTATGATGGTTATCCTGAACGGTCTGCTGATGGCGGTTGAAATC	TTATAATCATCCTCCCCGGC	GGTACCAAG	AAGCTT	CGAGCACACATCCTATTTGG	TTATAATCATCCTCCCCGGCGGTACCAAGTACTGCCAGTCTGGTCTGGACATCTCTAACCTGCGTTTCTGCATCtagGGTATGATGGTTATCCTGAACGGTCTGCTGATGGCGGTTGAAATCAAGCTTCGAGCACACATCCTATTTGG	148
pT_TAG_273	ABCC9	ABCC9	O60706	12p12.1	T771-p	23078408	human	174.22	ABC_tran	ATVEENItFGSPFNK			1		AQKPWLLNATVEENItFGSPFNKQRYKAVTD	GCGCAGAAACCGTGGCTGCTGAACGCGACCGTTGAAGAAAACATCtagTTCGGTTCTCCGTTCAACAAACAGCGTTACAAAGCGGTTACCGAC	TTATAATCATCCTCCCCGGC	GGTACCAAG	AAGCTT	CGAGCACACATCCTATTTGG	TTATAATCATCCTCCCCGGCGGTACCAAGGCGCAGAAACCGTGGCTGCTGAACGCGACCGTTGAAGAAAACATCtagTTCGGTTCTCCGTTCAACAAACAGCGTTACAAAGCGGTTACCGACAAGCTTCGAGCACACATCCTATTTGG	148
pT_TAG_274	ABCD2	ABCD2	Q9UBJ2	12q12	T186-p	34367013	human	83.23	ABC_membrane_2	LVDHAYEtYFTNQTY			1		LALAFRTRLVDHAYEtYFTNQTYYKVINMDG	CTGGCGCTGGCGTTCCGTACCCGTCTGGTTGACCACGCGTACGAAtagTACTTCACCAACCAGACCTACTACAAAGTTATCAACATGGACGGT	TTATAATCATCCTCCCCGGC	GGTACCAAG	AAGCTT	CGAGCACACATCCTATTTGG	TTATAATCATCCTCCCCGGCGGTACCAAGCTGGCGCTGGCGTTCCGTACCCGTCTGGTTGACCACGCGTACGAAtagTACTTCACCAACCAGACCTACTACAAAGTTATCAACATGGACGGTAAGCTTCGAGCACACATCCTATTTGG	148
pT_TAG_275	ABCD2	ABCD2	Q9UBJ2	12q12	T390-p	36275215	human	83.23		SERTEAFttARNLLA		1			DGQKQVMVSERTEAFtTARNLLASGADAIER	GACGGTCAGAAACAGGTTATGGTTTCTGAACGTACCGAAGCGTTCtagACCGCGCGTAACCTGCTGGCGTCTGGTGCGGACGCGATCGAACGT	TTATAATCATCCTCCCCGGC	GGTACCAAG	AAGCTT	CGAGCACACATCCTATTTGG	TTATAATCATCCTCCCCGGCGGTACCAAGGACGGTCAGAAACAGGTTATGGTTTCTGAACGTACCGAAGCGTTCtagACCGCGCGTAACCTGCTGGCGTCTGGTGCGGACGCGATCGAACGTAAGCTTCGAGCACACATCCTATTTGG	148
pT_TAG_276	ABCD2	ABCD2	Q9UBJ2	12q12	T391-p	36275214	human	83.23		ERTEAFttARNLLAS		1			GQKQVMVSERTEAFTtARNLLASGADAIERI	GGTCAGAAACAGGTTATGGTTTCTGAACGTACCGAAGCGTTCACCtagGCGCGTAACCTGCTGGCGTCTGGTGCGGACGCGATCGAACGTATC	TTATAATCATCCTCCCCGGC	GGTACCAAG	AAGCTT	CGAGCACACATCCTATTTGG	TTATAATCATCCTCCCCGGCGGTACCAAGGGTCAGAAACAGGTTATGGTTTCTGAACGTACCGAAGCGTTCACCtagGCGCGTAACCTGCTGGCGTCTGGTGCGGACGCGATCGAACGTATCAAGCTTCGAGCACACATCCTATTTGG	148
pT_TAG_277	ABCD2	ABCD2	Q9UBJ2	12q12	T414-p	479993	human	83.23		MSSykEVtELAGYTA			1		GADAIERIMSSYKEVtELAGYTARVYNMFWV	GGTGCGGACGCGATCGAACGTATCATGTCTTCTTACAAAGAAGTTtagGAACTGGCGGGTTACACCGCGCGTGTTTACAACATGTTCTGGGTT	TTATAATCATCCTCCCCGGC	GGTACCAAG	AAGCTT	CGAGCACACATCCTATTTGG	TTATAATCATCCTCCCCGGCGGTACCAAGGGTGCGGACGCGATCGAACGTATCATGTCTTCTTACAAAGAAGTTtagGAACTGGCGGGTTACACCGCGCGTGTTTACAACATGTTCTGGGTTAAGCTTCGAGCACACATCCTATTTGG	148
pT_TAG_278	ABCD2	ABCD2	Q9UBJ2	12q12	T71-p	34370724	human	83.23		EILHCTEtICEKPSP			1		AYPAAENTEILHCTEtICEKPSPGVNADFFK	GCGTACCCGGCGGCGGAAAACACCGAAATCCTGCACTGCACCGAAtagATCTGCGAAAAACCGTCTCCGGGTGTTAACGCGGACTTCTTCAAA	TTATAATCATCCTCCCCGGC	GGTACCAAG	AAGCTT	CGAGCACACATCCTATTTGG	TTATAATCATCCTCCCCGGCGGTACCAAGGCGTACCCGGCGGCGGAAAACACCGAAATCCTGCACTGCACCGAAtagATCTGCGAAAAACCGTCTCCGGGTGTTAACGCGGACTTCTTCAAAAAGCTTCGAGCACACATCCTATTTGG	148
pT_TAG_279	ABCD3	ABCD3	P28288	1p21.3	T388-p	23133512	human	75.48		MTRLAGFtARITELM			1		RIVLAGREMTRLAGFtARITELMQVLKDLNH	CGTATCGTTCTGGCGGGTCGTGAAATGACCCGTCTGGCGGGTTTCtagGCGCGTATCACCGAACTGATGCAGGTTCTGAAAGACCTGAACCAC	TTATAATCATCCTCCCCGGC	GGTACCAAG	AAGCTT	CGAGCACACATCCTATTTGG	TTATAATCATCCTCCCCGGCGGTACCAAGCGTATCGTTCTGGCGGGTCGTGAAATGACCCGTCTGGCGGGTTTCtagGCGCGTATCACCGAACTGATGCAGGTTCTGAAAGACCTGAACCACAAGCTTCGAGCACACATCCTATTTGG	148
pT_TAG_280	ABCD3	ABCD3	P28288	1p21.3	T449-p	55371573	human	75.48		FDHVPLAtPNGDVLI		1			IIADNIIKFDHVPLAtPNGDVLIRDLNFEVR	ATCATCGCGGACAACATCATCAAATTCGACCACGTTCCGCTGGCGtagCCGAACGGTGACGTTCTGATCCGTGACCTGAACTTCGAAGTTCGT	TTATAATCATCCTCCCCGGC	GGTACCAAG	AAGCTT	CGAGCACACATCCTATTTGG	TTATAATCATCCTCCCCGGCGGTACCAAGATCATCGCGGACAACATCATCAAATTCGACCACGTTCCGCTGGCGtagCCGAACGGTGACGTTCTGATCCGTGACCTGAACTTCGAAGTTCGTAAGCTTCGAGCACACATCCTATTTGG	148
pT_TAG_281	ABCD3	ABCD3	P28288	1p21.3	T654-p	56653892	human	75.48		FKQITEDtVEFGs__		1			MDGRGNYEFKQITEDtVEFGS	ATGGACGGTCGTGGTAACTACGAATTCAAACAGATCACCGAAGACtagGTTGAATTCGGTTCT	TTATAATCATCCTCCCCGGC	GGTACCAAG	AAGCTT	CGAGCACACATCCTATTTGG	TTATAATCATCCTCCCCGGCGGTACCAAGATGGACGGTCGTGGTAACTACGAATTCAAACAGATCACCGAAGACtagGTTGAATTCGGTTCTAAGCTTCGAGCACACATCCTATTTGG	118
pT_TAG_282	ABCD4	ABCD4	O14678	14q24.3	T116-p	56649846	human	68.6	ABC_membrane_2	VSWRKDLtEHLHRLY		1			QFTCNLLYVSWRKDLtEHLHRLYFRGRAYYT	CAGTTCACCTGCAACCTGCTGTACGTTTCTTGGCGTAAAGACCTGtagGAACACCTGCACCGTCTGTACTTCCGTGGTCGTGCGTACTACACC	TTATAATCATCCTCCCCGGC	GGTACCAAG	AAGCTT	CGAGCACACATCCTATTTGG	TTATAATCATCCTCCCCGGCGGTACCAAGCAGTTCACCTGCAACCTGCTGTACGTTTCTTGGCGTAAAGACCTGtagGAACACCTGCACCGTCTGTACTTCCGTGGTCGTGCGTACTACACCAAGCTTCGAGCACACATCCTATTTGG	148
pT_TAG_283	ABCD4	ABCD4	O14678	14q24.3	T81-p	23078426	human	68.6	TM; ABC_membrane_2	KDLEGFKtLTFLAVM			1		QYYGVLGNKDLEGFKtLTFLAVMLIVLNSTL	CAGTACTACGGTGTTCTGGGTAACAAAGACCTGGAAGGTTTCAAAtagCTGACCTTCCTGGCGGTTATGCTGATCGTTCTGAACTCTACCCTG	TTATAATCATCCTCCCCGGC	GGTACCAAG	AAGCTT	CGAGCACACATCCTATTTGG	TTATAATCATCCTCCCCGGCGGTACCAAGCAGTACTACGGTGTTCTGGGTAACAAAGACCTGGAAGGTTTCAAAtagCTGACCTTCCTGGCGGTTATGCTGATCGTTCTGAACTCTACCCTGAAGCTTCGAGCACACATCCTATTTGG	148
pT_TAG_284	ABCE1	ABCE1	P61221	4q31.21	T111-p	23078438	human	67.31	ABC_tran	EVLGLVGtNGIGksT			1		RLPIPRPGEVLGLVGtNGIGKSTALKILAGK	CGTCTGCCGATCCCGCGTCCGGGTGAAGTTCTGGGTCTGGTTGGTtagAACGGTATCGGTAAATCTACCGCGCTGAAAATCCTGGCGGGTAAA	TTATAATCATCCTCCCCGGC	GGTACCAAG	AAGCTT	CGAGCACACATCCTATTTGG	TTATAATCATCCTCCCCGGCGGTACCAAGCGTCTGCCGATCCCGCGTCCGGGTGAAGTTCTGGGTCTGGTTGGTtagAACGGTATCGGTAAATCTACCGCGCTGAAAATCCTGGCGGGTAAAAAGCTTCGAGCACACATCCTATTTGG	148
pT_TAG_285	ABCE1	ABCE1	P61221	4q31.21	T183-p	18006296	human	67.31	ABC_tran	IPkAAkGtVGSILDR		1			IKPQYVDQIPKAAKGtVGSILDRKDETKTQA	ATCAAACCGCAGTACGTTGACCAGATCCCGAAAGCGGCGAAAGGTtagGTTGGTTCTATCCTGGACCGTAAAGACGAAACCAAAACCCAGGCG	TTATAATCATCCTCCCCGGC	GGTACCAAG	AAGCTT	CGAGCACACATCCTATTTGG	TTATAATCATCCTCCCCGGCGGTACCAAGATCAAACCGCAGTACGTTGACCAGATCCCGAAAGCGGCGAAAGGTtagGTTGGTTCTATCCTGGACCGTAAAGACGAAACCAAAACCCAGGCGAAGCTTCGAGCACACATCCTATTTGG	148
pT_TAG_286	ABCE1	ABCE1	P61221	4q31.21	T42-p	27442797	human	67.31		GkLCIEVtPQsKIAW		5			KSCPVVRMGKLCIEVtPQSKIAWISETLCIG	AAATCTTGCCCGGTTGTTCGTATGGGTAAACTGTGCATCGAAGTTtagCCGCAGTCTAAAATCGCGTGGATCTCTGAAACCCTGTGCATCGGT	TTATAATCATCCTCCCCGGC	GGTACCAAG	AAGCTT	CGAGCACACATCCTATTTGG	TTATAATCATCCTCCCCGGCGGTACCAAGAAATCTTGCCCGGTTGTTCGTATGGGTAAACTGTGCATCGAAGTTtagCCGCAGTCTAAAATCGCGTGGATCTCTGAAACCCTGTGCATCGGTAAGCTTCGAGCACACATCCTATTTGG	148
pT_TAG_287	ABCE1	ABCE1	P61221	4q31.21	T550-p	31088298	human	67.31		TVANsPQtLLAGMNK		1			FDGVPSKNTVANSPQtLLAGMNKFLSQLEIT	TTCGACGGTGTTCCGTCTAAAAACACCGTTGCGAACTCTCCGCAGtagCTGCTGGCGGGTATGAACAAATTCCTGTCTCAGCTGGAAATCACC	TTATAATCATCCTCCCCGGC	GGTACCAAG	AAGCTT	CGAGCACACATCCTATTTGG	TTATAATCATCCTCCCCGGCGGTACCAAGTTCGACGGTGTTCCGTCTAAAAACACCGTTGCGAACTCTCCGCAGtagCTGCTGGCGGGTATGAACAAATTCCTGTCTCAGCTGGAAATCACCAAGCTTCGAGCACACATCCTATTTGG	148
pT_TAG_288	ABCF1	ABCF1	Q8NE71	6p21.33	T108-p	453459	human	95.93		LKKLsVPtsDEEDEV		49	8		EEKELMERLKKLSVPtSDEEDEVPAPKPRGG	GAAGAAAAAGAACTGATGGAACGTCTGAAAAAACTGTCTGTTCCGtagTCTGACGAAGAAGACGAAGTTCCGGCGCCGAAACCGCGTGGTGGT	TTATAATCATCCTCCCCGGC	GGTACCAAG	AAGCTT	CGAGCACACATCCTATTTGG	TTATAATCATCCTCCCCGGCGGTACCAAGGAAGAAAAAGAACTGATGGAACGTCTGAAAAAACTGTCTGTTCCGtagTCTGACGAAGAAGACGAAGTTCCGGCGCCGAAACCGCGTGGTGGTAAGCTTCGAGCACACATCCTATTTGG	148
pT_TAG_289	ABCF1	ABCF1	Q8NE71	6p21.33	T21-p	14569384	human	95.93		WIGDGEstsPsDKVV		1			KQQPPEPEWIGDGEStSPSDKVVKKGKKDKK	AAACAGCAGCCGCCGGAACCGGAATGGATCGGTGACGGTGAATCTtagTCTCCGTCTGACAAAGTTGTTAAAAAAGGTAAAAAAGACAAAAAA	TTATAATCATCCTCCCCGGC	GGTACCAAG	AAGCTT	CGAGCACACATCCTATTTGG	TTATAATCATCCTCCCCGGCGGTACCAAGAAACAGCAGCCGCCGGAACCGGAATGGATCGGTGACGGTGAATCTtagTCTCCGTCTGACAAAGTTGTTAAAAAAGGTAAAAAAGACAAAAAAAAGCTTCGAGCACACATCCTATTTGG	148
pT_TAG_290	ABCF1	ABCF1	Q8NE71	6p21.33	T343-p	23078450	human	95.93	ABC_tran	GPNGKGKttLLKHIA			1		AGRRYGLVGPNGKGKtTLLKHIANRALSIPP	GCGGGTCGTCGTTACGGTCTGGTTGGTCCGAACGGTAAAGGTAAAtagACCCTGCTGAAACACATCGCGAACCGTGCGCTGTCTATCCCGCCG	TTATAATCATCCTCCCCGGC	GGTACCAAG	AAGCTT	CGAGCACACATCCTATTTGG	TTATAATCATCCTCCCCGGCGGTACCAAGGCGGGTCGTCGTTACGGTCTGGTTGGTCCGAACGGTAAAGGTAAAtagACCCTGCTGAAACACATCGCGAACCGTGCGCTGTCTATCCCGCCGAAGCTTCGAGCACACATCCTATTTGG	148
pT_TAG_291	ABCF1	ABCF1	Q8NE71	6p21.33	T344-p	23078453	human	95.93	ABC_tran	PNGKGKttLLKHIAN			1		GRRYGLVGPNGKGKTtLLKHIANRALSIPPN	GGTCGTCGTTACGGTCTGGTTGGTCCGAACGGTAAAGGTAAAACCtagCTGCTGAAACACATCGCGAACCGTGCGCTGTCTATCCCGCCGAAC	TTATAATCATCCTCCCCGGC	GGTACCAAG	AAGCTT	CGAGCACACATCCTATTTGG	TTATAATCATCCTCCCCGGCGGTACCAAGGGTCGTCGTTACGGTCTGGTTGGTCCGAACGGTAAAGGTAAAACCtagCTGCTGAAACACATCGCGAACCGTGCGCTGTCTATCCCGCCGAACAAGCTTCGAGCACACATCCTATTTGG	148
pT_TAG_292	ABCF1	ABCF1	Q8NE71	6p21.33	T407-p	23078456	human	95.93	ABC_tran	QLEQGDDtAAERLEK		1	1		EEERRLQGQLEQGDDtAAERLEKVYEELRAT	GAAGAAGAACGTCGTCTGCAGGGTCAGCTGGAACAGGGTGACGACtagGCGGCGGAACGTCTGGAAAAAGTTTACGAAGAACTGCGTGCGACC	TTATAATCATCCTCCCCGGC	GGTACCAAG	AAGCTT	CGAGCACACATCCTATTTGG	TTATAATCATCCTCCCCGGCGGTACCAAGGAAGAAGAACGTCGTCTGCAGGGTCAGCTGGAACAGGGTGACGACtagGCGGCGGAACGTCTGGAAAAAGTTTACGAAGAACTGCGTGCGACCAAGCTTCGAGCACACATCCTATTTGG	148
pT_TAG_293	ABCF1	ABCF1	Q8NE71	6p21.33	T422-p	18006299	human	95.93	ABC_tran	VyEELRAtGAAAAEA		1	2		TAAERLEKVYEELRAtGAAAAEAKARRILAG	ACCGCGGCGGAACGTCTGGAAAAAGTTTACGAAGAACTGCGTGCGtagGGTGCGGCGGCGGCGGAAGCGAAAGCGCGTCGTATCCTGGCGGGT	TTATAATCATCCTCCCCGGC	GGTACCAAG	AAGCTT	CGAGCACACATCCTATTTGG	TTATAATCATCCTCCCCGGCGGTACCAAGACCGCGGCGGAACGTCTGGAAAAAGTTTACGAAGAACTGCGTGCGtagGGTGCGGCGGCGGCGGAAGCGAAAGCGCGTCGTATCCTGGCGGGTAAGCTTCGAGCACACATCCTATTTGG	148
pT_TAG_294	ABCF1	ABCF1	Q8NE71	6p21.33	T580-p	27908629	human	95.93	ABC_tran_Xtn	kQTKEALtRkQQKCR		1			GKSTKQAEKQTKEALtRKQQKCRRKNQDEES	GGTAAATCTACCAAACAGGCGGAAAAACAGACCAAAGAAGCGCTGtagCGTAAACAGCAGAAATGCCGTCGTAAAAACCAGGACGAAGAATCT	TTATAATCATCCTCCCCGGC	GGTACCAAG	AAGCTT	CGAGCACACATCCTATTTGG	TTATAATCATCCTCCCCGGCGGTACCAAGGGTAAATCTACCAAACAGGCGGAAAAACAGACCAAAGAAGCGCTGtagCGTAAACAGCAGAAATGCCGTCGTAAAAACCAGGACGAAGAATCTAAGCTTCGAGCACACATCCTATTTGG	148
pT_TAG_295	ABCF1	ABCF1	Q8NE71	6p21.33	T666-p	14569375	human	95.93	ABC_tran	PNGVGKstLLLLLtG		1			DSRICIVGPNGVGKStLLLLLTGKLTPTHGE	GACTCTCGTATCTGCATCGTTGGTCCGAACGGTGTTGGTAAATCTtagCTGCTGCTGCTGCTGACCGGTAAACTGACCCCGACCCACGGTGAA	TTATAATCATCCTCCCCGGC	GGTACCAAG	AAGCTT	CGAGCACACATCCTATTTGG	TTATAATCATCCTCCCCGGCGGTACCAAGGACTCTCGTATCTGCATCGTTGGTCCGAACGGTGTTGGTAAATCTtagCTGCTGCTGCTGCTGACCGGTAAACTGACCCCGACCCACGGTGAAAAGCTTCGAGCACACATCCTATTTGG	148
pT_TAG_296	ABCF1	ABCF1	Q8NE71	6p21.33	T672-p	33526961	human	95.93	ABC_tran	stLLLLLtGKLtPtH		1			VGPNGVGKSTLLLLLtGKLTPTHGEMRKNHR	GTTGGTCCGAACGGTGTTGGTAAATCTACCCTGCTGCTGCTGCTGtagGGTAAACTGACCCCGACCCACGGTGAAATGCGTAAAAACCACCGT	TTATAATCATCCTCCCCGGC	GGTACCAAG	AAGCTT	CGAGCACACATCCTATTTGG	TTATAATCATCCTCCCCGGCGGTACCAAGGTTGGTCCGAACGGTGTTGGTAAATCTACCCTGCTGCTGCTGCTGtagGGTAAACTGACCCCGACCCACGGTGAAATGCGTAAAAACCACCGTAAGCTTCGAGCACACATCCTATTTGG	148
pT_TAG_297	ABCF1	ABCF1	Q8NE71	6p21.33	T676-p	14569378	human	95.93	ABC_tran	LLLtGKLtPtHGEMR		1			GVGKSTLLLLLTGKLtPTHGEMRKNHRLKIG	GGTGTTGGTAAATCTACCCTGCTGCTGCTGCTGACCGGTAAACTGtagCCGACCCACGGTGAAATGCGTAAAAACCACCGTCTGAAAATCGGT	TTATAATCATCCTCCCCGGC	GGTACCAAG	AAGCTT	CGAGCACACATCCTATTTGG	TTATAATCATCCTCCCCGGCGGTACCAAGGGTGTTGGTAAATCTACCCTGCTGCTGCTGCTGACCGGTAAACTGtagCCGACCCACGGTGAAATGCGTAAAAACCACCGTCTGAAAATCGGTAAGCTTCGAGCACACATCCTATTTGG	148
pT_TAG_298	ABCF1	ABCF1	Q8NE71	6p21.33	T678-p	14569381	human	95.93	ABC_tran	LtGKLtPtHGEMRKN		2			GKSTLLLLLTGKLTPtHGEMRKNHRLKIGFF	GGTAAATCTACCCTGCTGCTGCTGCTGACCGGTAAACTGACCCCGtagCACGGTGAAATGCGTAAAAACCACCGTCTGAAAATCGGTTTCTTC	TTATAATCATCCTCCCCGGC	GGTACCAAG	AAGCTT	CGAGCACACATCCTATTTGG	TTATAATCATCCTCCCCGGCGGTACCAAGGGTAAATCTACCCTGCTGCTGCTGCTGACCGGTAAACTGACCCCGtagCACGGTGAAATGCGTAAAAACCACCGTCTGAAAATCGGTTTCTTCAAGCTTCGAGCACACATCCTATTTGG	148
pT_TAG_299	ABCF2	ABCF2	Q9UG63	7q36.1	T218-p	27442803	human	71.29	ABC_tran	ILHGLGFtPAMQRKK		2			KAEMRASRILHGLGFtPAMQRKKLKDFSGGW	AAAGCGGAAATGCGTGCGTCTCGTATCCTGCACGGTCTGGGTTTCtagCCGGCGATGCAGCGTAAAAAACTGAAAGACTTCTCTGGTGGTTGG	TTATAATCATCCTCCCCGGC	GGTACCAAG	AAGCTT	CGAGCACACATCCTATTTGG	TTATAATCATCCTCCCCGGCGGTACCAAGAAAGCGGAAATGCGTGCGTCTCGTATCCTGCACGGTCTGGGTTTCtagCCGGCGATGCAGCGTAAAAAACTGAAAGACTTCTCTGGTGGTTGGAAGCTTCGAGCACACATCCTATTTGG	148
pT_TAG_300	ABCF2	ABCF2	Q9UG63	7q36.1	T372-p	41285122	human	71.29	ABC_tran_Xtn	kMMAsGLtERVVsDK		1			QSKEKTLQKMMASGLtERVVSDKTLSFYFPP	CAGTCTAAAGAAAAAACCCTGCAGAAAATGATGGCGTCTGGTCTGtagGAACGTGTTGTTTCTGACAAAACCCTGTCTTTCTACTTCCCGCCG	TTATAATCATCCTCCCCGGC	GGTACCAAG	AAGCTT	CGAGCACACATCCTATTTGG	TTATAATCATCCTCCCCGGCGGTACCAAGCAGTCTAAAGAAAAAACCCTGCAGAAAATGATGGCGTCTGGTCTGtagGAACGTGTTGTTTCTGACAAAACCCTGTCTTTCTACTTCCCGCCGAAGCTTCGAGCACACATCCTATTTGG	148
pT_TAG_301	ABCF2	ABCF2	Q9UG63	7q36.1	T406-p	23078462	human	71.29		QNVSFKYtKDGPCIY			1		IPPPVIMVQNVSFKYtKDGPCIYNNLEFGID	ATCCCGCCGCCGGTTATCATGGTTCAGAACGTTTCTTTCAAATACtagAAAGACGGTCCGTGCATCTACAACAACCTGGAATTCGGTATCGAC	TTATAATCATCCTCCCCGGC	GGTACCAAG	AAGCTT	CGAGCACACATCCTATTTGG	TTATAATCATCCTCCCCGGCGGTACCAAGATCCCGCCGCCGGTTATCATGGTTCAGAACGTTTCTTTCAAATACtagAAAGACGGTCCGTGCATCTACAACAACCTGGAATTCGGTATCGACAAGCTTCGAGCACACATCCTATTTGG	148
pT_TAG_302	ABCF2	ABCF2	Q9UG63	7q36.1	T617-p	18908442	human	71.29		VDEEPQLtkRTHNV_		1			KEHLKSKLVDEEPQLtKRTHNV	AAAGAACACCTGAAATCTAAACTGGTTGACGAAGAACCGCAGCTGtagAAACGTACCCACAACGTT	TTATAATCATCCTCCCCGGC	GGTACCAAG	AAGCTT	CGAGCACACATCCTATTTGG	TTATAATCATCCTCCCCGGCGGTACCAAGAAAGAACACCTGAAATCTAAACTGGTTGACGAAGAACCGCAGCTGtagAAACGTACCCACAACGTTAAGCTTCGAGCACACATCCTATTTGG	121
pT_TAG_303	ABCF2	ABCF2 iso2	Q9UG63-2	7q36.1	T620-p	22871900	human	72.44		EPQLTKRtHNVCtLt			1		LKSKLVDEEPQLTKRtHNVCTLTLASLPRP	CTGAAATCTAAACTGGTTGACGAAGAACCGCAGCTGACCAAACGTtagCACAACGTTTGCACCCTGACCCTGGCGTCTCTGCCGCGTCCG	TTATAATCATCCTCCCCGGC	GGTACCAAG	AAGCTT	CGAGCACACATCCTATTTGG	TTATAATCATCCTCCCCGGCGGTACCAAGCTGAAATCTAAACTGGTTGACGAAGAACCGCAGCTGACCAAACGTtagCACAACGTTTGCACCCTGACCCTGGCGTCTCTGCCGCGTCCGAAGCTTCGAGCACACATCCTATTTGG	145
pT_TAG_304	ABCF2	ABCF2 iso2	Q9UG63-2	7q36.1	T625-p	22871902	human	72.44		KRtHNVCtLtLAsLP			1		VDEEPQLTKRTHNVCtLTLASLPRP	GTTGACGAAGAACCGCAGCTGACCAAACGTACCCACAACGTTTGCtagCTGACCCTGGCGTCTCTGCCGCGTCCG	TTATAATCATCCTCCCCGGC	GGTACCAAG	AAGCTT	CGAGCACACATCCTATTTGG	TTATAATCATCCTCCCCGGCGGTACCAAGGTTGACGAAGAACCGCAGCTGACCAAACGTACCCACAACGTTTGCtagCTGACCCTGGCGTCTCTGCCGCGTCCGAAGCTTCGAGCACACATCCTATTTGG	130
pT_TAG_305	ABCF2	ABCF2 iso2	Q9UG63-2	7q36.1	T627-p	22871901	human	72.44		tHNVCtLtLAsLPRP			1		EEPQLTKRTHNVCTLtLASLPRP	GAAGAACCGCAGCTGACCAAACGTACCCACAACGTTTGCACCCTGtagCTGGCGTCTCTGCCGCGTCCG	TTATAATCATCCTCCCCGGC	GGTACCAAG	AAGCTT	CGAGCACACATCCTATTTGG	TTATAATCATCCTCCCCGGCGGTACCAAGGAAGAACCGCAGCTGACCAAACGTACCCACAACGTTTGCACCCTGtagCTGGCGTCTCTGCCGCGTCCGAAGCTTCGAGCACACATCCTATTTGG	124
pT_TAG_306	ABCF3	ABCF3	Q9NUQ8	3q27.1	T104-p	23078468	human	79.74		tENyDCGtKLPGLLK			1		APIQLSKITENYDCGtKLPGLLKREQSSTVN	GCGCCGATCCAGCTGTCTAAAATCACCGAAAACTACGACTGCGGTtagAAACTGCCGGGTCTGCTGAAACGTGAACAGTCTTCTACCGTTAAC	TTATAATCATCCTCCCCGGC	GGTACCAAG	AAGCTT	CGAGCACACATCCTATTTGG	TTATAATCATCCTCCCCGGCGGTACCAAGGCGCCGATCCAGCTGTCTAAAATCACCGAAAACTACGACTGCGGTtagAAACTGCCGGGTCTGCTGAAACGTGAACAGTCTTCTACCGTTAACAAGCTTCGAGCACACATCCTATTTGG	148
pT_TAG_307	ABCF3	ABCF3	Q9NUQ8	3q27.1	T218-p	25279336	human	79.74	ABC_tran	RNGLGKTtLLKMLAt			1		GRRYGLVGRNGLGKTtLLKMLATRSLRVPAH	GGTCGTCGTTACGGTCTGGTTGGTCGTAACGGTCTGGGTAAAACCtagCTGCTGAAAATGCTGGCGACCCGTTCTCTGCGTGTTCCGGCGCAC	TTATAATCATCCTCCCCGGC	GGTACCAAG	AAGCTT	CGAGCACACATCCTATTTGG	TTATAATCATCCTCCCCGGCGGTACCAAGGGTCGTCGTTACGGTCTGGTTGGTCGTAACGGTCTGGGTAAAACCtagCTGCTGAAAATGCTGGCGACCCGTTCTCTGCGTGTTCCGGCGCACAAGCTTCGAGCACACATCCTATTTGG	148
pT_TAG_308	ABCF3	ABCF3	Q9NUQ8	3q27.1	T225-p	18006305	human	79.74	ABC_tran	tLLKMLAtRSLRVPA		1			GRNGLGKTTLLKMLAtRSLRVPAHISLLHVE	GGTCGTAACGGTCTGGGTAAAACCACCCTGCTGAAAATGCTGGCGtagCGTTCTCTGCGTGTTCCGGCGCACATCTCTCTGCTGCACGTTGAA	TTATAATCATCCTCCCCGGC	GGTACCAAG	AAGCTT	CGAGCACACATCCTATTTGG	TTATAATCATCCTCCCCGGCGGTACCAAGGGTCGTAACGGTCTGGGTAAAACCACCCTGCTGAAAATGCTGGCGtagCGTTCTCTGCGTGTTCCGGCGCACATCTCTCTGCTGCACGTTGAAAAGCTTCGAGCACACATCCTATTTGG	148
pT_TAG_309	ABCF3	ABCF3	Q9NUQ8	3q27.1	T272-p	18006308	human	79.74	ABC_tran	LRRERELtAQIAAGR		1			SDSVREDLLRRERELtAQIAAGRAEGSEAAE	TCTGACTCTGTTCGTGAAGACCTGCTGCGTCGTGAACGTGAACTGtagGCGCAGATCGCGGCGGGTCGTGCGGAAGGTTCTGAAGCGGCGGAA	TTATAATCATCCTCCCCGGC	GGTACCAAG	AAGCTT	CGAGCACACATCCTATTTGG	TTATAATCATCCTCCCCGGCGGTACCAAGTCTGACTCTGTTCGTGAAGACCTGCTGCGTCGTGAACGTGAACTGtagGCGCAGATCGCGGCGGGTCGTGCGGAAGGTTCTGAAGCGGCGGAAAAGCTTCGAGCACACATCCTATTTGG	148
pT_TAG_310	ABCF3	ABCF3	Q9NUQ8	3q27.1	T3-p	41285128	human	79.74		_____MAtCAEILRS		1			MAtCAEILRSEFPEIDGQ	ATGGCGtagTGCGCGGAAATCCTGCGTTCTGAATTCCCGGAAATCGACGGTCAG	TTATAATCATCCTCCCCGGC	GGTACCAAG	AAGCTT	CGAGCACACATCCTATTTGG	TTATAATCATCCTCCCCGGCGGTACCAAGATGGCGtagTGCGCGGAAATCCTGCGTTCTGAATTCCCGGAAATCGACGGTCAGAAGCTTCGAGCACACATCCTATTTGG	109
pT_TAG_311	ABCF3	ABCF3	Q9NUQ8	3q27.1	T97-p	25279333	human	79.74		PIQLSKItENyDCGt			1		NSQVLLDAPIQLSKItENYDCGTKLPGLLKR	AACTCTCAGGTTCTGCTGGACGCGCCGATCCAGCTGTCTAAAATCtagGAAAACTACGACTGCGGCACCAAACTGCCGGGTCTGCTGAAACGT	TTATAATCATCCTCCCCGGC	GGTACCAAG	AAGCTT	CGAGCACACATCCTATTTGG	TTATAATCATCCTCCCCGGCGGTACCAAGAACTCTCAGGTTCTGCTGGACGCGCCGATCCAGCTGTCTAAAATCtagGAAAACTACGACTGCGGCACCAAACTGCCGGGTCTGCTGAAACGTAAGCTTCGAGCACACATCCTATTTGG	148
pT_TAG_312	ABCG1	ABCG1 iso2	P45844-2	21q22.3	T23-p	23078480	human	75.38		SASSLLDtVtNASSY			1		APERDGGVSASSLLDtVTNASSYSAEMTEPK	GCGCCGGAACGTGACGGTGGTGTTTCTGCGTCTTCTCTGCTGGACtagGTTACCAACGCGTCTTCTTACTCTGCGGAAATGACCGAACCGAAA	TTATAATCATCCTCCCCGGC	GGTACCAAG	AAGCTT	CGAGCACACATCCTATTTGG	TTATAATCATCCTCCCCGGCGGTACCAAGGCGCCGGAACGTGACGGTGGTGTTTCTGCGTCTTCTCTGCTGGACtagGTTACCAACGCGTCTTCTTACTCTGCGGAAATGACCGAACCGAAAAAGCTTCGAGCACACATCCTATTTGG	148
pT_TAG_313	ABCG1	ABCG1 iso2	P45844-2	21q22.3	T25-p	23078482	human	75.38		SSLLDtVtNASSYSA			1		ERDGGVSASSLLDTVtNASSYSAEMTEPKSV	GAACGTGACGGTGGTGTTTCTGCGTCTTCTCTGCTGGACACCGTTtagAACGCGTCTTCTTACTCTGCGGAAATGACCGAACCGAAATCTGTT	TTATAATCATCCTCCCCGGC	GGTACCAAG	AAGCTT	CGAGCACACATCCTATTTGG	TTATAATCATCCTCCCCGGCGGTACCAAGGAACGTGACGGTGGTGTTTCTGCGTCTTCTCTGCTGGACACCGTTtagAACGCGTCTTCTTACTCTGCGGAAATGACCGAACCGAAATCTGTTAAGCTTCGAGCACACATCCTATTTGG	148
pT_TAG_314	ABCG1	ABCG1 iso8	P45844-8	21q22.3	T84-p	36418002	human	86.63		HEEKAVLtVFTGTAT		1			SAFSGTLTHEEKAVLtVFTGTATAVHVQVAA	TCTGCGTTCTCTGGCACCCTGACCCACGAAGAAAAAGCGGTTCTGtagGTTTTCACCGGCACCGCGACCGCGGTTCACGTTCAGGTTGCGGCG	TTATAATCATCCTCCCCGGC	GGTACCAAG	AAGCTT	CGAGCACACATCCTATTTGG	TTATAATCATCCTCCCCGGCGGTACCAAGTCTGCGTTCTCTGGCACCCTGACCCACGAAGAAAAAGCGGTTCTGtagGTTTTCACCGGCACCGCGACCGCGGTTCACGTTCAGGTTGCGGCGAAGCTTCGAGCACACATCCTATTTGG	148
pT_TAG_315	ABCG1	ABCG1	P45844	21q22.3	T99-p	23078477	human	75.59		WRKKGYKtLLkGIsG			1		YSVPEGPWWRKKGYKtLLKGISGKFNSGELV	TACTCTGTTCCGGAAGGTCCGTGGTGGCGTAAAAAAGGTTACAAAtagCTGCTGAAAGGTATCTCTGGTAAATTCAACTCTGGTGAACTGGTT	TTATAATCATCCTCCCCGGC	GGTACCAAG	AAGCTT	CGAGCACACATCCTATTTGG	TTATAATCATCCTCCCCGGCGGTACCAAGTACTCTGTTCCGGAAGGTCCGTGGTGGCGTAAAAAAGGTTACAAAtagCTGCTGAAAGGTATCTCTGGTAAATTCAACTCTGGTGAACTGGTTAAGCTTCGAGCACACATCCTATTTGG	148
pT_TAG_316	ABCG2	ABCG2	Q9UNQ0	4q22.1	T194-p	9216762	human	72.31	ABC_tran	sGGERKRtsIGMELI			1		GTQFIRGVSGGERKRtSIGMELITDPSILFL	GGCACCCAGTTCATCCGTGGTGTTTCTGGTGGTGAACGTAAACGTtagTCTATCGGTATGGAACTGATCACCGACCCGTCTATCCTGTTCCTG	TTATAATCATCCTCCCCGGC	GGTACCAAG	AAGCTT	CGAGCACACATCCTATTTGG	TTATAATCATCCTCCCCGGCGGTACCAAGGGCACCCAGTTCATCCGTGGTGTTTCTGGTGGTGAACGTAAACGTtagTCTATCGGTATGGAACTGATCACCGACCCGTCTATCCTGTTCCTGAAGCTTCGAGCACACATCCTATTTGG	148
pT_TAG_317	ABCG2	ABCG2	Q9UNQ0	4q22.1	T362-p	1818104	human	72.31		GEKKKKItVFKEISY	1				AELHQLSGGEKKKKItVFKEISYTTSFCHQL	GCGGAACTGCACCAGCTGTCTGGTGGTGAAAAAAAAAAAAAAATCtagGTTTTCAAAGAAATCTCTTACACCACCTCTTTCTGCCACCAGCTG	TTATAATCATCCTCCCCGGC	GGTACCAAG	AAGCTT	CGAGCACACATCCTATTTGG	TTATAATCATCCTCCCCGGCGGTACCAAGGCGGAACTGCACCAGCTGTCTGGTGGTGAAAAAAAAAAAAAAATCtagGTTTTCAAAGAAATCTCTTACACCACCTCTTTCTGCCACCAGCTGAAGCTTCGAGCACACATCCTATTTGG	148
pT_TAG_318	ABCG5	ABCG5	Q9H222	2p21	T108-p	23078489	human	72.5	ABC_tran	GRLGRAGtFLGEVyV			1		TTLLDAMSGRLGRAGtFLGEVYVNGRALRRE	ACCACCCTGCTGGACGCGATGTCTGGTCGTCTGGGTCGTGCGGGTtagTTCCTGGGTGAAGTTTACGTTAACGGTCGTGCGCTGCGTCGTGAA	TTATAATCATCCTCCCCGGC	GGTACCAAG	AAGCTT	CGAGCACACATCCTATTTGG	TTATAATCATCCTCCCCGGCGGTACCAAGACCACCCTGCTGGACGCGATGTCTGGTCGTCTGGGTCGTGCGGGTtagTTCCTGGGTGAAGTTTACGTTAACGGTCGTGCGCTGCGTCGTGAAAAGCTTCGAGCACACATCCTATTTGG	148
pT_TAG_319	ABCG5	ABCG5	Q9H222	2p21	T338-p	34360892	human	72.5		KSAICHKtLKNIERM			1		QMIESAYKKSAICHKtLKNIERMKHLKTLPM	CAGATGATCGAATCTGCGTACAAAAAATCTGCGATCTGCCACAAAtagCTGAAAAACATCGAACGTATGAAACACCTGAAAACCCTGCCGATG	TTATAATCATCCTCCCCGGC	GGTACCAAG	AAGCTT	CGAGCACACATCCTATTTGG	TTATAATCATCCTCCCCGGCGGTACCAAGCAGATGATCGAATCTGCGTACAAAAAATCTGCGATCTGCCACAAAtagCTGAAAAACATCGAACGTATGAAACACCTGAAAACCCTGCCGATGAAGCTTCGAGCACACATCCTATTTGG	148
pT_TAG_320	ABCG5	ABCG5	Q9H222	2p21	T350-p	50772414	human	72.5		ERMKHLKtLPMVPFK		1			CHKTLKNIERMKHLKtLPMVPFKTKDSPGVF	TGCCACAAAACCCTGAAAAACATCGAACGTATGAAACACCTGAAAtagCTGCCGATGGTTCCGTTCAAAACCAAAGACTCTCCGGGTGTTTTC	TTATAATCATCCTCCCCGGC	GGTACCAAG	AAGCTT	CGAGCACACATCCTATTTGG	TTATAATCATCCTCCCCGGCGGTACCAAGTGCCACAAAACCCTGAAAAACATCGAACGTATGAAACACCTGAAAtagCTGCCGATGGTTCCGTTCAAAACCAAAGACTCTCCGGGTGTTTTCAAGCTTCGAGCACACATCCTATTTGG	148
pT_TAG_321	ABCG8	ABCG8	Q9H221	2p21	T166-p	50772420	human	75.68	ABC_tran	PNLTVREtLAFIAQM		1			VRQHNQLLPNLTVREtLAFIAQMRLPRTFSQ	GTTCGTCAGCACAACCAGCTGCTGCCGAACCTGACCGTTCGTGAAtagCTGGCGTTCATCGCGCAGATGCGTCTGCCGCGTACCTTCTCTCAG	TTATAATCATCCTCCCCGGC	GGTACCAAG	AAGCTT	CGAGCACACATCCTATTTGG	TTATAATCATCCTCCCCGGCGGTACCAAGGTTCGTCAGCACAACCAGCTGCTGCCGAACCTGACCGTTCGTGAAtagCTGGCGTTCATCGCGCAGATGCGTCTGCCGCGTACCTTCTCTCAGAAGCTTCGAGCACACATCCTATTTGG	148
pT_TAG_322	ABCG8	ABCG8	Q9H221	2p21	T325-p	25279351	human	75.68		ADFYVDLtSIDRRsR			1		PCPRYSNPADFYVDLtSIDRRSREQELATRE	CCGTGCCCGCGTTACTCTAACCCGGCGGACTTCTACGTTGACCTGtagTCTATCGACCGTCGTTCTCGTGAACAGGAACTGGCGACCCGTGAA	TTATAATCATCCTCCCCGGC	GGTACCAAG	AAGCTT	CGAGCACACATCCTATTTGG	TTATAATCATCCTCCCCGGCGGTACCAAGCCGTGCCCGCGTTACTCTAACCCGGCGGACTTCTACGTTGACCTGtagTCTATCGACCGTCGTTCTCGTGAACAGGAACTGGCGACCCGTGAAAAGCTTCGAGCACACATCCTATTTGG	148
pT_TAG_323	ABHD1	ABHD1	Q96SE0	2p23.3	T292-p	23078501	human	45.21	Abhydrolase_1	RQFDERytsVAFGYQ			1		FVLQARTIRQFDERYtSVAFGYQDCVTYYKA	TTCGTTCTGCAGGCGCGTACCATCCGTCAGTTCGACGAACGTTACtagTCTGTTGCGTTCGGTTACCAGGACTGCGTTACCTACTACAAAGCG	TTATAATCATCCTCCCCGGC	GGTACCAAG	AAGCTT	CGAGCACACATCCTATTTGG	TTATAATCATCCTCCCCGGCGGTACCAAGTTCGTTCTGCAGGCGCGTACCATCCGTCAGTTCGACGAACGTTACtagTCTGTTGCGTTCGGTTACCAGGACTGCGTTACCTACTACAAAGCGAAGCTTCGAGCACACATCCTATTTGG	148
pT_TAG_324	ABHD11	ABHD11	Q8NFV4	7q11.23	T221-p	34365241	human	34.69	Abhydrolase_6	AVRQHLLtNLVEVDG			1		LSSVIQDMAVRQHLLtNLVEVDGRFVWRVNL	CTGTCTTCTGTTATCCAGGACATGGCGGTTCGTCAGCACCTGCTGtagAACCTGGTTGAAGTTGACGGTCGTTTCGTTTGGCGTGTTAACCTG	TTATAATCATCCTCCCCGGC	GGTACCAAG	AAGCTT	CGAGCACACATCCTATTTGG	TTATAATCATCCTCCCCGGCGGTACCAAGCTGTCTTCTGTTATCCAGGACATGGCGGTTCGTCAGCACCTGCTGtagAACCTGGTTGAAGTTGACGGTCGTTTCGTTTGGCGTGTTAACCTGAAGCTTCGAGCACACATCCTATTTGG	148
pT_TAG_325	ABHD12	ABHD12	Q8N2K0	20p11.21	T249-p	23078515	human	45.1	Hydrolase_4	IWGHsLGtGVAtNLV			1		RSGDNPVYIWGHSLGtGVATNLVRRLCERET	CGTTCTGGTGACAACCCGGTTTACATCTGGGGTCACTCTCTGGGTtagGGTGTTGCGACCAACCTGGTTCGTCGTCTGTGCGAACGTGAAACC	TTATAATCATCCTCCCCGGC	GGTACCAAG	AAGCTT	CGAGCACACATCCTATTTGG	TTATAATCATCCTCCCCGGCGGTACCAAGCGTTCTGGTGACAACCCGGTTTACATCTGGGGTCACTCTCTGGGTtagGGTGTTGCGACCAACCTGGTTCGTCGTCTGTGCGAACGTGAAACCAAGCTTCGAGCACACATCCTATTTGG	148
pT_TAG_326	ABHD12	ABHD12	Q8N2K0	20p11.21	T253-p	23078518	human	45.1	Hydrolase_4	sLGtGVAtNLVRRLC			1		NPVYIWGHSLGTGVAtNLVRRLCERETPPDA	AACCCGGTTTACATCTGGGGTCACTCTCTGGGCACCGGTGTTGCGtagAACCTGGTTCGTCGTCTGTGCGAACGTGAAACCCCGCCGGACGCG	TTATAATCATCCTCCCCGGC	GGTACCAAG	AAGCTT	CGAGCACACATCCTATTTGG	TTATAATCATCCTCCCCGGCGGTACCAAGAACCCGGTTTACATCTGGGGTCACTCTCTGGGCACCGGTGTTGCGtagAACCTGGTTCGTCGTCTGTGCGAACGTGAAACCCCGCCGGACGCGAAGCTTCGAGCACACATCCTATTTGG	148
pT_TAG_327	ABHD12	ABHD12	Q8N2K0	20p11.21	T43-p	36133812	human	45.1		LKQNLRLtGPAAAEP		1			AALDADCRLKQNLRLtGPAAAEPRCAADAGM	GCGGCGCTGGACGCGGACTGCCGTCTGAAACAGAACCTGCGTCTGtagGGTCCGGCGGCGGCGGAACCGCGTTGCGCGGCGGACGCGGGTATG	TTATAATCATCCTCCCCGGC	GGTACCAAG	AAGCTT	CGAGCACACATCCTATTTGG	TTATAATCATCCTCCCCGGCGGTACCAAGGCGGCGCTGGACGCGGACTGCCGTCTGAAACAGAACCTGCGTCTGtagGGTCCGGCGGCGGCGGAACCGCGTTGCGCGGCGGACGCGGGTATGAAGCTTCGAGCACACATCCTATTTGG	148
pT_TAG_328	ABHD12B	ABHD12B	Q7Z5M8	14q22.1	T306-p	23078524	human	40.78		LHGEDDRtVPLEyGK			1		FLSSPLLILHGEDDRtVPLEYGKKLYEIARN	TTCCTGTCTTCTCCGCTGCTGATCCTGCACGGTGAAGACGACCGTtagGTTCCGCTGGAATACGGTAAAAAACTGTACGAAATCGCGCGTAAC	TTATAATCATCCTCCCCGGC	GGTACCAAG	AAGCTT	CGAGCACACATCCTATTTGG	TTATAATCATCCTCCCCGGCGGTACCAAGTTCCTGTCTTCTCCGCTGCTGATCCTGCACGGTGAAGACGACCGTtagGTTCCGCTGGAATACGGTAAAAAACTGTACGAAATCGCGCGTAACAAGCTTCGAGCACACATCCTATTTGG	148
pT_TAG_329	ABHD12B	ABHD12B	Q7Z5M8	14q22.1	T96-p	56662012	human	40.78		PELKIPHtVNFYLRV		1			PFLVDLKKPELKIPHtVNFYLRVEPGVMLGI	CCGTTCCTGGTTGACCTGAAAAAACCGGAACTGAAAATCCCGCACtagGTTAACTTCTACCTGCGTGTTGAACCGGGTGTTATGCTGGGTATC	TTATAATCATCCTCCCCGGC	GGTACCAAG	AAGCTT	CGAGCACACATCCTATTTGG	TTATAATCATCCTCCCCGGCGGTACCAAGCCGTTCCTGGTTGACCTGAAAAAACCGGAACTGAAAATCCCGCACtagGTTAACTTCTACCTGCGTGTTGAACCGGGTGTTATGCTGGGTATCAAGCTTCGAGCACACATCCTATTTGG	148
pT_TAG_330	ABHD14A	ABHD14A	Q9BUJ0	3p21.2	T145-p	23078528	human	29.76	Abhydrolase_6	APSkEAStEAGRAAL			1		DLPGFGNSAPSKEAStEAGRAALLERALRDL	GACCTGCCGGGTTTCGGTAACTCTGCGCCGTCTAAAGAAGCGTCTtagGAAGCGGGTCGTGCGGCGCTGCTGGAACGTGCGCTGCGTGACCTG	TTATAATCATCCTCCCCGGC	GGTACCAAG	AAGCTT	CGAGCACACATCCTATTTGG	TTATAATCATCCTCCCCGGCGGTACCAAGGACCTGCCGGGTTTCGGTAACTCTGCGCCGTCTAAAGAAGCGTCTtagGAAGCGGGTCGTGCGGCGCTGCTGGAACGTGCGCTGCGTGACCTGAAGCTTCGAGCACACATCCTATTTGG	148
pT_TAG_331	ABHD15	ABHD15	Q6UXT9	17q11.2	T416-p	25279354	human	51.77		LESFRALtEFFRTEE			1		PAWSHEVILESFRALtEFFRTEERIKGLSRH	CCGGCGTGGTCTCACGAAGTTATCCTGGAATCTTTCCGTGCGCTGtagGAATTCTTCCGTACCGAAGAACGTATCAAAGGTCTGTCTCGTCAC	TTATAATCATCCTCCCCGGC	GGTACCAAG	AAGCTT	CGAGCACACATCCTATTTGG	TTATAATCATCCTCCCCGGCGGTACCAAGCCGGCGTGGTCTCACGAAGTTATCCTGGAATCTTTCCGTGCGCTGtagGAATTCTTCCGTACCGAAGAACGTATCAAAGGTCTGTCTCGTCACAAGCTTCGAGCACACATCCTATTTGG	148
pT_TAG_332	ABHD16A	BAT5	O95870	6p21.33	T32-p	471868	human	63.24		APASVPEtPtAVTAP		4	12		YRERDSERAPASVPEtPTAVTAPHSSSWDTY	TACCGTGAACGTGACTCTGAACGTGCGCCGGCGTCTGTTCCGGAAtagCCGACCGCGGTTACCGCGCCGCACTCTTCTTCTTGGGACACCTAC	TTATAATCATCCTCCCCGGC	GGTACCAAG	AAGCTT	CGAGCACACATCCTATTTGG	TTATAATCATCCTCCCCGGCGGTACCAAGTACCGTGAACGTGACTCTGAACGTGCGCCGGCGTCTGTTCCGGAAtagCCGACCGCGGTTACCGCGCCGCACTCTTCTTCTTGGGACACCTACAAGCTTCGAGCACACATCCTATTTGG	148
pT_TAG_333	ABHD16A	BAT5	O95870	6p21.33	T34-p	23085862	human	63.24		ASVPEtPtAVTAPHS			1		ERDSERAPASVPETPtAVTAPHSSSWDTYYQ	GAACGTGACTCTGAACGTGCGCCGGCGTCTGTTCCGGAAACCCCGtagGCGGTTACCGCGCCGCACTCTTCTTCTTGGGACACCTACTACCAG	TTATAATCATCCTCCCCGGC	GGTACCAAG	AAGCTT	CGAGCACACATCCTATTTGG	TTATAATCATCCTCCCCGGCGGTACCAAGGAACGTGACTCTGAACGTGCGCCGGCGTCTGTTCCGGAAACCCCGtagGCGGTTACCGCGCCGCACTCTTCTTCTTGGGACACCTACTACCAGAAGCTTCGAGCACACATCCTATTTGG	148
pT_TAG_334	ABHD16A	BAT5	O95870	6p21.33	T46-p	56652013	human	63.24		PHSsSWDtYYQPRAL		1			ETPTAVTAPHSSSWDtYYQPRALEKHADSIL	GAAACCCCGACCGCGGTTACCGCGCCGCACTCTTCTTCTTGGGACtagTACTACCAGCCGCGTGCGCTGGAAAAACACGCGGACTCTATCCTG	TTATAATCATCCTCCCCGGC	GGTACCAAG	AAGCTT	CGAGCACACATCCTATTTGG	TTATAATCATCCTCCCCGGCGGTACCAAGGAAACCCCGACCGCGGTTACCGCGCCGCACTCTTCTTCTTGGGACtagTACTACCAGCCGCGTGCGCTGGAAAAACACGCGGACTCTATCCTGAAGCTTCGAGCACACATCCTATTTGG	148
pT_TAG_335	ABHD16B	ABHD16B	Q9H3Z7	20q13.33	T271-p	23088603	human	52.55	Abhydrolase_1	GALVLDAtFDDLVPL			1		ATMTYPELGALVLDAtFDDLVPLALKVMPHS	GCGACCATGACCTACCCGGAACTGGGTGCGCTGGTTCTGGACGCGtagTTCGACGACCTGGTTCCGCTGGCGCTGAAAGTTATGCCGCACTCT	TTATAATCATCCTCCCCGGC	GGTACCAAG	AAGCTT	CGAGCACACATCCTATTTGG	TTATAATCATCCTCCCCGGCGGTACCAAGGCGACCATGACCTACCCGGAACTGGGTGCGCTGGTTCTGGACGCGtagTTCGACGACCTGGTTCCGCTGGCGCTGAAAGTTATGCCGCACTCTAAGCTTCGAGCACACATCCTATTTGG	148
pT_TAG_336	ABHD16B	ABHD16B	Q9H3Z7	20q13.33	T66-p	25285214	human	52.55		VWLLRDEtLGGDALG			1		TCAAAAAGVWLLRDEtLGGDALGRPPRGARS	ACCTGCGCGGCGGCGGCGGCGGGTGTTTGGCTGCTGCGTGACGAAtagCTGGGTGGTGACGCGCTGGGTCGTCCGCCGCGTGGTGCGCGTTCT	TTATAATCATCCTCCCCGGC	GGTACCAAG	AAGCTT	CGAGCACACATCCTATTTGG	TTATAATCATCCTCCCCGGCGGTACCAAGACCTGCGCGGCGGCGGCGGCGGGTGTTTGGCTGCTGCGTGACGAAtagCTGGGTGGTGACGCGCTGGGTCGTCCGCCGCGTGGTGCGCGTTCTAAGCTTCGAGCACACATCCTATTTGG	148
pT_TAG_337	ABHD17A	ABHD17A	Q96GS6	19p13.3	T55-p	23104329	human	33.99		AGAAPLGtLRASSGA			3		EPEPGPGGAGAAPLGtLRASSGAPGRWKLHL	GAACCGGAACCGGGTCCGGGTGGTGCGGGTGCGGCGCCGCTGGGTtagCTGCGTGCGTCTTCTGGTGCGCCGGGTCGTTGGAAACTGCACCTG	TTATAATCATCCTCCCCGGC	GGTACCAAG	AAGCTT	CGAGCACACATCCTATTTGG	TTATAATCATCCTCCCCGGCGGTACCAAGGAACCGGAACCGGGTCCGGGTGGTGCGGGTGCGGCGCCGCTGGGTtagCTGCGTGCGTCTTCTGGTGCGCCGGGTCGTTGGAAACTGCACCTGAAGCTTCGAGCACACATCCTATTTGG	148
pT_TAG_338	ABHD17C	FAM108C1	Q6PCB6	15q25.1	T43-p	19014277	human	35.83		LPPEPTYtVLAPEQR			1		RIAAKLAFLPPEPTYtVLAPEQRGAGASAPA	CGTATCGCGGCGAAACTGGCGTTCCTGCCGCCGGAACCGACCTACtagGTTCTGGCGCCGGAACAGCGTGGTGCGGGTGCGTCTGCGCCGGCG	TTATAATCATCCTCCCCGGC	GGTACCAAG	AAGCTT	CGAGCACACATCCTATTTGG	TTATAATCATCCTCCCCGGCGGTACCAAGCGTATCGCGGCGAAACTGGCGTTCCTGCCGCCGGAACCGACCTACtagGTTCTGGCGCCGGAACAGCGTGGTGCGGGTGCGTCTGCGCCGGCGAAGCTTCGAGCACACATCCTATTTGG	148
pT_TAG_339	ABHD18	ABHD18	Q0P651	4q28.2	T255-p	11093050	human	46.95	DUF2048	TSSADkLtNLNLVSR			1		GQEFVKHFTSSADKLtNLNLVSRTLNLDISN	GGTCAGGAATTCGTTAAACACTTCACCTCTTCTGCGGACAAACTGtagAACCTGAACCTGGTTTCTCGTACCCTGAACCTGGACATCTCTAAC	TTATAATCATCCTCCCCGGC	GGTACCAAG	AAGCTT	CGAGCACACATCCTATTTGG	TTATAATCATCCTCCCCGGCGGTACCAAGGGTCAGGAATTCGTTAAACACTTCACCTCTTCTGCGGACAAACTGtagAACCTGAACCTGGTTTCTCGTACCCTGAACCTGGACATCTCTAACAAGCTTCGAGCACACATCCTATTTGG	148
pT_TAG_340	ABHD2	ABHD2	P08910	15q26.1	T63-p	23078531	human	48.31		LkSCPLLtkEYIPPL			1		DSGLSRFLLKSCPLLtKEYIPPLIWGKSGHI	GACTCTGGTCTGTCTCGTTTCCTGCTGAAATCTTGCCCGCTGCTGtagAAAGAATACATCCCGCCGCTGATCTGGGGTAAATCTGGTCACATC	TTATAATCATCCTCCCCGGC	GGTACCAAG	AAGCTT	CGAGCACACATCCTATTTGG	TTATAATCATCCTCCCCGGCGGTACCAAGGACTCTGGTCTGTCTCGTTTCCTGCTGAAATCTTGCCCGCTGCTGtagAAAGAATACATCCCGCCGCTGATCTGGGGTAAATCTGGTCACATCAAGCTTCGAGCACACATCCTATTTGG	148
pT_TAG_341	ABI1	Abi-1 iso11	Q8IZP0-11	10p12.1	T104-p	15407270	human	35.92		GNNQPARtGtLsRTN			1		SINHISQHGNNQPARtGTLSRTNPPTQKPPS	TCTATCAACCACATCTCTCAGCACGGTAACAACCAGCCGGCGCGTtagGGCACCCTGTCTCGTACCAACCCGCCGACCCAGAAACCGCCGTCT	TTATAATCATCCTCCCCGGC	GGTACCAAG	AAGCTT	CGAGCACACATCCTATTTGG	TTATAATCATCCTCCCCGGCGGTACCAAGTCTATCAACCACATCTCTCAGCACGGTAACAACCAGCCGGCGCGTtagGGCACCCTGTCTCGTACCAACCCGCCGACCCAGAAACCGCCGTCTAAGCTTCGAGCACACATCCTATTTGG	148
pT_TAG_342	ABI1	Abi-1 iso11	Q8IZP0-11	10p12.1	T106-p	23078544	human	35.92		NQPARtGtLsRTNPP			1		NHISQHGNNQPARTGtLSRTNPPTQKPPSPP	AACCACATCTCTCAGCACGGTAACAACCAGCCGGCGCGTACCGGTtagCTGTCTCGTACCAACCCGCCGACCCAGAAACCGCCGTCTCCGCCG	TTATAATCATCCTCCCCGGC	GGTACCAAG	AAGCTT	CGAGCACACATCCTATTTGG	TTATAATCATCCTCCCCGGCGGTACCAAGAACCACATCTCTCAGCACGGTAACAACCAGCCGGCGCGTACCGGTtagCTGTCTCGTACCAACCCGCCGACCCAGAAACCGCCGTCTCCGCCGAAGCTTCGAGCACACATCCTATTTGG	148
pT_TAG_343	ABI1	Abi-1	Q8IZP0	10p12.1	T168-p	15407270	human	55.08	Abi_HHR	GNNQPARtGtLSRtN		1			VKWLKAKHGNNQPARtGTLSRTNPPTQKPPS	GTTAAATGGCTGAAAGCGAAACACGGTAACAACCAGCCGGCGCGTtagGGCACCCTGTCTCGTACCAACCCGCCGACCCAGAAACCGCCGTCT	TTATAATCATCCTCCCCGGC	GGTACCAAG	AAGCTT	CGAGCACACATCCTATTTGG	TTATAATCATCCTCCCCGGCGGTACCAAGGTTAAATGGCTGAAAGCGAAACACGGTAACAACCAGCCGGCGCGTtagGGCACCCTGTCTCGTACCAACCCGCCGACCCAGAAACCGCCGTCTAAGCTTCGAGCACACATCCTATTTGG	148
pT_TAG_344	ABI1	Abi-1	Q8IZP0	10p12.1	T170-p	23078544	human	55.08	Abi_HHR	NQPARtGtLSRtNPP			1		WLKAKHGNNQPARTGtLSRTNPPTQKPPSPP	TGGCTGAAAGCGAAACACGGTAACAACCAGCCGGCGCGTACCGGTtagCTGTCTCGTACCAACCCGCCGACCCAGAAACCGCCGTCTCCGCCG	TTATAATCATCCTCCCCGGC	GGTACCAAG	AAGCTT	CGAGCACACATCCTATTTGG	TTATAATCATCCTCCCCGGCGGTACCAAGTGGCTGAAAGCGAAACACGGTAACAACCAGCCGGCGCGTACCGGTtagCTGTCTCGTACCAACCCGCCGACCCAGAAACCGCCGTCTCCGCCGAAGCTTCGAGCACACATCCTATTTGG	148
pT_TAG_345	ABI1	Abi-1	Q8IZP0	10p12.1	T174-p	3655542	human	55.08		RtGtLSRtNPPtQKP		5			KHGNNQPARTGTLSRtNPPTQKPPSPPMSGR	AAACACGGTAACAACCAGCCGGCGCGTACCGGCACCCTGTCTCGTtagAACCCGCCGACCCAGAAACCGCCGTCTCCGCCGATGTCTGGTCGT	TTATAATCATCCTCCCCGGC	GGTACCAAG	AAGCTT	CGAGCACACATCCTATTTGG	TTATAATCATCCTCCCCGGCGGTACCAAGAAACACGGTAACAACCAGCCGGCGCGTACCGGCACCCTGTCTCGTtagAACCCGCCGACCCAGAAACCGCCGTCTCCGCCGATGTCTGGTCGTAAGCTTCGAGCACACATCCTATTTGG	148
pT_TAG_346	ABI1	Abi-1	Q8IZP0	10p12.1	T178-p	3655545	human	55.08		LSRtNPPtQKPPsPP		7	5		NQPARTGTLSRTNPPtQKPPSPPMSGRGTLG	AACCAGCCGGCGCGTACCGGCACCCTGTCTCGTACCAACCCGCCGtagCAGAAACCGCCGTCTCCGCCGATGTCTGGTCGTGGCACCCTGGGT	TTATAATCATCCTCCCCGGC	GGTACCAAG	AAGCTT	CGAGCACACATCCTATTTGG	TTATAATCATCCTCCCCGGCGGTACCAAGAACCAGCCGGCGCGTACCGGCACCCTGTCTCGTACCAACCCGCCGtagCAGAAACCGCCGTCTCCGCCGATGTCTGGTCGTGGCACCCTGGGTAAGCTTCGAGCACACATCCTATTTGG	148
pT_TAG_347	ABI1	Abi-1	Q8IZP0	10p12.1	T191-p	3655551	human	55.08		PPMsGRGtLGRNtPy		2	5		PPTQKPPSPPMSGRGtLGRNTPYKTLEPVKP	CCGCCGACCCAGAAACCGCCGTCTCCGCCGATGTCTGGTCGTGGTtagCTGGGTCGTAACACCCCGTACAAAACCCTGGAACCGGTTAAACCG	TTATAATCATCCTCCCCGGC	GGTACCAAG	AAGCTT	CGAGCACACATCCTATTTGG	TTATAATCATCCTCCCCGGCGGTACCAAGCCGCCGACCCAGAAACCGCCGTCTCCGCCGATGTCTGGTCGTGGTtagCTGGGTCGTAACACCCCGTACAAAACCCTGGAACCGGTTAAACCGAAGCTTCGAGCACACATCCTATTTGG	148
pT_TAG_348	ABI1	Abi-1	Q8IZP0	10p12.1	T196-p	7997012	human	55.08		RGtLGRNtPyKtLEP		6	18		PPSPPMSGRGTLGRNtPYKTLEPVKPPTVPN	CCGCCGTCTCCGCCGATGTCTGGTCGTGGCACCCTGGGTCGTAACtagCCGTACAAAACCCTGGAACCGGTTAAACCGCCGACCGTTCCGAAC	TTATAATCATCCTCCCCGGC	GGTACCAAG	AAGCTT	CGAGCACACATCCTATTTGG	TTATAATCATCCTCCCCGGCGGTACCAAGCCGCCGTCTCCGCCGATGTCTGGTCGTGGCACCCTGGGTCGTAACtagCCGTACAAAACCCTGGAACCGGTTAAACCGCCGACCGTTCCGAACAAGCTTCGAGCACACATCCTATTTGG	148
pT_TAG_349	ABI1	Abi-1	Q8IZP0	10p12.1	T200-p	4251463	human	55.08		GRNtPyKtLEPVKPP		11	71		PMSGRGTLGRNTPYKtLEPVKPPTVPNDYMT	CCGATGTCTGGTCGTGGCACCCTGGGTCGTAACACCCCGTACAAAtagCTGGAACCGGTTAAACCGCCGACCGTTCCGAACGACTACATGACC	TTATAATCATCCTCCCCGGC	GGTACCAAG	AAGCTT	CGAGCACACATCCTATTTGG	TTATAATCATCCTCCCCGGCGGTACCAAGCCGATGTCTGGTCGTGGCACCCTGGGTCGTAACACCCCGTACAAAtagCTGGAACCGGTTAAACCGCCGACCGTTCCGAACGACTACATGACCAAGCTTCGAGCACACATCCTATTTGG	148
pT_TAG_350	ABI1	Abi-1	Q8IZP0	10p12.1	T208-p	12477721	human	55.08		LEPVKPPtVPNDyMt		1	3		GRNTPYKTLEPVKPPtVPNDYMTSPARLGSQ	GGTCGTAACACCCCGTACAAAACCCTGGAACCGGTTAAACCGCCGtagGTTCCGAACGACTACATGACCTCTCCGGCGCGTCTGGGTTCTCAG	TTATAATCATCCTCCCCGGC	GGTACCAAG	AAGCTT	CGAGCACACATCCTATTTGG	TTATAATCATCCTCCCCGGCGGTACCAAGGGTCGTAACACCCCGTACAAAACCCTGGAACCGGTTAAACCGCCGtagGTTCCGAACGACTACATGACCTCTCCGGCGCGTCTGGGTTCTCAGAAGCTTCGAGCACACATCCTATTTGG	148
pT_TAG_351	ABI1	Abi-1	Q8IZP0	10p12.1	T215-p	3205887	human	55.08		tVPNDyMtsPARLGs		6	48		TLEPVKPPTVPNDYMtSPARLGSQHSPGRTA	ACCCTGGAACCGGTTAAACCGCCGACCGTTCCGAACGACTACATGtagTCTCCGGCGCGTCTGGGTTCTCAGCACTCTCCGGGTCGTACCGCG	TTATAATCATCCTCCCCGGC	GGTACCAAG	AAGCTT	CGAGCACACATCCTATTTGG	TTATAATCATCCTCCCCGGCGGTACCAAGACCCTGGAACCGGTTAAACCGCCGACCGTTCCGAACGACTACATGtagTCTCCGGCGCGTCTGGGTTCTCAGCACTCTCCGGGTCGTACCGCGAAGCTTCGAGCACACATCCTATTTGG	148
pT_TAG_352	ABI1	Abi-1	Q8IZP0	10p12.1	T229-p	5254340	human	55.08		sQHsPGRtAsLNQRP		2	9		MTSPARLGSQHSPGRtASLNQRPRTHSGSSG	ATGACCTCTCCGGCGCGTCTGGGTTCTCAGCACTCTCCGGGTCGTtagGCGTCTCTGAACCAGCGTCCGCGTACCCACTCTGGTTCTTCTGGT	TTATAATCATCCTCCCCGGC	GGTACCAAG	AAGCTT	CGAGCACACATCCTATTTGG	TTATAATCATCCTCCCCGGCGGTACCAAGATGACCTCTCCGGCGCGTCTGGGTTCTCAGCACTCTCCGGGTCGTtagGCGTCTCTGAACCAGCGTCCGCGTACCCACTCTGGTTCTTCTGGTAAGCTTCGAGCACACATCCTATTTGG	148
pT_TAG_353	ABI1	Abi-1	Q8IZP0	10p12.1	T238-p	5954135	human	55.08		sLNQRPRtHsGssGG			3		QHSPGRTASLNQRPRtHSGSSGGSGSRENSG	CAGCACTCTCCGGGTCGTACCGCGTCTCTGAACCAGCGTCCGCGTtagCACTCTGGTTCTTCTGGTGGTTCTGGTTCTCGTGAAAACTCTGGT	TTATAATCATCCTCCCCGGC	GGTACCAAG	AAGCTT	CGAGCACACATCCTATTTGG	TTATAATCATCCTCCCCGGCGGTACCAAGCAGCACTCTCCGGGTCGTACCGCGTCTCTGAACCAGCGTCCGCGTtagCACTCTGGTTCTTCTGGTGGTTCTGGTTCTCGTGAAAACTCTGGTAAGCTTCGAGCACACATCCTATTTGG	148
pT_TAG_354	ABI1	Abi-1 iso3	Q8IZP0-3	10p12.1	T238-p	5954135	human	49.38		SLNQRPRtHsGsSGG			3		QHSPGRTASLNQRPRtHSGSSGGSGSRENSG	CAGCACTCTCCGGGTCGTACCGCGTCTCTGAACCAGCGTCCGCGTtagCACTCTGGTTCTTCTGGTGGTTCTGGTTCTCGTGAAAACTCTGGT	TTATAATCATCCTCCCCGGC	GGTACCAAG	AAGCTT	CGAGCACACATCCTATTTGG	TTATAATCATCCTCCCCGGCGGTACCAAGCAGCACTCTCCGGGTCGTACCGCGTCTCTGAACCAGCGTCCGCGTtagCACTCTGGTTCTTCTGGTGGTTCTGGTTCTCGTGAAAACTCTGGTAAGCTTCGAGCACACATCCTATTTGG	148
pT_TAG_355	ABI1	Abi-1	Q8IZP0	10p12.1	T265-p	18715504	human	55.08		GIPIAVPtPsPPTIG	1				ENSGSSSIGIPIAVPtPSPPTIGPENISVPP	GAAAACTCTGGTTCTTCTTCTATCGGTATCCCGATCGCGGTTCCGtagCCGTCTCCGCCGACCATCGGTCCGGAAAACATCTCTGTTCCGCCG	TTATAATCATCCTCCCCGGC	GGTACCAAG	AAGCTT	CGAGCACACATCCTATTTGG	TTATAATCATCCTCCCCGGCGGTACCAAGGAAAACTCTGGTTCTTCTTCTATCGGTATCCCGATCGCGGTTCCGtagCCGTCTCCGCCGACCATCGGTCCGGAAAACATCTCTGTTCCGCCGAAGCTTCGAGCACACATCCTATTTGG	148
pT_TAG_356	ABI1	Abi-1 iso3	Q8IZP0-3	10p12.1	T265-p	18715504	human	49.38		GIPIAVPtPsPPtIG			1		ENSGSSSIGIPIAVPtPSPPTIGPAAPGSAP	GAAAACTCTGGTTCTTCTTCTATCGGTATCCCGATCGCGGTTCCGtagCCGTCTCCGCCGACCATCGGTCCGGCGGCGCCGGGTTCTGCGCCG	TTATAATCATCCTCCCCGGC	GGTACCAAG	AAGCTT	CGAGCACACATCCTATTTGG	TTATAATCATCCTCCCCGGCGGTACCAAGGAAAACTCTGGTTCTTCTTCTATCGGTATCCCGATCGCGGTTCCGtagCCGTCTCCGCCGACCATCGGTCCGGCGGCGCCGGGTTCTGCGCCGAAGCTTCGAGCACACATCCTATTTGG	148
pT_TAG_357	ABI1	Abi-1 iso3	Q8IZP0-3	10p12.1	T270-p	23078557	human	49.38		VPtPsPPtIGPAAPG			1		SSIGIPIAVPTPSPPtIGPAAPGSAPGSQYG	TCTTCTATCGGTATCCCGATCGCGGTTCCGACCCCGTCTCCGCCGtagATCGGTCCGGCGGCGCCGGGTTCTGCGCCGGGTTCTCAGTACGGT	TTATAATCATCCTCCCCGGC	GGTACCAAG	AAGCTT	CGAGCACACATCCTATTTGG	TTATAATCATCCTCCCCGGCGGTACCAAGTCTTCTATCGGTATCCCGATCGCGGTTCCGACCCCGTCTCCGCCGtagATCGGTCCGGCGGCGCCGGGTTCTGCGCCGGGTTCTCAGTACGGTAAGCTTCGAGCACACATCCTATTTGG	148
pT_TAG_358	ABI1	Abi-1	Q8IZP0	10p12.1	T324-p	4959703	human	55.08		QIsRHNsttsstssG		1	37		SQYGTMTRQISRHNStTSSTSSGGYRRTPSV	TCTCAGTACGGCACCATGACCCGTCAGATCTCTCGTCACAACTCTtagACCTCTTCTACCTCTTCTGGTGGTTACCGTCGTACCCCGTCTGTT	TTATAATCATCCTCCCCGGC	GGTACCAAG	AAGCTT	CGAGCACACATCCTATTTGG	TTATAATCATCCTCCCCGGCGGTACCAAGTCTCAGTACGGCACCATGACCCGTCAGATCTCTCGTCACAACTCTtagACCTCTTCTACCTCTTCTGGTGGTTACCGTCGTACCCCGTCTGTTAAGCTTCGAGCACACATCCTATTTGG	148
pT_TAG_359	ABI1	Abi-1	Q8IZP0	10p12.1	T325-p	1220440	human	55.08		IsRHNsttsstssGG			11		QYGTMTRQISRHNSTtSSTSSGGYRRTPSVT	CAGTACGGCACCATGACCCGTCAGATCTCTCGTCACAACTCTACCtagTCTTCTACCTCTTCTGGTGGTTACCGTCGTACCCCGTCTGTTACC	TTATAATCATCCTCCCCGGC	GGTACCAAG	AAGCTT	CGAGCACACATCCTATTTGG	TTATAATCATCCTCCCCGGCGGTACCAAGCAGTACGGCACCATGACCCGTCAGATCTCTCGTCACAACTCTACCtagTCTTCTACCTCTTCTGGTGGTTACCGTCGTACCCCGTCTGTTACCAAGCTTCGAGCACACATCCTATTTGG	148
pT_TAG_360	ABI1	Abi-1	Q8IZP0	10p12.1	T328-p	11063841	human	55.08		HNsttsstssGGyRR			3		TMTRQISRHNSTTSStSSGGYRRTPSVTAQF	ACCATGACCCGTCAGATCTCTCGTCACAACTCTACCACCTCTTCTtagTCTTCTGGTGGTTACCGTCGTACCCCGTCTGTTACCGCGCAGTTC	TTATAATCATCCTCCCCGGC	GGTACCAAG	AAGCTT	CGAGCACACATCCTATTTGG	TTATAATCATCCTCCCCGGCGGTACCAAGACCATGACCCGTCAGATCTCTCGTCACAACTCTACCACCTCTTCTtagTCTTCTGGTGGTTACCGTCGTACCCCGTCTGTTACCGCGCAGTTCAAGCTTCGAGCACACATCCTATTTGG	148
pT_TAG_361	ABI1	Abi-1	Q8IZP0	10p12.1	T336-p	3655560	human	55.08		ssGGyRRtPsVTAQF		1	5		HNSTTSSTSSGGYRRtPSVTAQFSAQPHVNG	CACAACTCTACCACCTCTTCTACCTCTTCTGGTGGTTACCGTCGTtagCCGTCTGTTACCGCGCAGTTCTCTGCGCAGCCGCACGTTAACGGT	TTATAATCATCCTCCCCGGC	GGTACCAAG	AAGCTT	CGAGCACACATCCTATTTGG	TTATAATCATCCTCCCCGGCGGTACCAAGCACAACTCTACCACCTCTTCTACCTCTTCTGGTGGTTACCGTCGTtagCCGTCTGTTACCGCGCAGTTCTCTGCGCAGCCGCACGTTAACGGTAAGCTTCGAGCACACATCCTATTTGG	148
pT_TAG_362	ABI1	Abi-1	Q8IZP0	10p12.1	T394-p	12626406	human	55.08		ENIADsPtPPPPPPP	1	1			TGFVARVQENIADSPtPPPPPPPDDIPMFDD	ACCGGTTTCGTTGCGCGTGTTCAGGAAAACATCGCGGACTCTCCGtagCCGCCGCCGCCGCCGCCGCCGGACGACATCCCGATGTTCGACGAC	TTATAATCATCCTCCCCGGC	GGTACCAAG	AAGCTT	CGAGCACACATCCTATTTGG	TTATAATCATCCTCCCCGGCGGTACCAAGACCGGTTTCGTTGCGCGTGTTCAGGAAAACATCGCGGACTCTCCGtagCCGCCGCCGCCGCCGCCGCCGGACGACATCCCGATGTTCGACGACAAGCTTCGAGCACACATCCTATTTGG	148
pT_TAG_363	ABI1	Abi-1	Q8IZP0	10p12.1	T458-p	4345600	human	55.08	SH3_1	VVAIyDYtKDKDDEL			1		APKNYIEKVVAIYDYtKDKDDELSFMEGAII	GCGCCGAAAAACTACATCGAAAAAGTTGTTGCGATCTACGACTACtagAAAGACAAAGACGACGAACTGTCTTTCATGGAAGGTGCGATCATC	TTATAATCATCCTCCCCGGC	GGTACCAAG	AAGCTT	CGAGCACACATCCTATTTGG	TTATAATCATCCTCCCCGGCGGTACCAAGGCGCCGAAAAACTACATCGAAAAAGTTGTTGCGATCTACGACTACtagAAAGACAAAGACGACGAACTGTCTTTCATGGAAGGTGCGATCATCAAGCTTCGAGCACACATCCTATTTGG	148
pT_TAG_364	ABI1	Abi-1	Q8IZP0	10p12.1	T507-p	4757980	human	55.08		VEsIMHytD______		3	3		TGLFPGNYVESIMHYtD	ACCGGTCTGTTCCCGGGTAACTACGTTGAATCTATCATGCACTACtagGAC	TTATAATCATCCTCCCCGGC	GGTACCAAG	AAGCTT	CGAGCACACATCCTATTTGG	TTATAATCATCCTCCCCGGCGGTACCAAGACCGGTCTGTTCCCGGGTAACTACGTTGAATCTATCATGCACTACtagGACAAGCTTCGAGCACACATCCTATTTGG	106
pT_TAG_365	ABI2	Abi-2	Q9NYB9	2q33.2	T174-p	31886520	human	55.66		kMGGLPRttPPtQKP		1			FKVSTQNMKMGGLPRtTPPTQKPPSPPMSGK	TTCAAAGTTTCTACCCAGAACATGAAAATGGGTGGTCTGCCGCGTtagACCCCGCCGACCCAGAAACCGCCGTCTCCGCCGATGTCTGGTAAA	TTATAATCATCCTCCCCGGC	GGTACCAAG	AAGCTT	CGAGCACACATCCTATTTGG	TTATAATCATCCTCCCCGGCGGTACCAAGTTCAAAGTTTCTACCCAGAACATGAAAATGGGTGGTCTGCCGCGTtagACCCCGCCGACCCAGAAACCGCCGTCTCCGCCGATGTCTGGTAAAAAGCTTCGAGCACACATCCTATTTGG	148
pT_TAG_366	ABI2	Abi-2	Q9NYB9	2q33.2	T175-p	4710614	human	55.66		MGGLPRttPPtQKPP		2			KVSTQNMKMGGLPRTtPPTQKPPSPPMSGKG	AAAGTTTCTACCCAGAACATGAAAATGGGTGGTCTGCCGCGTACCtagCCGCCGACCCAGAAACCGCCGTCTCCGCCGATGTCTGGTAAAGGT	TTATAATCATCCTCCCCGGC	GGTACCAAG	AAGCTT	CGAGCACACATCCTATTTGG	TTATAATCATCCTCCCCGGCGGTACCAAGAAAGTTTCTACCCAGAACATGAAAATGGGTGGTCTGCCGCGTACCtagCCGCCGACCCAGAAACCGCCGTCTCCGCCGATGTCTGGTAAAGGTAAGCTTCGAGCACACATCCTATTTGG	148
pT_TAG_367	ABI2	Abi-2	Q9NYB9	2q33.2	T178-p	7150102	human	55.66		LPRttPPtQKPPsPP		2	1		TQNMKMGGLPRTTPPtQKPPSPPMSGKGTLG	ACCCAGAACATGAAAATGGGTGGTCTGCCGCGTACCACCCCGCCGtagCAGAAACCGCCGTCTCCGCCGATGTCTGGTAAAGGCACCCTGGGT	TTATAATCATCCTCCCCGGC	GGTACCAAG	AAGCTT	CGAGCACACATCCTATTTGG	TTATAATCATCCTCCCCGGCGGTACCAAGACCCAGAACATGAAAATGGGTGGTCTGCCGCGTACCACCCCGCCGtagCAGAAACCGCCGTCTCCGCCGATGTCTGGTAAAGGCACCCTGGGTAAGCTTCGAGCACACATCCTATTTGG	148
pT_TAG_368	ABI2	Abi-2	Q9NYB9	2q33.2	T191-p	56667033	human	55.66		PPMsGKGtLGRHsPy		1			PPTQKPPSPPMSGKGtLGRHSPYRTLEPVRP	CCGCCGACCCAGAAACCGCCGTCTCCGCCGATGTCTGGTAAAGGTtagCTGGGTCGTCACTCTCCGTACCGTACCCTGGAACCGGTTCGTCCG	TTATAATCATCCTCCCCGGC	GGTACCAAG	AAGCTT	CGAGCACACATCCTATTTGG	TTATAATCATCCTCCCCGGCGGTACCAAGCCGCCGACCCAGAAACCGCCGTCTCCGCCGATGTCTGGTAAAGGTtagCTGGGTCGTCACTCTCCGTACCGTACCCTGGAACCGGTTCGTCCGAAGCTTCGAGCACACATCCTATTTGG	148
pT_TAG_369	ABI2	Abi-2	Q9NYB9	2q33.2	T200-p	7997016	human	55.66		GRHsPyRtLEPVrPP			2		PMSGKGTLGRHSPYRtLEPVRPPVVPNDYVP	CCGATGTCTGGTAAAGGCACCCTGGGTCGTCACTCTCCGTACCGTtagCTGGAACCGGTTCGTCCGCCGGTTGTTCCGAACGACTACGTTCCG	TTATAATCATCCTCCCCGGC	GGTACCAAG	AAGCTT	CGAGCACACATCCTATTTGG	TTATAATCATCCTCCCCGGCGGTACCAAGCCGATGTCTGGTAAAGGCACCCTGGGTCGTCACTCTCCGTACCGTtagCTGGAACCGGTTCGTCCGCCGGTTGTTCCGAACGACTACGTTCCGAAGCTTCGAGCACACATCCTATTTGG	148
pT_TAG_370	ABI2	Abi-2	Q9NYB9	2q33.2	T218-p	23078562	human	55.66		NDyVPsPtRNMAPsQ			1		PVRPPVVPNDYVPSPtRNMAPSQQSPVRTAS	CCGGTTCGTCCGCCGGTTGTTCCGAACGACTACGTTCCGTCTCCGtagCGTAACATGGCGCCGTCTCAGCAGTCTCCGGTTCGTACCGCGTCT	TTATAATCATCCTCCCCGGC	GGTACCAAG	AAGCTT	CGAGCACACATCCTATTTGG	TTATAATCATCCTCCCCGGCGGTACCAAGCCGGTTCGTCCGCCGGTTGTTCCGAACGACTACGTTCCGTCTCCGtagCGTAACATGGCGCCGTCTCAGCAGTCTCCGGTTCGTACCGCGTCTAAGCTTCGAGCACACATCCTATTTGG	148
pT_TAG_371	ABI2	Abi-2	Q9NYB9	2q33.2	T231-p	31875074	human	55.66		sQQsPVrtAsVNQRN		1			SPTRNMAPSQQSPVRtASVNQRNRTYSSSGS	TCTCCGACCCGTAACATGGCGCCGTCTCAGCAGTCTCCGGTTCGTtagGCGTCTGTTAACCAGCGTAACCGTACCTACTCTTCTTCTGGTTCT	TTATAATCATCCTCCCCGGC	GGTACCAAG	AAGCTT	CGAGCACACATCCTATTTGG	TTATAATCATCCTCCCCGGCGGTACCAAGTCTCCGACCCGTAACATGGCGCCGTCTCAGCAGTCTCCGGTTCGTtagGCGTCTGTTAACCAGCGTAACCGTACCTACTCTTCTTCTGGTTCTAAGCTTCGAGCACACATCCTATTTGG	148
pT_TAG_372	ABI2	Abi-2	Q9NYB9	2q33.2	T240-p	11180227	human	55.66		sVNQRNRtysSsGSS		1	3		QQSPVRTASVNQRNRtYSSSGSSGGSHPSSR	CAGCAGTCTCCGGTTCGTACCGCGTCTGTTAACCAGCGTAACCGTtagTACTCTTCTTCTGGTTCTTCTGGTGGTTCTCACCCGTCTTCTCGT	TTATAATCATCCTCCCCGGC	GGTACCAAG	AAGCTT	CGAGCACACATCCTATTTGG	TTATAATCATCCTCCCCGGCGGTACCAAGCAGCAGTCTCCGGTTCGTACCGCGTCTGTTAACCAGCGTAACCGTtagTACTCTTCTTCTGGTTCTTCTGGTGGTTCTCACCCGTCTTCTCGTAAGCTTCGAGCACACATCCTATTTGG	148
pT_TAG_373	ABI2	Abi-2	Q9NYB9	2q33.2	T361-p	4710626	human	55.66		NRPASRHtPPtIGGs		4			HPVQFYSMNRPASRHtPPTIGGSLPYRRPPS	CACCCGGTTCAGTTCTACTCTATGAACCGTCCGGCGTCTCGTCACtagCCGCCGACCATCGGTGGTTCTCTGCCGTACCGTCGTCCGCCGTCT	TTATAATCATCCTCCCCGGC	GGTACCAAG	AAGCTT	CGAGCACACATCCTATTTGG	TTATAATCATCCTCCCCGGCGGTACCAAGCACCCGGTTCAGTTCTACTCTATGAACCGTCCGGCGTCTCGTCACtagCCGCCGACCATCGGTGGTTCTCTGCCGTACCGTCGTCCGCCGTCTAAGCTTCGAGCACACATCCTATTTGG	148
pT_TAG_374	ABI2	Abi-2	Q9NYB9	2q33.2	T364-p	31869948	human	55.66		ASRHtPPtIGGsLPy		1			QFYSMNRPASRHTPPtIGGSLPYRRPPSITS	CAGTTCTACTCTATGAACCGTCCGGCGTCTCGTCACACCCCGCCGtagATCGGTGGTTCTCTGCCGTACCGTCGTCCGCCGTCTATCACCTCT	TTATAATCATCCTCCCCGGC	GGTACCAAG	AAGCTT	CGAGCACACATCCTATTTGG	TTATAATCATCCTCCCCGGCGGTACCAAGCAGTTCTACTCTATGAACCGTCCGGCGTCTCGTCACACCCCGCCGtagATCGGTGGTTCTCTGCCGTACCGTCGTCCGCCGTCTATCACCTCTAAGCTTCGAGCACACATCCTATTTGG	148
pT_TAG_375	ABI2	Abi-2	Q9NYB9	2q33.2	T463-p	4611918	human	55.66	SH3_9	VVAIyDYtKDkEDEL			1		APRSYLEKVVAIYDYtKDKEDELSFQEGAII	GCGCCGCGTTCTTACCTGGAAAAAGTTGTTGCGATCTACGACTACtagAAAGACAAAGAAGACGAACTGTCTTTCCAGGAAGGTGCGATCATC	TTATAATCATCCTCCCCGGC	GGTACCAAG	AAGCTT	CGAGCACACATCCTATTTGG	TTATAATCATCCTCCCCGGCGGTACCAAGGCGCCGCGTTCTTACCTGGAAAAAGTTGTTGCGATCTACGACTACtagAAAGACAAAGAAGACGAACTGTCTTTCCAGGAAGGTGCGATCATCAAGCTTCGAGCACACATCCTATTTGG	148
pT_TAG_376	ABI3	ABI3	Q9P2A4	17q21.32	T134-p	15401927	human	39.04	Abi_HHR	PENLPPLtPYCRRPL		1	3		PPGQKVIAPENLPPLtPYCRRPLNFGCLDDI	CCGCCGGGTCAGAAAGTTATCGCGCCGGAAAACCTGCCGCCGCTGtagCCGTACTGCCGTCGTCCGCTGAACTTCGGTTGCCTGGACGACATC	TTATAATCATCCTCCCCGGC	GGTACCAAG	AAGCTT	CGAGCACACATCCTATTTGG	TTATAATCATCCTCCCCGGCGGTACCAAGCCGCCGGGTCAGAAAGTTATCGCGCCGGAAAACCTGCCGCCGCTGtagCCGTACTGCCGTCGTCCGCTGAACTTCGGTTGCCTGGACGACATCAAGCTTCGAGCACACATCCTATTTGG	148
pT_TAG_377	ABI3	ABI3	Q9P2A4	17q21.32	T165-p	4936978	human	39.04	Abi_HHR	TQLSRTGtLSRKsIK			1		GHGIKDLSTQLSRTGtLSRKSIKAPATPASA	GGTCACGGTATCAAAGACCTGTCTACCCAGCTGTCTCGTACCGGTtagCTGTCTCGTAAATCTATCAAAGCGCCGGCGACCCCGGCGTCTGCG	TTATAATCATCCTCCCCGGC	GGTACCAAG	AAGCTT	CGAGCACACATCCTATTTGG	TTATAATCATCCTCCCCGGCGGTACCAAGGGTCACGGTATCAAAGACCTGTCTACCCAGCTGTCTCGTACCGGTtagCTGTCTCGTAAATCTATCAAAGCGCCGGCGACCCCGGCGTCTGCGAAGCTTCGAGCACACATCCTATTTGG	148
pT_TAG_378	ABI3	ABI3	Q9P2A4	17q21.32	T258-p	472311	human	39.04		EVFQRPPtLEELsPP			1		PPPPPAAVEVFQRPPtLEELSPPPPDEELPL	CCGCCGCCGCCGCCGGCGGCGGTTGAAGTTTTCCAGCGTCCGCCGtagCTGGAAGAACTGTCTCCGCCGCCGCCGGACGAAGAACTGCCGCTG	TTATAATCATCCTCCCCGGC	GGTACCAAG	AAGCTT	CGAGCACACATCCTATTTGG	TTATAATCATCCTCCCCGGCGGTACCAAGCCGCCGCCGCCGCCGGCGGCGGTTGAAGTTTTCCAGCGTCCGCCGtagCTGGAAGAACTGTCTCCGCCGCCGCCGGACGAAGAACTGCCGCTGAAGCTTCGAGCACACATCCTATTTGG	148
pT_TAG_379	ABI3	ABI3	Q9P2A4	17q21.32	T338-p	25279378	human	39.04	SH3_9	EGTVICVtRRysDGW			1		KDNELSFSEGTVICVtRRYSDGWCEGVSSEG	AAAGACAACGAACTGTCTTTCTCTGAAGGCACCGTTATCTGCGTTtagCGTCGTTACTCTGACGGTTGGTGCGAAGGTGTTTCTTCTGAAGGT	TTATAATCATCCTCCCCGGC	GGTACCAAG	AAGCTT	CGAGCACACATCCTATTTGG	TTATAATCATCCTCCCCGGCGGTACCAAGAAAGACAACGAACTGTCTTTCTCTGAAGGCACCGTTATCTGCGTTtagCGTCGTTACTCTGACGGTTGGTGCGAAGGTGTTTCTTCTGAAGGTAAGCTTCGAGCACACATCCTATTTGG	148
pT_TAG_380	ABI3BP	ABI3BP iso4	Q7Z7G0-4	3q12.2	T203-p	5205873	human	86.79		TRRPRLRtKTTPRPE			1		LASKTSQRTRRPRLRtKTTPRPEAPESKPAP	CTGGCGTCTAAAACCTCTCAGCGTACCCGTCGTCCGCGTCTGCGTtagAAAACCACCCCGCGTCCGGAAGCGCCGGAATCTAAACCGGCGCCG	TTATAATCATCCTCCCCGGC	GGTACCAAG	AAGCTT	CGAGCACACATCCTATTTGG	TTATAATCATCCTCCCCGGCGGTACCAAGCTGGCGTCTAAAACCTCTCAGCGTACCCGTCGTCCGCGTCTGCGTtagAAAACCACCCCGCGTCCGGAAGCGCCGGAATCTAAACCGGCGCCGAAGCTTCGAGCACACATCCTATTTGG	148
pT_TAG_381	ABI3BP	ABI3BP	Q7Z7G0	3q12.2	T251-p	22776805	human	118.64		PRKLIPItIIKQVIQ			1		DHTVPAYVPRKLIPItIIKQVIQNVTHKDSA	GACCACACCGTTCCGGCGTACGTTCCGCGTAAACTGATCCCGATCtagATCATCAAACAGGTTATCCAGAACGTTACCCACAAAGACTCTGCG	TTATAATCATCCTCCCCGGC	GGTACCAAG	AAGCTT	CGAGCACACATCCTATTTGG	TTATAATCATCCTCCCCGGCGGTACCAAGGACCACACCGTTCCGGCGTACGTTCCGCGTAAACTGATCCCGATCtagATCATCAAACAGGTTATCCAGAACGTTACCCACAAAGACTCTGCGAAGCTTCGAGCACACATCCTATTTGG	148
pT_TAG_382	ABI3BP	ABI3BP iso4	Q7Z7G0-4	3q12.2	T405-p	5243488	human	86.79		RNVsVDstHPTKKPG			1		APRPSGADRNVSVDStHPTKKPGTRRPPLPP	GCGCCGCGTCCGTCTGGTGCGGACCGTAACGTTTCTGTTGACTCTtagCACCCGACCAAAAAACCGGGCACCCGTCGTCCGCCGCTGCCGCCG	TTATAATCATCCTCCCCGGC	GGTACCAAG	AAGCTT	CGAGCACACATCCTATTTGG	TTATAATCATCCTCCCCGGCGGTACCAAGGCGCCGCGTCCGTCTGGTGCGGACCGTAACGTTTCTGTTGACTCTtagCACCCGACCAAAAAACCGGGCACCCGTCGTCCGCCGCTGCCGCCGAAGCTTCGAGCACACATCCTATTTGG	148
pT_TAG_383	ABI3BP	ABI3BP	Q7Z7G0	3q12.2	T425-p	23078569	human	118.64		IPPKTSRtLEQPRAT			3		TSDRILDSIPPKTSRtLEQPRATLAPSETPF	ACCTCTGACCGTATCCTGGACTCTATCCCGCCGAAAACCTCTCGTtagCTGGAACAGCCGCGTGCGACCCTGGCGCCGTCTGAAACCCCGTTC	TTATAATCATCCTCCCCGGC	GGTACCAAG	AAGCTT	CGAGCACACATCCTATTTGG	TTATAATCATCCTCCCCGGCGGTACCAAGACCTCTGACCGTATCCTGGACTCTATCCCGCCGAAAACCTCTCGTtagCTGGAACAGCCGCGTGCGACCCTGGCGCCGTCTGAAACCCCGTTCAAGCTTCGAGCACACATCCTATTTGG	148
pT_TAG_384	ABI3BP	ABI3BP	Q7Z7G0	3q12.2	T491-p	54413226	human	118.64		ERTTsAGtItPKIsK		1			PKPPRTKPERTTSAGtITPKISKSPEPTWTT	CCGAAACCGCCGCGTACCAAACCGGAACGTACCACCTCTGCGGGTtagATCACCCCGAAAATCTCTAAATCTCCGGAACCGACCTGGACCACC	TTATAATCATCCTCCCCGGC	GGTACCAAG	AAGCTT	CGAGCACACATCCTATTTGG	TTATAATCATCCTCCCCGGCGGTACCAAGCCGAAACCGCCGCGTACCAAACCGGAACGTACCACCTCTGCGGGTtagATCACCCCGAAAATCTCTAAATCTCCGGAACCGACCTGGACCACCAAGCTTCGAGCACACATCCTATTTGG	148
pT_TAG_385	ABI3BP	ABI3BP	Q7Z7G0	3q12.2	T493-p	23078572	human	118.64		TTsAGtItPKIsKSP			1		PPRTKPERTTSAGTItPKISKSPEPTWTTPA	CCGCCGCGTACCAAACCGGAACGTACCACCTCTGCGGGCACCATCtagCCGAAAATCTCTAAATCTCCGGAACCGACCTGGACCACCCCGGCG	TTATAATCATCCTCCCCGGC	GGTACCAAG	AAGCTT	CGAGCACACATCCTATTTGG	TTATAATCATCCTCCCCGGCGGTACCAAGCCGCCGCGTACCAAACCGGAACGTACCACCTCTGCGGGCACCATCtagCCGAAAATCTCTAAATCTCCGGAACCGACCTGGACCACCCCGGCGAAGCTTCGAGCACACATCCTATTTGG	148
pT_TAG_386	ABI3BP	ABI3BP	Q7Z7G0	3q12.2	T696-p	5243488	human	118.64		RNVsVDstHPTKKPG			1		APRPSGADRNVSVDStHPTKKPGTRRPPLPP	GCGCCGCGTCCGTCTGGTGCGGACCGTAACGTTTCTGTTGACTCTtagCACCCGACCAAAAAACCGGGCACCCGTCGTCCGCCGCTGCCGCCG	TTATAATCATCCTCCCCGGC	GGTACCAAG	AAGCTT	CGAGCACACATCCTATTTGG	TTATAATCATCCTCCCCGGCGGTACCAAGGCGCCGCGTCCGTCTGGTGCGGACCGTAACGTTTCTGTTGACTCTtagCACCCGACCAAAAAACCGGGCACCCGTCGTCCGCCGCTGCCGCCGAAGCTTCGAGCACACATCCTATTTGG	148
pT_TAG_387	ABL1	Abl	P00519	9q34.12	T1111-p	25279390	human	122.87	F_actin_bind	AGsGPAAtQDFSKLL			1		ELQICPATAGSGPAAtQDFSKLLSSVKEISD	GAACTGCAGATCTGCCCGGCGACCGCGGGTTCTGGTCCGGCGGCGtagCAGGACTTCTCTAAACTGCTGTCTTCTGTTAAAGAAATCTCTGAC	TTATAATCATCCTCCCCGGC	GGTACCAAG	AAGCTT	CGAGCACACATCCTATTTGG	TTATAATCATCCTCCCCGGCGGTACCAAGGAACTGCAGATCTGCCCGGCGACCGCGGGTTCTGGTCCGGCGGCGtagCAGGACTTCTCTAAACTGCTGTCTTCTGTTAAAGAAATCTCTGACAAGCTTCGAGCACACATCCTATTTGG	148
pT_TAG_388	ABL1	Abl	P00519	9q34.12	T117-p	23078590	human	122.87		WVPsNyItPVNSLEK			1		AQTKNGQGWVPSNYItPVNSLEKHSWYHGPV	GCGCAGACCAAAAACGGTCAGGGTTGGGTTCCGTCTAACTACATCtagCCGGTTAACTCTCTGGAAAAACACTCTTGGTATCACGGTCCGGTT	TTATAATCATCCTCCCCGGC	GGTACCAAG	AAGCTT	CGAGCACACATCCTATTTGG	TTATAATCATCCTCCCCGGCGGTACCAAGGCGCAGACCAAAAACGGTCAGGGTTGGGTTCCGTCTAACTACATCtagCCGGTTAACTCTCTGGAAAAACACTCTTGGTATCACGGTCCGGTTAAGCTTCGAGCACACATCCTATTTGG	148
pT_TAG_389	ABL1	Abl iso2	P00519-2	9q34.12	T197-p	12121095	human	124.95	SH2	VYHYRINtASDGKLy	1				ISLRYEGRVYHYRINtASDGKLYVSSESRFN	ATCTCTCTGCGTTACGAAGGTCGTGTTTACCACTACCGTATCAACtagGCGTCTGACGGTAAACTGTACGTTTCTTCTGAATCTCGTTTCAAC	TTATAATCATCCTCCCCGGC	GGTACCAAG	AAGCTT	CGAGCACACATCCTATTTGG	TTATAATCATCCTCCCCGGCGGTACCAAGATCTCTCTGCGTTACGAAGGTCGTGTTTACCACTACCGTATCAACtagGCGTCTGACGGTAAACTGTACGTTTCTTCTGAATCTCGTTTCAACAAGCTTCGAGCACACATCCTATTTGG	148
pT_TAG_390	ABL1	Abl	P00519	9q34.12	T224-p	15228067	human	122.87		APKRNKPtVyGVsPN			30		LITTLHYPAPKRNKPtVYGVSPNYDKWEMER	CTGATCACCACCCTGCACTACCCGGCGCCGAAACGTAACAAACCGtagGTTTACGGTGTTTCTCCGAACTACGACAAATGGGAAATGGAACGT	TTATAATCATCCTCCCCGGC	GGTACCAAG	AAGCTT	CGAGCACACATCCTATTTGG	TTATAATCATCCTCCCCGGCGGTACCAAGCTGATCACCACCCTGCACTACCCGGCGCCGAAACGTAACAAACCGtagGTTTACGGTGTTTCTCCGAACTACGACAAATGGGAAATGGAACGTAAGCTTCGAGCACACATCCTATTTGG	148
pT_TAG_391	ABL1	Abl	P00519	9q34.12	T243-p	23078593	human	122.87	Pkinase_Tyr	EMERTDItMKHKLGG			1		VSPNYDKWEMERTDItMKHKLGGGQYGEVYE	GTTTCTCCGAACTACGACAAATGGGAAATGGAACGTACCGACATCtagATGAAACACAAACTGGGTGGTGGTCAGTACGGTGAAGTTTACGAA	TTATAATCATCCTCCCCGGC	GGTACCAAG	AAGCTT	CGAGCACACATCCTATTTGG	TTATAATCATCCTCCCCGGCGGTACCAAGGTTTCTCCGAACTACGACAAATGGGAAATGGAACGTACCGACATCtagATGAAACACAAACTGGGTGGTGGTCAGTACGGTGAAGTTTACGAAAAGCTTCGAGCACACATCCTATTTGG	148
pT_TAG_392	ABL1	Abl	P00519	9q34.12	T267-p	18006317	human	122.87	Pkinase_Tyr	VWKKysLtVAVKTLk		1			QYGEVYEGVWKKYSLtVAVKTLKEDTMEVEE	CAGTACGGTGAAGTTTACGAAGGTGTTTGGAAAAAATACTCTCTGtagGTTGCGGTTAAAACCCTGAAAGAAGACACCATGGAAGTTGAAGAA	TTATAATCATCCTCCCCGGC	GGTACCAAG	AAGCTT	CGAGCACACATCCTATTTGG	TTATAATCATCCTCCCCGGCGGTACCAAGCAGTACGGTGAAGTTTACGAAGGTGTTTGGAAAAAATACTCTCTGtagGTTGCGGTTAAAACCCTGAAAGAAGACACCATGGAAGTTGAAGAAAAGCTTCGAGCACACATCCTATTTGG	148
pT_TAG_393	ABL1	Abl	P00519	9q34.12	T306-p	23078596	human	122.87	Pkinase_Tyr	VQLLGVCtREPPFyI		1	2		KEIKHPNLVQLLGVCtREPPFYIITEFMTYG	AAAGAAATCAAACACCCGAACCTGGTTCAGCTGCTGGGTGTTTGCtagCGTGAACCGCCGTTCTACATCATCACCGAATTCATGACCTACGGT	TTATAATCATCCTCCCCGGC	GGTACCAAG	AAGCTT	CGAGCACACATCCTATTTGG	TTATAATCATCCTCCCCGGCGGTACCAAGAAAGAAATCAAACACCCGAACCTGGTTCAGCTGCTGGGTGTTTGCtagCGTGAACCGCCGTTCTACATCATCACCGAATTCATGACCTACGGTAAGCTTCGAGCACACATCCTATTTGG	148
pT_TAG_394	ABL1	Abl	P00519	9q34.12	T389-p	23078599	human	122.87	Pkinase_Tyr	FGLSRLMtGDtytAH			3		NHLVKVADFGLSRLMtGDTYTAHAGAKFPIK	AACCACCTGGTTAAAGTTGCGGACTTCGGTCTGTCTCGTCTGATGtagGGTGACACCTACACCGCGCACGCGGGTGCGAAATTCCCGATCAAA	TTATAATCATCCTCCCCGGC	GGTACCAAG	AAGCTT	CGAGCACACATCCTATTTGG	TTATAATCATCCTCCCCGGCGGTACCAAGAACCACCTGGTTAAAGTTGCGGACTTCGGTCTGTCTCGTCTGATGtagGGTGACACCTACACCGCGCACGCGGGTGCGAAATTCCCGATCAAAAAGCTTCGAGCACACATCCTATTTGG	148
pT_TAG_395	ABL1	Abl	P00519	9q34.12	T392-p	4272451	human	122.87	Pkinase_Tyr	SRLMtGDtytAHAGA		1	70		VKVADFGLSRLMTGDtYTAHAGAKFPIKWTA	GTTAAAGTTGCGGACTTCGGTCTGTCTCGTCTGATGACCGGTGACtagTACACCGCGCACGCGGGTGCGAAATTCCCGATCAAATGGACCGCG	TTATAATCATCCTCCCCGGC	GGTACCAAG	AAGCTT	CGAGCACACATCCTATTTGG	TTATAATCATCCTCCCCGGCGGTACCAAGGTTAAAGTTGCGGACTTCGGTCTGTCTCGTCTGATGACCGGTGACtagTACACCGCGCACGCGGGTGCGAAATTCCCGATCAAATGGACCGCGAAGCTTCGAGCACACATCCTATTTGG	148
pT_TAG_396	ABL1	Abl	P00519	9q34.12	T394-p	450297	human	122.87	Pkinase_Tyr	LMtGDtytAHAGAKF		5	425		VADFGLSRLMTGDTYtAHAGAKFPIKWTAPE	GTTGCGGACTTCGGTCTGTCTCGTCTGATGACCGGTGACACCTACtagGCGCACGCGGGTGCGAAATTCCCGATCAAATGGACCGCGCCGGAA	TTATAATCATCCTCCCCGGC	GGTACCAAG	AAGCTT	CGAGCACACATCCTATTTGG	TTATAATCATCCTCCCCGGCGGTACCAAGGTTGCGGACTTCGGTCTGTCTCGTCTGATGACCGGTGACACCTACtagGCGCACGCGGGTGCGAAATTCCCGATCAAATGGACCGCGCCGGAAAAGCTTCGAGCACACATCCTATTTGG	148
pT_TAG_397	ABL1	Abl iso2	P00519-2	9q34.12	T411-p	4272451	human	124.95	Pkinase_Tyr	SRLMTGDtyTAHAGA	1				VKVADFGLSRLMTGDtYTAHAGAKFPIKWTA	GTTAAAGTTGCGGACTTCGGTCTGTCTCGTCTGATGACCGGTGACtagTACACCGCGCACGCGGGTGCGAAATTCCCGATCAAATGGACCGCG	TTATAATCATCCTCCCCGGC	GGTACCAAG	AAGCTT	CGAGCACACATCCTATTTGG	TTATAATCATCCTCCCCGGCGGTACCAAGGTTAAAGTTGCGGACTTCGGTCTGTCTCGTCTGATGACCGGTGACtagTACACCGCGCACGCGGGTGCGAAATTCCCGATCAAATGGACCGCGAAGCTTCGAGCACACATCCTATTTGG	148
pT_TAG_398	ABL1	Abl	P00519	9q34.12	T532-p	23078602	human	122.87		APELPTKtRTsRRAA			1		GAVSTLLQAPELPTKtRTSRRAAEHRDTTDV	GGTGCGGTTTCTACCCTGCTGCAGGCGCCGGAACTGCCGACCAAAtagCGTACCTCTCGTCGTGCGGCGGAACACCGTGACACCACCGACGTT	TTATAATCATCCTCCCCGGC	GGTACCAAG	AAGCTT	CGAGCACACATCCTATTTGG	TTATAATCATCCTCCCCGGCGGTACCAAGGGTGCGGTTTCTACCCTGCTGCAGGCGCCGGAACTGCCGACCAAAtagCGTACCTCTCGTCGTGCGGCGGAACACCGTGACACCACCGACGTTAAGCTTCGAGCACACATCCTATTTGG	148
pT_TAG_399	ABL1	Abl	P00519	9q34.12	T597-p	34607091	human	122.87		LLPKDKKtNLFsALI			2		GGLNEDERLLPKDKKtNLFSALIKKKKKTAP	GGTGGTCTGAACGAAGACGAACGTCTGCTGCCGAAAGACAAAAAAtagAACCTGTTCTCTGCGCTGATCAAAAAAAAAAAAAAAACCGCGCCG	TTATAATCATCCTCCCCGGC	GGTACCAAG	AAGCTT	CGAGCACACATCCTATTTGG	TTATAATCATCCTCCCCGGCGGTACCAAGGGTGGTCTGAACGAAGACGAACGTCTGCTGCCGAAAGACAAAAAAtagAACCTGTTCTCTGCGCTGATCAAAAAAAAAAAAAAAACCGCGCCGAAGCTTCGAGCACACATCCTATTTGG	148
pT_TAG_400	ABL1	Abl	P00519	9q34.12	T610-p	18908451	human	122.87		LIKKKKKtAPtPPKR		2			KKTNLFSALIKKKKKtAPTPPKRSSSFREMD	AAAAAAACCAACCTGTTCTCTGCGCTGATCAAAAAAAAAAAAAAAtagGCGCCGACCCCGCCGAAACGTTCTTCTTCTTTCCGTGAAATGGAC	TTATAATCATCCTCCCCGGC	GGTACCAAG	AAGCTT	CGAGCACACATCCTATTTGG	TTATAATCATCCTCCCCGGCGGTACCAAGAAAAAAACCAACCTGTTCTCTGCGCTGATCAAAAAAAAAAAAAAAtagGCGCCGACCCCGCCGAAACGTTCTTCTTCTTTCCGTGAAATGGACAAGCTTCGAGCACACATCCTATTTGG	148
pT_TAG_401	ABL1	Abl	P00519	9q34.12	T613-p	450292	human	122.87		KKKKtAPtPPKRsss		3			NLFSALIKKKKKTAPtPPKRSSSFREMDGQP	AACCTGTTCTCTGCGCTGATCAAAAAAAAAAAAAAAACCGCGCCGtagCCGCCGAAACGTTCTTCTTCTTTCCGTGAAATGGACGGTCAGCCG	TTATAATCATCCTCCCCGGC	GGTACCAAG	AAGCTT	CGAGCACACATCCTATTTGG	TTATAATCATCCTCCCCGGCGGTACCAAGAACCTGTTCTCTGCGCTGATCAAAAAAAAAAAAAAAACCGCGCCGtagCCGCCGAAACGTTCTTCTTCTTTCCGTGAAATGGACGGTCAGCCGAAGCTTCGAGCACACATCCTATTTGG	148
pT_TAG_402	ABL1	Abl	P00519	9q34.12	T649-p	40267914	human	122.87		sNGALAFtPLDtADP		1			GEEEGRDISNGALAFtPLDTADPAKSPKPSN	GGTGAAGAAGAAGGTCGTGACATCTCTAACGGTGCGCTGGCGTTCtagCCGCTGGACACCGCGGACCCGGCGAAATCTCCGAAACCGTCTAAC	TTATAATCATCCTCCCCGGC	GGTACCAAG	AAGCTT	CGAGCACACATCCTATTTGG	TTATAATCATCCTCCCCGGCGGTACCAAGGGTGAAGAAGAAGGTCGTGACATCTCTAACGGTGCGCTGGCGTTCtagCCGCTGGACACCGCGGACCCGGCGAAATCTCCGAAACCGTCTAACAAGCTTCGAGCACACATCCTATTTGG	148
pT_TAG_403	ABL1	Abl	P00519	9q34.12	T653-p	40267918	human	122.87		LAFtPLDtADPAKsP		1			GRDISNGALAFTPLDtADPAKSPKPSNGAGV	GGTCGTGACATCTCTAACGGTGCGCTGGCGTTCACCCCGCTGGACtagGCGGACCCGGCGAAATCTCCGAAACCGTCTAACGGTGCGGGTGTT	TTATAATCATCCTCCCCGGC	GGTACCAAG	AAGCTT	CGAGCACACATCCTATTTGG	TTATAATCATCCTCCCCGGCGGTACCAAGGGTCGTGACATCTCTAACGGTGCGCTGGCGTTCACCCCGCTGGACtagGCGGACCCGGCGAAATCTCCGAAACCGTCTAACGGTGCGGGTGTTAAGCTTCGAGCACACATCCTATTTGG	148
pT_TAG_404	ABL1	Abl	P00519	9q34.12	T692-p	25279394	human	122.87		HLWKksStLTSsRLA		1	1		GGSGFRSPHLWKKSStLTSSRLATGEEEGGG	GGTGGTTCTGGTTTCCGTTCTCCGCACCTGTGGAAAAAATCTTCTtagCTGACCTCTTCTCGTCTGGCGACCGGTGAAGAAGAAGGTGGTGGT	TTATAATCATCCTCCCCGGC	GGTACCAAG	AAGCTT	CGAGCACACATCCTATTTGG	TTATAATCATCCTCCCCGGCGGTACCAAGGGTGGTTCTGGTTTCCGTTCTCCGCACCTGTGGAAAAAATCTTCTtagCTGACCTCTTCTCGTCTGGCGACCGGTGAAGAAGAAGGTGGTGGTAAGCTTCGAGCACACATCCTATTTGG	148
pT_TAG_405	ABL1	Abl	P00519	9q34.12	T700-p	6150297	human	122.87		LTSsRLAtGEEEGGG			2		HLWKKSSTLTSSRLAtGEEEGGGSSSKRFLR	CACCTGTGGAAAAAATCTTCTACCCTGACCTCTTCTCGTCTGGCGtagGGTGAAGAAGAAGGTGGTGGTTCTTCTTCTAAACGTTTCCTGCGT	TTATAATCATCCTCCCCGGC	GGTACCAAG	AAGCTT	CGAGCACACATCCTATTTGG	TTATAATCATCCTCCCCGGCGGTACCAAGCACCTGTGGAAAAAATCTTCTACCCTGACCTCTTCTCGTCTGGCGtagGGTGAAGAAGAAGGTGGTGGTTCTTCTTCTAAACGTTTCCTGCGTAAGCTTCGAGCACACATCCTATTTGG	148
pT_TAG_406	ABL1	Abl	P00519	9q34.12	T735-p	450291	human	122.87		DTEWRSVtLPRDLQS	5	2	1	2864	SCVPHGAKDTEWRSVtLPRDLQSTGRQFDSS	TCTTGCGTTCCGCACGGTGCGAAAGACACCGAATGGCGTTCTGTTtagCTGCCGCGTGACCTGCAGTCTACCGGTCGTCAGTTCGACTCTTCT	TTATAATCATCCTCCCCGGC	GGTACCAAG	AAGCTT	CGAGCACACATCCTATTTGG	TTATAATCATCCTCCCCGGCGGTACCAAGTCTTGCGTTCCGCACGGTGCGAAAGACACCGAATGGCGTTCTGTTtagCTGCCGCGTGACCTGCAGTCTACCGGTCGTCAGTTCGACTCTTCTAAGCTTCGAGCACACATCCTATTTGG	148
pT_TAG_407	ABL1	Abl	P00519	9q34.12	T751-p	31085628	human	122.87		GRQFDSStFGGHKSE		1			LPRDLQSTGRQFDSStFGGHKSEKPALPRKR	CTGCCGCGTGACCTGCAGTCTACCGGTCGTCAGTTCGACTCTTCTtagTTCGGTGGTCACAAATCTGAAAAACCGGCGCTGCCGCGTAAACGT	TTATAATCATCCTCCCCGGC	GGTACCAAG	AAGCTT	CGAGCACACATCCTATTTGG	TTATAATCATCCTCCCCGGCGGTACCAAGCTGCCGCGTGACCTGCAGTCTACCGGTCGTCAGTTCGACTCTTCTtagTTCGGTGGTCACAAATCTGAAAAACCGGCGCTGCCGCGTAAACGTAAGCTTCGAGCACACATCCTATTTGG	148
pT_TAG_408	ABL1	Abl	P00519	9q34.12	T781-p	4271647	human	122.87		QVTRGTVtPPPRLVK		6			RAGENRSDQVTRGTVtPPPRLVKKNEEAADE	CGTGCGGGTGAAAACCGTTCTGACCAGGTTACCCGTGGCACCGTTtagCCGCCGCCGCGTCTGGTTAAAAAAAACGAAGAAGCGGCGGACGAA	TTATAATCATCCTCCCCGGC	GGTACCAAG	AAGCTT	CGAGCACACATCCTATTTGG	TTATAATCATCCTCCCCGGCGGTACCAAGCGTGCGGGTGAAAACCGTTCTGACCAGGTTACCCGTGGCACCGTTtagCCGCCGCCGCGTCTGGTTAAAAAAAACGAAGAAGCGGCGGACGAAAAGCTTCGAGCACACATCCTATTTGG	148
pT_TAG_409	ABL1	Abl	P00519	9q34.12	T814-p	4270378	human	122.87		GssPPNLtPKPLRRQ		4			KDIMESSPGSSPPNLtPKPLRRQVTVAPASG	AAAGACATCATGGAATCTTCTCCGGGTTCTTCTCCGCCGAACCTGtagCCGAAACCGCTGCGTCGTCAGGTTACCGTTGCGCCGGCGTCTGGT	TTATAATCATCCTCCCCGGC	GGTACCAAG	AAGCTT	CGAGCACACATCCTATTTGG	TTATAATCATCCTCCCCGGCGGTACCAAGAAAGACATCATGGAATCTTCTCCGGGTTCTTCTCCGCCGAACCTGtagCCGAAACCGCTGCGTCGTCAGGTTACCGTTGCGCCGGCGTCTGGTAAGCTTCGAGCACACATCCTATTTGG	148
pT_TAG_410	ABL1	Abl	P00519	9q34.12	T823-p	27442822	human	122.87		KPLRRQVtVAPASGL		1			SSPPNLTPKPLRRQVtVAPASGLPHKEEAGK	TCTTCTCCGCCGAACCTGACCCCGAAACCGCTGCGTCGTCAGGTTtagGTTGCGCCGGCGTCTGGTCTGCCGCACAAAGAAGAAGCGGGTAAA	TTATAATCATCCTCCCCGGC	GGTACCAAG	AAGCTT	CGAGCACACATCCTATTTGG	TTATAATCATCCTCCCCGGCGGTACCAAGTCTTCTCCGCCGAACCTGACCCCGAAACCGCTGCGTCGTCAGGTTtagGTTGCGCCGGCGTCTGGTCTGCCGCACAAAGAAGAAGCGGGTAAAAAGCTTCGAGCACACATCCTATTTGG	148
pT_TAG_411	ABL1	Abl	P00519	9q34.12	T844-p	3178869	human	122.87		GKGSALGtPAAAEPV		6	2		GLPHKEEAGKGSALGtPAAAEPVTPTSKAGS	GGTCTGCCGCACAAAGAAGAAGCGGGTAAAGGTTCTGCGCTGGGTtagCCGGCGGCGGCGGAACCGGTTACCCCGACCTCTAAAGCGGGTTCT	TTATAATCATCCTCCCCGGC	GGTACCAAG	AAGCTT	CGAGCACACATCCTATTTGG	TTATAATCATCCTCCCCGGCGGTACCAAGGGTCTGCCGCACAAAGAAGAAGCGGGTAAAGGTTCTGCGCTGGGTtagCCGGCGGCGGCGGAACCGGTTACCCCGACCTCTAAAGCGGGTTCTAAGCTTCGAGCACACATCCTATTTGG	148
pT_TAG_412	ABL1	Abl	P00519	9q34.12	T852-p	466965	human	122.87		PAAAEPVtPtsKAGs		11	22		GKGSALGTPAAAEPVtPTSKAGSGAPGGTSK	GGTAAAGGTTCTGCGCTGGGCACCCCGGCGGCGGCGGAACCGGTTtagCCGACCTCTAAAGCGGGTTCTGGTGCGCCGGGTGGCACCTCTAAA	TTATAATCATCCTCCCCGGC	GGTACCAAG	AAGCTT	CGAGCACACATCCTATTTGG	TTATAATCATCCTCCCCGGCGGTACCAAGGGTAAAGGTTCTGCGCTGGGCACCCCGGCGGCGGCGGAACCGGTTtagCCGACCTCTAAAGCGGGTTCTGGTGCGCCGGGTGGCACCTCTAAAAAGCTTCGAGCACACATCCTATTTGG	148
pT_TAG_413	ABL1	Abl	P00519	9q34.12	T854-p	41156702	human	122.87		AAEPVtPtsKAGsGA		1			GSALGTPAAAEPVTPtSKAGSGAPGGTSKGP	GGTTCTGCGCTGGGCACCCCGGCGGCGGCGGAACCGGTTACCCCGtagTCTAAAGCGGGTTCTGGTGCGCCGGGTGGCACCTCTAAAGGTCCG	TTATAATCATCCTCCCCGGC	GGTACCAAG	AAGCTT	CGAGCACACATCCTATTTGG	TTATAATCATCCTCCCCGGCGGTACCAAGGGTTCTGCGCTGGGCACCCCGGCGGCGGCGGAACCGGTTACCCCGtagTCTAAAGCGGGTTCTGGTGCGCCGGGTGGCACCTCTAAAGGTCCGAAGCTTCGAGCACACATCCTATTTGG	148
pT_TAG_414	ABL1	Abl	P00519	9q34.12	T935-p	23078605	human	122.87		LGAKTKAtsLVdAVN			1		QEAAGEAVLGAKTKAtSLVDAVNSDAAKPSQ	CAGGAAGCGGCGGGTGAAGCGGTTCTGGGTGCGAAAACCAAAGCGtagTCTCTGGTTGACGCGGTTAACTCTGACGCGGCGAAACCGTCTCAG	TTATAATCATCCTCCCCGGC	GGTACCAAG	AAGCTT	CGAGCACACATCCTATTTGG	TTATAATCATCCTCCCCGGCGGTACCAAGCAGGAAGCGGCGGGTGAAGCGGTTCTGGGTGCGAAAACCAAAGCGtagTCTCTGGTTGACGCGGTTAACTCTGACGCGGCGAAACCGTCTCAGAAGCTTCGAGCACACATCCTATTTGG	148
pT_TAG_415	ABL1	Abl	P00519	9q34.12	T963-p	27442818	human	122.87		KKPVLPAtPKPQSAK		1			PSQPGEGLKKPVLPAtPKPQSAKPSGTPISP	CCGTCTCAGCCGGGTGAAGGTCTGAAAAAACCGGTTCTGCCGGCGtagCCGAAACCGCAGTCTGCGAAACCGTCTGGCACCCCGATCTCTCCG	TTATAATCATCCTCCCCGGC	GGTACCAAG	AAGCTT	CGAGCACACATCCTATTTGG	TTATAATCATCCTCCCCGGCGGTACCAAGCCGTCTCAGCCGGGTGAAGGTCTGAAAAAACCGGTTCTGCCGGCGtagCCGAAACCGCAGTCTGCGAAACCGTCTGGCACCCCGATCTCTCCGAAGCTTCGAGCACACATCCTATTTGG	148
pT_TAG_416	ABL2	Arg	P42684	1q25.2	T1112-p	40721245	human	128.34	F_actin_bind	PNsQLVDtGHQLLDY		1			SSALTEPVPNSQLVDtGHQLLDYCSGYVDCI	TCTTCTGCGCTGACCGAACCGGTTCCGAACTCTCAGCTGGTTGACtagGGTCACCAGCTGCTGGACTACTGCTCTGGTTACGTTGACTGCATC	TTATAATCATCCTCCCCGGC	GGTACCAAG	AAGCTT	CGAGCACACATCCTATTTGG	TTATAATCATCCTCCCCGGCGGTACCAAGTCTTCTGCGCTGACCGAACCGGTTCCGAACTCTCAGCTGGTTGACtagGGTCACCAGCTGCTGGACTACTGCTCTGGTTACGTTGACTGCATCAAGCTTCGAGCACACATCCTATTTGG	148
pT_TAG_417	ABL2	Arg	P42684	1q25.2	T163-p	23083131	human	128.34		WVPsNyItPVNSLEK			1		VRSKNGQGWVPSNYItPVNSLEKHSWYHGPV	GTTCGTTCTAAAAACGGTCAGGGTTGGGTTCCGTCTAACTACATCtagCCGGTTAACTCTCTGGAAAAACACTCTTGGTATCACGGTCCGGTT	TTATAATCATCCTCCCCGGC	GGTACCAAG	AAGCTT	CGAGCACACATCCTATTTGG	TTATAATCATCCTCCCCGGCGGTACCAAGGTTCGTTCTAAAAACGGTCAGGGTTGGGTTCCGTCTAACTACATCtagCCGGTTAACTCTCTGGAAAAACACTCTTGGTATCACGGTCCGGTTAAGCTTCGAGCACACATCCTATTTGG	148
pT_TAG_418	ABL2	Arg	P42684	1q25.2	T313-p	18006769	human	128.34	Pkinase_Tyr	VWKKysLtVAVKTLk		1			QYGEVYVGVWKKYSLtVAVKTLKEDTMEVEE	CAGTACGGTGAAGTTTACGTTGGTGTTTGGAAAAAATACTCTCTGtagGTTGCGGTTAAAACCCTGAAAGAAGACACCATGGAAGTTGAAGAA	TTATAATCATCCTCCCCGGC	GGTACCAAG	AAGCTT	CGAGCACACATCCTATTTGG	TTATAATCATCCTCCCCGGCGGTACCAAGCAGTACGGTGAAGTTTACGTTGGTGTTTGGAAAAAATACTCTCTGtagGTTGCGGTTAAAACCCTGAAAGAAGACACCATGGAAGTTGAAGAAAAGCTTCGAGCACACATCCTATTTGG	148
pT_TAG_419	ABL2	Arg	P42684	1q25.2	T435-p	23083134	human	128.34	Pkinase_Tyr	FGLSRLMtGDtytAH			3		NHVVKVADFGLSRLMtGDTYTAHAGAKFPIK	AACCACGTTGTTAAAGTTGCGGACTTCGGTCTGTCTCGTCTGATGtagGGTGACACCTACACCGCGCACGCGGGTGCGAAATTCCCGATCAAA	TTATAATCATCCTCCCCGGC	GGTACCAAG	AAGCTT	CGAGCACACATCCTATTTGG	TTATAATCATCCTCCCCGGCGGTACCAAGAACCACGTTGTTAAAGTTGCGGACTTCGGTCTGTCTCGTCTGATGtagGGTGACACCTACACCGCGCACGCGGGTGCGAAATTCCCGATCAAAAAGCTTCGAGCACACATCCTATTTGG	148
pT_TAG_420	ABL2	Arg	P42684	1q25.2	T438-p	7445400	human	128.34	Pkinase_Tyr	SRLMtGDtytAHAGA		1	70		VKVADFGLSRLMTGDtYTAHAGAKFPIKWTA	GTTAAAGTTGCGGACTTCGGTCTGTCTCGTCTGATGACCGGTGACtagTACACCGCGCACGCGGGTGCGAAATTCCCGATCAAATGGACCGCG	TTATAATCATCCTCCCCGGC	GGTACCAAG	AAGCTT	CGAGCACACATCCTATTTGG	TTATAATCATCCTCCCCGGCGGTACCAAGGTTAAAGTTGCGGACTTCGGTCTGTCTCGTCTGATGACCGGTGACtagTACACCGCGCACGCGGGTGCGAAATTCCCGATCAAATGGACCGCGAAGCTTCGAGCACACATCCTATTTGG	148
pT_TAG_421	ABL2	Arg	P42684	1q25.2	T440-p	4033065	human	128.34	Pkinase_Tyr	LMtGDtytAHAGAKF		4	425		VADFGLSRLMTGDTYtAHAGAKFPIKWTAPE	GTTGCGGACTTCGGTCTGTCTCGTCTGATGACCGGTGACACCTACtagGCGCACGCGGGTGCGAAATTCCCGATCAAATGGACCGCGCCGGAA	TTATAATCATCCTCCCCGGC	GGTACCAAG	AAGCTT	CGAGCACACATCCTATTTGG	TTATAATCATCCTCCCCGGCGGTACCAAGGTTGCGGACTTCGGTCTGTCTCGTCTGATGACCGGTGACACCTACtagGCGCACGCGGGTGCGAAATTCCCGATCAAATGGACCGCGCCGGAAAAGCTTCGAGCACACATCCTATTTGG	148
pT_TAG_422	ABL2	Arg	P42684	1q25.2	T452-p	25283126	human	128.34	Pkinase_Tyr	AKFPIKWtAPESLAy			1		DTYTAHAGAKFPIKWtAPESLAYNTFSIKSD	GACACCTACACCGCGCACGCGGGTGCGAAATTCCCGATCAAATGGtagGCGCCGGAATCTCTGGCGTACAACACCTTCTCTATCAAATCTGAC	TTATAATCATCCTCCCCGGC	GGTACCAAG	AAGCTT	CGAGCACACATCCTATTTGG	TTATAATCATCCTCCCCGGCGGTACCAAGGACACCTACACCGCGCACGCGGGTGCGAAATTCCCGATCAAATGGtagGCGCCGGAATCTCTGGCGTACAACACCTTCTCTATCAAATCTGACAAGCTTCGAGCACACATCCTATTTGG	148
pT_TAG_423	ABL2	Arg	P42684	1q25.2	T581-p	23083137	human	128.34		ILPsKTRtLKKQVEN			1		VPYLPRLPILPSKTRtLKKQVENKENIEGAQ	GTTCCGTACCTGCCGCGTCTGCCGATCCTGCCGTCTAAAACCCGTtagCTGAAAAAACAGGTTGAAAACAAAGAAAACATCGAAGGTGCGCAG	TTATAATCATCCTCCCCGGC	GGTACCAAG	AAGCTT	CGAGCACACATCCTATTTGG	TTATAATCATCCTCCCCGGCGGTACCAAGGTTCCGTACCTGCCGCGTCTGCCGATCCTGCCGTCTAAAACCCGTtagCTGAAAAAACAGGTTGAAAACAAAGAAAACATCGAAGGTGCGCAGAAGCTTCGAGCACACATCCTATTTGG	148
pT_TAG_424	ABL2	Arg	P42684	1q25.2	T664-p	36134058	human	128.34		MKkRNAPtPPkRSSs		2			KGGFFSSFMKKRNAPtPPKRSSSFREMENQP	AAAGGTGGTTTCTTCTCTTCTTTCATGAAAAAACGTAACGCGCCGtagCCGCCGAAACGTTCTTCTTCTTTCCGTGAAATGGAAAACCAGCCG	TTATAATCATCCTCCCCGGC	GGTACCAAG	AAGCTT	CGAGCACACATCCTATTTGG	TTATAATCATCCTCCCCGGCGGTACCAAGAAAGGTGGTTTCTTCTCTTCTTTCATGAAAAAACGTAACGCGCCGtagCCGCCGAAACGTTCTTCTTCTTTCCGTGAAATGGAAAACCAGCCGAAGCTTCGAGCACACATCCTATTTGG	148
pT_TAG_425	ABL2	Arg	P42684	1q25.2	T68-p	4273603	human	128.34		DGFEGDKtGGssPEA		3			DHFASCVEDGFEGDKtGGSSPEALHRPYGCD	GACCACTTCGCGTCTTGCGTTGAAGACGGTTTCGAAGGTGACAAAtagGGTGGTTCTTCTCCGGAAGCGCTGCACCGTCCGTACGGTTGCGAC	TTATAATCATCCTCCCCGGC	GGTACCAAG	AAGCTT	CGAGCACACATCCTATTTGG	TTATAATCATCCTCCCCGGCGGTACCAAGGACCACTTCGCGTCTTGCGTTGAAGACGGTTTCGAAGGTGACAAAtagGGTGGTTCTTCTCCGGAAGCGCTGCACCGTCCGTACGGTTGCGACAAGCTTCGAGCACACATCCTATTTGG	148
pT_TAG_426	ABL2	Arg	P42684	1q25.2	T753-p	471532	human	128.34		SGITGFFtPRLIKKT		1	17		SGTAGGGWSGITGFFtPRLIKKTLGLRAGKP	TCTGGCACCGCGGGTGGTGGTTGGTCTGGTATCACCGGTTTCTTCtagCCGCGTCTGATCAAAAAAACCCTGGGTCTGCGTGCGGGTAAACCG	TTATAATCATCCTCCCCGGC	GGTACCAAG	AAGCTT	CGAGCACACATCCTATTTGG	TTATAATCATCCTCCCCGGCGGTACCAAGTCTGGCACCGCGGGTGGTGGTTGGTCTGGTATCACCGGTTTCTTCtagCCGCGTCTGATCAAAAAAACCCTGGGTCTGCGTGCGGGTAAACCGAAGCTTCGAGCACACATCCTATTTGG	148
pT_TAG_427	ABL2	Arg	P42684	1q25.2	T784-p	3190393	human	128.34		PFPRsNstSSMSSGL		1			TASDDTSKPFPRSNStSSMSSGLPEQDRMAM	ACCGCGTCTGACGACACCTCTAAACCGTTCCCGCGTTCTAACTCTtagTCTTCTATGTCTTCTGGTCTGCCGGAACAGGACCGTATGGCGATG	TTATAATCATCCTCCCCGGC	GGTACCAAG	AAGCTT	CGAGCACACATCCTATTTGG	TTATAATCATCCTCCCCGGCGGTACCAAGACCGCGTCTGACGACACCTCTAAACCGTTCCCGCGTTCTAACTCTtagTCTTCTATGTCTTCTGGTCTGCCGGAACAGGACCGTATGGCGATGAAGCTTCGAGCACACATCCTATTTGG	148
pT_TAG_428	ABL2	Arg	P42684	1q25.2	T815-p	3190396	human	128.34		SKLQLERtVstssQP		2			TLPRNCQRSKLQLERtVSTSSQPEENVDRAN	ACCCTGCCGCGTAACTGCCAGCGTTCTAAACTGCAGCTGGAACGTtagGTTTCTACCTCTTCTCAGCCGGAAGAAAACGTTGACCGTGCGAAC	TTATAATCATCCTCCCCGGC	GGTACCAAG	AAGCTT	CGAGCACACATCCTATTTGG	TTATAATCATCCTCCCCGGCGGTACCAAGACCCTGCCGCGTAACTGCCAGCGTTCTAAACTGCAGCTGGAACGTtagGTTTCTACCTCTTCTCAGCCGGAAGAAAACGTTGACCGTGCGAACAAGCTTCGAGCACACATCCTATTTGG	148
pT_TAG_429	ABL2	Arg	P42684	1q25.2	T818-p	4274833	human	128.34		QLERtVstssQPEEN		2	2		RNCQRSKLQLERTVStSSQPEENVDRANDML	CGTAACTGCCAGCGTTCTAAACTGCAGCTGGAACGTACCGTTTCTtagTCTTCTCAGCCGGAAGAAAACGTTGACCGTGCGAACGACATGCTG	TTATAATCATCCTCCCCGGC	GGTACCAAG	AAGCTT	CGAGCACACATCCTATTTGG	TTATAATCATCCTCCCCGGCGGTACCAAGCGTAACTGCCAGCGTTCTAAACTGCAGCTGGAACGTACCGTTTCTtagTCTTCTCAGCCGGAAGAAAACGTTGACCGTGCGAACGACATGCTGAAGCTTCGAGCACACATCCTATTTGG	148
pT_TAG_430	ABL2	Arg	P42684	1q25.2	T864-p	4273630	human	128.34		ATALPLRtPsGDLAI		1	1		KAKLLPRGATALPLRtPSGDLAITEKDPPGV	AAAGCGAAACTGCTGCCGCGTGGTGCGACCGCGCTGCCGCTGCGTtagCCGTCTGGTGACCTGGCGATCACCGAAAAAGACCCGCCGGGTGTT	TTATAATCATCCTCCCCGGC	GGTACCAAG	AAGCTT	CGAGCACACATCCTATTTGG	TTATAATCATCCTCCCCGGCGGTACCAAGAAAGCGAAACTGCTGCCGCGTGGTGCGACCGCGCTGCCGCTGCGTtagCCGTCTGGTGACCTGGCGATCACCGAAAAAGACCCGCCGGGTGTTAAGCTTCGAGCACACATCCTATTTGG	148
pT_TAG_431	ABL2	Arg	P42684	1q25.2	T938-p	7320648	human	128.34		VPVLIsPtLKHTPAD		7			LPTTHNHKVPVLISPtLKHTPADVQLIGTDS	CTGCCGACCACCCACAACCACAAAGTTCCGGTTCTGATCTCTCCGtagCTGAAACACACCCCGGCGGACGTTCAGCTGATCGGCACCGACTCT	TTATAATCATCCTCCCCGGC	GGTACCAAG	AAGCTT	CGAGCACACATCCTATTTGG	TTATAATCATCCTCCCCGGCGGTACCAAGCTGCCGACCACCCACAACCACAAAGTTCCGGTTCTGATCTCTCCGtagCTGAAACACACCCCGGCGGACGTTCAGCTGATCGGCACCGACTCTAAGCTTCGAGCACACATCCTATTTGG	148
pT_TAG_432	ABLIM1	abLIM iso5	O14639-5	10q25.3	T179-p	23078614	human	52.06	AbLIM_anchor	VySRHSYtPtTSRsP		3			SQGSINSPVYSRHSYtPTTSRSPQHFHRPDQ	TCTCAGGGTTCTATCAACTCTCCGGTTTACTCTCGTCACTCTTACtagCCGACCACCTCTCGTTCTCCGCAGCACTTCCACCGTCCGGACCAG	TTATAATCATCCTCCCCGGC	GGTACCAAG	AAGCTT	CGAGCACACATCCTATTTGG	TTATAATCATCCTCCCCGGCGGTACCAAGTCTCAGGGTTCTATCAACTCTCCGGTTTACTCTCGTCACTCTTACtagCCGACCACCTCTCGTTCTCCGCAGCACTTCCACCGTCCGGACCAGAAGCTTCGAGCACACATCCTATTTGG	148
pT_TAG_433	ABLIM1	abLIM iso5	O14639-5	10q25.3	T181-p	17555929	human	52.06	AbLIM_anchor	SRHSYtPtTSRsPQH		1			GSINSPVYSRHSYTPtTSRSPQHFHRPDQGI	GGTTCTATCAACTCTCCGGTTTACTCTCGTCACTCTTACACCCCGtagACCTCTCGTTCTCCGCAGCACTTCCACCGTCCGGACCAGGGTATC	TTATAATCATCCTCCCCGGC	GGTACCAAG	AAGCTT	CGAGCACACATCCTATTTGG	TTATAATCATCCTCCCCGGCGGTACCAAGGGTTCTATCAACTCTCCGGTTTACTCTCGTCACTCTTACACCCCGtagACCTCTCGTTCTCCGCAGCACTTCCACCGTCCGGACCAGGGTATCAAGCTTCGAGCACACATCCTATTTGG	148
pT_TAG_434	ABLIM1	abLIM	O14639	10q25.3	T22-p	10403454	human	87.69		SSEKSKVtSSERTsA			1		LKCLGKLCSSEKSKVtSSERTSARGSNRKRL	CTGAAATGCCTGGGTAAACTGTGCTCTTCTGAAAAATCTAAAGTTtagTCTTCTGAACGTACCTCTGCGCGTGGTTCTAACCGTAAACGTCTG	TTATAATCATCCTCCCCGGC	GGTACCAAG	AAGCTT	CGAGCACACATCCTATTTGG	TTATAATCATCCTCCCCGGCGGTACCAAGCTGAAATGCCTGGGTAAACTGTGCTCTTCTGAAAAATCTAAAGTTtagTCTTCTGAACGTACCTCTGCGCGTGGTTCTAACCGTAAACGTCTGAAGCTTCGAGCACACATCCTATTTGG	148
pT_TAG_435	ABLIM1	abLIM	O14639	10q25.3	T349-p	12435761	human	87.69	AbLIM_anchor	TEEKLRPtRtssEsI		1	1		PDCKQSTKTEEKLRPtRTSSESIYSRPGSSI	CCGGACTGCAAACAGTCTACCAAAACCGAAGAAAAACTGCGTCCGtagCGTACCTCTTCTGAATCTATCTACTCTCGTCCGGGTTCTTCTATC	TTATAATCATCCTCCCCGGC	GGTACCAAG	AAGCTT	CGAGCACACATCCTATTTGG	TTATAATCATCCTCCCCGGCGGTACCAAGCCGGACTGCAAACAGTCTACCAAAACCGAAGAAAAACTGCGTCCGtagCGTACCTCTTCTGAATCTATCTACTCTCGTCCGGGTTCTTCTATCAAGCTTCGAGCACACATCCTATTTGG	148
pT_TAG_436	ABLIM1	abLIM	O14639	10q25.3	T351-p	4762731	human	87.69	AbLIM_anchor	EKLRPtRtssEsIys			26		CKQSTKTEEKLRPTRtSSESIYSRPGSSIPG	TGCAAACAGTCTACCAAAACCGAAGAAAAACTGCGTCCGACCCGTtagTCTTCTGAATCTATCTACTCTCGTCCGGGTTCTTCTATCCCGGGT	TTATAATCATCCTCCCCGGC	GGTACCAAG	AAGCTT	CGAGCACACATCCTATTTGG	TTATAATCATCCTCCCCGGCGGTACCAAGTGCAAACAGTCTACCAAAACCGAAGAAAAACTGCGTCCGACCCGTtagTCTTCTGAATCTATCTACTCTCGTCCGGGTTCTTCTATCCCGGGTAAGCTTCGAGCACACATCCTATTTGG	148
pT_TAG_437	ABLIM1	abLIM	O14639	10q25.3	T371-p	11552501	human	87.69	AbLIM_anchor	IPGsPGHtIyAKVDN		3	51		IYSRPGSSIPGSPGHtIYAKVDNEILDYKDL	ATCTACTCTCGTCCGGGTTCTTCTATCCCGGGTTCTCCGGGTCACtagATCTACGCGAAAGTTGACAACGAAATCCTGGACTACAAAGACCTG	TTATAATCATCCTCCCCGGC	GGTACCAAG	AAGCTT	CGAGCACACATCCTATTTGG	TTATAATCATCCTCCCCGGCGGTACCAAGATCTACTCTCGTCCGGGTTCTTCTATCCCGGGTTCTCCGGGTCACtagATCTACGCGAAAGTTGACAACGAAATCCTGGACTACAAAGACCTGAAGCTTCGAGCACACATCCTATTTGG	148
pT_TAG_438	ABLIM1	abLIM	O14639	10q25.3	T405-p	15401939	human	87.69	AbLIM_anchor	IERPDLItyEPFyts		1	7		PKVKAIYDIERPDLItYEPFYTSGYDDKQER	CCGAAAGTTAAAGCGATCTACGACATCGAACGTCCGGACCTGATCtagTACGAACCGTTCTACACCTCTGGTTACGACGACAAACAGGAACGT	TTATAATCATCCTCCCCGGC	GGTACCAAG	AAGCTT	CGAGCACACATCCTATTTGG	TTATAATCATCCTCCCCGGCGGTACCAAGCCGAAAGTTAAAGCGATCTACGACATCGAACGTCCGGACCTGATCtagTACGAACCGTTCTACACCTCTGGTTACGACGACAAACAGGAACGTAAGCTTCGAGCACACATCCTATTTGG	148
pT_TAG_439	ABLIM1	abLIM	O14639	10q25.3	T411-p	15401936	human	87.69	AbLIM_anchor	ItyEPFytsGyDDKQ			4		YDIERPDLITYEPFYtSGYDDKQERQSLGES	TACGACATCGAACGTCCGGACCTGATCACCTACGAACCGTTCTACtagTCTGGTTACGACGACAAACAGGAACGTCAGTCTCTGGGTGAATCT	TTATAATCATCCTCCCCGGC	GGTACCAAG	AAGCTT	CGAGCACACATCCTATTTGG	TTATAATCATCCTCCCCGGCGGTACCAAGTACGACATCGAACGTCCGGACCTGATCACCTACGAACCGTTCTACtagTCTGGTTACGACGACAAACAGGAACGTCAGTCTCTGGGTGAATCTAAGCTTCGAGCACACATCCTATTTGG	148
pT_TAG_440	ABLIM1	abLIM	O14639	10q25.3	T429-p	2024873	human	87.69	AbLIM_anchor	sLGEsPRtLsPtPsA		11	1		YDDKQERQSLGESPRtLSPTPSAEGYQDVRD	TACGACGACAAACAGGAACGTCAGTCTCTGGGTGAATCTCCGCGTtagCTGTCTCCGACCCCGTCTGCGGAAGGTTACCAGGACGTTCGTGAC	TTATAATCATCCTCCCCGGC	GGTACCAAG	AAGCTT	CGAGCACACATCCTATTTGG	TTATAATCATCCTCCCCGGCGGTACCAAGTACGACGACAAACAGGAACGTCAGTCTCTGGGTGAATCTCCGCGTtagCTGTCTCCGACCCCGTCTGCGGAAGGTTACCAGGACGTTCGTGACAAGCTTCGAGCACACATCCTATTTGG	148
pT_TAG_441	ABLIM1	abLIM	O14639	10q25.3	T433-p	481465	human	87.69	AbLIM_anchor	sPRtLsPtPsAEGyQ		6			QERQSLGESPRTLSPtPSAEGYQDVRDRMIH	CAGGAACGTCAGTCTCTGGGTGAATCTCCGCGTACCCTGTCTCCGtagCCGTCTGCGGAAGGTTACCAGGACGTTCGTGACCGTATGATCCAC	TTATAATCATCCTCCCCGGC	GGTACCAAG	AAGCTT	CGAGCACACATCCTATTTGG	TTATAATCATCCTCCCCGGCGGTACCAAGCAGGAACGTCAGTCTCTGGGTGAATCTCCGCGTACCCTGTCTCCGtagCCGTCTGCGGAAGGTTACCAGGACGTTCGTGACCGTATGATCCACAAGCTTCGAGCACACATCCTATTTGG	148
pT_TAG_442	ABLIM1	abLIM	O14639	10q25.3	T451-p	2024881	human	87.69	AbLIM_anchor	DRMIHRstsQGsINs		5	19		AEGYQDVRDRMIHRStSQGSINSPVYSRHSY	GCGGAAGGTTACCAGGACGTTCGTGACCGTATGATCCACCGTTCTtagTCTCAGGGTTCTATCAACTCTCCGGTTTACTCTCGTCACTCTTAC	TTATAATCATCCTCCCCGGC	GGTACCAAG	AAGCTT	CGAGCACACATCCTATTTGG	TTATAATCATCCTCCCCGGCGGTACCAAGGCGGAAGGTTACCAGGACGTTCGTGACCGTATGATCCACCGTTCTtagTCTCAGGGTTCTATCAACTCTCCGGTTTACTCTCGTCACTCTTACAAGCTTCGAGCACACATCCTATTTGG	148
pT_TAG_443	ABLIM1	abLIM	O14639	10q25.3	T467-p	23078614	human	87.69	AbLIM_anchor	VysRHsytPtTSRSP		2	1		SQGSINSPVYSRHSYtPTTSRSPQHFHRPGN	TCTCAGGGTTCTATCAACTCTCCGGTTTACTCTCGTCACTCTTACtagCCGACCACCTCTCGTTCTCCGCAGCACTTCCACCGTCCGGGTAAC	TTATAATCATCCTCCCCGGC	GGTACCAAG	AAGCTT	CGAGCACACATCCTATTTGG	TTATAATCATCCTCCCCGGCGGTACCAAGTCTCAGGGTTCTATCAACTCTCCGGTTTACTCTCGTCACTCTTACtagCCGACCACCTCTCGTTCTCCGCAGCACTTCCACCGTCCGGGTAACAAGCTTCGAGCACACATCCTATTTGG	148
pT_TAG_444	ABLIM1	abLIM	O14639	10q25.3	T469-p	17555929	human	87.69	AbLIM_anchor	sRHsytPtTSRSPQH			2		GSINSPVYSRHSYTPtTSRSPQHFHRPGNEP	GGTTCTATCAACTCTCCGGTTTACTCTCGTCACTCTTACACCCCGtagACCTCTCGTTCTCCGCAGCACTTCCACCGTCCGGGTAACGAACCG	TTATAATCATCCTCCCCGGC	GGTACCAAG	AAGCTT	CGAGCACACATCCTATTTGG	TTATAATCATCCTCCCCGGCGGTACCAAGGGTTCTATCAACTCTCCGGTTTACTCTCGTCACTCTTACACCCCGtagACCTCTCGTTCTCCGCAGCACTTCCACCGTCCGGGTAACGAACCGAAGCTTCGAGCACACATCCTATTTGG	148
pT_TAG_445	ABLIM1	abLIM	O14639	10q25.3	T502-p	4762767	human	87.69	AbLIM_anchor	RPDSRPLtPTyAQAP			7		GRNSPLPYRPDSRPLtPTYAQAPKHFHVPDQ	GGTCGTAACTCTCCGCTGCCGTACCGTCCGGACTCTCGTCCGCTGtagCCGACCTACGCGCAGGCGCCGAAACACTTCCACGTTCCGGACCAG	TTATAATCATCCTCCCCGGC	GGTACCAAG	AAGCTT	CGAGCACACATCCTATTTGG	TTATAATCATCCTCCCCGGCGGTACCAAGGGTCGTAACTCTCCGCTGCCGTACCGTCCGGACTCTCGTCCGCTGtagCCGACCTACGCGCAGGCGCCGAAACACTTCCACGTTCCGGACCAGAAGCTTCGAGCACACATCCTATTTGG	148
pT_TAG_446	ABLIM1	abLIM	O14639	10q25.3	T670-p	2509167	human	87.69	AbLIM_anchor	GLHRPVstDFAQyNs		2	12		SLPGYGRNGLHRPVStDFAQYNSYGDVSGGV	TCTCTGCCGGGTTACGGTCGTAACGGTCTGCACCGTCCGGTTTCTtagGACTTCGCGCAGTACAACTCTTACGGTGACGTTTCTGGTGGTGTT	TTATAATCATCCTCCCCGGC	GGTACCAAG	AAGCTT	CGAGCACACATCCTATTTGG	TTATAATCATCCTCCCCGGCGGTACCAAGTCTCTGCCGGGTTACGGTCGTAACGGTCTGCACCGTCCGGTTTCTtagGACTTCGCGCAGTACAACTCTTACGGTGACGTTTCTGGTGGTGTTAAGCTTCGAGCACACATCCTATTTGG	148
pT_TAG_447	ABLIM1	abLIM	O14639	10q25.3	T690-p	15407276	human	87.69	AbLIM_anchor	GGVRDyQtLPDGHMP		4	5		YNSYGDVSGGVRDYQtLPDGHMPAMRMDRGV	TACAACTCTTACGGTGACGTTTCTGGTGGTGTTCGTGACTACCAGtagCTGCCGGACGGTCACATGCCGGCGATGCGTATGGACCGTGGTGTT	TTATAATCATCCTCCCCGGC	GGTACCAAG	AAGCTT	CGAGCACACATCCTATTTGG	TTATAATCATCCTCCCCGGCGGTACCAAGTACAACTCTTACGGTGACGTTTCTGGTGGTGTTCGTGACTACCAGtagCTGCCGGACGGTCACATGCCGGCGATGCGTATGGACCGTGGTGTTAAGCTTCGAGCACACATCCTATTTGG	148
pT_TAG_448	ABLIM1	abLIM	O14639	10q25.3	T724-p	23078617	human	87.69	AbLIM_anchor	PyEMLMVtNrGRNKI			5		NMLEPKIFPYEMLMVtNRGRNKILREVDRTR	AACATGCTGGAACCGAAAATCTTCCCGTACGAAATGCTGATGGTTtagAACCGTGGTCGTAACAAAATCCTGCGTGAAGTTGACCGTACCCGT	TTATAATCATCCTCCCCGGC	GGTACCAAG	AAGCTT	CGAGCACACATCCTATTTGG	TTATAATCATCCTCCCCGGCGGTACCAAGAACATGCTGGAACCGAAAATCTTCCCGTACGAAATGCTGATGGTTtagAACCGTGGTCGTAACAAAATCCTGCGTGAAGTTGACCGTACCCGTAAGCTTCGAGCACACATCCTATTTGG	148
pT_TAG_449	ABLIM2	ABLIM2 iso3	Q6H8Q1-3	4p16.1	T359-p	23250902	human	58.98	AbLIM_anchor	QLLSPTPtEGDQDDR			1		RQSYGESPQLLSPTPtEGDQDDRSYKQCRTS	CGTCAGTCTTACGGTGAATCTCCGCAGCTGCTGTCTCCGACCCCGtagGAAGGTGACCAGGACGACCGTTCTTACAAACAGTGCCGTACCTCT	TTATAATCATCCTCCCCGGC	GGTACCAAG	AAGCTT	CGAGCACACATCCTATTTGG	TTATAATCATCCTCCCCGGCGGTACCAAGCGTCAGTCTTACGGTGAATCTCCGCAGCTGCTGTCTCCGACCCCGtagGAAGGTGACCAGGACGACCGTTCTTACAAACAGTGCCGTACCTCTAAGCTTCGAGCACACATCCTATTTGG	148
pT_TAG_450	ABLIM2	ABLIM2	Q6H8Q1	4p16.1	T362-p	2024493	human	67.81	AbLIM_anchor	RSYKQCRtssPsstG		1			YGEGDQDDRSYKQCRtSSPSSTGSVSLGRYT	TACGGTGAAGGTGACCAGGACGACCGTTCTTACAAACAGTGCCGTtagTCTTCTCCGTCTTCTACCGGTTCTGTTTCTCTGGGTCGTTACACC	TTATAATCATCCTCCCCGGC	GGTACCAAG	AAGCTT	CGAGCACACATCCTATTTGG	TTATAATCATCCTCCCCGGCGGTACCAAGTACGGTGAAGGTGACCAGGACGACCGTTCTTACAAACAGTGCCGTtagTCTTCTCCGTCTTCTACCGGTTCTGTTTCTCTGGGTCGTTACACCAAGCTTCGAGCACACATCCTATTTGG	148
pT_TAG_451	ABLIM2	ABLIM2	Q6H8Q1	4p16.1	T368-p	3147348	human	67.81	AbLIM_anchor	RtssPsstGSVsLGR		1			DDRSYKQCRTSSPSStGSVSLGRYTPTSRSP	GACGACCGTTCTTACAAACAGTGCCGTACCTCTTCTCCGTCTTCTtagGGTTCTGTTTCTCTGGGTCGTTACACCCCGACCTCTCGTTCTCCG	TTATAATCATCCTCCCCGGC	GGTACCAAG	AAGCTT	CGAGCACACATCCTATTTGG	TTATAATCATCCTCCCCGGCGGTACCAAGGACGACCGTTCTTACAAACAGTGCCGTACCTCTTCTCCGTCTTCTtagGGTTCTGTTTCTCTGGGTCGTTACACCCCGACCTCTCGTTCTCCGAAGCTTCGAGCACACATCCTATTTGG	148
pT_TAG_452	ABLIM2	ABLIM2	Q6H8Q1	4p16.1	T425-p	56660738	human	67.81	AbLIM_anchor	RHFHVPDtGVKDNIY		1			PSTYQQAPRHFHVPDtGVKDNIYRKPPIYRQ	CCGTCTACCTACCAGCAGGCGCCGCGTCACTTCCACGTTCCGGACtagGGTGTTAAAGACAACATCTACCGTAAACCGCCGATCTACCGTCAG	TTATAATCATCCTCCCCGGC	GGTACCAAG	AAGCTT	CGAGCACACATCCTATTTGG	TTATAATCATCCTCCCCGGCGGTACCAAGCCGTCTACCTACCAGCAGGCGCCGCGTCACTTCCACGTTCCGGACtagGGTGTTAAAGACAACATCTACCGTAAACCGCCGATCTACCGTCAGAAGCTTCGAGCACACATCCTATTTGG	148
pT_TAG_453	ABLIM2	ABLIM2	Q6H8Q1	4p16.1	T474-p	2024509	human	67.81	AbLIM_anchor	KGDADTRtNsPDLDt		1	1		KKSSWLMLKGDADTRtNSPDLDTQSLSHSSG	AAAAAATCTTCTTGGCTGATGCTGAAAGGTGACGCGGACACCCGTtagAACTCTCCGGACCTGGACACCCAGTCTCTGTCTCACTCTTCTGGT	TTATAATCATCCTCCCCGGC	GGTACCAAG	AAGCTT	CGAGCACACATCCTATTTGG	TTATAATCATCCTCCCCGGCGGTACCAAGAAAAAATCTTCTTGGCTGATGCTGAAAGGTGACGCGGACACCCGTtagAACTCTCCGGACCTGGACACCCAGTCTCTGTCTCACTCTTCTGGTAAGCTTCGAGCACACATCCTATTTGG	148
pT_TAG_454	ABLIM2	ABLIM2	Q6H8Q1	4p16.1	T481-p	4751946	human	67.81	AbLIM_anchor	tNsPDLDtQSLSHsS			1		LKGDADTRTNSPDLDtQSLSHSSGTDRDPLQ	CTGAAAGGTGACGCGGACACCCGTACCAACTCTCCGGACCTGGACtagCAGTCTCTGTCTCACTCTTCTGGCACCGACCGTGACCCGCTGCAG	TTATAATCATCCTCCCCGGC	GGTACCAAG	AAGCTT	CGAGCACACATCCTATTTGG	TTATAATCATCCTCCCCGGCGGTACCAAGCTGAAAGGTGACGCGGACACCCGTACCAACTCTCCGGACCTGGACtagCAGTCTCTGTCTCACTCTTCTGGCACCGACCGTGACCCGCTGCAGAAGCTTCGAGCACACATCCTATTTGG	148
pT_TAG_455	ABLIM2	ABLIM2	Q6H8Q1	4p16.1	T81-p	23078623	human	67.81		DyQRLyGtRCFSCDQ			1		QGEYICTLDYQRLYGtRCFSCDQFIEGEVVS	CAGGGTGAATACATCTGCACCCTGGACTACCAGCGTCTGTACGGTtagCGTTGCTTCTCTTGCGACCAGTTCATCGAAGGTGAAGTTGTTTCT	TTATAATCATCCTCCCCGGC	GGTACCAAG	AAGCTT	CGAGCACACATCCTATTTGG	TTATAATCATCCTCCCCGGCGGTACCAAGCAGGGTGAATACATCTGCACCCTGGACTACCAGCGTCTGTACGGTtagCGTTGCTTCTCTTGCGACCAGTTCATCGAAGGTGAAGTTGTTTCTAAGCTTCGAGCACACATCCTATTTGG	148
pT_TAG_456	ABLIM3	ABLIM3	O94929	5q32	T276-p	481187	human	77.8	AbLIM_anchor	KKLKHRRtsEtsIsP		4			CKQAARAEKKLKHRRtSETSISPPGSSIGSP	TGCAAACAGGCGGCGCGTGCGGAAAAAAAACTGAAACACCGTCGTtagTCTGAAACCTCTATCTCTCCGCCGGGTTCTTCTATCGGTTCTCCG	TTATAATCATCCTCCCCGGC	GGTACCAAG	AAGCTT	CGAGCACACATCCTATTTGG	TTATAATCATCCTCCCCGGCGGTACCAAGTGCAAACAGGCGGCGCGTGCGGAAAAAAAACTGAAACACCGTCGTtagTCTGAAACCTCTATCTCTCCGCCGGGTTCTTCTATCGGTTCTCCGAAGCTTCGAGCACACATCCTATTTGG	148
pT_TAG_457	ABLIM3	ABLIM3	O94929	5q32	T279-p	481188	human	77.8	AbLIM_anchor	KHRRtsEtsIsPPGs		4			AARAEKKLKHRRTSEtSISPPGSSIGSPNRV	GCGGCGCGTGCGGAAAAAAAACTGAAACACCGTCGTACCTCTGAAtagTCTATCTCTCCGCCGGGTTCTTCTATCGGTTCTCCGAACCGTGTT	TTATAATCATCCTCCCCGGC	GGTACCAAG	AAGCTT	CGAGCACACATCCTATTTGG	TTATAATCATCCTCCCCGGCGGTACCAAGGCGGCGCGTGCGGAAAAAAAACTGAAACACCGTCGTACCTCTGAAtagTCTATCTCTCCGCCGGGTTCTTCTATCGGTTCTCCGAACCGTGTTAAGCTTCGAGCACACATCCTATTTGG	148
pT_TAG_458	ABLIM3	ABLIM3	O94929	5q32	T381-p	4723464	human	77.8	AbLIM_anchor	PGyIDsPtysRQGMs		1			LRQRRASSPGYIDSPtYSRQGMSPTFSRSPH	CTGCGTCAGCGTCGTGCGTCTTCTCCGGGTTACATCGACTCTCCGtagTACTCTCGTCAGGGTATGTCTCCGACCTTCTCTCGTTCTCCGCAC	TTATAATCATCCTCCCCGGC	GGTACCAAG	AAGCTT	CGAGCACACATCCTATTTGG	TTATAATCATCCTCCCCGGCGGTACCAAGCTGCGTCAGCGTCGTGCGTCTTCTCCGGGTTACATCGACTCTCCGtagTACTCTCGTCAGGGTATGTCTCCGACCTTCTCTCGTTCTCCGCACAAGCTTCGAGCACACATCCTATTTGG	148
pT_TAG_459	ABLIM3	ABLIM3	O94929	5q32	T390-p	25728769	human	77.8	AbLIM_anchor	sRQGMsPtFSRsPHH		3			GYIDSPTYSRQGMSPtFSRSPHHYYRSGPES	GGTTACATCGACTCTCCGACCTACTCTCGTCAGGGTATGTCTCCGtagTTCTCTCGTTCTCCGCACCACTACTACCGTTCTGGTCCGGAATCT	TTATAATCATCCTCCCCGGC	GGTACCAAG	AAGCTT	CGAGCACACATCCTATTTGG	TTATAATCATCCTCCCCGGCGGTACCAAGGGTTACATCGACTCTCCGACCTACTCTCGTCAGGGTATGTCTCCGtagTTCTCTCGTTCTCCGCACCACTACTACCGTTCTGGTCCGGAATCTAAGCTTCGAGCACACATCCTATTTGG	148
pT_TAG_460	ABLIM3	ABLIM3	O94929	5q32	T461-p	40721161	human	77.8	AbLIM_anchor	STATKSKtsEDIsQt		1			IYKRHGDLSTATKSKtSEDISQTSKYSPIYS	ATCTACAAACGTCACGGTGACCTGTCTACCGCGACCAAATCTAAAtagTCTGAAGACATCTCTCAGACCTCTAAATACTCTCCGATCTACTCT	TTATAATCATCCTCCCCGGC	GGTACCAAG	AAGCTT	CGAGCACACATCCTATTTGG	TTATAATCATCCTCCCCGGCGGTACCAAGATCTACAAACGTCACGGTGACCTGTCTACCGCGACCAAATCTAAAtagTCTGAAGACATCTCTCAGACCTCTAAATACTCTCCGATCTACTCTAAGCTTCGAGCACACATCCTATTTGG	148
pT_TAG_461	ABLIM3	ABLIM3	O94929	5q32	T468-p	5675452	human	77.8	AbLIM_anchor	tsEDIsQtsKYSPIY			1		LSTATKSKTSEDISQtSKYSPIYSPDPYYAS	CTGTCTACCGCGACCAAATCTAAAACCTCTGAAGACATCTCTCAGtagTCTAAATACTCTCCGATCTACTCTCCGGACCCGTACTACGCGTCT	TTATAATCATCCTCCCCGGC	GGTACCAAG	AAGCTT	CGAGCACACATCCTATTTGG	TTATAATCATCCTCCCCGGCGGTACCAAGCTGTCTACCGCGACCAAATCTAAAACCTCTGAAGACATCTCTCAGtagTCTAAATACTCTCCGATCTACTCTCCGGACCCGTACTACGCGTCTAAGCTTCGAGCACACATCCTATTTGG	148
pT_TAG_462	ABLIM3	ABLIM3	O94929	5q32	T543-p	467393	human	77.8	AbLIM_anchor	sSyADPWtPPRSSTS		3	11		KEEMKARSSSYADPWtPPRSSTSSREALHTA	AAAGAAGAAATGAAAGCGCGTTCTTCTTCTTACGCGGACCCGTGGtagCCGCCGCGTTCTTCTACCTCTTCTCGTGAAGCGCTGCACACCGCG	TTATAATCATCCTCCCCGGC	GGTACCAAG	AAGCTT	CGAGCACACATCCTATTTGG	TTATAATCATCCTCCCCGGCGGTACCAAGAAAGAAGAAATGAAAGCGCGTTCTTCTTCTTACGCGGACCCGTGGtagCCGCCGCGTTCTTCTACCTCTTCTCGTGAAGCGCTGCACACCGCGAAGCTTCGAGCACACATCCTATTTGG	148
pT_TAG_463	ABLIM3	ABLIM3	O94929	5q32	T597-p	4723536	human	77.8	AbLIM_anchor	RRNGLHRtPsADLFH		1	1		KSASLPAYRRNGLHRtPSADLFHYDSMNAVN	AAATCTGCGTCTCTGCCGGCGTACCGTCGTAACGGTCTGCACCGTtagCCGTCTGCGGACCTGTTCCACTACGACTCTATGAACGCGGTTAAC	TTATAATCATCCTCCCCGGC	GGTACCAAG	AAGCTT	CGAGCACACATCCTATTTGG	TTATAATCATCCTCCCCGGCGGTACCAAGAAATCTGCGTCTCTGCCGGCGTACCGTCGTAACGGTCTGCACCGTtagCCGTCTGCGGACCTGTTCCACTACGACTCTATGAACGCGGTTAACAAGCTTCGAGCACACATCCTATTTGG	148
pT_TAG_464	ABR	ABR	Q12979	17p13.3	T169-p	36130859	human	97.6	RhoGEF	QQWDSQVtMGHLFQK		1			YDNLCPKVQQWDSQVtMGHLFQKLASQLGVY	TACGACAACCTGTGCCCGAAAGTTCAGCAGTGGGACTCTCAGGTTtagATGGGTCACCTGTTCCAGAAACTGGCGTCTCAGCTGGGTGTTTAC	TTATAATCATCCTCCCCGGC	GGTACCAAG	AAGCTT	CGAGCACACATCCTATTTGG	TTATAATCATCCTCCCCGGCGGTACCAAGTACGACAACCTGTGCCCGAAAGTTCAGCAGTGGGACTCTCAGGTTtagATGGGTCACCTGTTCCAGAAACTGGCGTCTCAGCTGGGTGTTTACAAGCTTCGAGCACACATCCTATTTGG	148
pT_TAG_465	ABR	ABR	Q12979	17p13.3	T244-p	11095584	human	97.6	RhoGEF	YkPIDRVtRstLVLH			1		SVTMEALLYKPIDRVtRSTLVLHDLLKHTPV	TCTGTTACCATGGAAGCGCTGCTGTACAAACCGATCGACCGTGTTtagCGTTCTACCCTGGTTCTGCACGACCTGCTGAAACACACCCCGGTT	TTATAATCATCCTCCCCGGC	GGTACCAAG	AAGCTT	CGAGCACACATCCTATTTGG	TTATAATCATCCTCCCCGGCGGTACCAAGTCTGTTACCATGGAAGCGCTGCTGTACAAACCGATCGACCGTGTTtagCGTTCTACCCTGGTTCTGCACGACCTGCTGAAACACACCCCGGTTAAGCTTCGAGCACACATCCTATTTGG	148
pT_TAG_466	ABR	ABR	Q12979	17p13.3	T247-p	56657552	human	97.6	RhoGEF	IDRVtRstLVLHDLL		1			MEALLYKPIDRVTRStLVLHDLLKHTPVDHP	ATGGAAGCGCTGCTGTACAAACCGATCGACCGTGTTACCCGTTCTtagCTGGTTCTGCACGACCTGCTGAAACACACCCCGGTTGACCACCCG	TTATAATCATCCTCCCCGGC	GGTACCAAG	AAGCTT	CGAGCACACATCCTATTTGG	TTATAATCATCCTCCCCGGCGGTACCAAGATGGAAGCGCTGCTGTACAAACCGATCGACCGTGTTACCCGTTCTtagCTGGTTCTGCACGACCTGCTGAAACACACCCCGGTTGACCACCCGAAGCTTCGAGCACACATCCTATTTGG	148
pT_TAG_467	ABR	ABR	Q12979	17p13.3	T299-p	34550199	human	97.6		VTTPKGEtRQLVKDG			1		DIDPRRTAVTTPKGEtRQLVKDGFLVEVSES	GACATCGACCCGCGTCGTACCGCGGTTACCACCCCGAAAGGTGAAtagCGTCAGCTGGTTAAAGACGGTTTCCTGGTTGAAGTTTCTGAATCT	TTATAATCATCCTCCCCGGC	GGTACCAAG	AAGCTT	CGAGCACACATCCTATTTGG	TTATAATCATCCTCCCCGGCGGTACCAAGGACATCGACCCGCGTCGTACCGCGGTTACCACCCCGAAAGGTGAAtagCGTCAGCTGGTTAAAGACGGTTTCCTGGTTGAAGTTTCTGAATCTAAGCTTCGAGCACACATCCTATTTGG	148
pT_TAG_468	ABR	ABR iso2	Q12979-2	17p13.3	T30-p	36129352	human	93.71		LEECELGtPTSPGSG		2			LEDEDVFLLEECELGtPTSPGSGSPFLVAVK	CTGGAAGACGAAGACGTTTTCCTGCTGGAAGAATGCGAACTGGGTtagCCGACCTCTCCGGGTTCTGGTTCTCCGTTCCTGGTTGCGGTTAAA	TTATAATCATCCTCCCCGGC	GGTACCAAG	AAGCTT	CGAGCACACATCCTATTTGG	TTATAATCATCCTCCCCGGCGGTACCAAGCTGGAAGACGAAGACGTTTTCCTGCTGGAAGAATGCGAACTGGGTtagCCGACCTCTCCGGGTTCTGGTTCTCCGTTCCTGGTTGCGGTTAAAAAGCTTCGAGCACACATCCTATTTGG	148
pT_TAG_469	ABR	ABR	Q12979	17p13.3	T55-p	56657548	human	97.6		PYIDEsPtMsPQLSA		1			PPEGSETMPYIDESPtMSPQLSARSQGGGDG	CCGCCGGAAGGTTCTGAAACCATGCCGTACATCGACGAATCTCCGtagATGTCTCCGCAGCTGTCTGCGCGTTCTCAGGGTGGTGGTGACGGT	TTATAATCATCCTCCCCGGC	GGTACCAAG	AAGCTT	CGAGCACACATCCTATTTGG	TTATAATCATCCTCCCCGGCGGTACCAAGCCGCCGGAAGGTTCTGAAACCATGCCGTACATCGACGAATCTCCGtagATGTCTCCGCAGCTGTCTGCGCGTTCTCAGGGTGGTGGTGACGGTAAGCTTCGAGCACACATCCTATTTGG	148
pT_TAG_470	ABR	ABR	Q12979	17p13.3	T636-p	36135925	human	97.6		RDMsLKRtPsKKQtG		2			EFSMKFTSRDMSLKRtPSKKQTGVFGVKISV	GAATTCTCTATGAAATTCACCTCTCGTGACATGTCTCTGAAACGTtagCCGTCTAAAAAACAGACCGGTGTTTTCGGTGTTAAAATCTCTGTT	TTATAATCATCCTCCCCGGC	GGTACCAAG	AAGCTT	CGAGCACACATCCTATTTGG	TTATAATCATCCTCCCCGGCGGTACCAAGGAATTCTCTATGAAATTCACCTCTCGTGACATGTCTCTGAAACGTtagCCGTCTAAAAAACAGACCGGTGTTTTCGGTGTTAAAATCTCTGTTAAGCTTCGAGCACACATCCTATTTGG	148
pT_TAG_471	ABR	ABR	Q12979	17p13.3	T642-p	22776808	human	97.6		RtPsKKQtGVFGVKI		3	8		TSRDMSLKRTPSKKQtGVFGVKISVVTKRER	ACCTCTCGTGACATGTCTCTGAAACGTACCCCGTCTAAAAAACAGtagGGTGTTTTCGGTGTTAAAATCTCTGTTGTTACCAAACGTGAACGT	TTATAATCATCCTCCCCGGC	GGTACCAAG	AAGCTT	CGAGCACACATCCTATTTGG	TTATAATCATCCTCCCCGGCGGTACCAAGACCTCTCGTGACATGTCTCTGAAACGTACCCCGTCTAAAAAACAGtagGGTGTTTTCGGTGTTAAAATCTCTGTTGTTACCAAACGTGAACGTAAGCTTCGAGCACACATCCTATTTGG	148
pT_TAG_472	ABRA	ABRA	Q8N0Z2	8q23.1	T24-p	23078653	human	43.12		LRKIRTAtLVIsLAR			1		GEGPAKSALRKIRTAtLVISLARGWQQWANE	GGTGAAGGTCCGGCGAAATCTGCGCTGCGTAAAATCCGTACCGCGtagCTGGTTATCTCTCTGGCGCGTGGTTGGCAGCAGTGGGCGAACGAA	TTATAATCATCCTCCCCGGC	GGTACCAAG	AAGCTT	CGAGCACACATCCTATTTGG	TTATAATCATCCTCCCCGGCGGTACCAAGGGTGAAGGTCCGGCGAAATCTGCGCTGCGTAAAATCCGTACCGCGtagCTGGTTATCTCTCTGGCGCGTGGTTGGCAGCAGTGGGCGAACGAAAAGCTTCGAGCACACATCCTATTTGG	148
pT_TAG_473	ABRA	ABRA	Q8N0Z2	8q23.1	T332-p	50323103	human	43.12	Costars	RDGKIQVtFGDLFDR		1			ICTMARHRRDGKIQVtFGDLFDRYVRISDKV	ATCTGCACCATGGCGCGTCACCGTCGTGACGGTAAAATCCAGGTTtagTTCGGTGACCTGTTCGACCGTTACGTTCGTATCTCTGACAAAGTT	TTATAATCATCCTCCCCGGC	GGTACCAAG	AAGCTT	CGAGCACACATCCTATTTGG	TTATAATCATCCTCCCCGGCGGTACCAAGATCTGCACCATGGCGCGTCACCGTCGTGACGGTAAAATCCAGGTTtagTTCGGTGACCTGTTCGACCGTTACGTTCGTATCTCTGACAAAGTTAAGCTTCGAGCACACATCCTATTTGG	148
pT_TAG_474	ABT1	ABT1	Q9ULW3	6p22.2	T106-p	56667041	human	31.08		RSYTKDytEGWVEFR		1			AAAAGGKKRSYTKDYtEGWVEFRDKRIAKRV	GCGGCGGCGGCGGGTGGTAAAAAACGTTCTTACACCAAAGACTACtagGAAGGTTGGGTTGAATTCCGTGACAAACGTATCGCGAAACGTGTT	TTATAATCATCCTCCCCGGC	GGTACCAAG	AAGCTT	CGAGCACACATCCTATTTGG	TTATAATCATCCTCCCCGGCGGTACCAAGGCGGCGGCGGCGGGTGGTAAAAAACGTTCTTACACCAAAGACTACtagGAAGGTTGGGTTGAATTCCGTGACAAACGTATCGCGAAACGTGTTAAGCTTCGAGCACACATCCTATTTGG	148
pT_TAG_475	ABTB2	ABTB2	Q8N961	11p13	T8-p	34353767	human	113.66		MAGTYSStLKTLEDL			1		MAGTYSStLKTLEDLTLDSGYGA	ATGGCGGGCACCTACTCTTCTtagCTGAAAACCCTGGAAGACCTGACCCTGGACTCTGGTTACGGTGCG	TTATAATCATCCTCCCCGGC	GGTACCAAG	AAGCTT	CGAGCACACATCCTATTTGG	TTATAATCATCCTCCCCGGCGGTACCAAGATGGCGGGCACCTACTCTTCTtagCTGAAAACCCTGGAAGACCTGACCCTGGACTCTGGTTACGGTGCGAAGCTTCGAGCACACATCCTATTTGG	124
pT_TAG_476	ACAA1	ACAA1	P09110	3p22.2	T252-p	23078673	human	44.29	Thiolase_N	DEGIRPstTMEGLAk		1	1		KRSITVTQDEGIRPStTMEGLAKLKPAFKKD	AAACGTTCTATCACCGTTACCCAGGACGAAGGTATCCGTCCGTCTtagACCATGGAAGGTCTGGCGAAACTGAAACCGGCGTTCAAAAAAGAC	TTATAATCATCCTCCCCGGC	GGTACCAAG	AAGCTT	CGAGCACACATCCTATTTGG	TTATAATCATCCTCCCCGGCGGTACCAAGAAACGTTCTATCACCGTTACCCAGGACGAAGGTATCCGTCCGTCTtagACCATGGAAGGTCTGGCGAAACTGAAACCGGCGTTCAAAAAAGACAAGCTTCGAGCACACATCCTATTTGG	148
pT_TAG_477	ACAA1	ACAA1	P09110	3p22.2	T389-p	17551715	human	44.29	Thiolase_C	TGARQVItLLNELkR			3		ALGHPLGCTGARQVItLLNELKRRGKRAYGV	GCGCTGGGTCACCCGCTGGGTTGCACCGGTGCGCGTCAGGTTATCtagCTGCTGAACGAACTGAAACGTCGTGGTAAACGTGCGTACGGTGTT	TTATAATCATCCTCCCCGGC	GGTACCAAG	AAGCTT	CGAGCACACATCCTATTTGG	TTATAATCATCCTCCCCGGCGGTACCAAGGCGCTGGGTCACCCGCTGGGTTGCACCGGTGCGCGTCAGGTTATCtagCTGCTGAACGAACTGAAACGTCGTGGTAAACGTGCGTACGGTGTTAAGCTTCGAGCACACATCCTATTTGG	148
pT_TAG_478	ACAA1	ACAA1	P09110	3p22.2	T59-p	14159209	human	44.29	Thiolase_N	GRGGFKDttPDELLS		1			RRTAICRAGRGGFKDtTPDELLSAVMTAVLK	CGTCGTACCGCGATCTGCCGTGCGGGTCGTGGTGGTTTCAAAGACtagACCCCGGACGAACTGCTGTCTGCGGTTATGACCGCGGTTCTGAAA	TTATAATCATCCTCCCCGGC	GGTACCAAG	AAGCTT	CGAGCACACATCCTATTTGG	TTATAATCATCCTCCCCGGCGGTACCAAGCGTCGTACCGCGATCTGCCGTGCGGGTCGTGGTGGTTTCAAAGACtagACCCCGGACGAACTGCTGTCTGCGGTTATGACCGCGGTTCTGAAAAAGCTTCGAGCACACATCCTATTTGG	148
pT_TAG_479	ACAA1	ACAA1	P09110	3p22.2	T60-p	14159212	human	44.29	Thiolase_N	RGGFKDttPDELLSA		1			RTAICRAGRGGFKDTtPDELLSAVMTAVLKD	CGTACCGCGATCTGCCGTGCGGGTCGTGGTGGTTTCAAAGACACCtagCCGGACGAACTGCTGTCTGCGGTTATGACCGCGGTTCTGAAAGAC	TTATAATCATCCTCCCCGGC	GGTACCAAG	AAGCTT	CGAGCACACATCCTATTTGG	TTATAATCATCCTCCCCGGCGGTACCAAGCGTACCGCGATCTGCCGTGCGGGTCGTGGTGGTTTCAAAGACACCtagCCGGACGAACTGCTGTCTGCGGTTATGACCGCGGTTCTGAAAGACAAGCTTCGAGCACACATCCTATTTGG	148
pT_TAG_480	ACAA1	ACAA1	P09110	3p22.2	T70-p	55370059	human	44.29	Thiolase_N	ELLSAVMtAVLKDVN		1			GFKDTTPDELLSAVMtAVLKDVNLRPEQLGD	GGTTTCAAAGACACCACCCCGGACGAACTGCTGTCTGCGGTTATGtagGCGGTTCTGAAAGACGTTAACCTGCGTCCGGAACAGCTGGGTGAC	TTATAATCATCCTCCCCGGC	GGTACCAAG	AAGCTT	CGAGCACACATCCTATTTGG	TTATAATCATCCTCCCCGGCGGTACCAAGGGTTTCAAAGACACCACCCCGGACGAACTGCTGTCTGCGGTTATGtagGCGGTTCTGAAAGACGTTAACCTGCGTCCGGAACAGCTGGGTGACAAGCTTCGAGCACACATCCTATTTGG	148
pT_TAG_481	ACAA2	ACAA2	P42765	18q21.1	T119-p	3190420	human	41.92	Thiolase_N	EVVLCGGtEsMSQAP		1			QEICVKEAEVVLCGGtESMSQAPYCVRNVRF	CAGGAAATCTGCGTTAAAGAAGCGGAAGTTGTTCTGTGCGGTGGTtagGAATCTATGTCTCAGGCGCCGTACTGCGTTCGTAACGTTCGTTTC	TTATAATCATCCTCCCCGGC	GGTACCAAG	AAGCTT	CGAGCACACATCCTATTTGG	TTATAATCATCCTCCCCGGCGGTACCAAGCAGGAAATCTGCGTTAAAGAAGCGGAAGTTGTTCTGTGCGGTGGTtagGAATCTATGTCTCAGGCGCCGTACTGCGTTCGTAACGTTCGTTTCAAGCTTCGAGCACACATCCTATTTGG	148
pT_TAG_482	ACAA2	ACAA2	P42765	18q21.1	T274-p	4754624	human	41.92	Thiolase_C	AVkkHNFtPLARIVG		1			AVIIASEDAVKKHNFtPLARIVGYFVSGCDP	GCGGTTATCATCGCGTCTGAAGACGCGGTTAAAAAACACAACTTCtagCCGCTGGCGCGTATCGTTGGTTACTTCGTTTCTGGTTGCGACCCG	TTATAATCATCCTCCCCGGC	GGTACCAAG	AAGCTT	CGAGCACACATCCTATTTGG	TTATAATCATCCTCCCCGGCGGTACCAAGGCGGTTATCATCGCGTCTGAAGACGCGGTTAAAAAACACAACTTCtagCCGCTGGCGCGTATCGTTGGTTACTTCGTTTCTGGTTGCGACCCGAAGCTTCGAGCACACATCCTATTTGG	148
pT_TAG_483	ACAA2	ACAA2	P42765	18q21.1	T87-p	34503667	human	41.92	Thiolase_N	PkETPALtINRLCGS		1			HVGLRVGIPKETPALtINRLCGSGFQSIVNG	CACGTTGGTCTGCGTGTTGGTATCCCGAAAGAAACCCCGGCGCTGtagATCAACCGTCTGTGCGGTTCTGGTTTCCAGTCTATCGTTAACGGT	TTATAATCATCCTCCCCGGC	GGTACCAAG	AAGCTT	CGAGCACACATCCTATTTGG	TTATAATCATCCTCCCCGGCGGTACCAAGCACGTTGGTCTGCGTGTTGGTATCCCGAAAGAAACCCCGGCGCTGtagATCAACCGTCTGTGCGGTTCTGGTTTCCAGTCTATCGTTAACGGTAAGCTTCGAGCACACATCCTATTTGG	148
pT_TAG_484	ACACA	ACC1	Q13085	17q12	T1042-p	476260	human	265.55	ACC_central	TKKNLLVtMLIDQLC		2			YIFSHAQVTKKNLLVtMLIDQLCGRDPTLTD	TACATCTTCTCTCACGCGCAGGTTACCAAAAAAAACCTGCTGGTTtagATGCTGATCGACCAGCTGTGCGGTCGTGACCCGACCCTGACCGAC	TTATAATCATCCTCCCCGGC	GGTACCAAG	AAGCTT	CGAGCACACATCCTATTTGG	TTATAATCATCCTCCCCGGCGGTACCAAGTACATCTTCTCTCACGCGCAGGTTACCAAAAAAAACCTGCTGGTTtagATGCTGATCGACCAGCTGTGCGGTCGTGACCCGACCCTGACCGACAAGCTTCGAGCACACATCCTATTTGG	148
pT_TAG_485	ACACA	ACC1	Q13085	17q12	T1073-p	23078727	human	265.55	ACC_central	LTQLSKTtNAkVALR			1		ELLNILTELTQLSKTtNAKVALRARQVLIAS	GAACTGCTGAACATCCTGACCGAACTGACCCAGCTGTCTAAAACCtagAACGCGAAAGTTGCGCTGCGTGCGCGTCAGGTTCTGATCGCGTCT	TTATAATCATCCTCCCCGGC	GGTACCAAG	AAGCTT	CGAGCACACATCCTATTTGG	TTATAATCATCCTCCCCGGCGGTACCAAGGAACTGCTGAACATCCTGACCGAACTGACCCAGCTGTCTAAAACCtagAACGCGAAAGTTGCGCTGCGTGCGCGTCAGGTTCTGATCGCGTCTAAGCTTCGAGCACACATCCTATTTGG	148
pT_TAG_486	ACACA	ACC1	Q13085	17q12	T1196-p	467396	human	265.55	ACC_central	PNRGNIPtLNRMsFS			3		QFMLPTSHPNRGNIPtLNRMSFSSNLNHYGM	CAGTTCATGCTGCCGACCTCTCACCCGAACCGTGGTAACATCCCGtagCTGAACCGTATGTCTTTCTCTTCTAACCTGAACCACTACGGTATG	TTATAATCATCCTCCCCGGC	GGTACCAAG	AAGCTT	CGAGCACACATCCTATTTGG	TTATAATCATCCTCCCCGGCGGTACCAAGCAGTTCATGCTGCCGACCTCTCACCCGAACCGTGGTAACATCCCGtagCTGAACCGTATGTCTTTCTCTTCTAACCTGAACCACTACGGTATGAAGCTTCGAGCACACATCCTATTTGG	148
pT_TAG_487	ACACA	ACC1	Q13085	17q12	T1227-p	4726668	human	265.55	ACC_central	VLLDNSFtPPCQRMG			2		THVASVSDVLLDNSFtPPCQRMGGMVSFRTF	ACCCACGTTGCGTCTGTTTCTGACGTTCTGCTGGACAACTCTTTCtagCCGCCGTGCCAGCGTATGGGTGGTATGGTTTCTTTCCGTACCTTC	TTATAATCATCCTCCCCGGC	GGTACCAAG	AAGCTT	CGAGCACACATCCTATTTGG	TTATAATCATCCTCCCCGGCGGTACCAAGACCCACGTTGCGTCTGTTTCTGACGTTCTGCTGGACAACTCTTTCtagCCGCCGTGCCAGCGTATGGGTGGTATGGTTTCTTTCCGTACCTTCAAGCTTCGAGCACACATCCTATTTGG	148
pT_TAG_488	ACACA	ACC1	Q13085	17q12	T1265-p	3195101	human	265.55	ACC_central	DsPPQsPtFPEAGHT		3			DEVMGCFSDSPPQSPtFPEAGHTSLYDEDKV	GACGAAGTTATGGGTTGCTTCTCTGACTCTCCGCCGCAGTCTCCGtagTTCCCGGAAGCGGGTCACACCTCTCTGTACGACGAAGACAAAGTT	TTATAATCATCCTCCCCGGC	GGTACCAAG	AAGCTT	CGAGCACACATCCTATTTGG	TTATAATCATCCTCCCCGGCGGTACCAAGGACGAAGTTATGGGTTGCTTCTCTGACTCTCCGCCGCAGTCTCCGtagTTCCCGGAAGCGGGTCACACCTCTCTGTACGACGAAGACAAAGTTAAGCTTCGAGCACACATCCTATTTGG	148
pT_TAG_489	ACACA	ACC1	Q13085	17q12	T2153-p	4726686	human	265.55	Carboxyl_trans	HLAERLGtPELSTAE		1			RRVDPVYIHLAERLGtPELSTAERKELENKL	CGTCGTGTTGACCCGGTTTACATCCACCTGGCGGAACGTCTGGGTtagCCGGAACTGTCTACCGCGGAACGTAAAGAACTGGAAAACAAACTG	TTATAATCATCCTCCCCGGC	GGTACCAAG	AAGCTT	CGAGCACACATCCTATTTGG	TTATAATCATCCTCCCCGGCGGTACCAAGCGTCGTGTTGACCCGGTTTACATCCACCTGGCGGAACGTCTGGGTtagCCGGAACTGTCTACCGCGGAACGTAAAGAACTGGAAAACAAACTGAAGCTTCGAGCACACATCCTATTTGG	148
pT_TAG_490	ACACA	ACC1 iso4	Q13085-4	17q12	T5-p	23078738	human	270		___MWWstLMsILRA			8		MWWStLMSILRARSFWKWIS	ATGTGGTGGTCTtagCTGATGTCTATCCTGCGTGCGCGTTCTTTCTGGAAATGGATCTCT	TTATAATCATCCTCCCCGGC	GGTACCAAG	AAGCTT	CGAGCACACATCCTATTTGG	TTATAATCATCCTCCCCGGCGGTACCAAGATGTGGTGGTCTtagCTGATGTCTATCCTGCGTGCGCGTTCTTTCTGGAAATGGATCTCTAAGCTTCGAGCACACATCCTATTTGG	115
pT_TAG_491	ACACA	ACC1	Q13085	17q12	T610-p	4726638	human	265.55	Biotin_carb_C	FQMNRIDtGWLDRLI		1			IKLLETESFQMNRIDtGWLDRLIAEKVQAER	ATCAAACTGCTGGAAACCGAATCTTTCCAGATGAACCGTATCGACtagGGTTGGCTGGACCGTCTGATCGCGGAAAAAGTTCAGGCGGAACGT	TTATAATCATCCTCCCCGGC	GGTACCAAG	AAGCTT	CGAGCACACATCCTATTTGG	TTATAATCATCCTCCCCGGCGGTACCAAGATCAAACTGCTGGAAACCGAATCTTTCCAGATGAACCGTATCGACtagGGTTGGCTGGACCGTCTGATCGCGGAAAAAGTTCAGGCGGAACGTAAGCTTCGAGCACACATCCTATTTGG	148
pT_TAG_492	ACACB	ACC2	O00763	12q24.11	T1342-p	4737042	human	276.54	ACC_central	MTVPIsItNPDLLRH		5	8		LPSSHPNRMTVPISItNPDLLRHSTELFMDS	CTGCCGTCTTCTCACCCGAACCGTATGACCGTTCCGATCTCTATCtagAACCCGGACCTGCTGCGTCACTCTACCGAACTGTTCATGGACTCT	TTATAATCATCCTCCCCGGC	GGTACCAAG	AAGCTT	CGAGCACACATCCTATTTGG	TTATAATCATCCTCCCCGGCGGTACCAAGCTGCCGTCTTCTCACCCGAACCGTATGACCGTTCCGATCTCTATCtagAACCCGGACCTGCTGCGTCACTCTACCGAACTGTTCATGGACTCTAAGCTTCGAGCACACATCCTATTTGG	148
pT_TAG_493	ACACB	ACC2	O00763	12q24.11	T1641-p	7816124	human	276.54	ACC_central	INIRQTTtGSAVPIR			1		RVLQAEVKINIRQTTtGSAVPIRLFITNESG	CGTGTTCTGCAGGCGGAAGTTAAAATCAACATCCGTCAGACCACCtagGGTTCTGCGGTTCCGATCCGTCTGTTCATCACCAACGAATCTGGT	TTATAATCATCCTCCCCGGC	GGTACCAAG	AAGCTT	CGAGCACACATCCTATTTGG	TTATAATCATCCTCCCCGGCGGTACCAAGCGTGTTCTGCAGGCGGAAGTTAAAATCAACATCCGTCAGACCACCtagGGTTCTGCGGTTCCGATCCGTCTGTTCATCACCAACGAATCTGGTAAGCTTCGAGCACACATCCTATTTGG	148
pT_TAG_494	ACACB	ACC2	O00763	12q24.11	T216-p	4737014	human	276.54		EAETRVPtMRPsMsG		1			LEAYLTTGEAETRVPtMRPSMSGLHLVKRGR	CTGGAAGCGTACCTGACCACCGGTGAAGCGGAAACCCGTGTTCCGtagATGCGTCCGTCTATGTCTGGTCTGCACCTGGTTAAACGTGGTCGT	TTATAATCATCCTCCCCGGC	GGTACCAAG	AAGCTT	CGAGCACACATCCTATTTGG	TTATAATCATCCTCCCCGGCGGTACCAAGCTGGAAGCGTACCTGACCACCGGTGAAGCGGAAACCCGTGTTCCGtagATGCGTCCGTCTATGTCTGGTCTGCACCTGGTTAAACGTGGTCGTAAGCTTCGAGCACACATCCTATTTGG	148
pT_TAG_495	ACACB	ACC2	O00763	12q24.11	T2458-p	23078746	human	276.54		TMDSPASt_______			1		AQVVHLLSTMDSPASt	GCGCAGGTTGTTCACCTGCTGTCTACCATGGACTCTCCGGCGTCTtag	TTATAATCATCCTCCCCGGC	GGTACCAAG	AAGCTT	CGAGCACACATCCTATTTGG	TTATAATCATCCTCCCCGGCGGTACCAAGGCGCAGGTTGTTCACCTGCTGTCTACCATGGACTCTCCGGCGTCTtagAAGCTTCGAGCACACATCCTATTTGG	103
pT_TAG_496	ACACB	ACC2	O00763	12q24.11	T70-p	34505595	human	276.54		EGHTLPKtPsQAEPA		1			GETPQRNGEGHTLPKtPSQAEPASHKGPKDA	GGTGAAACCCCGCAGCGTAACGGTGAAGGTCACACCCTGCCGAAAtagCCGTCTCAGGCGGAACCGGCGTCTCACAAAGGTCCGAAAGACGCG	TTATAATCATCCTCCCCGGC	GGTACCAAG	AAGCTT	CGAGCACACATCCTATTTGG	TTATAATCATCCTCCCCGGCGGTACCAAGGGTGAAACCCCGCAGCGTAACGGTGAAGGTCACACCCTGCCGAAAtagCCGTCTCAGGCGGAACCGGCGTCTCACAAAGGTCCGAAAGACGCGAAGCTTCGAGCACACATCCTATTTGG	148
pT_TAG_497	ACACB	ACC2	O00763	12q24.11	T895-p	34606510	human	276.54	Biotin_lipoyl	FEKENDPtVLRSPSA			1		TIGNKTCVFEKENDPtVLRSPSAGKLTQYTV	ACCATCGGTAACAAAACCTGCGTTTTCGAAAAAGAAAACGACCCGtagGTTCTGCGTTCTCCGTCTGCGGGTAAACTGACCCAGTACACCGTT	TTATAATCATCCTCCCCGGC	GGTACCAAG	AAGCTT	CGAGCACACATCCTATTTGG	TTATAATCATCCTCCCCGGCGGTACCAAGACCATCGGTAACAAAACCTGCGTTTTCGAAAAAGAAAACGACCCGtagGTTCTGCGTTCTCCGTCTGCGGGTAAACTGACCCAGTACACCGTTAAGCTTCGAGCACACATCCTATTTGG	148
pT_TAG_498	ACAD11	ACAD11	Q709F0	3q22.1	T576-p	23078679	human	87.28	Acyl-CoA_dh_M	MILVPMNtPGVKIIR			1		LSRHKQHSMILVPMNtPGVKIIRPLSVFGYT	CTGTCTCGTCACAAACAGCACTCTATGATCCTGGTTCCGATGAACtagCCGGGTGTTAAAATCATCCGTCCGCTGTCTGTTTTCGGTTACACC	TTATAATCATCCTCCCCGGC	GGTACCAAG	AAGCTT	CGAGCACACATCCTATTTGG	TTATAATCATCCTCCCCGGCGGTACCAAGCTGTCTCGTCACAAACAGCACTCTATGATCCTGGTTCCGATGAACtagCCGGGTGTTAAAATCATCCGTCCGCTGTCTGTTTTCGGTTACACCAAGCTTCGAGCACACATCCTATTTGG	148
pT_TAG_499	ACAD9	ACAD9	Q9H845	3q21.3	T158-p	18908459	human	68.76	Acyl-CoA_dh_N	KGIILAGtEEQKAKY		1			AAHQAIGLKGIILAGtEEQKAKYLPKLASGE	GCGGCGCACCAGGCGATCGGTCTGAAAGGTATCATCCTGGCGGGTtagGAAGAACAGAAAGCGAAATACCTGCCGAAACTGGCGTCTGGTGAA	TTATAATCATCCTCCCCGGC	GGTACCAAG	AAGCTT	CGAGCACACATCCTATTTGG	TTATAATCATCCTCCCCGGCGGTACCAAGGCGGCGCACCAGGCGATCGGTCTGAAAGGTATCATCCTGGCGGGTtagGAAGAACAGAAAGCGAAATACCTGCCGAAACTGGCGTCTGGTGAAAAGCTTCGAGCACACATCCTATTTGG	148
pT_TAG_500	ACAD9	ACAD9	Q9H845	3q21.3	T229-p	18908462	human	68.76	Acyl-CoA_dh_M	IFTVFAKtEVVDsDG		1			ITNGGLANIFTVFAKtEVVDSDGSVKDKITA	ATCACCAACGGTGGTCTGGCGAACATCTTCACCGTTTTCGCGAAAtagGAAGTTGTTGACTCTGACGGTTCTGTTAAAGACAAAATCACCGCG	TTATAATCATCCTCCCCGGC	GGTACCAAG	AAGCTT	CGAGCACACATCCTATTTGG	TTATAATCATCCTCCCCGGCGGTACCAAGATCACCAACGGTGGTCTGGCGAACATCTTCACCGTTTTCGCGAAAtagGAAGTTGTTGACTCTGACGGTTCTGTTAAAGACAAAATCACCGCGAAGCTTCGAGCACACATCCTATTTGG	148
pT_TAG_501	ACADL	ACADL	P28330	2q34	T162-p	23078685	human	47.66	Acyl-CoA_dh_N	KHFIPQMtAGKCIGA			4		NHGSEEQIKHFIPQMtAGKCIGAIAMTEPGA	AACCACGGTTCTGAAGAACAGATCAAACACTTCATCCCGCAGATGtagGCGGGTAAATGCATCGGTGCGATCGCGATGACCGAACCGGGTGCG	TTATAATCATCCTCCCCGGC	GGTACCAAG	AAGCTT	CGAGCACACATCCTATTTGG	TTATAATCATCCTCCCCGGCGGTACCAAGAACCACGGTTCTGAAGAACAGATCAAACACTTCATCCCGCAGATGtagGCGGGTAAATGCATCGGTGCGATCGCGATGACCGAACCGGGTGCGAAGCTTCGAGCACACATCCTATTTGG	148
pT_TAG_502	ACADL	ACADL	P28330	2q34	T329-p	23078688	human	47.66	Acyl-CoA_dh_1	KTVAHLQtVQHKLAE			1		VKQRKAFGKTVAHLQtVQHKLAELKTHICVT	GTTAAACAGCGTAAAGCGTTCGGTAAAACCGTTGCGCACCTGCAGtagGTTCAGCACAAACTGGCGGAACTGAAAACCCACATCTGCGTTACC	TTATAATCATCCTCCCCGGC	GGTACCAAG	AAGCTT	CGAGCACACATCCTATTTGG	TTATAATCATCCTCCCCGGCGGTACCAAGGTTAAACAGCGTAAAGCGTTCGGTAAAACCGTTGCGCACCTGCAGtagGTTCAGCACAAACTGGCGGAACTGAAAACCCACATCTGCGTTACCAAGCTTCGAGCACACATCCTATTTGG	148
pT_TAG_503	ACADM	ACADM	P11310	1p31.1	T228-p	34503286	human	46.59	Acyl-CoA_dh_M	GFIVEADtPGIQIGR		2			APANKAFTGFIVEADtPGIQIGRKELNMGQR	GCGCCGGCGAACAAAGCGTTCACCGGTTTCATCGTTGAAGCGGACtagCCGGGTATCCAGATCGGTCGTAAAGAACTGAACATGGGTCAGCGT	TTATAATCATCCTCCCCGGC	GGTACCAAG	AAGCTT	CGAGCACACATCCTATTTGG	TTATAATCATCCTCCCCGGCGGTACCAAGGCGCCGGCGAACAAAGCGTTCACCGGTTTCATCGTTGAAGCGGACtagCCGGGTATCCAGATCGGTCGTAAAGAACTGAACATGGGTCAGCGTAAGCTTCGAGCACACATCCTATTTGG	148
pT_TAG_504	ACADM	ACADM	P11310	1p31.1	T300-p	25281513	human	46.59	Acyl-CoA_dh_1	QRALDEAtkYALERK			1		AAGAVGLAQRALDEAtKYALERKTFGKLLVE	GCGGCGGGTGCGGTTGGTCTGGCGCAGCGTGCGCTGGACGAAGCGtagAAATACGCGCTGGAACGTAAAACCTTCGGTAAACTGCTGGTTGAA	TTATAATCATCCTCCCCGGC	GGTACCAAG	AAGCTT	CGAGCACACATCCTATTTGG	TTATAATCATCCTCCCCGGCGGTACCAAGGCGGCGGGTGCGGTTGGTCTGGCGCAGCGTGCGCTGGACGAAGCGtagAAATACGCGCTGGAACGTAAAACCTTCGGTAAACTGCTGGTTGAAAAGCTTCGAGCACACATCCTATTTGG	148
pT_TAG_505	ACADM	ACADM	P11310	1p31.1	T351-p	4707302	human	46.59	Acyl-CoA_dh_1	VDSGRrNtyyASIAK		1	2		SYQRAAWEVDSGRRNtYYASIAKAFAGDIAN	TCTTACCAGCGTGCGGCGTGGGAAGTTGACTCTGGTCGTCGTAACtagTACTACGCGTCTATCGCGAAAGCGTTCGCGGGTGACATCGCGAAC	TTATAATCATCCTCCCCGGC	GGTACCAAG	AAGCTT	CGAGCACACATCCTATTTGG	TTATAATCATCCTCCCCGGCGGTACCAAGTCTTACCAGCGTGCGGCGTGGGAAGTTGACTCTGGTCGTCGTAACtagTACTACGCGTCTATCGCGAAAGCGTTCGCGGGTGACATCGCGAACAAGCTTCGAGCACACATCCTATTTGG	148
pT_TAG_506	ACADM	ACADM	P11310	1p31.1	T70-p	4707297	human	46.59	Acyl-CoA_dh_N	VAAEYDktGEyPVPL			1		FAREEIIPVAAEYDKtGEYPVPLIRRAWELG	TTCGCGCGTGAAGAAATCATCCCGGTTGCGGCGGAATACGACAAAtagGGTGAATACCCGGTTCCGCTGATCCGTCGTGCGTGGGAACTGGGT	TTATAATCATCCTCCCCGGC	GGTACCAAG	AAGCTT	CGAGCACACATCCTATTTGG	TTATAATCATCCTCCCCGGCGGTACCAAGTTCGCGCGTGAAGAAATCATCCCGGTTGCGGCGGAATACGACAAAtagGGTGAATACCCGGTTCCGCTGATCCGTCGTGCGTGGGAACTGGGTAAGCTTCGAGCACACATCCTATTTGG	148
pT_TAG_507	ACADS	ACADS	P16219	12q24.31	T219-p	55370920	human	44.3	Acyl-CoA_dh_M	AFLVPMPtPGLTLGK		1			ALQNKGISAFLVPMPtPGLTLGKKEDKLGIR	GCGCTGCAGAACAAAGGTATCTCTGCGTTCCTGGTTCCGATGCCGtagCCGGGTCTGACCCTGGGTAAAAAAGAAGACAAACTGGGTATCCGT	TTATAATCATCCTCCCCGGC	GGTACCAAG	AAGCTT	CGAGCACACATCCTATTTGG	TTATAATCATCCTCCCCGGCGGTACCAAGGCGCTGCAGAACAAAGGTATCTCTGCGTTCCTGGTTCCGATGCCGtagCCGGGTCTGACCCTGGGTAAAAAAGAAGACAAACTGGGTATCCGTAAGCTTCGAGCACACATCCTATTTGG	148
pT_TAG_508	ACADS	ACADS	P16219	12q24.31	T305-p	17551800	human	44.3	Acyl-CoA_dh_1	MAFGAPLtkLQVIQF			1		AVNYAENRMAFGAPLtKLQVIQFKLADMALA	GCGGTTAACTACGCGGAAAACCGTATGGCGTTCGGTGCGCCGCTGtagAAACTGCAGGTTATCCAGTTCAAACTGGCGGACATGGCGCTGGCG	TTATAATCATCCTCCCCGGC	GGTACCAAG	AAGCTT	CGAGCACACATCCTATTTGG	TTATAATCATCCTCCCCGGCGGTACCAAGGCGGTTAACTACGCGGAAAACCGTATGGCGTTCGGTGCGCCGCTGtagAAACTGCAGGTTATCCAGTTCAAACTGGCGGACATGGCGCTGGCGAAGCTTCGAGCACACATCCTATTTGG	148
pT_TAG_509	ACADSB	ACADSB	P45954	10q26.13	T82-p	23078706	human	47.49	Acyl-CoA_dh_N	QIAPLVstMDENSKM			1		SVKKFAQEQIAPLVStMDENSKMEKSVIQGL	TCTGTTAAAAAATTCGCGCAGGAACAGATCGCGCCGCTGGTTTCTtagATGGACGAAAACTCTAAAATGGAAAAATCTGTTATCCAGGGTCTG	TTATAATCATCCTCCCCGGC	GGTACCAAG	AAGCTT	CGAGCACACATCCTATTTGG	TTATAATCATCCTCCCCGGCGGTACCAAGTCTGTTAAAAAATTCGCGCAGGAACAGATCGCGCCGCTGGTTTCTtagATGGACGAAAACTCTAAAATGGAAAAATCTGTTATCCAGGGTCTGAAGCTTCGAGCACACATCCTATTTGG	148
pT_TAG_510	ACAN	ACAN	P16112	15q26.1	T2160-p	25281522	human	250.19		WKREsEstAAAPARS			1		ASIPASPEWKRESEStAAAPARSCAEEPCGA	GCGTCTATCCCGGCGTCTCCGGAATGGAAACGTGAATCTGAATCTtagGCGGCGGCGCCGGCGCGTTCTTGCGCGGAAGAACCGTGCGGTGCG	TTATAATCATCCTCCCCGGC	GGTACCAAG	AAGCTT	CGAGCACACATCCTATTTGG	TTATAATCATCCTCCCCGGCGGTACCAAGGCGTCTATCCCGGCGTCTCCGGAATGGAAACGTGAATCTGAATCTtagGCGGCGGCGCCGGCGCGTTCTTGCGCGGAAGAACCGTGCGGTGCGAAGCTTCGAGCACACATCCTATTTGG	148
pT_TAG_511	ACAP1	CENTB1	Q15027	17p13.1	T306-p	155354578	human	81.54	PH	KKYkDPVtVVVDDLR		1			QSNQLVYQKKYKDPVtVVVDDLRLCTVKLCP	CAGTCTAACCAGCTGGTTTACCAGAAAAAATACAAAGACCCGGTTtagGTTGTTGTTGACGACCTGCGTCTGTGCACCGTTAAACTGTGCCCG	TTATAATCATCCTCCCCGGC	GGTACCAAG	AAGCTT	CGAGCACACATCCTATTTGG	TTATAATCATCCTCCCCGGCGGTACCAAGCAGTCTAACCAGCTGGTTTACCAGAAAAAATACAAAGACCCGGTTtagGTTGTTGTTGACGACCTGCGTCTGTGCACCGTTAAACTGTGCCCGAAGCTTCGAGCACACATCCTATTTGG	148
pT_TAG_512	ACAP1	CENTB1	Q15027	17p13.1	T389-p	5859727	human	81.54		LAIGsAAtLGsGGMA		1	5		GPGQGSGHLAIGSAAtLGSGGMARGREPGGV	GGTCCGGGTCAGGGTTCTGGTCACCTGGCGATCGGTTCTGCGGCGtagCTGGGTTCTGGTGGTATGGCGCGTGGTCGTGAACCGGGTGGTGTT	TTATAATCATCCTCCCCGGC	GGTACCAAG	AAGCTT	CGAGCACACATCCTATTTGG	TTATAATCATCCTCCCCGGCGGTACCAAGGGTCCGGGTCAGGGTTCTGGTCACCTGGCGATCGGTTCTGCGGCGtagCTGGGTTCTGGTGGTATGGCGCGTGGTCGTGAACCGGGTGGTGTTAAGCTTCGAGCACACATCCTATTTGG	148
pT_TAG_513	ACAP1	CENTB1	Q15027	17p13.1	T43-p	23092827	human	81.54	BAR_3	EkLLkLGtGLLESGR			1		VSELETRLEKLLKLGtGLLESGRHYLAASRA	GTTTCTGAACTGGAAACCCGTCTGGAAAAACTGCTGAAACTGGGTtagGGTCTGCTGGAATCTGGTCGTCACTACCTGGCGGCGTCTCGTGCG	TTATAATCATCCTCCCCGGC	GGTACCAAG	AAGCTT	CGAGCACACATCCTATTTGG	TTATAATCATCCTCCCCGGCGGTACCAAGGTTTCTGAACTGGAAACCCGTCTGGAAAAACTGCTGAAACTGGGTtagGGTCTGCTGGAATCTGGTCGTCACTACCTGGCGGCGTCTCGTGCGAAGCTTCGAGCACACATCCTATTTGG	148
pT_TAG_514	ACAP1	CENTB1	Q15027	17p13.1	T711-p	15402708	human	81.54		QGQAGDEtyLDIFRD			3		KMREAEAAQGQAGDEtYLDIFRDFSLMASDD	AAAATGCGTGAAGCGGAAGCGGCGCAGGGTCAGGCGGGTGACGAAtagTATCTGGACATCTTCCGTGACTTCTCTCTGATGGCGTCTGACGAC	TTATAATCATCCTCCCCGGC	GGTACCAAG	AAGCTT	CGAGCACACATCCTATTTGG	TTATAATCATCCTCCCCGGCGGTACCAAGAAAATGCGTGAAGCGGAAGCGGCGCAGGGTCAGGCGGGTGACGAAtagTATCTGGACATCTTCCGTGACTTCTCTCTGATGGCGTCTGACGACAAGCTTCGAGCACACATCCTATTTGG	148
pT_TAG_515	ACAP1	CENTB1	Q15027	17p13.1	T739-p	15408741	human	81.54		RRSHDLHtL______		3	13		SDDPEKLSRRSHDLHtL	TCTGACGACCCGGAAAAACTGTCTCGTCGTTCTCACGACCTGCACtagCTG	TTATAATCATCCTCCCCGGC	GGTACCAAG	AAGCTT	CGAGCACACATCCTATTTGG	TTATAATCATCCTCCCCGGCGGTACCAAGTCTGACGACCCGGAAAAACTGTCTCGTCGTTCTCACGACCTGCACtagCTGAAGCTTCGAGCACACATCCTATTTGG	106
pT_TAG_516	ACAP2	CENTB2	Q15057	3q29	T358-p	18909402	human	88.03	PH	AWIKAVQtSIATAYR		1			ADSEKLRQAWIKAVQtSIATAYREKGDESEK	GCGGACTCTGAAAAACTGCGTCAGGCGTGGATCAAAGCGGTTCAGtagTCTATCGCGACCGCGTACCGTGAAAAAGGTGACGAATCTGAAAAA	TTATAATCATCCTCCCCGGC	GGTACCAAG	AAGCTT	CGAGCACACATCCTATTTGG	TTATAATCATCCTCCCCGGCGGTACCAAGGCGGACTCTGAAAAACTGCGTCAGGCGTGGATCAAAGCGGTTCAGtagTCTATCGCGACCGCGTACCGTGAAAAAGGTGACGAATCTGAAAAAAAGCTTCGAGCACACATCCTATTTGG	148
pT_TAG_517	ACAP2	CENTB2	Q15057	3q29	T382-p	469275	human	88.03		DKkssPstGsLDsGN		2			KGDESEKLDKKSSPStGSLDSGNESKEKLLK	AAAGGTGACGAATCTGAAAAACTGGACAAAAAATCTTCTCCGTCTtagGGTTCTCTGGACTCTGGTAACGAATCTAAAGAAAAACTGCTGAAA	TTATAATCATCCTCCCCGGC	GGTACCAAG	AAGCTT	CGAGCACACATCCTATTTGG	TTATAATCATCCTCCCCGGCGGTACCAAGAAAGGTGACGAATCTGAAAAACTGGACAAAAAATCTTCTCCGTCTtagGGTTCTCTGGACTCTGGTAACGAATCTAAAGAAAAACTGCTGAAAAAGCTTCGAGCACACATCCTATTTGG	148
pT_TAG_518	ACAP2	CENTB2	Q15057	3q29	T749-p	15402711	human	88.03		yGQPGDEtyQDIFRD			4		EMRESEGLYGQPGDEtYQDIFRDFSQMASNN	GAAATGCGTGAATCTGAAGGTCTGTACGGTCAGCCGGGTGACGAAtagTATCAGGACATCTTCCGTGACTTCTCTCAGATGGCGTCTAACAAC	TTATAATCATCCTCCCCGGC	GGTACCAAG	AAGCTT	CGAGCACACATCCTATTTGG	TTATAATCATCCTCCCCGGCGGTACCAAGGAAATGCGTGAATCTGAAGGTCTGTACGGTCAGCCGGGTGACGAAtagTATCAGGACATCTTCCGTGACTTCTCTCAGATGGCGTCTAACAACAAGCTTCGAGCACACATCCTATTTGG	148
pT_TAG_519	ACAP3	CENTB5	Q96P50	1p36.33	T247-p	56666198	human	92.49		HAAIQQRtLLQDFSY		1			EKREMERKHAAIQQRtLLQDFSYDESKVEFD	GAAAAACGTGAAATGGAACGTAAACACGCGGCGATCCAGCAGCGTtagCTGCTGCAGGACTTCTCTTACGACGAATCTAAAGTTGAATTCGAC	TTATAATCATCCTCCCCGGC	GGTACCAAG	AAGCTT	CGAGCACACATCCTATTTGG	TTATAATCATCCTCCCCGGCGGTACCAAGGAAAAACGTGAAATGGAACGTAAACACGCGGCGATCCAGCAGCGTtagCTGCTGCAGGACTTCTCTTACGACGAATCTAAAGTTGAATTCGACAAGCTTCGAGCACACATCCTATTTGG	148
pT_TAG_520	ACAP3	CENTB5	Q96P50	1p36.33	T386-p	483409	human	92.49		DRTAsPStSsIDsAt		1			DSCYSERLDRTASPStSSIDSATDTRERGVK	GACTCTTGCTACTCTGAACGTCTGGACCGTACCGCGTCTCCGTCTtagTCTTCTATCGACTCTGCGACCGACACCCGTGAACGTGGTGTTAAA	TTATAATCATCCTCCCCGGC	GGTACCAAG	AAGCTT	CGAGCACACATCCTATTTGG	TTATAATCATCCTCCCCGGCGGTACCAAGGACTCTTGCTACTCTGAACGTCTGGACCGTACCGCGTCTCCGTCTtagTCTTCTATCGACTCTGCGACCGACACCCGTGAACGTGGTGTTAAAAAGCTTCGAGCACACATCCTATTTGG	148
pT_TAG_521	ACAP3	CENTB5	Q96P50	1p36.33	T393-p	34353384	human	92.49		tSsIDsAtDtrErGV			1		LDRTASPSTSSIDSAtDTRERGVKGESVLQR	CTGGACCGTACCGCGTCTCCGTCTACCTCTTCTATCGACTCTGCGtagGACACCCGTGAACGTGGTGTTAAAGGTGAATCTGTTCTGCAGCGT	TTATAATCATCCTCCCCGGC	GGTACCAAG	AAGCTT	CGAGCACACATCCTATTTGG	TTATAATCATCCTCCCCGGCGGTACCAAGCTGGACCGTACCGCGTCTCCGTCTACCTCTTCTATCGACTCTGCGtagGACACCCGTGAACGTGGTGTTAAAGGTGAATCTGTTCTGCAGCGTAAGCTTCGAGCACACATCCTATTTGG	148
pT_TAG_522	ACAP3	CENTB5	Q96P50	1p36.33	T395-p	34353387	human	92.49		sIDsAtDtrErGVkG			1		RTASPSTSSIDSATDtRERGVKGESVLQRVQ	CGTACCGCGTCTCCGTCTACCTCTTCTATCGACTCTGCGACCGACtagCGTGAACGTGGTGTTAAAGGTGAATCTGTTCTGCAGCGTGTTCAG	TTATAATCATCCTCCCCGGC	GGTACCAAG	AAGCTT	CGAGCACACATCCTATTTGG	TTATAATCATCCTCCCCGGCGGTACCAAGCGTACCGCGTCTCCGTCTACCTCTTCTATCGACTCTGCGACCGACtagCGTGAACGTGGTGTTAAAGGTGAATCTGTTCTGCAGCGTGTTCAGAAGCTTCGAGCACACATCCTATTTGG	148
pT_TAG_523	ACAT1	ACAT1 iso2	P24752-2	11q22.3	T150-p	41211108	human	17.18		GHQIKQEtGSLAKIC		1			MASQSLMCGHQIKQEtGSLAKICCHVRR	ATGGCGTCTCAGTCTCTGATGTGCGGTCACCAGATCAAACAGGAAtagGGTTCTCTGGCGAAAATCTGCTGCCACGTTCGTCGT	TTATAATCATCCTCCCCGGC	GGTACCAAG	AAGCTT	CGAGCACACATCCTATTTGG	TTATAATCATCCTCCCCGGCGGTACCAAGATGGCGTCTCAGTCTCTGATGTGCGGTCACCAGATCAAACAGGAAtagGGTTCTCTGGCGAAAATCTGCTGCCACGTTCGTCGTAAGCTTCGAGCACACATCCTATTTGG	139
pT_TAG_524	ACAT1	ACAT1	P24752	11q22.3	T220-p	23078721	human	45.2	Thiolase_N	AyAINSytRsKAAWE			1		NIARNEQDAYAINSYtRSKAAWEAGKFGNEV	AACATCGCGCGTAACGAACAGGACGCGTACGCGATCAACTCTTACtagCGTTCTAAAGCGGCGTGGGAAGCGGGTAAATTCGGTAACGAAGTT	TTATAATCATCCTCCCCGGC	GGTACCAAG	AAGCTT	CGAGCACACATCCTATTTGG	TTATAATCATCCTCCCCGGCGGTACCAAGAACATCGCGCGTAACGAACAGGACGCGTACGCGATCAACTCTTACtagCGTTCTAAAGCGGCGTGGGAAGCGGGTAAATTCGGTAACGAAGTTAAGCTTCGAGCACACATCCTATTTGG	148
pT_TAG_525	ACAT1	ACAT1	P24752	11q22.3	T279-p	31874470	human	45.2	Thiolase_N	QkENGTVtAANAStL		1			VPKLKTVFQKENGTVtAANASTLNDGAAALV	GTTCCGAAACTGAAAACCGTTTTCCAGAAAGAAAACGGCACCGTTtagGCGGCGAACGCGTCTACCCTGAACGACGGTGCGGCGGCGCTGGTT	TTATAATCATCCTCCCCGGC	GGTACCAAG	AAGCTT	CGAGCACACATCCTATTTGG	TTATAATCATCCTCCCCGGCGGTACCAAGGTTCCGAAACTGAAAACCGTTTTCCAGAAAGAAAACGGCACCGTTtagGCGGCGAACGCGTCTACCCTGAACGACGGTGCGGCGGCGCTGGTTAAGCTTCGAGCACACATCCTATTTGG	148
pT_TAG_526	ACAT1	ACAT1	P24752	11q22.3	T285-p	31885150	human	45.2	Thiolase_N	VtAANAStLNDGAAA		1			VFQKENGTVTAANAStLNDGAAALVLMTADA	GTTTTCCAGAAAGAAAACGGCACCGTTACCGCGGCGAACGCGTCTtagCTGAACGACGGTGCGGCGGCGCTGGTTCTGATGACCGCGGACGCG	TTATAATCATCCTCCCCGGC	GGTACCAAG	AAGCTT	CGAGCACACATCCTATTTGG	TTATAATCATCCTCCCCGGCGGTACCAAGGTTTTCCAGAAAGAAAACGGCACCGTTACCGCGGCGAACGCGTCTtagCTGAACGACGGTGCGGCGGCGCTGGTTCTGATGACCGCGGACGCGAAGCTTCGAGCACACATCCTATTTGG	148
pT_TAG_527	ACAT1	ACAT1	P24752	11q22.3	T48-p	480930203	human	45.2		EVVIVSAtRTPIGSF		1			YVSKPTLKEVVIVSAtRTPIGSFLGSLSLLP	TACGTTTCTAAACCGACCCTGAAAGAAGTTGTTATCGTTTCTGCGtagCGTACCCCGATCGGTTCTTTCCTGGGTTCTCTGTCTCTGCTGCCG	TTATAATCATCCTCCCCGGC	GGTACCAAG	AAGCTT	CGAGCACACATCCTATTTGG	TTATAATCATCCTCCCCGGCGGTACCAAGTACGTTTCTAAACCGACCCTGAAAGAAGTTGTTATCGTTTCTGCGtagCGTACCCCGATCGGTTCTTTCCTGGGTTCTCTGTCTCTGCTGCCGAAGCTTCGAGCACACATCCTATTTGG	148
pT_TAG_528	ACBD3	ACBD3	Q9H3P7	1q42.12	T18-p	34505015	human	60.59		EVsVdGLtLsPDPEE		1			AVLNAERLEVSVDGLtLSPDPEERPGAEGAP	GCGGTTCTGAACGCGGAACGTCTGGAAGTTTCTGTTGACGGTCTGtagCTGTCTCCGGACCCGGAAGAACGTCCGGGTGCGGAAGGTGCGCCG	TTATAATCATCCTCCCCGGC	GGTACCAAG	AAGCTT	CGAGCACACATCCTATTTGG	TTATAATCATCCTCCCCGGCGGTACCAAGGCGGTTCTGAACGCGGAACGTCTGGAAGTTTCTGTTGACGGTCTGtagCTGTCTCCGGACCCGGAAGAACGTCCGGGTGCGGAAGGTGCGCCGAAGCTTCGAGCACACATCCTATTTGG	148
pT_TAG_529	ACBD3	ACBD3	Q9H3P7	1q42.12	T326-p	5885552	human	60.59		TSsKVNAtVPSNMMs			1		VVAGSSLPTSSKVNAtVPSNMMSVNGQAKTH	GTTGTTGCGGGTTCTTCTCTGCCGACCTCTTCTAAAGTTAACGCGtagGTTCCGTCTAACATGATGTCTGTTAACGGTCAGGCGAAAACCCAC	TTATAATCATCCTCCCCGGC	GGTACCAAG	AAGCTT	CGAGCACACATCCTATTTGG	TTATAATCATCCTCCCCGGCGGTACCAAGGTTGTTGCGGGTTCTTCTCTGCCGACCTCTTCTAAAGTTAACGCGtagGTTCCGTCTAACATGATGTCTGTTAACGGTCAGGCGAAAACCCACAAGCTTCGAGCACACATCCTATTTGG	148
pT_TAG_530	ACBD3	ACBD3	Q9H3P7	1q42.12	T340-p	5885558	human	60.59		sVNGQAKtHTDSsEK			1		ATVPSNMMSVNGQAKtHTDSSEKELEPEAAE	GCGACCGTTCCGTCTAACATGATGTCTGTTAACGGTCAGGCGAAAtagCACACCGACTCTTCTGAAAAAGAACTGGAACCGGAAGCGGCGGAA	TTATAATCATCCTCCCCGGC	GGTACCAAG	AAGCTT	CGAGCACACATCCTATTTGG	TTATAATCATCCTCCCCGGCGGTACCAAGGCGACCGTTCCGTCTAACATGATGTCTGTTAACGGTCAGGCGAAAtagCACACCGACTCTTCTGAAAAAGAACTGGAACCGGAAGCGGCGGAAAAGCTTCGAGCACACATCCTATTTGG	148
pT_TAG_531	ACBD4	ACBD4 iso2	Q8NC06-2	17q21.31	T194-p	34502047	human	34.76		LEPELVWtEQRAASG		1			VFCDSLEQLEPELVWtEQRAASGGKRDPRNS	GTTTTCTGCGACTCTCTGGAACAGCTGGAACCGGAACTGGTTTGGtagGAACAGCGTGCGGCGTCTGGTGGTAAACGTGACCCGCGTAACTCT	TTATAATCATCCTCCCCGGC	GGTACCAAG	AAGCTT	CGAGCACACATCCTATTTGG	TTATAATCATCCTCCCCGGCGGTACCAAGGTTTTCTGCGACTCTCTGGAACAGCTGGAACCGGAACTGGTTTGGtagGAACAGCGTGCGGCGTCTGGTGGTAAACGTGACCCGCGTAACTCTAAGCTTCGAGCACACATCCTATTTGG	148
pT_TAG_532	ACBD5	ACBD5	Q5T8D3	10p12.1	T127-p	2526226	human	60.09		EMKKIIEtMPMtEKV		1			EAMIAYVEEMKKIIEtMPMTEKVEELLRVIG	GAAGCGATGATCGCGTACGTTGAAGAAATGAAAAAAATCATCGAAtagATGCCGATGACCGAAAAAGTTGAAGAACTGCTGCGTGTTATCGGT	TTATAATCATCCTCCCCGGC	GGTACCAAG	AAGCTT	CGAGCACACATCCTATTTGG	TTATAATCATCCTCCCCGGCGGTACCAAGGAAGCGATGATCGCGTACGTTGAAGAAATGAAAAAAATCATCGAAtagATGCCGATGACCGAAAAAGTTGAAGAACTGCTGCGTGTTATCGGTAAGCTTCGAGCACACATCCTATTTGG	148
pT_TAG_533	ACBD5	ACBD5	Q5T8D3	10p12.1	T131-p	2526229	human	60.09		IIEtMPMtEKVEELL		1	1		AYVEEMKKIIETMPMtEKVEELLRVIGPFYE	GCGTACGTTGAAGAAATGAAAAAAATCATCGAAACCATGCCGATGtagGAAAAAGTTGAAGAACTGCTGCGTGTTATCGGTCCGTTCTACGAA	TTATAATCATCCTCCCCGGC	GGTACCAAG	AAGCTT	CGAGCACACATCCTATTTGG	TTATAATCATCCTCCCCGGCGGTACCAAGGCGTACGTTGAAGAAATGAAAAAAATCATCGAAACCATGCCGATGtagGAAAAAGTTGAAGAACTGCTGCGTGTTATCGGTCCGTTCTACGAAAAGCTTCGAGCACACATCCTATTTGG	148
pT_TAG_534	ACBD5	ACBD5 iso3	Q5T8D3-3	10p12.1	T172-p	469294	human	58.98		LGNVLTStPNAkTVN		15	17		RSSDITSDLGNVLTStPNAKTVNGKAESSDS	CGTTCTTCTGACATCACCTCTGACCTGGGTAACGTTCTGACCTCTtagCCGAACGCGAAAACCGTTAACGGTAAAGCGGAATCTTCTGACTCT	TTATAATCATCCTCCCCGGC	GGTACCAAG	AAGCTT	CGAGCACACATCCTATTTGG	TTATAATCATCCTCCCCGGCGGTACCAAGCGTTCTTCTGACATCACCTCTGACCTGGGTAACGTTCTGACCTCTtagCCGAACGCGAAAACCGTTAACGGTAAAGCGGAATCTTCTGACTCTAAGCTTCGAGCACACATCCTATTTGG	148
pT_TAG_535	ACBD5	ACBD5	Q5T8D3	10p12.1	T400-p	4274050	human	60.09		REKRGGEtDEFsNVR		1			RNNSGAPHREKRGGEtDEFSNVRRGRGHRMQ	CGTAACAACTCTGGTGCGCCGCACCGTGAAAAACGTGGTGGTGAAtagGACGAATTCTCTAACGTTCGTCGTGGTCGTGGTCACCGTATGCAG	TTATAATCATCCTCCCCGGC	GGTACCAAG	AAGCTT	CGAGCACACATCCTATTTGG	TTATAATCATCCTCCCCGGCGGTACCAAGCGTAACAACTCTGGTGCGCCGCACCGTGAAAAACGTGGTGGTGAAtagGACGAATTCTCTAACGTTCGTCGTGGTCGTGGTCACCGTATGCAGAAGCTTCGAGCACACATCCTATTTGG	148
pT_TAG_536	ACBD6	ACBD6	Q9BR61	1q25.2-q25.3	T82-p	31889053	human	31.15	ACBP	VKVGNCNtPKPsFFD		3			YLYARYKQVKVGNCNtPKPSFFDFEGKQKWE	TACCTGTACGCGCGTTACAAACAGGTTAAAGTTGGTAACTGCAACtagCCGAAACCGTCTTTCTTCGACTTCGAAGGTAAACAGAAATGGGAA	TTATAATCATCCTCCCCGGC	GGTACCAAG	AAGCTT	CGAGCACACATCCTATTTGG	TTATAATCATCCTCCCCGGCGGTACCAAGTACCTGTACGCGCGTTACAAACAGGTTAAAGTTGGTAACTGCAACtagCCGAAACCGTCTTTCTTCGACTTCGAAGGTAAACAGAAATGGGAAAAGCTTCGAGCACACATCCTATTTGG	148
pT_TAG_537	ACCS	ACCS	Q96QU6	11p11.2	T315-p	34368104	human	57.32	Aminotran_1_2	RLPDPQRtHVMWAts			1		YRSVLSLERLPDPQRtHVMWATSKDFGMSGL	TACCGTTCTGTTCTGTCTCTGGAACGTCTGCCGGACCCGCAGCGTtagCACGTTATGTGGGCGACCTCTAAAGACTTCGGTATGTCTGGTCTG	TTATAATCATCCTCCCCGGC	GGTACCAAG	AAGCTT	CGAGCACACATCCTATTTGG	TTATAATCATCCTCCCCGGCGGTACCAAGTACCGTTCTGTTCTGTCTCTGGAACGTCTGCCGGACCCGCAGCGTtagCACGTTATGTGGGCGACCTCTAAAGACTTCGGTATGTCTGGTCTGAAGCTTCGAGCACACATCCTATTTGG	148
pT_TAG_538	ACCS	ACCS	Q96QU6	11p11.2	T321-p	34368107	human	57.32	Aminotran_1_2	RtHVMWAtsKDFGMS			1		LERLPDPQRTHVMWAtSKDFGMSGLRFGTLY	CTGGAACGTCTGCCGGACCCGCAGCGTACCCACGTTATGTGGGCGtagTCTAAAGACTTCGGTATGTCTGGTCTGCGTTTCGGCACCCTGTAC	TTATAATCATCCTCCCCGGC	GGTACCAAG	AAGCTT	CGAGCACACATCCTATTTGG	TTATAATCATCCTCCCCGGCGGTACCAAGCTGGAACGTCTGCCGGACCCGCAGCGTACCCACGTTATGTGGGCGtagTCTAAAGACTTCGGTATGTCTGGTCTGCGTTTCGGCACCCTGTACAAGCTTCGAGCACACATCCTATTTGG	148
pT_TAG_539	ACD	ACD	Q96AP0	16q22.1	T411-p	5814254	human	57.73		AICsAPAtLtPRsPH			1		RSSSQPSPAICSAPAtLTPRSPHASRTPSSP	CGTTCTTCTTCTCAGCCGTCTCCGGCGATCTGCTCTGCGCCGGCGtagCTGACCCCGCGTTCTCCGCACGCGTCTCGTACCCCGTCTTCTCCG	TTATAATCATCCTCCCCGGC	GGTACCAAG	AAGCTT	CGAGCACACATCCTATTTGG	TTATAATCATCCTCCCCGGCGGTACCAAGCGTTCTTCTTCTCAGCCGTCTCCGGCGATCTGCTCTGCGCCGGCGtagCTGACCCCGCGTTCTCCGCACGCGTCTCGTACCCCGTCTTCTCCGAAGCTTCGAGCACACATCCTATTTGG	148
pT_TAG_540	ACD	ACD	Q96AP0	16q22.1	T413-p	3802495	human	57.73		CsAPAtLtPRsPHAs		2	14		SSQPSPAICSAPATLtPRSPHASRTPSSPLQ	TCTTCTCAGCCGTCTCCGGCGATCTGCTCTGCGCCGGCGACCCTGtagCCGCGTTCTCCGCACGCGTCTCGTACCCCGTCTTCTCCGCTGCAG	TTATAATCATCCTCCCCGGC	GGTACCAAG	AAGCTT	CGAGCACACATCCTATTTGG	TTATAATCATCCTCCCCGGCGGTACCAAGTCTTCTCAGCCGTCTCCGGCGATCTGCTCTGCGCCGGCGACCCTGtagCCGCGTTCTCCGCACGCGTCTCGTACCCCGTCTTCTCCGCTGCAGAAGCTTCGAGCACACATCCTATTTGG	148
pT_TAG_541	ACD	ACD	Q96AP0	16q22.1	T422-p	3071379	human	57.73		RsPHAsRtPssPLQs		4	3		SAPATLTPRSPHASRtPSSPLQSCTPSLSPR	TCTGCGCCGGCGACCCTGACCCCGCGTTCTCCGCACGCGTCTCGTtagCCGTCTTCTCCGCTGCAGTCTTGCACCCCGTCTCTGTCTCCGCGT	TTATAATCATCCTCCCCGGC	GGTACCAAG	AAGCTT	CGAGCACACATCCTATTTGG	TTATAATCATCCTCCCCGGCGGTACCAAGTCTGCGCCGGCGACCCTGACCCCGCGTTCTCCGCACGCGTCTCGTtagCCGTCTTCTCCGCTGCAGTCTTGCACCCCGTCTCTGTCTCCGCGTAAGCTTCGAGCACACATCCTATTTGG	148
pT_TAG_542	ACE	ACE	P12821	17q23.3	T697-p	23078759	human	149.71	Peptidase_M2	NMQIANHtLKYGTQA			1		TSKILLQKNMQIANHtLKYGTQARKFDVNQL	ACCTCTAAAATCCTGCTGCAGAAAAACATGCAGATCGCGAACCACtagCTGAAATACGGCACCCAGGCGCGTAAATTCGACGTTAACCAGCTG	TTATAATCATCCTCCCCGGC	GGTACCAAG	AAGCTT	CGAGCACACATCCTATTTGG	TTATAATCATCCTCCCCGGCGGTACCAAGACCTCTAAAATCCTGCTGCAGAAAAACATGCAGATCGCGAACCACtagCTGAAATACGGCACCCAGGCGCGTAAATTCGACGTTAACCAGCTGAAGCTTCGAGCACACATCCTATTTGG	148
pT_TAG_543	ACE	ACE	P12821	17q23.3	T716-p	36250194	human	149.71	Peptidase_M2	VNQLQNTtIkRIIKK		1			GTQARKFDVNQLQNTtIKRIIKKVQDLERAA	GGCACCCAGGCGCGTAAATTCGACGTTAACCAGCTGCAGAACACCtagATCAAACGTATCATCAAAAAAGTTCAGGACCTGGAACGTGCGGCG	TTATAATCATCCTCCCCGGC	GGTACCAAG	AAGCTT	CGAGCACACATCCTATTTGG	TTATAATCATCCTCCCCGGCGGTACCAAGGGCACCCAGGCGCGTAAATTCGACGTTAACCAGCTGCAGAACACCtagATCAAACGTATCATCAAAAAAGTTCAGGACCTGGAACGTGCGGCGAAGCTTCGAGCACACATCCTATTTGG	148
pT_TAG_544	ACE2	ACE2	Q9BYF1	Xp22.2	T129-p	34358584	human	92.46	Peptidase_M2	TMSTIYstGKVCNPD			1		KRLNTILNTMSTIYStGKVCNPDNPQECLLL	AAACGTCTGAACACCATCCTGAACACCATGTCTACCATCTACTCTtagGGTAAAGTTTGCAACCCGGACAACCCGCAGGAATGCCTGCTGCTG	TTATAATCATCCTCCCCGGC	GGTACCAAG	AAGCTT	CGAGCACACATCCTATTTGG	TTATAATCATCCTCCCCGGCGGTACCAAGAAACGTCTGAACACCATCCTGAACACCATGTCTACCATCTACTCTtagGGTAAAGTTTGCAACCCGGACAACCCGCAGGAATGCCTGCTGCTGAAGCTTCGAGCACACATCCTATTTGG	148
pT_TAG_545	ACE2	ACE2	Q9BYF1	Xp22.2	T548-p	25728909	human	92.46	Peptidase_M2	KCDIsNstEAGQKLF			1		AKHEGPLHKCDISNStEAGQKLFNMLRLGKS	GCGAAACACGAAGGTCCGCTGCACAAATGCGACATCTCTAACTCTtagGAAGCGGGTCAGAAACTGTTCAACATGCTGCGTCTGGGTAAATCT	TTATAATCATCCTCCCCGGC	GGTACCAAG	AAGCTT	CGAGCACACATCCTATTTGG	TTATAATCATCCTCCCCGGCGGTACCAAGGCGAAACACGAAGGTCCGCTGCACAAATGCGACATCTCTAACTCTtagGAAGCGGGTCAGAAACTGTTCAACATGCTGCGTCTGGGTAAATCTAAGCTTCGAGCACACATCCTATTTGG	148
pT_TAG_546	ACER3	ACER3	Q9NUN7	11q13.5	T124-p	23078780	human	31.55	Ceramidase; TM	VNYHLLFtLVLFSLI			1		ECFKIKNSVNYHLLFtLVLFSLIVTTVYLKV	GAATGCTTCAAAATCAAAAACTCTGTTAACTACCACCTGCTGTTCtagCTGGTTCTGTTCTCTCTGATCGTTACCACCGTTTACCTGAAAGTT	TTATAATCATCCTCCCCGGC	GGTACCAAG	AAGCTT	CGAGCACACATCCTATTTGG	TTATAATCATCCTCCCCGGCGGTACCAAGGAATGCTTCAAAATCAAAAACTCTGTTAACTACCACCTGCTGTTCtagCTGGTTCTGTTCTCTCTGATCGTTACCACCGTTTACCTGAAAGTTAAGCTTCGAGCACACATCCTATTTGG	148
pT_TAG_547	ACER3	ACER3	Q9NUN7	11q13.5	T133-p	23078783	human	31.55	Ceramidase; TM	VLFSLIVtTVYLKVK			1		NYHLLFTLVLFSLIVtTVYLKVKEPIFHQVM	AACTACCACCTGCTGTTCACCCTGGTTCTGTTCTCTCTGATCGTTtagACCGTTTACCTGAAAGTTAAAGAACCGATCTTCCACCAGGTTATG	TTATAATCATCCTCCCCGGC	GGTACCAAG	AAGCTT	CGAGCACACATCCTATTTGG	TTATAATCATCCTCCCCGGCGGTACCAAGAACTACCACCTGCTGTTCACCCTGGTTCTGTTCTCTCTGATCGTTtagACCGTTTACCTGAAAGTTAAAGAACCGATCTTCCACCAGGTTATGAAGCTTCGAGCACACATCCTATTTGG	148
pT_TAG_548	ACER3	ACER3	Q9NUN7	11q13.5	T83-p	34366674	human	31.55	Ceramidase; TM	GSWCFHMtLKYEMQL			1		LALTVVGMGSWCFHMtLKYEMQLLDELPMIY	CTGGCGCTGACCGTTGTTGGTATGGGTTCTTGGTGCTTCCACATGtagCTGAAATACGAAATGCAGCTGCTGGACGAACTGCCGATGATCTAC	TTATAATCATCCTCCCCGGC	GGTACCAAG	AAGCTT	CGAGCACACATCCTATTTGG	TTATAATCATCCTCCCCGGCGGTACCAAGCTGGCGCTGACCGTTGTTGGTATGGGTTCTTGGTGCTTCCACATGtagCTGAAATACGAAATGCAGCTGCTGGACGAACTGCCGATGATCTACAAGCTTCGAGCACACATCCTATTTGG	148
pT_TAG_549	ACHE	AChE	P22303	7q22.1	T517-p	34426289	human	67.8	COesterase	YWANFARtGDPNEPR			1		IFAQRLMRYWANFARtGDPNEPRDPKAPQWP	ATCTTCGCGCAGCGTCTGATGCGTTACTGGGCGAACTTCGCGCGTtagGGTGACCCGAACGAACCGCGTGACCCGAAAGCGCCGCAGTGGCCG	TTATAATCATCCTCCCCGGC	GGTACCAAG	AAGCTT	CGAGCACACATCCTATTTGG	TTATAATCATCCTCCCCGGCGGTACCAAGATCTTCGCGCAGCGTCTGATGCGTTACTGGGCGAACTTCGCGCGTtagGGTGACCCGAACGAACCGCGTGACCCGAAAGCGCCGCAGTGGCCGAAGCTTCGAGCACACATCCTATTTGG	148
pT_TAG_550	ACIN1	acinus	Q9UKV3	14q11.2	T1106-p	51391068	human	151.86		LVDRPsEtKTEEQGI		1			ELDYHRGLLVDRPSEtKTEEQGIPRPLHPPP	GAACTGGACTACCACCGTGGTCTGCTGGTTGACCGTCCGTCTGAAtagAAAACCGAAGAACAGGGTATCCCGCGTCCGCTGCACCCGCCGCCG	TTATAATCATCCTCCCCGGC	GGTACCAAG	AAGCTT	CGAGCACACATCCTATTTGG	TTATAATCATCCTCCCCGGCGGTACCAAGGAACTGGACTACCACCGTGGTCTGCTGGTTGACCGTCCGTCTGAAtagAAAACCGAAGAACAGGGTATCCCGCGTCCGCTGCACCCGCCGCCGAAGCTTCGAGCACACATCCTATTTGG	148
pT_TAG_551	ACIN1	acinus	Q9UKV3	14q11.2	T116-p	3958093	human	151.86		ENLQkHstPHAAFQP			2		RLKGALMLENLQKHStPHAAFQPNSQIGEEM	CGTCTGAAAGGTGCGCTGATGCTGGAAAACCTGCAGAAACACTCTtagCCGCACGCGGCGTTCCAGCCGAACTCTCAGATCGGTGAAGAAATG	TTATAATCATCCTCCCCGGC	GGTACCAAG	AAGCTT	CGAGCACACATCCTATTTGG	TTATAATCATCCTCCCCGGCGGTACCAAGCGTCTGAAAGGTGCGCTGATGCTGGAAAACCTGCAGAAACACTCTtagCCGCACGCGGCGTTCCAGCCGAACTCTCAGATCGGTGAAGAAATGAAGCTTCGAGCACACATCCTATTTGG	148
pT_TAG_552	ACIN1	acinus	Q9UKV3	14q11.2	T1230-p	31886207	human	151.86	RSB_motif	CIyWLPLtDsQIVQK		1			FRKTKAAPCIYWLPLtDSQIVQKEAERAERA	TTCCGTAAAACCAAAGCGGCGCCGTGCATCTACTGGCTGCCGCTGtagGACTCTCAGATCGTTCAGAAAGAAGCGGAACGTGCGGAACGTGCG	TTATAATCATCCTCCCCGGC	GGTACCAAG	AAGCTT	CGAGCACACATCCTATTTGG	TTATAATCATCCTCCCCGGCGGTACCAAGTTCCGTAAAACCAAAGCGGCGCCGTGCATCTACTGGCTGCCGCTGtagGACTCTCAGATCGTTCAGAAAGAAGCGGAACGTGCGGAACGTGCGAAGCTTCGAGCACACATCCTATTTGG	148
pT_TAG_553	ACIN1	acinus	Q9UKV3	14q11.2	T1332-p	7102464	human	151.86		sRsRsRstPVRDRGG		3			DRRDTKRHSRSRSRStPVRDRGGRR	GACCGTCGTGACACCAAACGTCACTCTCGTTCTCGTTCTCGTTCTtagCCGGTTCGTGACCGTGGTGGTCGTCGT	TTATAATCATCCTCCCCGGC	GGTACCAAG	AAGCTT	CGAGCACACATCCTATTTGG	TTATAATCATCCTCCCCGGCGGTACCAAGGACCGTCGTGACACCAAACGTCACTCTCGTTCTCGTTCTCGTTCTtagCCGGTTCGTGACCGTGGTGGTCGTCGTAAGCTTCGAGCACACATCCTATTTGG	130
pT_TAG_554	ACIN1	acinus	Q9UKV3	14q11.2	T254-p	476618	human	151.86		EEEEDQEtPsRNLRV		18	20		LSEGSQPAEEEEDQEtPSRNLRVRADRNLKT	CTGTCTGAAGGTTCTCAGCCGGCGGAAGAAGAAGAAGACCAGGAAtagCCGTCTCGTAACCTGCGTGTTCGTGCGGACCGTAACCTGAAAACC	TTATAATCATCCTCCCCGGC	GGTACCAAG	AAGCTT	CGAGCACACATCCTATTTGG	TTATAATCATCCTCCCCGGCGGTACCAAGCTGTCTGAAGGTTCTCAGCCGGCGGAAGAAGAAGAAGACCAGGAAtagCCGTCTCGTAACCTGCGTGTTCGTGCGGACCGTAACCTGAAAACCAAGCTTCGAGCACACATCCTATTTGG	148
pT_TAG_555	ACIN1	acinus	Q9UKV3	14q11.2	T269-p	3215598	human	151.86		RADRNLktEEEEEEE		3	6		TPSRNLRVRADRNLKtEEEEEEEEEEEEDDE	ACCCCGTCTCGTAACCTGCGTGTTCGTGCGGACCGTAACCTGAAAtagGAAGAAGAAGAAGAAGAAGAAGAAGAAGAAGAAGAAGACGACGAA	TTATAATCATCCTCCCCGGC	GGTACCAAG	AAGCTT	CGAGCACACATCCTATTTGG	TTATAATCATCCTCCCCGGCGGTACCAAGACCCCGTCTCGTAACCTGCGTGTTCGTGCGGACCGTAACCTGAAAtagGAAGAAGAAGAAGAAGAAGAAGAAGAAGAAGAAGAAGACGACGAAAAGCTTCGAGCACACATCCTATTTGG	148
pT_TAG_556	ACIN1	acinus	Q9UKV3	14q11.2	T326-p	18908505	human	151.86		MMDERPKtRsQEQEV		2			IPRVKPEEMMDERPKtRSQEQEVLERGGRFT	ATCCCGCGTGTTAAACCGGAAGAAATGATGGACGAACGTCCGAAAtagCGTTCTCAGGAACAGGAAGTTCTGGAACGTGGTGGTCGTTTCACC	TTATAATCATCCTCCCCGGC	GGTACCAAG	AAGCTT	CGAGCACACATCCTATTTGG	TTATAATCATCCTCCCCGGCGGTACCAAGATCCCGCGTGTTAAACCGGAAGAAATGATGGACGAACGTCCGAAAtagCGTTCTCAGGAACAGGAAGTTCTGGAACGTGGTGGTCGTTTCACCAAGCTTCGAGCACACATCCTATTTGG	148
pT_TAG_557	ACIN1	acinus	Q9UKV3	14q11.2	T363-p	31883317	human	151.86		QQEkEMKttsPLEEE		1			RKSHLARQQQEKEMKtTSPLEEEEREIKSSQ	CGTAAATCTCACCTGGCGCGTCAGCAGCAGGAAAAAGAAATGAAAtagACCTCTCCGCTGGAAGAAGAAGAACGTGAAATCAAATCTTCTCAG	TTATAATCATCCTCCCCGGC	GGTACCAAG	AAGCTT	CGAGCACACATCCTATTTGG	TTATAATCATCCTCCCCGGCGGTACCAAGCGTAAATCTCACCTGGCGCGTCAGCAGCAGGAAAAAGAAATGAAAtagACCTCTCCGCTGGAAGAAGAAGAACGTGAAATCAAATCTTCTCAGAAGCTTCGAGCACACATCCTATTTGG	148
pT_TAG_558	ACIN1	acinus	Q9UKV3	14q11.2	T364-p	13310583	human	151.86		QEkEMKttsPLEEEE		2			KSHLARQQQEKEMKTtSPLEEEEREIKSSQG	AAATCTCACCTGGCGCGTCAGCAGCAGGAAAAAGAAATGAAAACCtagTCTCCGCTGGAAGAAGAAGAACGTGAAATCAAATCTTCTCAGGGT	TTATAATCATCCTCCCCGGC	GGTACCAAG	AAGCTT	CGAGCACACATCCTATTTGG	TTATAATCATCCTCCCCGGCGGTACCAAGAAATCTCACCTGGCGCGTCAGCAGCAGGAAAAAGAAATGAAAACCtagTCTCCGCTGGAAGAAGAAGAACGTGAAATCAAATCTTCTCAGGGTAAGCTTCGAGCACACATCCTATTTGG	148
pT_TAG_559	ACIN1	acinus	Q9UKV3	14q11.2	T393-p	3215601	human	151.86		sPsPPRLtEDRKKAs		16	1		QGLKEKSKSPSPPRLtEDRKKASLVALPEQT	CAGGGTCTGAAAGAAAAATCTAAATCTCCGTCTCCGCCGCGTCTGtagGAAGACCGTAAAAAAGCGTCTCTGGTTGCGCTGCCGGAACAGACC	TTATAATCATCCTCCCCGGC	GGTACCAAG	AAGCTT	CGAGCACACATCCTATTTGG	TTATAATCATCCTCCCCGGCGGTACCAAGCAGGGTCTGAAAGAAAAATCTAAATCTCCGTCTCCGCCGCGTCTGtagGAAGACCGTAAAAAAGCGTCTCTGGTTGCGCTGCCGGAACAGACCAAGCTTCGAGCACACATCCTATTTGG	148
pT_TAG_560	ACIN1	acinus	Q9UKV3	14q11.2	T408-p	3215604	human	151.86		LVALPEQtAsEEEtP		16	3		TEDRKKASLVALPEQtASEEETPPPLLTKEA	ACCGAAGACCGTAAAAAAGCGTCTCTGGTTGCGCTGCCGGAACAGtagGCGTCTGAAGAAGAAACCCCGCCGCCGCTGCTGACCAAAGAAGCG	TTATAATCATCCTCCCCGGC	GGTACCAAG	AAGCTT	CGAGCACACATCCTATTTGG	TTATAATCATCCTCCCCGGCGGTACCAAGACCGAAGACCGTAAAAAAGCGTCTCTGGTTGCGCTGCCGGAACAGtagGCGTCTGAAGAAGAAACCCCGCCGCCGCTGCTGACCAAAGAAGCGAAGCTTCGAGCACACATCCTATTTGG	148
pT_TAG_561	ACIN1	acinus	Q9UKV3	14q11.2	T414-p	453037	human	151.86		QtAsEEEtPPPLLtK		28	17		ASLVALPEQTASEEEtPPPLLTKEASSPPPH	GCGTCTCTGGTTGCGCTGCCGGAACAGACCGCGTCTGAAGAAGAAtagCCGCCGCCGCTGCTGACCAAAGAAGCGTCTTCTCCGCCGCCGCAC	TTATAATCATCCTCCCCGGC	GGTACCAAG	AAGCTT	CGAGCACACATCCTATTTGG	TTATAATCATCCTCCCCGGCGGTACCAAGGCGTCTCTGGTTGCGCTGCCGGAACAGACCGCGTCTGAAGAAGAAtagCCGCCGCCGCTGCTGACCAAAGAAGCGTCTTCTCCGCCGCCGCACAAGCTTCGAGCACACATCCTATTTGG	148
pT_TAG_562	ACIN1	acinus	Q9UKV3	14q11.2	T420-p	3215607	human	151.86		EtPPPLLtKEAssPP		1			PEQTASEEETPPPLLtKEASSPPPHPQLHSE	CCGGAACAGACCGCGTCTGAAGAAGAAACCCCGCCGCCGCTGCTGtagAAAGAAGCGTCTTCTCCGCCGCCGCACCCGCAGCTGCACTCTGAA	TTATAATCATCCTCCCCGGC	GGTACCAAG	AAGCTT	CGAGCACACATCCTATTTGG	TTATAATCATCCTCCCCGGCGGTACCAAGCCGGAACAGACCGCGTCTGAAGAAGAAACCCCGCCGCCGCTGCTGtagAAAGAAGCGTCTTCTCCGCCGCCGCACCCGCAGCTGCACTCTGAAAAGCTTCGAGCACACATCCTATTTGG	148
pT_TAG_563	ACIN1	acinus	Q9UKV3	14q11.2	T457-p	14569427	human	151.86		IQLsPPNtDADtREL			1		EGPAPAVLIQLSPPNtDADTRELLVSQHTVQ	GAAGGTCCGGCGCCGGCGGTTCTGATCCAGCTGTCTCCGCCGAACtagGACGCGGACACCCGTGAACTGCTGGTTTCTCAGCACACCGTTCAG	TTATAATCATCCTCCCCGGC	GGTACCAAG	AAGCTT	CGAGCACACATCCTATTTGG	TTATAATCATCCTCCCCGGCGGTACCAAGGAAGGTCCGGCGCCGGCGGTTCTGATCCAGCTGTCTCCGCCGAACtagGACGCGGACACCCGTGAACTGCTGGTTTCTCAGCACACCGTTCAGAAGCTTCGAGCACACATCCTATTTGG	148
pT_TAG_564	ACIN1	acinus	Q9UKV3	14q11.2	T461-p	17793000	human	151.86		PPNtDADtRELLVSQ		1	1		PAVLIQLSPPNTDADtRELLVSQHTVQLVGG	CCGGCGGTTCTGATCCAGCTGTCTCCGCCGAACACCGACGCGGACtagCGTGAACTGCTGGTTTCTCAGCACACCGTTCAGCTGGTTGGTGGT	TTATAATCATCCTCCCCGGC	GGTACCAAG	AAGCTT	CGAGCACACATCCTATTTGG	TTATAATCATCCTCCCCGGCGGTACCAAGCCGGCGGTTCTGATCCAGCTGTCTCCGCCGAACACCGACGCGGACtagCGTGAACTGCTGGTTTCTCAGCACACCGTTCAGCTGGTTGGTGGTAAGCTTCGAGCACACATCCTATTTGG	148
pT_TAG_565	ACIN1	acinus	Q9UKV3	14q11.2	T486-p	4779862	human	151.86		PLssPsDtKAEsPAE		1			VQLVGGLSPLSSPSDtKAESPAEKVPEESVL	GTTCAGCTGGTTGGTGGTCTGTCTCCGCTGTCTTCTCCGTCTGACtagAAAGCGGAATCTCCGGCGGAAAAAGTTCCGGAAGAATCTGTTCTG	TTATAATCATCCTCCCCGGC	GGTACCAAG	AAGCTT	CGAGCACACATCCTATTTGG	TTATAATCATCCTCCCCGGCGGTACCAAGGTTCAGCTGGTTGGTGGTCTGTCTCCGCTGTCTTCTCCGTCTGACtagAAAGCGGAATCTCCGGCGGAAAAAGTTCCGGAAGAATCTGTTCTGAAGCTTCGAGCACACATCCTATTTGG	148
pT_TAG_566	ACIN1	acinus	Q9UKV3	14q11.2	T563-p	18006341	human	151.86		EGRRAsHtLLPSHRL		1			KQPSLEQKEGRRASHtLLPSHRLKQSADSSS	AAACAGCCGTCTCTGGAACAGAAAGAAGGTCGTCGTGCGTCTCACtagCTGCTGCCGTCTCACCGTCTGAAACAGTCTGCGGACTCTTCTTCT	TTATAATCATCCTCCCCGGC	GGTACCAAG	AAGCTT	CGAGCACACATCCTATTTGG	TTATAATCATCCTCCCCGGCGGTACCAAGAAACAGCCGTCTCTGGAACAGAAAGAAGGTCGTCGTGCGTCTCACtagCTGCTGCCGTCTCACCGTCTGAAACAGTCTGCGGACTCTTCTTCTAAGCTTCGAGCACACATCCTATTTGG	148
pT_TAG_567	ACIN1	acinus	Q9UKV3	14q11.2	T666-p	3215610	human	151.86		GVsRDsStSYTEtKD		1	1		NSRKSLSPGVSRDSStSYTETKDPSSGQEVA	AACTCTCGTAAATCTCTGTCTCCGGGTGTTTCTCGTGACTCTTCTtagTCTTACACCGAAACCAAAGACCCGTCTTCTGGTCAGGAAGTTGCG	TTATAATCATCCTCCCCGGC	GGTACCAAG	AAGCTT	CGAGCACACATCCTATTTGG	TTATAATCATCCTCCCCGGCGGTACCAAGAACTCTCGTAAATCTCTGTCTCCGGGTGTTTCTCGTGACTCTTCTtagTCTTACACCGAAACCAAAGACCCGTCTTCTGGTCAGGAAGTTGCGAAGCTTCGAGCACACATCCTATTTGG	148
pT_TAG_568	ACIN1	acinus	Q9UKV3	14q11.2	T671-p	3215613	human	151.86		sStSYTEtKDPssGQ			1		LSPGVSRDSSTSYTEtKDPSSGQEVATPPVP	CTGTCTCCGGGTGTTTCTCGTGACTCTTCTACCTCTTACACCGAAtagAAAGACCCGTCTTCTGGTCAGGAAGTTGCGACCCCGCCGGTTCCG	TTATAATCATCCTCCCCGGC	GGTACCAAG	AAGCTT	CGAGCACACATCCTATTTGG	TTATAATCATCCTCCCCGGCGGTACCAAGCTGTCTCCGGGTGTTTCTCGTGACTCTTCTACCTCTTACACCGAAtagAAAGACCCGTCTTCTGGTCAGGAAGTTGCGACCCCGCCGGTTCCGAAGCTTCGAGCACACATCCTATTTGG	148
pT_TAG_569	ACIN1	acinus	Q9UKV3	14q11.2	T682-p	453038	human	151.86		ssGQEVAtPPVPQLQ		17	10		SYTETKDPSSGQEVAtPPVPQLQVCEPKERT	TCTTACACCGAAACCAAAGACCCGTCTTCTGGTCAGGAAGTTGCGtagCCGCCGGTTCCGCAGCTGCAGGTTTGCGAACCGAAAGAACGTACC	TTATAATCATCCTCCCCGGC	GGTACCAAG	AAGCTT	CGAGCACACATCCTATTTGG	TTATAATCATCCTCCCCGGCGGTACCAAGTCTTACACCGAAACCAAAGACCCGTCTTCTGGTCAGGAAGTTGCGtagCCGCCGGTTCCGCAGCTGCAGGTTTGCGAACCGAAAGAACGTACCAAGCTTCGAGCACACATCCTATTTGG	148
pT_TAG_570	ACIN1	acinus	Q9UKV3	14q11.2	T697-p	12216450	human	151.86		VCEPKERtsTSSssV			1		TPPVPQLQVCEPKERtSTSSSSVQARRLSQP	ACCCCGCCGGTTCCGCAGCTGCAGGTTTGCGAACCGAAAGAACGTtagTCTACCTCTTCTTCTTCTGTTCAGGCGCGTCGTCTGTCTCAGCCG	TTATAATCATCCTCCCCGGC	GGTACCAAG	AAGCTT	CGAGCACACATCCTATTTGG	TTATAATCATCCTCCCCGGCGGTACCAAGACCCCGCCGGTTCCGCAGCTGCAGGTTTGCGAACCGAAAGAACGTtagTCTACCTCTTCTTCTTCTGTTCAGGCGCGTCGTCTGTCTCAGCCGAAGCTTCGAGCACACATCCTATTTGG	148
pT_TAG_571	ACIN1	acinus	Q9UKV3	14q11.2	T720-p	3215616	human	151.86		EsAEkHVtQRLQPER		1	1		QARRLSQPESAEKHVtQRLQPERGSPKKCEA	CAGGCGCGTCGTCTGTCTCAGCCGGAATCTGCGGAAAAACACGTTtagCAGCGTCTGCAGCCGGAACGTGGTTCTCCGAAAAAATGCGAAGCG	TTATAATCATCCTCCCCGGC	GGTACCAAG	AAGCTT	CGAGCACACATCCTATTTGG	TTATAATCATCCTCCCCGGCGGTACCAAGCAGGCGCGTCGTCTGTCTCAGCCGGAATCTGCGGAAAAACACGTTtagCAGCGTCTGCAGCCGGAACGTGGTTCTCCGAAAAAATGCGAAGCGAAGCTTCGAGCACACATCCTATTTGG	148
pT_TAG_572	ACIN1	acinus	Q9UKV3	14q11.2	T744-p	480038	human	151.86		EAEPPAAtQPQtSEt		1	7		SPKKCEAEEAEPPAAtQPQTSETQTSHLPES	TCTCCGAAAAAATGCGAAGCGGAAGAAGCGGAACCGCCGGCGGCGtagCAGCCGCAGACCTCTGAAACCCAGACCTCTCACCTGCCGGAATCT	TTATAATCATCCTCCCCGGC	GGTACCAAG	AAGCTT	CGAGCACACATCCTATTTGG	TTATAATCATCCTCCCCGGCGGTACCAAGTCTCCGAAAAAATGCGAAGCGGAAGAAGCGGAACCGCCGGCGGCGtagCAGCCGCAGACCTCTGAAACCCAGACCTCTCACCTGCCGGAATCTAAGCTTCGAGCACACATCCTATTTGG	148
pT_TAG_573	ACIN1	acinus	Q9UKV3	14q11.2	T748-p	23078882	human	151.86		PAAtQPQtSEtQTsH			1		CEAEEAEPPAATQPQtSETQTSHLPESERIH	TGCGAAGCGGAAGAAGCGGAACCGCCGGCGGCGACCCAGCCGCAGtagTCTGAAACCCAGACCTCTCACCTGCCGGAATCTGAACGTATCCAC	TTATAATCATCCTCCCCGGC	GGTACCAAG	AAGCTT	CGAGCACACATCCTATTTGG	TTATAATCATCCTCCCCGGCGGTACCAAGTGCGAAGCGGAAGAAGCGGAACCGCCGGCGGCGACCCAGCCGCAGtagTCTGAAACCCAGACCTCTCACCTGCCGGAATCTGAACGTATCCACAAGCTTCGAGCACACATCCTATTTGG	148
pT_TAG_574	ACIN1	acinus	Q9UKV3	14q11.2	T751-p	3851448	human	151.86		tQPQtSEtQTsHLPE			1		EEAEPPAATQPQTSEtQTSHLPESERIHHTV	GAAGAAGCGGAACCGCCGGCGGCGACCCAGCCGCAGACCTCTGAAtagCAGACCTCTCACCTGCCGGAATCTGAACGTATCCACCACACCGTT	TTATAATCATCCTCCCCGGC	GGTACCAAG	AAGCTT	CGAGCACACATCCTATTTGG	TTATAATCATCCTCCCCGGCGGTACCAAGGAAGAAGCGGAACCGCCGGCGGCGACCCAGCCGCAGACCTCTGAAtagCAGACCTCTCACCTGCCGGAATCTGAACGTATCCACCACACCGTTAAGCTTCGAGCACACATCCTATTTGG	148
pT_TAG_575	ACIN1	acinus	Q9UKV3	14q11.2	T830-p	476619	human	151.86		kIsVVsAtkGVPAGN		3			SLPKSFKRKISVVSAtKGVPAGNSDTEGGQP	TCTCTGCCGAAATCTTTCAAACGTAAAATCTCTGTTGTTTCTGCGtagAAAGGTGTTCCGGCGGGTAACTCTGACACCGAAGGTGGTCAGCCG	TTATAATCATCCTCCCCGGC	GGTACCAAG	AAGCTT	CGAGCACACATCCTATTTGG	TTATAATCATCCTCCCCGGCGGTACCAAGTCTCTGCCGAAATCTTTCAAACGTAAAATCTCTGTTGTTTCTGCGtagAAAGGTGTTCCGGCGGGTAACTCTGACACCGAAGGTGGTCAGCCGAAGCTTCGAGCACACATCCTATTTGG	148
pT_TAG_576	ACIN1	acinus	Q9UKV3	14q11.2	T840-p	484587	human	151.86		VPAGNsDtEGGQPGR		2	2		SVVSATKGVPAGNSDtEGGQPGRKRRWGAST	TCTGTTGTTTCTGCGACCAAAGGTGTTCCGGCGGGTAACTCTGACtagGAAGGTGGTCAGCCGGGTCGTAAACGTCGTTGGGGTGCGTCTACC	TTATAATCATCCTCCCCGGC	GGTACCAAG	AAGCTT	CGAGCACACATCCTATTTGG	TTATAATCATCCTCCCCGGCGGTACCAAGTCTGTTGTTTCTGCGACCAAAGGTGTTCCGGCGGGTAACTCTGACtagGAAGGTGGTCAGCCGGGTCGTAAACGTCGTTGGGGTGCGTCTACCAAGCTTCGAGCACACATCCTATTTGG	148
pT_TAG_577	ACIN1	acinus	Q9UKV3	14q11.2	T902-p	7102468	human	151.86		sRIsEDEtERNGDDG		2			VVDLHADDSRISEDEtERNGDDGTHDKGLKI	GTTGTTGACCTGCACGCGGACGACTCTCGTATCTCTGAAGACGAAtagGAACGTAACGGTGACGACGGCACCCACGACAAAGGTCTGAAAATC	TTATAATCATCCTCCCCGGC	GGTACCAAG	AAGCTT	CGAGCACACATCCTATTTGG	TTATAATCATCCTCCCCGGCGGTACCAAGGTTGTTGACCTGCACGCGGACGACTCTCGTATCTCTGAAGACGAAtagGAACGTAACGGTGACGACGGCACCCACGACAAAGGTCTGAAAATCAAGCTTCGAGCACACATCCTATTTGG	148
pT_TAG_578	ACIN1	acinus	Q9UKV3	14q11.2	T976-p	476620	human	151.86		KKVTLGDtLtRRsIs		4	3		PPPAEHEVKKVTLGDtLTRRSISQQKSGVSI	CCGCCGCCGGCGGAACACGAAGTTAAAAAAGTTACCCTGGGTGACtagCTGACCCGTCGTTCTATCTCTCAGCAGAAATCTGGTGTTTCTATC	TTATAATCATCCTCCCCGGC	GGTACCAAG	AAGCTT	CGAGCACACATCCTATTTGG	TTATAATCATCCTCCCCGGCGGTACCAAGCCGCCGCCGGCGGAACACGAAGTTAAAAAAGTTACCCTGGGTGACtagCTGACCCGTCGTTCTATCTCTCAGCAGAAATCTGGTGTTTCTATCAAGCTTCGAGCACACATCCTATTTGG	148
pT_TAG_579	ACIN1	acinus	Q9UKV3	14q11.2	T978-p	476621	human	151.86		VTLGDtLtRRsIsQQ		1			PAEHEVKKVTLGDTLtRRSISQQKSGVSITI	CCGGCGGAACACGAAGTTAAAAAAGTTACCCTGGGTGACACCCTGtagCGTCGTTCTATCTCTCAGCAGAAATCTGGTGTTTCTATCACCATC	TTATAATCATCCTCCCCGGC	GGTACCAAG	AAGCTT	CGAGCACACATCCTATTTGG	TTATAATCATCCTCCCCGGCGGTACCAAGCCGGCGGAACACGAAGTTAAAAAAGTTACCCTGGGTGACACCCTGtagCGTCGTTCTATCTCTCAGCAGAAATCTGGTGTTTCTATCACCATCAAGCTTCGAGCACACATCCTATTTGG	148
pT_TAG_580	ACIN1	acinus	Q9UKV3	14q11.2	T992-p	5275408	human	151.86		QKsGVsItIDDPVRt			2		LTRRSISQQKSGVSItIDDPVRTAQVPSPPR	CTGACCCGTCGTTCTATCTCTCAGCAGAAATCTGGTGTTTCTATCtagATCGACGACCCGGTTCGTACCGCGCAGGTTCCGTCTCCGCCGCGT	TTATAATCATCCTCCCCGGC	GGTACCAAG	AAGCTT	CGAGCACACATCCTATTTGG	TTATAATCATCCTCCCCGGCGGTACCAAGCTGACCCGTCGTTCTATCTCTCAGCAGAAATCTGGTGTTTCTATCtagATCGACGACCCGGTTCGTACCGCGCAGGTTCCGTCTCCGCCGCGTAAGCTTCGAGCACACATCCTATTTGG	148
pT_TAG_581	ACIN1	acinus	Q9UKV3	14q11.2	T999-p	41285139	human	151.86		tIDDPVRtAQVPsPP		1			QQKSGVSITIDDPVRtAQVPSPPRGKISNIV	CAGCAGAAATCTGGTGTTTCTATCACCATCGACGACCCGGTTCGTtagGCGCAGGTTCCGTCTCCGCCGCGTGGTAAAATCTCTAACATCGTT	TTATAATCATCCTCCCCGGC	GGTACCAAG	AAGCTT	CGAGCACACATCCTATTTGG	TTATAATCATCCTCCCCGGCGGTACCAAGCAGCAGAAATCTGGTGTTTCTATCACCATCGACGACCCGGTTCGTtagGCGCAGGTTCCGTCTCCGCCGCGTGGTAAAATCTCTAACATCGTTAAGCTTCGAGCACACATCCTATTTGG	148
pT_TAG_582	ACKR3	CMKOR1	P25106	2q37.3	T338-p	13830388	human	41.49		IFKysAktGLTkLID		1	1		RYELMKAFIFKYSAKtGLTKLIDASRVSETE	CGTTACGAACTGATGAAAGCGTTCATCTTCAAATACTCTGCGAAAtagGGTCTGACCAAACTGATCGACGCGTCTCGTGTTTCTGAAACCGAA	TTATAATCATCCTCCCCGGC	GGTACCAAG	AAGCTT	CGAGCACACATCCTATTTGG	TTATAATCATCCTCCCCGGCGGTACCAAGCGTTACGAACTGATGAAAGCGTTCATCTTCAAATACTCTGCGAAAtagGGTCTGACCAAACTGATCGACGCGTCTCGTGTTTCTGAAACCGAAAAGCTTCGAGCACACATCCTATTTGG	148
pT_TAG_583	ACKR3	CMKOR1	P25106	2q37.3	T352-p	4709314	human	41.49		DAsRVsEtEysALEQ		1			KTGLTKLIDASRVSEtEYSALEQSTK	AAAACCGGTCTGACCAAACTGATCGACGCGTCTCGTGTTTCTGAAtagGAATACTCTGCGCTGGAACAGTCTACCAAA	TTATAATCATCCTCCCCGGC	GGTACCAAG	AAGCTT	CGAGCACACATCCTATTTGG	TTATAATCATCCTCCCCGGCGGTACCAAGAAAACCGGTCTGACCAAACTGATCGACGCGTCTCGTGTTTCTGAAtagGAATACTCTGCGCTGGAACAGTCTACCAAAAAGCTTCGAGCACACATCCTATTTGG	133
pT_TAG_584	ACKR4	CCRL1	Q9NPB9	3q22.1	T244-p	34371414	human	39.91	TM; 7tm_1	RPLKVLLtVVIVFIV			1		KMPNIKISRPLKVLLtVVIVFIVTQLPYNIV	AAAATGCCGAACATCAAAATCTCTCGTCCGCTGAAAGTTCTGCTGtagGTTGTTATCGTTTTCATCGTTACCCAGCTGCCGTACAACATCGTT	TTATAATCATCCTCCCCGGC	GGTACCAAG	AAGCTT	CGAGCACACATCCTATTTGG	TTATAATCATCCTCCCCGGCGGTACCAAGAAAATGCCGAACATCAAAATCTCTCGTCCGCTGAAAGTTCTGCTGtagGTTGTTATCGTTTTCATCGTTACCCAGCTGCCGTACAACATCGTTAAGCTTCGAGCACACATCCTATTTGG	148
pT_TAG_585	ACKR4	CCRL1	Q9NPB9	3q22.1	T252-p	34371417	human	39.91	TM; 7tm_1	VVIVFIVtQLPyNIV			1		RPLKVLLTVVIVFIVtQLPYNIVKFCRAIDI	CGTCCGCTGAAAGTTCTGCTGACCGTTGTTATCGTTTTCATCGTTtagCAGCTGCCGTACAACATCGTTAAATTCTGCCGTGCGATCGACATC	TTATAATCATCCTCCCCGGC	GGTACCAAG	AAGCTT	CGAGCACACATCCTATTTGG	TTATAATCATCCTCCCCGGCGGTACCAAGCGTCCGCTGAAAGTTCTGCTGACCGTTGTTATCGTTTTCATCGTTtagCAGCTGCCGTACAACATCGTTAAATTCTGCCGTGCGATCGACATCAAGCTTCGAGCACACATCCTATTTGG	148
pT_TAG_586	ACLY	ACLY	P53396	17q21.2	T1001-p	55373288	human	120.84	Citrate_synt	VRQHFPAtPLLDYAL		1			RVQILKDYVRQHFPAtPLLDYALEVEKITTS	CGTGTTCAGATCCTGAAAGACTACGTTCGTCAGCACTTCCCGGCGtagCCGCTGCTGGACTACGCGCTGGAAGTTGAAAAAATCACCACCTCT	TTATAATCATCCTCCCCGGC	GGTACCAAG	AAGCTT	CGAGCACACATCCTATTTGG	TTATAATCATCCTCCCCGGCGGTACCAAGCGTGTTCAGATCCTGAAAGACTACGTTCGTCAGCACTTCCCGGCGtagCCGCTGCTGGACTACGCGCTGGAAGTTGAAAAAATCACCACCTCTAAGCTTCGAGCACACATCCTATTTGG	148
pT_TAG_587	ACLY	ACLY	P53396	17q21.2	T322-p	41285143	human	120.84	Citrate_bind	QTyDYAKtILsLMTR		1			YSGAPSEQQTYDYAKtILSLMTREKHPDGKI	TACTCTGGTGCGCCGTCTGAACAGCAGACCTACGACTACGCGAAAtagATCCTGTCTCTGATGACCCGTGAAAAACACCCGGACGGTAAAATC	TTATAATCATCCTCCCCGGC	GGTACCAAG	AAGCTT	CGAGCACACATCCTATTTGG	TTATAATCATCCTCCCCGGCGGTACCAAGTACTCTGGTGCGCCGTCTGAACAGCAGACCTACGACTACGCGAAAtagATCCTGTCTCTGATGACCCGTGAAAAACACCCGGACGGTAAAATCAAGCTTCGAGCACACATCCTATTTGG	148
pT_TAG_588	ACLY	ACLY	P53396	17q21.2	T38-p	55373268	human	120.84		YARVTPDtDWARLLQ		1			SAIQNRFKYARVTPDtDWARLLQDHPWLLSQ	TCTGCGATCCAGAACCGTTTCAAATACGCGCGTGTTACCCCGGACtagGACTGGGCGCGTCTGCTGCAGGACCACCCGTGGCTGCTGTCTCAG	TTATAATCATCCTCCCCGGC	GGTACCAAG	AAGCTT	CGAGCACACATCCTATTTGG	TTATAATCATCCTCCCCGGCGGTACCAAGTCTGCGATCCAGAACCGTTTCAAATACGCGCGTGTTACCCCGGACtagGACTGGGCGCGTCTGCTGCAGGACCACCCGTGGCTGCTGTCTCAGAAGCTTCGAGCACACATCCTATTTGG	148
pT_TAG_589	ACLY	ACLY	P53396	17q21.2	T445-p	7445549	human	120.84		LLNAsGststPAPsR		2	1		TAAHTANFLLNASGStSTPAPSRTASFSESR	ACCGCGGCGCACACCGCGAACTTCCTGCTGAACGCGTCTGGTTCTtagTCTACCCCGGCGCCGTCTCGTACCGCGTCTTTCTCTGAATCTCGT	TTATAATCATCCTCCCCGGC	GGTACCAAG	AAGCTT	CGAGCACACATCCTATTTGG	TTATAATCATCCTCCCCGGCGGTACCAAGACCGCGGCGCACACCGCGAACTTCCTGCTGAACGCGTCTGGTTCTtagTCTACCCCGGCGCCGTCTCGTACCGCGTCTTTCTCTGAATCTCGTAAGCTTCGAGCACACATCCTATTTGG	148
pT_TAG_590	ACLY	ACLY	P53396	17q21.2	T447-p	455371	human	120.84		NAsGststPAPsRtA	1	3	54		AHTANFLLNASGSTStPAPSRTASFSESRAD	GCGCACACCGCGAACTTCCTGCTGAACGCGTCTGGTTCTACCTCTtagCCGGCGCCGTCTCGTACCGCGTCTTTCTCTGAATCTCGTGCGGAC	TTATAATCATCCTCCCCGGC	GGTACCAAG	AAGCTT	CGAGCACACATCCTATTTGG	TTATAATCATCCTCCCCGGCGGTACCAAGGCGCACACCGCGAACTTCCTGCTGAACGCGTCTGGTTCTACCTCTtagCCGGCGCCGTCTCGTACCGCGTCTTTCTCTGAATCTCGTGCGGACAAGCTTCGAGCACACATCCTATTTGG	148
pT_TAG_591	ACLY	ACLY	P53396	17q21.2	T453-p	3191848	human	120.84		stPAPsRtAsFsEsR		9	4		LLNASGSTSTPAPSRtASFSESRADEVAPAK	CTGCTGAACGCGTCTGGTTCTACCTCTACCCCGGCGCCGTCTCGTtagGCGTCTTTCTCTGAATCTCGTGCGGACGAAGTTGCGCCGGCGAAA	TTATAATCATCCTCCCCGGC	GGTACCAAG	AAGCTT	CGAGCACACATCCTATTTGG	TTATAATCATCCTCCCCGGCGGTACCAAGCTGCTGAACGCGTCTGGTTCTACCTCTACCCCGGCGCCGTCTCGTtagGCGTCTTTCTCTGAATCTCGTGCGGACGAAGTTGCGCCGGCGAAAAAGCTTCGAGCACACATCCTATTTGG	148
pT_TAG_592	ACLY	ACLY	P53396	17q21.2	T582-p	55373276	human	120.84	CoA_binding	LRSAYDstMETMNyA		1			DVLINFASLRSAYDStMETMNYAQIRTIAII	GACGTTCTGATCAACTTCGCGTCTCTGCGTTCTGCGTACGACTCTtagATGGAAACCATGAACTACGCGCAGATCCGTACCATCGCGATCATC	TTATAATCATCCTCCCCGGC	GGTACCAAG	AAGCTT	CGAGCACACATCCTATTTGG	TTATAATCATCCTCCCCGGCGGTACCAAGGACGTTCTGATCAACTTCGCGTCTCTGCGTTCTGCGTACGACTCTtagATGGAAACCATGAACTACGCGCAGATCCGTACCATCGCGATCATCAAGCTTCGAGCACACATCCTATTTGG	148
pT_TAG_593	ACLY	ACLY	P53396	17q21.2	T593-p	31859510	human	120.84	CoA_binding	MNyAQIRtIAIIAEG		1			AYDSTMETMNYAQIRtIAIIAEGIPEALTRK	GCGTACGACTCTACCATGGAAACCATGAACTACGCGCAGATCCGTtagATCGCGATCATCGCGGAAGGTATCCCGGAAGCGCTGACCCGTAAA	TTATAATCATCCTCCCCGGC	GGTACCAAG	AAGCTT	CGAGCACACATCCTATTTGG	TTATAATCATCCTCCCCGGCGGTACCAAGGCGTACGACTCTACCATGGAAACCATGAACTACGCGCAGATCCGTtagATCGCGATCATCGCGGAAGGTATCCCGGAAGCGCTGACCCGTAAAAAGCTTCGAGCACACATCCTATTTGG	148
pT_TAG_594	ACLY	ACLY	P53396	17q21.2	T606-p	27908626	human	120.84		EGIPEALtRKLIKKA		1			IRTIAIIAEGIPEALtRKLIKKADQKGVTII	ATCCGTACCATCGCGATCATCGCGGAAGGTATCCCGGAAGCGCTGtagCGTAAACTGATCAAAAAAGCGGACCAGAAAGGTGTTACCATCATC	TTATAATCATCCTCCCCGGC	GGTACCAAG	AAGCTT	CGAGCACACATCCTATTTGG	TTATAATCATCCTCCCCGGCGGTACCAAGATCCGTACCATCGCGATCATCGCGGAAGGTATCCCGGAAGCGCTGtagCGTAAACTGATCAAAAAAGCGGACCAGAAAGGTGTTACCATCATCAAGCTTCGAGCACACATCCTATTTGG	148
pT_TAG_595	ACLY	ACLY	P53396	17q21.2	T639-p	7445554	human	120.84		GCFkIGNtGGMLDNI		1			ATVGGIKPGCFKIGNtGGMLDNILASKLYRP	GCGACCGTTGGTGGTATCAAACCGGGTTGCTTCAAAATCGGTAACtagGGTGGTATGCTGGACAACATCCTGGCGTCTAAACTGTACCGTCCG	TTATAATCATCCTCCCCGGC	GGTACCAAG	AAGCTT	CGAGCACACATCCTATTTGG	TTATAATCATCCTCCCCGGCGGTACCAAGGCGACCGTTGGTGGTATCAAACCGGGTTGCTTCAAAATCGGTAACtagGGTGGTATGCTGGACAACATCCTGGCGTCTAAACTGTACCGTCCGAAGCTTCGAGCACACATCCTATTTGG	148
pT_TAG_596	ACLY	ACLY	P53396	17q21.2	T677-p	23078901	human	120.84	Ligase_CoA	LNNIIsRtTDGVyEG			1		RSGGMSNELNNIISRtTDGVYEGVAIGGDRY	CGTTCTGGTGGTATGTCTAACGAACTGAACAACATCATCTCTCGTtagACCGACGGTGTTTACGAAGGTGTTGCGATCGGTGGTGACCGTTAC	TTATAATCATCCTCCCCGGC	GGTACCAAG	AAGCTT	CGAGCACACATCCTATTTGG	TTATAATCATCCTCCCCGGCGGTACCAAGCGTTCTGGTGGTATGTCTAACGAACTGAACAACATCATCTCTCGTtagACCGACGGTGTTTACGAAGGTGTTGCGATCGGTGGTGACCGTTACAAGCTTCGAGCACACATCCTATTTGG	148
pT_TAG_597	ACLY	ACLY	P53396	17q21.2	T707-p	41285147	human	120.84	Ligase_CoA	HVLRYQDtPGVKMIV		1			YPGSTFMDHVLRYQDtPGVKMIVVLGEIGGT	TACCCGGGTTCTACCTTCATGGACCACGTTCTGCGTTACCAGGACtagCCGGGTGTTAAAATGATCGTTGTTCTGGGTGAAATCGGTGGCACC	TTATAATCATCCTCCCCGGC	GGTACCAAG	AAGCTT	CGAGCACACATCCTATTTGG	TTATAATCATCCTCCCCGGCGGTACCAAGTACCCGGGTTCTACCTTCATGGACCACGTTCTGCGTTACCAGGACtagCCGGGTGTTAAAATGATCGTTGTTCTGGGTGAAATCGGTGGCACCAAGCTTCGAGCACACATCCTATTTGG	148
pT_TAG_598	ACLY	ACLY	P53396	17q21.2	T930-p	23078904	human	120.84	Citrate_synt	SLTSGLLtIGDRFGG		1	1		RAGKDLVSSLTSGLLtIGDRFGGALDAAAKM	CGTGCGGGTAAAGACCTGGTTTCTTCTCTGACCTCTGGTCTGCTGtagATCGGTGACCGTTTCGGTGGTGCGCTGGACGCGGCGGCGAAAATG	TTATAATCATCCTCCCCGGC	GGTACCAAG	AAGCTT	CGAGCACACATCCTATTTGG	TTATAATCATCCTCCCCGGCGGTACCAAGCGTGCGGGTAAAGACCTGGTTTCTTCTCTGACCTCTGGTCTGCTGtagATCGGTGACCGTTTCGGTGGTGCGCTGGACGCGGCGGCGAAAATGAAGCTTCGAGCACACATCCTATTTGG	148
pT_TAG_599	ACLY	ACLY	P53396	17q21.2	T94-p	41285151	human	120.84		PRLGQEAtVGkAtGF		1			DGVKSWLKPRLGQEAtVGKATGFLKNFLIEP	GACGGTGTTAAATCTTGGCTGAAACCGCGTCTGGGTCAGGAAGCGtagGTTGGTAAAGCGACCGGTTTCCTGAAAAACTTCCTGATCGAACCG	TTATAATCATCCTCCCCGGC	GGTACCAAG	AAGCTT	CGAGCACACATCCTATTTGG	TTATAATCATCCTCCCCGGCGGTACCAAGGACGGTGTTAAATCTTGGCTGAAACCGCGTCTGGGTCAGGAAGCGtagGTTGGTAAAGCGACCGGTTTCCTGAAAAACTTCCTGATCGAACCGAAGCTTCGAGCACACATCCTATTTGG	148
pT_TAG_600	ACLY	ACLY	P53396	17q21.2	T99-p	41285155	human	120.84		EAtVGkAtGFLKNFL		1			WLKPRLGQEATVGKAtGFLKNFLIEPFVPHS	TGGCTGAAACCGCGTCTGGGTCAGGAAGCGACCGTTGGTAAAGCGtagGGTTTCCTGAAAAACTTCCTGATCGAACCGTTCGTTCCGCACTCT	TTATAATCATCCTCCCCGGC	GGTACCAAG	AAGCTT	CGAGCACACATCCTATTTGG	TTATAATCATCCTCCCCGGCGGTACCAAGTGGCTGAAACCGCGTCTGGGTCAGGAAGCGACCGTTGGTAAAGCGtagGGTTTCCTGAAAAACTTCCTGATCGAACCGTTCGTTCCGCACTCTAAGCTTCGAGCACACATCCTATTTGG	148
pT_TAG_601	ACMSD	ACMSD iso2	Q8TDX5-2	2q21.3	T23-p	56573406	human	31.21	Amidohydro_2	KFVLEKWtKKAKPED		1			CERIAGIQKFVLEKWtKKAKPEDTLNLCQLL	TGCGAACGTATCGCGGGTATCCAGAAATTCGTTCTGGAAAAATGGtagAAAAAAGCGAAACCGGAAGACACCCTGAACCTGTGCCAGCTGCTG	TTATAATCATCCTCCCCGGC	GGTACCAAG	AAGCTT	CGAGCACACATCCTATTTGG	TTATAATCATCCTCCCCGGCGGTACCAAGTGCGAACGTATCGCGGGTATCCAGAAATTCGTTCTGGAAAAATGGtagAAAAAAGCGAAACCGGAAGACACCCTGAACCTGTGCCAGCTGCTGAAGCTTCGAGCACACATCCTATTTGG	148
pT_TAG_602	ACO1	IREB1	P21399	9p21.1	T258-p	23116236	human	98.4	Aconitase	PHPLVTStDIVLTIT			1		IGYRLMGKPHPLVTStDIVLTITKHLRQVGV	ATCGGTTACCGTCTGATGGGTAAACCGCACCCGCTGGTTACCTCTtagGACATCGTTCTGACCATCACCAAACACCTGCGTCAGGTTGGTGTT	TTATAATCATCCTCCCCGGC	GGTACCAAG	AAGCTT	CGAGCACACATCCTATTTGG	TTATAATCATCCTCCCCGGCGGTACCAAGATCGGTTACCGTCTGATGGGTAAACCGCACCCGCTGGTTACCTCTtagGACATCGTTCTGACCATCACCAAACACCTGCGTCAGGTTGGTGTTAAGCTTCGAGCACACATCCTATTTGG	148
pT_TAG_603	ACO1	IREB1	P21399	9p21.1	T318-p	11137681	human	98.4	Aconitase	PVDEVSItYLVQTGR			1		YGATAAFFPVDEVSItYLVQTGRDEEKLKYI	TACGGTGCGACCGCGGCGTTCTTCCCGGTTGACGAAGTTTCTATCtagTATCTGGTTCAGACCGGTCGTGACGAAGAAAAACTGAAATACATC	TTATAATCATCCTCCCCGGC	GGTACCAAG	AAGCTT	CGAGCACACATCCTATTTGG	TTATAATCATCCTCCCCGGCGGTACCAAGTACGGTGCGACCGCGGCGTTCTTCCCGGTTGACGAAGTTTCTATCtagTATCTGGTTCAGACCGGTCGTGACGAAGAAAAACTGAAATACATCAAGCTTCGAGCACACATCCTATTTGG	148
pT_TAG_604	ACO1	IREB1	P21399	9p21.1	T628-p	15420385	human	98.4		EsWNALAtPSDkLFF		2	5		YQKIETVNESWNALAtPSDKLFFWNSKSTYI	TACCAGAAAATCGAAACCGTTAACGAATCTTGGAACGCGCTGGCGtagCCGTCTGACAAACTGTTCTTCTGGAACTCTAAATCTACCTACATC	TTATAATCATCCTCCCCGGC	GGTACCAAG	AAGCTT	CGAGCACACATCCTATTTGG	TTATAATCATCCTCCCCGGCGGTACCAAGTACCAGAAAATCGAAACCGTTAACGAATCTTGGAACGCGCTGGCGtagCCGTCTGACAAACTGTTCTTCTGGAACTCTAAATCTACCTACATCAAGCTTCGAGCACACATCCTATTTGG	148
pT_TAG_605	ACO2	ACO2	Q99798	22q13.2	T310-p	31075456	human	85.43	Aconitase	MKKYLSKtGREDIAN		1			SVFPYNHRMKKYLSKtGREDIANLADEFKDH	TCTGTTTTCCCGTACAACCACCGTATGAAAAAATACCTGTCTAAAtagGGTCGTGAAGACATCGCGAACCTGGCGGACGAATTCAAAGACCAC	TTATAATCATCCTCCCCGGC	GGTACCAAG	AAGCTT	CGAGCACACATCCTATTTGG	TTATAATCATCCTCCCCGGCGGTACCAAGTCTGTTTTCCCGTACAACCACCGTATGAAAAAATACCTGTCTAAAtagGGTCGTGAAGACATCGCGAACCTGGCGGACGAATTCAAAGACCACAAGCTTCGAGCACACATCCTATTTGG	148
pT_TAG_606	ACO2	ACO2	Q99798	22q13.2	T467-p	23078913	human	85.43	Aconitase	IKKGEKNtIVtsYNr			1		IGQWDRKDIKKGEKNtIVTSYNRNFTGRNDA	ATCGGTCAGTGGGACCGTAAAGACATCAAAAAAGGTGAAAAAAACtagATCGTTACCTCTTACAACCGTAACTTCACCGGTCGTAACGACGCG	TTATAATCATCCTCCCCGGC	GGTACCAAG	AAGCTT	CGAGCACACATCCTATTTGG	TTATAATCATCCTCCCCGGCGGTACCAAGATCGGTCAGTGGGACCGTAAAGACATCAAAAAAGGTGAAAAAAACtagATCGTTACCTCTTACAACCGTAACTTCACCGGTCGTAACGACGCGAAGCTTCGAGCACACATCCTATTTGG	148
pT_TAG_607	ACO2	ACO2	Q99798	22q13.2	T470-p	23078916	human	85.43	Aconitase	GEKNtIVtsYNrNFt			1		WDRKDIKKGEKNTIVtSYNRNFTGRNDANPE	TGGGACCGTAAAGACATCAAAAAAGGTGAAAAAAACACCATCGTTtagTCTTACAACCGTAACTTCACCGGTCGTAACGACGCGAACCCGGAA	TTATAATCATCCTCCCCGGC	GGTACCAAG	AAGCTT	CGAGCACACATCCTATTTGG	TTATAATCATCCTCCCCGGCGGTACCAAGTGGGACCGTAAAGACATCAAAAAAGGTGAAAAAAACACCATCGTTtagTCTTACAACCGTAACTTCACCGGTCGTAACGACGCGAACCCGGAAAAGCTTCGAGCACACATCCTATTTGG	148
pT_TAG_608	ACO2	ACO2	Q99798	22q13.2	T477-p	3843590	human	85.43	Aconitase	tsYNrNFtGRNDANP			1		KGEKNTIVTSYNRNFtGRNDANPETHAFVTS	AAAGGTGAAAAAAACACCATCGTTACCTCTTACAACCGTAACTTCtagGGTCGTAACGACGCGAACCCGGAAACCCACGCGTTCGTTACCTCT	TTATAATCATCCTCCCCGGC	GGTACCAAG	AAGCTT	CGAGCACACATCCTATTTGG	TTATAATCATCCTCCCCGGCGGTACCAAGAAAGGTGAAAAAAACACCATCGTTACCTCTTACAACCGTAACTTCtagGGTCGTAACGACGCGAACCCGGAAACCCACGCGTTCGTTACCTCTAAGCTTCGAGCACACATCCTATTTGG	148
pT_TAG_609	ACO2	ACO2	Q99798	22q13.2	T515-p	55378665	human	85.43		NPETDyLtGTDGkkF		1			AIAGTLKFNPETDYLtGTDGKKFRLEAPDAD	GCGATCGCGGGCACCCTGAAATTCAACCCGGAAACCGACTACCTGtagGGCACCGACGGTAAAAAATTCCGTCTGGAAGCGCCGGACGCGGAC	TTATAATCATCCTCCCCGGC	GGTACCAAG	AAGCTT	CGAGCACACATCCTATTTGG	TTATAATCATCCTCCCCGGCGGTACCAAGGCGATCGCGGGCACCCTGAAATTCAACCCGGAAACCGACTACCTGtagGGCACCGACGGTAAAAAATTCCGTCTGGAAGCGCCGGACGCGGACAAGCTTCGAGCACACATCCTATTTGG	148
pT_TAG_610	ACO2	ACO2	Q99798	22q13.2	T543-p	55378671	human	85.43		EFDPGQDtyQHPPkD		1			DADELPKGEFDPGQDtYQHPPKDSSGQHVDV	GACGCGGACGAACTGCCGAAAGGTGAATTCGACCCGGGTCAGGACtagTATCAGCACCCGCCGAAAGACTCTTCTGGTCAGCACGTTGACGTT	TTATAATCATCCTCCCCGGC	GGTACCAAG	AAGCTT	CGAGCACACATCCTATTTGG	TTATAATCATCCTCCCCGGCGGTACCAAGGACGCGGACGAACTGCCGAAAGGTGAATTCGACCCGGGTCAGGACtagTATCAGCACCCGCCGAAAGACTCTTCTGGTCAGCACGTTGACGTTAAGCTTCGAGCACACATCCTATTTGG	148
pT_TAG_611	ACO2	ACO2	Q99798	22q13.2	T646-p	55378677	human	85.43	Aconitase_C	EFGPVPDtARYYKKH		1			SVRNAVTQEFGPVPDtARYYKKHGIRWVVIG	TCTGTTCGTAACGCGGTTACCCAGGAATTCGGTCCGGTTCCGGACtagGCGCGTTACTACAAAAAACACGGTATCCGTTGGGTTGTTATCGGT	TTATAATCATCCTCCCCGGC	GGTACCAAG	AAGCTT	CGAGCACACATCCTATTTGG	TTATAATCATCCTCCCCGGCGGTACCAAGTCTGTTCGTAACGCGGTTACCCAGGAATTCGGTCCGGTTCCGGACtagGCGCGTTACTACAAAAAACACGGTATCCGTTGGGTTGTTATCGGTAAGCTTCGAGCACACATCCTATTTGG	148
pT_TAG_612	ACO2	ACO2	Q99798	22q13.2	T9-p	34368214	human	85.43		APYSLLVtRLQKALG			1		MAPYSLLVtRLQKALGVRQYHVAS	ATGGCGCCGTACTCTCTGCTGGTTtagCGTCTGCAGAAAGCGCTGGGTGTTCGTCAGTACCACGTTGCGTCT	TTATAATCATCCTCCCCGGC	GGTACCAAG	AAGCTT	CGAGCACACATCCTATTTGG	TTATAATCATCCTCCCCGGCGGTACCAAGATGGCGCCGTACTCTCTGCTGGTTtagCGTCTGCAGAAAGCGCTGGGTGTTCGTCAGTACCACGTTGCGTCTAAGCTTCGAGCACACATCCTATTTGG	127
pT_TAG_613	ACOT1	ACOT1	Q86TX2	14q24.3	T100-p	34498839	human	46.28	Bile_Hydr_Trans	LVKRDVRtPLAVELE		1			EPEKPLVRLVKRDVRtPLAVELEVLDGHDPD	GAACCGGAAAAACCGCTGGTTCGTCTGGTTAAACGTGACGTTCGTtagCCGCTGGCGGTTGAACTGGAAGTTCTGGACGGTCACGACCCGGAC	TTATAATCATCCTCCCCGGC	GGTACCAAG	AAGCTT	CGAGCACACATCCTATTTGG	TTATAATCATCCTCCCCGGCGGTACCAAGGAACCGGAAAAACCGCTGGTTCGTCTGGTTAAACGTGACGTTCGTtagCCGCTGGCGGTTGAACTGGAAGTTCTGGACGGTCACGACCCGGACAAGCTTCGAGCACACATCCTATTTGG	148
pT_TAG_614	ACOT1	ACOT1	Q86TX2	14q24.3	T56-p	469711	human	46.28	Bile_Hydr_Trans	HARYRADtLGELDLE		4	2		EKGALFQAHARYRADtLGELDLERAPALGGS	GAAAAAGGTGCGCTGTTCCAGGCGCACGCGCGTTACCGTGCGGACtagCTGGGTGAACTGGACCTGGAACGTGCGCCGGCGCTGGGTGGTTCT	TTATAATCATCCTCCCCGGC	GGTACCAAG	AAGCTT	CGAGCACACATCCTATTTGG	TTATAATCATCCTCCCCGGCGGTACCAAGGAAAAAGGTGCGCTGTTCCAGGCGCACGCGCGTTACCGTGCGGACtagCTGGGTGAACTGGACCTGGAACGTGCGCCGGCGCTGGGTGGTTCTAAGCTTCGAGCACACATCCTATTTGG	148
pT_TAG_615	ACOT11	ACOT11	Q8WXI4	1p32.3	T45-p	23078928	human	68.49		GEGYRNPtEVQMSQL			1		GNDSAMADGEGYRNPtEVQMSQLVLPCHTNQ	GGTAACGACTCTGCGATGGCGGACGGTGAAGGTTACCGTAACCCGtagGAAGTTCAGATGTCTCAGCTGGTTCTGCCGTGCCACACCAACCAG	TTATAATCATCCTCCCCGGC	GGTACCAAG	AAGCTT	CGAGCACACATCCTATTTGG	TTATAATCATCCTCCCCGGCGGTACCAAGGGTAACGACTCTGCGATGGCGGACGGTGAAGGTTACCGTAACCCGtagGAAGTTCAGATGTCTCAGCTGGTTCTGCCGTGCCACACCAACCAGAAGCTTCGAGCACACATCCTATTTGG	148
pT_TAG_616	ACOT12	ACOT12	Q8WYK0	5q14.1	T411-p	23078942	human	62.03	START	YRLLsDFtKRPLWDP			1		VGSPAHLAYRLLSDFtKRPLWDPHFVSCEVI	GTTGGTTCTCCGGCGCACCTGGCGTACCGTCTGCTGTCTGACTTCtagAAACGTCCGCTGTGGGACCCGCACTTCGTTTCTTGCGAAGTTATC	TTATAATCATCCTCCCCGGC	GGTACCAAG	AAGCTT	CGAGCACACATCCTATTTGG	TTATAATCATCCTCCCCGGCGGTACCAAGGTTGGTTCTCCGGCGCACCTGGCGTACCGTCTGCTGTCTGACTTCtagAAACGTCCGCTGTGGGACCCGCACTTCGTTTCTTGCGAAGTTATCAAGCTTCGAGCACACATCCTATTTGG	148
pT_TAG_617	ACOT12	ACOT12	Q8WYK0	5q14.1	T554-p	23078945	human	62.03		PDDGFVstF______			1		CIQFLENPPDDGFVStF	TGCATCCAGTTCCTGGAAAACCCGCCGGACGACGGTTTCGTTTCTtagTTC	TTATAATCATCCTCCCCGGC	GGTACCAAG	AAGCTT	CGAGCACACATCCTATTTGG	TTATAATCATCCTCCCCGGCGGTACCAAGTGCATCCAGTTCCTGGAAAACCCGCCGGACGACGGTTTCGTTTCTtagTTCAAGCTTCGAGCACACATCCTATTTGG	106
pT_TAG_618	ACOT12	ACOT12	Q8WYK0	5q14.1	T83-p	11099608	human	62.03	4HBT	KVTRAFstSMEISIK			1		GQVITIKAKVTRAFStSMEISIKVMVQDMLT	GGTCAGGTTATCACCATCAAAGCGAAAGTTACCCGTGCGTTCTCTtagTCTATGGAAATCTCTATCAAAGTTATGGTTCAGGACATGCTGACC	TTATAATCATCCTCCCCGGC	GGTACCAAG	AAGCTT	CGAGCACACATCCTATTTGG	TTATAATCATCCTCCCCGGCGGTACCAAGGGTCAGGTTATCACCATCAAAGCGAAAGTTACCCGTGCGTTCTCTtagTCTATGGAAATCTCTATCAAAGTTATGGTTCAGGACATGCTGACCAAGCTTCGAGCACACATCCTATTTGG	148
pT_TAG_619	ACOT13	THEM2	Q9NPJ3	6p22.3	T116-p	23152452	human	14.96	4HBT	QGkTLAFtSVDLTNK			1		VITAHVLKQGKTLAFtSVDLTNKATGKLIAQ	GTTATCACCGCGCACGTTCTGAAACAGGGTAAAACCCTGGCGTTCtagTCTGTTGACCTGACCAACAAAGCGACCGGTAAACTGATCGCGCAG	TTATAATCATCCTCCCCGGC	GGTACCAAG	AAGCTT	CGAGCACACATCCTATTTGG	TTATAATCATCCTCCCCGGCGGTACCAAGGTTATCACCGCGCACGTTCTGAAACAGGGTAAAACCCTGGCGTTCtagTCTGTTGACCTGACCAACAAAGCGACCGGTAAACTGATCGCGCAGAAGCTTCGAGCACACATCCTATTTGG	148
pT_TAG_620	ACOT13	THEM2	Q9NPJ3	6p22.3	T2-p	25314028	human	14.96		______MtsMTQsLR			1		MtSMTQSLREVIKAMTK	ATGtagTCTATGACCCAGTCTCTGCGTGAAGTTATCAAAGCGATGACCAAA	TTATAATCATCCTCCCCGGC	GGTACCAAG	AAGCTT	CGAGCACACATCCTATTTGG	TTATAATCATCCTCCCCGGCGGTACCAAGATGtagTCTATGACCCAGTCTCTGCGTGAAGTTATCAAAGCGATGACCAAAAAGCTTCGAGCACACATCCTATTTGG	106
pT_TAG_621	ACOT2	ACOT2	P49753	14q24.3	T118-p	4333492	human	53.22	Bile_Hydr_Trans	HARYRADtLGELDLE		4	2		EKGALFQAHARYRADtLGELDLERAPALGGS	GAAAAAGGTGCGCTGTTCCAGGCGCACGCGCGTTACCGTGCGGACtagCTGGGTGAACTGGACCTGGAACGTGCGCCGGCGCTGGGTGGTTCT	TTATAATCATCCTCCCCGGC	GGTACCAAG	AAGCTT	CGAGCACACATCCTATTTGG	TTATAATCATCCTCCCCGGCGGTACCAAGGAAAAAGGTGCGCTGTTCCAGGCGCACGCGCGTTACCGTGCGGACtagCTGGGTGAACTGGACCTGGAACGTGCGCCGGCGCTGGGTGGTTCTAAGCTTCGAGCACACATCCTATTTGG	148
pT_TAG_622	ACOT2	ACOT2	P49753	14q24.3	T162-p	34498836	human	53.22	Bile_Hydr_Trans	LVKRDVRtPLAVELE		1			EPEKPLVRLVKRDVRtPLAVELEVLDGHDPD	GAACCGGAAAAACCGCTGGTTCGTCTGGTTAAACGTGACGTTCGTtagCCGCTGGCGGTTGAACTGGAAGTTCTGGACGGTCACGACCCGGAC	TTATAATCATCCTCCCCGGC	GGTACCAAG	AAGCTT	CGAGCACACATCCTATTTGG	TTATAATCATCCTCCCCGGCGGTACCAAGGAACCGGAAAAACCGCTGGTTCGTCTGGTTAAACGTGACGTTCGTtagCCGCTGGCGGTTGAACTGGAAGTTCTGGACGGTCACGACCCGGACAAGCTTCGAGCACACATCCTATTTGG	148
pT_TAG_623	ACOT2	ACOT2	P49753	14q24.3	T66-p	23078956	human	53.22		VPARMAAtLILEPAG			1		RQVGQIIRVPARMAAtLILEPAGRCCWDEPV	CGTCAGGTTGGTCAGATCATCCGTGTTCCGGCGCGTATGGCGGCGtagCTGATCCTGGAACCGGCGGGTCGTTGCTGCTGGGACGAACCGGTT	TTATAATCATCCTCCCCGGC	GGTACCAAG	AAGCTT	CGAGCACACATCCTATTTGG	TTATAATCATCCTCCCCGGCGGTACCAAGCGTCAGGTTGGTCAGATCATCCGTGTTCCGGCGCGTATGGCGGCGtagCTGATCCTGGAACCGGCGGGTCGTTGCTGCTGGGACGAACCGGTTAAGCTTCGAGCACACATCCTATTTGG	148
pT_TAG_624	ACOT7	ACOT7	O00154	1p36.31	T159-p	34362271	human	41.8		KKLTNkAtLWyVPLS			1		SENILTGAKKLTNKAtLWYVPLSLKNVDKVL	TCTGAAAACATCCTGACCGGTGCGAAAAAACTGACCAACAAAGCGtagCTGTGGTACGTTCCGCTGTCTCTGAAAAACGTTGACAAAGTTCTG	TTATAATCATCCTCCCCGGC	GGTACCAAG	AAGCTT	CGAGCACACATCCTATTTGG	TTATAATCATCCTCCCCGGCGGTACCAAGTCTGAAAACATCCTGACCGGTGCGAAAAAACTGACCAACAAAGCGtagCTGTGGTACGTTCCGCTGTCTCTGAAAAACGTTGACAAAGTTCTGAAGCTTCGAGCACACATCCTATTTGG	148
pT_TAG_625	ACOT7	ACOT7	O00154	1p36.31	T351-p	55367485	human	41.8		VPQLVPEtEDEKKRF		1			SQEGRSLPVPQLVPEtEDEKKRFEEGKGRYL	TCTCAGGAAGGTCGTTCTCTGCCGGTTCCGCAGCTGGTTCCGGAAtagGAAGACGAAAAAAAACGTTTCGAAGAAGGTAAAGGTCGTTACCTG	TTATAATCATCCTCCCCGGC	GGTACCAAG	AAGCTT	CGAGCACACATCCTATTTGG	TTATAATCATCCTCCCCGGCGGTACCAAGTCTCAGGAAGGTCGTTCTCTGCCGGTTCCGCAGCTGGTTCCGGAAtagGAAGACGAAAAAAAACGTTTCGAAGAAGGTAAAGGTCGTTACCTGAAGCTTCGAGCACACATCCTATTTGG	148
pT_TAG_626	ACOT9	ACOT9	Q9Y305	Xp22.11	T23-p	23078965	human	49.9		LTPGRGLtQGPQNPK			2		LCALGKGQLTPGRGLtQGPQNPKKQGIFHIH	CTGTGCGCGCTGGGTAAAGGTCAGCTGACCCCGGGTCGTGGTCTGtagCAGGGTCCGCAGAACCCGAAAAAACAGGGTATCTTCCACATCCAC	TTATAATCATCCTCCCCGGC	GGTACCAAG	AAGCTT	CGAGCACACATCCTATTTGG	TTATAATCATCCTCCCCGGCGGTACCAAGCTGTGCGCGCTGGGTAAAGGTCAGCTGACCCCGGGTCGTGGTCTGtagCAGGGTCCGCAGAACCCGAAAAAACAGGGTATCTTCCACATCCACAAGCTTCGAGCACACATCCTATTTGG	148
pT_TAG_627	ACOT9	ACOT9	Q9Y305	Xp22.11	T386-p	55380424	human	49.9		SLQEKQHtTTNVFHF		1			VRVHSEVASLQEKQHtTTNVFHFTFMSEKEV	GTTCGTGTTCACTCTGAAGTTGCGTCTCTGCAGGAAAAACAGCACtagACCACCAACGTTTTCCACTTCACCTTCATGTCTGAAAAAGAAGTT	TTATAATCATCCTCCCCGGC	GGTACCAAG	AAGCTT	CGAGCACACATCCTATTTGG	TTATAATCATCCTCCCCGGCGGTACCAAGGTTCGTGTTCACTCTGAAGTTGCGTCTCTGCAGGAAAAACAGCACtagACCACCAACGTTTTCCACTTCACCTTCATGTCTGAAAAAGAAGTTAAGCTTCGAGCACACATCCTATTTGG	148
pT_TAG_628	ACOX1	ACOX1	Q15067	17q25.1	T20-p	17555659	human	74.42	Acyl-CoA_ox_N	SFNPELLtHILDGsP		1			LRRERDSASFNPELLtHILDGSPEKTRRRRE	CTGCGTCGTGAACGTGACTCTGCGTCTTTCAACCCGGAACTGCTGtagCACATCCTGGACGGTTCTCCGGAAAAAACCCGTCGTCGTCGTGAA	TTATAATCATCCTCCCCGGC	GGTACCAAG	AAGCTT	CGAGCACACATCCTATTTGG	TTATAATCATCCTCCCCGGCGGTACCAAGCTGCGTCGTGAACGTGACTCTGCGTCTTTCAACCCGGAACTGCTGtagCACATCCTGGACGGTTCTCCGGAAAAAACCCGTCGTCGTCGTGAAAAGCTTCGAGCACACATCCTATTTGG	148
pT_TAG_629	ACOX2	ACOX2	Q99424	3p14.3	T13-p	29575979	human	76.83		HRVsLGDtWSRQMHP		1			MGSPVHRVSLGDtWSRQMHPDIESERYM	ATGGGTTCTCCGGTTCACCGTGTTTCTCTGGGTGACtagTGGTCTCGTCAGATGCACCCGGACATCGAATCTGAACGTTACATG	TTATAATCATCCTCCCCGGC	GGTACCAAG	AAGCTT	CGAGCACACATCCTATTTGG	TTATAATCATCCTCCCCGGCGGTACCAAGATGGGTTCTCCGGTTCACCGTGTTTCTCTGGGTGACtagTGGTCTCGTCAGATGCACCCGGACATCGAATCTGAACGTTACATGAAGCTTCGAGCACACATCCTATTTGG	139
pT_TAG_630	ACOX3	ACOX3	O15254	4p16.1	T235-p	23078968	human	77.63	Acyl-CoA_dh_M	VQIRDPKtLLPMPGV			1		CHGLHPFIVQIRDPKtLLPMPGVMVGDIGKK	TGCCACGGTCTGCACCCGTTCATCGTTCAGATCCGTGACCCGAAAtagCTGCTGCCGATGCCGGGTGTTATGGTTGGTGACATCGGTAAAAAA	TTATAATCATCCTCCCCGGC	GGTACCAAG	AAGCTT	CGAGCACACATCCTATTTGG	TTATAATCATCCTCCCCGGCGGTACCAAGTGCCACGGTCTGCACCCGTTCATCGTTCAGATCCGTGACCCGAAAtagCTGCTGCCGATGCCGGGTGTTATGGTTGGTGACATCGGTAAAAAAAAGCTTCGAGCACACATCCTATTTGG	148
pT_TAG_631	ACOX3	ACOX3	O15254	4p16.1	T281-p	7444648	human	77.63		LNRMGDVtPEGTyVs		3	4		VRVPRQSLLNRMGDVtPEGTYVSPFKDVRQR	GTTCGTGTTCCGCGTCAGTCTCTGCTGAACCGTATGGGTGACGTTtagCCGGAAGGCACCTACGTTTCTCCGTTCAAAGACGTTCGTCAGCGT	TTATAATCATCCTCCCCGGC	GGTACCAAG	AAGCTT	CGAGCACACATCCTATTTGG	TTATAATCATCCTCCCCGGCGGTACCAAGGTTCGTGTTCCGCGTCAGTCTCTGCTGAACCGTATGGGTGACGTTtagCCGGAAGGCACCTACGTTTCTCCGTTCAAAGACGTTCGTCAGCGTAAGCTTCGAGCACACATCCTATTTGG	148
pT_TAG_632	ACOXL	ACOXL	Q9NUZ1	2q13	T255-p	23078971	human	61.8	Acyl-CoA_dh_1	GAMKLGLtIAIRySH		1	1		LAVAFQAMGAMKLGLtIAIRYSHSRRQFGPK	CTGGCGGTTGCGTTCCAGGCGATGGGTGCGATGAAACTGGGTCTGtagATCGCGATCCGTTACTCTCACTCTCGTCGTCAGTTCGGTCCGAAA	TTATAATCATCCTCCCCGGC	GGTACCAAG	AAGCTT	CGAGCACACATCCTATTTGG	TTATAATCATCCTCCCCGGCGGTACCAAGCTGGCGGTTGCGTTCCAGGCGATGGGTGCGATGAAACTGGGTCTGtagATCGCGATCCGTTACTCTCACTCTCGTCGTCAGTTCGGTCCGAAAAAGCTTCGAGCACACATCCTATTTGG	148
pT_TAG_633	ACP1	ACP1	P24666	2p25.3	T141-p	5748399	human	18.04	LMWPc	GNDsDFEtVyQQCVR			1		LIIEDPYYGNDSDFEtVYQQCVRCCRAFLEK	CTGATCATCGAAGACCCGTACTACGGTAACGACTCTGACTTCGAAtagGTTTACCAGCAGTGCGTTCGTTGCTGCCGTGCGTTCCTGGAAAAA	TTATAATCATCCTCCCCGGC	GGTACCAAG	AAGCTT	CGAGCACACATCCTATTTGG	TTATAATCATCCTCCCCGGCGGTACCAAGCTGATCATCGAAGACCCGTACTACGGTAACGACTCTGACTTCGAAtagGTTTACCAGCAGTGCGTTCGTTGCTGCCGTGCGTTCCTGGAAAAAAAGCTTCGAGCACACATCCTATTTGG	148
pT_TAG_634	ACP1	ACP1	P24666	2p25.3	T79-p	471898	human	18.04	LMWPc	SHVARQItkEDFAtF			8		MKRHGIPMSHVARQItKEDFATFDYILCMDE	ATGAAACGTCACGGTATCCCGATGTCTCACGTTGCGCGTCAGATCtagAAAGAAGACTTCGCGACCTTCGACTACATCCTGTGCATGGACGAA	TTATAATCATCCTCCCCGGC	GGTACCAAG	AAGCTT	CGAGCACACATCCTATTTGG	TTATAATCATCCTCCCCGGCGGTACCAAGATGAAACGTCACGGTATCCCGATGTCTCACGTTGCGCGTCAGATCtagAAAGAAGACTTCGCGACCTTCGACTACATCCTGTGCATGGACGAAAAGCTTCGAGCACACATCCTATTTGG	148
pT_TAG_635	ACP1	ACP1	P24666	2p25.3	T85-p	23078974	human	18.04	LMWPc	ItkEDFAtFDyILCM			1		PMSHVARQITKEDFAtFDYILCMDESNLRDL	CCGATGTCTCACGTTGCGCGTCAGATCACCAAAGAAGACTTCGCGtagTTCGACTACATCCTGTGCATGGACGAATCTAACCTGCGTGACCTG	TTATAATCATCCTCCCCGGC	GGTACCAAG	AAGCTT	CGAGCACACATCCTATTTGG	TTATAATCATCCTCCCCGGCGGTACCAAGCCGATGTCTCACGTTGCGCGTCAGATCACCAAAGAAGACTTCGCGtagTTCGACTACATCCTGTGCATGGACGAATCTAACCTGCGTGACCTGAAGCTTCGAGCACACATCCTATTTGG	148
pT_TAG_636	ACP2	ACP2	P11117	11p11.2|11p12-p11	T50-p	11127170	human	48.34	His_Phos_2	GDRsPVKtYPKDPYQ			2		FVTLLYRHGDRSPVKtYPKDPYQEEEWPQGF	TTCGTTACCCTGCTGTACCGTCACGGTGACCGTTCTCCGGTTAAAtagTATCCGAAAGACCCGTACCAGGAAGAAGAATGGCCGCAGGGTTTC	TTATAATCATCCTCCCCGGC	GGTACCAAG	AAGCTT	CGAGCACACATCCTATTTGG	TTATAATCATCCTCCCCGGCGGTACCAAGTTCGTTACCCTGCTGTACCGTCACGGTGACCGTTCTCCGGTTAAAtagTATCCGAAAGACCCGTACCAGGAAGAAGAATGGCCGCAGGGTTTCAAGCTTCGAGCACACATCCTATTTGG	148
pT_TAG_637	ACPP	ACPP	P15309	3q22.1	T171-p	23078992	human	44.57	His_Phos_2	FQELESEtLKSEEFQ			1		LPFRNCPRFQELESEtLKSEEFQKRLHPYKD	CTGCCGTTCCGTAACTGCCCGCGTTTCCAGGAACTGGAATCTGAAtagCTGAAATCTGAAGAATTCCAGAAACGTCTGCACCCGTACAAAGAC	TTATAATCATCCTCCCCGGC	GGTACCAAG	AAGCTT	CGAGCACACATCCTATTTGG	TTATAATCATCCTCCCCGGCGGTACCAAGCTGCCGTTCCGTAACTGCCCGCGTTTCCAGGAACTGGAATCTGAAtagCTGAAATCTGAAGAATTCCAGAAACGTCTGCACCCGTACAAAGACAAGCTTCGAGCACACATCCTATTTGG	148
pT_TAG_638	ACPP	ACPP	P15309	3q22.1	T231-p	5681112	human	44.57	His_Phos_2	PSWATEDtMtKLREL			1		ESVHNFTLPSWATEDtMTKLRELSELSLLSL	GAATCTGTTCACAACTTCACCCTGCCGTCTTGGGCGACCGAAGACtagATGACCAAACTGCGTGAACTGTCTGAACTGTCTCTGCTGTCTCTG	TTATAATCATCCTCCCCGGC	GGTACCAAG	AAGCTT	CGAGCACACATCCTATTTGG	TTATAATCATCCTCCCCGGCGGTACCAAGGAATCTGTTCACAACTTCACCCTGCCGTCTTGGGCGACCGAAGACtagATGACCAAACTGCGTGAACTGTCTGAACTGTCTCTGCTGTCTCTGAAGCTTCGAGCACACATCCTATTTGG	148
pT_TAG_639	ACPP	ACPP	P15309	3q22.1	T233-p	5681117	human	44.57	His_Phos_2	WATEDtMtKLRELsE			1		VHNFTLPSWATEDTMtKLRELSELSLLSLYG	GTTCACAACTTCACCCTGCCGTCTTGGGCGACCGAAGACACCATGtagAAACTGCGTGAACTGTCTGAACTGTCTCTGCTGTCTCTGTACGGT	TTATAATCATCCTCCCCGGC	GGTACCAAG	AAGCTT	CGAGCACACATCCTATTTGG	TTATAATCATCCTCCCCGGCGGTACCAAGGTTCACAACTTCACCCTGCCGTCTTGGGCGACCGAAGACACCATGtagAAACTGCGTGAACTGTCTGAACTGTCTCTGCTGTCTCTGTACGGTAAGCTTCGAGCACACATCCTATTTGG	148
pT_TAG_640	ACSBG1	ACSBG1	Q96GR2	15q25.1	T300-p	33527180	human	81.29	AMP-binding	MLsQDNItWTARYGS		1			TTGNPKGVMLSQDNItWTARYGSQAGDIRPA	ACCACCGGTAACCCGAAAGGTGTTATGCTGTCTCAGGACAACATCtagTGGACCGCGCGTTACGGTTCTCAGGCGGGTGACATCCGTCCGGCG	TTATAATCATCCTCCCCGGC	GGTACCAAG	AAGCTT	CGAGCACACATCCTATTTGG	TTATAATCATCCTCCCCGGCGGTACCAAGACCACCGGTAACCCGAAAGGTGTTATGCTGTCTCAGGACAACATCtagTGGACCGCGCGTTACGGTTCTCAGGCGGGTGACATCCGTCCGGCGAAGCTTCGAGCACACATCCTATTTGG	148
pT_TAG_641	ACSBG2	ACSBG2	Q5FVE4	19p13.3	T266-p	23079012	human	74.35	AMP-binding	KLTDKHEtVVSYLPL			1		AGAVTKDFKLTDKHEtVVSYLPLSHIAAQMM	GCGGGTGCGGTTACCAAAGACTTCAAACTGACCGACAAACACGAAtagGTTGTTTCTTACCTGCCGCTGTCTCACATCGCGGCGCAGATGATG	TTATAATCATCCTCCCCGGC	GGTACCAAG	AAGCTT	CGAGCACACATCCTATTTGG	TTATAATCATCCTCCCCGGCGGTACCAAGGCGGGTGCGGTTACCAAAGACTTCAAACTGACCGACAAACACGAAtagGTTGTTTCTTACCTGCCGCTGTCTCACATCGCGGCGCAGATGATGAAGCTTCGAGCACACATCCTATTTGG	148
pT_TAG_642	ACSBG2	ACSBG2	Q5FVE4	19p13.3	T66-p	12204591	human	74.35	AMP-binding	ESVNRFGtYPALASK			1		MTIPEFFRESVNRFGtYPALASKNGKKWEIL	ATGACCATCCCGGAATTCTTCCGTGAATCTGTTAACCGTTTCGGTtagTATCCGGCGCTGGCGTCTAAAAACGGTAAAAAATGGGAAATCCTG	TTATAATCATCCTCCCCGGC	GGTACCAAG	AAGCTT	CGAGCACACATCCTATTTGG	TTATAATCATCCTCCCCGGCGGTACCAAGATGACCATCCCGGAATTCTTCCGTGAATCTGTTAACCGTTTCGGTtagTATCCGGCGCTGGCGTCTAAAAACGGTAAAAAATGGGAAATCCTGAAGCTTCGAGCACACATCCTATTTGG	148
pT_TAG_643	ACSF2	ACSF2	Q96CM8	17q21.33	T53-p	50323111	human	68.12		EVDRMVStPIGGLsy		1			GVRFLSSREVDRMVStPIGGLSYVQGCTKKH	GGTGTTCGTTTCCTGTCTTCTCGTGAAGTTGACCGTATGGTTTCTtagCCGATCGGTGGTCTGTCTTACGTTCAGGGTTGCACCAAAAAACAC	TTATAATCATCCTCCCCGGC	GGTACCAAG	AAGCTT	CGAGCACACATCCTATTTGG	TTATAATCATCCTCCCCGGCGGTACCAAGGGTGTTCGTTTCCTGTCTTCTCGTGAAGTTGACCGTATGGTTTCTtagCCGATCGGTGGTCTGTCTTACGTTCAGGGTTGCACCAAAAAACACAAGCTTCGAGCACACATCCTATTTGG	148
pT_TAG_644	ACSF2	ACSF2	Q96CM8	17q21.33	T531-p	36121914	human	68.12	AMP-binding_C	ELEDFFHtHPKVQEV		1			GGENIYPAELEDFFHtHPKVQEVQVVGVKDD	GGTGGTGAAAACATCTACCCGGCGGAACTGGAAGACTTCTTCCACtagCACCCGAAAGTTCAGGAAGTTCAGGTTGTTGGTGTTAAAGACGAC	TTATAATCATCCTCCCCGGC	GGTACCAAG	AAGCTT	CGAGCACACATCCTATTTGG	TTATAATCATCCTCCCCGGCGGTACCAAGGGTGGTGAAAACATCTACCCGGCGGAACTGGAAGACTTCTTCCACtagCACCCGAAAGTTCAGGAAGTTCAGGTTGTTGGTGTTAAAGACGACAAGCTTCGAGCACACATCCTATTTGG	148
pT_TAG_645	ACSF2	ACSF2	Q96CM8	17q21.33	T564-p	55378046	human	68.12	AMP-binding_C	RLKDGEEtTVEEIKA		1			GEEICACIRLKDGEEtTVEEIKAFCKGKISH	GGTGAAGAAATCTGCGCGTGCATCCGTCTGAAAGACGGTGAAGAAtagACCGTTGAAGAAATCAAAGCGTTCTGCAAAGGTAAAATCTCTCAC	TTATAATCATCCTCCCCGGC	GGTACCAAG	AAGCTT	CGAGCACACATCCTATTTGG	TTATAATCATCCTCCCCGGCGGTACCAAGGGTGAAGAAATCTGCGCGTGCATCCGTCTGAAAGACGGTGAAGAAtagACCGTTGAAGAAATCAAAGCGTTCTGCAAAGGTAAAATCTCTCACAAGCTTCGAGCACACATCCTATTTGG	148
pT_TAG_646	ACSF2	ACSF2	Q96CM8	17q21.33	T595-p	25281604	human	68.12	AMP-binding_C	FVTNyPLtIsGKIQK			1		FKIPKYIVFVTNYPLtISGKIQKFKLREQME	TTCAAAATCCCGAAATACATCGTTTTCGTTACCAACTACCCGCTGtagATCTCTGGTAAAATCCAGAAATTCAAACTGCGTGAACAGATGGAA	TTATAATCATCCTCCCCGGC	GGTACCAAG	AAGCTT	CGAGCACACATCCTATTTGG	TTATAATCATCCTCCCCGGCGGTACCAAGTTCAAAATCCCGAAATACATCGTTTTCGTTACCAACTACCCGCTGtagATCTCTGGTAAAATCCAGAAATTCAAACTGCGTGAACAGATGGAAAAGCTTCGAGCACACATCCTATTTGG	148
pT_TAG_647	ACSF2	ACSF2	Q96CM8	17q21.33	T65-p	23079015	human	68.12		LsyVQGCtkKHLNsK			2		MVSTPIGGLSYVQGCtKKHLNSKTVGQCLET	ATGGTTTCTACCCCGATCGGTGGTCTGTCTTACGTTCAGGGTTGCtagAAAAAACACCTGAACTCTAAAACCGTTGGTCAGTGCCTGGAAACC	TTATAATCATCCTCCCCGGC	GGTACCAAG	AAGCTT	CGAGCACACATCCTATTTGG	TTATAATCATCCTCCCCGGCGGTACCAAGATGGTTTCTACCCCGATCGGTGGTCTGTCTTACGTTCAGGGTTGCtagAAAAAACACCTGAACTCTAAAACCGTTGGTCAGTGCCTGGAAACCAAGCTTCGAGCACACATCCTATTTGG	148
pT_TAG_648	ACSF3	ACSF3	Q4G176	16q24.3	T171-p	55376162	human	64.13	AMP-binding	GVPLLPLtPAIYTGA		1			LSPVVRKLGVPLLPLtPAIYTGAVEEPAEVP	CTGTCTCCGGTTGTTCGTAAACTGGGTGTTCCGCTGCTGCCGCTGtagCCGGCGATCTACACCGGTGCGGTTGAAGAACCGGCGGAAGTTCCG	TTATAATCATCCTCCCCGGC	GGTACCAAG	AAGCTT	CGAGCACACATCCTATTTGG	TTATAATCATCCTCCCCGGCGGTACCAAGCTGTCTCCGGTTGTTCGTAAACTGGGTGTTCCGCTGCTGCCGCTGtagCCGGCGATCTACACCGGTGCGGTTGAAGAACCGGCGGAAGTTCCGAAGCTTCGAGCACACATCCTATTTGG	148
pT_TAG_649	ACSF3	ACSF3	Q4G176	16q24.3	T205-p	34361541	human	64.13	AMP-binding	MIIYTSGtTGRPKGV			1		QGWRNKGAMIIYTSGtTGRPKGVLSTHQNIR	CAGGGTTGGCGTAACAAAGGTGCGATGATCATCTACACCTCTGGTtagACCGGTCGTCCGAAAGGTGTTCTGTCTACCCACCAGAACATCCGT	TTATAATCATCCTCCCCGGC	GGTACCAAG	AAGCTT	CGAGCACACATCCTATTTGG	TTATAATCATCCTCCCCGGCGGTACCAAGCAGGGTTGGCGTAACAAAGGTGCGATGATCATCTACACCTCTGGTtagACCGGTCGTCCGAAAGGTGTTCTGTCTACCCACCAGAACATCCGTAAGCTTCGAGCACACATCCTATTTGG	148
pT_TAG_650	ACSL1	ACSL1	P33121	4q35.1	T671-p	29574318	human	77.94		sIDNGLLtPTMKAKR		3			ITLHPELFSIDNGLLtPTMKAKRPELRNYFR	ATCACCCTGCACCCGGAACTGTTCTCTATCGACAACGGTCTGCTGtagCCGACCATGAAAGCGAAACGTCCGGAACTGCGTAACTACTTCCGT	TTATAATCATCCTCCCCGGC	GGTACCAAG	AAGCTT	CGAGCACACATCCTATTTGG	TTATAATCATCCTCCCCGGCGGTACCAAGATCACCCTGCACCCGGAACTGTTCTCTATCGACAACGGTCTGCTGtagCCGACCATGAAAGCGAAACGTCCGGAACTGCGTAACTACTTCCGTAAGCTTCGAGCACACATCCTATTTGG	148
pT_TAG_651	ACSL1	ACSL1	P33121	4q35.1	T695-p	34505261	human	77.94		QIDDLyStIKV____		1			ELRNYFRSQIDDLYStIKV	GAACTGCGTAACTACTTCCGTTCTCAGATCGACGACCTGTACTCTtagATCAAAGTT	TTATAATCATCCTCCCCGGC	GGTACCAAG	AAGCTT	CGAGCACACATCCTATTTGG	TTATAATCATCCTCCCCGGCGGTACCAAGGAACTGCGTAACTACTTCCGTTCTCAGATCGACGACCTGTACTCTtagATCAAAGTTAAGCTTCGAGCACACATCCTATTTGG	112
pT_TAG_652	ACSL3	ACSL3	O95573	2q36.1	T107-p	18006350	human	80.42		KNKRLLGtREVLNEE		1			FTYAKNKFKNKRLLGtREVLNEEDEVQPNGK	TTCACCTACGCGAAAAACAAATTCAAAAACAAACGTCTGCTGGGTtagCGTGAAGTTCTGAACGAAGAAGACGAAGTTCAGCCGAACGGTAAA	TTATAATCATCCTCCCCGGC	GGTACCAAG	AAGCTT	CGAGCACACATCCTATTTGG	TTATAATCATCCTCCCCGGCGGTACCAAGTTCACCTACGCGAAAAACAAATTCAAAAACAAACGTCTGCTGGGTtagCGTGAAGTTCTGAACGAAGAAGACGAAGTTCAGCCGAACGGTAAAAAGCTTCGAGCACACATCCTATTTGG	148
pT_TAG_653	ACSL3	ACSL3	O95573	2q36.1	T688-p	478020	human	80.42		RLsPEPWtPEtGLVt		10	23		KFEIPVKIRLSPEPWtPETGLVTDAFKLKRK	AAATTCGAAATCCCGGTTAAAATCCGTCTGTCTCCGGAACCGTGGtagCCGGAAACCGGTCTGGTTACCGACGCGTTCAAACTGAAACGTAAA	TTATAATCATCCTCCCCGGC	GGTACCAAG	AAGCTT	CGAGCACACATCCTATTTGG	TTATAATCATCCTCCCCGGCGGTACCAAGAAATTCGAAATCCCGGTTAAAATCCGTCTGTCTCCGGAACCGTGGtagCCGGAAACCGGTCTGGTTACCGACGCGTTCAAACTGAAACGTAAAAAGCTTCGAGCACACATCCTATTTGG	148
pT_TAG_654	ACSL3	ACSL3	O95573	2q36.1	T691-p	23079024	human	80.42		PEPWtPEtGLVtDAF			1		IPVKIRLSPEPWTPEtGLVTDAFKLKRKELK	ATCCCGGTTAAAATCCGTCTGTCTCCGGAACCGTGGACCCCGGAAtagGGTCTGGTTACCGACGCGTTCAAACTGAAACGTAAAGAACTGAAA	TTATAATCATCCTCCCCGGC	GGTACCAAG	AAGCTT	CGAGCACACATCCTATTTGG	TTATAATCATCCTCCCCGGCGGTACCAAGATCCCGGTTAAAATCCGTCTGTCTCCGGAACCGTGGACCCCGGAAtagGGTCTGGTTACCGACGCGTTCAAACTGAAACGTAAAGAACTGAAAAAGCTTCGAGCACACATCCTATTTGG	148
pT_TAG_655	ACSL3	ACSL3	O95573	2q36.1	T695-p	55369181	human	80.42		tPEtGLVtDAFkLKR		1			IRLSPEPWTPETGLVtDAFKLKRKELKTHYQ	ATCCGTCTGTCTCCGGAACCGTGGACCCCGGAAACCGGTCTGGTTtagGACGCGTTCAAACTGAAACGTAAAGAACTGAAAACCCACTACCAG	TTATAATCATCCTCCCCGGC	GGTACCAAG	AAGCTT	CGAGCACACATCCTATTTGG	TTATAATCATCCTCCCCGGCGGTACCAAGATCCGTCTGTCTCCGGAACCGTGGACCCCGGAAACCGGTCTGGTTtagGACGCGTTCAAACTGAAACGTAAAGAACTGAAAACCCACTACCAGAAGCTTCGAGCACACATCCTATTTGG	148
pT_TAG_656	ACSL4	ACSL4	O60488	Xq23	T143-p	23079036	human	79.19	AMP-binding	NNFGsGLtALGLkPk			1		YLEVNRRVNNFGSGLtALGLKPKNTIAIFCE	TACCTGGAAGTTAACCGTCGTGTTAACAACTTCGGTTCTGGTCTGtagGCGCTGGGTCTGAAACCGAAAAACACCATCGCGATCTTCTGCGAA	TTATAATCATCCTCCCCGGC	GGTACCAAG	AAGCTT	CGAGCACACATCCTATTTGG	TTATAATCATCCTCCCCGGCGGTACCAAGTACCTGGAAGTTAACCGTCGTGTTAACAACTTCGGTTCTGGTCTGtagGCGCTGGGTCTGAAACCGAAAAACACCATCGCGATCTTCTGCGAAAAGCTTCGAGCACACATCCTATTTGG	148
pT_TAG_657	ACSL4	ACSL4	O60488	Xq23	T34-p	23079039	human	79.19		FIPWyFLtNAKKKNA			1		ITIYSALIFIPWYFLtNAKKKNAMAKRIKAK	ATCACCATCTACTCTGCGCTGATCTTCATCCCGTGGTACTTCCTGtagAACGCGAAAAAAAAAAACGCGATGGCGAAACGTATCAAAGCGAAA	TTATAATCATCCTCCCCGGC	GGTACCAAG	AAGCTT	CGAGCACACATCCTATTTGG	TTATAATCATCCTCCCCGGCGGTACCAAGATCACCATCTACTCTGCGCTGATCTTCATCCCGTGGTACTTCCTGtagAACGCGAAAAAAAAAAACGCGATGGCGAAACGTATCAAAGCGAAAAAGCTTCGAGCACACATCCTATTTGG	148
pT_TAG_658	ACSL4	ACSL4	O60488	Xq23	T485-p	25281615	human	79.19	AMP-binding	TEVTDyTtGRVGAPL			1		ESCGAGTVTEVTDYTtGRVGAPLICCEIKLK	GAATCTTGCGGTGCGGGCACCGTTACCGAAGTTACCGACTACACCtagGGTCGTGTTGGTGCGCCGCTGATCTGCTGCGAAATCAAACTGAAA	TTATAATCATCCTCCCCGGC	GGTACCAAG	AAGCTT	CGAGCACACATCCTATTTGG	TTATAATCATCCTCCCCGGCGGTACCAAGGAATCTTGCGGTGCGGGCACCGTTACCGAAGTTACCGACTACACCtagGGTCGTGTTGGTGCGCCGCTGATCTGCTGCGAAATCAAACTGAAAAAGCTTCGAGCACACATCCTATTTGG	148
pT_TAG_659	ACSL4	ACSL4	O60488	Xq23	T508-p	484978	human	79.19	AMP-binding	DWQEGGYtINDkPNP		1			ICCEIKLKDWQEGGYtINDKPNPRGEIVIGG	ATCTGCTGCGAAATCAAACTGAAAGACTGGCAGGAAGGTGGTTACtagATCAACGACAAACCGAACCCGCGTGGTGAAATCGTTATCGGTGGT	TTATAATCATCCTCCCCGGC	GGTACCAAG	AAGCTT	CGAGCACACATCCTATTTGG	TTATAATCATCCTCCCCGGCGGTACCAAGATCTGCTGCGAAATCAAACTGAAAGACTGGCAGGAAGGTGGTTACtagATCAACGACAAACCGAACCCGCGTGGTGAAATCGTTATCGGTGGTAAGCTTCGAGCACACATCCTATTTGG	148
pT_TAG_660	ACSL4	ACSL4	O60488	Xq23	T63-p	23079042	human	79.19		GsPYRSVtHFDSLAV			2		AKPTSDKPGSPYRSVtHFDSLAVIDIPGADT	GCGAAACCGACCTCTGACAAACCGGGTTCTCCGTACCGTTCTGTTtagCACTTCGACTCTCTGGCGGTTATCGACATCCCGGGTGCGGACACC	TTATAATCATCCTCCCCGGC	GGTACCAAG	AAGCTT	CGAGCACACATCCTATTTGG	TTATAATCATCCTCCCCGGCGGTACCAAGGCGAAACCGACCTCTGACAAACCGGGTTCTCCGTACCGTTCTGTTtagCACTTCGACTCTCTGGCGGTTATCGACATCCCGGGTGCGGACACCAAGCTTCGAGCACACATCCTATTTGG	148
pT_TAG_661	ACSL4	ACSL4	O60488	Xq23	T679-p	478021	human	79.19		RLsPEPWtPEtGLVt		12	23		RFEIPIKVRLSPEPWtPETGLVTDAFKLKRK	CGTTTCGAAATCCCGATCAAAGTTCGTCTGTCTCCGGAACCGTGGtagCCGGAAACCGGTCTGGTTACCGACGCGTTCAAACTGAAACGTAAA	TTATAATCATCCTCCCCGGC	GGTACCAAG	AAGCTT	CGAGCACACATCCTATTTGG	TTATAATCATCCTCCCCGGCGGTACCAAGCGTTTCGAAATCCCGATCAAAGTTCGTCTGTCTCCGGAACCGTGGtagCCGGAAACCGGTCTGGTTACCGACGCGTTCAAACTGAAACGTAAAAAGCTTCGAGCACACATCCTATTTGG	148
pT_TAG_662	ACSL4	ACSL4	O60488	Xq23	T682-p	23079045	human	79.19		PEPWtPEtGLVtDAF			1		IPIKVRLSPEPWTPEtGLVTDAFKLKRKELR	ATCCCGATCAAAGTTCGTCTGTCTCCGGAACCGTGGACCCCGGAAtagGGTCTGGTTACCGACGCGTTCAAACTGAAACGTAAAGAACTGCGT	TTATAATCATCCTCCCCGGC	GGTACCAAG	AAGCTT	CGAGCACACATCCTATTTGG	TTATAATCATCCTCCCCGGCGGTACCAAGATCCCGATCAAAGTTCGTCTGTCTCCGGAACCGTGGACCCCGGAAtagGGTCTGGTTACCGACGCGTTCAAACTGAAACGTAAAGAACTGCGTAAGCTTCGAGCACACATCCTATTTGG	148
pT_TAG_663	ACSL4	ACSL4	O60488	Xq23	T686-p	55368477	human	79.19		tPEtGLVtDAFkLKR		1			VRLSPEPWTPETGLVtDAFKLKRKELRNHYL	GTTCGTCTGTCTCCGGAACCGTGGACCCCGGAAACCGGTCTGGTTtagGACGCGTTCAAACTGAAACGTAAAGAACTGCGTAACCACTACCTG	TTATAATCATCCTCCCCGGC	GGTACCAAG	AAGCTT	CGAGCACACATCCTATTTGG	TTATAATCATCCTCCCCGGCGGTACCAAGGTTCGTCTGTCTCCGGAACCGTGGACCCCGGAAACCGGTCTGGTTtagGACGCGTTCAAACTGAAACGTAAAGAACTGCGTAACCACTACCTGAAGCTTCGAGCACACATCCTATTTGG	148
pT_TAG_664	ACSL5	ACSL5	Q9ULC5	10q25.2	T511-p	34505628	human	75.99	AMP-binding	YLkDPEKtQEALDSD		1			KGTNVFKGYLKDPEKtQEALDSDGWLHTGDI	AAAGGCACCAACGTTTTCAAAGGTTACCTGAAAGACCCGGAAAAAtagCAGGAAGCGCTGGACTCTGACGGTTGGCTGCACACCGGTGACATC	TTATAATCATCCTCCCCGGC	GGTACCAAG	AAGCTT	CGAGCACACATCCTATTTGG	TTATAATCATCCTCCCCGGCGGTACCAAGAAAGGCACCAACGTTTTCAAAGGTTACCTGAAAGACCCGGAAAAAtagCAGGAAGCGCTGGACTCTGACGGTTGGCTGCACACCGGTGACATCAAGCTTCGAGCACACATCCTATTTGG	148
pT_TAG_665	ACSL5	ACSL5	Q9ULC5	10q25.2	T634-p	18639072	human	75.99		GKESGLKtFEQVKAI		1			ILEDLQKIGKESGLKtFEQVKAIFLHPEPFS	ATCCTGGAAGACCTGCAGAAAATCGGTAAAGAATCTGGTCTGAAAtagTTCGAACAGGTTAAAGCGATCTTCCTGCACCCGGAACCGTTCTCT	TTATAATCATCCTCCCCGGC	GGTACCAAG	AAGCTT	CGAGCACACATCCTATTTGG	TTATAATCATCCTCCCCGGCGGTACCAAGATCCTGGAAGACCTGCAGAAAATCGGTAAAGAATCTGGTCTGAAAtagTTCGAACAGGTTAAAGCGATCTTCCTGCACCCGGAACCGTTCTCTAAGCTTCGAGCACACATCCTATTTGG	148
pT_TAG_666	ACSL5	ACSL5	Q9ULC5	10q25.2	T656-p	15417506	human	75.99		SIENGLLtPTLKAKR		1	3		IFLHPEPFSIENGLLtPTLKAKRGELSKYFR	ATCTTCCTGCACCCGGAACCGTTCTCTATCGAAAACGGTCTGCTGtagCCGACCCTGAAAGCGAAACGTGGTGAACTGTCTAAATACTTCCGT	TTATAATCATCCTCCCCGGC	GGTACCAAG	AAGCTT	CGAGCACACATCCTATTTGG	TTATAATCATCCTCCCCGGCGGTACCAAGATCTTCCTGCACCCGGAACCGTTCTCTATCGAAAACGGTCTGCTGtagCCGACCCTGAAAGCGAAACGTGGTGAACTGTCTAAATACTTCCGTAAGCTTCGAGCACACATCCTATTTGG	148
pT_TAG_667	ACSL6	ACSL6	Q9UKU0	5q31.1	T192-p	11127231	human	77.75	AMP-binding	AIRYIINtADIstVI			1		LYDTLGPGAIRYIINtADISTVIVDKPQKAV	CTGTACGACACCCTGGGTCCGGGTGCGATCCGTTACATCATCAACtagGCGGACATCTCTACCGTTATCGTTGACAAACCGCAGAAAGCGGTT	TTATAATCATCCTCCCCGGC	GGTACCAAG	AAGCTT	CGAGCACACATCCTATTTGG	TTATAATCATCCTCCCCGGCGGTACCAAGCTGTACGACACCCTGGGTCCGGGTGCGATCCGTTACATCATCAACtagGCGGACATCTCTACCGTTATCGTTGACAAACCGCAGAAAGCGGTTAAGCTTCGAGCACACATCCTATTTGG	148
pT_TAG_668	ACSL6	ACSL6	Q9UKU0	5q31.1	T197-p	11127241	human	77.75	AMP-binding	INtADIstVIVDKPQ			1		GPGAIRYIINTADIStVIVDKPQKAVLLLEH	GGTCCGGGTGCGATCCGTTACATCATCAACACCGCGGACATCTCTtagGTTATCGTTGACAAACCGCAGAAAGCGGTTCTGCTGCTGGAACAC	TTATAATCATCCTCCCCGGC	GGTACCAAG	AAGCTT	CGAGCACACATCCTATTTGG	TTATAATCATCCTCCCCGGCGGTACCAAGGGTCCGGGTGCGATCCGTTACATCATCAACACCGCGGACATCTCTtagGTTATCGTTGACAAACCGCAGAAAGCGGTTCTGCTGCTGGAACACAAGCTTCGAGCACACATCCTATTTGG	148
pT_TAG_669	ACSL6	ACSL6 iso2	Q9UKU0-2	5q31.1	T311-p	23079060	human	74.17	AMP-binding	TESQWAPtCADVHIS			1		DFSGFLKVTESQWAPtCADVHISYLPLAHMF	GACTTCTCTGGTTTCCTGAAAGTTACCGAATCTCAGTGGGCGCCGtagTGCGCGGACGTTCACATCTCTTACCTGCCGCTGGCGCACATGTTC	TTATAATCATCCTCCCCGGC	GGTACCAAG	AAGCTT	CGAGCACACATCCTATTTGG	TTATAATCATCCTCCCCGGCGGTACCAAGGACTTCTCTGGTTTCCTGAAAGTTACCGAATCTCAGTGGGCGCCGtagTGCGCGGACGTTCACATCTCTTACCTGCCGCTGGCGCACATGTTCAAGCTTCGAGCACACATCCTATTTGG	148
pT_TAG_670	ACSL6	ACSL6	Q9UKU0	5q31.1	T549-p	23079057	human	77.75	AMP-binding	GKWLPAGtLkIIDRK			1		GWLHTGDIGKWLPAGtLKIIDRKKHIFKLAQ	GGTTGGCTGCACACCGGTGACATCGGTAAATGGCTGCCGGCGGGTtagCTGAAAATCATCGACCGTAAAAAACACATCTTCAAACTGGCGCAG	TTATAATCATCCTCCCCGGC	GGTACCAAG	AAGCTT	CGAGCACACATCCTATTTGG	TTATAATCATCCTCCCCGGCGGTACCAAGGGTTGGCTGCACACCGGTGACATCGGTAAATGGCTGCCGGCGGGTtagCTGAAAATCATCGACCGTAAAAAACACATCTTCAAACTGGCGCAGAAGCTTCGAGCACACATCCTATTTGG	148
pT_TAG_671	ACSM1	ACSM1	Q08AH1	16p12.3	T184-p	23079065	human	65.27	AMP-binding	SQCPSLKtKLLVsDH			1		ASEVDSIASQCPSLKtKLLVSDHSREGWLDF	GCGTCTGAAGTTGACTCTATCGCGTCTCAGTGCCCGTCTCTGAAAtagAAACTGCTGGTTTCTGACCACTCTCGTGAAGGTTGGCTGGACTTC	TTATAATCATCCTCCCCGGC	GGTACCAAG	AAGCTT	CGAGCACACATCCTATTTGG	TTATAATCATCCTCCCCGGCGGTACCAAGGCGTCTGAAGTTGACTCTATCGCGTCTCAGTGCCCGTCTCTGAAAtagAAACTGCTGGTTTCTGACCACTCTCGTGAAGGTTGGCTGGACTTCAAGCTTCGAGCACACATCCTATTTGG	148
pT_TAG_672	ACSM1	ACSM1	Q08AH1	16p12.3	T211-p	23079068	human	65.27	AMP-binding	KSASPEHtCVKSKTL			1		WLDFRSLVKSASPEHtCVKSKTLDPMVIFFT	TGGCTGGACTTCCGTTCTCTGGTTAAATCTGCGTCTCCGGAACACtagTGCGTTAAATCTAAAACCCTGGACCCGATGGTTATCTTCTTCACC	TTATAATCATCCTCCCCGGC	GGTACCAAG	AAGCTT	CGAGCACACATCCTATTTGG	TTATAATCATCCTCCCCGGCGGTACCAAGTGGCTGGACTTCCGTTCTCTGGTTAAATCTGCGTCTCCGGAACACtagTGCGTTAAATCTAAAACCCTGGACCCGATGGTTATCTTCTTCACCAAGCTTCGAGCACACATCCTATTTGG	148
pT_TAG_673	ACSM1	ACSM1	Q08AH1	16p12.3	T439-p	36275217	human	65.27	AMP-binding	YEGDPEKtAKVECGD		1			RPVSLFMCYEGDPEKtAKVECGDFYNTGDRG	CGTCCGGTTTCTCTGTTCATGTGCTACGAAGGTGACCCGGAAAAAtagGCGAAAGTTGAATGCGGTGACTTCTACAACACCGGTGACCGTGGT	TTATAATCATCCTCCCCGGC	GGTACCAAG	AAGCTT	CGAGCACACATCCTATTTGG	TTATAATCATCCTCCCCGGCGGTACCAAGCGTCCGGTTTCTCTGTTCATGTGCTACGAAGGTGACCCGGAAAAAtagGCGAAAGTTGAATGCGGTGACTTCTACAACACCGGTGACCGTGGTAAGCTTCGAGCACACATCCTATTTGG	148
pT_TAG_674	ACSM1	ACSM1	Q08AH1	16p12.3	T530-p	25281618	human	65.27	AMP-binding_C	SHDKDQLtKELQQHV			1		IVLTPQFLSHDKDQLtKELQQHVKSVTAPYK	ATCGTTCTGACCCCGCAGTTCCTGTCTCACGACAAAGACCAGCTGtagAAAGAACTGCAGCAGCACGTTAAATCTGTTACCGCGCCGTACAAA	TTATAATCATCCTCCCCGGC	GGTACCAAG	AAGCTT	CGAGCACACATCCTATTTGG	TTATAATCATCCTCCCCGGCGGTACCAAGATCGTTCTGACCCCGCAGTTCCTGTCTCACGACAAAGACCAGCTGtagAAAGAACTGCAGCAGCACGTTAAATCTGTTACCGCGCCGTACAAAAAGCTTCGAGCACACATCCTATTTGG	148
pT_TAG_675	ACSM1	ACSM1	Q08AH1	16p12.3	T541-p	25281624	human	65.27	AMP-binding_C	QQHVKSVtAPyKyPR			1		KDQLTKELQQHVKSVtAPYKYPRKVEFVSEL	AAAGACCAGCTGACCAAAGAACTGCAGCAGCACGTTAAATCTGTTtagGCGCCGTACAAATACCCGCGTAAAGTTGAATTCGTTTCTGAACTG	TTATAATCATCCTCCCCGGC	GGTACCAAG	AAGCTT	CGAGCACACATCCTATTTGG	TTATAATCATCCTCCCCGGCGGTACCAAGAAAGACCAGCTGACCAAAGAACTGCAGCAGCACGTTAAATCTGTTtagGCGCCGTACAAATACCCGCGTAAAGTTGAATTCGTTTCTGAACTGAAGCTTCGAGCACACATCCTATTTGG	148
pT_TAG_676	ACSM1	ACSM1	Q08AH1	16p12.3	T95-p	23079071	human	65.27	AMP-binding	FREMGDLtRRVANVF			1		QGDEVKWSFREMGDLtRRVANVFTQTCGLQQ	CAGGGTGACGAAGTTAAATGGTCTTTCCGTGAAATGGGTGACCTGtagCGTCGTGTTGCGAACGTTTTCACCCAGACCTGCGGTCTGCAGCAG	TTATAATCATCCTCCCCGGC	GGTACCAAG	AAGCTT	CGAGCACACATCCTATTTGG	TTATAATCATCCTCCCCGGCGGTACCAAGCAGGGTGACGAAGTTAAATGGTCTTTCCGTGAAATGGGTGACCTGtagCGTCGTGTTGCGAACGTTTTCACCCAGACCTGCGGTCTGCAGCAGAAGCTTCGAGCACACATCCTATTTGG	148
pT_TAG_677	ACSM2B	ACSM2B	Q68CK6	16p12.3	T278-p	23079082	human	64.27	AMP-binding	GSLLEsWtLGACTFV			1		TGWILNILGSLLESWtLGACTFVHLLPKFDP	ACCGGTTGGATCCTGAACATCCTGGGTTCTCTGCTGGAATCTTGGtagCTGGGTGCGTGCACCTTCGTTCACCTGCTGCCGAAATTCGACCCG	TTATAATCATCCTCCCCGGC	GGTACCAAG	AAGCTT	CGAGCACACATCCTATTTGG	TTATAATCATCCTCCCCGGCGGTACCAAGACCGGTTGGATCCTGAACATCCTGGGTTCTCTGCTGGAATCTTGGtagCTGGGTGCGTGCACCTTCGTTCACCTGCTGCCGAAATTCGACCCGAAGCTTCGAGCACACATCCTATTTGG	148
pT_TAG_678	ACSM3	ACSM3	Q53FZ2	16p12.3	T155-p	50772528	human	66.15	AMP-binding	IPGTTQLtQkDILYR		1			CLRTGTVLIPGTTQLtQKDILYRLQSSKANC	TGCCTGCGTACCGGCACCGTTCTGATCCCGGGCACCACCCAGCTGtagCAGAAAGACATCCTGTACCGTCTGCAGTCTTCTAAAGCGAACTGC	TTATAATCATCCTCCCCGGC	GGTACCAAG	AAGCTT	CGAGCACACATCCTATTTGG	TTATAATCATCCTCCCCGGCGGTACCAAGTGCCTGCGTACCGGCACCGTTCTGATCCCGGGCACCACCCAGCTGtagCAGAAAGACATCCTGTACCGTCTGCAGTCTTCTAAAGCGAACTGCAAGCTTCGAGCACACATCCTATTTGG	148
pT_TAG_679	ACSM3	ACSM3	Q53FZ2	16p12.3	T224-p	50831361	human	66.15	AMP-binding	DSHTCVKtKHNEIMA		1			KELMKHASDSHTCVKtKHNEIMAIFFTSGTS	AAAGAACTGATGAAACACGCGTCTGACTCTCACACCTGCGTTAAAtagAAACACAACGAAATCATGGCGATCTTCTTCACCTCTGGCACCTCT	TTATAATCATCCTCCCCGGC	GGTACCAAG	AAGCTT	CGAGCACACATCCTATTTGG	TTATAATCATCCTCCCCGGCGGTACCAAGAAAGAACTGATGAAACACGCGTCTGACTCTCACACCTGCGTTAAAtagAAACACAACGAAATCATGGCGATCTTCTTCACCTCTGGCACCTCTAAGCTTCGAGCACACATCCTATTTGG	148
pT_TAG_680	ACSM3	ACSM3	Q53FZ2	16p12.3	T235-p	23079084	human	66.15	AMP-binding	EIMAIFFtSGTSGYP			1		TCVKTKHNEIMAIFFtSGTSGYPKMTAHTHS	ACCTGCGTTAAAACCAAACACAACGAAATCATGGCGATCTTCTTCtagTCTGGCACCTCTGGTTACCCGAAAATGACCGCGCACACCCACTCT	TTATAATCATCCTCCCCGGC	GGTACCAAG	AAGCTT	CGAGCACACATCCTATTTGG	TTATAATCATCCTCCCCGGCGGTACCAAGACCTGCGTTAAAACCAAACACAACGAAATCATGGCGATCTTCTTCtagTCTGGCACCTCTGGTTACCCGAAAATGACCGCGCACACCCACTCTAAGCTTCGAGCACACATCCTATTTGG	148
pT_TAG_681	ACSM3	ACSM3 iso2	Q53FZ2-2	16p12.3	T424-p	25281630	human	49.49		MFNNPICtLPtyRLP			1		VCTSPSRRMFNNPICtLPTYRLPPYKLSLL	GTTTGCACCTCTCCGTCTCGTCGTATGTTCAACAACCCGATCTGCtagCTGCCGACCTACCGTCTGCCGCCGTACAAACTGTCTCTGCTG	TTATAATCATCCTCCCCGGC	GGTACCAAG	AAGCTT	CGAGCACACATCCTATTTGG	TTATAATCATCCTCCCCGGCGGTACCAAGGTTTGCACCTCTCCGTCTCGTCGTATGTTCAACAACCCGATCTGCtagCTGCCGACCTACCGTCTGCCGCCGTACAAACTGTCTCTGCTGAAGCTTCGAGCACACATCCTATTTGG	145
pT_TAG_682	ACSM3	ACSM3 iso2	Q53FZ2-2	16p12.3	T427-p	25281632	human	49.49		NPICtLPtyRLPPYK			1		SPSRRMFNNPICTLPtYRLPPYKLSLL	TCTCCGTCTCGTCGTATGTTCAACAACCCGATCTGCACCCTGCCGtagTATCGTCTGCCGCCGTACAAACTGTCTCTGCTG	TTATAATCATCCTCCCCGGC	GGTACCAAG	AAGCTT	CGAGCACACATCCTATTTGG	TTATAATCATCCTCCCCGGCGGTACCAAGTCTCCGTCTCGTCGTATGTTCAACAACCCGATCTGCACCCTGCCGtagTATCGTCTGCCGCCGTACAAACTGTCTCTGCTGAAGCTTCGAGCACACATCCTATTTGG	136
pT_TAG_683	ACSM4	ACSM4	P0C7M7	12p13.31	T316-p	23079090	human	65.7	AMP-binding	LTTYPITtLCSPPTV			1		DTDTFLDTLTTYPITtLCSPPTVYRMLVQKD	GACACCGACACCTTCCTGGACACCCTGACCACCTACCCGATCACCtagCTGTGCTCTCCGCCGACCGTTTACCGTATGCTGGTTCAGAAAGAC	TTATAATCATCCTCCCCGGC	GGTACCAAG	AAGCTT	CGAGCACACATCCTATTTGG	TTATAATCATCCTCCCCGGCGGTACCAAGGACACCGACACCTTCCTGGACACCCTGACCACCTACCCGATCACCtagCTGTGCTCTCCGCCGACCGTTTACCGTATGCTGGTTCAGAAAGACAAGCTTCGAGCACACATCCTATTTGG	148
pT_TAG_684	ACSM4	ACSM4	P0C7M7	12p13.31	T533-p	23079093	human	65.7	AMP-binding_C	SYNPEKLtLELQDHV			1		VVLAAPFKSYNPEKLtLELQDHVKKSTAPYK	GTTGTTCTGGCGGCGCCGTTCAAATCTTACAACCCGGAAAAACTGtagCTGGAACTGCAGGACCACGTTAAAAAATCTACCGCGCCGTACAAA	TTATAATCATCCTCCCCGGC	GGTACCAAG	AAGCTT	CGAGCACACATCCTATTTGG	TTATAATCATCCTCCCCGGCGGTACCAAGGTTGTTCTGGCGGCGCCGTTCAAATCTTACAACCCGGAAAAACTGtagCTGGAACTGCAGGACCACGTTAAAAAATCTACCGCGCCGTACAAAAAGCTTCGAGCACACATCCTATTTGG	148
pT_TAG_685	ACSM5	ACSM5	Q6NUN0	16p12.3	T138-p	11138126	human	64.76	AMP-binding	VSVACMRtGTVMIPG			1		PRLPEWWLVSVACMRtGTVMIPGVTQLTEKD	CCGCGTCTGCCGGAATGGTGGCTGGTTTCTGTTGCGTGCATGCGTtagGGCACCGTTATGATCCCGGGTGTTACCCAGCTGACCGAAAAAGAC	TTATAATCATCCTCCCCGGC	GGTACCAAG	AAGCTT	CGAGCACACATCCTATTTGG	TTATAATCATCCTCCCCGGCGGTACCAAGCCGCGTCTGCCGGAATGGTGGCTGGTTTCTGTTGCGTGCATGCGTtagGGCACCGTTATGATCCCGGGTGTTACCCAGCTGACCGAAAAAGACAAGCTTCGAGCACACATCCTATTTGG	148
pT_TAG_686	ACSM5	ACSM5	Q6NUN0	16p12.3	T147-p	1249852	human	64.76	AMP-binding	TVMIPGVtQLTEKDL		1	3		SVACMRTGTVMIPGVtQLTEKDLKYRLQASR	TCTGTTGCGTGCATGCGTACCGGCACCGTTATGATCCCGGGTGTTtagCAGCTGACCGAAAAAGACCTGAAATACCGTCTGCAGGCGTCTCGT	TTATAATCATCCTCCCCGGC	GGTACCAAG	AAGCTT	CGAGCACACATCCTATTTGG	TTATAATCATCCTCCCCGGCGGTACCAAGTCTGTTGCGTGCATGCGTACCGGCACCGTTATGATCCCGGGTGTTtagCAGCTGACCGAAAAAGACCTGAAATACCGTCTGCAGGCGTCTCGTAAGCTTCGAGCACACATCCTATTTGG	148
pT_TAG_687	ACSM5	ACSM5	Q6NUN0	16p12.3	T345-p	25281634	human	64.76	AMP-binding	QSLRHCLtGGEALNP			1		EDLTRYQFQSLRHCLtGGEALNPDVREKWKH	GAAGACCTGACCCGTTACCAGTTCCAGTCTCTGCGTCACTGCCTGtagGGTGGTGAAGCGCTGAACCCGGACGTTCGTGAAAAATGGAAACAC	TTATAATCATCCTCCCCGGC	GGTACCAAG	AAGCTT	CGAGCACACATCCTATTTGG	TTATAATCATCCTCCCCGGCGGTACCAAGGAAGACCTGACCCGTTACCAGTTCCAGTCTCTGCGTCACTGCCTGtagGGTGGTGAAGCGCTGAACCCGGACGTTCGTGAAAAATGGAAACACAAGCTTCGAGCACACATCCTATTTGG	148
pT_TAG_688	ACSM5	ACSM5	Q6NUN0	16p12.3	T533-p	23079099	human	64.76	AMP-binding_C	SHDPEALtRELQEHV			1		IVLTPAYSSHDPEALtRELQEHVKRVTAPYK	ATCGTTCTGACCCCGGCGTACTCTTCTCACGACCCGGAAGCGCTGtagCGTGAACTGCAGGAACACGTTAAACGTGTTACCGCGCCGTACAAA	TTATAATCATCCTCCCCGGC	GGTACCAAG	AAGCTT	CGAGCACACATCCTATTTGG	TTATAATCATCCTCCCCGGCGGTACCAAGATCGTTCTGACCCCGGCGTACTCTTCTCACGACCCGGAAGCGCTGtagCGTGAACTGCAGGAACACGTTAAACGTGTTACCGCGCCGTACAAAAAGCTTCGAGCACACATCCTATTTGG	148
pT_TAG_689	ACSM6	ACSM6	Q6P461	10q23.33	T137-p	34368362	human	53.59	AMP-binding	ACVRLGItFVPGSPQ			1		PEAYWICLACVRLGItFVPGSPQLTAKKIRY	CCGGAAGCGTACTGGATCTGCCTGGCGTGCGTTCGTCTGGGTATCtagTTCGTTCCGGGTTCTCCGCAGCTGACCGCGAAAAAAATCCGTTAC	TTATAATCATCCTCCCCGGC	GGTACCAAG	AAGCTT	CGAGCACACATCCTATTTGG	TTATAATCATCCTCCCCGGCGGTACCAAGCCGGAAGCGTACTGGATCTGCCTGGCGTGCGTTCGTCTGGGTATCtagTTCGTTCCGGGTTCTCCGCAGCTGACCGCGAAAAAAATCCGTTACAAGCTTCGAGCACACATCCTATTTGG	148
pT_TAG_690	ACSS2	ACSS2	Q9NR19	20q11.22	T100-p	23079104	human	78.58	ACAS_N	IEWMKGAttNICYNV			4		DVTKGKIFIEWMKGAtTNICYNVLDRNVHEK	GACGTTACCAAAGGTAAAATCTTCATCGAATGGATGAAAGGTGCGtagACCAACATCTGCTACAACGTTCTGGACCGTAACGTTCACGAAAAA	TTATAATCATCCTCCCCGGC	GGTACCAAG	AAGCTT	CGAGCACACATCCTATTTGG	TTATAATCATCCTCCCCGGCGGTACCAAGGACGTTACCAAAGGTAAAATCTTCATCGAATGGATGAAAGGTGCGtagACCAACATCTGCTACAACGTTCTGGACCGTAACGTTCACGAAAAAAAGCTTCGAGCACACATCCTATTTGG	148
pT_TAG_691	ACSS2	ACSS2	Q9NR19	20q11.22	T101-p	23079107	human	78.58	ACAS_N	EWMKGAttNICYNVL			2		VTKGKIFIEWMKGATtNICYNVLDRNVHEKK	GTTACCAAAGGTAAAATCTTCATCGAATGGATGAAAGGTGCGACCtagAACATCTGCTACAACGTTCTGGACCGTAACGTTCACGAAAAAAAA	TTATAATCATCCTCCCCGGC	GGTACCAAG	AAGCTT	CGAGCACACATCCTATTTGG	TTATAATCATCCTCCCCGGCGGTACCAAGGTTACCAAAGGTAAAATCTTCATCGAATGGATGAAAGGTGCGACCtagAACATCTGCTACAACGTTCTGGACCGTAACGTTCACGAAAAAAAAAAGCTTCGAGCACACATCCTATTTGG	148
pT_TAG_692	ACSS2	ACSS2	Q9NR19	20q11.22	T264-p	460950	human	78.58	AMP-binding	ELGMGDStsQsPPIk			1		VVKHLGRAELGMGDStSQSPPIKRSCPDVQI	GTTGTTAAACACCTGGGTCGTGCGGAACTGGGTATGGGTGACTCTtagTCTCAGTCTCCGCCGATCAAACGTTCTTGCCCGGACGTTCAGATC	TTATAATCATCCTCCCCGGC	GGTACCAAG	AAGCTT	CGAGCACACATCCTATTTGG	TTATAATCATCCTCCCCGGCGGTACCAAGGTTGTTAAACACCTGGGTCGTGCGGAACTGGGTATGGGTGACTCTtagTCTCAGTCTCCGCCGATCAAACGTTCTTGCCCGGACGTTCAGATCAAGCTTCGAGCACACATCCTATTTGG	148
pT_TAG_693	ACSS2	ACSS2	Q9NR19	20q11.22	T411-p	25729016	human	78.58	AMP-binding	TKFYTAPtAIRLLMk		1			SIVDKYKVTKFYTAPtAIRLLMKFGDEPVTK	TCTATCGTTGACAAATACAAAGTTACCAAATTCTACACCGCGCCGtagGCGATCCGTCTGCTGATGAAATTCGGTGACGAACCGGTTACCAAA	TTATAATCATCCTCCCCGGC	GGTACCAAG	AAGCTT	CGAGCACACATCCTATTTGG	TTATAATCATCCTCCCCGGCGGTACCAAGTCTATCGTTGACAAATACAAAGTTACCAAATTCTACACCGCGCCGtagGCGATCCGTCTGCTGATGAAATTCGGTGACGAACCGGTTACCAAAAAGCTTCGAGCACACATCCTATTTGG	148
pT_TAG_694	ACSS2	ACSS2	Q9NR19	20q11.22	T644-p	36121333	human	78.58	AMP-binding_C	EKIGPIAtPDYIQNA		2			EELKKQIREKIGPIAtPDYIQNAPGLPKTRS	GAAGAACTGAAAAAACAGATCCGTGAAAAAATCGGTCCGATCGCGtagCCGGACTACATCCAGAACGCGCCGGGTCTGCCGAAAACCCGTTCT	TTATAATCATCCTCCCCGGC	GGTACCAAG	AAGCTT	CGAGCACACATCCTATTTGG	TTATAATCATCCTCCCCGGCGGTACCAAGGAAGAACTGAAAAAACAGATCCGTGAAAAAATCGGTCCGATCGCGtagCCGGACTACATCCAGAACGCGCCGGGTCTGCCGAAAACCCGTTCTAAGCTTCGAGCACACATCCTATTTGG	148
pT_TAG_695	ACTA1	ACTA1	P68133	1q42.13	T128-p	23079137	human	42.05	Actin	MTQIMFEtFNVPAMY			1		NPKANREKMTQIMFEtFNVPAMYVAIQAVLS	AACCCGAAAGCGAACCGTGAAAAAATGACCCAGATCATGTTCGAAtagTTCAACGTTCCGGCGATGTACGTTGCGATCCAGGCGGTTCTGTCT	TTATAATCATCCTCCCCGGC	GGTACCAAG	AAGCTT	CGAGCACACATCCTATTTGG	TTATAATCATCCTCCCCGGCGGTACCAAGAACCCGAAAGCGAACCGTGAAAAAATGACCCAGATCATGTTCGAAtagTTCAACGTTCCGGCGATGTACGTTGCGATCCAGGCGGTTCTGTCTAAGCTTCGAGCACACATCCTATTTGG	148
pT_TAG_696	ACTA1	ACTA1	P68133	1q42.13	T151-p	27573013	human	42.05	Actin	LyASGRTtGIVLDsG		1			VAIQAVLSLYASGRTtGIVLDSGDGVTHNVP	GTTGCGATCCAGGCGGTTCTGTCTCTGTACGCGTCTGGTCGTACCtagGGTATCGTTCTGGACTCTGGTGACGGTGTTACCCACAACGTTCCG	TTATAATCATCCTCCCCGGC	GGTACCAAG	AAGCTT	CGAGCACACATCCTATTTGG	TTATAATCATCCTCCCCGGCGGTACCAAGGTTGCGATCCAGGCGGTTCTGTCTCTGTACGCGTCTGGTCGTACCtagGGTATCGTTCTGGACTCTGGTGACGGTGTTACCCACAACGTTCCGAAGCTTCGAGCACACATCCTATTTGG	148
pT_TAG_697	ACTA1	ACTA1	P68133	1q42.13	T188-p	4774195	human	42.05	Actin	DLAGRDLtDyLMkIL		2	1		LPHAIMRLDLAGRDLtDYLMKILTERGYSFV	CTGCCGCACGCGATCATGCGTCTGGACCTGGCGGGTCGTGACCTGtagGACTACCTGATGAAAATCCTGACCGAACGTGGTTACTCTTTCGTT	TTATAATCATCCTCCCCGGC	GGTACCAAG	AAGCTT	CGAGCACACATCCTATTTGG	TTATAATCATCCTCCCCGGCGGTACCAAGCTGCCGCACGCGATCATGCGTCTGGACCTGGCGGGTCGTGACCTGtagGACTACCTGATGAAAATCCTGACCGAACGTGGTTACTCTTTCGTTAAGCTTCGAGCACACATCCTATTTGG	148
pT_TAG_698	ACTA1	ACTA1	P68133	1q42.13	T196-p	23079140	human	42.05	Actin	DyLMkILtErGysFV			21		DLAGRDLTDYLMKILtERGYSFVTTAEREIV	GACCTGGCGGGTCGTGACCTGACCGACTACCTGATGAAAATCCTGtagGAACGTGGTTACTCTTTCGTTACCACCGCGGAACGTGAAATCGTT	TTATAATCATCCTCCCCGGC	GGTACCAAG	AAGCTT	CGAGCACACATCCTATTTGG	TTATAATCATCCTCCCCGGCGGTACCAAGGACCTGGCGGGTCGTGACCTGACCGACTACCTGATGAAAATCCTGtagGAACGTGGTTACTCTTTCGTTACCACCGCGGAACGTGAAATCGTTAAGCTTCGAGCACACATCCTATTTGG	148
pT_TAG_699	ACTA1	ACTA1	P68133	1q42.13	T204-p	27109200	human	42.05	Actin	ErGysFVtTAEREIV		1			DYLMKILTERGYSFVtTAEREIVRDIKEKLC	GACTACCTGATGAAAATCCTGACCGAACGTGGTTACTCTTTCGTTtagACCGCGGAACGTGAAATCGTTCGTGACATCAAAGAAAAACTGTGC	TTATAATCATCCTCCCCGGC	GGTACCAAG	AAGCTT	CGAGCACACATCCTATTTGG	TTATAATCATCCTCCCCGGCGGTACCAAGGACTACCTGATGAAAATCCTGACCGAACGTGGTTACTCTTTCGTTtagACCGCGGAACGTGAAATCGTTCGTGACATCAAAGAAAAACTGTGCAAGCTTCGAGCACACATCCTATTTGG	148
pT_TAG_700	ACTA1	ACTA1	P68133	1q42.13	T251-p	23079143	human	42.05	Actin	LPDGQVItIGNERFR		6	2		SSLEKSYELPDGQVItIGNERFRCPETLFQP	TCTTCTCTGGAAAAATCTTACGAACTGCCGGACGGTCAGGTTATCtagATCGGTAACGAACGTTTCCGTTGCCCGGAAACCCTGTTCCAGCCG	TTATAATCATCCTCCCCGGC	GGTACCAAG	AAGCTT	CGAGCACACATCCTATTTGG	TTATAATCATCCTCCCCGGCGGTACCAAGTCTTCTCTGGAAAAATCTTACGAACTGCCGGACGGTCAGGTTATCtagATCGGTAACGAACGTTTCCGTTGCCCGGAAACCCTGTTCCAGCCGAAGCTTCGAGCACACATCCTATTTGG	148
pT_TAG_701	ACTA1	ACTA1	P68133	1q42.13	T262-p	17552806	human	42.05	Actin	ERFRCPEtLFQPsFI		1			GQVITIGNERFRCPEtLFQPSFIGMESAGIH	GGTCAGGTTATCACCATCGGTAACGAACGTTTCCGTTGCCCGGAAtagCTGTTCCAGCCGTCTTTCATCGGTATGGAATCTGCGGGTATCCAC	TTATAATCATCCTCCCCGGC	GGTACCAAG	AAGCTT	CGAGCACACATCCTATTTGG	TTATAATCATCCTCCCCGGCGGTACCAAGGGTCAGGTTATCACCATCGGTAACGAACGTTTCCGTTGCCCGGAAtagCTGTTCCAGCCGTCTTTCATCGGTATGGAATCTGCGGGTATCCACAAGCTTCGAGCACACATCCTATTTGG	148
pT_TAG_702	ACTA1	ACTA1	P68133	1q42.13	T280-p	23079146	human	42.05	Actin	SAGIHETtyNsIMKC			5		QPSFIGMESAGIHETtYNSIMKCDIDIRKDL	CAGCCGTCTTTCATCGGTATGGAATCTGCGGGTATCCACGAAACCtagTACAACTCTATCATGAAATGCGACATCGACATCCGTAAAGACCTG	TTATAATCATCCTCCCCGGC	GGTACCAAG	AAGCTT	CGAGCACACATCCTATTTGG	TTATAATCATCCTCCCCGGCGGTACCAAGCAGCCGTCTTTCATCGGTATGGAATCTGCGGGTATCCACGAAACCtagTACAACTCTATCATGAAATGCGACATCGACATCCGTAAAGACCTGAAGCTTCGAGCACACATCCTATTTGG	148
pT_TAG_703	ACTA1	ACTA1	P68133	1q42.13	T305-p	23079149	human	42.05	Actin	NNVMSGGttMyPGIA			1		DIRKDLYANNVMSGGtTMYPGIADRMQKEIT	GACATCCGTAAAGACCTGTACGCGAACAACGTTATGTCTGGTGGTtagACCATGTACCCGGGTATCGCGGACCGTATGCAGAAAGAAATCACC	TTATAATCATCCTCCCCGGC	GGTACCAAG	AAGCTT	CGAGCACACATCCTATTTGG	TTATAATCATCCTCCCCGGCGGTACCAAGGACATCCGTAAAGACCTGTACGCGAACAACGTTATGTCTGGTGGTtagACCATGTACCCGGGTATCGCGGACCGTATGCAGAAAGAAATCACCAAGCTTCGAGCACACATCCTATTTGG	148
pT_TAG_704	ACTA1	ACTA1	P68133	1q42.13	T306-p	23079152	human	42.05	Actin	NVMSGGttMyPGIAD			1		IRKDLYANNVMSGGTtMYPGIADRMQKEITA	ATCCGTAAAGACCTGTACGCGAACAACGTTATGTCTGGTGGCACCtagATGTACCCGGGTATCGCGGACCGTATGCAGAAAGAAATCACCGCG	TTATAATCATCCTCCCCGGC	GGTACCAAG	AAGCTT	CGAGCACACATCCTATTTGG	TTATAATCATCCTCCCCGGCGGTACCAAGATCCGTAAAGACCTGTACGCGAACAACGTTATGTCTGGTGGCACCtagATGTACCCGGGTATCGCGGACCGTATGCAGAAAGAAATCACCGCGAAGCTTCGAGCACACATCCTATTTGG	148
pT_TAG_705	ACTA1	ACTA1	P68133	1q42.13	T320-p	1983740	human	42.05	Actin	DRMQkEItALAPstM		8	2		TTMYPGIADRMQKEItALAPSTMKIKIIAPP	ACCACCATGTACCCGGGTATCGCGGACCGTATGCAGAAAGAAATCtagGCGCTGGCGCCGTCTACCATGAAAATCAAAATCATCGCGCCGCCG	TTATAATCATCCTCCCCGGC	GGTACCAAG	AAGCTT	CGAGCACACATCCTATTTGG	TTATAATCATCCTCCCCGGCGGTACCAAGACCACCATGTACCCGGGTATCGCGGACCGTATGCAGAAAGAAATCtagGCGCTGGCGCCGTCTACCATGAAAATCAAAATCATCGCGCCGCCGAAGCTTCGAGCACACATCCTATTTGG	148
pT_TAG_706	ACTA1	ACTA1	P68133	1q42.13	T326-p	4774225	human	42.05	Actin	ItALAPstMkIkIIA		6	2		IADRMQKEITALAPStMKIKIIAPPERKYSV	ATCGCGGACCGTATGCAGAAAGAAATCACCGCGCTGGCGCCGTCTtagATGAAAATCAAAATCATCGCGCCGCCGGAACGTAAATACTCTGTT	TTATAATCATCCTCCCCGGC	GGTACCAAG	AAGCTT	CGAGCACACATCCTATTTGG	TTATAATCATCCTCCCCGGCGGTACCAAGATCGCGGACCGTATGCAGAAAGAAATCACCGCGCTGGCGCCGTCTtagATGAAAATCAAAATCATCGCGCCGCCGGAACGTAAATACTCTGTTAAGCTTCGAGCACACATCCTATTTGG	148
pT_TAG_707	ACTA1	ACTA1	P68133	1q42.13	T68-p	4774183	human	42.05	Actin	QskRGILtLkyPIEH		8	11		DSYVGDEAQSKRGILtLKYPIEHGIITNWDD	GACTCTTACGTTGGTGACGAAGCGCAGTCTAAACGTGGTATCCTGtagCTGAAATACCCGATCGAACACGGTATCATCACCAACTGGGACGAC	TTATAATCATCCTCCCCGGC	GGTACCAAG	AAGCTT	CGAGCACACATCCTATTTGG	TTATAATCATCCTCCCCGGCGGTACCAAGGACTCTTACGTTGGTGACGAAGCGCAGTCTAAACGTGGTATCCTGtagCTGAAATACCCGATCGAACACGGTATCATCACCAACTGGGACGACAAGCTTCGAGCACACATCCTATTTGG	148
pT_TAG_708	ACTA1	ACTA1	P68133	1q42.13	T79-p	18006359	human	42.05	Actin	PIEHGIItNWDDMEk		2	1		RGILTLKYPIEHGIItNWDDMEKIWHHTFYN	CGTGGTATCCTGACCCTGAAATACCCGATCGAACACGGTATCATCtagAACTGGGACGACATGGAAAAAATCTGGCACCACACCTTCTACAAC	TTATAATCATCCTCCCCGGC	GGTACCAAG	AAGCTT	CGAGCACACATCCTATTTGG	TTATAATCATCCTCCCCGGCGGTACCAAGCGTGGTATCCTGACCCTGAAATACCCGATCGAACACGGTATCATCtagAACTGGGACGACATGGAAAAAATCTGGCACCACACCTTCTACAACAAGCTTCGAGCACACATCCTATTTGG	148
pT_TAG_709	ACTA1	ACTA1	P68133	1q42.13	T91-p	4774189	human	42.05	Actin	MEkIWHHtFyNELRV			11		GIITNWDDMEKIWHHtFYNELRVAPEEHPTL	GGTATCATCACCAACTGGGACGACATGGAAAAAATCTGGCACCACtagTTCTACAACGAACTGCGTGTTGCGCCGGAAGAACACCCGACCCTG	TTATAATCATCCTCCCCGGC	GGTACCAAG	AAGCTT	CGAGCACACATCCTATTTGG	TTATAATCATCCTCCCCGGCGGTACCAAGGGTATCATCACCAACTGGGACGACATGGAAAAAATCTGGCACCACtagTTCTACAACGAACTGCGTGTTGCGCCGGAAGAACACCCGACCCTGAAGCTTCGAGCACACATCCTATTTGG	148
pT_TAG_710	ACTA2	ACTA2	P62736	10q23.31	T128-p	23079164	human	42.01	Actin	MTQIMFEtFNVPAMY			1		NPKANREKMTQIMFEtFNVPAMYVAIQAVLS	AACCCGAAAGCGAACCGTGAAAAAATGACCCAGATCATGTTCGAAtagTTCAACGTTCCGGCGATGTACGTTGCGATCCAGGCGGTTCTGTCT	TTATAATCATCCTCCCCGGC	GGTACCAAG	AAGCTT	CGAGCACACATCCTATTTGG	TTATAATCATCCTCCCCGGCGGTACCAAGAACCCGAAAGCGAACCGTGAAAAAATGACCCAGATCATGTTCGAAtagTTCAACGTTCCGGCGATGTACGTTGCGATCCAGGCGGTTCTGTCTAAGCTTCGAGCACACATCCTATTTGG	148
pT_TAG_711	ACTA2	ACTA2	P62736	10q23.31	T151-p	27573021	human	42.01	Actin	LyASGRTtGIVLDsG		1			VAIQAVLSLYASGRTtGIVLDSGDGVTHNVP	GTTGCGATCCAGGCGGTTCTGTCTCTGTACGCGTCTGGTCGTACCtagGGTATCGTTCTGGACTCTGGTGACGGTGTTACCCACAACGTTCCG	TTATAATCATCCTCCCCGGC	GGTACCAAG	AAGCTT	CGAGCACACATCCTATTTGG	TTATAATCATCCTCCCCGGCGGTACCAAGGTTGCGATCCAGGCGGTTCTGTCTCTGTACGCGTCTGGTCGTACCtagGGTATCGTTCTGGACTCTGGTGACGGTGTTACCCACAACGTTCCGAAGCTTCGAGCACACATCCTATTTGG	148
pT_TAG_712	ACTA2	ACTA2	P62736	10q23.31	T188-p	18321113	human	42.01	Actin	DLAGRDLtDyLMkIL		2	1		LPHAIMRLDLAGRDLtDYLMKILTERGYSFV	CTGCCGCACGCGATCATGCGTCTGGACCTGGCGGGTCGTGACCTGtagGACTACCTGATGAAAATCCTGACCGAACGTGGTTACTCTTTCGTT	TTATAATCATCCTCCCCGGC	GGTACCAAG	AAGCTT	CGAGCACACATCCTATTTGG	TTATAATCATCCTCCCCGGCGGTACCAAGCTGCCGCACGCGATCATGCGTCTGGACCTGGCGGGTCGTGACCTGtagGACTACCTGATGAAAATCCTGACCGAACGTGGTTACTCTTTCGTTAAGCTTCGAGCACACATCCTATTTGG	148
pT_TAG_713	ACTA2	ACTA2	P62736	10q23.31	T196-p	23079167	human	42.01	Actin	DyLMkILtErGysFV			21		DLAGRDLTDYLMKILtERGYSFVTTAEREIV	GACCTGGCGGGTCGTGACCTGACCGACTACCTGATGAAAATCCTGtagGAACGTGGTTACTCTTTCGTTACCACCGCGGAACGTGAAATCGTT	TTATAATCATCCTCCCCGGC	GGTACCAAG	AAGCTT	CGAGCACACATCCTATTTGG	TTATAATCATCCTCCCCGGCGGTACCAAGGACCTGGCGGGTCGTGACCTGACCGACTACCTGATGAAAATCCTGtagGAACGTGGTTACTCTTTCGTTACCACCGCGGAACGTGAAATCGTTAAGCTTCGAGCACACATCCTATTTGG	148
pT_TAG_714	ACTA2	ACTA2	P62736	10q23.31	T204-p	27109205	human	42.01	Actin	ErGysFVtTAEREIV		1			DYLMKILTERGYSFVtTAEREIVRDIKEKLC	GACTACCTGATGAAAATCCTGACCGAACGTGGTTACTCTTTCGTTtagACCGCGGAACGTGAAATCGTTCGTGACATCAAAGAAAAACTGTGC	TTATAATCATCCTCCCCGGC	GGTACCAAG	AAGCTT	CGAGCACACATCCTATTTGG	TTATAATCATCCTCCCCGGCGGTACCAAGGACTACCTGATGAAAATCCTGACCGAACGTGGTTACTCTTTCGTTtagACCGCGGAACGTGAAATCGTTCGTGACATCAAAGAAAAACTGTGCAAGCTTCGAGCACACATCCTATTTGG	148
pT_TAG_715	ACTA2	ACTA2	P62736	10q23.31	T251-p	23079170	human	42.01	Actin	LPDGQVItIGNERFR		6	2		SSLEKSYELPDGQVItIGNERFRCPETLFQP	TCTTCTCTGGAAAAATCTTACGAACTGCCGGACGGTCAGGTTATCtagATCGGTAACGAACGTTTCCGTTGCCCGGAAACCCTGTTCCAGCCG	TTATAATCATCCTCCCCGGC	GGTACCAAG	AAGCTT	CGAGCACACATCCTATTTGG	TTATAATCATCCTCCCCGGCGGTACCAAGTCTTCTCTGGAAAAATCTTACGAACTGCCGGACGGTCAGGTTATCtagATCGGTAACGAACGTTTCCGTTGCCCGGAAACCCTGTTCCAGCCGAAGCTTCGAGCACACATCCTATTTGG	148
pT_TAG_716	ACTA2	ACTA2	P62736	10q23.31	T262-p	18321118	human	42.01	Actin	ERFRCPEtLFQPsFI		1			GQVITIGNERFRCPEtLFQPSFIGMESAGIH	GGTCAGGTTATCACCATCGGTAACGAACGTTTCCGTTGCCCGGAAtagCTGTTCCAGCCGTCTTTCATCGGTATGGAATCTGCGGGTATCCAC	TTATAATCATCCTCCCCGGC	GGTACCAAG	AAGCTT	CGAGCACACATCCTATTTGG	TTATAATCATCCTCCCCGGCGGTACCAAGGGTCAGGTTATCACCATCGGTAACGAACGTTTCCGTTGCCCGGAAtagCTGTTCCAGCCGTCTTTCATCGGTATGGAATCTGCGGGTATCCACAAGCTTCGAGCACACATCCTATTTGG	148
pT_TAG_717	ACTA2	ACTA2	P62736	10q23.31	T280-p	23079173	human	42.01	Actin	SAGIHETtyNsIMKC			5		QPSFIGMESAGIHETtYNSIMKCDIDIRKDL	CAGCCGTCTTTCATCGGTATGGAATCTGCGGGTATCCACGAAACCtagTACAACTCTATCATGAAATGCGACATCGACATCCGTAAAGACCTG	TTATAATCATCCTCCCCGGC	GGTACCAAG	AAGCTT	CGAGCACACATCCTATTTGG	TTATAATCATCCTCCCCGGCGGTACCAAGCAGCCGTCTTTCATCGGTATGGAATCTGCGGGTATCCACGAAACCtagTACAACTCTATCATGAAATGCGACATCGACATCCGTAAAGACCTGAAGCTTCGAGCACACATCCTATTTGG	148
pT_TAG_718	ACTA2	ACTA2	P62736	10q23.31	T305-p	23079176	human	42.01	Actin	NNVLSGGttMyPGIA			1		DIRKDLYANNVLSGGtTMYPGIADRMQKEIT	GACATCCGTAAAGACCTGTACGCGAACAACGTTCTGTCTGGTGGTtagACCATGTACCCGGGTATCGCGGACCGTATGCAGAAAGAAATCACC	TTATAATCATCCTCCCCGGC	GGTACCAAG	AAGCTT	CGAGCACACATCCTATTTGG	TTATAATCATCCTCCCCGGCGGTACCAAGGACATCCGTAAAGACCTGTACGCGAACAACGTTCTGTCTGGTGGTtagACCATGTACCCGGGTATCGCGGACCGTATGCAGAAAGAAATCACCAAGCTTCGAGCACACATCCTATTTGG	148
pT_TAG_719	ACTA2	ACTA2	P62736	10q23.31	T306-p	23079179	human	42.01	Actin	NVLSGGttMyPGIAD			1		IRKDLYANNVLSGGTtMYPGIADRMQKEITA	ATCCGTAAAGACCTGTACGCGAACAACGTTCTGTCTGGTGGCACCtagATGTACCCGGGTATCGCGGACCGTATGCAGAAAGAAATCACCGCG	TTATAATCATCCTCCCCGGC	GGTACCAAG	AAGCTT	CGAGCACACATCCTATTTGG	TTATAATCATCCTCCCCGGCGGTACCAAGATCCGTAAAGACCTGTACGCGAACAACGTTCTGTCTGGTGGCACCtagATGTACCCGGGTATCGCGGACCGTATGCAGAAAGAAATCACCGCGAAGCTTCGAGCACACATCCTATTTGG	148
pT_TAG_720	ACTA2	ACTA2	P62736	10q23.31	T320-p	25281643	human	42.01	Actin	DRMQkEItALAPstM		8	2		TTMYPGIADRMQKEItALAPSTMKIKIIAPP	ACCACCATGTACCCGGGTATCGCGGACCGTATGCAGAAAGAAATCtagGCGCTGGCGCCGTCTACCATGAAAATCAAAATCATCGCGCCGCCG	TTATAATCATCCTCCCCGGC	GGTACCAAG	AAGCTT	CGAGCACACATCCTATTTGG	TTATAATCATCCTCCCCGGCGGTACCAAGACCACCATGTACCCGGGTATCGCGGACCGTATGCAGAAAGAAATCtagGCGCTGGCGCCGTCTACCATGAAAATCAAAATCATCGCGCCGCCGAAGCTTCGAGCACACATCCTATTTGG	148
pT_TAG_721	ACTA2	ACTA2	P62736	10q23.31	T326-p	11536157	human	42.01	Actin	ItALAPstMkIkIIA		7	2		IADRMQKEITALAPStMKIKIIAPPERKYSV	ATCGCGGACCGTATGCAGAAAGAAATCACCGCGCTGGCGCCGTCTtagATGAAAATCAAAATCATCGCGCCGCCGGAACGTAAATACTCTGTT	TTATAATCATCCTCCCCGGC	GGTACCAAG	AAGCTT	CGAGCACACATCCTATTTGG	TTATAATCATCCTCCCCGGCGGTACCAAGATCGCGGACCGTATGCAGAAAGAAATCACCGCGCTGGCGCCGTCTtagATGAAAATCAAAATCATCGCGCCGCCGGAACGTAAATACTCTGTTAAGCTTCGAGCACACATCCTATTTGG	148
pT_TAG_722	ACTA2	ACTA2	P62736	10q23.31	T68-p	4927828	human	42.01	Actin	QskRGILtLkyPIEH		8	5		DSYVGDEAQSKRGILtLKYPIEHGIITNWDD	GACTCTTACGTTGGTGACGAAGCGCAGTCTAAACGTGGTATCCTGtagCTGAAATACCCGATCGAACACGGTATCATCACCAACTGGGACGAC	TTATAATCATCCTCCCCGGC	GGTACCAAG	AAGCTT	CGAGCACACATCCTATTTGG	TTATAATCATCCTCCCCGGCGGTACCAAGGACTCTTACGTTGGTGACGAAGCGCAGTCTAAACGTGGTATCCTGtagCTGAAATACCCGATCGAACACGGTATCATCACCAACTGGGACGACAAGCTTCGAGCACACATCCTATTTGG	148
pT_TAG_723	ACTA2	ACTA2	P62736	10q23.31	T79-p	18006362	human	42.01	Actin	PIEHGIItNWDDMEk		2			RGILTLKYPIEHGIItNWDDMEKIWHHSFYN	CGTGGTATCCTGACCCTGAAATACCCGATCGAACACGGTATCATCtagAACTGGGACGACATGGAAAAAATCTGGCACCACTCTTTCTACAAC	TTATAATCATCCTCCCCGGC	GGTACCAAG	AAGCTT	CGAGCACACATCCTATTTGG	TTATAATCATCCTCCCCGGCGGTACCAAGCGTGGTATCCTGACCCTGAAATACCCGATCGAACACGGTATCATCtagAACTGGGACGACATGGAAAAAATCTGGCACCACTCTTTCTACAACAAGCTTCGAGCACACATCCTATTTGG	148
pT_TAG_724	ACTB	ACTB	P60709	7p22.1	T106-p	28702602	human	41.74	Actin	EEHPVLLtEAPLNPk		2			YNELRVAPEEHPVLLtEAPLNPKANREKMTQ	TACAACGAACTGCGTGTTGCGCCGGAAGAACACCCGGTTCTGCTGtagGAAGCGCCGCTGAACCCGAAAGCGAACCGTGAAAAAATGACCCAG	TTATAATCATCCTCCCCGGC	GGTACCAAG	AAGCTT	CGAGCACACATCCTATTTGG	TTATAATCATCCTCCCCGGCGGTACCAAGTACAACGAACTGCGTGTTGCGCCGGAAGAACACCCGGTTCTGCTGtagGAAGCGCCGCTGAACCCGAAAGCGAACCGTGAAAAAATGACCCAGAAGCTTCGAGCACACATCCTATTTGG	148
pT_TAG_725	ACTB	ACTB	P60709	7p22.1	T120-p	23079191	human	41.74	Actin	kANREKMtQIMFETF			1		LTEAPLNPKANREKMtQIMFETFNTPAMYVA	CTGACCGAAGCGCCGCTGAACCCGAAAGCGAACCGTGAAAAAATGtagCAGATCATGTTCGAAACCTTCAACACCCCGGCGATGTACGTTGCG	TTATAATCATCCTCCCCGGC	GGTACCAAG	AAGCTT	CGAGCACACATCCTATTTGG	TTATAATCATCCTCCCCGGCGGTACCAAGCTGACCGAAGCGCCGCTGAACCCGAAAGCGAACCGTGAAAAAATGtagCAGATCATGTTCGAAACCTTCAACACCCCGGCGATGTACGTTGCGAAGCTTCGAGCACACATCCTATTTGG	148
pT_TAG_726	ACTB	ACTB	P60709	7p22.1	T160-p	4711924	human	41.74	Actin	MdsGdGVtHtVPIyE			2		SGRTTGIVMDSGDGVtHTVPIYEGYALPHAI	TCTGGTCGTACCACCGGTATCGTTATGGACTCTGGTGACGGTGTTtagCACACCGTTCCGATCTACGAAGGTTACGCGCTGCCGCACGCGATC	TTATAATCATCCTCCCCGGC	GGTACCAAG	AAGCTT	CGAGCACACATCCTATTTGG	TTATAATCATCCTCCCCGGCGGTACCAAGTCTGGTCGTACCACCGGTATCGTTATGGACTCTGGTGACGGTGTTtagCACACCGTTCCGATCTACGAAGGTTACGCGCTGCCGCACGCGATCAAGCTTCGAGCACACATCCTATTTGG	148
pT_TAG_727	ACTB	ACTB	P60709	7p22.1	T162-p	4711930	human	41.74	Actin	sGdGVtHtVPIyEGy		1	1		RTTGIVMDSGDGVTHtVPIYEGYALPHAILR	CGTACCACCGGTATCGTTATGGACTCTGGTGACGGTGTTACCCACtagGTTCCGATCTACGAAGGTTACGCGCTGCCGCACGCGATCCTGCGT	TTATAATCATCCTCCCCGGC	GGTACCAAG	AAGCTT	CGAGCACACATCCTATTTGG	TTATAATCATCCTCCCCGGCGGTACCAAGCGTACCACCGGTATCGTTATGGACTCTGGTGACGGTGTTACCCACtagGTTCCGATCTACGAAGGTTACGCGCTGCCGCACGCGATCCTGCGTAAGCTTCGAGCACACATCCTATTTGG	148
pT_TAG_728	ACTB	ACTB	P60709	7p22.1	T186-p	4711936	human	41.74	Actin	DLAGRDLtDyLMkIL		2	1		LPHAILRLDLAGRDLtDYLMKILTERGYSFT	CTGCCGCACGCGATCCTGCGTCTGGACCTGGCGGGTCGTGACCTGtagGACTACCTGATGAAAATCCTGACCGAACGTGGTTACTCTTTCACC	TTATAATCATCCTCCCCGGC	GGTACCAAG	AAGCTT	CGAGCACACATCCTATTTGG	TTATAATCATCCTCCCCGGCGGTACCAAGCTGCCGCACGCGATCCTGCGTCTGGACCTGGCGGGTCGTGACCTGtagGACTACCTGATGAAAATCCTGACCGAACGTGGTTACTCTTTCACCAAGCTTCGAGCACACATCCTATTTGG	148
pT_TAG_729	ACTB	ACTB	P60709	7p22.1	T194-p	23079194	human	41.74	Actin	DyLMkILtERGysFt			6		DLAGRDLTDYLMKILtERGYSFTTTAEREIV	GACCTGGCGGGTCGTGACCTGACCGACTACCTGATGAAAATCCTGtagGAACGTGGTTACTCTTTCACCACCACCGCGGAACGTGAAATCGTT	TTATAATCATCCTCCCCGGC	GGTACCAAG	AAGCTT	CGAGCACACATCCTATTTGG	TTATAATCATCCTCCCCGGCGGTACCAAGGACCTGGCGGGTCGTGACCTGACCGACTACCTGATGAAAATCCTGtagGAACGTGGTTACTCTTTCACCACCACCGCGGAACGTGAAATCGTTAAGCTTCGAGCACACATCCTATTTGG	148
pT_TAG_730	ACTB	ACTB	P60709	7p22.1	T201-p	9425169	human	41.74	Actin	tERGysFtttAEREI		4	1		TDYLMKILTERGYSFtTTAEREIVRDIKEKL	ACCGACTACCTGATGAAAATCCTGACCGAACGTGGTTACTCTTTCtagACCACCGCGGAACGTGAAATCGTTCGTGACATCAAAGAAAAACTG	TTATAATCATCCTCCCCGGC	GGTACCAAG	AAGCTT	CGAGCACACATCCTATTTGG	TTATAATCATCCTCCCCGGCGGTACCAAGACCGACTACCTGATGAAAATCCTGACCGAACGTGGTTACTCTTTCtagACCACCGCGGAACGTGAAATCGTTCGTGACATCAAAGAAAAACTGAAGCTTCGAGCACACATCCTATTTGG	148
pT_TAG_731	ACTB	ACTB	P60709	7p22.1	T202-p	10940949	human	41.74	Actin	ERGysFtttAEREIV		3	8		DYLMKILTERGYSFTtTAEREIVRDIKEKLC	GACTACCTGATGAAAATCCTGACCGAACGTGGTTACTCTTTCACCtagACCGCGGAACGTGAAATCGTTCGTGACATCAAAGAAAAACTGTGC	TTATAATCATCCTCCCCGGC	GGTACCAAG	AAGCTT	CGAGCACACATCCTATTTGG	TTATAATCATCCTCCCCGGCGGTACCAAGGACTACCTGATGAAAATCCTGACCGAACGTGGTTACTCTTTCACCtagACCGCGGAACGTGAAATCGTTCGTGACATCAAAGAAAAACTGTGCAAGCTTCGAGCACACATCCTATTTGG	148
pT_TAG_732	ACTB	ACTB	P60709	7p22.1	T203-p	467404	human	41.74	Actin	RGysFtttAEREIVR		5	2		YLMKILTERGYSFTTtAEREIVRDIKEKLCY	TACCTGATGAAAATCCTGACCGAACGTGGTTACTCTTTCACCACCtagGCGGAACGTGAAATCGTTCGTGACATCAAAGAAAAACTGTGCTAC	TTATAATCATCCTCCCCGGC	GGTACCAAG	AAGCTT	CGAGCACACATCCTATTTGG	TTATAATCATCCTCCCCGGCGGTACCAAGTACCTGATGAAAATCCTGACCGAACGTGGTTACTCTTTCACCACCtagGCGGAACGTGAAATCGTTCGTGACATCAAAGAAAAACTGTGCTACAAGCTTCGAGCACACATCCTATTTGG	148
pT_TAG_733	ACTB	ACTB	P60709	7p22.1	T229-p	27620903	human	41.74	Actin	DFEQEMAtAASsSsL		1			EKLCYVALDFEQEMAtAASSSSLEKSYELPD	GAAAAACTGTGCTACGTTGCGCTGGACTTCGAACAGGAAATGGCGtagGCGGCGTCTTCTTCTTCTCTGGAAAAATCTTACGAACTGCCGGAC	TTATAATCATCCTCCCCGGC	GGTACCAAG	AAGCTT	CGAGCACACATCCTATTTGG	TTATAATCATCCTCCCCGGCGGTACCAAGGAAAAACTGTGCTACGTTGCGCTGGACTTCGAACAGGAAATGGCGtagGCGGCGTCTTCTTCTTCTCTGGAAAAATCTTACGAACTGCCGGACAAGCTTCGAGCACACATCCTATTTGG	148
pT_TAG_734	ACTB	ACTB	P60709	7p22.1	T249-p	23079197	human	41.74	Actin	LPDGQVItIGNERFR		7	2		SSLEKSYELPDGQVItIGNERFRCPEALFQP	TCTTCTCTGGAAAAATCTTACGAACTGCCGGACGGTCAGGTTATCtagATCGGTAACGAACGTTTCCGTTGCCCGGAAGCGCTGTTCCAGCCG	TTATAATCATCCTCCCCGGC	GGTACCAAG	AAGCTT	CGAGCACACATCCTATTTGG	TTATAATCATCCTCCCCGGCGGTACCAAGTCTTCTCTGGAAAAATCTTACGAACTGCCGGACGGTCAGGTTATCtagATCGGTAACGAACGTTTCCGTTGCCCGGAAGCGCTGTTCCAGCCGAAGCTTCGAGCACACATCCTATTTGG	148
pT_TAG_735	ACTB	ACTB	P60709	7p22.1	T297-p	4711942	human	41.74	Actin	RkDLyANtVLsGGtt		1	24		IMKCDVDIRKDLYANtVLSGGTTMYPGIADR	ATCATGAAATGCGACGTTGACATCCGTAAAGACCTGTACGCGAACtagGTTCTGTCTGGTGGCACCACCATGTACCCGGGTATCGCGGACCGT	TTATAATCATCCTCCCCGGC	GGTACCAAG	AAGCTT	CGAGCACACATCCTATTTGG	TTATAATCATCCTCCCCGGCGGTACCAAGATCATGAAATGCGACGTTGACATCCGTAAAGACCTGTACGCGAACtagGTTCTGTCTGGTGGCACCACCATGTACCCGGGTATCGCGGACCGTAAGCTTCGAGCACACATCCTATTTGG	148
pT_TAG_736	ACTB	ACTB	P60709	7p22.1	T303-p	23079200	human	41.74	Actin	NtVLsGGttMyPGIA		1	1		DIRKDLYANTVLSGGtTMYPGIADRMQKEIT	GACATCCGTAAAGACCTGTACGCGAACACCGTTCTGTCTGGTGGTtagACCATGTACCCGGGTATCGCGGACCGTATGCAGAAAGAAATCACC	TTATAATCATCCTCCCCGGC	GGTACCAAG	AAGCTT	CGAGCACACATCCTATTTGG	TTATAATCATCCTCCCCGGCGGTACCAAGGACATCCGTAAAGACCTGTACGCGAACACCGTTCTGTCTGGTGGTtagACCATGTACCCGGGTATCGCGGACCGTATGCAGAAAGAAATCACCAAGCTTCGAGCACACATCCTATTTGG	148
pT_TAG_737	ACTB	ACTB	P60709	7p22.1	T304-p	23079203	human	41.74	Actin	tVLsGGttMyPGIAD			1		IRKDLYANTVLSGGTtMYPGIADRMQKEITA	ATCCGTAAAGACCTGTACGCGAACACCGTTCTGTCTGGTGGCACCtagATGTACCCGGGTATCGCGGACCGTATGCAGAAAGAAATCACCGCG	TTATAATCATCCTCCCCGGC	GGTACCAAG	AAGCTT	CGAGCACACATCCTATTTGG	TTATAATCATCCTCCCCGGCGGTACCAAGATCCGTAAAGACCTGTACGCGAACACCGTTCTGTCTGGTGGCACCtagATGTACCCGGGTATCGCGGACCGTATGCAGAAAGAAATCACCGCGAAGCTTCGAGCACACATCCTATTTGG	148
pT_TAG_738	ACTB	ACTB	P60709	7p22.1	T318-p	1983728	human	41.74	Actin	DRMQkEItALAPstM		8	2		TTMYPGIADRMQKEItALAPSTMKIKIIAPP	ACCACCATGTACCCGGGTATCGCGGACCGTATGCAGAAAGAAATCtagGCGCTGGCGCCGTCTACCATGAAAATCAAAATCATCGCGCCGCCG	TTATAATCATCCTCCCCGGC	GGTACCAAG	AAGCTT	CGAGCACACATCCTATTTGG	TTATAATCATCCTCCCCGGCGGTACCAAGACCACCATGTACCCGGGTATCGCGGACCGTATGCAGAAAGAAATCtagGCGCTGGCGCCGTCTACCATGAAAATCAAAATCATCGCGCCGCCGAAGCTTCGAGCACACATCCTATTTGG	148
pT_TAG_739	ACTB	ACTB	P60709	7p22.1	T324-p	4711954	human	41.74	Actin	ItALAPstMkIkIIA		6	2		IADRMQKEITALAPStMKIKIIAPPERKYSV	ATCGCGGACCGTATGCAGAAAGAAATCACCGCGCTGGCGCCGTCTtagATGAAAATCAAAATCATCGCGCCGCCGGAACGTAAATACTCTGTT	TTATAATCATCCTCCCCGGC	GGTACCAAG	AAGCTT	CGAGCACACATCCTATTTGG	TTATAATCATCCTCCCCGGCGGTACCAAGATCGCGGACCGTATGCAGAAAGAAATCACCGCGCTGGCGCCGTCTtagATGAAAATCAAAATCATCGCGCCGCCGGAACGTAAATACTCTGTTAAGCTTCGAGCACACATCCTATTTGG	148
pT_TAG_740	ACTB	ACTB	P60709	7p22.1	T66-p	4711906	human	41.74	Actin	QskRGILtLkyPIEh		5	8		DSYVGDEAQSKRGILtLKYPIEHGIVTNWDD	GACTCTTACGTTGGTGACGAAGCGCAGTCTAAACGTGGTATCCTGtagCTGAAATACCCGATCGAACACGGTATCGTTACCAACTGGGACGAC	TTATAATCATCCTCCCCGGC	GGTACCAAG	AAGCTT	CGAGCACACATCCTATTTGG	TTATAATCATCCTCCCCGGCGGTACCAAGGACTCTTACGTTGGTGACGAAGCGCAGTCTAAACGTGGTATCCTGtagCTGAAATACCCGATCGAACACGGTATCGTTACCAACTGGGACGACAAGCTTCGAGCACACATCCTATTTGG	148
pT_TAG_741	ACTB	ACTB	P60709	7p22.1	T77-p	55373587	human	41.74	Actin	PIEhGIVtNWDDMEk		1			RGILTLKYPIEHGIVtNWDDMEKIWHHTFYN	CGTGGTATCCTGACCCTGAAATACCCGATCGAACACGGTATCGTTtagAACTGGGACGACATGGAAAAAATCTGGCACCACACCTTCTACAAC	TTATAATCATCCTCCCCGGC	GGTACCAAG	AAGCTT	CGAGCACACATCCTATTTGG	TTATAATCATCCTCCCCGGCGGTACCAAGCGTGGTATCCTGACCCTGAAATACCCGATCGAACACGGTATCGTTtagAACTGGGACGACATGGAAAAAATCTGGCACCACACCTTCTACAACAAGCTTCGAGCACACATCCTATTTGG	148
pT_TAG_742	ACTB	ACTB	P60709	7p22.1	T89-p	4711912	human	41.74	Actin	MEkIWHHtFyNELRV			9		GIVTNWDDMEKIWHHtFYNELRVAPEEHPVL	GGTATCGTTACCAACTGGGACGACATGGAAAAAATCTGGCACCACtagTTCTACAACGAACTGCGTGTTGCGCCGGAAGAACACCCGGTTCTG	TTATAATCATCCTCCCCGGC	GGTACCAAG	AAGCTT	CGAGCACACATCCTATTTGG	TTATAATCATCCTCCCCGGCGGTACCAAGGGTATCGTTACCAACTGGGACGACATGGAAAAAATCTGGCACCACtagTTCTACAACGAACTGCGTGTTGCGCCGGAAGAACACCCGGTTCTGAAGCTTCGAGCACACATCCTATTTGG	148
pT_TAG_743	ACTBL2	ACTBL2	Q562R1	5q11.2	T107-p	31869999	human	42	Actin	DEHPILLtEAPLNPK		2			YNELRVAPDEHPILLtEAPLNPKINREKMTQ	TACAACGAACTGCGTGTTGCGCCGGACGAACACCCGATCCTGCTGtagGAAGCGCCGCTGAACCCGAAAATCAACCGTGAAAAAATGACCCAG	TTATAATCATCCTCCCCGGC	GGTACCAAG	AAGCTT	CGAGCACACATCCTATTTGG	TTATAATCATCCTCCCCGGCGGTACCAAGTACAACGAACTGCGTGTTGCGCCGGACGAACACCCGATCCTGCTGtagGAAGCGCCGCTGAACCCGAAAATCAACCGTGAAAAAATGACCCAGAAGCTTCGAGCACACATCCTATTTGG	148
pT_TAG_744	ACTBL2	ACTBL2	Q562R1	5q11.2	T161-p	4749950	human	42	Actin	MDSGDGVtHIVPIYE		1			SGRTTGIVMDSGDGVtHIVPIYEGYALPHAI	TCTGGTCGTACCACCGGTATCGTTATGGACTCTGGTGACGGTGTTtagCACATCGTTCCGATCTACGAAGGTTACGCGCTGCCGCACGCGATC	TTATAATCATCCTCCCCGGC	GGTACCAAG	AAGCTT	CGAGCACACATCCTATTTGG	TTATAATCATCCTCCCCGGCGGTACCAAGTCTGGTCGTACCACCGGTATCGTTATGGACTCTGGTGACGGTGTTtagCACATCGTTCCGATCTACGAAGGTTACGCGCTGCCGCACGCGATCAAGCTTCGAGCACACATCCTATTTGG	148
pT_TAG_745	ACTBL2	ACTBL2	Q562R1	5q11.2	T187-p	4749960	human	42	Actin	DLAGRDLtDyLMkIL		2	1		LPHAILRLDLAGRDLtDYLMKILTERGYNFT	CTGCCGCACGCGATCCTGCGTCTGGACCTGGCGGGTCGTGACCTGtagGACTACCTGATGAAAATCCTGACCGAACGTGGTTACAACTTCACC	TTATAATCATCCTCCCCGGC	GGTACCAAG	AAGCTT	CGAGCACACATCCTATTTGG	TTATAATCATCCTCCCCGGCGGTACCAAGCTGCCGCACGCGATCCTGCGTCTGGACCTGGCGGGTCGTGACCTGtagGACTACCTGATGAAAATCCTGACCGAACGTGGTTACAACTTCACCAAGCTTCGAGCACACATCCTATTTGG	148
pT_TAG_746	ACTBL2	ACTBL2	Q562R1	5q11.2	T2-p	23052557	human	42		______MtDNELsAL			1		MtDNELSALVVDNGSGM	ATGtagGACAACGAACTGTCTGCGCTGGTTGTTGACAACGGTTCTGGTATG	TTATAATCATCCTCCCCGGC	GGTACCAAG	AAGCTT	CGAGCACACATCCTATTTGG	TTATAATCATCCTCCCCGGCGGTACCAAGATGtagGACAACGAACTGTCTGCGCTGGTTGTTGACAACGGTTCTGGTATGAAGCTTCGAGCACACATCCTATTTGG	106
pT_TAG_747	ACTBL2	ACTBL2	Q562R1	5q11.2	T250-p	23052566	human	42	Actin	LPDGQVItIGNERFR		5	2		SSPERSYELPDGQVItIGNERFRCPEAIFQP	TCTTCTCCGGAACGTTCTTACGAACTGCCGGACGGTCAGGTTATCtagATCGGTAACGAACGTTTCCGTTGCCCGGAAGCGATCTTCCAGCCG	TTATAATCATCCTCCCCGGC	GGTACCAAG	AAGCTT	CGAGCACACATCCTATTTGG	TTATAATCATCCTCCCCGGCGGTACCAAGTCTTCTCCGGAACGTTCTTACGAACTGCCGGACGGTCAGGTTATCtagATCGGTAACGAACGTTTCCGTTGCCCGGAAGCGATCTTCCAGCCGAAGCTTCGAGCACACATCCTATTTGG	148
pT_TAG_748	ACTBL2	ACTBL2	Q562R1	5q11.2	T298-p	31075440	human	42	Actin	RkDLyANtVLSGGst		1			IMKCDVDIRKDLYANtVLSGGSTMYPGIADR	ATCATGAAATGCGACGTTGACATCCGTAAAGACCTGTACGCGAACtagGTTCTGTCTGGTGGTTCTACCATGTACCCGGGTATCGCGGACCGT	TTATAATCATCCTCCCCGGC	GGTACCAAG	AAGCTT	CGAGCACACATCCTATTTGG	TTATAATCATCCTCCCCGGCGGTACCAAGATCATGAAATGCGACGTTGACATCCGTAAAGACCTGTACGCGAACtagGTTCTGTCTGGTGGTTCTACCATGTACCCGGGTATCGCGGACCGTAAGCTTCGAGCACACATCCTATTTGG	148
pT_TAG_749	ACTBL2	ACTBL2	Q562R1	5q11.2	T305-p	25281650	human	42	Actin	tVLSGGstMyPGIAD			1		IRKDLYANTVLSGGStMYPGIADRMQKEIIT	ATCCGTAAAGACCTGTACGCGAACACCGTTCTGTCTGGTGGTTCTtagATGTACCCGGGTATCGCGGACCGTATGCAGAAAGAAATCATCACC	TTATAATCATCCTCCCCGGC	GGTACCAAG	AAGCTT	CGAGCACACATCCTATTTGG	TTATAATCATCCTCCCCGGCGGTACCAAGATCCGTAAAGACCTGTACGCGAACACCGTTCTGTCTGGTGGTTCTtagATGTACCCGGGTATCGCGGACCGTATGCAGAAAGAAATCATCACCAAGCTTCGAGCACACATCCTATTTGG	148
pT_TAG_750	ACTBL2	ACTBL2	Q562R1	5q11.2	T320-p	23052572	human	42	Actin	rMQKEIItLAPsTMK			1		TMYPGIADRMQKEIItLAPSTMKIKIIAPPE	ACCATGTACCCGGGTATCGCGGACCGTATGCAGAAAGAAATCATCtagCTGGCGCCGTCTACCATGAAAATCAAAATCATCGCGCCGCCGGAA	TTATAATCATCCTCCCCGGC	GGTACCAAG	AAGCTT	CGAGCACACATCCTATTTGG	TTATAATCATCCTCCCCGGCGGTACCAAGACCATGTACCCGGGTATCGCGGACCGTATGCAGAAAGAAATCATCtagCTGGCGCCGTCTACCATGAAAATCAAAATCATCGCGCCGCCGGAAAAGCTTCGAGCACACATCCTATTTGG	148
pT_TAG_751	ACTC1	ACTC1	P68032	15q14	T128-p	23079221	human	42.02	Actin	MTQIMFEtFNVPAMY			1		NPKANREKMTQIMFEtFNVPAMYVAIQAVLS	AACCCGAAAGCGAACCGTGAAAAAATGACCCAGATCATGTTCGAAtagTTCAACGTTCCGGCGATGTACGTTGCGATCCAGGCGGTTCTGTCT	TTATAATCATCCTCCCCGGC	GGTACCAAG	AAGCTT	CGAGCACACATCCTATTTGG	TTATAATCATCCTCCCCGGCGGTACCAAGAACCCGAAAGCGAACCGTGAAAAAATGACCCAGATCATGTTCGAAtagTTCAACGTTCCGGCGATGTACGTTGCGATCCAGGCGGTTCTGTCTAAGCTTCGAGCACACATCCTATTTGG	148
pT_TAG_752	ACTC1	ACTC1	P68032	15q14	T151-p	27573028	human	42.02	Actin	LyASGRTtGIVLDsG		1			VAIQAVLSLYASGRTtGIVLDSGDGVTHNVP	GTTGCGATCCAGGCGGTTCTGTCTCTGTACGCGTCTGGTCGTACCtagGGTATCGTTCTGGACTCTGGTGACGGTGTTACCCACAACGTTCCG	TTATAATCATCCTCCCCGGC	GGTACCAAG	AAGCTT	CGAGCACACATCCTATTTGG	TTATAATCATCCTCCCCGGCGGTACCAAGGTTGCGATCCAGGCGGTTCTGTCTCTGTACGCGTCTGGTCGTACCtagGGTATCGTTCTGGACTCTGGTGACGGTGTTACCCACAACGTTCCGAAGCTTCGAGCACACATCCTATTTGG	148
pT_TAG_753	ACTC1	ACTC1	P68032	15q14	T188-p	17552479	human	42.02	Actin	DLAGRDLtDyLMkIL		2	1		LPHAIMRLDLAGRDLtDYLMKILTERGYSFV	CTGCCGCACGCGATCATGCGTCTGGACCTGGCGGGTCGTGACCTGtagGACTACCTGATGAAAATCCTGACCGAACGTGGTTACTCTTTCGTT	TTATAATCATCCTCCCCGGC	GGTACCAAG	AAGCTT	CGAGCACACATCCTATTTGG	TTATAATCATCCTCCCCGGCGGTACCAAGCTGCCGCACGCGATCATGCGTCTGGACCTGGCGGGTCGTGACCTGtagGACTACCTGATGAAAATCCTGACCGAACGTGGTTACTCTTTCGTTAAGCTTCGAGCACACATCCTATTTGG	148
pT_TAG_754	ACTC1	ACTC1	P68032	15q14	T196-p	23079224	human	42.02	Actin	DyLMkILtErGysFV			21		DLAGRDLTDYLMKILtERGYSFVTTAEREIV	GACCTGGCGGGTCGTGACCTGACCGACTACCTGATGAAAATCCTGtagGAACGTGGTTACTCTTTCGTTACCACCGCGGAACGTGAAATCGTT	TTATAATCATCCTCCCCGGC	GGTACCAAG	AAGCTT	CGAGCACACATCCTATTTGG	TTATAATCATCCTCCCCGGCGGTACCAAGGACCTGGCGGGTCGTGACCTGACCGACTACCTGATGAAAATCCTGtagGAACGTGGTTACTCTTTCGTTACCACCGCGGAACGTGAAATCGTTAAGCTTCGAGCACACATCCTATTTGG	148
pT_TAG_755	ACTC1	ACTC1	P68032	15q14	T204-p	27109208	human	42.02	Actin	ErGysFVtTAEREIV		1			DYLMKILTERGYSFVtTAEREIVRDIKEKLC	GACTACCTGATGAAAATCCTGACCGAACGTGGTTACTCTTTCGTTtagACCGCGGAACGTGAAATCGTTCGTGACATCAAAGAAAAACTGTGC	TTATAATCATCCTCCCCGGC	GGTACCAAG	AAGCTT	CGAGCACACATCCTATTTGG	TTATAATCATCCTCCCCGGCGGTACCAAGGACTACCTGATGAAAATCCTGACCGAACGTGGTTACTCTTTCGTTtagACCGCGGAACGTGAAATCGTTCGTGACATCAAAGAAAAACTGTGCAAGCTTCGAGCACACATCCTATTTGG	148
pT_TAG_756	ACTC1	ACTC1	P68032	15q14	T251-p	23079227	human	42.02	Actin	LPDGQVItIGNERFR		6	2		SSLEKSYELPDGQVItIGNERFRCPETLFQP	TCTTCTCTGGAAAAATCTTACGAACTGCCGGACGGTCAGGTTATCtagATCGGTAACGAACGTTTCCGTTGCCCGGAAACCCTGTTCCAGCCG	TTATAATCATCCTCCCCGGC	GGTACCAAG	AAGCTT	CGAGCACACATCCTATTTGG	TTATAATCATCCTCCCCGGCGGTACCAAGTCTTCTCTGGAAAAATCTTACGAACTGCCGGACGGTCAGGTTATCtagATCGGTAACGAACGTTTCCGTTGCCCGGAAACCCTGTTCCAGCCGAAGCTTCGAGCACACATCCTATTTGG	148
pT_TAG_757	ACTC1	ACTC1	P68032	15q14	T262-p	17552487	human	42.02	Actin	ERFRCPEtLFQPsFI		1			GQVITIGNERFRCPEtLFQPSFIGMESAGIH	GGTCAGGTTATCACCATCGGTAACGAACGTTTCCGTTGCCCGGAAtagCTGTTCCAGCCGTCTTTCATCGGTATGGAATCTGCGGGTATCCAC	TTATAATCATCCTCCCCGGC	GGTACCAAG	AAGCTT	CGAGCACACATCCTATTTGG	TTATAATCATCCTCCCCGGCGGTACCAAGGGTCAGGTTATCACCATCGGTAACGAACGTTTCCGTTGCCCGGAAtagCTGTTCCAGCCGTCTTTCATCGGTATGGAATCTGCGGGTATCCACAAGCTTCGAGCACACATCCTATTTGG	148
pT_TAG_758	ACTC1	ACTC1	P68032	15q14	T280-p	23079230	human	42.02	Actin	SAGIHETtyNsIMKC			5		QPSFIGMESAGIHETtYNSIMKCDIDIRKDL	CAGCCGTCTTTCATCGGTATGGAATCTGCGGGTATCCACGAAACCtagTACAACTCTATCATGAAATGCGACATCGACATCCGTAAAGACCTG	TTATAATCATCCTCCCCGGC	GGTACCAAG	AAGCTT	CGAGCACACATCCTATTTGG	TTATAATCATCCTCCCCGGCGGTACCAAGCAGCCGTCTTTCATCGGTATGGAATCTGCGGGTATCCACGAAACCtagTACAACTCTATCATGAAATGCGACATCGACATCCGTAAAGACCTGAAGCTTCGAGCACACATCCTATTTGG	148
pT_TAG_759	ACTC1	ACTC1	P68032	15q14	T306-p	23079233	human	42.02	Actin	NVLSGGTtMyPGIAD			1		IRKDLYANNVLSGGTtMYPGIADRMQKEITA	ATCCGTAAAGACCTGTACGCGAACAACGTTCTGTCTGGTGGCACCtagATGTACCCGGGTATCGCGGACCGTATGCAGAAAGAAATCACCGCG	TTATAATCATCCTCCCCGGC	GGTACCAAG	AAGCTT	CGAGCACACATCCTATTTGG	TTATAATCATCCTCCCCGGCGGTACCAAGATCCGTAAAGACCTGTACGCGAACAACGTTCTGTCTGGTGGCACCtagATGTACCCGGGTATCGCGGACCGTATGCAGAAAGAAATCACCGCGAAGCTTCGAGCACACATCCTATTTGG	148
pT_TAG_760	ACTC1	ACTC1	P68032	15q14	T320-p	25281654	human	42.02	Actin	DRMQkEItALAPstM		8	2		TTMYPGIADRMQKEItALAPSTMKIKIIAPP	ACCACCATGTACCCGGGTATCGCGGACCGTATGCAGAAAGAAATCtagGCGCTGGCGCCGTCTACCATGAAAATCAAAATCATCGCGCCGCCG	TTATAATCATCCTCCCCGGC	GGTACCAAG	AAGCTT	CGAGCACACATCCTATTTGG	TTATAATCATCCTCCCCGGCGGTACCAAGACCACCATGTACCCGGGTATCGCGGACCGTATGCAGAAAGAAATCtagGCGCTGGCGCCGTCTACCATGAAAATCAAAATCATCGCGCCGCCGAAGCTTCGAGCACACATCCTATTTGG	148
pT_TAG_761	ACTC1	ACTC1	P68032	15q14	T326-p	23079236	human	42.02	Actin	ItALAPstMkIkIIA		6	2		IADRMQKEITALAPStMKIKIIAPPERKYSV	ATCGCGGACCGTATGCAGAAAGAAATCACCGCGCTGGCGCCGTCTtagATGAAAATCAAAATCATCGCGCCGCCGGAACGTAAATACTCTGTT	TTATAATCATCCTCCCCGGC	GGTACCAAG	AAGCTT	CGAGCACACATCCTATTTGG	TTATAATCATCCTCCCCGGCGGTACCAAGATCGCGGACCGTATGCAGAAAGAAATCACCGCGCTGGCGCCGTCTtagATGAAAATCAAAATCATCGCGCCGCCGGAACGTAAATACTCTGTTAAGCTTCGAGCACACATCCTATTTGG	148
pT_TAG_762	ACTC1	ACTC1	P68032	15q14	T68-p	17552483	human	42.02	Actin	QskRGILtLkyPIEH		8	11		DSYVGDEAQSKRGILtLKYPIEHGIITNWDD	GACTCTTACGTTGGTGACGAAGCGCAGTCTAAACGTGGTATCCTGtagCTGAAATACCCGATCGAACACGGTATCATCACCAACTGGGACGAC	TTATAATCATCCTCCCCGGC	GGTACCAAG	AAGCTT	CGAGCACACATCCTATTTGG	TTATAATCATCCTCCCCGGCGGTACCAAGGACTCTTACGTTGGTGACGAAGCGCAGTCTAAACGTGGTATCCTGtagCTGAAATACCCGATCGAACACGGTATCATCACCAACTGGGACGACAAGCTTCGAGCACACATCCTATTTGG	148
pT_TAG_763	ACTC1	ACTC1	P68032	15q14	T79-p	18006364	human	42.02	Actin	PIEHGIItNWDDMEk		2	1		RGILTLKYPIEHGIItNWDDMEKIWHHTFYN	CGTGGTATCCTGACCCTGAAATACCCGATCGAACACGGTATCATCtagAACTGGGACGACATGGAAAAAATCTGGCACCACACCTTCTACAAC	TTATAATCATCCTCCCCGGC	GGTACCAAG	AAGCTT	CGAGCACACATCCTATTTGG	TTATAATCATCCTCCCCGGCGGTACCAAGCGTGGTATCCTGACCCTGAAATACCCGATCGAACACGGTATCATCtagAACTGGGACGACATGGAAAAAATCTGGCACCACACCTTCTACAACAAGCTTCGAGCACACATCCTATTTGG	148
pT_TAG_764	ACTC1	ACTC1	P68032	15q14	T91-p	10153996	human	42.02	Actin	MEkIWHHtFyNELRV			11		GIITNWDDMEKIWHHtFYNELRVAPEEHPTL	GGTATCATCACCAACTGGGACGACATGGAAAAAATCTGGCACCACtagTTCTACAACGAACTGCGTGTTGCGCCGGAAGAACACCCGACCCTG	TTATAATCATCCTCCCCGGC	GGTACCAAG	AAGCTT	CGAGCACACATCCTATTTGG	TTATAATCATCCTCCCCGGCGGTACCAAGGGTATCATCACCAACTGGGACGACATGGAAAAAATCTGGCACCACtagTTCTACAACGAACTGCGTGTTGCGCCGGAAGAACACCCGACCCTGAAGCTTCGAGCACACATCCTATTTGG	148
pT_TAG_765	ACTG1	ACTG1	P63261	17q25.3	T106-p	28702603	human	41.79	Actin	EEHPVLLtEAPLNPk		2			YNELRVAPEEHPVLLtEAPLNPKANREKMTQ	TACAACGAACTGCGTGTTGCGCCGGAAGAACACCCGGTTCTGCTGtagGAAGCGCCGCTGAACCCGAAAGCGAACCGTGAAAAAATGACCCAG	TTATAATCATCCTCCCCGGC	GGTACCAAG	AAGCTT	CGAGCACACATCCTATTTGG	TTATAATCATCCTCCCCGGCGGTACCAAGTACAACGAACTGCGTGTTGCGCCGGAAGAACACCCGGTTCTGCTGtagGAAGCGCCGCTGAACCCGAAAGCGAACCGTGAAAAAATGACCCAGAAGCTTCGAGCACACATCCTATTTGG	148
pT_TAG_766	ACTG1	ACTG1	P63261	17q25.3	T120-p	23079248	human	41.79	Actin	kANREKMtQIMFETF			1		LTEAPLNPKANREKMtQIMFETFNTPAMYVA	CTGACCGAAGCGCCGCTGAACCCGAAAGCGAACCGTGAAAAAATGtagCAGATCATGTTCGAAACCTTCAACACCCCGGCGATGTACGTTGCG	TTATAATCATCCTCCCCGGC	GGTACCAAG	AAGCTT	CGAGCACACATCCTATTTGG	TTATAATCATCCTCCCCGGCGGTACCAAGCTGACCGAAGCGCCGCTGAACCCGAAAGCGAACCGTGAAAAAATGtagCAGATCATGTTCGAAACCTTCAACACCCCGGCGATGTACGTTGCGAAGCTTCGAGCACACATCCTATTTGG	148
pT_TAG_767	ACTG1	ACTG1	P63261	17q25.3	T160-p	4783524	human	41.79	Actin	MDsGdGVtHtVPIyE			2		SGRTTGIVMDSGDGVtHTVPIYEGYALPHAI	TCTGGTCGTACCACCGGTATCGTTATGGACTCTGGTGACGGTGTTtagCACACCGTTCCGATCTACGAAGGTTACGCGCTGCCGCACGCGATC	TTATAATCATCCTCCCCGGC	GGTACCAAG	AAGCTT	CGAGCACACATCCTATTTGG	TTATAATCATCCTCCCCGGCGGTACCAAGTCTGGTCGTACCACCGGTATCGTTATGGACTCTGGTGACGGTGTTtagCACACCGTTCCGATCTACGAAGGTTACGCGCTGCCGCACGCGATCAAGCTTCGAGCACACATCCTATTTGG	148
pT_TAG_768	ACTG1	ACTG1	P63261	17q25.3	T162-p	4783530	human	41.79	Actin	sGdGVtHtVPIyEGy		1	1		RTTGIVMDSGDGVTHtVPIYEGYALPHAILR	CGTACCACCGGTATCGTTATGGACTCTGGTGACGGTGTTACCCACtagGTTCCGATCTACGAAGGTTACGCGCTGCCGCACGCGATCCTGCGT	TTATAATCATCCTCCCCGGC	GGTACCAAG	AAGCTT	CGAGCACACATCCTATTTGG	TTATAATCATCCTCCCCGGCGGTACCAAGCGTACCACCGGTATCGTTATGGACTCTGGTGACGGTGTTACCCACtagGTTCCGATCTACGAAGGTTACGCGCTGCCGCACGCGATCCTGCGTAAGCTTCGAGCACACATCCTATTTGG	148
pT_TAG_769	ACTG1	ACTG1	P63261	17q25.3	T186-p	4783536	human	41.79	Actin	DLAGRDLtDyLMkIL		2	1		LPHAILRLDLAGRDLtDYLMKILTERGYSFT	CTGCCGCACGCGATCCTGCGTCTGGACCTGGCGGGTCGTGACCTGtagGACTACCTGATGAAAATCCTGACCGAACGTGGTTACTCTTTCACC	TTATAATCATCCTCCCCGGC	GGTACCAAG	AAGCTT	CGAGCACACATCCTATTTGG	TTATAATCATCCTCCCCGGCGGTACCAAGCTGCCGCACGCGATCCTGCGTCTGGACCTGGCGGGTCGTGACCTGtagGACTACCTGATGAAAATCCTGACCGAACGTGGTTACTCTTTCACCAAGCTTCGAGCACACATCCTATTTGG	148
pT_TAG_770	ACTG1	ACTG1	P63261	17q25.3	T194-p	23079251	human	41.79	Actin	DyLMkILtERGysFt			6		DLAGRDLTDYLMKILtERGYSFTTTAEREIV	GACCTGGCGGGTCGTGACCTGACCGACTACCTGATGAAAATCCTGtagGAACGTGGTTACTCTTTCACCACCACCGCGGAACGTGAAATCGTT	TTATAATCATCCTCCCCGGC	GGTACCAAG	AAGCTT	CGAGCACACATCCTATTTGG	TTATAATCATCCTCCCCGGCGGTACCAAGGACCTGGCGGGTCGTGACCTGACCGACTACCTGATGAAAATCCTGtagGAACGTGGTTACTCTTTCACCACCACCGCGGAACGTGAAATCGTTAAGCTTCGAGCACACATCCTATTTGG	148
pT_TAG_771	ACTG1	ACTG1	P63261	17q25.3	T201-p	9425326	human	41.79	Actin	tERGysFtttAEREI		3	1		TDYLMKILTERGYSFtTTAEREIVRDIKEKL	ACCGACTACCTGATGAAAATCCTGACCGAACGTGGTTACTCTTTCtagACCACCGCGGAACGTGAAATCGTTCGTGACATCAAAGAAAAACTG	TTATAATCATCCTCCCCGGC	GGTACCAAG	AAGCTT	CGAGCACACATCCTATTTGG	TTATAATCATCCTCCCCGGCGGTACCAAGACCGACTACCTGATGAAAATCCTGACCGAACGTGGTTACTCTTTCtagACCACCGCGGAACGTGAAATCGTTCGTGACATCAAAGAAAAACTGAAGCTTCGAGCACACATCCTATTTGG	148
pT_TAG_772	ACTG1	ACTG1	P63261	17q25.3	T202-p	10999312	human	41.79	Actin	ERGysFtttAEREIV		3	8		DYLMKILTERGYSFTtTAEREIVRDIKEKLC	GACTACCTGATGAAAATCCTGACCGAACGTGGTTACTCTTTCACCtagACCGCGGAACGTGAAATCGTTCGTGACATCAAAGAAAAACTGTGC	TTATAATCATCCTCCCCGGC	GGTACCAAG	AAGCTT	CGAGCACACATCCTATTTGG	TTATAATCATCCTCCCCGGCGGTACCAAGGACTACCTGATGAAAATCCTGACCGAACGTGGTTACTCTTTCACCtagACCGCGGAACGTGAAATCGTTCGTGACATCAAAGAAAAACTGTGCAAGCTTCGAGCACACATCCTATTTGG	148
pT_TAG_773	ACTG1	ACTG1	P63261	17q25.3	T203-p	467405	human	41.79	Actin	RGysFtttAEREIVR		5	2		YLMKILTERGYSFTTtAEREIVRDIKEKLCY	TACCTGATGAAAATCCTGACCGAACGTGGTTACTCTTTCACCACCtagGCGGAACGTGAAATCGTTCGTGACATCAAAGAAAAACTGTGCTAC	TTATAATCATCCTCCCCGGC	GGTACCAAG	AAGCTT	CGAGCACACATCCTATTTGG	TTATAATCATCCTCCCCGGCGGTACCAAGTACCTGATGAAAATCCTGACCGAACGTGGTTACTCTTTCACCACCtagGCGGAACGTGAAATCGTTCGTGACATCAAAGAAAAACTGTGCTACAAGCTTCGAGCACACATCCTATTTGG	148
pT_TAG_774	ACTG1	ACTG1	P63261	17q25.3	T229-p	40267926	human	41.79	Actin	DFEQEMAtAASsSsL		1			EKLCYVALDFEQEMAtAASSSSLEKSYELPD	GAAAAACTGTGCTACGTTGCGCTGGACTTCGAACAGGAAATGGCGtagGCGGCGTCTTCTTCTTCTCTGGAAAAATCTTACGAACTGCCGGAC	TTATAATCATCCTCCCCGGC	GGTACCAAG	AAGCTT	CGAGCACACATCCTATTTGG	TTATAATCATCCTCCCCGGCGGTACCAAGGAAAAACTGTGCTACGTTGCGCTGGACTTCGAACAGGAAATGGCGtagGCGGCGTCTTCTTCTTCTCTGGAAAAATCTTACGAACTGCCGGACAAGCTTCGAGCACACATCCTATTTGG	148
pT_TAG_775	ACTG1	ACTG1	P63261	17q25.3	T249-p	23079254	human	41.79	Actin	LPDGQVItIGNERFR		7	2		SSLEKSYELPDGQVItIGNERFRCPEALFQP	TCTTCTCTGGAAAAATCTTACGAACTGCCGGACGGTCAGGTTATCtagATCGGTAACGAACGTTTCCGTTGCCCGGAAGCGCTGTTCCAGCCG	TTATAATCATCCTCCCCGGC	GGTACCAAG	AAGCTT	CGAGCACACATCCTATTTGG	TTATAATCATCCTCCCCGGCGGTACCAAGTCTTCTCTGGAAAAATCTTACGAACTGCCGGACGGTCAGGTTATCtagATCGGTAACGAACGTTTCCGTTGCCCGGAAGCGCTGTTCCAGCCGAAGCTTCGAGCACACATCCTATTTGG	148
pT_TAG_776	ACTG1	ACTG1	P63261	17q25.3	T297-p	4783542	human	41.79	Actin	RkDLyANtVLsGGtt		1	24		IMKCDVDIRKDLYANtVLSGGTTMYPGIADR	ATCATGAAATGCGACGTTGACATCCGTAAAGACCTGTACGCGAACtagGTTCTGTCTGGTGGCACCACCATGTACCCGGGTATCGCGGACCGT	TTATAATCATCCTCCCCGGC	GGTACCAAG	AAGCTT	CGAGCACACATCCTATTTGG	TTATAATCATCCTCCCCGGCGGTACCAAGATCATGAAATGCGACGTTGACATCCGTAAAGACCTGTACGCGAACtagGTTCTGTCTGGTGGCACCACCATGTACCCGGGTATCGCGGACCGTAAGCTTCGAGCACACATCCTATTTGG	148
pT_TAG_777	ACTG1	ACTG1	P63261	17q25.3	T303-p	23079257	human	41.79	Actin	NtVLsGGttMyPGIA		1	1		DIRKDLYANTVLSGGtTMYPGIADRMQKEIT	GACATCCGTAAAGACCTGTACGCGAACACCGTTCTGTCTGGTGGTtagACCATGTACCCGGGTATCGCGGACCGTATGCAGAAAGAAATCACC	TTATAATCATCCTCCCCGGC	GGTACCAAG	AAGCTT	CGAGCACACATCCTATTTGG	TTATAATCATCCTCCCCGGCGGTACCAAGGACATCCGTAAAGACCTGTACGCGAACACCGTTCTGTCTGGTGGTtagACCATGTACCCGGGTATCGCGGACCGTATGCAGAAAGAAATCACCAAGCTTCGAGCACACATCCTATTTGG	148
pT_TAG_778	ACTG1	ACTG1	P63261	17q25.3	T304-p	23079260	human	41.79	Actin	tVLsGGttMyPGIAD			1		IRKDLYANTVLSGGTtMYPGIADRMQKEITA	ATCCGTAAAGACCTGTACGCGAACACCGTTCTGTCTGGTGGCACCtagATGTACCCGGGTATCGCGGACCGTATGCAGAAAGAAATCACCGCG	TTATAATCATCCTCCCCGGC	GGTACCAAG	AAGCTT	CGAGCACACATCCTATTTGG	TTATAATCATCCTCCCCGGCGGTACCAAGATCCGTAAAGACCTGTACGCGAACACCGTTCTGTCTGGTGGCACCtagATGTACCCGGGTATCGCGGACCGTATGCAGAAAGAAATCACCGCGAAGCTTCGAGCACACATCCTATTTGG	148
pT_TAG_779	ACTG1	ACTG1	P63261	17q25.3	T318-p	1983737	human	41.79	Actin	DRMQkEItALAPstM		8	2		TTMYPGIADRMQKEItALAPSTMKIKIIAPP	ACCACCATGTACCCGGGTATCGCGGACCGTATGCAGAAAGAAATCtagGCGCTGGCGCCGTCTACCATGAAAATCAAAATCATCGCGCCGCCG	TTATAATCATCCTCCCCGGC	GGTACCAAG	AAGCTT	CGAGCACACATCCTATTTGG	TTATAATCATCCTCCCCGGCGGTACCAAGACCACCATGTACCCGGGTATCGCGGACCGTATGCAGAAAGAAATCtagGCGCTGGCGCCGTCTACCATGAAAATCAAAATCATCGCGCCGCCGAAGCTTCGAGCACACATCCTATTTGG	148
pT_TAG_780	ACTG1	ACTG1	P63261	17q25.3	T324-p	4783554	human	41.79	Actin	ItALAPstMkIkIIA		6	2		IADRMQKEITALAPStMKIKIIAPPERKYSV	ATCGCGGACCGTATGCAGAAAGAAATCACCGCGCTGGCGCCGTCTtagATGAAAATCAAAATCATCGCGCCGCCGGAACGTAAATACTCTGTT	TTATAATCATCCTCCCCGGC	GGTACCAAG	AAGCTT	CGAGCACACATCCTATTTGG	TTATAATCATCCTCCCCGGCGGTACCAAGATCGCGGACCGTATGCAGAAAGAAATCACCGCGCTGGCGCCGTCTtagATGAAAATCAAAATCATCGCGCCGCCGGAACGTAAATACTCTGTTAAGCTTCGAGCACACATCCTATTTGG	148
pT_TAG_781	ACTG1	ACTG1	P63261	17q25.3	T66-p	4783506	human	41.79	Actin	QskRGILtLkyPIEH		5	8		DSYVGDEAQSKRGILtLKYPIEHGIVTNWDD	GACTCTTACGTTGGTGACGAAGCGCAGTCTAAACGTGGTATCCTGtagCTGAAATACCCGATCGAACACGGTATCGTTACCAACTGGGACGAC	TTATAATCATCCTCCCCGGC	GGTACCAAG	AAGCTT	CGAGCACACATCCTATTTGG	TTATAATCATCCTCCCCGGCGGTACCAAGGACTCTTACGTTGGTGACGAAGCGCAGTCTAAACGTGGTATCCTGtagCTGAAATACCCGATCGAACACGGTATCGTTACCAACTGGGACGACAAGCTTCGAGCACACATCCTATTTGG	148
pT_TAG_782	ACTG1	ACTG1	P63261	17q25.3	T77-p	55373865	human	41.79	Actin	PIEHGIVtNWDDMEk		1			RGILTLKYPIEHGIVtNWDDMEKIWHHTFYN	CGTGGTATCCTGACCCTGAAATACCCGATCGAACACGGTATCGTTtagAACTGGGACGACATGGAAAAAATCTGGCACCACACCTTCTACAAC	TTATAATCATCCTCCCCGGC	GGTACCAAG	AAGCTT	CGAGCACACATCCTATTTGG	TTATAATCATCCTCCCCGGCGGTACCAAGCGTGGTATCCTGACCCTGAAATACCCGATCGAACACGGTATCGTTtagAACTGGGACGACATGGAAAAAATCTGGCACCACACCTTCTACAACAAGCTTCGAGCACACATCCTATTTGG	148
pT_TAG_783	ACTG1	ACTG1	P63261	17q25.3	T89-p	4783512	human	41.79	Actin	MEkIWHHtFyNELRV			9		GIVTNWDDMEKIWHHtFYNELRVAPEEHPVL	GGTATCGTTACCAACTGGGACGACATGGAAAAAATCTGGCACCACtagTTCTACAACGAACTGCGTGTTGCGCCGGAAGAACACCCGGTTCTG	TTATAATCATCCTCCCCGGC	GGTACCAAG	AAGCTT	CGAGCACACATCCTATTTGG	TTATAATCATCCTCCCCGGCGGTACCAAGGGTATCGTTACCAACTGGGACGACATGGAAAAAATCTGGCACCACtagTTCTACAACGAACTGCGTGTTGCGCCGGAAGAACACCCGGTTCTGAAGCTTCGAGCACACATCCTATTTGG	148
pT_TAG_784	ACTG2	ACTG2	P63267	2p13.1	T127-p	23079272	human	41.88	Actin	MTQIMFEtFNVPAMY			1		NPKANREKMTQIMFEtFNVPAMYVAIQAVLS	AACCCGAAAGCGAACCGTGAAAAAATGACCCAGATCATGTTCGAAtagTTCAACGTTCCGGCGATGTACGTTGCGATCCAGGCGGTTCTGTCT	TTATAATCATCCTCCCCGGC	GGTACCAAG	AAGCTT	CGAGCACACATCCTATTTGG	TTATAATCATCCTCCCCGGCGGTACCAAGAACCCGAAAGCGAACCGTGAAAAAATGACCCAGATCATGTTCGAAtagTTCAACGTTCCGGCGATGTACGTTGCGATCCAGGCGGTTCTGTCTAAGCTTCGAGCACACATCCTATTTGG	148
pT_TAG_785	ACTG2	ACTG2	P63267	2p13.1	T150-p	27573036	human	41.88	Actin	LyASGRTtGIVLDsG		1			VAIQAVLSLYASGRTtGIVLDSGDGVTHNVP	GTTGCGATCCAGGCGGTTCTGTCTCTGTACGCGTCTGGTCGTACCtagGGTATCGTTCTGGACTCTGGTGACGGTGTTACCCACAACGTTCCG	TTATAATCATCCTCCCCGGC	GGTACCAAG	AAGCTT	CGAGCACACATCCTATTTGG	TTATAATCATCCTCCCCGGCGGTACCAAGGTTGCGATCCAGGCGGTTCTGTCTCTGTACGCGTCTGGTCGTACCtagGGTATCGTTCTGGACTCTGGTGACGGTGTTACCCACAACGTTCCGAAGCTTCGAGCACACATCCTATTTGG	148
pT_TAG_786	ACTG2	ACTG2	P63267	2p13.1	T187-p	17552495	human	41.88	Actin	DLAGRDLtDyLMkIL		2	1		LPHAIMRLDLAGRDLtDYLMKILTERGYSFV	CTGCCGCACGCGATCATGCGTCTGGACCTGGCGGGTCGTGACCTGtagGACTACCTGATGAAAATCCTGACCGAACGTGGTTACTCTTTCGTT	TTATAATCATCCTCCCCGGC	GGTACCAAG	AAGCTT	CGAGCACACATCCTATTTGG	TTATAATCATCCTCCCCGGCGGTACCAAGCTGCCGCACGCGATCATGCGTCTGGACCTGGCGGGTCGTGACCTGtagGACTACCTGATGAAAATCCTGACCGAACGTGGTTACTCTTTCGTTAAGCTTCGAGCACACATCCTATTTGG	148
pT_TAG_787	ACTG2	ACTG2	P63267	2p13.1	T195-p	23079275	human	41.88	Actin	DyLMkILtErGysFV			21		DLAGRDLTDYLMKILtERGYSFVTTAEREIV	GACCTGGCGGGTCGTGACCTGACCGACTACCTGATGAAAATCCTGtagGAACGTGGTTACTCTTTCGTTACCACCGCGGAACGTGAAATCGTT	TTATAATCATCCTCCCCGGC	GGTACCAAG	AAGCTT	CGAGCACACATCCTATTTGG	TTATAATCATCCTCCCCGGCGGTACCAAGGACCTGGCGGGTCGTGACCTGACCGACTACCTGATGAAAATCCTGtagGAACGTGGTTACTCTTTCGTTACCACCGCGGAACGTGAAATCGTTAAGCTTCGAGCACACATCCTATTTGG	148
pT_TAG_788	ACTG2	ACTG2	P63267	2p13.1	T203-p	27109212	human	41.88	Actin	ErGysFVtTAEREIV		1			DYLMKILTERGYSFVtTAEREIVRDIKEKLC	GACTACCTGATGAAAATCCTGACCGAACGTGGTTACTCTTTCGTTtagACCGCGGAACGTGAAATCGTTCGTGACATCAAAGAAAAACTGTGC	TTATAATCATCCTCCCCGGC	GGTACCAAG	AAGCTT	CGAGCACACATCCTATTTGG	TTATAATCATCCTCCCCGGCGGTACCAAGGACTACCTGATGAAAATCCTGACCGAACGTGGTTACTCTTTCGTTtagACCGCGGAACGTGAAATCGTTCGTGACATCAAAGAAAAACTGTGCAAGCTTCGAGCACACATCCTATTTGG	148
pT_TAG_789	ACTG2	ACTG2	P63267	2p13.1	T250-p	23079278	human	41.88	Actin	LPDGQVItIGNERFR		6	2		SSLEKSYELPDGQVItIGNERFRCPETLFQP	TCTTCTCTGGAAAAATCTTACGAACTGCCGGACGGTCAGGTTATCtagATCGGTAACGAACGTTTCCGTTGCCCGGAAACCCTGTTCCAGCCG	TTATAATCATCCTCCCCGGC	GGTACCAAG	AAGCTT	CGAGCACACATCCTATTTGG	TTATAATCATCCTCCCCGGCGGTACCAAGTCTTCTCTGGAAAAATCTTACGAACTGCCGGACGGTCAGGTTATCtagATCGGTAACGAACGTTTCCGTTGCCCGGAAACCCTGTTCCAGCCGAAGCTTCGAGCACACATCCTATTTGG	148
pT_TAG_790	ACTG2	ACTG2	P63267	2p13.1	T261-p	17552499	human	41.88	Actin	ERFRCPEtLFQPsFI		1			GQVITIGNERFRCPEtLFQPSFIGMESAGIH	GGTCAGGTTATCACCATCGGTAACGAACGTTTCCGTTGCCCGGAAtagCTGTTCCAGCCGTCTTTCATCGGTATGGAATCTGCGGGTATCCAC	TTATAATCATCCTCCCCGGC	GGTACCAAG	AAGCTT	CGAGCACACATCCTATTTGG	TTATAATCATCCTCCCCGGCGGTACCAAGGGTCAGGTTATCACCATCGGTAACGAACGTTTCCGTTGCCCGGAAtagCTGTTCCAGCCGTCTTTCATCGGTATGGAATCTGCGGGTATCCACAAGCTTCGAGCACACATCCTATTTGG	148
pT_TAG_791	ACTG2	ACTG2	P63267	2p13.1	T279-p	23079281	human	41.88	Actin	SAGIHETtyNsIMKC			5		QPSFIGMESAGIHETtYNSIMKCDIDIRKDL	CAGCCGTCTTTCATCGGTATGGAATCTGCGGGTATCCACGAAACCtagTACAACTCTATCATGAAATGCGACATCGACATCCGTAAAGACCTG	TTATAATCATCCTCCCCGGC	GGTACCAAG	AAGCTT	CGAGCACACATCCTATTTGG	TTATAATCATCCTCCCCGGCGGTACCAAGCAGCCGTCTTTCATCGGTATGGAATCTGCGGGTATCCACGAAACCtagTACAACTCTATCATGAAATGCGACATCGACATCCGTAAAGACCTGAAGCTTCGAGCACACATCCTATTTGG	148
pT_TAG_792	ACTG2	ACTG2	P63267	2p13.1	T304-p	23079284	human	41.88	Actin	NNVLSGGttMyPGIA			1		DIRKDLYANNVLSGGtTMYPGIADRMQKEIT	GACATCCGTAAAGACCTGTACGCGAACAACGTTCTGTCTGGTGGTtagACCATGTACCCGGGTATCGCGGACCGTATGCAGAAAGAAATCACC	TTATAATCATCCTCCCCGGC	GGTACCAAG	AAGCTT	CGAGCACACATCCTATTTGG	TTATAATCATCCTCCCCGGCGGTACCAAGGACATCCGTAAAGACCTGTACGCGAACAACGTTCTGTCTGGTGGTtagACCATGTACCCGGGTATCGCGGACCGTATGCAGAAAGAAATCACCAAGCTTCGAGCACACATCCTATTTGG	148
pT_TAG_793	ACTG2	ACTG2	P63267	2p13.1	T305-p	23079287	human	41.88	Actin	NVLSGGttMyPGIAD			1		IRKDLYANNVLSGGTtMYPGIADRMQKEITA	ATCCGTAAAGACCTGTACGCGAACAACGTTCTGTCTGGTGGCACCtagATGTACCCGGGTATCGCGGACCGTATGCAGAAAGAAATCACCGCG	TTATAATCATCCTCCCCGGC	GGTACCAAG	AAGCTT	CGAGCACACATCCTATTTGG	TTATAATCATCCTCCCCGGCGGTACCAAGATCCGTAAAGACCTGTACGCGAACAACGTTCTGTCTGGTGGCACCtagATGTACCCGGGTATCGCGGACCGTATGCAGAAAGAAATCACCGCGAAGCTTCGAGCACACATCCTATTTGG	148
pT_TAG_794	ACTG2	ACTG2	P63267	2p13.1	T319-p	25281658	human	41.88	Actin	DRMQkEItALAPstM		8	2		TTMYPGIADRMQKEItALAPSTMKIKIIAPP	ACCACCATGTACCCGGGTATCGCGGACCGTATGCAGAAAGAAATCtagGCGCTGGCGCCGTCTACCATGAAAATCAAAATCATCGCGCCGCCG	TTATAATCATCCTCCCCGGC	GGTACCAAG	AAGCTT	CGAGCACACATCCTATTTGG	TTATAATCATCCTCCCCGGCGGTACCAAGACCACCATGTACCCGGGTATCGCGGACCGTATGCAGAAAGAAATCtagGCGCTGGCGCCGTCTACCATGAAAATCAAAATCATCGCGCCGCCGAAGCTTCGAGCACACATCCTATTTGG	148
pT_TAG_795	ACTG2	ACTG2	P63267	2p13.1	T325-p	23079290	human	41.88	Actin	ItALAPstMkIkIIA		6	2		IADRMQKEITALAPStMKIKIIAPPERKYSV	ATCGCGGACCGTATGCAGAAAGAAATCACCGCGCTGGCGCCGTCTtagATGAAAATCAAAATCATCGCGCCGCCGGAACGTAAATACTCTGTT	TTATAATCATCCTCCCCGGC	GGTACCAAG	AAGCTT	CGAGCACACATCCTATTTGG	TTATAATCATCCTCCCCGGCGGTACCAAGATCGCGGACCGTATGCAGAAAGAAATCACCGCGCTGGCGCCGTCTtagATGAAAATCAAAATCATCGCGCCGCCGGAACGTAAATACTCTGTTAAGCTTCGAGCACACATCCTATTTGG	148
pT_TAG_796	ACTG2	ACTG2	P63267	2p13.1	T67-p	4927832	human	41.88	Actin	QskRGILtLkyPIEH		8	5		DSYVGDEAQSKRGILtLKYPIEHGIITNWDD	GACTCTTACGTTGGTGACGAAGCGCAGTCTAAACGTGGTATCCTGtagCTGAAATACCCGATCGAACACGGTATCATCACCAACTGGGACGAC	TTATAATCATCCTCCCCGGC	GGTACCAAG	AAGCTT	CGAGCACACATCCTATTTGG	TTATAATCATCCTCCCCGGCGGTACCAAGGACTCTTACGTTGGTGACGAAGCGCAGTCTAAACGTGGTATCCTGtagCTGAAATACCCGATCGAACACGGTATCATCACCAACTGGGACGACAAGCTTCGAGCACACATCCTATTTGG	148
pT_TAG_797	ACTG2	ACTG2	P63267	2p13.1	T78-p	18006367	human	41.88	Actin	PIEHGIItNWDDMEk		2			RGILTLKYPIEHGIItNWDDMEKIWHHSFYN	CGTGGTATCCTGACCCTGAAATACCCGATCGAACACGGTATCATCtagAACTGGGACGACATGGAAAAAATCTGGCACCACTCTTTCTACAAC	TTATAATCATCCTCCCCGGC	GGTACCAAG	AAGCTT	CGAGCACACATCCTATTTGG	TTATAATCATCCTCCCCGGCGGTACCAAGCGTGGTATCCTGACCCTGAAATACCCGATCGAACACGGTATCATCtagAACTGGGACGACATGGAAAAAATCTGGCACCACTCTTTCTACAACAAGCTTCGAGCACACATCCTATTTGG	148
pT_TAG_798	ACTL6A	BAF53A	O96019	3q26.33	T129-p	50774008	human	47.46	Actin	MSEAPWNtRAKREKL		1			EASLHPVLMSEAPWNtRAKREKLTELMFEHY	GAAGCGTCTCTGCACCCGGTTCTGATGTCTGAAGCGCCGTGGAACtagCGTGCGAAACGTGAAAAACTGACCGAACTGATGTTCGAACACTAC	TTATAATCATCCTCCCCGGC	GGTACCAAG	AAGCTT	CGAGCACACATCCTATTTGG	TTATAATCATCCTCCCCGGCGGTACCAAGGAAGCGTCTCTGCACCCGGTTCTGATGTCTGAAGCGCCGTGGAACtagCGTGCGAAACGTGAAAAACTGACCGAACTGATGTTCGAACACTACAAGCTTCGAGCACACATCCTATTTGG	148
pT_TAG_799	ACTL7A	AL7A	Q9Y615	9q31.3	T47-p	485349	human	48.64	ACTL7A_N	RAVWVRHtSSEPQEP		1			SLRDGPAKRAVWVRHtSSEPQEPTESKAAKE	TCTCTGCGTGACGGTCCGGCGAAACGTGCGGTTTGGGTTCGTCACtagTCTTCTGAACCGCAGGAACCGACCGAATCTAAAGCGGCGAAAGAA	TTATAATCATCCTCCCCGGC	GGTACCAAG	AAGCTT	CGAGCACACATCCTATTTGG	TTATAATCATCCTCCCCGGCGGTACCAAGTCTCTGCGTGACGGTCCGGCGAAACGTGCGGTTTGGGTTCGTCACtagTCTTCTGAACCGCAGGAACCGACCGAATCTAAAGCGGCGAAAGAAAAGCTTCGAGCACACATCCTATTTGG	148
pT_TAG_800	ACTL7B	ACTL7B	Q9Y614	9q31.3	T170-p	23079323	human	45.23	Actin	YAELMFEtFGIPAMH			1		SPSSNREKYAELMFEtFGIPAMHVTSQSLLS	TCTCCGTCTTCTAACCGTGAAAAATACGCGGAACTGATGTTCGAAtagTTCGGTATCCCGGCGATGCACGTTACCTCTCAGTCTCTGCTGTCT	TTATAATCATCCTCCCCGGC	GGTACCAAG	AAGCTT	CGAGCACACATCCTATTTGG	TTATAATCATCCTCCCCGGCGGTACCAAGTCTCCGTCTTCTAACCGTGAAAAATACGCGGAACTGATGTTCGAAtagTTCGGTATCCCGGCGATGCACGTTACCTCTCAGTCTCTGCTGTCTAAGCTTCGAGCACACATCCTATTTGG	148
pT_TAG_801	ACTL7B	ACTL7B	Q9Y614	9q31.3	T179-p	23079326	human	45.23	Actin	GIPAMHVtSQsLLSI			1		AELMFETFGIPAMHVtSQSLLSIYSYGKTSG	GCGGAACTGATGTTCGAAACCTTCGGTATCCCGGCGATGCACGTTtagTCTCAGTCTCTGCTGTCTATCTACTCTTACGGTAAAACCTCTGGT	TTATAATCATCCTCCCCGGC	GGTACCAAG	AAGCTT	CGAGCACACATCCTATTTGG	TTATAATCATCCTCCCCGGCGGTACCAAGGCGGAACTGATGTTCGAAACCTTCGGTATCCCGGCGATGCACGTTtagTCTCAGTCTCTGCTGTCTATCTACTCTTACGGTAAAACCTCTGGTAAGCTTCGAGCACACATCCTATTTGG	148
pT_TAG_802	ACTL7B	ACTL7B	Q9Y614	9q31.3	T22-p	34367975	human	45.23		GDPGEAGtRPGPDAS			1		PMPLGTAQGDPGEAGtRPGPDASLRDTGAAT	CCGATGCCGCTGGGCACCGCGCAGGGTGACCCGGGTGAAGCGGGTtagCGTCCGGGTCCGGACGCGTCTCTGCGTGACACCGGTGCGGCGACC	TTATAATCATCCTCCCCGGC	GGTACCAAG	AAGCTT	CGAGCACACATCCTATTTGG	TTATAATCATCCTCCCCGGCGGTACCAAGCCGATGCCGCTGGGCACCGCGCAGGGTGACCCGGGTGAAGCGGGTtagCGTCCGGGTCCGGACGCGTCTCTGCGTGACACCGGTGCGGCGACCAAGCTTCGAGCACACATCCTATTTGG	148
pT_TAG_803	ACTL7B	ACTL7B	Q9Y614	9q31.3	T290-p	25281668	human	45.23	Actin	LPDGKLItIGQERFR			1		EELRVDYELPDGKLItIGQERFRCSEMLFQP	GAAGAACTGCGTGTTGACTACGAACTGCCGGACGGTAAACTGATCtagATCGGTCAGGAACGTTTCCGTTGCTCTGAAATGCTGTTCCAGCCG	TTATAATCATCCTCCCCGGC	GGTACCAAG	AAGCTT	CGAGCACACATCCTATTTGG	TTATAATCATCCTCCCCGGCGGTACCAAGGAAGAACTGCGTGTTGACTACGAACTGCCGGACGGTAAACTGATCtagATCGGTCAGGAACGTTTCCGTTGCTCTGAAATGCTGTTCCAGCCGAAGCTTCGAGCACACATCCTATTTGG	148
pT_TAG_804	ACTL7B	ACTL7B	Q9Y614	9q31.3	T37-p	472568	human	45.23		LRDTGAAtQLKMKPR			3		TRPGPDASLRDTGAAtQLKMKPRKVHKIKAV	ACCCGTCCGGGTCCGGACGCGTCTCTGCGTGACACCGGTGCGGCGtagCAGCTGAAAATGAAACCGCGTAAAGTTCACAAAATCAAAGCGGTT	TTATAATCATCCTCCCCGGC	GGTACCAAG	AAGCTT	CGAGCACACATCCTATTTGG	TTATAATCATCCTCCCCGGCGGTACCAAGACCCGTCCGGGTCCGGACGCGTCTCTGCGTGACACCGGTGCGGCGtagCAGCTGAAAATGAAACCGCGTAAAGTTCACAAAATCAAAGCGGTTAAGCTTCGAGCACACATCCTATTTGG	148
pT_TAG_805	ACTL8	ACTL8	Q9H568	1p36.13	T62-p	11076725	human	41.36	Actin	IDICHPDtFsYPIER			1		ARRRVSLGIDICHPDtFSYPIERGRILNWEG	GCGCGTCGTCGTGTTTCTCTGGGTATCGACATCTGCCACCCGGACtagTTCTCTTACCCGATCGAACGTGGTCGTATCCTGAACTGGGAAGGT	TTATAATCATCCTCCCCGGC	GGTACCAAG	AAGCTT	CGAGCACACATCCTATTTGG	TTATAATCATCCTCCCCGGCGGTACCAAGGCGCGTCGTCGTGTTTCTCTGGGTATCGACATCTGCCACCCGGACtagTTCTCTTACCCGATCGAACGTGGTCGTATCCTGAACTGGGAAGGTAAGCTTCGAGCACACATCCTATTTGG	148
pT_TAG_806	ACTN1	ACTN1	P12814	14q24.1|14q22-q24	T123-p	23079344	human	103.06	CH	VDGNVKMtLGMIWTI			4		VSIGAEEIVDGNVKMtLGMIWTIILRFAIQD	GTTTCTATCGGTGCGGAAGAAATCGTTGACGGTAACGTTAAAATGtagCTGGGTATGATCTGGACCATCATCCTGCGTTTCGCGATCCAGGAC	TTATAATCATCCTCCCCGGC	GGTACCAAG	AAGCTT	CGAGCACACATCCTATTTGG	TTATAATCATCCTCCCCGGCGGTACCAAGGTTTCTATCGGTGCGGAAGAAATCGTTGACGGTAACGTTAAAATGtagCTGGGTATGATCTGGACCATCATCCTGCGTTTCGCGATCCAGGACAAGCTTCGAGCACACATCCTATTTGG	148
pT_TAG_807	ACTN1	ACTN1	P12814	14q24.1|14q22-q24	T144-p	54413238	human	103.06	CH	QDIsVEEtsAKEGLL		1			TIILRFAIQDISVEEtSAKEGLLLWCQRKTA	ACCATCATCCTGCGTTTCGCGATCCAGGACATCTCTGTTGAAGAAtagTCTGCGAAAGAAGGTCTGCTGCTGTGGTGCCAGCGTAAAACCGCG	TTATAATCATCCTCCCCGGC	GGTACCAAG	AAGCTT	CGAGCACACATCCTATTTGG	TTATAATCATCCTCCCCGGCGGTACCAAGACCATCATCCTGCGTTTCGCGATCCAGGACATCTCTGTTGAAGAAtagTCTGCGAAAGAAGGTCTGCTGCTGTGGTGCCAGCGTAAAACCGCGAAGCTTCGAGCACACATCCTATTTGG	148
pT_TAG_808	ACTN1	ACTN1	P12814	14q24.1|14q22-q24	T230-p	27442944	human	103.06	CH	DAEDIVGtARPDEKA		3			YLDIPKMLDAEDIVGtARPDEKAIMTYVSSF	TACCTGGACATCCCGAAAATGCTGGACGCGGAAGACATCGTTGGTtagGCGCGTCCGGACGAAAAAGCGATCATGACCTACGTTTCTTCTTTC	TTATAATCATCCTCCCCGGC	GGTACCAAG	AAGCTT	CGAGCACACATCCTATTTGG	TTATAATCATCCTCCCCGGCGGTACCAAGTACCTGGACATCCCGAAAATGCTGGACGCGGAAGACATCGTTGGTtagGCGCGTCCGGACGAAAAAGCGATCATGACCTACGTTTCTTCTTTCAAGCTTCGAGCACACATCCTATTTGG	148
pT_TAG_809	ACTN1	ACTN1	P12814	14q24.1|14q22-q24	T340-p	34501588	human	103.06	Spectrin	QLEINFNtLQtKLRL		2			PPKVQEKCQLEINFNtLQTKLRLSNRPAFMP	CCGCCGAAAGTTCAGGAAAAATGCCAGCTGGAAATCAACTTCAACtagCTGCAGACCAAACTGCGTCTGTCTAACCGTCCGGCGTTCATGCCG	TTATAATCATCCTCCCCGGC	GGTACCAAG	AAGCTT	CGAGCACACATCCTATTTGG	TTATAATCATCCTCCCCGGCGGTACCAAGCCGCCGAAAGTTCAGGAAAAATGCCAGCTGGAAATCAACTTCAACtagCTGCAGACCAAACTGCGTCTGTCTAACCGTCCGGCGTTCATGCCGAAGCTTCGAGCACACATCCTATTTGG	148
pT_TAG_810	ACTN1	ACTN1	P12814	14q24.1|14q22-q24	T343-p	31872922	human	103.06	Spectrin	INFNtLQtKLRLsNR		1			VQEKCQLEINFNTLQtKLRLSNRPAFMPSEG	GTTCAGGAAAAATGCCAGCTGGAAATCAACTTCAACACCCTGCAGtagAAACTGCGTCTGTCTAACCGTCCGGCGTTCATGCCGTCTGAAGGT	TTATAATCATCCTCCCCGGC	GGTACCAAG	AAGCTT	CGAGCACACATCCTATTTGG	TTATAATCATCCTCCCCGGCGGTACCAAGGTTCAGGAAAAATGCCAGCTGGAAATCAACTTCAACACCCTGCAGtagAAACTGCGTCTGTCTAACCGTCCGGCGTTCATGCCGTCTGAAGGTAAGCTTCGAGCACACATCCTATTTGG	148
pT_TAG_811	ACTN1	ACTN1	P12814	14q24.1|14q22-q24	T410-p	40508964	human	103.06	Spectrin	AsIHEAWtDGKEAML		1			LAEKFRQKASIHEAWtDGKEAMLRQKDYETA	CTGGCGGAAAAATTCCGTCAGAAAGCGTCTATCCACGAAGCGTGGtagGACGGTAAAGAAGCGATGCTGCGTCAGAAAGACTACGAAACCGCG	TTATAATCATCCTCCCCGGC	GGTACCAAG	AAGCTT	CGAGCACACATCCTATTTGG	TTATAATCATCCTCCCCGGCGGTACCAAGCTGGCGGAAAAATTCCGTCAGAAAGCGTCTATCCACGAAGCGTGGtagGACGGTAAAGAAGCGATGCTGCGTCAGAAAGACTACGAAACCGCGAAGCTTCGAGCACACATCCTATTTGG	148
pT_TAG_812	ACTN1	ACTN1	P12814	14q24.1|14q22-q24	T426-p	56652971	human	103.06	Spectrin	QKDyETAtLsEIKAL		1			DGKEAMLRQKDYETAtLSEIKALLKKHEAFE	GACGGTAAAGAAGCGATGCTGCGTCAGAAAGACTACGAAACCGCGtagCTGTCTGAAATCAAAGCGCTGCTGAAAAAACACGAAGCGTTCGAA	TTATAATCATCCTCCCCGGC	GGTACCAAG	AAGCTT	CGAGCACACATCCTATTTGG	TTATAATCATCCTCCCCGGCGGTACCAAGGACGGTAAAGAAGCGATGCTGCGTCAGAAAGACTACGAAACCGCGtagCTGTCTGAAATCAAAGCGCTGCTGAAAAAACACGAAGCGTTCGAAAAGCTTCGAGCACACATCCTATTTGG	148
pT_TAG_813	ACTN1	ACTN1	P12814	14q24.1|14q22-q24	T50-p	457571	human	103.06	CH	SHLRKAGtQIENIEE		5			KTFTAWCNSHLRKAGtQIENIEEDFRDGLKL	AAAACCTTCACCGCGTGGTGCAACTCTCACCTGCGTAAAGCGGGTtagCAGATCGAAAACATCGAAGAAGACTTCCGTGACGGTCTGAAACTG	TTATAATCATCCTCCCCGGC	GGTACCAAG	AAGCTT	CGAGCACACATCCTATTTGG	TTATAATCATCCTCCCCGGCGGTACCAAGAAAACCTTCACCGCGTGGTGCAACTCTCACCTGCGTAAAGCGGGTtagCAGATCGAAAACATCGAAGAAGACTTCCGTGACGGTCTGAAACTGAAGCTTCGAGCACACATCCTATTTGG	148
pT_TAG_814	ACTN1	ACTN1	P12814	14q24.1|14q22-q24	T722-p	31879475	human	103.06	Spectrin	VGWEQLLtTIARtIN		2			NYTMEHIRVGWEQLLtTIARTINEVENQILT	AACTACACCATGGAACACATCCGTGTTGGTTGGGAACAGCTGCTGtagACCATCGCGCGTACCATCAACGAAGTTGAAAACCAGATCCTGACC	TTATAATCATCCTCCCCGGC	GGTACCAAG	AAGCTT	CGAGCACACATCCTATTTGG	TTATAATCATCCTCCCCGGCGGTACCAAGAACTACACCATGGAACACATCCGTGTTGGTTGGGAACAGCTGCTGtagACCATCGCGCGTACCATCAACGAAGTTGAAAACCAGATCCTGACCAAGCTTCGAGCACACATCCTATTTGG	148
pT_TAG_815	ACTN1	ACTN1	P12814	14q24.1|14q22-q24	T727-p	31863289	human	103.06	Spectrin	LLtTIARtINEVENQ		1			HIRVGWEQLLTTIARtINEVENQILTRDAKG	CACATCCGTGTTGGTTGGGAACAGCTGCTGACCACCATCGCGCGTtagATCAACGAAGTTGAAAACCAGATCCTGACCCGTGACGCGAAAGGT	TTATAATCATCCTCCCCGGC	GGTACCAAG	AAGCTT	CGAGCACACATCCTATTTGG	TTATAATCATCCTCCCCGGCGGTACCAAGCACATCCGTGTTGGTTGGGAACAGCTGCTGACCACCATCGCGCGTtagATCAACGAAGTTGAAAACCAGATCCTGACCCGTGACGCGAAAGGTAAGCTTCGAGCACACATCCTATTTGG	148
pT_TAG_816	ACTN1	ACTN1	P12814	14q24.1|14q22-q24	T737-p	3651914	human	103.06		EVENQILtRDAKGIs		2			TTIARTINEVENQILtRDAKGISQEQMNEFR	ACCACCATCGCGCGTACCATCAACGAAGTTGAAAACCAGATCCTGtagCGTGACGCGAAAGGTATCTCTCAGGAACAGATGAACGAATTCCGT	TTATAATCATCCTCCCCGGC	GGTACCAAG	AAGCTT	CGAGCACACATCCTATTTGG	TTATAATCATCCTCCCCGGCGGTACCAAGACCACCATCGCGCGTACCATCAACGAAGTTGAAAACCAGATCCTGtagCGTGACGCGAAAGGTATCTCTCAGGAACAGATGAACGAATTCCGTAAGCTTCGAGCACACATCCTATTTGG	148
pT_TAG_817	ACTN1	ACTN1	P12814	14q24.1|14q22-q24	T765-p	27442936	human	103.06		FDRDHsGtLGPEEFK		1			EFRASFNHFDRDHSGtLGPEEFKACLISLGY	GAATTCCGTGCGTCTTTCAACCACTTCGACCGTGACCACTCTGGTtagCTGGGTCCGGAAGAATTCAAAGCGTGCCTGATCTCTCTGGGTTAC	TTATAATCATCCTCCCCGGC	GGTACCAAG	AAGCTT	CGAGCACACATCCTATTTGG	TTATAATCATCCTCCCCGGCGGTACCAAGGAATTCCGTGCGTCTTTCAACCACTTCGACCGTGACCACTCTGGTtagCTGGGTCCGGAAGAATTCAAAGCGTGCCTGATCTCTCTGGGTTACAAGCTTCGAGCACACATCCTATTTGG	148
pT_TAG_818	ACTN1	ACTN1	P12814	14q24.1|14q22-q24	T820-p	28102633	human	103.06		IDFMSREtADtDtAD		1			GVVTFQAFIDFMSREtADTDTADQVMASFKI	GGTGTTGTTACCTTCCAGGCGTTCATCGACTTCATGTCTCGTGAAtagGCGGACACCGACACCGCGGACCAGGTTATGGCGTCTTTCAAAATC	TTATAATCATCCTCCCCGGC	GGTACCAAG	AAGCTT	CGAGCACACATCCTATTTGG	TTATAATCATCCTCCCCGGCGGTACCAAGGGTGTTGTTACCTTCCAGGCGTTCATCGACTTCATGTCTCGTGAAtagGCGGACACCGACACCGCGGACCAGGTTATGGCGTCTTTCAAAATCAAGCTTCGAGCACACATCCTATTTGG	148
pT_TAG_819	ACTN1	ACTN1	P12814	14q24.1|14q22-q24	T823-p	55370493	human	103.06	efhand_Ca_insen	MSREtADtDtADQVM		1			TFQAFIDFMSRETADtDTADQVMASFKILAG	ACCTTCCAGGCGTTCATCGACTTCATGTCTCGTGAAACCGCGGACtagGACACCGCGGACCAGGTTATGGCGTCTTTCAAAATCCTGGCGGGT	TTATAATCATCCTCCCCGGC	GGTACCAAG	AAGCTT	CGAGCACACATCCTATTTGG	TTATAATCATCCTCCCCGGCGGTACCAAGACCTTCCAGGCGTTCATCGACTTCATGTCTCGTGAAACCGCGGACtagGACACCGCGGACCAGGTTATGGCGTCTTTCAAAATCCTGGCGGGTAAGCTTCGAGCACACATCCTATTTGG	148
pT_TAG_820	ACTN1	ACTN1	P12814	14q24.1|14q22-q24	T825-p	55370497	human	103.06	efhand_Ca_insen	REtADtDtADQVMAs		1			QAFIDFMSRETADTDtADQVMASFKILAGDK	CAGGCGTTCATCGACTTCATGTCTCGTGAAACCGCGGACACCGACtagGCGGACCAGGTTATGGCGTCTTTCAAAATCCTGGCGGGTGACAAA	TTATAATCATCCTCCCCGGC	GGTACCAAG	AAGCTT	CGAGCACACATCCTATTTGG	TTATAATCATCCTCCCCGGCGGTACCAAGCAGGCGTTCATCGACTTCATGTCTCGTGAAACCGCGGACACCGACtagGCGGACCAGGTTATGGCGTCTTTCAAAATCCTGGCGGGTGACAAAAAGCTTCGAGCACACATCCTATTTGG	148
pT_TAG_821	ACTN1	ACTN1	P12814	14q24.1|14q22-q24	T844-p	55370501	human	103.06	efhand_Ca_insen	AGDKNyItMDELRRE		1			VMASFKILAGDKNYItMDELRRELPPDQAEY	GTTATGGCGTCTTTCAAAATCCTGGCGGGTGACAAAAACTACATCtagATGGACGAACTGCGTCGTGAACTGCCGCCGGACCAGGCGGAATAC	TTATAATCATCCTCCCCGGC	GGTACCAAG	AAGCTT	CGAGCACACATCCTATTTGG	TTATAATCATCCTCCCCGGCGGTACCAAGGTTATGGCGTCTTTCAAAATCCTGGCGGGTGACAAAAACTACATCtagATGGACGAACTGCGTCGTGAACTGCCGCCGGACCAGGCGGAATACAAGCTTCGAGCACACATCCTATTTGG	148
pT_TAG_822	ACTN1	ACTN1	P12814	14q24.1|14q22-q24	T9-p	15424941	human	103.06		DHyDsQQtNDyMQPE			1		MDHYDSQQtNDYMQPEEDWDRDLL	ATGGACCACTACGACTCTCAGCAGtagAACGACTACATGCAGCCGGAAGAAGACTGGGACCGTGACCTGCTG	TTATAATCATCCTCCCCGGC	GGTACCAAG	AAGCTT	CGAGCACACATCCTATTTGG	TTATAATCATCCTCCCCGGCGGTACCAAGATGGACCACTACGACTCTCAGCAGtagAACGACTACATGCAGCCGGAAGAAGACTGGGACCGTGACCTGCTGAAGCTTCGAGCACACATCCTATTTGG	127
pT_TAG_823	ACTN2	ACTN2	P35609	1q43	T130-p	23079353	human	103.85	CH	VDGNVKMtLGMIWTI			4		VSIGAEEIVDGNVKMtLGMIWTIILRFAIQD	GTTTCTATCGGTGCGGAAGAAATCGTTGACGGTAACGTTAAAATGtagCTGGGTATGATCTGGACCATCATCCTGCGTTTCGCGATCCAGGAC	TTATAATCATCCTCCCCGGC	GGTACCAAG	AAGCTT	CGAGCACACATCCTATTTGG	TTATAATCATCCTCCCCGGCGGTACCAAGGTTTCTATCGGTGCGGAAGAAATCGTTGACGGTAACGTTAAAATGtagCTGGGTATGATCTGGACCATCATCCTGCGTTTCGCGATCCAGGACAAGCTTCGAGCACACATCCTATTTGG	148
pT_TAG_824	ACTN2	ACTN2	P35609	1q43	T151-p	54413242	human	103.85	CH	QDIsVEEtsAKEGLL		1			TIILRFAIQDISVEEtSAKEGLLLWCQRKTA	ACCATCATCCTGCGTTTCGCGATCCAGGACATCTCTGTTGAAGAAtagTCTGCGAAAGAAGGTCTGCTGCTGTGGTGCCAGCGTAAAACCGCG	TTATAATCATCCTCCCCGGC	GGTACCAAG	AAGCTT	CGAGCACACATCCTATTTGG	TTATAATCATCCTCCCCGGCGGTACCAAGACCATCATCCTGCGTTTCGCGATCCAGGACATCTCTGTTGAAGAAtagTCTGCGAAAGAAGGTCTGCTGCTGTGGTGCCAGCGTAAAACCGCGAAGCTTCGAGCACACATCCTATTTGG	148
pT_TAG_825	ACTN2	ACTN2	P35609	1q43	T237-p	4779489	human	103.85	CH	DAEDIVNtPKPDERA		3			HLDIPKMLDAEDIVNtPKPDERAIMTYVSCF	CACCTGGACATCCCGAAAATGCTGGACGCGGAAGACATCGTTAACtagCCGAAACCGGACGAACGTGCGATCATGACCTACGTTTCTTGCTTC	TTATAATCATCCTCCCCGGC	GGTACCAAG	AAGCTT	CGAGCACACATCCTATTTGG	TTATAATCATCCTCCCCGGCGGTACCAAGCACCTGGACATCCCGAAAATGCTGGACGCGGAAGACATCGTTAACtagCCGAAACCGGACGAACGTGCGATCATGACCTACGTTTCTTGCTTCAAGCTTCGAGCACACATCCTATTTGG	148
pT_TAG_826	ACTN2	ACTN2	P35609	1q43	T347-p	34501591	human	103.85	Spectrin	QLEINFNtLQtKLRI		2			PPKVQEKCQLEINFNtLQTKLRISNRPAFMP	CCGCCGAAAGTTCAGGAAAAATGCCAGCTGGAAATCAACTTCAACtagCTGCAGACCAAACTGCGTATCTCTAACCGTCCGGCGTTCATGCCG	TTATAATCATCCTCCCCGGC	GGTACCAAG	AAGCTT	CGAGCACACATCCTATTTGG	TTATAATCATCCTCCCCGGCGGTACCAAGCCGCCGAAAGTTCAGGAAAAATGCCAGCTGGAAATCAACTTCAACtagCTGCAGACCAAACTGCGTATCTCTAACCGTCCGGCGTTCATGCCGAAGCTTCGAGCACACATCCTATTTGG	148
pT_TAG_827	ACTN2	ACTN2	P35609	1q43	T350-p	31872925	human	103.85	Spectrin	INFNtLQtKLRIsNR		1			VQEKCQLEINFNTLQtKLRISNRPAFMPSEG	GTTCAGGAAAAATGCCAGCTGGAAATCAACTTCAACACCCTGCAGtagAAACTGCGTATCTCTAACCGTCCGGCGTTCATGCCGTCTGAAGGT	TTATAATCATCCTCCCCGGC	GGTACCAAG	AAGCTT	CGAGCACACATCCTATTTGG	TTATAATCATCCTCCCCGGCGGTACCAAGGTTCAGGAAAAATGCCAGCTGGAAATCAACTTCAACACCCTGCAGtagAAACTGCGTATCTCTAACCGTCCGGCGTTCATGCCGTCTGAAGGTAAGCTTCGAGCACACATCCTATTTGG	148
pT_TAG_828	ACTN2	ACTN2	P35609	1q43	T435-p	25281675	human	103.85	Spectrin	DYEsAsLtEVRALLR		1	1		KEQILLQKDYESASLtEVRALLRKHEAFESD	AAAGAACAGATCCTGCTGCAGAAAGACTACGAATCTGCGTCTCTGtagGAAGTTCGTGCGCTGCTGCGTAAACACGAAGCGTTCGAATCTGAC	TTATAATCATCCTCCCCGGC	GGTACCAAG	AAGCTT	CGAGCACACATCCTATTTGG	TTATAATCATCCTCCCCGGCGGTACCAAGAAAGAACAGATCCTGCTGCAGAAAGACTACGAATCTGCGTCTCTGtagGAAGTTCGTGCGCTGCTGCGTAAACACGAAGCGTTCGAATCTGACAAGCTTCGAGCACACATCCTATTTGG	148
pT_TAG_829	ACTN2	ACTN2	P35609	1q43	T57-p	27442956	human	103.85	CH	SHLRKAGtQIENIEE		1			KTFTAWCNSHLRKAGtQIENIEEDFRNGLKL	AAAACCTTCACCGCGTGGTGCAACTCTCACCTGCGTAAAGCGGGTtagCAGATCGAAAACATCGAAGAAGACTTCCGTAACGGTCTGAAACTG	TTATAATCATCCTCCCCGGC	GGTACCAAG	AAGCTT	CGAGCACACATCCTATTTGG	TTATAATCATCCTCCCCGGCGGTACCAAGAAAACCTTCACCGCGTGGTGCAACTCTCACCTGCGTAAAGCGGGTtagCAGATCGAAAACATCGAAGAAGACTTCCGTAACGGTCTGAAACTGAAGCTTCGAGCACACATCCTATTTGG	148
pT_TAG_830	ACTN3	ACTN3	Q08043	11q13.2	T137-p	23079365	human	103.24	CH	VDGNLKMtLGMIWTI			4		VSIGAEEIVDGNLKMtLGMIWTIILRFAIQD	GTTTCTATCGGTGCGGAAGAAATCGTTGACGGTAACCTGAAAATGtagCTGGGTATGATCTGGACCATCATCCTGCGTTTCGCGATCCAGGAC	TTATAATCATCCTCCCCGGC	GGTACCAAG	AAGCTT	CGAGCACACATCCTATTTGG	TTATAATCATCCTCCCCGGCGGTACCAAGGTTTCTATCGGTGCGGAAGAAATCGTTGACGGTAACCTGAAAATGtagCTGGGTATGATCTGGACCATCATCCTGCGTTTCGCGATCCAGGACAAGCTTCGAGCACACATCCTATTTGG	148
pT_TAG_831	ACTN3	ACTN3	Q08043	11q13.2	T158-p	54413246	human	103.24	CH	QDIsVEEtsAKEGLL		1			TIILRFAIQDISVEEtSAKEGLLLWCQRKTA	ACCATCATCCTGCGTTTCGCGATCCAGGACATCTCTGTTGAAGAAtagTCTGCGAAAGAAGGTCTGCTGCTGTGGTGCCAGCGTAAAACCGCG	TTATAATCATCCTCCCCGGC	GGTACCAAG	AAGCTT	CGAGCACACATCCTATTTGG	TTATAATCATCCTCCCCGGCGGTACCAAGACCATCATCCTGCGTTTCGCGATCCAGGACATCTCTGTTGAAGAAtagTCTGCGAAAGAAGGTCTGCTGCTGTGGTGCCAGCGTAAAACCGCGAAGCTTCGAGCACACATCCTATTTGG	148
pT_TAG_832	ACTN3	ACTN3	Q08043	11q13.2	T354-p	34501584	human	103.24	Spectrin	QLEINFNtLQtKLRL		2			PPRIQEKCQLEINFNtLQTKLRLSHRPAFMP	CCGCCGCGTATCCAGGAAAAATGCCAGCTGGAAATCAACTTCAACtagCTGCAGACCAAACTGCGTCTGTCTCACCGTCCGGCGTTCATGCCG	TTATAATCATCCTCCCCGGC	GGTACCAAG	AAGCTT	CGAGCACACATCCTATTTGG	TTATAATCATCCTCCCCGGCGGTACCAAGCCGCCGCGTATCCAGGAAAAATGCCAGCTGGAAATCAACTTCAACtagCTGCAGACCAAACTGCGTCTGTCTCACCGTCCGGCGTTCATGCCGAAGCTTCGAGCACACATCCTATTTGG	148
pT_TAG_833	ACTN3	ACTN3	Q08043	11q13.2	T357-p	31872928	human	103.24	Spectrin	INFNtLQtKLRLSHR		1			IQEKCQLEINFNTLQtKLRLSHRPAFMPSEG	ATCCAGGAAAAATGCCAGCTGGAAATCAACTTCAACACCCTGCAGtagAAACTGCGTCTGTCTCACCGTCCGGCGTTCATGCCGTCTGAAGGT	TTATAATCATCCTCCCCGGC	GGTACCAAG	AAGCTT	CGAGCACACATCCTATTTGG	TTATAATCATCCTCCCCGGCGGTACCAAGATCCAGGAAAAATGCCAGCTGGAAATCAACTTCAACACCCTGCAGtagAAACTGCGTCTGTCTCACCGTCCGGCGTTCATGCCGTCTGAAGGTAAGCTTCGAGCACACATCCTATTTGG	148
pT_TAG_834	ACTN3	ACTN3	Q08043	11q13.2	T64-p	27442964	human	103.24	CH	SHLRKAGtQIENIEE		1			KTFTAWCNSHLRKAGtQIENIEEDFRNGLKL	AAAACCTTCACCGCGTGGTGCAACTCTCACCTGCGTAAAGCGGGTtagCAGATCGAAAACATCGAAGAAGACTTCCGTAACGGTCTGAAACTG	TTATAATCATCCTCCCCGGC	GGTACCAAG	AAGCTT	CGAGCACACATCCTATTTGG	TTATAATCATCCTCCCCGGCGGTACCAAGAAAACCTTCACCGCGTGGTGCAACTCTCACCTGCGTAAAGCGGGTtagCAGATCGAAAACATCGAAGAAGACTTCCGTAACGGTCTGAAACTGAAGCTTCGAGCACACATCCTATTTGG	148
pT_TAG_835	ACTN4	ACTN4	O43707	19q13.2	T142-p	23079374	human	104.85	CH	VDGNAKMtLGMIWTI			4		VSIGAEEIVDGNAKMtLGMIWTIILRFAIQD	GTTTCTATCGGTGCGGAAGAAATCGTTGACGGTAACGCGAAAATGtagCTGGGTATGATCTGGACCATCATCCTGCGTTTCGCGATCCAGGAC	TTATAATCATCCTCCCCGGC	GGTACCAAG	AAGCTT	CGAGCACACATCCTATTTGG	TTATAATCATCCTCCCCGGCGGTACCAAGGTTTCTATCGGTGCGGAAGAAATCGTTGACGGTAACGCGAAAATGtagCTGGGTATGATCTGGACCATCATCCTGCGTTTCGCGATCCAGGACAAGCTTCGAGCACACATCCTATTTGG	148
pT_TAG_836	ACTN4	ACTN4	O43707	19q13.2	T163-p	54413250	human	104.85	CH	QDIsVEEtsAKEGLL		1			TIILRFAIQDISVEEtSAKEGLLLWCQRKTA	ACCATCATCCTGCGTTTCGCGATCCAGGACATCTCTGTTGAAGAAtagTCTGCGAAAGAAGGTCTGCTGCTGTGGTGCCAGCGTAAAACCGCG	TTATAATCATCCTCCCCGGC	GGTACCAAG	AAGCTT	CGAGCACACATCCTATTTGG	TTATAATCATCCTCCCCGGCGGTACCAAGACCATCATCCTGCGTTTCGCGATCCAGGACATCTCTGTTGAAGAAtagTCTGCGAAAGAAGGTCTGCTGCTGTGGTGCCAGCGTAAAACCGCGAAGCTTCGAGCACACATCCTATTTGG	148
pT_TAG_837	ACTN4	ACTN4	O43707	19q13.2	T249-p	27442980	human	104.85	CH	DAEDIVNtARPDEKA		5			YLDIPKMLDAEDIVNtARPDEKAIMTYVSSF	TACCTGGACATCCCGAAAATGCTGGACGCGGAAGACATCGTTAACtagGCGCGTCCGGACGAAAAAGCGATCATGACCTACGTTTCTTCTTTC	TTATAATCATCCTCCCCGGC	GGTACCAAG	AAGCTT	CGAGCACACATCCTATTTGG	TTATAATCATCCTCCCCGGCGGTACCAAGTACCTGGACATCCCGAAAATGCTGGACGCGGAAGACATCGTTAACtagGCGCGTCCGGACGAAAAAGCGATCATGACCTACGTTTCTTCTTTCAAGCTTCGAGCACACATCCTATTTGG	148
pT_TAG_838	ACTN4	ACTN4	O43707	19q13.2	T312-p	18908529	human	104.85	Spectrin	LLEWIrRtIPWLEDr		1			DYEKLASDLLEWIRRtIPWLEDRVPQKTIQE	GACTACGAAAAACTGGCGTCTGACCTGCTGGAATGGATCCGTCGTtagATCCCGTGGCTGGAAGACCGTGTTCCGCAGAAAACCATCCAGGAA	TTATAATCATCCTCCCCGGC	GGTACCAAG	AAGCTT	CGAGCACACATCCTATTTGG	TTATAATCATCCTCCCCGGCGGTACCAAGGACTACGAAAAACTGGCGTCTGACCTGCTGGAATGGATCCGTCGTtagATCCCGTGGCTGGAAGACCGTGTTCCGCAGAAAACCATCCAGGAAAAGCTTCGAGCACACATCCTATTTGG	148
pT_TAG_839	ACTN4	ACTN4	O43707	19q13.2	T324-p	31075333	human	104.85	Spectrin	EDrVPQKtIQEMQQk		1			IRRTIPWLEDRVPQKtIQEMQQKLEDFRDYR	ATCCGTCGTACCATCCCGTGGCTGGAAGACCGTGTTCCGCAGAAAtagATCCAGGAAATGCAGCAGAAACTGGAAGACTTCCGTGACTACCGT	TTATAATCATCCTCCCCGGC	GGTACCAAG	AAGCTT	CGAGCACACATCCTATTTGG	TTATAATCATCCTCCCCGGCGGTACCAAGATCCGTCGTACCATCCCGTGGCTGGAAGACCGTGTTCCGCAGAAAtagATCCAGGAAATGCAGCAGAAACTGGAAGACTTCCGTGACTACCGTAAGCTTCGAGCACACATCCTATTTGG	148
pT_TAG_840	ACTN4	ACTN4	O43707	19q13.2	T359-p	34501581	human	104.85	Spectrin	QLEINFNtLQtKLRL		2			PPKVQEKCQLEINFNtLQTKLRLSNRPAFMP	CCGCCGAAAGTTCAGGAAAAATGCCAGCTGGAAATCAACTTCAACtagCTGCAGACCAAACTGCGTCTGTCTAACCGTCCGGCGTTCATGCCG	TTATAATCATCCTCCCCGGC	GGTACCAAG	AAGCTT	CGAGCACACATCCTATTTGG	TTATAATCATCCTCCCCGGCGGTACCAAGCCGCCGAAAGTTCAGGAAAAATGCCAGCTGGAAATCAACTTCAACtagCTGCAGACCAAACTGCGTCTGTCTAACCGTCCGGCGTTCATGCCGAAGCTTCGAGCACACATCCTATTTGG	148
pT_TAG_841	ACTN4	ACTN4	O43707	19q13.2	T362-p	31872919	human	104.85	Spectrin	INFNtLQtKLRLsNR		1			VQEKCQLEINFNTLQtKLRLSNRPAFMPSEG	GTTCAGGAAAAATGCCAGCTGGAAATCAACTTCAACACCCTGCAGtagAAACTGCGTCTGTCTAACCGTCCGGCGTTCATGCCGTCTGAAGGT	TTATAATCATCCTCCCCGGC	GGTACCAAG	AAGCTT	CGAGCACACATCCTATTTGG	TTATAATCATCCTCCCCGGCGGTACCAAGGTTCAGGAAAAATGCCAGCTGGAAATCAACTTCAACACCCTGCAGtagAAACTGCGTCTGTCTAACCGTCCGGCGTTCATGCCGTCTGAAGGTAAGCTTCGAGCACACATCCTATTTGG	148
pT_TAG_842	ACTN4	ACTN4	O43707	19q13.2	T429-p	40508968	human	104.85	Spectrin	AsIHEAWtDGkEAML		1			LAEKFRQKASIHEAWtDGKEAMLKHRDYETA	CTGGCGGAAAAATTCCGTCAGAAAGCGTCTATCCACGAAGCGTGGtagGACGGTAAAGAAGCGATGCTGAAACACCGTGACTACGAAACCGCG	TTATAATCATCCTCCCCGGC	GGTACCAAG	AAGCTT	CGAGCACACATCCTATTTGG	TTATAATCATCCTCCCCGGCGGTACCAAGCTGGCGGAAAAATTCCGTCAGAAAGCGTCTATCCACGAAGCGTGGtagGACGGTAAAGAAGCGATGCTGAAACACCGTGACTACGAAACCGCGAAGCTTCGAGCACACATCCTATTTGG	148
pT_TAG_843	ACTN4	ACTN4	O43707	19q13.2	T493-p	18908526	human	104.85	Spectrin	yDsHNVNtRCQKICD		1			QELNELDYYDSHNVNtRCQKICDQWDALGSL	CAGGAACTGAACGAACTGGACTACTACGACTCTCACAACGTTAACtagCGTTGCCAGAAAATCTGCGACCAGTGGGACGCGCTGGGTTCTCTG	TTATAATCATCCTCCCCGGC	GGTACCAAG	AAGCTT	CGAGCACACATCCTATTTGG	TTATAATCATCCTCCCCGGCGGTACCAAGCAGGAACTGAACGAACTGGACTACTACGACTCTCACAACGTTAACtagCGTTGCCAGAAAATCTGCGACCAGTGGGACGCGCTGGGTTCTCTGAAGCTTCGAGCACACATCCTATTTGG	148
pT_TAG_844	ACTN4	ACTN4	O43707	19q13.2	T509-p	34353003	human	104.85	Spectrin	WDALGsLtHsRREAL			1		RCQKICDQWDALGSLtHSRREALEKTEKQLE	CGTTGCCAGAAAATCTGCGACCAGTGGGACGCGCTGGGTTCTCTGtagCACTCTCGTCGTGAAGCGCTGGAAAAAACCGAAAAACAGCTGGAA	TTATAATCATCCTCCCCGGC	GGTACCAAG	AAGCTT	CGAGCACACATCCTATTTGG	TTATAATCATCCTCCCCGGCGGTACCAAGCGTTGCCAGAAAATCTGCGACCAGTGGGACGCGCTGGGTTCTCTGtagCACTCTCGTCGTGAAGCGCTGGAAAAAACCGAAAAACAGCTGGAAAAGCTTCGAGCACACATCCTATTTGG	148
pT_TAG_845	ACTN4	ACTN4	O43707	19q13.2	T612-p	31860327	human	104.85	Spectrin	LSGsNPytTVtPQII		2			IAESNHIKLSGSNPYtTVTPQIINSKWEKVQ	ATCGCGGAATCTAACCACATCAAACTGTCTGGTTCTAACCCGTACtagACCGTTACCCCGCAGATCATCAACTCTAAATGGGAAAAAGTTCAG	TTATAATCATCCTCCCCGGC	GGTACCAAG	AAGCTT	CGAGCACACATCCTATTTGG	TTATAATCATCCTCCCCGGCGGTACCAAGATCGCGGAATCTAACCACATCAAACTGTCTGGTTCTAACCCGTACtagACCGTTACCCCGCAGATCATCAACTCTAAATGGGAAAAAGTTCAGAAGCTTCGAGCACACATCCTATTTGG	148
pT_TAG_846	ACTN4	ACTN4	O43707	19q13.2	T615-p	36123127	human	104.85	Spectrin	sNPytTVtPQIINsk		1			SNHIKLSGSNPYTTVtPQIINSKWEKVQQLV	TCTAACCACATCAAACTGTCTGGTTCTAACCCGTACACCACCGTTtagCCGCAGATCATCAACTCTAAATGGGAAAAAGTTCAGCAGCTGGTT	TTATAATCATCCTCCCCGGC	GGTACCAAG	AAGCTT	CGAGCACACATCCTATTTGG	TTATAATCATCCTCCCCGGCGGTACCAAGTCTAACCACATCAAACTGTCTGGTTCTAACCCGTACACCACCGTTtagCCGCAGATCATCAACTCTAAATGGGAAAAAGTTCAGCAGCTGGTTAAGCTTCGAGCACACATCCTATTTGG	148
pT_TAG_847	ACTN4	ACTN4	O43707	19q13.2	T667-p	3651613	human	104.85	Spectrin	VVGPWIQtKMEEIGR		1			RQFASQANVVGPWIQtKMEEIGRISIEMNGT	CGTCAGTTCGCGTCTCAGGCGAACGTTGTTGGTCCGTGGATCCAGtagAAAATGGAAGAAATCGGTCGTATCTCTATCGAAATGAACGGCACC	TTATAATCATCCTCCCCGGC	GGTACCAAG	AAGCTT	CGAGCACACATCCTATTTGG	TTATAATCATCCTCCCCGGCGGTACCAAGCGTCAGTTCGCGTCTCAGGCGAACGTTGTTGGTCCGTGGATCCAGtagAAAATGGAAGAAATCGGTCGTATCTCTATCGAAATGAACGGCACCAAGCTTCGAGCACACATCCTATTTGG	148
pT_TAG_848	ACTN4	ACTN4	O43707	19q13.2	T682-p	3651616	human	104.85	Spectrin	ISIEMNGtLEDQLSH		1	1		TKMEEIGRISIEMNGtLEDQLSHLKQYERSI	ACCAAAATGGAAGAAATCGGTCGTATCTCTATCGAAATGAACGGTtagCTGGAAGACCAGCTGTCTCACCTGAAACAGTACGAACGTTCTATC	TTATAATCATCCTCCCCGGC	GGTACCAAG	AAGCTT	CGAGCACACATCCTATTTGG	TTATAATCATCCTCCCCGGCGGTACCAAGACCAAAATGGAAGAAATCGGTCGTATCTCTATCGAAATGAACGGTtagCTGGAAGACCAGCTGTCTCACCTGAAACAGTACGAACGTTCTATCAAGCTTCGAGCACACATCCTATTTGG	148
pT_TAG_849	ACTN4	ACTN4	O43707	19q13.2	T741-p	31879472	human	104.85	Spectrin	VGWEQLLtTIARtIN		2			NYTMEHIRVGWEQLLtTIARTINEVENQILT	AACTACACCATGGAACACATCCGTGTTGGTTGGGAACAGCTGCTGtagACCATCGCGCGTACCATCAACGAAGTTGAAAACCAGATCCTGACC	TTATAATCATCCTCCCCGGC	GGTACCAAG	AAGCTT	CGAGCACACATCCTATTTGG	TTATAATCATCCTCCCCGGCGGTACCAAGAACTACACCATGGAACACATCCGTGTTGGTTGGGAACAGCTGCTGtagACCATCGCGCGTACCATCAACGAAGTTGAAAACCAGATCCTGACCAAGCTTCGAGCACACATCCTATTTGG	148
pT_TAG_850	ACTN4	ACTN4	O43707	19q13.2	T746-p	31863292	human	104.85	Spectrin	LLtTIARtINEVENQ		1			HIRVGWEQLLTTIARtINEVENQILTRDAKG	CACATCCGTGTTGGTTGGGAACAGCTGCTGACCACCATCGCGCGTtagATCAACGAAGTTGAAAACCAGATCCTGACCCGTGACGCGAAAGGT	TTATAATCATCCTCCCCGGC	GGTACCAAG	AAGCTT	CGAGCACACATCCTATTTGG	TTATAATCATCCTCCCCGGCGGTACCAAGCACATCCGTGTTGGTTGGGAACAGCTGCTGACCACCATCGCGCGTtagATCAACGAAGTTGAAAACCAGATCCTGACCCGTGACGCGAAAGGTAAGCTTCGAGCACACATCCTATTTGG	148
pT_TAG_851	ACTN4	ACTN4	O43707	19q13.2	T756-p	3651619	human	104.85		EVENQILtRDAkGIs		2			TTIARTINEVENQILtRDAKGISQEQMQEFR	ACCACCATCGCGCGTACCATCAACGAAGTTGAAAACCAGATCCTGtagCGTGACGCGAAAGGTATCTCTCAGGAACAGATGCAGGAATTCCGT	TTATAATCATCCTCCCCGGC	GGTACCAAG	AAGCTT	CGAGCACACATCCTATTTGG	TTATAATCATCCTCCCCGGCGGTACCAAGACCACCATCGCGCGTACCATCAACGAAGTTGAAAACCAGATCCTGtagCGTGACGCGAAAGGTATCTCTCAGGAACAGATGCAGGAATTCCGTAAGCTTCGAGCACACATCCTATTTGG	148
pT_TAG_852	ACTN4	ACTN4	O43707	19q13.2	T839-p	31870273	human	104.85		IDFMSREttDtDtAD		2			GLVTFQAFIDFMSREtTDTDTADQVIASFKV	GGTCTGGTTACCTTCCAGGCGTTCATCGACTTCATGTCTCGTGAAtagACCGACACCGACACCGCGGACCAGGTTATCGCGTCTTTCAAAGTT	TTATAATCATCCTCCCCGGC	GGTACCAAG	AAGCTT	CGAGCACACATCCTATTTGG	TTATAATCATCCTCCCCGGCGGTACCAAGGGTCTGGTTACCTTCCAGGCGTTCATCGACTTCATGTCTCGTGAAtagACCGACACCGACACCGCGGACCAGGTTATCGCGTCTTTCAAAGTTAAGCTTCGAGCACACATCCTATTTGG	148
pT_TAG_853	ACTN4	ACTN4	O43707	19q13.2	T840-p	55368303	human	104.85		DFMSREttDtDtADQ		1			LVTFQAFIDFMSRETtDTDTADQVIASFKVL	CTGGTTACCTTCCAGGCGTTCATCGACTTCATGTCTCGTGAAACCtagGACACCGACACCGCGGACCAGGTTATCGCGTCTTTCAAAGTTCTG	TTATAATCATCCTCCCCGGC	GGTACCAAG	AAGCTT	CGAGCACACATCCTATTTGG	TTATAATCATCCTCCCCGGCGGTACCAAGCTGGTTACCTTCCAGGCGTTCATCGACTTCATGTCTCGTGAAACCtagGACACCGACACCGCGGACCAGGTTATCGCGTCTTTCAAAGTTCTGAAGCTTCGAGCACACATCCTATTTGG	148
pT_TAG_854	ACTN4	ACTN4	O43707	19q13.2	T842-p	55368307	human	104.85	efhand_Ca_insen	MSREttDtDtADQVI		1			TFQAFIDFMSRETTDtDTADQVIASFKVLAG	ACCTTCCAGGCGTTCATCGACTTCATGTCTCGTGAAACCACCGACtagGACACCGCGGACCAGGTTATCGCGTCTTTCAAAGTTCTGGCGGGT	TTATAATCATCCTCCCCGGC	GGTACCAAG	AAGCTT	CGAGCACACATCCTATTTGG	TTATAATCATCCTCCCCGGCGGTACCAAGACCTTCCAGGCGTTCATCGACTTCATGTCTCGTGAAACCACCGACtagGACACCGCGGACCAGGTTATCGCGTCTTTCAAAGTTCTGGCGGGTAAGCTTCGAGCACACATCCTATTTGG	148
pT_TAG_855	ACTN4	ACTN4	O43707	19q13.2	T844-p	55368311	human	104.85	efhand_Ca_insen	REttDtDtADQVIAS		1			QAFIDFMSRETTDTDtADQVIASFKVLAGDK	CAGGCGTTCATCGACTTCATGTCTCGTGAAACCACCGACACCGACtagGCGGACCAGGTTATCGCGTCTTTCAAAGTTCTGGCGGGTGACAAA	TTATAATCATCCTCCCCGGC	GGTACCAAG	AAGCTT	CGAGCACACATCCTATTTGG	TTATAATCATCCTCCCCGGCGGTACCAAGCAGGCGTTCATCGACTTCATGTCTCGTGAAACCACCGACACCGACtagGCGGACCAGGTTATCGCGTCTTTCAAAGTTCTGGCGGGTGACAAAAAGCTTCGAGCACACATCCTATTTGG	148
pT_TAG_856	ACTR10	ACTR10	Q9NZ32	14q23.1	T14-p	23079383	human	46.31	Actin	LGsGGEKtAVVIDLG			1		MPLYEGLGSGGEKtAVVIDLGEAFTKCGF	ATGCCGCTGTACGAAGGTCTGGGTTCTGGTGGTGAAAAAtagGCGGTTGTTATCGACCTGGGTGAAGCGTTCACCAAATGCGGTTTC	TTATAATCATCCTCCCCGGC	GGTACCAAG	AAGCTT	CGAGCACACATCCTATTTGG	TTATAATCATCCTCCCCGGCGGTACCAAGATGCCGCTGTACGAAGGTCTGGGTTCTGGTGGTGAAAAAtagGCGGTTGTTATCGACCTGGGTGAAGCGTTCACCAAATGCGGTTTCAAGCTTCGAGCACACATCCTATTTGG	142
pT_TAG_857	ACTR10	ACTR10	Q9NZ32	14q23.1	T187-p	23079386	human	46.31	Actin	LEQCTVDtsVAKEQS			1		HKELETQLLEQCTVDtSVAKEQSLPSVMGSV	CACAAAGAACTGGAAACCCAGCTGCTGGAACAGTGCACCGTTGACtagTCTGTTGCGAAAGAACAGTCTCTGCCGTCTGTTATGGGTTCTGTT	TTATAATCATCCTCCCCGGC	GGTACCAAG	AAGCTT	CGAGCACACATCCTATTTGG	TTATAATCATCCTCCCCGGCGGTACCAAGCACAAAGAACTGGAAACCCAGCTGCTGGAACAGTGCACCGTTGACtagTCTGTTGCGAAAGAACAGTCTCTGCCGTCTGTTATGGGTTCTGTTAAGCTTCGAGCACACATCCTATTTGG	148
pT_TAG_858	ACTR10	ACTR10	Q9NZ32	14q23.1	T415-p	8151281	human	46.31		LMkRAFstEK_____		1	1		DVGKTQPPLMKRAFStEK	GACGTTGGTAAAACCCAGCCGCCGCTGATGAAACGTGCGTTCTCTtagGAAAAA	TTATAATCATCCTCCCCGGC	GGTACCAAG	AAGCTT	CGAGCACACATCCTATTTGG	TTATAATCATCCTCCCCGGCGGTACCAAGGACGTTGGTAAAACCCAGCCGCCGCTGATGAAACGTGCGTTCTCTtagGAAAAAAAGCTTCGAGCACACATCCTATTTGG	109
pT_TAG_859	ACTR1B	ACTR1B	P42025	2q11.2	T248-p	23079401	human	42.29	Actin	YTLPDGstLDVGPAR			1		ALETEKVQYTLPDGStLDVGPARFRAPELLF	GCGCTGGAAACCGAAAAAGTTCAGTACACCCTGCCGGACGGTTCTtagCTGGACGTTGGTCCGGCGCGTTTCCGTGCGCCGGAACTGCTGTTC	TTATAATCATCCTCCCCGGC	GGTACCAAG	AAGCTT	CGAGCACACATCCTATTTGG	TTATAATCATCCTCCCCGGCGGTACCAAGGCGCTGGAAACCGAAAAAGTTCAGTACACCCTGCCGGACGGTTCTtagCTGGACGTTGGTCCGGCGCGTTTCCGTGCGCCGGAACTGCTGTTCAAGCTTCGAGCACACATCCTATTTGG	148
pT_TAG_860	ACTR1B	ACTR1B	P42025	2q11.2	T293-p	31869254	human	42.29	Actin	SDMDLRRtLFANIVL		1			VVAFAIHKSDMDLRRtLFANIVLSGGSTLFK	GTTGTTGCGTTCGCGATCCACAAATCTGACATGGACCTGCGTCGTtagCTGTTCGCGAACATCGTTCTGTCTGGTGGTTCTACCCTGTTCAAA	TTATAATCATCCTCCCCGGC	GGTACCAAG	AAGCTT	CGAGCACACATCCTATTTGG	TTATAATCATCCTCCCCGGCGGTACCAAGGTTGTTGCGTTCGCGATCCACAAATCTGACATGGACCTGCGTCGTtagCTGTTCGCGAACATCGTTCTGTCTGGTGGTTCTACCCTGTTCAAAAAGCTTCGAGCACACATCCTATTTGG	148
pT_TAG_861	ACTR1B	ACTR1B	P42025	2q11.2	T305-p	14569468	human	42.29	Actin	IVLSGGstLFKGFGD		1	1		LRRTLFANIVLSGGStLFKGFGDRLLSEVKK	CTGCGTCGTACCCTGTTCGCGAACATCGTTCTGTCTGGTGGTTCTtagCTGTTCAAAGGTTTCGGTGACCGTCTGCTGTCTGAAGTTAAAAAA	TTATAATCATCCTCCCCGGC	GGTACCAAG	AAGCTT	CGAGCACACATCCTATTTGG	TTATAATCATCCTCCCCGGCGGTACCAAGCTGCGTCGTACCCTGTTCGCGAACATCGTTCTGTCTGGTGGTTCTtagCTGTTCAAAGGTTTCGGTGACCGTCTGCTGTCTGAAGTTAAAAAAAAGCTTCGAGCACACATCCTATTTGG	148
pT_TAG_862	ACTR2	ARP2	P61160	2p14	T117-p	4710356	human	44.76	Actin	TEPPMNPtkNREKIV		6			TRNCKILLTEPPMNPtKNREKIVEVMFETYQ	ACCCGTAACTGCAAAATCCTGCTGACCGAACCGCCGATGAACCCGtagAAAAACCGTGAAAAAATCGTTGAAGTTATGTTCGAAACCTACCAG	TTATAATCATCCTCCCCGGC	GGTACCAAG	AAGCTT	CGAGCACACATCCTATTTGG	TTATAATCATCCTCCCCGGCGGTACCAAGACCCGTAACTGCAAAATCCTGCTGACCGAACCGCCGATGAACCCGtagAAAAACCGTGAAAAAATCGTTGAAGTTATGTTCGAAACCTACCAGAAGCTTCGAGCACACATCCTATTTGG	148
pT_TAG_863	ACTR2	ARP2	P61160	2p14	T237-p	36440502	human	44.76	Actin	EQKLALEttVLVESY	2				YVGYNIEQEQKLALEtTVLVESYTLPDGRII	TACGTTGGTTACAACATCGAACAGGAACAGAAACTGGCGCTGGAAtagACCGTTCTGGTTGAATCTTACACCCTGCCGGACGGTCGTATCATC	TTATAATCATCCTCCCCGGC	GGTACCAAG	AAGCTT	CGAGCACACATCCTATTTGG	TTATAATCATCCTCCCCGGCGGTACCAAGTACGTTGGTTACAACATCGAACAGGAACAGAAACTGGCGCTGGAAtagACCGTTCTGGTTGAATCTTACACCCTGCCGGACGGTCGTATCATCAAGCTTCGAGCACACATCCTATTTGG	148
pT_TAG_864	ACTR2	ARP2	P61160	2p14	T238-p	36440501	human	44.76	Actin	QKLALEttVLVESYT	2				VGYNIEQEQKLALETtVLVESYTLPDGRIIK	GTTGGTTACAACATCGAACAGGAACAGAAACTGGCGCTGGAAACCtagGTTCTGGTTGAATCTTACACCCTGCCGGACGGTCGTATCATCAAA	TTATAATCATCCTCCCCGGC	GGTACCAAG	AAGCTT	CGAGCACACATCCTATTTGG	TTATAATCATCCTCCCCGGCGGTACCAAGGTTGGTTACAACATCGAACAGGAACAGAAACTGGCGCTGGAAACCtagGTTCTGGTTGAATCTTACACCCTGCCGGACGGTCGTATCATCAAAAAGCTTCGAGCACACATCCTATTTGG	148
pT_TAG_865	ACTR2	ARP2	P61160	2p14	T374-p	18908783	human	44.76	Actin	DkDNFWMtRQEyQEk		1			AVLADIMKDKDNFWMtRQEYQEKGVRVLEKL	GCGGTTCTGGCGGACATCATGAAAGACAAAGACAACTTCTGGATGtagCGTCAGGAATACCAGGAAAAAGGTGTTCGTGTTCTGGAAAAACTG	TTATAATCATCCTCCCCGGC	GGTACCAAG	AAGCTT	CGAGCACACATCCTATTTGG	TTATAATCATCCTCCCCGGCGGTACCAAGGCGGTTCTGGCGGACATCATGAAAGACAAAGACAACTTCTGGATGtagCGTCAGGAATACCAGGAAAAAGGTGTTCGTGTTCTGGAAAAACTGAAGCTTCGAGCACACATCCTATTTGG	148
pT_TAG_866	ACTR2	ARP2	P61160	2p14	T45-p	9236201	human	44.76	Actin	RPIIRSTtkVGNIEI			1		HIFPALVGRPIIRSTtKVGNIEIKDLMVGDE	CACATCTTCCCGGCGCTGGTTGGTCGTCCGATCATCCGTTCTACCtagAAAGTTGGTAACATCGAAATCAAAGACCTGATGGTTGGTGACGAA	TTATAATCATCCTCCCCGGC	GGTACCAAG	AAGCTT	CGAGCACACATCCTATTTGG	TTATAATCATCCTCCCCGGCGGTACCAAGCACATCTTCCCGGCGCTGGTTGGTCGTCCGATCATCCGTTCTACCtagAAAGTTGGTAACATCGAAATCAAAGACCTGATGGTTGGTGACGAAAAGCTTCGAGCACACATCCTATTTGG	148
pT_TAG_867	ACTR2	ARP2	P61160	2p14	T92-p	55373640	human	44.76	Actin	MkHLWDytFGPEkLN		1			GIVRNWDDMKHLWDYtFGPEKLNIDTRNCKI	GGTATCGTTCGTAACTGGGACGACATGAAACACCTGTGGGACTACtagTTCGGTCCGGAAAAACTGAACATCGACACCCGTAACTGCAAAATC	TTATAATCATCCTCCCCGGC	GGTACCAAG	AAGCTT	CGAGCACACATCCTATTTGG	TTATAATCATCCTCCCCGGCGGTACCAAGGGTATCGTTCGTAACTGGGACGACATGAAACACCTGTGGGACTACtagTTCGGTCCGGAAAAACTGAACATCGACACCCGTAACTGCAAAATCAAGCTTCGAGCACACATCCTATTTGG	148
pT_TAG_868	ACTR3	Arp3	P61158	2q14.1	T113-p	38485519	human	47.37	Actin	EDHyFLLtEPPLNtP		1			FKYLRAEPEDHYFLLtEPPLNTPENREYTAE	TTCAAATACCTGCGTGCGGAACCGGAAGACCACTACTTCCTGCTGtagGAACCGCCGCTGAACACCCCGGAAAACCGTGAATACACCGCGGAA	TTATAATCATCCTCCCCGGC	GGTACCAAG	AAGCTT	CGAGCACACATCCTATTTGG	TTATAATCATCCTCCCCGGCGGTACCAAGTTCAAATACCTGCGTGCGGAACCGGAAGACCACTACTTCCTGCTGtagGAACCGCCGCTGAACACCCCGGAAAACCGTGAATACACCGCGGAAAAGCTTCGAGCACACATCCTATTTGG	148
pT_TAG_869	ACTR3	Arp3	P61158	2q14.1	T119-p	38485524	human	47.37	Actin	LtEPPLNtPENREYT		2			EPEDHYFLLTEPPLNtPENREYTAEIMFESF	GAACCGGAAGACCACTACTTCCTGCTGACCGAACCGCCGCTGAACtagCCGGAAAACCGTGAATACACCGCGGAAATCATGTTCGAATCTTTC	TTATAATCATCCTCCCCGGC	GGTACCAAG	AAGCTT	CGAGCACACATCCTATTTGG	TTATAATCATCCTCCCCGGCGGTACCAAGGAACCGGAAGACCACTACTTCCTGCTGACCGAACCGCCGCTGAACtagCCGGAAAACCGTGAATACACCGCGGAAATCATGTTCGAATCTTTCAAGCTTCGAGCACACATCCTATTTGG	148
pT_TAG_870	ACTR3	Arp3	P61158	2q14.1	T201-p	14570007	human	47.37	Actin	PIAGRDItyFIQQLL		1			IGSCIKHIPIAGRDItYFIQQLLRDREVGIP	ATCGGTTCTTGCATCAAACACATCCCGATCGCGGGTCGTGACATCtagTACTTCATCCAGCAGCTGCTGCGTGACCGTGAAGTTGGTATCCCG	TTATAATCATCCTCCCCGGC	GGTACCAAG	AAGCTT	CGAGCACACATCCTATTTGG	TTATAATCATCCTCCCCGGCGGTACCAAGATCGGTTCTTGCATCAAACACATCCCGATCGCGGGTCGTGACATCtagTACTTCATCCAGCAGCTGCTGCGTGACCGTGAAGTTGGTATCCCGAAGCTTCGAGCACACATCCTATTTGG	148
pT_TAG_871	ACTR3	Arp3	P61158	2q14.1	T326-p	25283428	human	47.37	Actin	IVLsGGstMFRDFGR		1	1		VRRPLYKNIVLSGGStMFRDFGRRLQRDLKR	GTTCGTCGTCCGCTGTACAAAAACATCGTTCTGTCTGGTGGTTCTtagATGTTCCGTGACTTCGGTCGTCGTCTGCAGCGTGACCTGAAACGT	TTATAATCATCCTCCCCGGC	GGTACCAAG	AAGCTT	CGAGCACACATCCTATTTGG	TTATAATCATCCTCCCCGGCGGTACCAAGGTTCGTCGTCCGCTGTACAAAAACATCGTTCTGTCTGGTGGTTCTtagATGTTCCGTGACTTCGGTCGTCGTCTGCAGCGTGACCTGAAACGTAAGCTTCGAGCACACATCCTATTTGG	148
pT_TAG_872	ACTR3B	ACTR3B	Q9P1U1	7q36.1-q36.2	T201-p	14569471	human	47.61	Actin	PIAGRDItyFIQQLL		1			IGSCIKHIPIAGRDItYFIQQLLREREVGIP	ATCGGTTCTTGCATCAAACACATCCCGATCGCGGGTCGTGACATCtagTACTTCATCCAGCAGCTGCTGCGTGAACGTGAAGTTGGTATCCCG	TTATAATCATCCTCCCCGGC	GGTACCAAG	AAGCTT	CGAGCACACATCCTATTTGG	TTATAATCATCCTCCCCGGCGGTACCAAGATCGGTTCTTGCATCAAACACATCCCGATCGCGGGTCGTGACATCtagTACTTCATCCAGCAGCTGCTGCGTGAACGTGAAGTTGGTATCCCGAAGCTTCGAGCACACATCCTATTTGG	148
pT_TAG_873	ACTR3C	ACTR3C	Q9C0K3	7q36.1	T72-p	25174050	human	23.71	Actin	PIAGRDItyFIQQLL		1			IGSCIKHIPIAGRDItYFIQQLLREREVGIP	ATCGGTTCTTGCATCAAACACATCCCGATCGCGGGTCGTGACATCtagTACTTCATCCAGCAGCTGCTGCGTGAACGTGAAGTTGGTATCCCG	TTATAATCATCCTCCCCGGC	GGTACCAAG	AAGCTT	CGAGCACACATCCTATTTGG	TTATAATCATCCTCCCCGGCGGTACCAAGATCGGTTCTTGCATCAAACACATCCCGATCGCGGGTCGTGACATCtagTACTTCATCCAGCAGCTGCTGCGTGAACGTGAAGTTGGTATCCCGAAGCTTCGAGCACACATCCTATTTGG	148
pT_TAG_874	ACTRT1	ACTRT1	Q8TDG2	Xq25	T129-p	23079455	human	41.7	Actin	LAEMMFEtFsVPGFY			2		NPREIREKLAEMMFEtFSVPGFYLSNHAVAA	AACCCGCGTGAAATCCGTGAAAAACTGGCGGAAATGATGTTCGAAtagTTCTCTGTTCCGGGTTTCTACCTGTCTAACCACGCGGTTGCGGCG	TTATAATCATCCTCCCCGGC	GGTACCAAG	AAGCTT	CGAGCACACATCCTATTTGG	TTATAATCATCCTCCCCGGCGGTACCAAGAACCCGCGTGAAATCCGTGAAAAACTGGCGGAAATGATGTTCGAAtagTTCTCTGTTCCGGGTTTCTACCTGTCTAACCACGCGGTTGCGGCGAAGCTTCGAGCACACATCCTATTTGG	148
pT_TAG_875	ACVR1	ALK2	Q04771	2q24.1	T203-p	36440209	human	57.15	TGF_beta_GS	LPFLVQRtVARQITL	1				CTSGSGSGLPFLVQRtVARQITLLECVGKGR	TGCACCTCTGGTTCTGGTTCTGGTCTGCCGTTCCTGGTTCAGCGTtagGTTGCGCGTCAGATCACCCTGCTGGAATGCGTTGGTAAAGGTCGT	TTATAATCATCCTCCCCGGC	GGTACCAAG	AAGCTT	CGAGCACACATCCTATTTGG	TTATAATCATCCTCCCCGGCGGTACCAAGTGCACCTCTGGTTCTGGTTCTGGTCTGCCGTTCCTGGTTCAGCGTtagGTTGCGCGTCAGATCACCCTGCTGGAATGCGTTGGTAAAGGTCGTAAGCTTCGAGCACACATCCTATTTGG	148
pT_TAG_876	ACVR1B	ALK4	P36896	12q13.13	T206-p	138972400	human	56.81		VQRTVARtIVLQEII	1				SGSGLPLFVQRTVARtIVLQEIIGKGRFGEV	TCTGGTTCTGGTCTGCCGCTGTTCGTTCAGCGTACCGTTGCGCGTtagATCGTTCTGCAGGAAATCATCGGTAAAGGTCGTTTCGGTGAAGTT	TTATAATCATCCTCCCCGGC	GGTACCAAG	AAGCTT	CGAGCACACATCCTATTTGG	TTATAATCATCCTCCCCGGCGGTACCAAGTCTGGTTCTGGTCTGCCGCTGTTCGTTCAGCGTACCGTTGCGCGTtagATCGTTCTGCAGGAAATCATCGGTAAAGGTCGTTTCGGTGAAGTTAAGCTTCGAGCACACATCCTATTTGG	148
pT_TAG_877	ACVR2A	ACVR2A	P27037	2q22.3-q23.1	T486-p	23079404	human	57.85		ITQMQRLtNIITTED			1		SAGCVGERITQMQRLtNIITTEDIVTVVTMV	TCTGCGGGTTGCGTTGGTGAACGTATCACCCAGATGCAGCGTCTGtagAACATCATCACCACCGAAGACATCGTTACCGTTGTTACCATGGTT	TTATAATCATCCTCCCCGGC	GGTACCAAG	AAGCTT	CGAGCACACATCCTATTTGG	TTATAATCATCCTCCCCGGCGGTACCAAGTCTGCGGGTTGCGTTGGTGAACGTATCACCCAGATGCAGCGTCTGtagAACATCATCACCACCGAAGACATCGTTACCGTTGTTACCATGGTTAAGCTTCGAGCACACATCCTATTTGG	148
pT_TAG_878	ACVR2B	ACVR2B	Q13705	3p22.2	T488-p	25281679	human	57.72		IRRSVNGtTsDCLVS			1		CVEERVSLIRRSVNGtTSDCLVSLVTSVTNV	TGCGTTGAAGAACGTGTTTCTCTGATCCGTCGTTCTGTTAACGGTtagACCTCTGACTGCCTGGTTTCTCTGGTTACCTCTGTTACCAACGTT	TTATAATCATCCTCCCCGGC	GGTACCAAG	AAGCTT	CGAGCACACATCCTATTTGG	TTATAATCATCCTCCCCGGCGGTACCAAGTGCGTTGAAGAACGTGTTTCTCTGATCCGTCGTTCTGTTAACGGTtagACCTCTGACTGCCTGGTTTCTCTGGTTACCTCTGTTACCAACGTTAAGCTTCGAGCACACATCCTATTTGG	148
pT_TAG_879	ACVRL1	ALK1	P37023	12q13.13	T412-p	50772903	human	56.12	Pkinase_Tyr	LWEIARRtIVNGIVE		1			DIWAFGLVLWEIARRtIVNGIVEDYRPPFYD	GACATCTGGGCGTTCGGTCTGGTTCTGTGGGAAATCGCGCGTCGTtagATCGTTAACGGTATCGTTGAAGACTACCGTCCGCCGTTCTACGAC	TTATAATCATCCTCCCCGGC	GGTACCAAG	AAGCTT	CGAGCACACATCCTATTTGG	TTATAATCATCCTCCCCGGCGGTACCAAGGACATCTGGGCGTTCGGTCTGGTTCTGTGGGAAATCGCGCGTCGTtagATCGTTAACGGTATCGTTGAAGACTACCGTCCGCCGTTCTACGACAAGCTTCGAGCACACATCCTATTTGG	148
pT_TAG_880	ACY3	ACY3	Q96HD9	11q13.2	T58-p	25281690	human	35.24	AstE_AspA	VLANPAAtSGCRRYV			1		RASFSAVPVLANPAAtSGCRRYVDHDLNRTF	CGTGCGTCTTTCTCTGCGGTTCCGGTTCTGGCGAACCCGGCGGCGtagTCTGGTTGCCGTCGTTACGTTGACCACGACCTGAACCGTACCTTC	TTATAATCATCCTCCCCGGC	GGTACCAAG	AAGCTT	CGAGCACACATCCTATTTGG	TTATAATCATCCTCCCCGGCGGTACCAAGCGTGCGTCTTTCTCTGCGGTTCCGGTTCTGGCGAACCCGGCGGCGtagTCTGGTTGCCGTCGTTACGTTGACCACGACCTGAACCGTACCTTCAAGCTTCGAGCACACATCCTATTTGG	148
pT_TAG_881	ACYP1	ACYP1	P07311	14q24.3	T68-p	31856175	human	11.26	Acylphosphatase	HMQEWLEtRGsPKSH		1			QGPISKVRHMQEWLEtRGSPKSHIDKANFNN	CAGGGTCCGATCTCTAAAGTTCGTCACATGCAGGAATGGCTGGAAtagCGTGGTTCTCCGAAATCTCACATCGACAAAGCGAACTTCAACAAC	TTATAATCATCCTCCCCGGC	GGTACCAAG	AAGCTT	CGAGCACACATCCTATTTGG	TTATAATCATCCTCCCCGGCGGTACCAAGCAGGGTCCGATCTCTAAAGTTCGTCACATGCAGGAATGGCTGGAAtagCGTGGTTCTCCGAAATCTCACATCGACAAAGCGAACTTCAACAACAAGCTTCGAGCACACATCCTATTTGG	148
pT_TAG_882	ACYP2	ACYP2	P14621	2p16.2	T27-p	25281697	human	11.14	Acylphosphatase	GVCFRMytEDEARKI			1		YEVFGRVQGVCFRMYtEDEARKIGVVGWVKN	TACGAAGTTTTCGGTCGTGTTCAGGGTGTTTGCTTCCGTATGTACtagGAAGACGAAGCGCGTAAAATCGGTGTTGTTGGTTGGGTTAAAAAC	TTATAATCATCCTCCCCGGC	GGTACCAAG	AAGCTT	CGAGCACACATCCTATTTGG	TTATAATCATCCTCCCCGGCGGTACCAAGTACGAAGTTTTCGGTCGTGTTCAGGGTGTTTGCTTCCGTATGTACtagGAAGACGAAGCGCGTAAAATCGGTGTTGTTGGTTGGGTTAAAAACAAGCTTCGAGCACACATCCTATTTGG	148
pT_TAG_883	ADA	ADA	P00813	20q13.12	T26-p	23079477	human	40.76	A_deaminase	DGSIkPEtILyyGRR			1		KVELHVHLDGSIKPEtILYYGRRRGIALPAN	AAAGTTGAACTGCACGTTCACCTGGACGGTTCTATCAAACCGGAAtagATCCTGTACTACGGTCGTCGTCGTGGTATCGCGCTGCCGGCGAAC	TTATAATCATCCTCCCCGGC	GGTACCAAG	AAGCTT	CGAGCACACATCCTATTTGG	TTATAATCATCCTCCCCGGCGGTACCAAGAAAGTTGAACTGCACGTTCACCTGGACGGTTCTATCAAACCGGAAtagATCCTGTACTACGGTCGTCGTCGTGGTATCGCGCTGCCGGCGAACAAGCTTCGAGCACACATCCTATTTGG	148
pT_TAG_884	ADA	ADA	P00813	20q13.12	T4-p	25281700	human	40.76		____MAQtPAFDkPK		2	1		MAQtPAFDKPKVELHVHLD	ATGGCGCAGtagCCGGCGTTCGACAAACCGAAAGTTGAACTGCACGTTCACCTGGAC	TTATAATCATCCTCCCCGGC	GGTACCAAG	AAGCTT	CGAGCACACATCCTATTTGG	TTATAATCATCCTCCCCGGCGGTACCAAGATGGCGCAGtagCCGGCGTTCGACAAACCGAAAGTTGAACTGCACGTTCACCTGGACAAGCTTCGAGCACACATCCTATTTGG	112
pT_TAG_885	ADA2	ADA2	Q9NZK5	22q11.1	T120-p	34366274	human	58.93		LHDIGIVtMDWLVRN			1		MPKGAALHLHDIGIVtMDWLVRNVTYRPHCH	ATGCCGAAAGGTGCGGCGCTGCACCTGCACGACATCGGTATCGTTtagATGGACTGGCTGGTTCGTAACGTTACCTACCGTCCGCACTGCCAC	TTATAATCATCCTCCCCGGC	GGTACCAAG	AAGCTT	CGAGCACACATCCTATTTGG	TTATAATCATCCTCCCCGGCGGTACCAAGATGCCGAAAGGTGCGGCGCTGCACCTGCACGACATCGGTATCGTTtagATGGACTGGCTGGTTCGTAACGTTACCTACCGTCCGCACTGCCACAAGCTTCGAGCACACATCCTATTTGG	148
pT_TAG_886	ADA2	ADA2	Q9NZK5	22q11.1	T330-p	13830367	human	58.93	A_deaminase	DLVGHEDtGHsLHDy		1			FPTVVAGFDLVGHEDtGHSLHDYKEALMIPA	TTCCCGACCGTTGTTGCGGGTTTCGACCTGGTTGGTCACGAAGACtagGGTCACTCTCTGCACGACTACAAAGAAGCGCTGATGATCCCGGCG	TTATAATCATCCTCCCCGGC	GGTACCAAG	AAGCTT	CGAGCACACATCCTATTTGG	TTATAATCATCCTCCCCGGCGGTACCAAGTTCCCGACCGTTGTTGCGGGTTTCGACCTGGTTGGTCACGAAGACtagGGTCACTCTCTGCACGACTACAAAGAAGCGCTGATGATCCCGGCGAAGCTTCGAGCACACATCCTATTTGG	148
pT_TAG_887	ADAD1	ADAD1	Q96M93	4q27	T494-p	23079486	human	64.41	A_deamin	DGLSGKItESSPFkS			1		GDVSLEIVDGLSGKItESSPFKSGMSMASRL	GGTGACGTTTCTCTGGAAATCGTTGACGGTCTGTCTGGTAAAATCtagGAATCTTCTCCGTTCAAATCTGGTATGTCTATGGCGTCTCGTCTG	TTATAATCATCCTCCCCGGC	GGTACCAAG	AAGCTT	CGAGCACACATCCTATTTGG	TTATAATCATCCTCCCCGGCGGTACCAAGGGTGACGTTTCTCTGGAAATCGTTGACGGTCTGTCTGGTAAAATCtagGAATCTTCTCCGTTCAAATCTGGTATGTCTATGGCGTCTCGTCTGAAGCTTCGAGCACACATCCTATTTGG	148
pT_TAG_888	ADAD2	ADAD2	Q8NCV1	16q24.1	T236-p	23079489	human	61.76		PYWACKGtVAGVILE			1		DLLLDERSPYWACKGtVAGVILEREIPRARG	GACCTGCTGCTGGACGAACGTTCTCCGTACTGGGCGTGCAAAGGTtagGTTGCGGGTGTTATCCTGGAACGTGAAATCCCGCGTGCGCGTGGT	TTATAATCATCCTCCCCGGC	GGTACCAAG	AAGCTT	CGAGCACACATCCTATTTGG	TTATAATCATCCTCCCCGGCGGTACCAAGGACCTGCTGCTGGACGAACGTTCTCCGTACTGGGCGTGCAAAGGTtagGTTGCGGGTGTTATCCTGGAACGTGAAATCCCGCGTGCGCGTGGTAAGCTTCGAGCACACATCCTATTTGG	148
pT_TAG_889	ADAM10	ADAM10	O14672	15q21.3	T214-p	23079497	human	84.14		ELLRKKRtTSAEKNT			1		EEHAANGPELLRKKRtTSAEKNTCQLYIQTD	GAAGAACACGCGGCGAACGGTCCGGAACTGCTGCGTAAAAAACGTtagACCTCTGCGGAAAAAAACACCTGCCAGCTGTACATCCAGACCGAC	TTATAATCATCCTCCCCGGC	GGTACCAAG	AAGCTT	CGAGCACACATCCTATTTGG	TTATAATCATCCTCCCCGGCGGTACCAAGGAAGAACACGCGGCGAACGGTCCGGAACTGCTGCGTAAAAAACGTtagACCTCTGCGGAAAAAAACACCTGCCAGCTGTACATCCAGACCGACAAGCTTCGAGCACACATCCTATTTGG	148
pT_TAG_890	ADAM10	ADAM10	O14672	15q21.3	T719-p	4697188	human	84.14		PPkPLPGtLkRRRPP		10	25		PSSNPKLPPPKPLPGtLKRRRPPQPIQQPQR	CCGTCTTCTAACCCGAAACTGCCGCCGCCGAAACCGCTGCCGGGTtagCTGAAACGTCGTCGTCCGCCGCAGCCGATCCAGCAGCCGCAGCGT	TTATAATCATCCTCCCCGGC	GGTACCAAG	AAGCTT	CGAGCACACATCCTATTTGG	TTATAATCATCCTCCCCGGCGGTACCAAGCCGTCTTCTAACCCGAAACTGCCGCCGCCGAAACCGCTGCCGGGTtagCTGAAACGTCGTCGTCCGCCGCAGCCGATCCAGCAGCCGCAGCGTAAGCTTCGAGCACACATCCTATTTGG	148
pT_TAG_891	ADAM11	ADAM11	O75078	17q21.31	T24-p	23079503	human	83.42		LPTPGLGtQGPAGAL			1		FAALLLSLLPTPGLGtQGPAGALRWGGLPQL	TTCGCGGCGCTGCTGCTGTCTCTGCTGCCGACCCCGGGTCTGGGTtagCAGGGTCCGGCGGGTGCGCTGCGTTGGGGTGGTCTGCCGCAGCTG	TTATAATCATCCTCCCCGGC	GGTACCAAG	AAGCTT	CGAGCACACATCCTATTTGG	TTATAATCATCCTCCCCGGCGGTACCAAGTTCGCGGCGCTGCTGCTGTCTCTGCTGCCGACCCCGGGTCTGGGTtagCAGGGTCCGGCGGGTGCGCTGCGTTGGGGTGGTCTGCCGCAGCTGAAGCTTCGAGCACACATCCTATTTGG	148
pT_TAG_892	ADAM11	ADAM11	O75078	17q21.31	T308-p	13309914	human	83.42	Reprolysin	VQDDLLEtLARLMVY		1			WADGDKIQVQDDLLEtLARLMVYRREGLPEP	TGGGCGGACGGTGACAAAATCCAGGTTCAGGACGACCTGCTGGAAtagCTGGCGCGTCTGATGGTTTACCGTCGTGAAGGTCTGCCGGAACCG	TTATAATCATCCTCCCCGGC	GGTACCAAG	AAGCTT	CGAGCACACATCCTATTTGG	TTATAATCATCCTCCCCGGCGGTACCAAGTGGGCGGACGGTGACAAAATCCAGGTTCAGGACGACCTGCTGGAAtagCTGGCGCGTCTGATGGTTTACCGTCGTGAAGGTCTGCCGGAACCGAAGCTTCGAGCACACATCCTATTTGG	148
pT_TAG_893	ADAM12	ADAM12	O43184	10q26.2	T882-p	22776814	human	99.54		RTPGQWEtGLRLAPL			1		TRLTHALARTPGQWEtGLRLAPLRPAPQYPH	ACCCGTCTGACCCACGCGCTGGCGCGTACCCCGGGTCAGTGGGAAtagGGTCTGCGTCTGGCGCCGCTGCGTCCGGCGCCGCAGTACCCGCAC	TTATAATCATCCTCCCCGGC	GGTACCAAG	AAGCTT	CGAGCACACATCCTATTTGG	TTATAATCATCCTCCCCGGCGGTACCAAGACCCGTCTGACCCACGCGCTGGCGCGTACCCCGGGTCAGTGGGAAtagGGTCTGCGTCTGGCGCCGCTGCGTCCGGCGCCGCAGTACCCGCACAAGCTTCGAGCACACATCCTATTTGG	148
pT_TAG_894	ADAM17	TACE	P78536	2p25.1	T735-p	449804	human	93.02		kPFPAPQtPGRLQPA	8	8	2		DSASVRIIKPFPAPQtPGRLQPAPVIPSAPA	GACTCTGCGTCTGTTCGTATCATCAAACCGTTCCCGGCGCCGCAGtagCCGGGTCGTCTGCAGCCGGCGCCGGTTATCCCGTCTGCGCCGGCG	TTATAATCATCCTCCCCGGC	GGTACCAAG	AAGCTT	CGAGCACACATCCTATTTGG	TTATAATCATCCTCCCCGGCGGTACCAAGGACTCTGCGTCTGTTCGTATCATCAAACCGTTCCCGGCGCCGCAGtagCCGGGTCGTCTGCAGCCGGCGCCGGTTATCCCGTCTGCGCCGGCGAAGCTTCGAGCACACATCCTATTTGG	148
pT_TAG_895	ADAM17	TACE	P78536	2p25.1	T761-p	6051601	human	93.02		LDHQRMDtIQEDPst		2	6		PSAPAAPKLDHQRMDtIQEDPSTDSHMDEDG	CCGTCTGCGCCGGCGGCGCCGAAACTGGACCACCAGCGTATGGACtagATCCAGGAAGACCCGTCTACCGACTCTCACATGGACGAAGACGGT	TTATAATCATCCTCCCCGGC	GGTACCAAG	AAGCTT	CGAGCACACATCCTATTTGG	TTATAATCATCCTCCCCGGCGGTACCAAGCCGTCTGCGCCGGCGGCGCCGAAACTGGACCACCAGCGTATGGACtagATCCAGGAAGACCCGTCTACCGACTCTCACATGGACGAAGACGGTAAGCTTCGAGCACACATCCTATTTGG	148
pT_TAG_896	ADAM17	TACE	P78536	2p25.1	T768-p	18256500	human	93.02		tIQEDPstDsHMDED		3			KLDHQRMDTIQEDPStDSHMDEDGFEKDPFP	AAACTGGACCACCAGCGTATGGACACCATCCAGGAAGACCCGTCTtagGACTCTCACATGGACGAAGACGGTTTCGAAAAAGACCCGTTCCCG	TTATAATCATCCTCCCCGGC	GGTACCAAG	AAGCTT	CGAGCACACATCCTATTTGG	TTATAATCATCCTCCCCGGCGGTACCAAGAAACTGGACCACCAGCGTATGGACACCATCCAGGAAGACCCGTCTtagGACTCTCACATGGACGAAGACGGTTTCGAAAAAGACCCGTTCCCGAAGCTTCGAGCACACATCCTATTTGG	148
pT_TAG_897	ADAM17	TACE	P78536	2p25.1	T796-p	23150503	human	93.02		AksFEDLtDHPVTRS			1		PFPNSSTAAKSFEDLtDHPVTRSEKAASFKL	CCGTTCCCGAACTCTTCTACCGCGGCGAAATCTTTCGAAGACCTGtagGACCACCCGGTTACCCGTTCTGAAAAAGCGGCGTCTTTCAAACTG	TTATAATCATCCTCCCCGGC	GGTACCAAG	AAGCTT	CGAGCACACATCCTATTTGG	TTATAATCATCCTCCCCGGCGGTACCAAGCCGTTCCCGAACTCTTCTACCGCGGCGAAATCTTTCGAAGACCTGtagGACCACCCGGTTACCCGTTCTGAAAAAGCGGCGTCTTTCAAACTGAAGCTTCGAGCACACATCCTATTTGG	148
pT_TAG_898	ADAM17	TACE	P78536	2p25.1	T84-p	56817997	human	93.02	Pep_M12B_propep	RHFKLyLtSStERFS		1			LLTFSALKRHFKLYLtSSTERFSQNFKVVVV	CTGCTGACCTTCTCTGCGCTGAAACGTCACTTCAAACTGTACCTGtagTCTTCTACCGAACGTTTCTCTCAGAACTTCAAAGTTGTTGTTGTT	TTATAATCATCCTCCCCGGC	GGTACCAAG	AAGCTT	CGAGCACACATCCTATTTGG	TTATAATCATCCTCCCCGGCGGTACCAAGCTGCTGACCTTCTCTGCGCTGAAACGTCACTTCAAACTGTACCTGtagTCTTCTACCGAACGTTTCTCTCAGAACTTCAAAGTTGTTGTTGTTAAGCTTCGAGCACACATCCTATTTGG	148
pT_TAG_899	ADAM17	TACE	P78536	2p25.1	T87-p	56818001	human	93.02	Pep_M12B_propep	KLyLtSStERFSQNF		1			FSALKRHFKLYLTSStERFSQNFKVVVVDGK	TTCTCTGCGCTGAAACGTCACTTCAAACTGTACCTGACCTCTTCTtagGAACGTTTCTCTCAGAACTTCAAAGTTGTTGTTGTTGACGGTAAA	TTATAATCATCCTCCCCGGC	GGTACCAAG	AAGCTT	CGAGCACACATCCTATTTGG	TTATAATCATCCTCCCCGGCGGTACCAAGTTCTCTGCGCTGAAACGTCACTTCAAACTGTACCTGACCTCTTCTtagGAACGTTTCTCTCAGAACTTCAAAGTTGTTGTTGTTGACGGTAAAAAGCTTCGAGCACACATCCTATTTGG	148
pT_TAG_900	ADAM18	ADAM18	Q9Y3Q7	8p11.22	T341-p	34366911	human	82.86	Reprolysin	QCFCLRAtCIMNHEA			1		GLTYDDITQCFCLRAtCIMNHEAVSASGRKI	GGTCTGACCTACGACGACATCACCCAGTGCTTCTGCCTGCGTGCGtagTGCATCATGAACCACGAAGCGGTTTCTGCGTCTGGTCGTAAAATC	TTATAATCATCCTCCCCGGC	GGTACCAAG	AAGCTT	CGAGCACACATCCTATTTGG	TTATAATCATCCTCCCCGGCGGTACCAAGGGTCTGACCTACGACGACATCACCCAGTGCTTCTGCCTGCGTGCGtagTGCATCATGAACCACGAAGCGGTTTCTGCGTCTGGTCGTAAAATCAAGCTTCGAGCACACATCCTATTTGG	148
pT_TAG_901	ADAM18	ADAM18	Q9Y3Q7	8p11.22	T57-p	23079508	human	82.86	Pep_M12B_propep	TIDGQPytLHLGKQS			5		ERKMIYIITIDGQPYtLHLGKQSFLPQNFLV	GAACGTAAAATGATCTACATCATCACCATCGACGGTCAGCCGTACtagCTGCACCTGGGTAAACAGTCTTTCCTGCCGCAGAACTTCCTGGTT	TTATAATCATCCTCCCCGGC	GGTACCAAG	AAGCTT	CGAGCACACATCCTATTTGG	TTATAATCATCCTCCCCGGCGGTACCAAGGAACGTAAAATGATCTACATCATCACCATCGACGGTCAGCCGTACtagCTGCACCTGGGTAAACAGTCTTTCCTGCCGCAGAACTTCCTGGTTAAGCTTCGAGCACACATCCTATTTGG	148
pT_TAG_902	ADAM19	ADAM19	Q9H013	5q33.3	T769-p	27442995	human	105		NPTFkLQtPQGKRKV		1			QNSGTGHANPTFKLQtPQGKRKVINTPEILR	CAGAACTCTGGCACCGGTCACGCGAACCCGACCTTCAAACTGCAGtagCCGCAGGGTAAACGTAAAGTTATCAACACCCCGGAAATCCTGCGT	TTATAATCATCCTCCCCGGC	GGTACCAAG	AAGCTT	CGAGCACACATCCTATTTGG	TTATAATCATCCTCCCCGGCGGTACCAAGCAGAACTCTGGCACCGGTCACGCGAACCCGACCTTCAAACTGCAGtagCCGCAGGGTAAACGTAAAGTTATCAACACCCCGGAAATCCTGCGTAAGCTTCGAGCACACATCCTATTTGG	148
pT_TAG_903	ADAM19	ADAM19	Q9H013	5q33.3	T779-p	3827679	human	105		GKRKVINtPEILRKP		4			TFKLQTPQGKRKVINtPEILRKPSQPPPRPP	ACCTTCAAACTGCAGACCCCGCAGGGTAAACGTAAAGTTATCAACtagCCGGAAATCCTGCGTAAACCGTCTCAGCCGCCGCCGCGTCCGCCG	TTATAATCATCCTCCCCGGC	GGTACCAAG	AAGCTT	CGAGCACACATCCTATTTGG	TTATAATCATCCTCCCCGGCGGTACCAAGACCTTCAAACTGCAGACCCCGCAGGGTAAACGTAAAGTTATCAACtagCCGGAAATCCTGCGTAAACCGTCTCAGCCGCCGCCGCGTCCGCCGAAGCTTCGAGCACACATCCTATTTGG	148
pT_TAG_904	ADAM20	ADAM20	O43506	14q24.2	T193-p	23079531	human	81.6		LQLSYNFtLKQSSFV			1		EKIAHQMELQLSYNFtLKQSSFVGWWTHQRF	GAAAAAATCGCGCACCAGATGGAACTGCAGCTGTCTTACAACTTCtagCTGAAACAGTCTTCTTTCGTTGGTTGGTGGACCCACCAGCGTTTC	TTATAATCATCCTCCCCGGC	GGTACCAAG	AAGCTT	CGAGCACACATCCTATTTGG	TTATAATCATCCTCCCCGGCGGTACCAAGGAAAAAATCGCGCACCAGATGGAACTGCAGCTGTCTTACAACTTCtagCTGAAACAGTCTTCTTTCGTTGGTTGGTGGACCCACCAGCGTTTCAAGCTTCGAGCACACATCCTATTTGG	148
pT_TAG_905	ADAM20	ADAM20	O43506	14q24.2	T718-p	25281709	human	81.6		HVLFKKRtKsKEDEE			1		VAFLLFCLHVLFKKRtKSKEDEEG	GTTGCGTTCCTGCTGTTCTGCCTGCACGTTCTGTTCAAAAAACGTtagAAATCTAAAGAAGACGAAGAAGGT	TTATAATCATCCTCCCCGGC	GGTACCAAG	AAGCTT	CGAGCACACATCCTATTTGG	TTATAATCATCCTCCCCGGCGGTACCAAGGTTGCGTTCCTGCTGTTCTGCCTGCACGTTCTGTTCAAAAAACGTtagAAATCTAAAGAAGACGAAGAAGGTAAGCTTCGAGCACACATCCTATTTGG	127
pT_TAG_906	ADAM22	ADAM22	Q9P0K1	7q21.12	T262-p	23250903	human	100.43	Reprolysin	HRLSVVHtNtYAKSV			1		NDHLMFKKHRLSVVHtNTYAKSVVNMADLIY	AACGACCACCTGATGTTCAAAAAACACCGTCTGTCTGTTGTTCACtagAACACCTACGCGAAATCTGTTGTTAACATGGCGGACCTGATCTAC	TTATAATCATCCTCCCCGGC	GGTACCAAG	AAGCTT	CGAGCACACATCCTATTTGG	TTATAATCATCCTCCCCGGCGGTACCAAGAACGACCACCTGATGTTCAAAAAACACCGTCTGTCTGTTGTTCACtagAACACCTACGCGAAATCTGTTGTTAACATGGCGGACCTGATCTACAAGCTTCGAGCACACATCCTATTTGG	148
pT_TAG_907	ADAM22	ADAM22	Q9P0K1	7q21.12	T264-p	23250904	human	100.43	Reprolysin	LSVVHtNtYAKSVVN			1		HLMFKKHRLSVVHTNtYAKSVVNMADLIYKD	CACCTGATGTTCAAAAAACACCGTCTGTCTGTTGTTCACACCAACtagTACGCGAAATCTGTTGTTAACATGGCGGACCTGATCTACAAAGAC	TTATAATCATCCTCCCCGGC	GGTACCAAG	AAGCTT	CGAGCACACATCCTATTTGG	TTATAATCATCCTCCCCGGCGGTACCAAGCACCTGATGTTCAAAAAACACCGTCTGTCTGTTGTTCACACCAACtagTACGCGAAATCTGTTGTTAACATGGCGGACCTGATCTACAAAGACAAGCTTCGAGCACACATCCTATTTGG	148
pT_TAG_908	ADAM22	ADAM22	Q9P0K1	7q21.12	T308-p	25279512	human	100.43	Reprolysin	IsENPLItLREFMKY			1		WATDNKFAISENPLItLREFMKYRRDFIKEK	TGGGCGACCGACAACAAATTCGCGATCTCTGAAAACCCGCTGATCtagCTGCGTGAATTCATGAAATACCGTCGTGACTTCATCAAAGAAAAA	TTATAATCATCCTCCCCGGC	GGTACCAAG	AAGCTT	CGAGCACACATCCTATTTGG	TTATAATCATCCTCCCCGGCGGTACCAAGTGGGCGACCGACAACAAATTCGCGATCTCTGAAAACCCGCTGATCtagCTGCGTGAATTCATGAAATACCGTCGTGACTTCATCAAAGAAAAAAAGCTTCGAGCACACATCCTATTTGG	148
pT_TAG_909	ADAM22	ADAM22	Q9P0K1	7q21.12	T858-p	4785010	human	100.43		FRPRsNstEtLSPAK		1	3		KKKIRGKRFRPRSNStETLSPAKSPSSSTGS	AAAAAAAAAATCCGTGGTAAACGTTTCCGTCCGCGTTCTAACTCTtagGAAACCCTGTCTCCGGCGAAATCTCCGTCTTCTTCTACCGGTTCT	TTATAATCATCCTCCCCGGC	GGTACCAAG	AAGCTT	CGAGCACACATCCTATTTGG	TTATAATCATCCTCCCCGGCGGTACCAAGAAAAAAAAAATCCGTGGTAAACGTTTCCGTCCGCGTTCTAACTCTtagGAAACCCTGTCTCCGGCGAAATCTCCGTCTTCTTCTACCGGTTCTAAGCTTCGAGCACACATCCTATTTGG	148
pT_TAG_910	ADAM22	ADAM22	Q9P0K1	7q21.12	T860-p	4784966	human	100.43		PRsNstEtLSPAKSP		1			KIRGKRFRPRSNSTEtLSPAKSPSSSTGSIA	AAAATCCGTGGTAAACGTTTCCGTCCGCGTTCTAACTCTACCGAAtagCTGTCTCCGGCGAAATCTCCGTCTTCTTCTACCGGTTCTATCGCG	TTATAATCATCCTCCCCGGC	GGTACCAAG	AAGCTT	CGAGCACACATCCTATTTGG	TTATAATCATCCTCCCCGGCGGTACCAAGAAAATCCGTGGTAAACGTTTCCGTCCGCGTTCTAACTCTACCGAAtagCTGTCTCCGGCGAAATCTCCGTCTTCTTCTACCGGTTCTATCGCGAAGCTTCGAGCACACATCCTATTTGG	148
pT_TAG_911	ADAM22	ADAM22	Q9P0K1	7q21.12	T871-p	4784996	human	100.43		AKSPSsstGsIASSR		1			NSTETLSPAKSPSSStGSIASSRKYPYPMPP	AACTCTACCGAAACCCTGTCTCCGGCGAAATCTCCGTCTTCTTCTtagGGTTCTATCGCGTCTTCTCGTAAATACCCGTACCCGATGCCGCCG	TTATAATCATCCTCCCCGGC	GGTACCAAG	AAGCTT	CGAGCACACATCCTATTTGG	TTATAATCATCCTCCCCGGCGGTACCAAGAACTCTACCGAAACCCTGTCTCCGGCGAAATCTCCGTCTTCTTCTtagGGTTCTATCGCGTCTTCTCGTAAATACCCGTACCCGATGCCGCCGAAGCTTCGAGCACACATCCTATTTGG	148
pT_TAG_912	ADAM23	ADAM23	O75077	2q33.3	T265-p	25281713	human	91.93		SKQMKNLtMERGDQW			1		QKTLAGQYSKQMKNLtMERGDQWPFLSELQW	CAGAAAACCCTGGCGGGTCAGTACTCTAAACAGATGAAAAACCTGtagATGGAACGTGGTGACCAGTGGCCGTTCCTGTCTGAACTGCAGTGG	TTATAATCATCCTCCCCGGC	GGTACCAAG	AAGCTT	CGAGCACACATCCTATTTGG	TTATAATCATCCTCCCCGGCGGTACCAAGCAGAAAACCCTGGCGGGTCAGTACTCTAAACAGATGAAAAACCTGtagATGGAACGTGGTGACCAGTGGCCGTTCCTGTCTGAACTGCAGTGGAAGCTTCGAGCACACATCCTATTTGG	148
pT_TAG_913	ADAM23	ADAM23	O75077	2q33.3	T352-p	36420177	human	91.93	Reprolysin	VVLVAVEtWtEKDQI		1			YKEQLNTRVVLVAVEtWTEKDQIDITTNPVQ	TACAAAGAACAGCTGAACACCCGTGTTGTTCTGGTTGCGGTTGAAtagTGGACCGAAAAAGACCAGATCGACATCACCACCAACCCGGTTCAG	TTATAATCATCCTCCCCGGC	GGTACCAAG	AAGCTT	CGAGCACACATCCTATTTGG	TTATAATCATCCTCCCCGGCGGTACCAAGTACAAAGAACAGCTGAACACCCGTGTTGTTCTGGTTGCGGTTGAAtagTGGACCGAAAAAGACCAGATCGACATCACCACCAACCCGGTTCAGAAGCTTCGAGCACACATCCTATTTGG	148
pT_TAG_914	ADAM23	ADAM23	O75077	2q33.3	T354-p	36420180	human	91.93	Reprolysin	LVAVEtWtEKDQIDI		1			EQLNTRVVLVAVETWtEKDQIDITTNPVQML	GAACAGCTGAACACCCGTGTTGTTCTGGTTGCGGTTGAAACCTGGtagGAAAAAGACCAGATCGACATCACCACCAACCCGGTTCAGATGCTG	TTATAATCATCCTCCCCGGC	GGTACCAAG	AAGCTT	CGAGCACACATCCTATTTGG	TTATAATCATCCTCCCCGGCGGTACCAAGGAACAGCTGAACACCCGTGTTGTTCTGGTTGCGGTTGAAACCTGGtagGAAAAAGACCAGATCGACATCACCACCAACCCGGTTCAGATGCTGAAGCTTCGAGCACACATCCTATTTGG	148
pT_TAG_915	ADAM23	ADAM23	O75077	2q33.3	T393-p	50772554	human	91.93	Reprolysin	VHLISRVtFHyKRSS		1			RIKQHADAVHLISRVtFHYKRSSLSYFGGVC	CGTATCAAACAGCACGCGGACGCGGTTCACCTGATCTCTCGTGTTtagTTCCACTACAAACGTTCTTCTCTGTCTTACTTCGGTGGTGTTTGC	TTATAATCATCCTCCCCGGC	GGTACCAAG	AAGCTT	CGAGCACACATCCTATTTGG	TTATAATCATCCTCCCCGGCGGTACCAAGCGTATCAAACAGCACGCGGACGCGGTTCACCTGATCTCTCGTGTTtagTTCCACTACAAACGTTCTTCTCTGTCTTACTTCGGTGGTGTTTGCAAGCTTCGAGCACACATCCTATTTGG	148
pT_TAG_916	ADAM23	ADAM23	O75077	2q33.3	T453-p	10418449	human	91.93	Reprolysin	RKPKCDCtESWGGCI			1		GIQWEPSSRKPKCDCtESWGGCIMEETGVSH	GGTATCCAGTGGGAACCGTCTTCTCGTAAACCGAAATGCGACTGCtagGAATCTTGGGGTGGTTGCATCATGGAAGAAACCGGTGTTTCTCAC	TTATAATCATCCTCCCCGGC	GGTACCAAG	AAGCTT	CGAGCACACATCCTATTTGG	TTATAATCATCCTCCCCGGCGGTACCAAGGGTATCCAGTGGGAACCGTCTTCTCGTAAACCGAAATGCGACTGCtagGAATCTTGGGGTGGTTGCATCATGGAAGAAACCGGTGTTTCTCACAAGCTTCGAGCACACATCCTATTTGG	148
pT_TAG_917	ADAM29	ADAM29	Q9UKF5	4q34.1	T382-p	50772557	human	92.76	Reprolysin	WEYTVERtKCLLETV		1			SNCSYGDFWEYTVERtKCLLETVHTKDIFNV	TCTAACTGCTCTTACGGTGACTTCTGGGAATACACCGTTGAACGTtagAAATGCCTGCTGGAAACCGTTCACACCAAAGACATCTTCAACGTT	TTATAATCATCCTCCCCGGC	GGTACCAAG	AAGCTT	CGAGCACACATCCTATTTGG	TTATAATCATCCTCCCCGGCGGTACCAAGTCTAACTGCTCTTACGGTGACTTCTGGGAATACACCGTTGAACGTtagAAATGCCTGCTGGAAACCGTTCACACCAAAGACATCTTCAACGTTAAGCTTCGAGCACACATCCTATTTGG	148
pT_TAG_918	ADAM30	ADAM30	Q9UKF2	1p12	T746-p	34348087	human	88.94		TVQEESKtKTGQEES			1		EQEESKTKTVQEESKtKTGQEESEAKTGQEE	GAACAGGAAGAATCTAAAACCAAAACCGTTCAGGAAGAATCTAAAtagAAAACCGGTCAGGAAGAATCTGAAGCGAAAACCGGTCAGGAAGAA	TTATAATCATCCTCCCCGGC	GGTACCAAG	AAGCTT	CGAGCACACATCCTATTTGG	TTATAATCATCCTCCCCGGCGGTACCAAGGAACAGGAAGAATCTAAAACCAAAACCGTTCAGGAAGAATCTAAAtagAAAACCGGTCAGGAAGAATCTGAAGCGAAAACCGGTCAGGAAGAAAAGCTTCGAGCACACATCCTATTTGG	148
pT_TAG_919	ADAM32	ADAM32	Q8TC27	8p11.22	T210-p	25281734	human	87.95	Reprolysin	GSDSMIVtNKVIEIV			1		DKTLYDYWGSDSMIVtNKVIEIVGLANSMFT	GACAAAACCCTGTACGACTACTGGGGTTCTGACTCTATGATCGTTtagAACAAAGTTATCGAAATCGTTGGTCTGGCGAACTCTATGTTCACC	TTATAATCATCCTCCCCGGC	GGTACCAAG	AAGCTT	CGAGCACACATCCTATTTGG	TTATAATCATCCTCCCCGGCGGTACCAAGGACAAAACCCTGTACGACTACTGGGGTTCTGACTCTATGATCGTTtagAACAAAGTTATCGAAATCGTTGGTCTGGCGAACTCTATGTTCACCAAGCTTCGAGCACACATCCTATTTGG	148
pT_TAG_920	ADAM32	ADAM32	Q8TC27	8p11.22	T771-p	23079551	human	87.95		EDSAEAYtSRSKSQD			1		ADTSKSKSEDSAEAYtSRSKSQDSTQTQSSS	GCGGACACCTCTAAATCTAAATCTGAAGACTCTGCGGAAGCGTACtagTCTCGTTCTAAATCTCAGGACTCTACCCAGACCCAGTCTTCTTCT	TTATAATCATCCTCCCCGGC	GGTACCAAG	AAGCTT	CGAGCACACATCCTATTTGG	TTATAATCATCCTCCCCGGCGGTACCAAGGCGGACACCTCTAAATCTAAATCTGAAGACTCTGCGGAAGCGTACtagTCTCGTTCTAAATCTCAGGACTCTACCCAGACCCAGTCTTCTTCTAAGCTTCGAGCACACATCCTATTTGG	148
pT_TAG_921	ADAM33	ADAM33	Q9BZ11	20p13	T489-p	34353700	human	87.74	Disintegrin	CDLPEFCtGTSSHCP			1		LCRQAMGDCDLPEFCtGTSSHCPPDVYLLDG	CTGTGCCGTCAGGCGATGGGTGACTGCGACCTGCCGGAATTCTGCtagGGCACCTCTTCTCACTGCCCGCCGGACGTTTACCTGCTGGACGGT	TTATAATCATCCTCCCCGGC	GGTACCAAG	AAGCTT	CGAGCACACATCCTATTTGG	TTATAATCATCCTCCCCGGCGGTACCAAGCTGTGCCGTCAGGCGATGGGTGACTGCGACCTGCCGGAATTCTGCtagGGCACCTCTTCTCACTGCCCGCCGGACGTTTACCTGCTGGACGGTAAGCTTCGAGCACACATCCTATTTGG	148
pT_TAG_922	ADAM7	ADAM7	Q9H2U9	8p21.2	T69-p	23079562	human	85.67	Pep_M12B_propep	EIKLNRKtLVLHLLR			1		TYEEELLYEIKLNRKtLVLHLLRSREFLGSN	ACCTACGAAGAAGAACTGCTGTACGAAATCAAACTGAACCGTAAAtagCTGGTTCTGCACCTGCTGCGTTCTCGTGAATTCCTGGGTTCTAAC	TTATAATCATCCTCCCCGGC	GGTACCAAG	AAGCTT	CGAGCACACATCCTATTTGG	TTATAATCATCCTCCCCGGCGGTACCAAGACCTACGAAGAAGAACTGCTGTACGAAATCAAACTGAACCGTAAAtagCTGGTTCTGCACCTGCTGCGTTCTCGTGAATTCCTGGGTTCTAACAAGCTTCGAGCACACATCCTATTTGG	148
pT_TAG_923	ADAM8	ADAM8	P78325	10q26.3	T299-p	23079565	human	88.77	Reprolysin	TGVDFTGtTVGFARV			1		LHDNVQLITGVDFTGtTVGFARVSAMCSHSS	CTGCACGACAACGTTCAGCTGATCACCGGTGTTGACTTCACCGGTtagACCGTTGGTTTCGCGCGTGTTTCTGCGATGTGCTCTCACTCTTCT	TTATAATCATCCTCCCCGGC	GGTACCAAG	AAGCTT	CGAGCACACATCCTATTTGG	TTATAATCATCCTCCCCGGCGGTACCAAGCTGCACGACAACGTTCAGCTGATCACCGGTGTTGACTTCACCGGTtagACCGTTGGTTTCGCGCGTGTTTCTGCGATGTGCTCTCACTCTTCTAAGCTTCGAGCACACATCCTATTTGG	148
[truncated: 56,612 more rows]
