# Supplementary material for: Enhanced access to the human phosphoproteome with genetically encoded phosphothreonine
Source: Nat Commun. 2022 Nov 24;13:7226. doi: 10.1038/s41467-022-34980-5 (PMC9700786; doi:10.1038/s41467-022-34980-5)
Supplement: Supplementary file 10 — Supplementary data 7 [file 41467_2022_34980_MOESM10_ESM.csv]

ID	PROTEIN	ACC_ID	GENE	HU_CHR_LOC	MOD_TYPE	MOD_RSD	Modified	SITE_GRP_ID	ORGANISM	MW_kD	DOMAIN	SITE_+/-7_AA	LT_LIT	MS_LIT	MS_CST	CST_CAT#	SEQUENCE	U primer F	fwd primer	Restr sites 5	Codon optimized	Restr sites 3'	Rev primer	U primer R	concat	len	UP concat	OP concat	Error = *
1	3-Mar	Q86UD3	3-Mar	5q23.2	PHOSPHORYLATION	S111	S00111	15421271	human	28.5	RINGv	WLSSSNTsyCELCHF			2		IHRSCLEHWLSSSNTsYCELCHFRFAVERKP	TTATAATCATCCTCCCCGGC	ACCCAAAGAACTCGATTCCT	GGTACCAAG	ATCCACCGTTCTTGCCTGGAACACTGGCTGTCTTCTTCTAACACCtagTACTGCGAACTGTGCCACTTCCGTTTCGCGGTTGAACGTAAACCG	AAGCTT	AGGAACAAAAGGACCTCCAT	CGAGCACACATCCTATTTGG	TTATAATCATCCTCCCCGGCACCCAAAGAACTCGATTCCTGGTACCAAGATCCACCGTTCTTGCCTGGAACACTGGCTGTCTTCTTCTAACACCtagTACTGCGAACTGTGCCACTTCCGTTTCGCGGTTGAACGTAAACCGAAGCTTAGGAACAAAAGGACCTCCATCGAGCACACATCCTATTTGG	188	ACCCAAAGAACTCGATTCCTGGTACCAAGATCCACCGTTCTTGCCTGGAACACTGGCTGTCTTCTTCTAACACCtagTACTGCGAACTGTGCCACTTCCGTTTCGCGGTTGAACGTAAACCGAAGCTTAGGAACAAAAGGACCTCCAT	GGTACCAAGATCCACCGTTCTTGCCTGGAACACTGGCTGTCTTCTTCTAACACCtagTACTGCGAACTGTGCCACTTCCGTTTCGCGGTTGAACGTAAACCGAAGCTT
2	3-Mar	Q86UD3	3-Mar	5q23.2	PHOSPHORYLATION	S237	S00237	31086387	human	28.5		NVPSNQPsLLGLHsV		1			ILLIPKSVNVPSNQPsLLGLHSVKRNSKETV	TTATAATCATCCTCCCCGGC	AGCGTCGAATGAATGCATAC	GGTACCAAG	ATCCTGCTGATCCCGAAATCTGTTAACGTTCCGTCTAACCAGCCGtagCTGCTGGGTCTGCACTCTGTTAAACGTAACTCTAAAGAAACCGTT	AAGCTT	TTAGACACAGCCCTGAAGTT	CGAGCACACATCCTATTTGG	TTATAATCATCCTCCCCGGCAGCGTCGAATGAATGCATACGGTACCAAGATCCTGCTGATCCCGAAATCTGTTAACGTTCCGTCTAACCAGCCGtagCTGCTGGGTCTGCACTCTGTTAAACGTAACTCTAAAGAAACCGTTAAGCTTTTAGACACAGCCCTGAAGTTCGAGCACACATCCTATTTGG	188	AGCGTCGAATGAATGCATACGGTACCAAGATCCTGCTGATCCCGAAATCTGTTAACGTTCCGTCTAACCAGCCGtagCTGCTGGGTCTGCACTCTGTTAAACGTAACTCTAAAGAAACCGTTAAGCTTTTAGACACAGCCCTGAAGTT	GGTACCAAGATCCTGCTGATCCCGAAATCTGTTAACGTTCCGTCTAACCAGCCGtagCTGCTGGGTCTGCACTCTGTTAAACGTAACTCTAAAGAAACCGTTAAGCTT
3	3-Mar	Q86UD3	3-Mar	5q23.2	PHOSPHORYLATION	S243	S00243	31083455	human	28.5		PsLLGLHsVKRNSKE		1			SVNVPSNQPSLLGLHsVKRNSKETVV	TTATAATCATCCTCCCCGGC	AGACCAGGATGGCTGATAAG	GGTACCAAG	TCTGTTAACGTTCCGTCTAACCAGCCGTCTCTGCTGGGTCTGCACtagGTTAAACGTAACTCTAAAGAAACCGTTGTT	AAGCTT	GGTATATGTGGGCACGAAAC	CGAGCACACATCCTATTTGG	TTATAATCATCCTCCCCGGCAGACCAGGATGGCTGATAAGGGTACCAAGTCTGTTAACGTTCCGTCTAACCAGCCGTCTCTGCTGGGTCTGCACtagGTTAAACGTAACTCTAAAGAAACCGTTGTTAAGCTTGGTATATGTGGGCACGAAACCGAGCACACATCCTATTTGG	173	AGACCAGGATGGCTGATAAGGGTACCAAGTCTGTTAACGTTCCGTCTAACCAGCCGTCTCTGCTGGGTCTGCACtagGTTAAACGTAACTCTAAAGAAACCGTTGTTAAGCTTGGTATATGTGGGCACGAAAC	GGTACCAAGTCTGTTAACGTTCCGTCTAACCAGCCGTCTCTGCTGGGTCTGCACtagGTTAAACGTAACTCTAAAGAAACCGTTGTTAAGCTT
4	4-Mar	Q9P2E8	4-Mar	2q35	PHOSPHORYLATION	S218	S00218	23124283	human	45.53		KyHVIAIstKNPLQW			1		WSCELCYYKYHVIAIsTKNPLQWQAISLTVI	TTATAATCATCCTCCCCGGC	AATCCTTGCGTCAATGGTTC	GGTACCAAG	TGGTCTTGCGAACTGTGCTACTACAAATACCACGTTATCGCGATCtagACCAAAAACCCGCTGCAGTGGCAGGCGATCTCTCTGACCGTTATC	AAGCTT	CGTGTAAAATCCGAGAACCC	CGAGCACACATCCTATTTGG	TTATAATCATCCTCCCCGGCAATCCTTGCGTCAATGGTTCGGTACCAAGTGGTCTTGCGAACTGTGCTACTACAAATACCACGTTATCGCGATCtagACCAAAAACCCGCTGCAGTGGCAGGCGATCTCTCTGACCGTTATCAAGCTTCGTGTAAAATCCGAGAACCCCGAGCACACATCCTATTTGG	188	AATCCTTGCGTCAATGGTTCGGTACCAAGTGGTCTTGCGAACTGTGCTACTACAAATACCACGTTATCGCGATCtagACCAAAAACCCGCTGCAGTGGCAGGCGATCTCTCTGACCGTTATCAAGCTTCGTGTAAAATCCGAGAACCC	GGTACCAAGTGGTCTTGCGAACTGTGCTACTACAAATACCACGTTATCGCGATCtagACCAAAAACCCGCTGCAGTGGCAGGCGATCTCTCTGACCGTTATCAAGCTT
5	4-Mar	Q9P2E8	4-Mar	2q35	PHOSPHORYLATION	S338	S00338	5886119	human	45.53		RTNPRTSsStQANIP		1	1		LEDQKAGGRTNPRTSsSTQANIPSSEEETAG	TTATAATCATCCTCCCCGGC	TGTCGTGCCTCTTTATCTGT	GGTACCAAG	CTGGAAGACCAGAAAGCGGGTGGTCGTACCAACCCGCGTACCTCTtagTCTACCCAGGCGAACATCCCGTCTTCTGAAGAAGAAACCGCGGGT	AAGCTT	CATTTCCGATACACCGAAGC	CGAGCACACATCCTATTTGG	TTATAATCATCCTCCCCGGCTGTCGTGCCTCTTTATCTGTGGTACCAAGCTGGAAGACCAGAAAGCGGGTGGTCGTACCAACCCGCGTACCTCTtagTCTACCCAGGCGAACATCCCGTCTTCTGAAGAAGAAACCGCGGGTAAGCTTCATTTCCGATACACCGAAGCCGAGCACACATCCTATTTGG	188	TGTCGTGCCTCTTTATCTGTGGTACCAAGCTGGAAGACCAGAAAGCGGGTGGTCGTACCAACCCGCGTACCTCTtagTCTACCCAGGCGAACATCCCGTCTTCTGAAGAAGAAACCGCGGGTAAGCTTCATTTCCGATACACCGAAGC	GGTACCAAGCTGGAAGACCAGAAAGCGGGTGGTCGTACCAACCCGCGTACCTCTtagTCTACCCAGGCGAACATCCCGTCTTCTGAAGAAGAAACCGCGGGTAAGCTT
6	4-Mar	Q9P2E8	4-Mar	2q35	PHOSPHORYLATION	S346	S00346	5886124	human	45.53		StQANIPssEEETAG		1	2		RTNPRTSSSTQANIPsSEEETAGTPAPEQGP	TTATAATCATCCTCCCCGGC	TATTCATGCTTGGACGGACT	GGTACCAAG	CGTACCAACCCGCGTACCTCTTCTTCTACCCAGGCGAACATCCCGtagTCTGAAGAAGAAACCGCGGGCACCCCGGCTCCGGAACAGGGTCCG	AAGCTT	TCCAACAAGCGGTACATAGT	CGAGCACACATCCTATTTGG	TTATAATCATCCTCCCCGGCTATTCATGCTTGGACGGACTGGTACCAAGCGTACCAACCCGCGTACCTCTTCTTCTACCCAGGCGAACATCCCGtagTCTGAAGAAGAAACCGCGGGCACCCCGGCTCCGGAACAGGGTCCGAAGCTTTCCAACAAGCGGTACATAGTCGAGCACACATCCTATTTGG	188	TATTCATGCTTGGACGGACTGGTACCAAGCGTACCAACCCGCGTACCTCTTCTTCTACCCAGGCGAACATCCCGtagTCTGAAGAAGAAACCGCGGGCACCCCGGCTCCGGAACAGGGTCCGAAGCTTTCCAACAAGCGGTACATAGT	GGTACCAAGCGTACCAACCCGCGTACCTCTTCTTCTACCCAGGCGAACATCCCGtagTCTGAAGAAGAAACCGCGGGCACCCCGGCTCCGGAACAGGGTCCGAAGCTT
7	4-Mar	Q9P2E8	4-Mar	2q35	PHOSPHORYLATION	S347	S00347	5807025	human	45.53		tQANIPssEEETAGT			2		TNPRTSSSTQANIPSsEEETAGTPAPEQGPA	TTATAATCATCCTCCCCGGC	TTCCGTTTATGCTTTCCAGC	GGTACCAAG	ACCAACCCGCGTACCTCTTCTTCTACCCAGGCGAACATCCCGTCTtagGAAGAAGAAACCGCGGGCACCCCGGCTCCGGAACAGGGTCCGGCG	AAGCTT	CTCGCTCTAAACTCCAAGGA	CGAGCACACATCCTATTTGG	TTATAATCATCCTCCCCGGCTTCCGTTTATGCTTTCCAGCGGTACCAAGACCAACCCGCGTACCTCTTCTTCTACCCAGGCGAACATCCCGTCTtagGAAGAAGAAACCGCGGGCACCCCGGCTCCGGAACAGGGTCCGGCGAAGCTTCTCGCTCTAAACTCCAAGGACGAGCACACATCCTATTTGG	188	TTCCGTTTATGCTTTCCAGCGGTACCAAGACCAACCCGCGTACCTCTTCTTCTACCCAGGCGAACATCCCGTCTtagGAAGAAGAAACCGCGGGCACCCCGGCTCCGGAACAGGGTCCGGCGAAGCTTCTCGCTCTAAACTCCAAGGA	GGTACCAAGACCAACCCGCGTACCTCTTCTTCTACCCAGGCGAACATCCCGTCTtagGAAGAAGAAACCGCGGGCACCCCGGCTCCGGAACAGGGTCCGGCGAAGCTT
8	6-Mar	O60337	6-Mar	5p15.2	PHOSPHORYLATION	S14	S00014	31862078	human	102.55	RINGv	DICRVCRsEGtPEkP		1			MDTAEEDICRVCRsEGTPEKPLYHPCVCT	TTATAATCATCCTCCCCGGC	TGCAAGTGTACAAATCCAGC	GGTACCAAG	ATGGACACCGCGGAAGAAGACATCTGCCGTGTTTGCCGTtagGAAGGCACCCCGGAAAAACCGCTGTACCACCCGTGCGTTTGCACC	AAGCTT	TAGGAAAGGGATCACCGTTC	CGAGCACACATCCTATTTGG	TTATAATCATCCTCCCCGGCTGCAAGTGTACAAATCCAGCGGTACCAAGATGGACACCGCGGAAGAAGACATCTGCCGTGTTTGCCGTtagGAAGGCACCCCGGAAAAACCGCTGTACCACCCGTGCGTTTGCACCAAGCTTTAGGAAAGGGATCACCGTTCCGAGCACACATCCTATTTGG	182	TGCAAGTGTACAAATCCAGCGGTACCAAGATGGACACCGCGGAAGAAGACATCTGCCGTGTTTGCCGTtagGAAGGCACCCCGGAAAAACCGCTGTACCACCCGTGCGTTTGCACCAAGCTTTAGGAAAGGGATCACCGTTC	GGTACCAAGATGGACACCGCGGAAGAAGACATCTGCCGTGTTTGCCGTtagGAAGGCACCCCGGAAAAACCGCTGTACCACCCGTGCGTTTGCACCAAGCTT
9	6-Mar	O60337	6-Mar	5p15.2	PHOSPHORYLATION	S31	S00031	31873374	human	102.55	RINGv	HPCVCtGsIKFIHQE		1			GTPEKPLYHPCVCTGsIKFIHQECLVQWLKH	TTATAATCATCCTCCCCGGC	GAGATGAGTAGACGAGTGGG	GGTACCAAG	GGCACCCCGGAAAAACCGCTGTACCACCCGTGCGTTTGCACCGGTtagATCAAATTCATCCACCAGGAATGCCTGGTTCAGTGGCTGAAACAC	AAGCTT	TAATGCGAGTCAGTGACCAT	CGAGCACACATCCTATTTGG	TTATAATCATCCTCCCCGGCGAGATGAGTAGACGAGTGGGGGTACCAAGGGCACCCCGGAAAAACCGCTGTACCACCCGTGCGTTTGCACCGGTtagATCAAATTCATCCACCAGGAATGCCTGGTTCAGTGGCTGAAACACAAGCTTTAATGCGAGTCAGTGACCATCGAGCACACATCCTATTTGG	188	GAGATGAGTAGACGAGTGGGGGTACCAAGGGCACCCCGGAAAAACCGCTGTACCACCCGTGCGTTTGCACCGGTtagATCAAATTCATCCACCAGGAATGCCTGGTTCAGTGGCTGAAACACAAGCTTTAATGCGAGTCAGTGACCAT	GGTACCAAGGGCACCCCGGAAAAACCGCTGTACCACCCGTGCGTTTGCACCGGTtagATCAAATTCATCCACCAGGAATGCCTGGTTCAGTGGCTGAAACACAAGCTT
10	6-Mar	O60337	6-Mar	5p15.2	PHOSPHORYLATION	S437	S00437	23124292	human	102.55	TM	VYVFYFAsFILLLRE			1		FLHWLVGMVYVFYFAsFILLLREVLRPGVLW	TTATAATCATCCTCCCCGGC	TGTCATATGCTAACGTCCGT	GGTACCAAG	TTCCTGCACTGGCTGGTTGGTATGGTTTACGTTTTCTACTTCGCGtagTTCATCCTGCTGCTGCGTGAAGTTCTGCGTCCGGGTGTTCTGTGG	AAGCTT	TTCCGCTAAGAAAGTAGCCA	CGAGCACACATCCTATTTGG	TTATAATCATCCTCCCCGGCTGTCATATGCTAACGTCCGTGGTACCAAGTTCCTGCACTGGCTGGTTGGTATGGTTTACGTTTTCTACTTCGCGtagTTCATCCTGCTGCTGCGTGAAGTTCTGCGTCCGGGTGTTCTGTGGAAGCTTTTCCGCTAAGAAAGTAGCCACGAGCACACATCCTATTTGG	188	TGTCATATGCTAACGTCCGTGGTACCAAGTTCCTGCACTGGCTGGTTGGTATGGTTTACGTTTTCTACTTCGCGtagTTCATCCTGCTGCTGCGTGAAGTTCTGCGTCCGGGTGTTCTGTGGAAGCTTTTCCGCTAAGAAAGTAGCCA	GGTACCAAGTTCCTGCACTGGCTGGTTGGTATGGTTTACGTTTTCTACTTCGCGtagTTCATCCTGCTGCTGCGTGAAGTTCTGCGTCCGGGTGTTCTGTGGAAGCTT
17	7-Mar	Q9H992	7-Mar	2q24.2	PHOSPHORYLATION	S26	S00026	23124298	human	78.05		SLSARMMsGsRGsSL			1		RISVQPSSSLSARMMsGSRGSSLNDTYHSRD	TTATAATCATCCTCCCCGGC	ACCCAAAGAACTCGATTCCT	GGTACCAAG	CGTATCTCTGTTCAGCCGTCTTCTTCTCTGTCTGCGCGTATGATGtagGGTTCTCGTGGTTCTTCTCTGAACGACACCTACCACTCTCGTGAC	AAGCTT	AGGAACAAAAGGACCTCCAT	CGAGCACACATCCTATTTGG	TTATAATCATCCTCCCCGGCACCCAAAGAACTCGATTCCTGGTACCAAGCGTATCTCTGTTCAGCCGTCTTCTTCTCTGTCTGCGCGTATGATGtagGGTTCTCGTGGTTCTTCTCTGAACGACACCTACCACTCTCGTGACAAGCTTAGGAACAAAAGGACCTCCATCGAGCACACATCCTATTTGG	188	ACCCAAAGAACTCGATTCCTGGTACCAAGCGTATCTCTGTTCAGCCGTCTTCTTCTCTGTCTGCGCGTATGATGtagGGTTCTCGTGGTTCTTCTCTGAACGACACCTACCACTCTCGTGACAAGCTTAGGAACAAAAGGACCTCCAT	GGTACCAAGCGTATCTCTGTTCAGCCGTCTTCTTCTCTGTCTGCGCGTATGATGtagGGTTCTCGTGGTTCTTCTCTGAACGACACCTACCACTCTCGTGACAAGCTT
19	7-Mar	Q9H992	7-Mar	2q24.2	PHOSPHORYLATION	S28	S00028	23124301	human	78.05		SARMMsGsRGsSLND			1		SVQPSSSLSARMMSGsRGSSLNDTYHSRDSS	TTATAATCATCCTCCCCGGC	AGCGTCGAATGAATGCATAC	GGTACCAAG	TCTGTTCAGCCGTCTTCTTCTCTGTCTGCGCGTATGATGTCTGGTtagCGTGGTTCTTCTCTGAACGACACCTACCACTCTCGTGACTCTTCT	AAGCTT	TTAGACACAGCCCTGAAGTT	CGAGCACACATCCTATTTGG	TTATAATCATCCTCCCCGGCAGCGTCGAATGAATGCATACGGTACCAAGTCTGTTCAGCCGTCTTCTTCTCTGTCTGCGCGTATGATGTCTGGTtagCGTGGTTCTTCTCTGAACGACACCTACCACTCTCGTGACTCTTCTAAGCTTTTAGACACAGCCCTGAAGTTCGAGCACACATCCTATTTGG	188	AGCGTCGAATGAATGCATACGGTACCAAGTCTGTTCAGCCGTCTTCTTCTCTGTCTGCGCGTATGATGTCTGGTtagCGTGGTTCTTCTCTGAACGACACCTACCACTCTCGTGACTCTTCTAAGCTTTTAGACACAGCCCTGAAGTT	GGTACCAAGTCTGTTCAGCCGTCTTCTTCTCTGTCTGCGCGTATGATGTCTGGTtagCGTGGTTCTTCTCTGAACGACACCTACCACTCTCGTGACTCTTCTAAGCTT
23	7-Mar	Q9H992	7-Mar	2q24.2	PHOSPHORYLATION	S31	S00031	25299624	human	78.05		MMsGsRGsSLNDtyH			1		PSSSLSARMMSGSRGsSLNDTYHSRDSSFRL	TTATAATCATCCTCCCCGGC	AGACCAGGATGGCTGATAAG	GGTACCAAG	CCGTCTTCTTCTCTGTCTGCGCGTATGATGTCTGGTTCTCGTGGTtagTCTCTGAACGACACCTACCACTCTCGTGACTCTTCTTTCCGTCTG	AAGCTT	GGTATATGTGGGCACGAAAC	CGAGCACACATCCTATTTGG	TTATAATCATCCTCCCCGGCAGACCAGGATGGCTGATAAGGGTACCAAGCCGTCTTCTTCTCTGTCTGCGCGTATGATGTCTGGTTCTCGTGGTtagTCTCTGAACGACACCTACCACTCTCGTGACTCTTCTTTCCGTCTGAAGCTTGGTATATGTGGGCACGAAACCGAGCACACATCCTATTTGG	188	AGACCAGGATGGCTGATAAGGGTACCAAGCCGTCTTCTTCTCTGTCTGCGCGTATGATGTCTGGTTCTCGTGGTtagTCTCTGAACGACACCTACCACTCTCGTGACTCTTCTTTCCGTCTGAAGCTTGGTATATGTGGGCACGAAAC	GGTACCAAGCCGTCTTCTTCTCTGTCTGCGCGTATGATGTCTGGTTCTCGTGGTtagTCTCTGAACGACACCTACCACTCTCGTGACTCTTCTTTCCGTCTGAAGCTT
11	7-Mar	Q9H992	7-Mar	2q24.2	PHOSPHORYLATION	S102	S00102	23124295	human	78.05		SCTNCTTsAGRNVGN			1		HDSKRPKLSCTNCTTsAGRNVGNGLNTLSDS	TTATAATCATCCTCCCCGGC	AATCCTTGCGTCAATGGTTC	GGTACCAAG	CACGACTCTAAACGTCCGAAACTGTCTTGCACCAACTGCACCACCtagGCGGGTCGTAACGTTGGTAACGGTCTGAACACCCTGTCTGACTCT	AAGCTT	CGTGTAAAATCCGAGAACCC	CGAGCACACATCCTATTTGG	TTATAATCATCCTCCCCGGCAATCCTTGCGTCAATGGTTCGGTACCAAGCACGACTCTAAACGTCCGAAACTGTCTTGCACCAACTGCACCACCtagGCGGGTCGTAACGTTGGTAACGGTCTGAACACCCTGTCTGACTCTAAGCTTCGTGTAAAATCCGAGAACCCCGAGCACACATCCTATTTGG	188	AATCCTTGCGTCAATGGTTCGGTACCAAGCACGACTCTAAACGTCCGAAACTGTCTTGCACCAACTGCACCACCtagGCGGGTCGTAACGTTGGTAACGGTCTGAACACCCTGTCTGACTCTAAGCTTCGTGTAAAATCCGAGAACCC	GGTACCAAGCACGACTCTAAACGTCCGAAACTGTCTTGCACCAACTGCACCACCtagGCGGGTCGTAACGTTGGTAACGGTCTGAACACCCTGTCTGACTCTAAGCTT
12	7-Mar	Q9H992	7-Mar	2q24.2	PHOSPHORYLATION	S127	S00127	34426953	human	78.05		RHSQVPRsSSMVLGS			1		NTLSDSSWRHSQVPRsSSMVLGSFGTDLMRE	TTATAATCATCCTCCCCGGC	TGTCGTGCCTCTTTATCTGT	GGTACCAAG	AACACCCTGTCTGACTCTTCTTGGCGTCACTCTCAGGTTCCGCGTtagTCTTCTATGGTTCTGGGTTCTTTCGGCACCGACCTGATGCGTGAA	AAGCTT	CATTTCCGATACACCGAAGC	CGAGCACACATCCTATTTGG	TTATAATCATCCTCCCCGGCTGTCGTGCCTCTTTATCTGTGGTACCAAGAACACCCTGTCTGACTCTTCTTGGCGTCACTCTCAGGTTCCGCGTtagTCTTCTATGGTTCTGGGTTCTTTCGGCACCGACCTGATGCGTGAAAAGCTTCATTTCCGATACACCGAAGCCGAGCACACATCCTATTTGG	188	TGTCGTGCCTCTTTATCTGTGGTACCAAGAACACCCTGTCTGACTCTTCTTGGCGTCACTCTCAGGTTCCGCGTtagTCTTCTATGGTTCTGGGTTCTTTCGGCACCGACCTGATGCGTGAAAAGCTTCATTTCCGATACACCGAAGC	GGTACCAAGAACACCCTGTCTGACTCTTCTTGGCGTCACTCTCAGGTTCCGCGTtagTCTTCTATGGTTCTGGGTTCTTTCGGCACCGACCTGATGCGTGAAAAGCTT
13	7-Mar	Q9H992	7-Mar	2q24.2	PHOSPHORYLATION	S218	S00218	10405024	human	78.05		TILSSRDsRNsLRSN			1		HQLPSEHQTILSSRDsRNSLRSNFSSRESES	TTATAATCATCCTCCCCGGC	TATTCATGCTTGGACGGACT	GGTACCAAG	CACCAGCTGCCGTCTGAACACCAGACCATCCTGTCTTCTCGTGACtagCGTAACTCTCTGCGTTCTAACTTCTCTTCTCGTGAATCTGAATCT	AAGCTT	TCCAACAAGCGGTACATAGT	CGAGCACACATCCTATTTGG	TTATAATCATCCTCCCCGGCTATTCATGCTTGGACGGACTGGTACCAAGCACCAGCTGCCGTCTGAACACCAGACCATCCTGTCTTCTCGTGACtagCGTAACTCTCTGCGTTCTAACTTCTCTTCTCGTGAATCTGAATCTAAGCTTTCCAACAAGCGGTACATAGTCGAGCACACATCCTATTTGG	188	TATTCATGCTTGGACGGACTGGTACCAAGCACCAGCTGCCGTCTGAACACCAGACCATCCTGTCTTCTCGTGACtagCGTAACTCTCTGCGTTCTAACTTCTCTTCTCGTGAATCTGAATCTAAGCTTTCCAACAAGCGGTACATAGT	GGTACCAAGCACCAGCTGCCGTCTGAACACCAGACCATCCTGTCTTCTCGTGACtagCGTAACTCTCTGCGTTCTAACTTCTCTTCTCGTGAATCTGAATCTAAGCTT
14	7-Mar	Q9H992	7-Mar	2q24.2	PHOSPHORYLATION	S221	S00221	10404103	human	78.05		SSRDsRNsLRSNFSS			2		PSEHQTILSSRDSRNsLRSNFSSRESESSRS	TTATAATCATCCTCCCCGGC	TTCCGTTTATGCTTTCCAGC	GGTACCAAG	CCGTCTGAACACCAGACCATCCTGTCTTCTCGTGACTCTCGTAACtagCTGCGTTCTAACTTCTCTTCTCGTGAATCTGAATCTTCTCGTTCT	AAGCTT	CTCGCTCTAAACTCCAAGGA	CGAGCACACATCCTATTTGG	TTATAATCATCCTCCCCGGCTTCCGTTTATGCTTTCCAGCGGTACCAAGCCGTCTGAACACCAGACCATCCTGTCTTCTCGTGACTCTCGTAACtagCTGCGTTCTAACTTCTCTTCTCGTGAATCTGAATCTTCTCGTTCTAAGCTTCTCGCTCTAAACTCCAAGGACGAGCACACATCCTATTTGG	188	TTCCGTTTATGCTTTCCAGCGGTACCAAGCCGTCTGAACACCAGACCATCCTGTCTTCTCGTGACTCTCGTAACtagCTGCGTTCTAACTTCTCTTCTCGTGAATCTGAATCTTCTCGTTCTAAGCTTCTCGCTCTAAACTCCAAGGA	GGTACCAAGCCGTCTGAACACCAGACCATCCTGTCTTCTCGTGACTCTCGTAACtagCTGCGTTCTAACTTCTCTTCTCGTGAATCTGAATCTTCTCGTTCTAAGCTT
15	7-Mar	Q9H992	7-Mar	2q24.2	PHOSPHORYLATION	S243	S00243	5498769	human	78.05		SNtQPGFsYsSSRDE			1		SRESESSRSNTQPGFsYSSSRDEAPIISNSE	TTATAATCATCCTCCCCGGC	TGCAAGTGTACAAATCCAGC	GGTACCAAG	TCTCGTGAATCTGAATCTTCTCGTTCTAACACCCAGCCGGGTTTCtagTACTCTTCTTCTCGTGACGAAGCGCCGATCATCTCTAACTCTGAA	AAGCTT	TAGGAAAGGGATCACCGTTC	CGAGCACACATCCTATTTGG	TTATAATCATCCTCCCCGGCTGCAAGTGTACAAATCCAGCGGTACCAAGTCTCGTGAATCTGAATCTTCTCGTTCTAACACCCAGCCGGGTTTCtagTACTCTTCTTCTCGTGACGAAGCGCCGATCATCTCTAACTCTGAAAAGCTTTAGGAAAGGGATCACCGTTCCGAGCACACATCCTATTTGG	188	TGCAAGTGTACAAATCCAGCGGTACCAAGTCTCGTGAATCTGAATCTTCTCGTTCTAACACCCAGCCGGGTTTCtagTACTCTTCTTCTCGTGACGAAGCGCCGATCATCTCTAACTCTGAAAAGCTTTAGGAAAGGGATCACCGTTC	GGTACCAAGTCTCGTGAATCTGAATCTTCTCGTTCTAACACCCAGCCGGGTTTCtagTACTCTTCTTCTCGTGACGAAGCGCCGATCATCTCTAACTCTGAAAAGCTT
16	7-Mar	Q9H992	7-Mar	2q24.2	PHOSPHORYLATION	S245	S00245	5498774	human	78.05		tQPGFsYsSSRDEAP			1		ESESSRSNTQPGFSYsSSRDEAPIISNSERV	TTATAATCATCCTCCCCGGC	GAGATGAGTAGACGAGTGGG	GGTACCAAG	GAATCTGAATCTTCTCGTTCTAACACCCAGCCGGGTTTCTCTTACtagTCTTCTCGTGACGAAGCGCCGATCATCTCTAACTCTGAACGTGTT	AAGCTT	TAATGCGAGTCAGTGACCAT	CGAGCACACATCCTATTTGG	TTATAATCATCCTCCCCGGCGAGATGAGTAGACGAGTGGGGGTACCAAGGAATCTGAATCTTCTCGTTCTAACACCCAGCCGGGTTTCTCTTACtagTCTTCTCGTGACGAAGCGCCGATCATCTCTAACTCTGAACGTGTTAAGCTTTAATGCGAGTCAGTGACCATCGAGCACACATCCTATTTGG	188	GAGATGAGTAGACGAGTGGGGGTACCAAGGAATCTGAATCTTCTCGTTCTAACACCCAGCCGGGTTTCTCTTACtagTCTTCTCGTGACGAAGCGCCGATCATCTCTAACTCTGAACGTGTTAAGCTTTAATGCGAGTCAGTGACCAT	GGTACCAAGGAATCTGAATCTTCTCGTTCTAACACCCAGCCGGGTTTCTCTTACtagTCTTCTCGTGACGAAGCGCCGATCATCTCTAACTCTGAACGTGTTAAGCTT
18	7-Mar	Q9H992	7-Mar	2q24.2	PHOSPHORYLATION	S271	S00271	31082137	human	78.05		QRPFQESsDNEGRRT		1			NSERVVSSQRPFQESsDNEGRRTTRRLLSRI	TTATAATCATCCTCCCCGGC	TGTCATATGCTAACGTCCGT	GGTACCAAG	AACTCTGAACGTGTTGTTTCTTCTCAGCGTCCGTTCCAGGAATCTtagGACAACGAAGGTCGTCGTACCACCCGTCGTCTGCTGTCTCGTATC	AAGCTT	TTCCGCTAAGAAAGTAGCCA	CGAGCACACATCCTATTTGG	TTATAATCATCCTCCCCGGCTGTCATATGCTAACGTCCGTGGTACCAAGAACTCTGAACGTGTTGTTTCTTCTCAGCGTCCGTTCCAGGAATCTtagGACAACGAAGGTCGTCGTACCACCCGTCGTCTGCTGTCTCGTATCAAGCTTTTCCGCTAAGAAAGTAGCCACGAGCACACATCCTATTTGG	188	TGTCATATGCTAACGTCCGTGGTACCAAGAACTCTGAACGTGTTGTTTCTTCTCAGCGTCCGTTCCAGGAATCTtagGACAACGAAGGTCGTCGTACCACCCGTCGTCTGCTGTCTCGTATCAAGCTTTTCCGCTAAGAAAGTAGCCA	GGTACCAAGAACTCTGAACGTGTTGTTTCTTCTCAGCGTCCGTTCCAGGAATCTtagGACAACGAAGGTCGTCGTACCACCCGTCGTCTGCTGTCTCGTATCAAGCTT
20	7-Mar	Q9H992	7-Mar	2q24.2	PHOSPHORYLATION	S284	S00284	6191030	human	78.05		RTTRRLLsRIAsSMS			1		ESSDNEGRRTTRRLLsRIASSMSSTFFSRRS	TTATAATCATCCTCCCCGGC	ACCCAAAGAACTCGATTCCT	GGTACCAAG	GAATCTTCTGACAACGAAGGTCGTCGTACCACCCGTCGTCTGCTGtagCGTATCGCGTCTTCTATGTCTTCTACCTTCTTCTCTCGTCGTTCT	AAGCTT	AGGAACAAAAGGACCTCCAT	CGAGCACACATCCTATTTGG	TTATAATCATCCTCCCCGGCACCCAAAGAACTCGATTCCTGGTACCAAGGAATCTTCTGACAACGAAGGTCGTCGTACCACCCGTCGTCTGCTGtagCGTATCGCGTCTTCTATGTCTTCTACCTTCTTCTCTCGTCGTTCTAAGCTTAGGAACAAAAGGACCTCCATCGAGCACACATCCTATTTGG	188	ACCCAAAGAACTCGATTCCTGGTACCAAGGAATCTTCTGACAACGAAGGTCGTCGTACCACCCGTCGTCTGCTGtagCGTATCGCGTCTTCTATGTCTTCTACCTTCTTCTCTCGTCGTTCTAAGCTTAGGAACAAAAGGACCTCCAT	GGTACCAAGGAATCTTCTGACAACGAAGGTCGTCGTACCACCCGTCGTCTGCTGtagCGTATCGCGTCTTCTATGTCTTCTACCTTCTTCTCTCGTCGTTCTAAGCTT
21	7-Mar	Q9H992	7-Mar	2q24.2	PHOSPHORYLATION	S288	S00288	6191029	human	78.05		RLLsRIAsSMSSTFF		1			NEGRRTTRRLLSRIAsSMSSTFFSRRSSQDS	TTATAATCATCCTCCCCGGC	AGCGTCGAATGAATGCATAC	GGTACCAAG	AACGAAGGTCGTCGTACCACCCGTCGTCTGCTGTCTCGTATCGCGtagTCTATGTCTTCTACCTTCTTCTCTCGTCGTTCTTCTCAGGACTCT	AAGCTT	TTAGACACAGCCCTGAAGTT	CGAGCACACATCCTATTTGG	TTATAATCATCCTCCCCGGCAGCGTCGAATGAATGCATACGGTACCAAGAACGAAGGTCGTCGTACCACCCGTCGTCTGCTGTCTCGTATCGCGtagTCTATGTCTTCTACCTTCTTCTCTCGTCGTTCTTCTCAGGACTCTAAGCTTTTAGACACAGCCCTGAAGTTCGAGCACACATCCTATTTGG	188	AGCGTCGAATGAATGCATACGGTACCAAGAACGAAGGTCGTCGTACCACCCGTCGTCTGCTGTCTCGTATCGCGtagTCTATGTCTTCTACCTTCTTCTCTCGTCGTTCTTCTCAGGACTCTAAGCTTTTAGACACAGCCCTGAAGTT	GGTACCAAGAACGAAGGTCGTCGTACCACCCGTCGTCTGCTGTCTCGTATCGCGtagTCTATGTCTTCTACCTTCTTCTCTCGTCGTTCTTCTCAGGACTCTAAGCTT
22	7-Mar	Q9H992	7-Mar	2q24.2	PHOSPHORYLATION	S300	S00300	15427063	human	78.05		TFFSRRSsQDSLNTR			1		RIASSMSSTFFSRRSsQDSLNTRSLNSENSY	TTATAATCATCCTCCCCGGC	AGACCAGGATGGCTGATAAG	GGTACCAAG	CGTATCGCGTCTTCTATGTCTTCTACCTTCTTCTCTCGTCGTTCTtagCAGGACTCTCTGAACACCCGTTCTCTGAACTCTGAAAACTCTTAC	AAGCTT	GGTATATGTGGGCACGAAAC	CGAGCACACATCCTATTTGG	TTATAATCATCCTCCCCGGCAGACCAGGATGGCTGATAAGGGTACCAAGCGTATCGCGTCTTCTATGTCTTCTACCTTCTTCTCTCGTCGTTCTtagCAGGACTCTCTGAACACCCGTTCTCTGAACTCTGAAAACTCTTACAAGCTTGGTATATGTGGGCACGAAACCGAGCACACATCCTATTTGG	188	AGACCAGGATGGCTGATAAGGGTACCAAGCGTATCGCGTCTTCTATGTCTTCTACCTTCTTCTCTCGTCGTTCTtagCAGGACTCTCTGAACACCCGTTCTCTGAACTCTGAAAACTCTTACAAGCTTGGTATATGTGGGCACGAAAC	GGTACCAAGCGTATCGCGTCTTCTATGTCTTCTACCTTCTTCTCTCGTCGTTCTtagCAGGACTCTCTGAACACCCGTTCTCTGAACTCTGAAAACTCTTACAAGCTT
24	7-Mar	Q9H992	7-Mar	2q24.2	PHOSPHORYLATION	S314	S00314	23124304	human	78.05		RSLNSENsyVsPRIL			1		SSQDSLNTRSLNSENsYVSPRILTASQSRSN	TTATAATCATCCTCCCCGGC	AATCCTTGCGTCAATGGTTC	GGTACCAAG	TCTTCTCAGGACTCTCTGAACACCCGTTCTCTGAACTCTGAAAACtagTACGTTTCTCCGCGTATCCTGACCGCGTCTCAGTCTCGTTCTAAC	AAGCTT	CGTGTAAAATCCGAGAACCC	CGAGCACACATCCTATTTGG	TTATAATCATCCTCCCCGGCAATCCTTGCGTCAATGGTTCGGTACCAAGTCTTCTCAGGACTCTCTGAACACCCGTTCTCTGAACTCTGAAAACtagTACGTTTCTCCGCGTATCCTGACCGCGTCTCAGTCTCGTTCTAACAAGCTTCGTGTAAAATCCGAGAACCCCGAGCACACATCCTATTTGG	188	AATCCTTGCGTCAATGGTTCGGTACCAAGTCTTCTCAGGACTCTCTGAACACCCGTTCTCTGAACTCTGAAAACtagTACGTTTCTCCGCGTATCCTGACCGCGTCTCAGTCTCGTTCTAACAAGCTTCGTGTAAAATCCGAGAACCC	GGTACCAAGTCTTCTCAGGACTCTCTGAACACCCGTTCTCTGAACTCTGAAAACtagTACGTTTCTCCGCGTATCCTGACCGCGTCTCAGTCTCGTTCTAACAAGCTT
25	7-Mar	Q9H992	7-Mar	2q24.2	PHOSPHORYLATION	S317	S00317	15412042	human	78.05		NSENsyVsPRILTAS		3	6		DSLNTRSLNSENSYVsPRILTASQSRSNVPS	TTATAATCATCCTCCCCGGC	TGTCGTGCCTCTTTATCTGT	GGTACCAAG	GACTCTCTGAACACCCGTTCTCTGAACTCTGAAAACTCTTACGTTtagCCGCGTATCCTGACCGCGTCTCAGTCTCGTTCTAACGTTCCGTCT	AAGCTT	CATTTCCGATACACCGAAGC	CGAGCACACATCCTATTTGG	TTATAATCATCCTCCCCGGCTGTCGTGCCTCTTTATCTGTGGTACCAAGGACTCTCTGAACACCCGTTCTCTGAACTCTGAAAACTCTTACGTTtagCCGCGTATCCTGACCGCGTCTCAGTCTCGTTCTAACGTTCCGTCTAAGCTTCATTTCCGATACACCGAAGCCGAGCACACATCCTATTTGG	188	TGTCGTGCCTCTTTATCTGTGGTACCAAGGACTCTCTGAACACCCGTTCTCTGAACTCTGAAAACTCTTACGTTtagCCGCGTATCCTGACCGCGTCTCAGTCTCGTTCTAACGTTCCGTCTAAGCTTCATTTCCGATACACCGAAGC	GGTACCAAGGACTCTCTGAACACCCGTTCTCTGAACTCTGAAAACTCTTACGTTtagCCGCGTATCCTGACCGCGTCTCAGTCTCGTTCTAACGTTCCGTCTAAGCTT
26	7-Mar	Q9H992	7-Mar	2q24.2	PHOSPHORYLATION	S389	S00389	23124306	human	78.05		TGPWLSSsLRNRCtP		1	1		NQESEGRNTGPWLSSsLRNRCTPLFSRRRRE	TTATAATCATCCTCCCCGGC	TATTCATGCTTGGACGGACT	GGTACCAAG	AACCAGGAATCTGAAGGTCGTAACACCGGTCCGTGGCTGTCTTCTtagCTGCGTAACCGTTGCACCCCGCTGTTCTCTCGTCGTCGTCGTGAA	AAGCTT	TCCAACAAGCGGTACATAGT	CGAGCACACATCCTATTTGG	TTATAATCATCCTCCCCGGCTATTCATGCTTGGACGGACTGGTACCAAGAACCAGGAATCTGAAGGTCGTAACACCGGTCCGTGGCTGTCTTCTtagCTGCGTAACCGTTGCACCCCGCTGTTCTCTCGTCGTCGTCGTGAAAAGCTTTCCAACAAGCGGTACATAGTCGAGCACACATCCTATTTGG	188	TATTCATGCTTGGACGGACTGGTACCAAGAACCAGGAATCTGAAGGTCGTAACACCGGTCCGTGGCTGTCTTCTtagCTGCGTAACCGTTGCACCCCGCTGTTCTCTCGTCGTCGTCGTGAAAAGCTTTCCAACAAGCGGTACATAGT	GGTACCAAGAACCAGGAATCTGAAGGTCGTAACACCGGTCCGTGGCTGTCTTCTtagCTGCGTAACCGTTGCACCCCGCTGTTCTCTCGTCGTCGTCGTGAAAAGCTT
27	7-Mar	Q9H992	7-Mar	2q24.2	PHOSPHORYLATION	S428	S00428	3829239	human	78.05		SHIFRREsNEVVHLE			3		PTSDTSSRSHIFRREsNEVVHLEAQNDPLGA	TTATAATCATCCTCCCCGGC	TTCCGTTTATGCTTTCCAGC	GGTACCAAG	CCGACCTCTGACACCTCTTCTCGTTCTCACATCTTCCGTCGTGAAtagAACGAAGTTGTTCACCTGGAAGCGCAGAACGACCCGCTGGGTGCG	AAGCTT	CTCGCTCTAAACTCCAAGGA	CGAGCACACATCCTATTTGG	TTATAATCATCCTCCCCGGCTTCCGTTTATGCTTTCCAGCGGTACCAAGCCGACCTCTGACACCTCTTCTCGTTCTCACATCTTCCGTCGTGAAtagAACGAAGTTGTTCACCTGGAAGCGCAGAACGACCCGCTGGGTGCGAAGCTTCTCGCTCTAAACTCCAAGGACGAGCACACATCCTATTTGG	188	TTCCGTTTATGCTTTCCAGCGGTACCAAGCCGACCTCTGACACCTCTTCTCGTTCTCACATCTTCCGTCGTGAAtagAACGAAGTTGTTCACCTGGAAGCGCAGAACGACCCGCTGGGTGCGAAGCTTCTCGCTCTAAACTCCAAGGA	GGTACCAAGCCGACCTCTGACACCTCTTCTCGTTCTCACATCTTCCGTCGTGAAtagAACGAAGTTGTTCACCTGGAAGCGCAGAACGACCCGCTGGGTGCGAAGCTT
28	7-Mar	Q9H992	7-Mar	2q24.2	PHOSPHORYLATION	S544	S00544	10940719	human	78.05		ESLLLEDsEEEEGDL		2			PERLQKIKESLLLEDsEEEEGDLCRICQMAA	TTATAATCATCCTCCCCGGC	TGCAAGTGTACAAATCCAGC	GGTACCAAG	CCGGAACGTCTGCAGAAAATCAAAGAATCTCTGCTGCTGGAAGACtagGAAGAAGAAGAAGGTGACCTGTGCCGTATCTGCCAGATGGCGGCG	AAGCTT	TAGGAAAGGGATCACCGTTC	CGAGCACACATCCTATTTGG	TTATAATCATCCTCCCCGGCTGCAAGTGTACAAATCCAGCGGTACCAAGCCGGAACGTCTGCAGAAAATCAAAGAATCTCTGCTGCTGGAAGACtagGAAGAAGAAGAAGGTGACCTGTGCCGTATCTGCCAGATGGCGGCGAAGCTTTAGGAAAGGGATCACCGTTCCGAGCACACATCCTATTTGG	188	TGCAAGTGTACAAATCCAGCGGTACCAAGCCGGAACGTCTGCAGAAAATCAAAGAATCTCTGCTGCTGGAAGACtagGAAGAAGAAGAAGGTGACCTGTGCCGTATCTGCCAGATGGCGGCGAAGCTTTAGGAAAGGGATCACCGTTC	GGTACCAAGCCGGAACGTCTGCAGAAAATCAAAGAATCTCTGCTGCTGGAAGACtagGAAGAAGAAGAAGGTGACCTGTGCCGTATCTGCCAGATGGCGGCGAAGCTT
29	7-Mar	Q9H992	7-Mar	2q24.2	PHOSPHORYLATION	S597	S00597	23124309	human	78.05	RINGv	AKINSGSsLEAVTTC			1		DCMKKWLQAKINSGSsLEAVTTCELCKEKLE	TTATAATCATCCTCCCCGGC	GAGATGAGTAGACGAGTGGG	GGTACCAAG	GACTGCATGAAAAAATGGCTGCAGGCGAAAATCAACTCTGGTTCTtagCTGGAAGCGGTTACCACCTGCGAACTGTGCAAAGAAAAACTGGAA	AAGCTT	TAATGCGAGTCAGTGACCAT	CGAGCACACATCCTATTTGG	TTATAATCATCCTCCCCGGCGAGATGAGTAGACGAGTGGGGGTACCAAGGACTGCATGAAAAAATGGCTGCAGGCGAAAATCAACTCTGGTTCTtagCTGGAAGCGGTTACCACCTGCGAACTGTGCAAAGAAAAACTGGAAAAGCTTTAATGCGAGTCAGTGACCATCGAGCACACATCCTATTTGG	188	GAGATGAGTAGACGAGTGGGGGTACCAAGGACTGCATGAAAAAATGGCTGCAGGCGAAAATCAACTCTGGTTCTtagCTGGAAGCGGTTACCACCTGCGAACTGTGCAAAGAAAAACTGGAAAAGCTTTAATGCGAGTCAGTGACCAT	GGTACCAAGGACTGCATGAAAAAATGGCTGCAGGCGAAAATCAACTCTGGTTCTtagCTGGAAGCGGTTACCACCTGCGAACTGTGCAAAGAAAAACTGGAAAAGCTT
30	7-Mar	Q9H992	7-Mar	2q24.2	PHOSPHORYLATION	S687	S00687	3212826	human	78.05		HMEDLEtsEDDsEED		1			NLARTLQAHMEDLETsEDDSEEDGDHNRTFD	TTATAATCATCCTCCCCGGC	TGTCATATGCTAACGTCCGT	GGTACCAAG	AACCTGGCGCGTACCCTGCAGGCGCACATGGAAGACCTGGAAACCtagGAAGACGACTCTGAAGAAGACGGTGACCACAACCGTACCTTCGAC	AAGCTT	TTCCGCTAAGAAAGTAGCCA	CGAGCACACATCCTATTTGG	TTATAATCATCCTCCCCGGCTGTCATATGCTAACGTCCGTGGTACCAAGAACCTGGCGCGTACCCTGCAGGCGCACATGGAAGACCTGGAAACCtagGAAGACGACTCTGAAGAAGACGGTGACCACAACCGTACCTTCGACAAGCTTTTCCGCTAAGAAAGTAGCCACGAGCACACATCCTATTTGG	188	TGTCATATGCTAACGTCCGTGGTACCAAGAACCTGGCGCGTACCCTGCAGGCGCACATGGAAGACCTGGAAACCtagGAAGACGACTCTGAAGAAGACGGTGACCACAACCGTACCTTCGACAAGCTTTTCCGCTAAGAAAGTAGCCA	GGTACCAAGAACCTGGCGCGTACCCTGCAGGCGCACATGGAAGACCTGGAAACCtagGAAGACGACTCTGAAGAAGACGGTGACCACAACCGTACCTTCGACAAGCTT
31	7-Mar	Q9H992	7-Mar	2q24.2	PHOSPHORYLATION	S691	S00691	3212829	human	78.05		LEtsEDDsEEDGDHN		1			TLQAHMEDLETSEDDsEEDGDHNRTFDIA	TTATAATCATCCTCCCCGGC	ACCCAAAGAACTCGATTCCT	GGTACCAAG	ACCCTGCAGGCGCACATGGAAGACCTGGAAACCTCTGAAGACGACtagGAAGAAGACGGTGACCACAACCGTACCTTCGACATCGCG	AAGCTT	AGGAACAAAAGGACCTCCAT	CGAGCACACATCCTATTTGG	TTATAATCATCCTCCCCGGCACCCAAAGAACTCGATTCCTGGTACCAAGACCCTGCAGGCGCACATGGAAGACCTGGAAACCTCTGAAGACGACtagGAAGAAGACGGTGACCACAACCGTACCTTCGACATCGCGAAGCTTAGGAACAAAAGGACCTCCATCGAGCACACATCCTATTTGG	182	ACCCAAAGAACTCGATTCCTGGTACCAAGACCCTGCAGGCGCACATGGAAGACCTGGAAACCTCTGAAGACGACtagGAAGAAGACGGTGACCACAACCGTACCTTCGACATCGCGAAGCTTAGGAACAAAAGGACCTCCAT	GGTACCAAGACCCTGCAGGCGCACATGGAAGACCTGGAAACCTCTGAAGACGACtagGAAGAAGACGGTGACCACAACCGTACCTTCGACATCGCGAAGCTT
32	8-Mar	Q5T0T0	8-Mar	10q11.21	PHOSPHORYLATION	S253	S00253	31085273	human	32.96		KKNIFEKsPLTEPNF		2			VQNCPETSKKNIFEKsPLTEPNFENKHGYGI	TTATAATCATCCTCCCCGGC	AGCGTCGAATGAATGCATAC	GGTACCAAG	GTTCAGAACTGCCCGGAAACCTCTAAAAAAAACATCTTCGAAAAAtagCCGCTGACCGAACCGAACTTCGAAAACAAACACGGTTACGGTATC	AAGCTT	TTAGACACAGCCCTGAAGTT	CGAGCACACATCCTATTTGG	TTATAATCATCCTCCCCGGCAGCGTCGAATGAATGCATACGGTACCAAGGTTCAGAACTGCCCGGAAACCTCTAAAAAAAACATCTTCGAAAAAtagCCGCTGACCGAACCGAACTTCGAAAACAAACACGGTTACGGTATCAAGCTTTTAGACACAGCCCTGAAGTTCGAGCACACATCCTATTTGG	188	AGCGTCGAATGAATGCATACGGTACCAAGGTTCAGAACTGCCCGGAAACCTCTAAAAAAAACATCTTCGAAAAAtagCCGCTGACCGAACCGAACTTCGAAAACAAACACGGTTACGGTATCAAGCTTTTAGACACAGCCCTGAAGTT	GGTACCAAGGTTCAGAACTGCCCGGAAACCTCTAAAAAAAACATCTTCGAAAAAtagCCGCTGACCGAACCGAACTTCGAAAACAAACACGGTTACGGTATCAAGCTT
33	9-Mar	Q86YJ5	9-Mar	12q14.1	PHOSPHORYLATION	S331	S00331	10799257	human	37.77		LRPPDARsSSHSGRE			1		TILHLLGQLRPPDARsSSHSGREVVMRVTTV	TTATAATCATCCTCCCCGGC	AGACCAGGATGGCTGATAAG	GGTACCAAG	ACCATCCTGCACCTGCTGGGTCAGCTGCGTCCGCCGGACGCGCGTtagTCTTCTCACTCTGGTCGTGAAGTTGTTATGCGTGTTACCACCGTT	AAGCTT	GGTATATGTGGGCACGAAAC	CGAGCACACATCCTATTTGG	TTATAATCATCCTCCCCGGCAGACCAGGATGGCTGATAAGGGTACCAAGACCATCCTGCACCTGCTGGGTCAGCTGCGTCCGCCGGACGCGCGTtagTCTTCTCACTCTGGTCGTGAAGTTGTTATGCGTGTTACCACCGTTAAGCTTGGTATATGTGGGCACGAAACCGAGCACACATCCTATTTGG	188	AGACCAGGATGGCTGATAAGGGTACCAAGACCATCCTGCACCTGCTGGGTCAGCTGCGTCCGCCGGACGCGCGTtagTCTTCTCACTCTGGTCGTGAAGTTGTTATGCGTGTTACCACCGTTAAGCTTGGTATATGTGGGCACGAAAC	GGTACCAAGACCATCCTGCACCTGCTGGGTCAGCTGCGTCCGCCGGACGCGCGTtagTCTTCTCACTCTGGTCGTGAAGTTGTTATGCGTGTTACCACCGTTAAGCTT
34	10-Mar	Q8NA82	10-Mar	17q23.2	PHOSPHORYLATION	S27	S00027	23124274	human	90.51		DMQHKVDsEYQACLR			1		FSDVQYLRDMQHKVDsEYQACLRRQEYRRDP	TTATAATCATCCTCCCCGGC	AATCCTTGCGTCAATGGTTC	GGTACCAAG	TTCTCTGACGTTCAGTACCTGCGTGACATGCAGCACAAAGTTGACtagGAATACCAGGCGTGCCTGCGTCGTCAGGAATACCGTCGTGACCCG	AAGCTT	CGTGTAAAATCCGAGAACCC	CGAGCACACATCCTATTTGG	TTATAATCATCCTCCCCGGCAATCCTTGCGTCAATGGTTCGGTACCAAGTTCTCTGACGTTCAGTACCTGCGTGACATGCAGCACAAAGTTGACtagGAATACCAGGCGTGCCTGCGTCGTCAGGAATACCGTCGTGACCCGAAGCTTCGTGTAAAATCCGAGAACCCCGAGCACACATCCTATTTGG	188	AATCCTTGCGTCAATGGTTCGGTACCAAGTTCTCTGACGTTCAGTACCTGCGTGACATGCAGCACAAAGTTGACtagGAATACCAGGCGTGCCTGCGTCGTCAGGAATACCGTCGTGACCCGAAGCTTCGTGTAAAATCCGAGAACCC	GGTACCAAGTTCTCTGACGTTCAGTACCTGCGTGACATGCAGCACAAAGTTGACtagGAATACCAGGCGTGCCTGCGTCGTCAGGAATACCGTCGTGACCCGAAGCTT
37	10-Mar	Q8NA82	10-Mar	17q23.2	PHOSPHORYLATION	S64	S00064	2305701	human	90.51		FERSRFSsRSSSKQS			1		QFWGQETSFERSRFSsRSSSKQSSSEEDALT	TTATAATCATCCTCCCCGGC	TGTCGTGCCTCTTTATCTGT	GGTACCAAG	CAGTTCTGGGGTCAGGAAACCTCTTTCGAACGTTCTCGTTTCTCTtagCGTTCTTCTTCTAAACAGTCTTCTTCTGAAGAAGACGCGCTGACC	AAGCTT	CATTTCCGATACACCGAAGC	CGAGCACACATCCTATTTGG	TTATAATCATCCTCCCCGGCTGTCGTGCCTCTTTATCTGTGGTACCAAGCAGTTCTGGGGTCAGGAAACCTCTTTCGAACGTTCTCGTTTCTCTtagCGTTCTTCTTCTAAACAGTCTTCTTCTGAAGAAGACGCGCTGACCAAGCTTCATTTCCGATACACCGAAGCCGAGCACACATCCTATTTGG	188	TGTCGTGCCTCTTTATCTGTGGTACCAAGCAGTTCTGGGGTCAGGAAACCTCTTTCGAACGTTCTCGTTTCTCTtagCGTTCTTCTTCTAAACAGTCTTCTTCTGAAGAAGACGCGCTGACCAAGCTTCATTTCCGATACACCGAAGC	GGTACCAAGCAGTTCTGGGGTCAGGAAACCTCTTTCGAACGTTCTCGTTTCTCTtagCGTTCTTCTTCTAAACAGTCTTCTTCTGAAGAAGACGCGCTGACCAAGCTT
38	10-Mar	Q8NA82	10-Mar	17q23.2	PHOSPHORYLATION	S72	S00072	4952685	human	90.51		RSSSKQSsSEEDALT			1		FERSRFSSRSSSKQSsSEEDALTEPRSSIKI	TTATAATCATCCTCCCCGGC	TATTCATGCTTGGACGGACT	GGTACCAAG	TTCGAACGTTCTCGTTTCTCTTCTCGTTCTTCTTCTAAACAGTCTtagTCTGAAGAAGACGCGCTGACCGAACCGCGTTCTTCTATCAAAATC	AAGCTT	TCCAACAAGCGGTACATAGT	CGAGCACACATCCTATTTGG	TTATAATCATCCTCCCCGGCTATTCATGCTTGGACGGACTGGTACCAAGTTCGAACGTTCTCGTTTCTCTTCTCGTTCTTCTTCTAAACAGTCTtagTCTGAAGAAGACGCGCTGACCGAACCGCGTTCTTCTATCAAAATCAAGCTTTCCAACAAGCGGTACATAGTCGAGCACACATCCTATTTGG	188	TATTCATGCTTGGACGGACTGGTACCAAGTTCGAACGTTCTCGTTTCTCTTCTCGTTCTTCTTCTAAACAGTCTtagTCTGAAGAAGACGCGCTGACCGAACCGCGTTCTTCTATCAAAATCAAGCTTTCCAACAAGCGGTACATAGT	GGTACCAAGTTCGAACGTTCTCGTTTCTCTTCTCGTTCTTCTTCTAAACAGTCTtagTCTGAAGAAGACGCGCTGACCGAACCGCGTTCTTCTATCAAAATCAAGCTT
35	10-Mar	Q8NA82	10-Mar	17q23.2	PHOSPHORYLATION	S307	S00307	34356911	human	90.51		CLWVGVRsPCSPSHH			1		EEETQSEECLWVGVRsPCSPSHHKRSRFGGT	TTATAATCATCCTCCCCGGC	TTCCGTTTATGCTTTCCAGC	GGTACCAAG	GAAGAAGAAACCCAGTCTGAAGAATGCCTGTGGGTTGGTGTTCGTtagCCGTGCTCTCCGTCTCACCACAAACGTTCTCGTTTCGGTGGCACC	AAGCTT	CTCGCTCTAAACTCCAAGGA	CGAGCACACATCCTATTTGG	TTATAATCATCCTCCCCGGCTTCCGTTTATGCTTTCCAGCGGTACCAAGGAAGAAGAAACCCAGTCTGAAGAATGCCTGTGGGTTGGTGTTCGTtagCCGTGCTCTCCGTCTCACCACAAACGTTCTCGTTTCGGTGGCACCAAGCTTCTCGCTCTAAACTCCAAGGACGAGCACACATCCTATTTGG	188	TTCCGTTTATGCTTTCCAGCGGTACCAAGGAAGAAGAAACCCAGTCTGAAGAATGCCTGTGGGTTGGTGTTCGTtagCCGTGCTCTCCGTCTCACCACAAACGTTCTCGTTTCGGTGGCACCAAGCTTCTCGCTCTAAACTCCAAGGA	GGTACCAAGGAAGAAGAAACCCAGTCTGAAGAATGCCTGTGGGTTGGTGTTCGTtagCCGTGCTCTCCGTCTCACCACAAACGTTCTCGTTTCGGTGGCACCAAGCTT
36	10-Mar	Q8NA82	10-Mar	17q23.2	PHOSPHORYLATION	S436	S00436	5891523	human	90.51		HRPGtHDsEGYWKDY			1		WSDCISVEHRPGTHDsEGYWKDYLNSSQNSL	TTATAATCATCCTCCCCGGC	TGCAAGTGTACAAATCCAGC	GGTACCAAG	TGGTCTGACTGCATCTCTGTTGAACACCGTCCGGGCACCCACGACtagGAAGGTTACTGGAAAGACTACCTGAACTCTTCTCAGAACTCTCTG	AAGCTT	TAGGAAAGGGATCACCGTTC	CGAGCACACATCCTATTTGG	TTATAATCATCCTCCCCGGCTGCAAGTGTACAAATCCAGCGGTACCAAGTGGTCTGACTGCATCTCTGTTGAACACCGTCCGGGCACCCACGACtagGAAGGTTACTGGAAAGACTACCTGAACTCTTCTCAGAACTCTCTGAAGCTTTAGGAAAGGGATCACCGTTCCGAGCACACATCCTATTTGG	188	TGCAAGTGTACAAATCCAGCGGTACCAAGTGGTCTGACTGCATCTCTGTTGAACACCGTCCGGGCACCCACGACtagGAAGGTTACTGGAAAGACTACCTGAACTCTTCTCAGAACTCTCTGAAGCTTTAGGAAAGGGATCACCGTTC	GGTACCAAGTGGTCTGACTGCATCTCTGTTGAACACCGTCCGGGCACCCACGACtagGAAGGTTACTGGAAAGACTACCTGAACTCTTCTCAGAACTCTCTGAAGCTT
40	1-Sep	Q8WYJ6	1-Sep	16p11.1	PHOSPHORYLATION	S19	S00019	3830095	human	41.97		PNQLHRKsVKKGFDF			14		EYVGFAALPNQLHRKsVKKGFDFTLMVAGES	TTATAATCATCCTCCCCGGC	GAGATGAGTAGACGAGTGGG	GGTACCAAG	GAATACGTTGGTTTCGCGGCGCTGCCGAACCAGCTGCACCGTAAAtagGTTAAAAAAGGTTTCGACTTCACCCTGATGGTTGCGGGTGAATCT	AAGCTT	TAATGCGAGTCAGTGACCAT	CGAGCACACATCCTATTTGG	TTATAATCATCCTCCCCGGCGAGATGAGTAGACGAGTGGGGGTACCAAGGAATACGTTGGTTTCGCGGCGCTGCCGAACCAGCTGCACCGTAAAtagGTTAAAAAAGGTTTCGACTTCACCCTGATGGTTGCGGGTGAATCTAAGCTTTAATGCGAGTCAGTGACCATCGAGCACACATCCTATTTGG	188	GAGATGAGTAGACGAGTGGGGGTACCAAGGAATACGTTGGTTTCGCGGCGCTGCCGAACCAGCTGCACCGTAAAtagGTTAAAAAAGGTTTCGACTTCACCCTGATGGTTGCGGGTGAATCTAAGCTTTAATGCGAGTCAGTGACCAT	GGTACCAAGGAATACGTTGGTTTCGCGGCGCTGCCGAACCAGCTGCACCGTAAAtagGTTAAAAAAGGTTTCGACTTCACCCTGATGGTTGCGGGTGAATCTAAGCTT
45	1-Sep	Q8WYJ6	1-Sep	16p11.1	PHOSPHORYLATION	S60	S00060	23142963	human	41.97	Septin	DRQVPEAsARLTQTL			1		LFLTNLYEDRQVPEAsARLTQTLAIERRGVE	TTATAATCATCCTCCCCGGC	TGTCATATGCTAACGTCCGT	GGTACCAAG	CTGTTCCTGACCAACCTGTACGAAGACCGTCAGGTTCCGGAAGCGtagGCGCGTCTGACCCAGACCCTGGCGATCGAACGTCGTGGTGTTGAA	AAGCTT	TTCCGCTAAGAAAGTAGCCA	CGAGCACACATCCTATTTGG	TTATAATCATCCTCCCCGGCTGTCATATGCTAACGTCCGTGGTACCAAGCTGTTCCTGACCAACCTGTACGAAGACCGTCAGGTTCCGGAAGCGtagGCGCGTCTGACCCAGACCCTGGCGATCGAACGTCGTGGTGTTGAAAAGCTTTTCCGCTAAGAAAGTAGCCACGAGCACACATCCTATTTGG	188	TGTCATATGCTAACGTCCGTGGTACCAAGCTGTTCCTGACCAACCTGTACGAAGACCGTCAGGTTCCGGAAGCGtagGCGCGTCTGACCCAGACCCTGGCGATCGAACGTCGTGGTGTTGAAAAGCTTTTCCGCTAAGAAAGTAGCCA	GGTACCAAGCTGTTCCTGACCAACCTGTACGAAGACCGTCAGGTTCCGGAAGCGtagGCGCGTCTGACCCAGACCCTGGCGATCGAACGTCGTGGTGTTGAAAAGCTT
39	1-Sep	Q8WYJ6	1-Sep	16p11.1	PHOSPHORYLATION	S132	S00132	23142960	human	41.97	Septin	NRKNIQDsRVHCCLY			1		YLRDESGLNRKNIQDsRVHCCLYFISPFGRG	TTATAATCATCCTCCCCGGC	ACCCAAAGAACTCGATTCCT	GGTACCAAG	TACCTGCGTGACGAATCTGGTCTGAACCGTAAAAACATCCAGGACtagCGTGTTCACTGCTGCCTGTACTTCATCTCTCCGTTCGGTCGTGGT	AAGCTT	AGGAACAAAAGGACCTCCAT	CGAGCACACATCCTATTTGG	TTATAATCATCCTCCCCGGCACCCAAAGAACTCGATTCCTGGTACCAAGTACCTGCGTGACGAATCTGGTCTGAACCGTAAAAACATCCAGGACtagCGTGTTCACTGCTGCCTGTACTTCATCTCTCCGTTCGGTCGTGGTAAGCTTAGGAACAAAAGGACCTCCATCGAGCACACATCCTATTTGG	188	ACCCAAAGAACTCGATTCCTGGTACCAAGTACCTGCGTGACGAATCTGGTCTGAACCGTAAAAACATCCAGGACtagCGTGTTCACTGCTGCCTGTACTTCATCTCTCCGTTCGGTCGTGGTAAGCTTAGGAACAAAAGGACCTCCAT	GGTACCAAGTACCTGCGTGACGAATCTGGTCTGAACCGTAAAAACATCCAGGACtagCGTGTTCACTGCTGCCTGTACTTCATCTCTCCGTTCGGTCGTGGTAAGCTT
41	1-Sep	Q8WYJ6	1-Sep	16p11.1	PHOSPHORYLATION	S206	S00206	1983964	human	41.97	Septin	yQFPECDsDEDEDFK		4	7		IDKFGIHVYQFPECDsDEDEDFKQQDRELKE	TTATAATCATCCTCCCCGGC	AGCGTCGAATGAATGCATAC	GGTACCAAG	ATCGACAAATTCGGTATCCACGTTTACCAGTTCCCGGAATGCGACtagGACGAAGACGAAGACTTCAAACAGCAGGACCGTGAACTGAAAGAA	AAGCTT	TTAGACACAGCCCTGAAGTT	CGAGCACACATCCTATTTGG	TTATAATCATCCTCCCCGGCAGCGTCGAATGAATGCATACGGTACCAAGATCGACAAATTCGGTATCCACGTTTACCAGTTCCCGGAATGCGACtagGACGAAGACGAAGACTTCAAACAGCAGGACCGTGAACTGAAAGAAAAGCTTTTAGACACAGCCCTGAAGTTCGAGCACACATCCTATTTGG	188	AGCGTCGAATGAATGCATACGGTACCAAGATCGACAAATTCGGTATCCACGTTTACCAGTTCCCGGAATGCGACtagGACGAAGACGAAGACTTCAAACAGCAGGACCGTGAACTGAAAGAAAAGCTTTTAGACACAGCCCTGAAGTT	GGTACCAAGATCGACAAATTCGGTATCCACGTTTACCAGTTCCCGGAATGCGACtagGACGAAGACGAAGACTTCAAACAGCAGGACCGTGAACTGAAAGAAAAGCTT
42	1-Sep	Q8WYJ6	1-Sep	16p11.1	PHOSPHORYLATION	S248	S00248	457106	human	41.97	Septin	PVRGRRysWGtVEVE	1	3	169		VVRDGGNRPVRGRRYsWGTVEVENPHHCDFL	TTATAATCATCCTCCCCGGC	AGACCAGGATGGCTGATAAG	GGTACCAAG	GTTGTTCGTGACGGTGGTAACCGTCCGGTTCGTGGTCGTCGTTACtagTGGGGCACCGTTGAAGTTGAAAACCCGCACCACTGCGACTTCCTG	AAGCTT	GGTATATGTGGGCACGAAAC	CGAGCACACATCCTATTTGG	TTATAATCATCCTCCCCGGCAGACCAGGATGGCTGATAAGGGTACCAAGGTTGTTCGTGACGGTGGTAACCGTCCGGTTCGTGGTCGTCGTTACtagTGGGGCACCGTTGAAGTTGAAAACCCGCACCACTGCGACTTCCTGAAGCTTGGTATATGTGGGCACGAAACCGAGCACACATCCTATTTGG	188	AGACCAGGATGGCTGATAAGGGTACCAAGGTTGTTCGTGACGGTGGTAACCGTCCGGTTCGTGGTCGTCGTTACtagTGGGGCACCGTTGAAGTTGAAAACCCGCACCACTGCGACTTCCTGAAGCTTGGTATATGTGGGCACGAAAC	GGTACCAAGGTTGTTCGTGACGGTGGTAACCGTCCGGTTCGTGGTCGTCGTTACtagTGGGGCACCGTTGAAGTTGAAAACCCGCACCACTGCGACTTCCTGAAGCTT
43	1-Sep	Q8WYJ6	1-Sep	16p11.1	PHOSPHORYLATION	S307	S00307	457107	human	41.97		PGARDRAsRSKLSRQ	1				RCLQSLARPGARDRAsRSKLSRQSATEIPLP	TTATAATCATCCTCCCCGGC	AATCCTTGCGTCAATGGTTC	GGTACCAAG	CGTTGCCTGCAGTCTCTGGCGCGTCCGGGTGCGCGTGACCGTGCGtagCGTTCTAAACTGTCTCGTCAGTCTGCGACCGAAATCCCGCTGCCG	AAGCTT	CGTGTAAAATCCGAGAACCC	CGAGCACACATCCTATTTGG	TTATAATCATCCTCCCCGGCAATCCTTGCGTCAATGGTTCGGTACCAAGCGTTGCCTGCAGTCTCTGGCGCGTCCGGGTGCGCGTGACCGTGCGtagCGTTCTAAACTGTCTCGTCAGTCTGCGACCGAAATCCCGCTGCCGAAGCTTCGTGTAAAATCCGAGAACCCCGAGCACACATCCTATTTGG	188	AATCCTTGCGTCAATGGTTCGGTACCAAGCGTTGCCTGCAGTCTCTGGCGCGTCCGGGTGCGCGTGACCGTGCGtagCGTTCTAAACTGTCTCGTCAGTCTGCGACCGAAATCCCGCTGCCGAAGCTTCGTGTAAAATCCGAGAACCC	GGTACCAAGCGTTGCCTGCAGTCTCTGGCGCGTCCGGGTGCGCGTGACCGTGCGtagCGTTCTAAACTGTCTCGTCAGTCTGCGACCGAAATCCCGCTGCCGAAGCTT
44	1-Sep	Q8WYJ6	1-Sep	16p11.1	PHOSPHORYLATION	S315	S00315	457108	human	41.97		RSKLSRQsAtEIPLP	1	3			PGARDRASRSKLSRQsATEIPLPMLPLADTE	TTATAATCATCCTCCCCGGC	TGTCGTGCCTCTTTATCTGT	GGTACCAAG	CCGGGTGCGCGTGACCGTGCGTCTCGTTCTAAACTGTCTCGTCAGtagGCGACCGAAATCCCGCTGCCGATGCTGCCGCTGGCGGACACCGAA	AAGCTT	CATTTCCGATACACCGAAGC	CGAGCACACATCCTATTTGG	TTATAATCATCCTCCCCGGCTGTCGTGCCTCTTTATCTGTGGTACCAAGCCGGGTGCGCGTGACCGTGCGTCTCGTTCTAAACTGTCTCGTCAGtagGCGACCGAAATCCCGCTGCCGATGCTGCCGCTGGCGGACACCGAAAAGCTTCATTTCCGATACACCGAAGCCGAGCACACATCCTATTTGG	188	TGTCGTGCCTCTTTATCTGTGGTACCAAGCCGGGTGCGCGTGACCGTGCGTCTCGTTCTAAACTGTCTCGTCAGtagGCGACCGAAATCCCGCTGCCGATGCTGCCGCTGGCGGACACCGAAAAGCTTCATTTCCGATACACCGAAGC	GGTACCAAGCCGGGTGCGCGTGACCGTGCGTCTCGTTCTAAACTGTCTCGTCAGtagGCGACCGAAATCCCGCTGCCGATGCTGCCGCTGGCGGACACCGAAAAGCTT
48	2-Sep	Q15019	2-Sep	2q37	PHOSPHORYLATION	S31	S00031	4935191	human	41.49		PNQVHRKsVKKGFEF			1		GYVGFANLPNQVHRKsVKKGFEFTLMVVGES	TTATAATCATCCTCCCCGGC	TATTCATGCTTGGACGGACT	GGTACCAAG	GGTTACGTTGGTTTCGCGAACCTGCCGAACCAGGTTCACCGTAAAtagGTTAAAAAAGGTTTCGAATTCACCCTGATGGTTGTTGGTGAATCT	AAGCTT	TCCAACAAGCGGTACATAGT	CGAGCACACATCCTATTTGG	TTATAATCATCCTCCCCGGCTATTCATGCTTGGACGGACTGGTACCAAGGGTTACGTTGGTTTCGCGAACCTGCCGAACCAGGTTCACCGTAAAtagGTTAAAAAAGGTTTCGAATTCACCCTGATGGTTGTTGGTGAATCTAAGCTTTCCAACAAGCGGTACATAGTCGAGCACACATCCTATTTGG	188	TATTCATGCTTGGACGGACTGGTACCAAGGGTTACGTTGGTTTCGCGAACCTGCCGAACCAGGTTCACCGTAAAtagGTTAAAAAAGGTTTCGAATTCACCCTGATGGTTGTTGGTGAATCTAAGCTTTCCAACAAGCGGTACATAGT	GGTACCAAGGGTTACGTTGGTTTCGCGAACCTGCCGAACCAGGTTCACCGTAAAtagGTTAAAAAAGGTTTCGAATTCACCCTGATGGTTGTTGGTGAATCTAAGCTT
46	2-Sep	Q15019	2-Sep	2q37	PHOSPHORYLATION	S134	S00134	13261914	human	41.49	Septin	ERYLHDEsGLNRRHI		1			ISYIDEQFERYLHDEsGLNRRHIIDNRVHCC	TTATAATCATCCTCCCCGGC	TTCCGTTTATGCTTTCCAGC	GGTACCAAG	ATCTCTTACATCGACGAACAGTTCGAACGTTACCTGCACGACGAAtagGGTCTGAACCGTCGTCACATCATCGACAACCGTGTTCACTGCTGC	AAGCTT	CTCGCTCTAAACTCCAAGGA	CGAGCACACATCCTATTTGG	TTATAATCATCCTCCCCGGCTTCCGTTTATGCTTTCCAGCGGTACCAAGATCTCTTACATCGACGAACAGTTCGAACGTTACCTGCACGACGAAtagGGTCTGAACCGTCGTCACATCATCGACAACCGTGTTCACTGCTGCAAGCTTCTCGCTCTAAACTCCAAGGACGAGCACACATCCTATTTGG	188	TTCCGTTTATGCTTTCCAGCGGTACCAAGATCTCTTACATCGACGAACAGTTCGAACGTTACCTGCACGACGAAtagGGTCTGAACCGTCGTCACATCATCGACAACCGTGTTCACTGCTGCAAGCTTCTCGCTCTAAACTCCAAGGA	GGTACCAAGATCTCTTACATCGACGAACAGTTCGAACGTTACCTGCACGACGAAtagGGTCTGAACCGTCGTCACATCATCGACAACCGTGTTCACTGCTGCAAGCTT
47	2-Sep	Q15019	2-Sep	2q37	PHOSPHORYLATION	S218	S00218	459178	human	41.49	Septin	yHLPDAEsDEDEDFK	3	51	518		IEEHNIKIYHLPDAEsDEDEDFKEQTRLLKA	TTATAATCATCCTCCCCGGC	TGCAAGTGTACAAATCCAGC	GGTACCAAG	ATCGAAGAACACAACATCAAAATCTACCACCTGCCGGACGCGGAAtagGACGAAGACGAAGACTTCAAAGAACAGACCCGTCTGCTGAAAGCG	AAGCTT	TAGGAAAGGGATCACCGTTC	CGAGCACACATCCTATTTGG	TTATAATCATCCTCCCCGGCTGCAAGTGTACAAATCCAGCGGTACCAAGATCGAAGAACACAACATCAAAATCTACCACCTGCCGGACGCGGAAtagGACGAAGACGAAGACTTCAAAGAACAGACCCGTCTGCTGAAAGCGAAGCTTTAGGAAAGGGATCACCGTTCCGAGCACACATCCTATTTGG	188	TGCAAGTGTACAAATCCAGCGGTACCAAGATCGAAGAACACAACATCAAAATCTACCACCTGCCGGACGCGGAAtagGACGAAGACGAAGACTTCAAAGAACAGACCCGTCTGCTGAAAGCGAAGCTTTAGGAAAGGGATCACCGTTC	GGTACCAAGATCGAAGAACACAACATCAAAATCTACCACCTGCCGGACGCGGAAtagGACGAAGACGAAGACTTCAAAGAACAGACCCGTCTGCTGAAAGCGAAGCTT
49	3-Sep	Q9UH03	3-Sep	22q13.2	PHOSPHORYLATION	S70	S00070	5881756	human	40.7	Septin	NIMVVGQsGLGKSTL			1		AMKQGFEFNIMVVGQsGLGKSTLINTLFKSK	TTATAATCATCCTCCCCGGC	GAGATGAGTAGACGAGTGGG	GGTACCAAG	GCGATGAAACAGGGTTTCGAATTCAACATCATGGTTGTTGGTCAGtagGGTCTGGGTAAATCTACCCTGATCAACACCCTGTTCAAATCTAAA	AAGCTT	TAATGCGAGTCAGTGACCAT	CGAGCACACATCCTATTTGG	TTATAATCATCCTCCCCGGCGAGATGAGTAGACGAGTGGGGGTACCAAGGCGATGAAACAGGGTTTCGAATTCAACATCATGGTTGTTGGTCAGtagGGTCTGGGTAAATCTACCCTGATCAACACCCTGTTCAAATCTAAAAAGCTTTAATGCGAGTCAGTGACCATCGAGCACACATCCTATTTGG	188	GAGATGAGTAGACGAGTGGGGGTACCAAGGCGATGAAACAGGGTTTCGAATTCAACATCATGGTTGTTGGTCAGtagGGTCTGGGTAAATCTACCCTGATCAACACCCTGTTCAAATCTAAAAAGCTTTAATGCGAGTCAGTGACCAT	GGTACCAAGGCGATGAAACAGGGTTTCGAATTCAACATCATGGTTGTTGGTCAGtagGGTCTGGGTAAATCTACCCTGATCAACACCCTGTTCAAATCTAAAAAGCTT
50	3-Sep	Q9UH03	3-Sep	22q13.2	PHOSPHORYLATION	S84	S00084	5881762	human	40.7	Septin	LVNTLFKsQVsRKAs			1		QSGLGKSTLVNTLFKsQVSRKASSWNREEKI	TTATAATCATCCTCCCCGGC	TGTCATATGCTAACGTCCGT	GGTACCAAG	CAGTCTGGTCTGGGTAAATCTACCCTGGTTAACACCCTGTTCAAAtagCAGGTTTCTCGTAAAGCGTCTTCTTGGAACCGTGAAGAAAAAATC	AAGCTT	TTCCGCTAAGAAAGTAGCCA	CGAGCACACATCCTATTTGG	TTATAATCATCCTCCCCGGCTGTCATATGCTAACGTCCGTGGTACCAAGCAGTCTGGTCTGGGTAAATCTACCCTGGTTAACACCCTGTTCAAAtagCAGGTTTCTCGTAAAGCGTCTTCTTGGAACCGTGAAGAAAAAATCAAGCTTTTCCGCTAAGAAAGTAGCCACGAGCACACATCCTATTTGG	188	TGTCATATGCTAACGTCCGTGGTACCAAGCAGTCTGGTCTGGGTAAATCTACCCTGGTTAACACCCTGTTCAAAtagCAGGTTTCTCGTAAAGCGTCTTCTTGGAACCGTGAAGAAAAAATCAAGCTTTTCCGCTAAGAAAGTAGCCA	GGTACCAAGCAGTCTGGTCTGGGTAAATCTACCCTGGTTAACACCCTGTTCAAAtagCAGGTTTCTCGTAAAGCGTCTTCTTGGAACCGTGAAGAAAAAATCAAGCTT
51	3-Sep	Q9UH03	3-Sep	22q13.2	PHOSPHORYLATION	S87	S00087	5881768	human	40.7	Septin	TLFKsQVsRKAssWN			1		LGKSTLVNTLFKSQVsRKASSWNREEKIPKT	TTATAATCATCCTCCCCGGC	ACCCAAAGAACTCGATTCCT	GGTACCAAG	CTGGGTAAATCTACCCTGGTTAACACCCTGTTCAAATCTCAGGTTtagCGTAAAGCGTCTTCTTGGAACCGTGAAGAAAAAATCCCGAAAACC	AAGCTT	AGGAACAAAAGGACCTCCAT	CGAGCACACATCCTATTTGG	TTATAATCATCCTCCCCGGCACCCAAAGAACTCGATTCCTGGTACCAAGCTGGGTAAATCTACCCTGGTTAACACCCTGTTCAAATCTCAGGTTtagCGTAAAGCGTCTTCTTGGAACCGTGAAGAAAAAATCCCGAAAACCAAGCTTAGGAACAAAAGGACCTCCATCGAGCACACATCCTATTTGG	188	ACCCAAAGAACTCGATTCCTGGTACCAAGCTGGGTAAATCTACCCTGGTTAACACCCTGTTCAAATCTCAGGTTtagCGTAAAGCGTCTTCTTGGAACCGTGAAGAAAAAATCCCGAAAACCAAGCTTAGGAACAAAAGGACCTCCAT	GGTACCAAGCTGGGTAAATCTACCCTGGTTAACACCCTGTTCAAATCTCAGGTTtagCGTAAAGCGTCTTCTTGGAACCGTGAAGAAAAAATCCCGAAAACCAAGCTT
52	3-Sep	Q9UH03	3-Sep	22q13.2	PHOSPHORYLATION	S91	S00091	453431	human	40.7	Septin	sQVsRKAssWNREEK			1		TLVNTLFKSQVSRKAsSWNREEKIPKTVEIK	TTATAATCATCCTCCCCGGC	AGCGTCGAATGAATGCATAC	GGTACCAAG	ACCCTGGTTAACACCCTGTTCAAATCTCAGGTTTCTCGTAAAGCGtagTCTTGGAACCGTGAAGAAAAAATCCCGAAAACCGTTGAAATCAAA	AAGCTT	TTAGACACAGCCCTGAAGTT	CGAGCACACATCCTATTTGG	TTATAATCATCCTCCCCGGCAGCGTCGAATGAATGCATACGGTACCAAGACCCTGGTTAACACCCTGTTCAAATCTCAGGTTTCTCGTAAAGCGtagTCTTGGAACCGTGAAGAAAAAATCCCGAAAACCGTTGAAATCAAAAAGCTTTTAGACACAGCCCTGAAGTTCGAGCACACATCCTATTTGG	188	AGCGTCGAATGAATGCATACGGTACCAAGACCCTGGTTAACACCCTGTTCAAATCTCAGGTTTCTCGTAAAGCGtagTCTTGGAACCGTGAAGAAAAAATCCCGAAAACCGTTGAAATCAAAAAGCTTTTAGACACAGCCCTGAAGTT	GGTACCAAGACCCTGGTTAACACCCTGTTCAAATCTCAGGTTTCTCGTAAAGCGtagTCTTGGAACCGTGAAGAAAAAATCCCGAAAACCGTTGAAATCAAAAAGCTT
53	3-Sep	Q9UH03	3-Sep	22q13.2	PHOSPHORYLATION	S92	S00092	25310719	human	40.7	Septin	QVsRKAssWNREEKI			1		LVNTLFKSQVSRKASsWNREEKIPKTVEIKA	TTATAATCATCCTCCCCGGC	AGACCAGGATGGCTGATAAG	GGTACCAAG	CTGGTTAACACCCTGTTCAAATCTCAGGTTTCTCGTAAAGCGTCTtagTGGAACCGTGAAGAAAAAATCCCGAAAACCGTTGAAATCAAAGCG	AAGCTT	GGTATATGTGGGCACGAAAC	CGAGCACACATCCTATTTGG	TTATAATCATCCTCCCCGGCAGACCAGGATGGCTGATAAGGGTACCAAGCTGGTTAACACCCTGTTCAAATCTCAGGTTTCTCGTAAAGCGTCTtagTGGAACCGTGAAGAAAAAATCCCGAAAACCGTTGAAATCAAAGCGAAGCTTGGTATATGTGGGCACGAAACCGAGCACACATCCTATTTGG	188	AGACCAGGATGGCTGATAAGGGTACCAAGCTGGTTAACACCCTGTTCAAATCTCAGGTTTCTCGTAAAGCGTCTtagTGGAACCGTGAAGAAAAAATCCCGAAAACCGTTGAAATCAAAGCGAAGCTTGGTATATGTGGGCACGAAAC	GGTACCAAGCTGGTTAACACCCTGTTCAAATCTCAGGTTTCTCGTAAAGCGTCTtagTGGAACCGTGAAGAAAAAATCCCGAAAACCGTTGAAATCAAAGCGAAGCTT
54	4-Sep	O43236	4-Sep	17q22	PHOSPHORYLATION	S117	S00117	2020845	human	55.1		GKLDPYDssEDDKEy		3			SARPRSPWGKLDPYDsSEDDKEYVGFATLPN	TTATAATCATCCTCCCCGGC	AATCCTTGCGTCAATGGTTC	GGTACCAAG	TCTGCGCGTCCGCGTTCTCCGTGGGGTAAACTGGACCCGTACGACtagTCTGAAGACGACAAAGAATACGTTGGTTTCGCGACCCTGCCGAAC	AAGCTT	CGTGTAAAATCCGAGAACCC	CGAGCACACATCCTATTTGG	TTATAATCATCCTCCCCGGCAATCCTTGCGTCAATGGTTCGGTACCAAGTCTGCGCGTCCGCGTTCTCCGTGGGGTAAACTGGACCCGTACGACtagTCTGAAGACGACAAAGAATACGTTGGTTTCGCGACCCTGCCGAACAAGCTTCGTGTAAAATCCGAGAACCCCGAGCACACATCCTATTTGG	188	AATCCTTGCGTCAATGGTTCGGTACCAAGTCTGCGCGTCCGCGTTCTCCGTGGGGTAAACTGGACCCGTACGACtagTCTGAAGACGACAAAGAATACGTTGGTTTCGCGACCCTGCCGAACAAGCTTCGTGTAAAATCCGAGAACCC	GGTACCAAGTCTGCGCGTCCGCGTTCTCCGTGGGGTAAACTGGACCCGTACGACtagTCTGAAGACGACAAAGAATACGTTGGTTTCGCGACCCTGCCGAACAAGCTT
55	4-Sep	O43236	4-Sep	17q22	PHOSPHORYLATION	S118	S00118	2020849	human	55.1		KLDPYDssEDDKEyV		2			ARPRSPWGKLDPYDSsEDDKEYVGFATLPNQ	TTATAATCATCCTCCCCGGC	TGTCGTGCCTCTTTATCTGT	GGTACCAAG	GCGCGTCCGCGTTCTCCGTGGGGTAAACTGGACCCGTACGACTCTtagGAAGACGACAAAGAATACGTTGGTTTCGCGACCCTGCCGAACCAG	AAGCTT	CATTTCCGATACACCGAAGC	CGAGCACACATCCTATTTGG	TTATAATCATCCTCCCCGGCTGTCGTGCCTCTTTATCTGTGGTACCAAGGCGCGTCCGCGTTCTCCGTGGGGTAAACTGGACCCGTACGACTCTtagGAAGACGACAAAGAATACGTTGGTTTCGCGACCCTGCCGAACCAGAAGCTTCATTTCCGATACACCGAAGCCGAGCACACATCCTATTTGG	188	TGTCGTGCCTCTTTATCTGTGGTACCAAGGCGCGTCCGCGTTCTCCGTGGGGTAAACTGGACCCGTACGACTCTtagGAAGACGACAAAGAATACGTTGGTTTCGCGACCCTGCCGAACCAGAAGCTTCATTTCCGATACACCGAAGC	GGTACCAAGGCGCGTCCGCGTTCTCCGTGGGGTAAACTGGACCCGTACGACTCTtagGAAGACGACAAAGAATACGTTGGTTTCGCGACCCTGCCGAACCAGAAGCTT
56	4-Sep	O43236	4-Sep	17q22	PHOSPHORYLATION	S325	S00325	467372	human	55.1	Septin	YQFPDCDsDEDEDFK		4			IEHFGIKIYQFPDCDsDEDEDFKLQDQALKE	TTATAATCATCCTCCCCGGC	TATTCATGCTTGGACGGACT	GGTACCAAG	ATCGAACACTTCGGTATCAAAATCTACCAGTTCCCGGACTGCGACtagGACGAAGACGAAGACTTCAAACTGCAGGACCAGGCGCTGAAAGAA	AAGCTT	TCCAACAAGCGGTACATAGT	CGAGCACACATCCTATTTGG	TTATAATCATCCTCCCCGGCTATTCATGCTTGGACGGACTGGTACCAAGATCGAACACTTCGGTATCAAAATCTACCAGTTCCCGGACTGCGACtagGACGAAGACGAAGACTTCAAACTGCAGGACCAGGCGCTGAAAGAAAAGCTTTCCAACAAGCGGTACATAGTCGAGCACACATCCTATTTGG	188	TATTCATGCTTGGACGGACTGGTACCAAGATCGAACACTTCGGTATCAAAATCTACCAGTTCCCGGACTGCGACtagGACGAAGACGAAGACTTCAAACTGCAGGACCAGGCGCTGAAAGAAAAGCTTTCCAACAAGCGGTACATAGT	GGTACCAAGATCGAACACTTCGGTATCAAAATCTACCAGTTCCCGGACTGCGACtagGACGAAGACGAAGACTTCAAACTGCAGGACCAGGCGCTGAAAGAAAAGCTT
59	5-Sep	Q99719	5-Sep	22q11.21	PHOSPHORYLATION	S77	S00077	34359922	human	42.78	Septin	YKDRKLLsAEERISQ			1		HSLFLTDLYKDRKLLsAEERISQTVEILKHT	TTATAATCATCCTCCCCGGC	TTCCGTTTATGCTTTCCAGC	GGTACCAAG	CACTCTCTGTTCCTGACCGACCTGTACAAAGACCGTAAACTGCTGtagGCGGAAGAACGTATCTCTCAGACCGTTGAAATCCTGAAACACACC	AAGCTT	CTCGCTCTAAACTCCAAGGA	CGAGCACACATCCTATTTGG	TTATAATCATCCTCCCCGGCTTCCGTTTATGCTTTCCAGCGGTACCAAGCACTCTCTGTTCCTGACCGACCTGTACAAAGACCGTAAACTGCTGtagGCGGAAGAACGTATCTCTCAGACCGTTGAAATCCTGAAACACACCAAGCTTCTCGCTCTAAACTCCAAGGACGAGCACACATCCTATTTGG	188	TTCCGTTTATGCTTTCCAGCGGTACCAAGCACTCTCTGTTCCTGACCGACCTGTACAAAGACCGTAAACTGCTGtagGCGGAAGAACGTATCTCTCAGACCGTTGAAATCCTGAAACACACCAAGCTTCTCGCTCTAAACTCCAAGGA	GGTACCAAGCACTCTCTGTTCCTGACCGACCTGTACAAAGACCGTAAACTGCTGtagGCGGAAGAACGTATCTCTCAGACCGTTGAAATCCTGAAACACACCAAGCTT
57	5-Sep	Q99719	5-Sep	22q11.21	PHOSPHORYLATION	S249	S00249	23142990	human	42.78	Septin	APFAVIGsNtVVEAK			1		QDRELKESAPFAVIGsNTVVEAKGQRVRGRL	TTATAATCATCCTCCCCGGC	TGCAAGTGTACAAATCCAGC	GGTACCAAG	CAGGACCGTGAACTGAAAGAATCTGCGCCGTTCGCGGTTATCGGTtagAACACCGTTGTTGAAGCGAAAGGTCAGCGTGTTCGTGGTCGTCTG	AAGCTT	TAGGAAAGGGATCACCGTTC	CGAGCACACATCCTATTTGG	TTATAATCATCCTCCCCGGCTGCAAGTGTACAAATCCAGCGGTACCAAGCAGGACCGTGAACTGAAAGAATCTGCGCCGTTCGCGGTTATCGGTtagAACACCGTTGTTGAAGCGAAAGGTCAGCGTGTTCGTGGTCGTCTGAAGCTTTAGGAAAGGGATCACCGTTCCGAGCACACATCCTATTTGG	188	TGCAAGTGTACAAATCCAGCGGTACCAAGCAGGACCGTGAACTGAAAGAATCTGCGCCGTTCGCGGTTATCGGTtagAACACCGTTGTTGAAGCGAAAGGTCAGCGTGTTCGTGGTCGTCTGAAGCTTTAGGAAAGGGATCACCGTTC	GGTACCAAGCAGGACCGTGAACTGAAAGAATCTGCGCCGTTCGCGGTTATCGGTtagAACACCGTTGTTGAAGCGAAAGGTCAGCGTGTTCGTGGTCGTCTGAAGCTT
58	5-Sep	Q99719	5-Sep	22q11.21	PHOSPHORYLATION	S327	S00327	454379	human	42.78		TQDSRMEsPIPILPL		3	2		IQQMTSKLTQDSRMEsPIPILPLPTPDAETE	TTATAATCATCCTCCCCGGC	GAGATGAGTAGACGAGTGGG	GGTACCAAG	ATCCAGCAGATGACCTCTAAACTGACCCAGGACTCTCGTATGGAAtagCCGATCCCGATCCTGCCGCTGCCGACCCCGGACGCGGAAACCGAA	AAGCTT	TAATGCGAGTCAGTGACCAT	CGAGCACACATCCTATTTGG	TTATAATCATCCTCCCCGGCGAGATGAGTAGACGAGTGGGGGTACCAAGATCCAGCAGATGACCTCTAAACTGACCCAGGACTCTCGTATGGAAtagCCGATCCCGATCCTGCCGCTGCCGACCCCGGACGCGGAAACCGAAAAGCTTTAATGCGAGTCAGTGACCATCGAGCACACATCCTATTTGG	188	GAGATGAGTAGACGAGTGGGGGTACCAAGATCCAGCAGATGACCTCTAAACTGACCCAGGACTCTCGTATGGAAtagCCGATCCCGATCCTGCCGCTGCCGACCCCGGACGCGGAAACCGAAAAGCTTTAATGCGAGTCAGTGACCAT	GGTACCAAGATCCAGCAGATGACCTCTAAACTGACCCAGGACTCTCGTATGGAAtagCCGATCCCGATCCTGCCGCTGCCGACCCCGGACGCGGAAACCGAAAAGCTT
61	6-Sep	Q14141	6-Sep	Xq24	PHOSPHORYLATION	S27	S00027	7997596	human	49.72		AGHVGFDsLPDQLVN		1	10		EGCRTVPLAGHVGFDsLPDQLVNKSVSQGFC	TTATAATCATCCTCCCCGGC	TGTCATATGCTAACGTCCGT	GGTACCAAG	GAAGGTTGCCGTACCGTTCCGCTGGCGGGTCACGTTGGTTTCGACtagCTGCCGGACCAGCTGGTTAACAAATCTGTTTCTCAGGGTTTCTGC	AAGCTT	TTCCGCTAAGAAAGTAGCCA	CGAGCACACATCCTATTTGG	TTATAATCATCCTCCCCGGCTGTCATATGCTAACGTCCGTGGTACCAAGGAAGGTTGCCGTACCGTTCCGCTGGCGGGTCACGTTGGTTTCGACtagCTGCCGGACCAGCTGGTTAACAAATCTGTTTCTCAGGGTTTCTGCAAGCTTTTCCGCTAAGAAAGTAGCCACGAGCACACATCCTATTTGG	188	TGTCATATGCTAACGTCCGTGGTACCAAGGAAGGTTGCCGTACCGTTCCGCTGGCGGGTCACGTTGGTTTCGACtagCTGCCGGACCAGCTGGTTAACAAATCTGTTTCTCAGGGTTTCTGCAAGCTTTTCCGCTAAGAAAGTAGCCA	GGTACCAAGGAAGGTTGCCGTACCGTTCCGCTGGCGGGTCACGTTGGTTTCGACtagCTGCCGGACCAGCTGGTTAACAAATCTGTTTCTCAGGGTTTCTGCAAGCTT
60	6-Sep	Q14141	6-Sep	Xq24	PHOSPHORYLATION	S146	S00146	23142996	human	49.72	Septin	VLHTYHDsRIHVCLY			1		QEELKIRRVLHTYHDsRIHVCLYFIAPTGHS	TTATAATCATCCTCCCCGGC	ACCCAAAGAACTCGATTCCT	GGTACCAAG	CAGGAAGAACTGAAAATCCGTCGTGTTCTGCACACCTACCACGACtagCGTATCCACGTTTGCCTGTACTTCATCGCGCCGACCGGTCACTCT	AAGCTT	AGGAACAAAAGGACCTCCAT	CGAGCACACATCCTATTTGG	TTATAATCATCCTCCCCGGCACCCAAAGAACTCGATTCCTGGTACCAAGCAGGAAGAACTGAAAATCCGTCGTGTTCTGCACACCTACCACGACtagCGTATCCACGTTTGCCTGTACTTCATCGCGCCGACCGGTCACTCTAAGCTTAGGAACAAAAGGACCTCCATCGAGCACACATCCTATTTGG	188	ACCCAAAGAACTCGATTCCTGGTACCAAGCAGGAAGAACTGAAAATCCGTCGTGTTCTGCACACCTACCACGACtagCGTATCCACGTTTGCCTGTACTTCATCGCGCCGACCGGTCACTCTAAGCTTAGGAACAAAAGGACCTCCAT	GGTACCAAGCAGGAAGAACTGAAAATCCGTCGTGTTCTGCACACCTACCACGACtagCGTATCCACGTTTGCCTGTACTTCATCGCGCCGACCGGTCACTCTAAGCTT
62	6-Sep	Q14141	6-Sep	Xq24	PHOSPHORYLATION	S388	S00388	4936185	human	49.72		KLEDKKKsLDDEVNA		2	5		KLHQDEKKKLEDKKKsLDDEVNAFKQRKTAA	TTATAATCATCCTCCCCGGC	AGCGTCGAATGAATGCATAC	GGTACCAAG	AAACTGCACCAGGACGAAAAAAAAAAACTGGAAGACAAAAAAAAAtagCTGGACGACGAAGTTAACGCGTTCAAACAGCGTAAAACCGCGGCG	AAGCTT	TTAGACACAGCCCTGAAGTT	CGAGCACACATCCTATTTGG	TTATAATCATCCTCCCCGGCAGCGTCGAATGAATGCATACGGTACCAAGAAACTGCACCAGGACGAAAAAAAAAAACTGGAAGACAAAAAAAAAtagCTGGACGACGAAGTTAACGCGTTCAAACAGCGTAAAACCGCGGCGAAGCTTTTAGACACAGCCCTGAAGTTCGAGCACACATCCTATTTGG	188	AGCGTCGAATGAATGCATACGGTACCAAGAAACTGCACCAGGACGAAAAAAAAAAACTGGAAGACAAAAAAAAAtagCTGGACGACGAAGTTAACGCGTTCAAACAGCGTAAAACCGCGGCGAAGCTTTTAGACACAGCCCTGAAGTT	GGTACCAAGAAACTGCACCAGGACGAAAAAAAAAAACTGGAAGACAAAAAAAAAtagCTGGACGACGAAGTTAACGCGTTCAAACAGCGTAAAACCGCGGCGAAGCTT
63	6-Sep	Q14141	6-Sep	Xq24	PHOSPHORYLATION	S408	S00408	481871	human	49.72		TAAELLQsQGsQAGG		1	12		VNAFKQRKTAAELLQsQGSQAGGSQTLKRDK	TTATAATCATCCTCCCCGGC	AGACCAGGATGGCTGATAAG	GGTACCAAG	GTTAACGCGTTCAAACAGCGTAAAACCGCGGCGGAACTGCTGCAGtagCAGGGTTCTCAGGCGGGTGGTTCTCAGACCCTGAAACGTGACAAA	AAGCTT	GGTATATGTGGGCACGAAAC	CGAGCACACATCCTATTTGG	TTATAATCATCCTCCCCGGCAGACCAGGATGGCTGATAAGGGTACCAAGGTTAACGCGTTCAAACAGCGTAAAACCGCGGCGGAACTGCTGCAGtagCAGGGTTCTCAGGCGGGTGGTTCTCAGACCCTGAAACGTGACAAAAAGCTTGGTATATGTGGGCACGAAACCGAGCACACATCCTATTTGG	188	AGACCAGGATGGCTGATAAGGGTACCAAGGTTAACGCGTTCAAACAGCGTAAAACCGCGGCGGAACTGCTGCAGtagCAGGGTTCTCAGGCGGGTGGTTCTCAGACCCTGAAACGTGACAAAAAGCTTGGTATATGTGGGCACGAAAC	GGTACCAAGGTTAACGCGTTCAAACAGCGTAAAACCGCGGCGGAACTGCTGCAGtagCAGGGTTCTCAGGCGGGTGGTTCTCAGACCCTGAAACGTGACAAAAAGCTT
64	6-Sep	Q14141	6-Sep	Xq24	PHOSPHORYLATION	S411	S00411	481872	human	49.72		ELLQsQGsQAGGsQt		1	37		FKQRKTAAELLQSQGsQAGGSQTLKRDKEKK	TTATAATCATCCTCCCCGGC	AATCCTTGCGTCAATGGTTC	GGTACCAAG	TTCAAACAGCGTAAAACCGCGGCGGAACTGCTGCAGTCTCAGGGTtagCAGGCGGGTGGTTCTCAGACCCTGAAACGTGACAAAGAAAAAAAA	AAGCTT	CGTGTAAAATCCGAGAACCC	CGAGCACACATCCTATTTGG	TTATAATCATCCTCCCCGGCAATCCTTGCGTCAATGGTTCGGTACCAAGTTCAAACAGCGTAAAACCGCGGCGGAACTGCTGCAGTCTCAGGGTtagCAGGCGGGTGGTTCTCAGACCCTGAAACGTGACAAAGAAAAAAAAAAGCTTCGTGTAAAATCCGAGAACCCCGAGCACACATCCTATTTGG	188	AATCCTTGCGTCAATGGTTCGGTACCAAGTTCAAACAGCGTAAAACCGCGGCGGAACTGCTGCAGTCTCAGGGTtagCAGGCGGGTGGTTCTCAGACCCTGAAACGTGACAAAGAAAAAAAAAAGCTTCGTGTAAAATCCGAGAACCC	GGTACCAAGTTCAAACAGCGTAAAACCGCGGCGGAACTGCTGCAGTCTCAGGGTtagCAGGCGGGTGGTTCTCAGACCCTGAAACGTGACAAAGAAAAAAAAAAGCTT
65	6-Sep	Q14141	6-Sep	Xq24	PHOSPHORYLATION	S416	S00416	481873	human	49.72		QGsQAGGsQtLKRDK		4	21		TAAELLQSQGSQAGGsQTLKRDKEKKNNPWL	TTATAATCATCCTCCCCGGC	TGTCGTGCCTCTTTATCTGT	GGTACCAAG	ACCGCGGCGGAACTGCTGCAGTCTCAGGGTTCTCAGGCGGGTGGTtagCAGACCCTGAAACGTGACAAAGAAAAAAAAAACAACCCGTGGCTG	AAGCTT	CATTTCCGATACACCGAAGC	CGAGCACACATCCTATTTGG	TTATAATCATCCTCCCCGGCTGTCGTGCCTCTTTATCTGTGGTACCAAGACCGCGGCGGAACTGCTGCAGTCTCAGGGTTCTCAGGCGGGTGGTtagCAGACCCTGAAACGTGACAAAGAAAAAAAAAACAACCCGTGGCTGAAGCTTCATTTCCGATACACCGAAGCCGAGCACACATCCTATTTGG	188	TGTCGTGCCTCTTTATCTGTGGTACCAAGACCGCGGCGGAACTGCTGCAGTCTCAGGGTTCTCAGGCGGGTGGTtagCAGACCCTGAAACGTGACAAAGAAAAAAAAAACAACCCGTGGCTGAAGCTTCATTTCCGATACACCGAAGC	GGTACCAAGACCGCGGCGGAACTGCTGCAGTCTCAGGGTTCTCAGGCGGGTGGTtagCAGACCCTGAAACGTGACAAAGAAAAAAAAAACAACCCGTGGCTGAAGCTT
69	7-Sep	Q16181	7-Sep	7p14.2	PHOSPHORYLATION	S44	S00044	4934125	human	50.68		PNQVyRKsVKRGFEF			5		GYVGFANLPNQVYRKsVKRGFEFTLMVVGES	TTATAATCATCCTCCCCGGC	TATTCATGCTTGGACGGACT	GGTACCAAG	GGTTACGTTGGTTTCGCGAACCTGCCGAACCAGGTTTACCGTAAAtagGTTAAACGTGGTTTCGAATTCACCCTGATGGTTGTTGGTGAATCT	AAGCTT	TCCAACAAGCGGTACATAGT	CGAGCACACATCCTATTTGG	TTATAATCATCCTCCCCGGCTATTCATGCTTGGACGGACTGGTACCAAGGGTTACGTTGGTTTCGCGAACCTGCCGAACCAGGTTTACCGTAAAtagGTTAAACGTGGTTTCGAATTCACCCTGATGGTTGTTGGTGAATCTAAGCTTTCCAACAAGCGGTACATAGTCGAGCACACATCCTATTTGG	188	TATTCATGCTTGGACGGACTGGTACCAAGGGTTACGTTGGTTTCGCGAACCTGCCGAACCAGGTTTACCGTAAAtagGTTAAACGTGGTTTCGAATTCACCCTGATGGTTGTTGGTGAATCTAAGCTTTCCAACAAGCGGTACATAGT	GGTACCAAGGGTTACGTTGGTTTCGCGAACCTGCCGAACCAGGTTTACCGTAAAtagGTTAAACGTGGTTTCGAATTCACCCTGATGGTTGTTGGTGAATCTAAGCTT
70	7-Sep	Q16181	7-Sep	7p14.2	PHOSPHORYLATION	S77	S00077	2020429	human	50.68	Septin	LFLTDLYsPEyPGPS		1			GKSTLINSLFLTDLYsPEYPGPSHRIKKTVQ	TTATAATCATCCTCCCCGGC	TTCCGTTTATGCTTTCCAGC	GGTACCAAG	GGTAAATCTACCCTGATCAACTCTCTGTTCCTGACCGACCTGTACtagCCGGAATACCCGGGTCCGTCTCACCGTATCAAAAAAACCGTTCAG	AAGCTT	CTCGCTCTAAACTCCAAGGA	CGAGCACACATCCTATTTGG	TTATAATCATCCTCCCCGGCTTCCGTTTATGCTTTCCAGCGGTACCAAGGGTAAATCTACCCTGATCAACTCTCTGTTCCTGACCGACCTGTACtagCCGGAATACCCGGGTCCGTCTCACCGTATCAAAAAAACCGTTCAGAAGCTTCTCGCTCTAAACTCCAAGGACGAGCACACATCCTATTTGG	188	TTCCGTTTATGCTTTCCAGCGGTACCAAGGGTAAATCTACCCTGATCAACTCTCTGTTCCTGACCGACCTGTACtagCCGGAATACCCGGGTCCGTCTCACCGTATCAAAAAAACCGTTCAGAAGCTTCTCGCTCTAAACTCCAAGGA	GGTACCAAGGGTAAATCTACCCTGATCAACTCTCTGTTCCTGACCGACCTGTACtagCCGGAATACCCGGGTCCGTCTCACCGTATCAAAAAAACCGTTCAGAAGCTT
66	7-Sep	Q16181	7-Sep	7p14.2	PHOSPHORYLATION	S334	S00334	470542	human	50.68		NKGQLTKsPLAQMEE		16	4		YNGVDNNKNKGQLTKsPLAQMEEERREHVAK	TTATAATCATCCTCCCCGGC	TGCAAGTGTACAAATCCAGC	GGTACCAAG	TACAACGGTGTTGACAACAACAAAAACAAAGGTCAGCTGACCAAAtagCCGCTGGCGCAGATGGAAGAAGAACGTCGTGAACACGTTGCGAAA	AAGCTT	TAGGAAAGGGATCACCGTTC	CGAGCACACATCCTATTTGG	TTATAATCATCCTCCCCGGCTGCAAGTGTACAAATCCAGCGGTACCAAGTACAACGGTGTTGACAACAACAAAAACAAAGGTCAGCTGACCAAAtagCCGCTGGCGCAGATGGAAGAAGAACGTCGTGAACACGTTGCGAAAAAGCTTTAGGAAAGGGATCACCGTTCCGAGCACACATCCTATTTGG	188	TGCAAGTGTACAAATCCAGCGGTACCAAGTACAACGGTGTTGACAACAACAAAAACAAAGGTCAGCTGACCAAAtagCCGCTGGCGCAGATGGAAGAAGAACGTCGTGAACACGTTGCGAAAAAGCTTTAGGAAAGGGATCACCGTTC	GGTACCAAGTACAACGGTGTTGACAACAACAAAAACAAAGGTCAGCTGACCAAAtagCCGCTGGCGCAGATGGAAGAAGAACGTCGTGAACACGTTGCGAAAAAGCTT
67	7-Sep	Q16181	7-Sep	7p14.2	PHOSPHORYLATION	S423	S00423	476327	human	50.68		RILEQQNssrtLEKN		4	3		KANWEAQQRILEQQNsSRTLEKNKKKGKIF	TTATAATCATCCTCCCCGGC	GAGATGAGTAGACGAGTGGG	GGTACCAAG	AAAGCGAACTGGGAAGCGCAGCAGCGTATCCTGGAACAGCAGAACtagTCTCGTACCCTGGAAAAAAACAAAAAAAAAGGTAAAATCTTC	AAGCTT	TAATGCGAGTCAGTGACCAT	CGAGCACACATCCTATTTGG	TTATAATCATCCTCCCCGGCGAGATGAGTAGACGAGTGGGGGTACCAAGAAAGCGAACTGGGAAGCGCAGCAGCGTATCCTGGAACAGCAGAACtagTCTCGTACCCTGGAAAAAAACAAAAAAAAAGGTAAAATCTTCAAGCTTTAATGCGAGTCAGTGACCATCGAGCACACATCCTATTTGG	185	GAGATGAGTAGACGAGTGGGGGTACCAAGAAAGCGAACTGGGAAGCGCAGCAGCGTATCCTGGAACAGCAGAACtagTCTCGTACCCTGGAAAAAAACAAAAAAAAAGGTAAAATCTTCAAGCTTTAATGCGAGTCAGTGACCAT	GGTACCAAGAAAGCGAACTGGGAAGCGCAGCAGCGTATCCTGGAACAGCAGAACtagTCTCGTACCCTGGAAAAAAACAAAAAAAAAGGTAAAATCTTCAAGCTT
68	7-Sep	Q16181	7-Sep	7p14.2	PHOSPHORYLATION	S424	S00424	2020437	human	50.68		ILEQQNssrtLEKNK		1	2		ANWEAQQRILEQQNSsRTLEKNKKKGKIF	TTATAATCATCCTCCCCGGC	TGTCATATGCTAACGTCCGT	GGTACCAAG	GCGAACTGGGAAGCGCAGCAGCGTATCCTGGAACAGCAGAACTCTtagCGTACCCTGGAAAAAAACAAAAAAAAAGGTAAAATCTTC	AAGCTT	TTCCGCTAAGAAAGTAGCCA	CGAGCACACATCCTATTTGG	TTATAATCATCCTCCCCGGCTGTCATATGCTAACGTCCGTGGTACCAAGGCGAACTGGGAAGCGCAGCAGCGTATCCTGGAACAGCAGAACTCTtagCGTACCCTGGAAAAAAACAAAAAAAAAGGTAAAATCTTCAAGCTTTTCCGCTAAGAAAGTAGCCACGAGCACACATCCTATTTGG	182	TGTCATATGCTAACGTCCGTGGTACCAAGGCGAACTGGGAAGCGCAGCAGCGTATCCTGGAACAGCAGAACTCTtagCGTACCCTGGAAAAAAACAAAAAAAAAGGTAAAATCTTCAAGCTTTTCCGCTAAGAAAGTAGCCA	GGTACCAAGGCGAACTGGGAAGCGCAGCAGCGTATCCTGGAACAGCAGAACTCTtagCGTACCCTGGAAAAAAACAAAAAAAAAGGTAAAATCTTCAAGCTT
71	8-Sep	Q92599	8-Sep	5q31	PHOSPHORYLATION	S10	S00010	2049729	human	55.76		ATDLERFsNAEPEPR		2			MAATDLERFsNAEPEPRSLSLGGHV	TTATAATCATCCTCCCCGGC	ACCCAAAGAACTCGATTCCT	GGTACCAAG	ATGGCGGCGACCGACCTGGAACGTTTCtagAACGCGGAACCGGAACCGCGTTCTCTGTCTCTGGGTGGTCACGTT	AAGCTT	AGGAACAAAAGGACCTCCAT	CGAGCACACATCCTATTTGG	TTATAATCATCCTCCCCGGCACCCAAAGAACTCGATTCCTGGTACCAAGATGGCGGCGACCGACCTGGAACGTTTCtagAACGCGGAACCGGAACCGCGTTCTCTGTCTCTGGGTGGTCACGTTAAGCTTAGGAACAAAAGGACCTCCATCGAGCACACATCCTATTTGG	170	ACCCAAAGAACTCGATTCCTGGTACCAAGATGGCGGCGACCGACCTGGAACGTTTCtagAACGCGGAACCGGAACCGCGTTCTCTGTCTCTGGGTGGTCACGTTAAGCTTAGGAACAAAAGGACCTCCAT	GGTACCAAGATGGCGGCGACCGACCTGGAACGTTTCtagAACGCGGAACCGGAACCGCGTTCTCTGTCTCTGGGTGGTCACGTTAAGCTT
74	8-Sep	Q92599	8-Sep	5q31	PHOSPHORYLATION	S20	S00020	4759843	human	55.76		EPEPRSLsLGGHVGF		1			DLERFSNAEPEPRSLsLGGHVGFDSLPDQLV	TTATAATCATCCTCCCCGGC	AGCGTCGAATGAATGCATAC	GGTACCAAG	GACCTGGAACGTTTCTCTAACGCGGAACCGGAACCGCGTTCTCTGtagCTGGGTGGTCACGTTGGTTTCGACTCTCTGCCGGACCAGCTGGTT	AAGCTT	TTAGACACAGCCCTGAAGTT	CGAGCACACATCCTATTTGG	TTATAATCATCCTCCCCGGCAGCGTCGAATGAATGCATACGGTACCAAGGACCTGGAACGTTTCTCTAACGCGGAACCGGAACCGCGTTCTCTGtagCTGGGTGGTCACGTTGGTTTCGACTCTCTGCCGGACCAGCTGGTTAAGCTTTTAGACACAGCCCTGAAGTTCGAGCACACATCCTATTTGG	188	AGCGTCGAATGAATGCATACGGTACCAAGGACCTGGAACGTTTCTCTAACGCGGAACCGGAACCGCGTTCTCTGtagCTGGGTGGTCACGTTGGTTTCGACTCTCTGCCGGACCAGCTGGTTAAGCTTTTAGACACAGCCCTGAAGTT	GGTACCAAGGACCTGGAACGTTTCTCTAACGCGGAACCGGAACCGCGTTCTCTGtagCTGGGTGGTCACGTTGGTTTCGACTCTCTGCCGGACCAGCTGGTTAAGCTT
72	8-Sep	Q92599	8-Sep	5q31	PHOSPHORYLATION	S163	S00163	25538007	human	55.76	Septin	FITPTGHsLKSLDLV	1				TRIHVCLYFITPTGHsLKSLDLVTMKKLDSK	TTATAATCATCCTCCCCGGC	AGACCAGGATGGCTGATAAG	GGTACCAAG	ACCCGTATCCACGTTTGCCTGTACTTCATCACCCCGACCGGTCACtagCTGAAATCTCTGGACCTGGTTACCATGAAAAAACTGGACTCTAAA	AAGCTT	GGTATATGTGGGCACGAAAC	CGAGCACACATCCTATTTGG	TTATAATCATCCTCCCCGGCAGACCAGGATGGCTGATAAGGGTACCAAGACCCGTATCCACGTTTGCCTGTACTTCATCACCCCGACCGGTCACtagCTGAAATCTCTGGACCTGGTTACCATGAAAAAACTGGACTCTAAAAAGCTTGGTATATGTGGGCACGAAACCGAGCACACATCCTATTTGG	188	AGACCAGGATGGCTGATAAGGGTACCAAGACCCGTATCCACGTTTGCCTGTACTTCATCACCCCGACCGGTCACtagCTGAAATCTCTGGACCTGGTTACCATGAAAAAACTGGACTCTAAAAAGCTTGGTATATGTGGGCACGAAAC	GGTACCAAGACCCGTATCCACGTTTGCCTGTACTTCATCACCCCGACCGGTCACtagCTGAAATCTCTGGACCTGGTTACCATGAAAAAACTGGACTCTAAAAAGCTT
73	8-Sep	Q92599	8-Sep	5q31	PHOSPHORYLATION	S192	S00192	25538006	human	55.76	Septin	IAKADTIskSELHkF	1				SKVNIIPIIAKADTIsKSELHKFKIKIMGEL	TTATAATCATCCTCCCCGGC	AATCCTTGCGTCAATGGTTC	GGTACCAAG	TCTAAAGTTAACATCATCCCGATCATCGCGAAAGCGGACACCATCtagAAATCTGAACTGCACAAATTCAAAATCAAAATCATGGGTGAACTG	AAGCTT	CGTGTAAAATCCGAGAACCC	CGAGCACACATCCTATTTGG	TTATAATCATCCTCCCCGGCAATCCTTGCGTCAATGGTTCGGTACCAAGTCTAAAGTTAACATCATCCCGATCATCGCGAAAGCGGACACCATCtagAAATCTGAACTGCACAAATTCAAAATCAAAATCATGGGTGAACTGAAGCTTCGTGTAAAATCCGAGAACCCCGAGCACACATCCTATTTGG	188	AATCCTTGCGTCAATGGTTCGGTACCAAGTCTAAAGTTAACATCATCCCGATCATCGCGAAAGCGGACACCATCtagAAATCTGAACTGCACAAATTCAAAATCAAAATCATGGGTGAACTGAAGCTTCGTGTAAAATCCGAGAACCC	GGTACCAAGTCTAAAGTTAACATCATCCCGATCATCGCGAAAGCGGACACCATCtagAAATCTGAACTGCACAAATTCAAAATCAAAATCATGGGTGAACTGAAGCTT
90	9-Sep	Q9UHD8	9-Sep	17q25	PHOSPHORYLATION	S6	S00006	4746856	human	65.4		__MKKSYsGGTrtss			1		MKKSYsGGTRTSSGRLRRLGD	TTATAATCATCCTCCCCGGC	TGTCGTGCCTCTTTATCTGT	GGTACCAAG	ATGAAAAAATCTTACtagGGTGGCACCCGTACCTCTTCTGGTCGTCTGCGTCGTCTGGGTGAC	AAGCTT	CATTTCCGATACACCGAAGC	CGAGCACACATCCTATTTGG	TTATAATCATCCTCCCCGGCTGTCGTGCCTCTTTATCTGTGGTACCAAGATGAAAAAATCTTACtagGGTGGCACCCGTACCTCTTCTGGTCGTCTGCGTCGTCTGGGTGACAAGCTTCATTTCCGATACACCGAAGCCGAGCACACATCCTATTTGG	158	TGTCGTGCCTCTTTATCTGTGGTACCAAGATGAAAAAATCTTACtagGGTGGCACCCGTACCTCTTCTGGTCGTCTGCGTCGTCTGGGTGACAAGCTTCATTTCCGATACACCGAAGC	GGTACCAAGATGAAAAAATCTTACtagGGTGGCACCCGTACCTCTTCTGGTCGTCTGCGTCGTCTGGGTGACAAGCTT
75	9-Sep	Q9UHD8	9-Sep	17q25	PHOSPHORYLATION	S12	S00012	18913599	human	65.4		YsGGTrtssGRLRRL		1	1		MKKSYSGGTRTsSGRLRRLGDSSGPAL	TTATAATCATCCTCCCCGGC	TATTCATGCTTGGACGGACT	GGTACCAAG	ATGAAAAAATCTTACTCTGGTGGCACCCGTACCtagTCTGGTCGTCTGCGTCGTCTGGGTGACTCTTCTGGTCCGGCGCTG	AAGCTT	TCCAACAAGCGGTACATAGT	CGAGCACACATCCTATTTGG	TTATAATCATCCTCCCCGGCTATTCATGCTTGGACGGACTGGTACCAAGATGAAAAAATCTTACTCTGGTGGCACCCGTACCtagTCTGGTCGTCTGCGTCGTCTGGGTGACTCTTCTGGTCCGGCGCTGAAGCTTTCCAACAAGCGGTACATAGTCGAGCACACATCCTATTTGG	176	TATTCATGCTTGGACGGACTGGTACCAAGATGAAAAAATCTTACTCTGGTGGCACCCGTACCtagTCTGGTCGTCTGCGTCGTCTGGGTGACTCTTCTGGTCCGGCGCTGAAGCTTTCCAACAAGCGGTACATAGT	GGTACCAAGATGAAAAAATCTTACTCTGGTGGCACCCGTACCtagTCTGGTCGTCTGCGTCGTCTGGGTGACTCTTCTGGTCCGGCGCTGAAGCTT
76	9-Sep	Q9UHD8	9-Sep	17q25	PHOSPHORYLATION	S13	S00013	18913602	human	65.4		sGGTrtssGRLRRLG		1	2		MKKSYSGGTRTSsGRLRRLGDSSGPALK	TTATAATCATCCTCCCCGGC	TTCCGTTTATGCTTTCCAGC	GGTACCAAG	ATGAAAAAATCTTACTCTGGTGGCACCCGTACCTCTtagGGTCGTCTGCGTCGTCTGGGTGACTCTTCTGGTCCGGCGCTGAAA	AAGCTT	CTCGCTCTAAACTCCAAGGA	CGAGCACACATCCTATTTGG	TTATAATCATCCTCCCCGGCTTCCGTTTATGCTTTCCAGCGGTACCAAGATGAAAAAATCTTACTCTGGTGGCACCCGTACCTCTtagGGTCGTCTGCGTCGTCTGGGTGACTCTTCTGGTCCGGCGCTGAAAAAGCTTCTCGCTCTAAACTCCAAGGACGAGCACACATCCTATTTGG	179	TTCCGTTTATGCTTTCCAGCGGTACCAAGATGAAAAAATCTTACTCTGGTGGCACCCGTACCTCTtagGGTCGTCTGCGTCGTCTGGGTGACTCTTCTGGTCCGGCGCTGAAAAAGCTTCTCGCTCTAAACTCCAAGGA	GGTACCAAGATGAAAAAATCTTACTCTGGTGGCACCCGTACCTCTtagGGTCGTCTGCGTCGTCTGGGTGACTCTTCTGGTCCGGCGCTGAAAAAGCTT
80	9-Sep	Q9UHD8	9-Sep	17q25	PHOSPHORYLATION	S22	S00022	30960643	human	65.4		RLRRLGDsSGPALkR		3			GGTRTSSGRLRRLGDsSGPALKRSFEVEEVE	TTATAATCATCCTCCCCGGC	TGCAAGTGTACAAATCCAGC	GGTACCAAG	GGTGGCACCCGTACCTCTTCTGGTCGTCTGCGTCGTCTGGGTGACtagTCTGGTCCGGCGCTGAAACGTTCTTTCGAAGTTGAAGAAGTTGAA	AAGCTT	TAGGAAAGGGATCACCGTTC	CGAGCACACATCCTATTTGG	TTATAATCATCCTCCCCGGCTGCAAGTGTACAAATCCAGCGGTACCAAGGGTGGCACCCGTACCTCTTCTGGTCGTCTGCGTCGTCTGGGTGACtagTCTGGTCCGGCGCTGAAACGTTCTTTCGAAGTTGAAGAAGTTGAAAAGCTTTAGGAAAGGGATCACCGTTCCGAGCACACATCCTATTTGG	188	TGCAAGTGTACAAATCCAGCGGTACCAAGGGTGGCACCCGTACCTCTTCTGGTCGTCTGCGTCGTCTGGGTGACtagTCTGGTCCGGCGCTGAAACGTTCTTTCGAAGTTGAAGAAGTTGAAAAGCTTTAGGAAAGGGATCACCGTTC	GGTACCAAGGGTGGCACCCGTACCTCTTCTGGTCGTCTGCGTCGTCTGGGTGACtagTCTGGTCCGGCGCTGAAACGTTCTTTCGAAGTTGAAGAAGTTGAAAAGCTT
84	9-Sep	Q9UHD8	9-Sep	17q25	PHOSPHORYLATION	S30	S00030	453398	human	65.4		SGPALkRsFEVEEVE		29	18		RLRRLGDSSGPALKRsFEVEEVETPNSTPPR	TTATAATCATCCTCCCCGGC	GAGATGAGTAGACGAGTGGG	GGTACCAAG	CGTCTGCGTCGTCTGGGTGACTCTTCTGGTCCGGCGCTGAAACGTtagTTCGAAGTTGAAGAAGTTGAAACCCCGAACTCTACCCCGCCGCGT	AAGCTT	TAATGCGAGTCAGTGACCAT	CGAGCACACATCCTATTTGG	TTATAATCATCCTCCCCGGCGAGATGAGTAGACGAGTGGGGGTACCAAGCGTCTGCGTCGTCTGGGTGACTCTTCTGGTCCGGCGCTGAAACGTtagTTCGAAGTTGAAGAAGTTGAAACCCCGAACTCTACCCCGCCGCGTAAGCTTTAATGCGAGTCAGTGACCATCGAGCACACATCCTATTTGG	188	GAGATGAGTAGACGAGTGGGGGTACCAAGCGTCTGCGTCGTCTGGGTGACTCTTCTGGTCCGGCGCTGAAACGTtagTTCGAAGTTGAAGAAGTTGAAACCCCGAACTCTACCCCGCCGCGTAAGCTTTAATGCGAGTCAGTGACCAT	GGTACCAAGCGTCTGCGTCGTCTGGGTGACTCTTCTGGTCCGGCGCTGAAACGTtagTTCGAAGTTGAAGAAGTTGAAACCCCGAACTCTACCCCGCCGCGTAAGCTT
87	9-Sep	Q9UHD8	9-Sep	17q25	PHOSPHORYLATION	S41	S00041	469505	human	65.4		EEVEtPNstPPRRVQ		2	11		ALKRSFEVEEVETPNsTPPRRVQTPLLRATV	TTATAATCATCCTCCCCGGC	TGTCATATGCTAACGTCCGT	GGTACCAAG	GCGCTGAAACGTTCTTTCGAAGTTGAAGAAGTTGAAACCCCGAACtagACCCCGCCGCGTCGTGTTCAGACCCCGCTGCTGCGTGCGACCGTT	AAGCTT	TTCCGCTAAGAAAGTAGCCA	CGAGCACACATCCTATTTGG	TTATAATCATCCTCCCCGGCTGTCATATGCTAACGTCCGTGGTACCAAGGCGCTGAAACGTTCTTTCGAAGTTGAAGAAGTTGAAACCCCGAACtagACCCCGCCGCGTCGTGTTCAGACCCCGCTGCTGCGTGCGACCGTTAAGCTTTTCCGCTAAGAAAGTAGCCACGAGCACACATCCTATTTGG	188	TGTCATATGCTAACGTCCGTGGTACCAAGGCGCTGAAACGTTCTTTCGAAGTTGAAGAAGTTGAAACCCCGAACtagACCCCGCCGCGTCGTGTTCAGACCCCGCTGCTGCGTGCGACCGTTAAGCTTTTCCGCTAAGAAAGTAGCCA	GGTACCAAGGCGCTGAAACGTTCTTTCGAAGTTGAAGAAGTTGAAACCCCGAACtagACCCCGCCGCGTCGTGTTCAGACCCCGCTGCTGCGTGCGACCGTTAAGCTT
91	9-Sep	Q9UHD8	9-Sep	17q25	PHOSPHORYLATION	S80	S00080	4271806	human	65.4		PSARHVDsLsQRsPK		3	6		DLGVKNSEPSARHVDsLSQRSPKASLRRVEL	TTATAATCATCCTCCCCGGC	ACCCAAAGAACTCGATTCCT	GGTACCAAG	GACCTGGGTGTTAAAAACTCTGAACCGTCTGCGCGTCACGTTGACtagCTGTCTCAGCGTTCTCCGAAAGCGTCTCTGCGTCGTGTTGAACTG	AAGCTT	AGGAACAAAAGGACCTCCAT	CGAGCACACATCCTATTTGG	TTATAATCATCCTCCCCGGCACCCAAAGAACTCGATTCCTGGTACCAAGGACCTGGGTGTTAAAAACTCTGAACCGTCTGCGCGTCACGTTGACtagCTGTCTCAGCGTTCTCCGAAAGCGTCTCTGCGTCGTGTTGAACTGAAGCTTAGGAACAAAAGGACCTCCATCGAGCACACATCCTATTTGG	188	ACCCAAAGAACTCGATTCCTGGTACCAAGGACCTGGGTGTTAAAAACTCTGAACCGTCTGCGCGTCACGTTGACtagCTGTCTCAGCGTTCTCCGAAAGCGTCTCTGCGTCGTGTTGAACTGAAGCTTAGGAACAAAAGGACCTCCAT	GGTACCAAGGACCTGGGTGTTAAAAACTCTGAACCGTCTGCGCGTCACGTTGACtagCTGTCTCAGCGTTCTCCGAAAGCGTCTCTGCGTCGTGTTGAACTGAAGCTT
92	9-Sep	Q9UHD8	9-Sep	17q25	PHOSPHORYLATION	S82	S00082	476594	human	65.4		ARHVDsLsQRsPKAs		5	8		GVKNSEPSARHVDSLsQRSPKASLRRVELSG	TTATAATCATCCTCCCCGGC	AGCGTCGAATGAATGCATAC	GGTACCAAG	GGTGTTAAAAACTCTGAACCGTCTGCGCGTCACGTTGACTCTCTGtagCAGCGTTCTCCGAAAGCGTCTCTGCGTCGTGTTGAACTGTCTGGT	AAGCTT	TTAGACACAGCCCTGAAGTT	CGAGCACACATCCTATTTGG	TTATAATCATCCTCCCCGGCAGCGTCGAATGAATGCATACGGTACCAAGGGTGTTAAAAACTCTGAACCGTCTGCGCGTCACGTTGACTCTCTGtagCAGCGTTCTCCGAAAGCGTCTCTGCGTCGTGTTGAACTGTCTGGTAAGCTTTTAGACACAGCCCTGAAGTTCGAGCACACATCCTATTTGG	188	AGCGTCGAATGAATGCATACGGTACCAAGGGTGTTAAAAACTCTGAACCGTCTGCGCGTCACGTTGACTCTCTGtagCAGCGTTCTCCGAAAGCGTCTCTGCGTCGTGTTGAACTGTCTGGTAAGCTTTTAGACACAGCCCTGAAGTT	GGTACCAAGGGTGTTAAAAACTCTGAACCGTCTGCGCGTCACGTTGACTCTCTGtagCAGCGTTCTCCGAAAGCGTCTCTGCGTCGTGTTGAACTGTCTGGTAAGCTT
93	9-Sep	Q9UHD8	9-Sep	17q25	PHOSPHORYLATION	S85	S00085	457053	human	65.4		VDsLsQRsPKAsLRR		18	15		NSEPSARHVDSLSQRsPKASLRRVELSGPKA	TTATAATCATCCTCCCCGGC	AGACCAGGATGGCTGATAAG	GGTACCAAG	AACTCTGAACCGTCTGCGCGTCACGTTGACTCTCTGTCTCAGCGTtagCCGAAAGCGTCTCTGCGTCGTGTTGAACTGTCTGGTCCGAAAGCG	AAGCTT	GGTATATGTGGGCACGAAAC	CGAGCACACATCCTATTTGG	TTATAATCATCCTCCCCGGCAGACCAGGATGGCTGATAAGGGTACCAAGAACTCTGAACCGTCTGCGCGTCACGTTGACTCTCTGTCTCAGCGTtagCCGAAAGCGTCTCTGCGTCGTGTTGAACTGTCTGGTCCGAAAGCGAAGCTTGGTATATGTGGGCACGAAACCGAGCACACATCCTATTTGG	188	AGACCAGGATGGCTGATAAGGGTACCAAGAACTCTGAACCGTCTGCGCGTCACGTTGACTCTCTGTCTCAGCGTtagCCGAAAGCGTCTCTGCGTCGTGTTGAACTGTCTGGTCCGAAAGCGAAGCTTGGTATATGTGGGCACGAAAC	GGTACCAAGAACTCTGAACCGTCTGCGCGTCACGTTGACTCTCTGTCTCAGCGTtagCCGAAAGCGTCTCTGCGTCGTGTTGAACTGTCTGGTCCGAAAGCGAAGCTT
94	9-Sep	Q9UHD8	9-Sep	17q25	PHOSPHORYLATION	S89	S00089	476595	human	65.4		sQRsPKAsLRRVELs		4	10		SARHVDSLSQRSPKAsLRRVELSGPKAAEPV	TTATAATCATCCTCCCCGGC	AATCCTTGCGTCAATGGTTC	GGTACCAAG	TCTGCGCGTCACGTTGACTCTCTGTCTCAGCGTTCTCCGAAAGCGtagCTGCGTCGTGTTGAACTGTCTGGTCCGAAAGCGGCGGAACCGGTT	AAGCTT	CGTGTAAAATCCGAGAACCC	CGAGCACACATCCTATTTGG	TTATAATCATCCTCCCCGGCAATCCTTGCGTCAATGGTTCGGTACCAAGTCTGCGCGTCACGTTGACTCTCTGTCTCAGCGTTCTCCGAAAGCGtagCTGCGTCGTGTTGAACTGTCTGGTCCGAAAGCGGCGGAACCGGTTAAGCTTCGTGTAAAATCCGAGAACCCCGAGCACACATCCTATTTGG	188	AATCCTTGCGTCAATGGTTCGGTACCAAGTCTGCGCGTCACGTTGACTCTCTGTCTCAGCGTTCTCCGAAAGCGtagCTGCGTCGTGTTGAACTGTCTGGTCCGAAAGCGGCGGAACCGGTTAAGCTTCGTGTAAAATCCGAGAACCC	GGTACCAAGTCTGCGCGTCACGTTGACTCTCTGTCTCAGCGTTCTCCGAAAGCGtagCTGCGTCGTGTTGAACTGTCTGGTCCGAAAGCGGCGGAACCGGTTAAGCTT
95	9-Sep	Q9UHD8	9-Sep	17q25	PHOSPHORYLATION	S96	S00096	18015506	human	65.4		sLRRVELsGPKAAEP		3			LSQRSPKASLRRVELsGPKAAEPVSRRTELS	TTATAATCATCCTCCCCGGC	TGTCGTGCCTCTTTATCTGT	GGTACCAAG	CTGTCTCAGCGTTCTCCGAAAGCGTCTCTGCGTCGTGTTGAACTGtagGGTCCGAAAGCGGCGGAACCGGTTTCTCGTCGTACCGAACTGTCT	AAGCTT	CATTTCCGATACACCGAAGC	CGAGCACACATCCTATTTGG	TTATAATCATCCTCCCCGGCTGTCGTGCCTCTTTATCTGTGGTACCAAGCTGTCTCAGCGTTCTCCGAAAGCGTCTCTGCGTCGTGTTGAACTGtagGGTCCGAAAGCGGCGGAACCGGTTTCTCGTCGTACCGAACTGTCTAAGCTTCATTTCCGATACACCGAAGCCGAGCACACATCCTATTTGG	188	TGTCGTGCCTCTTTATCTGTGGTACCAAGCTGTCTCAGCGTTCTCCGAAAGCGTCTCTGCGTCGTGTTGAACTGtagGGTCCGAAAGCGGCGGAACCGGTTTCTCGTCGTACCGAACTGTCTAAGCTTCATTTCCGATACACCGAAGC	GGTACCAAGCTGTCTCAGCGTTCTCCGAAAGCGTCTCTGCGTCGTGTTGAACTGtagGGTCCGAAAGCGGCGGAACCGGTTTCTCGTCGTACCGAACTGTCTAAGCTT
77	9-Sep	Q9UHD8	9-Sep	17q25	PHOSPHORYLATION	S160	S00160	7103232	human	65.4		TIVKPQEsAHRRMEP		2			PAPRRTEITIVKPQEsAHRRMEPPASKVPEV	TTATAATCATCCTCCCCGGC	TATTCATGCTTGGACGGACT	GGTACCAAG	CCGGCTCCGCGTCGTACCGAAATCACCATCGTTAAACCGCAGGAAtagGCGCACCGTCGTATGGAACCGCCGGCGTCTAAAGTTCCGGAAGTT	AAGCTT	TCCAACAAGCGGTACATAGT	CGAGCACACATCCTATTTGG	TTATAATCATCCTCCCCGGCTATTCATGCTTGGACGGACTGGTACCAAGCCGGCTCCGCGTCGTACCGAAATCACCATCGTTAAACCGCAGGAAtagGCGCACCGTCGTATGGAACCGCCGGCGTCTAAAGTTCCGGAAGTTAAGCTTTCCAACAAGCGGTACATAGTCGAGCACACATCCTATTTGG	188	TATTCATGCTTGGACGGACTGGTACCAAGCCGGCTCCGCGTCGTACCGAAATCACCATCGTTAAACCGCAGGAAtagGCGCACCGTCGTATGGAACCGCCGGCGTCTAAAGTTCCGGAAGTTAAGCTTTCCAACAAGCGGTACATAGT	GGTACCAAGCCGGCTCCGCGTCGTACCGAAATCACCATCGTTAAACCGCAGGAAtagGCGCACCGTCGTATGGAACCGCCGGCGTCTAAAGTTCCGGAAGTTAAGCTT
78	9-Sep	Q9UHD8	9-Sep	17q25	PHOSPHORYLATION	S203	S00203	31868319	human	65.4		AEAPTAPsPAQTLEN		2			VEIQMPKPAEAPTAPsPAQTLENSEPAPVSQ	TTATAATCATCCTCCCCGGC	TTCCGTTTATGCTTTCCAGC	GGTACCAAG	GTTGAAATCCAGATGCCGAAACCGGCGGAAGCGCCGACCGCGCCGtagCCGGCGCAGACCCTGGAAAACTCTGAACCGGCTCCGGTTTCTCAG	AAGCTT	CTCGCTCTAAACTCCAAGGA	CGAGCACACATCCTATTTGG	TTATAATCATCCTCCCCGGCTTCCGTTTATGCTTTCCAGCGGTACCAAGGTTGAAATCCAGATGCCGAAACCGGCGGAAGCGCCGACCGCGCCGtagCCGGCGCAGACCCTGGAAAACTCTGAACCGGCTCCGGTTTCTCAGAAGCTTCTCGCTCTAAACTCCAAGGACGAGCACACATCCTATTTGG	188	TTCCGTTTATGCTTTCCAGCGGTACCAAGGTTGAAATCCAGATGCCGAAACCGGCGGAAGCGCCGACCGCGCCGtagCCGGCGCAGACCCTGGAAAACTCTGAACCGGCTCCGGTTTCTCAGAAGCTTCTCGCTCTAAACTCCAAGGA	GGTACCAAGGTTGAAATCCAGATGCCGAAACCGGCGGAAGCGCCGACCGCGCCGtagCCGGCGCAGACCCTGGAAAACTCTGAACCGGCTCCGGTTTCTCAGAAGCTT
79	9-Sep	Q9UHD8	9-Sep	17q25	PHOSPHORYLATION	S217	S00217	15405991	human	65.4		NSEPAPVsQLQSRLE			1		PSPAQTLENSEPAPVsQLQSRLEPKPQPPVA	TTATAATCATCCTCCCCGGC	TGCAAGTGTACAAATCCAGC	GGTACCAAG	CCGTCTCCGGCGCAGACCCTGGAAAACTCTGAACCGGCTCCGGTTtagCAGCTGCAGTCTCGTCTGGAACCGAAACCGCAGCCGCCGGTTGCG	AAGCTT	TAGGAAAGGGATCACCGTTC	CGAGCACACATCCTATTTGG	TTATAATCATCCTCCCCGGCTGCAAGTGTACAAATCCAGCGGTACCAAGCCGTCTCCGGCGCAGACCCTGGAAAACTCTGAACCGGCTCCGGTTtagCAGCTGCAGTCTCGTCTGGAACCGAAACCGCAGCCGCCGGTTGCGAAGCTTTAGGAAAGGGATCACCGTTCCGAGCACACATCCTATTTGG	188	TGCAAGTGTACAAATCCAGCGGTACCAAGCCGTCTCCGGCGCAGACCCTGGAAAACTCTGAACCGGCTCCGGTTtagCAGCTGCAGTCTCGTCTGGAACCGAAACCGCAGCCGCCGGTTGCGAAGCTTTAGGAAAGGGATCACCGTTC	GGTACCAAGCCGTCTCCGGCGCAGACCCTGGAAAACTCTGAACCGGCTCCGGTTtagCAGCTGCAGTCTCGTCTGGAACCGAAACCGCAGCCGCCGGTTGCGAAGCTT
81	9-Sep	Q9UHD8	9-Sep	17q25	PHOSPHORYLATION	S238	S00238	31854648	human	65.4		VAEAtPRsQEAtEAA		2			LEPKPQPPVAEATPRsQEATEAAPSCVGDMA	TTATAATCATCCTCCCCGGC	GAGATGAGTAGACGAGTGGG	GGTACCAAG	CTGGAACCGAAACCGCAGCCGCCGGTTGCGGAAGCGACCCCGCGTtagCAGGAAGCGACCGAAGCGGCTCCGTCTTGCGTTGGTGACATGGCG	AAGCTT	TAATGCGAGTCAGTGACCAT	CGAGCACACATCCTATTTGG	TTATAATCATCCTCCCCGGCGAGATGAGTAGACGAGTGGGGGTACCAAGCTGGAACCGAAACCGCAGCCGCCGGTTGCGGAAGCGACCCCGCGTtagCAGGAAGCGACCGAAGCGGCTCCGTCTTGCGTTGGTGACATGGCGAAGCTTTAATGCGAGTCAGTGACCATCGAGCACACATCCTATTTGG	188	GAGATGAGTAGACGAGTGGGGGTACCAAGCTGGAACCGAAACCGCAGCCGCCGGTTGCGGAAGCGACCCCGCGTtagCAGGAAGCGACCGAAGCGGCTCCGTCTTGCGTTGGTGACATGGCGAAGCTTTAATGCGAGTCAGTGACCAT	GGTACCAAGCTGGAACCGAAACCGCAGCCGCCGGTTGCGGAAGCGACCCCGCGTtagCAGGAAGCGACCGAAGCGGCTCCGTCTTGCGTTGGTGACATGGCGAAGCTT
82	9-Sep	Q9UHD8	9-Sep	17q25	PHOSPHORYLATION	S247	S00247	13879509	human	65.4		EAtEAAPsCVGDMAD		2	3		AEATPRSQEATEAAPsCVGDMADTPRDAGLK	TTATAATCATCCTCCCCGGC	TGTCATATGCTAACGTCCGT	GGTACCAAG	GCGGAAGCGACCCCGCGTTCTCAGGAAGCGACCGAAGCGGCTCCGtagTGCGTTGGTGACATGGCGGACACCCCGCGTGACGCGGGTCTGAAA	AAGCTT	TTCCGCTAAGAAAGTAGCCA	CGAGCACACATCCTATTTGG	TTATAATCATCCTCCCCGGCTGTCATATGCTAACGTCCGTGGTACCAAGGCGGAAGCGACCCCGCGTTCTCAGGAAGCGACCGAAGCGGCTCCGtagTGCGTTGGTGACATGGCGGACACCCCGCGTGACGCGGGTCTGAAAAAGCTTTTCCGCTAAGAAAGTAGCCACGAGCACACATCCTATTTGG	188	TGTCATATGCTAACGTCCGTGGTACCAAGGCGGAAGCGACCCCGCGTTCTCAGGAAGCGACCGAAGCGGCTCCGtagTGCGTTGGTGACATGGCGGACACCCCGCGTGACGCGGGTCTGAAAAAGCTTTTCCGCTAAGAAAGTAGCCA	GGTACCAAGGCGGAAGCGACCCCGCGTTCTCAGGAAGCGACCGAAGCGGCTCCGtagTGCGTTGGTGACATGGCGGACACCCCGCGTGACGCGGGTCTGAAAAAGCTT
83	9-Sep	Q9UHD8	9-Sep	17q25	PHOSPHORYLATION	S283	S00283	23143017	human	65.4		FGyVGIDsILEQMRR			6		RNEKAPVDFGYVGIDsILEQMRRKAMKQGFE	TTATAATCATCCTCCCCGGC	ACCCAAAGAACTCGATTCCT	GGTACCAAG	CGTAACGAAAAAGCGCCGGTTGACTTCGGTTACGTTGGTATCGACtagATCCTGGAACAGATGCGTCGTAAAGCGATGAAACAGGGTTTCGAA	AAGCTT	AGGAACAAAAGGACCTCCAT	CGAGCACACATCCTATTTGG	TTATAATCATCCTCCCCGGCACCCAAAGAACTCGATTCCTGGTACCAAGCGTAACGAAAAAGCGCCGGTTGACTTCGGTTACGTTGGTATCGACtagATCCTGGAACAGATGCGTCGTAAAGCGATGAAACAGGGTTTCGAAAAGCTTAGGAACAAAAGGACCTCCATCGAGCACACATCCTATTTGG	188	ACCCAAAGAACTCGATTCCTGGTACCAAGCGTAACGAAAAAGCGCCGGTTGACTTCGGTTACGTTGGTATCGACtagATCCTGGAACAGATGCGTCGTAAAGCGATGAAACAGGGTTTCGAAAAGCTTAGGAACAAAAGGACCTCCAT	GGTACCAAGCGTAACGAAAAAGCGCCGGTTGACTTCGGTTACGTTGGTATCGACtagATCCTGGAACAGATGCGTCGTAAAGCGATGAAACAGGGTTTCGAAAAGCTT
85	9-Sep	Q9UHD8	9-Sep	17q25	PHOSPHORYLATION	S327	S00327	18913593	human	65.4	Septin	KSKISRksVQPTsEE		1			STLINTLFKSKISRKsVQPTSEERIPKTIEI	TTATAATCATCCTCCCCGGC	AGCGTCGAATGAATGCATAC	GGTACCAAG	TCTACCCTGATCAACACCCTGTTCAAATCTAAAATCTCTCGTAAAtagGTTCAGCCGACCTCTGAAGAACGTATCCCGAAAACCATCGAAATC	AAGCTT	TTAGACACAGCCCTGAAGTT	CGAGCACACATCCTATTTGG	TTATAATCATCCTCCCCGGCAGCGTCGAATGAATGCATACGGTACCAAGTCTACCCTGATCAACACCCTGTTCAAATCTAAAATCTCTCGTAAAtagGTTCAGCCGACCTCTGAAGAACGTATCCCGAAAACCATCGAAATCAAGCTTTTAGACACAGCCCTGAAGTTCGAGCACACATCCTATTTGG	188	AGCGTCGAATGAATGCATACGGTACCAAGTCTACCCTGATCAACACCCTGTTCAAATCTAAAATCTCTCGTAAAtagGTTCAGCCGACCTCTGAAGAACGTATCCCGAAAACCATCGAAATCAAGCTTTTAGACACAGCCCTGAAGTT	GGTACCAAGTCTACCCTGATCAACACCCTGTTCAAATCTAAAATCTCTCGTAAAtagGTTCAGCCGACCTCTGAAGAACGTATCCCGAAAACCATCGAAATCAAGCTT
86	9-Sep	Q9UHD8	9-Sep	17q25	PHOSPHORYLATION	S332	S00332	27459784	human	65.4	Septin	RksVQPTsEERIPKT		2			TLFKSKISRKSVQPTsEERIPKTIEIKSITH	TTATAATCATCCTCCCCGGC	AGACCAGGATGGCTGATAAG	GGTACCAAG	ACCCTGTTCAAATCTAAAATCTCTCGTAAATCTGTTCAGCCGACCtagGAAGAACGTATCCCGAAAACCATCGAAATCAAATCTATCACCCAC	AAGCTT	GGTATATGTGGGCACGAAAC	CGAGCACACATCCTATTTGG	TTATAATCATCCTCCCCGGCAGACCAGGATGGCTGATAAGGGTACCAAGACCCTGTTCAAATCTAAAATCTCTCGTAAATCTGTTCAGCCGACCtagGAAGAACGTATCCCGAAAACCATCGAAATCAAATCTATCACCCACAAGCTTGGTATATGTGGGCACGAAACCGAGCACACATCCTATTTGG	188	AGACCAGGATGGCTGATAAGGGTACCAAGACCCTGTTCAAATCTAAAATCTCTCGTAAATCTGTTCAGCCGACCtagGAAGAACGTATCCCGAAAACCATCGAAATCAAATCTATCACCCACAAGCTTGGTATATGTGGGCACGAAAC	GGTACCAAGACCCTGTTCAAATCTAAAATCTCTCGTAAATCTGTTCAGCCGACCtagGAAGAACGTATCCCGAAAACCATCGAAATCAAATCTATCACCCACAAGCTT
88	9-Sep	Q9UHD8	9-Sep	17q25	PHOSPHORYLATION	S482	S00482	36129253	human	65.4	Septin	QkEFDEDsEDRLVNE		1			SNGIDVYPQKEFDEDsEDRLVNEKFREMIPF	TTATAATCATCCTCCCCGGC	AATCCTTGCGTCAATGGTTC	GGTACCAAG	TCTAACGGTATCGACGTTTACCCGCAGAAAGAATTCGACGAAGACtagGAAGACCGTCTGGTTAACGAAAAATTCCGTGAAATGATCCCGTTC	AAGCTT	CGTGTAAAATCCGAGAACCC	CGAGCACACATCCTATTTGG	TTATAATCATCCTCCCCGGCAATCCTTGCGTCAATGGTTCGGTACCAAGTCTAACGGTATCGACGTTTACCCGCAGAAAGAATTCGACGAAGACtagGAAGACCGTCTGGTTAACGAAAAATTCCGTGAAATGATCCCGTTCAAGCTTCGTGTAAAATCCGAGAACCCCGAGCACACATCCTATTTGG	188	AATCCTTGCGTCAATGGTTCGGTACCAAGTCTAACGGTATCGACGTTTACCCGCAGAAAGAATTCGACGAAGACtagGAAGACCGTCTGGTTAACGAAAAATTCCGTGAAATGATCCCGTTCAAGCTTCGTGTAAAATCCGAGAACCC	GGTACCAAGTCTAACGGTATCGACGTTTACCCGCAGAAAGAATTCGACGAAGACtagGAAGACCGTCTGGTTAACGAAAAATTCCGTGAAATGATCCCGTTCAAGCTT
89	9-Sep	Q9UHD8	9-Sep	17q25	PHOSPHORYLATION	S502	S00502	13831478	human	65.4	Septin	IPFAVVGsDHEyQVN		1	1		VNEKFREMIPFAVVGsDHEYQVNGKRILGRK	TTATAATCATCCTCCCCGGC	TGTCGTGCCTCTTTATCTGT	GGTACCAAG	GTTAACGAAAAATTCCGTGAAATGATCCCGTTCGCGGTTGTTGGTtagGACCACGAATACCAGGTTAACGGTAAACGTATCCTGGGTCGTAAA	AAGCTT	CATTTCCGATACACCGAAGC	CGAGCACACATCCTATTTGG	TTATAATCATCCTCCCCGGCTGTCGTGCCTCTTTATCTGTGGTACCAAGGTTAACGAAAAATTCCGTGAAATGATCCCGTTCGCGGTTGTTGGTtagGACCACGAATACCAGGTTAACGGTAAACGTATCCTGGGTCGTAAAAAGCTTCATTTCCGATACACCGAAGCCGAGCACACATCCTATTTGG	188	TGTCGTGCCTCTTTATCTGTGGTACCAAGGTTAACGAAAAATTCCGTGAAATGATCCCGTTCGCGGTTGTTGGTtagGACCACGAATACCAGGTTAACGGTAAACGTATCCTGGGTCGTAAAAAGCTTCATTTCCGATACACCGAAGC	GGTACCAAGGTTAACGAAAAATTCCGTGAAATGATCCCGTTCGCGGTTGTTGGTtagGACCACGAATACCAGGTTAACGGTAAACGTATCCTGGGTCGTAAAAAGCTT
96	10-Sep	Q9P0V9	10-Sep	2q13	PHOSPHORYLATION	S25	S00025	478180	human	52.59		TKTTCMSsQGsDDEQ		3	10		LLFQSHMATKTTCMSsQGSDDEQIKRENIRS	TTATAATCATCCTCCCCGGC	TATTCATGCTTGGACGGACT	GGTACCAAG	CTGCTGTTCCAGTCTCACATGGCGACCAAAACCACCTGCATGTCTtagCAGGGTTCTGACGACGAACAGATCAAACGTGAAAACATCCGTTCT	AAGCTT	TCCAACAAGCGGTACATAGT	CGAGCACACATCCTATTTGG	TTATAATCATCCTCCCCGGCTATTCATGCTTGGACGGACTGGTACCAAGCTGCTGTTCCAGTCTCACATGGCGACCAAAACCACCTGCATGTCTtagCAGGGTTCTGACGACGAACAGATCAAACGTGAAAACATCCGTTCTAAGCTTTCCAACAAGCGGTACATAGTCGAGCACACATCCTATTTGG	188	TATTCATGCTTGGACGGACTGGTACCAAGCTGCTGTTCCAGTCTCACATGGCGACCAAAACCACCTGCATGTCTtagCAGGGTTCTGACGACGAACAGATCAAACGTGAAAACATCCGTTCTAAGCTTTCCAACAAGCGGTACATAGT	GGTACCAAGCTGCTGTTCCAGTCTCACATGGCGACCAAAACCACCTGCATGTCTtagCAGGGTTCTGACGACGAACAGATCAAACGTGAAAACATCCGTTCTAAGCTT
97	10-Sep	Q9P0V9	10-Sep	2q13	PHOSPHORYLATION	S28	S00028	13907517	human	52.59		TCMSsQGsDDEQIKR		3	1		QSHMATKTTCMSSQGsDDEQIKRENIRSLTM	TTATAATCATCCTCCCCGGC	TTCCGTTTATGCTTTCCAGC	GGTACCAAG	CAGTCTCACATGGCGACCAAAACCACCTGCATGTCTTCTCAGGGTtagGACGACGAACAGATCAAACGTGAAAACATCCGTTCTCTGACCATG	AAGCTT	CTCGCTCTAAACTCCAAGGA	CGAGCACACATCCTATTTGG	TTATAATCATCCTCCCCGGCTTCCGTTTATGCTTTCCAGCGGTACCAAGCAGTCTCACATGGCGACCAAAACCACCTGCATGTCTTCTCAGGGTtagGACGACGAACAGATCAAACGTGAAAACATCCGTTCTCTGACCATGAAGCTTCTCGCTCTAAACTCCAAGGACGAGCACACATCCTATTTGG	188	TTCCGTTTATGCTTTCCAGCGGTACCAAGCAGTCTCACATGGCGACCAAAACCACCTGCATGTCTTCTCAGGGTtagGACGACGAACAGATCAAACGTGAAAACATCCGTTCTCTGACCATGAAGCTTCTCGCTCTAAACTCCAAGGA	GGTACCAAGCAGTCTCACATGGCGACCAAAACCACCTGCATGTCTTCTCAGGGTtagGACGACGAACAGATCAAACGTGAAAACATCCGTTCTCTGACCATGAAGCTT
98	10-Sep	Q9P0V9	10-Sep	2q13	PHOSPHORYLATION	S432	S00432	4956515	human	52.59		ATSEIFHsQsFLATG			2		IIAFSKKKATSEIFHsQSFLATGSNLRKDKD	TTATAATCATCCTCCCCGGC	TGCAAGTGTACAAATCCAGC	GGTACCAAG	ATCATCGCGTTCTCTAAAAAAAAAGCGACCTCTGAAATCTTCCACtagCAGTCTTTCCTGGCGACCGGTTCTAACCTGCGTAAAGACAAAGAC	AAGCTT	TAGGAAAGGGATCACCGTTC	CGAGCACACATCCTATTTGG	TTATAATCATCCTCCCCGGCTGCAAGTGTACAAATCCAGCGGTACCAAGATCATCGCGTTCTCTAAAAAAAAAGCGACCTCTGAAATCTTCCACtagCAGTCTTTCCTGGCGACCGGTTCTAACCTGCGTAAAGACAAAGACAAGCTTTAGGAAAGGGATCACCGTTCCGAGCACACATCCTATTTGG	188	TGCAAGTGTACAAATCCAGCGGTACCAAGATCATCGCGTTCTCTAAAAAAAAAGCGACCTCTGAAATCTTCCACtagCAGTCTTTCCTGGCGACCGGTTCTAACCTGCGTAAAGACAAAGACAAGCTTTAGGAAAGGGATCACCGTTC	GGTACCAAGATCATCGCGTTCTCTAAAAAAAAAGCGACCTCTGAAATCTTCCACtagCAGTCTTTCCTGGCGACCGGTTCTAACCTGCGTAAAGACAAAGACAAGCTT
99	10-Sep	Q9P0V9	10-Sep	2q13	PHOSPHORYLATION	S434	S00434	22640324	human	52.59		SEIFHsQsFLATGSN		2	1		AFSKKKATSEIFHSQsFLATGSNLRKDKDRK	TTATAATCATCCTCCCCGGC	GAGATGAGTAGACGAGTGGG	GGTACCAAG	GCGTTCTCTAAAAAAAAAGCGACCTCTGAAATCTTCCACTCTCAGtagTTCCTGGCGACCGGTTCTAACCTGCGTAAAGACAAAGACCGTAAA	AAGCTT	TAATGCGAGTCAGTGACCAT	CGAGCACACATCCTATTTGG	TTATAATCATCCTCCCCGGCGAGATGAGTAGACGAGTGGGGGTACCAAGGCGTTCTCTAAAAAAAAAGCGACCTCTGAAATCTTCCACTCTCAGtagTTCCTGGCGACCGGTTCTAACCTGCGTAAAGACAAAGACCGTAAAAAGCTTTAATGCGAGTCAGTGACCATCGAGCACACATCCTATTTGG	188	GAGATGAGTAGACGAGTGGGGGTACCAAGGCGTTCTCTAAAAAAAAAGCGACCTCTGAAATCTTCCACTCTCAGtagTTCCTGGCGACCGGTTCTAACCTGCGTAAAGACAAAGACCGTAAAAAGCTTTAATGCGAGTCAGTGACCAT	GGTACCAAGGCGTTCTCTAAAAAAAAAGCGACCTCTGAAATCTTCCACTCTCAGtagTTCCTGGCGACCGGTTCTAACCTGCGTAAAGACAAAGACCGTAAAAAGCTT
100	10-Sep	Q9P0V9	10-Sep	2q13	PHOSPHORYLATION	S451	S00451	3214464	human	52.59		KDKDRKNsNFL____			3		LATGSNLRKDKDRKNsNFL	TTATAATCATCCTCCCCGGC	TGTCATATGCTAACGTCCGT	GGTACCAAG	CTGGCGACCGGTTCTAACCTGCGTAAAGACAAAGACCGTAAAAACtagAACTTCCTG	AAGCTT	TTCCGCTAAGAAAGTAGCCA	CGAGCACACATCCTATTTGG	TTATAATCATCCTCCCCGGCTGTCATATGCTAACGTCCGTGGTACCAAGCTGGCGACCGGTTCTAACCTGCGTAAAGACAAAGACCGTAAAAACtagAACTTCCTGAAGCTTTTCCGCTAAGAAAGTAGCCACGAGCACACATCCTATTTGG	152	TGTCATATGCTAACGTCCGTGGTACCAAGCTGGCGACCGGTTCTAACCTGCGTAAAGACAAAGACCGTAAAAACtagAACTTCCTGAAGCTTTTCCGCTAAGAAAGTAGCCA	GGTACCAAGCTGGCGACCGGTTCTAACCTGCGTAAAGACAAAGACCGTAAAAACtagAACTTCCTGAAGCTT
106	11-Sep	Q9NVA2	11-Sep	4q21.1	PHOSPHORYLATION	S9	S00009	14579844	human	49.4		AVAVGRPsNEELRNL		2			MAVAVGRPsNEELRNLSLSGHVGF	TTATAATCATCCTCCCCGGC	ACCCAAAGAACTCGATTCCT	GGTACCAAG	ATGGCGGTTGCGGTTGGTCGTCCGtagAACGAAGAACTGCGTAACCTGTCTCTGTCTGGTCACGTTGGTTTC	AAGCTT	AGGAACAAAAGGACCTCCAT	CGAGCACACATCCTATTTGG	TTATAATCATCCTCCCCGGCACCCAAAGAACTCGATTCCTGGTACCAAGATGGCGGTTGCGGTTGGTCGTCCGtagAACGAAGAACTGCGTAACCTGTCTCTGTCTGGTCACGTTGGTTTCAAGCTTAGGAACAAAAGGACCTCCATCGAGCACACATCCTATTTGG	167	ACCCAAAGAACTCGATTCCTGGTACCAAGATGGCGGTTGCGGTTGGTCGTCCGtagAACGAAGAACTGCGTAACCTGTCTCTGTCTGGTCACGTTGGTTTCAAGCTTAGGAACAAAAGGACCTCCAT	GGTACCAAGATGGCGGTTGCGGTTGGTCGTCCGtagAACGAAGAACTGCGTAACCTGTCTCTGTCTGGTCACGTTGGTTTCAAGCTT
101	11-Sep	Q9NVA2	11-Sep	4q21.1	PHOSPHORYLATION	S17	S00017	27720818	human	49.4		NEELRNLsLSGHVGF		1			AVAVGRPSNEELRNLsLSGHVGFDSLPDQLV	TTATAATCATCCTCCCCGGC	AGCGTCGAATGAATGCATAC	GGTACCAAG	GCGGTTGCGGTTGGTCGTCCGTCTAACGAAGAACTGCGTAACCTGtagCTGTCTGGTCACGTTGGTTTCGACTCTCTGCCGGACCAGCTGGTT	AAGCTT	TTAGACACAGCCCTGAAGTT	CGAGCACACATCCTATTTGG	TTATAATCATCCTCCCCGGCAGCGTCGAATGAATGCATACGGTACCAAGGCGGTTGCGGTTGGTCGTCCGTCTAACGAAGAACTGCGTAACCTGtagCTGTCTGGTCACGTTGGTTTCGACTCTCTGCCGGACCAGCTGGTTAAGCTTTTAGACACAGCCCTGAAGTTCGAGCACACATCCTATTTGG	188	AGCGTCGAATGAATGCATACGGTACCAAGGCGGTTGCGGTTGGTCGTCCGTCTAACGAAGAACTGCGTAACCTGtagCTGTCTGGTCACGTTGGTTTCGACTCTCTGCCGGACCAGCTGGTTAAGCTTTTAGACACAGCCCTGAAGTT	GGTACCAAGGCGGTTGCGGTTGGTCGTCCGTCTAACGAAGAACTGCGTAACCTGtagCTGTCTGGTCACGTTGGTTTCGACTCTCTGCCGGACCAGCTGGTTAAGCTT
105	11-Sep	Q9NVA2	11-Sep	4q21.1	PHOSPHORYLATION	S84	S00084	34352370	human	49.4	Septin	GVRLKARsyELQEsN			1		DPATHNEPGVRLKARsYELQESNVRLKLTIV	TTATAATCATCCTCCCCGGC	AGACCAGGATGGCTGATAAG	GGTACCAAG	GACCCGGCGACCCACAACGAACCGGGTGTTCGTCTGAAAGCGCGTtagTACGAACTGCAGGAATCTAACGTTCGTCTGAAACTGACCATCGTT	AAGCTT	GGTATATGTGGGCACGAAAC	CGAGCACACATCCTATTTGG	TTATAATCATCCTCCCCGGCAGACCAGGATGGCTGATAAGGGTACCAAGGACCCGGCGACCCACAACGAACCGGGTGTTCGTCTGAAAGCGCGTtagTACGAACTGCAGGAATCTAACGTTCGTCTGAAACTGACCATCGTTAAGCTTGGTATATGTGGGCACGAAACCGAGCACACATCCTATTTGG	188	AGACCAGGATGGCTGATAAGGGTACCAAGGACCCGGCGACCCACAACGAACCGGGTGTTCGTCTGAAAGCGCGTtagTACGAACTGCAGGAATCTAACGTTCGTCTGAAACTGACCATCGTTAAGCTTGGTATATGTGGGCACGAAAC	GGTACCAAGGACCCGGCGACCCACAACGAACCGGGTGTTCGTCTGAAAGCGCGTtagTACGAACTGCAGGAATCTAACGTTCGTCTGAAACTGACCATCGTTAAGCTT
107	11-Sep	Q9NVA2	11-Sep	4q21.1	PHOSPHORYLATION	S90	S00090	34352376	human	49.4	Septin	RsyELQEsNVRLKLT			1		EPGVRLKARSYELQEsNVRLKLTIVDTVGFG	TTATAATCATCCTCCCCGGC	AATCCTTGCGTCAATGGTTC	GGTACCAAG	GAACCGGGTGTTCGTCTGAAAGCGCGTTCTTACGAACTGCAGGAAtagAACGTTCGTCTGAAACTGACCATCGTTGACACCGTTGGTTTCGGT	AAGCTT	CGTGTAAAATCCGAGAACCC	CGAGCACACATCCTATTTGG	TTATAATCATCCTCCCCGGCAATCCTTGCGTCAATGGTTCGGTACCAAGGAACCGGGTGTTCGTCTGAAAGCGCGTTCTTACGAACTGCAGGAAtagAACGTTCGTCTGAAACTGACCATCGTTGACACCGTTGGTTTCGGTAAGCTTCGTGTAAAATCCGAGAACCCCGAGCACACATCCTATTTGG	188	AATCCTTGCGTCAATGGTTCGGTACCAAGGAACCGGGTGTTCGTCTGAAAGCGCGTTCTTACGAACTGCAGGAAtagAACGTTCGTCTGAAACTGACCATCGTTGACACCGTTGGTTTCGGTAAGCTTCGTGTAAAATCCGAGAACCC	GGTACCAAGGAACCGGGTGTTCGTCTGAAAGCGCGTTCTTACGAACTGCAGGAAtagAACGTTCGTCTGAAACTGACCATCGTTGACACCGTTGGTTTCGGTAAGCTT
102	11-Sep	Q9NVA2	11-Sep	4q21.1	PHOSPHORYLATION	S318	S00318	15405985	human	49.4		DPDSkPFsLQETyEA			1		EEMGFKDTDPDSKPFsLQETYEAKRNEFLGE	TTATAATCATCCTCCCCGGC	TGTCGTGCCTCTTTATCTGT	GGTACCAAG	GAAGAAATGGGTTTCAAAGACACCGACCCGGACTCTAAACCGTTCtagCTGCAGGAAACCTACGAAGCGAAACGTAACGAATTCCTGGGTGAA	AAGCTT	CATTTCCGATACACCGAAGC	CGAGCACACATCCTATTTGG	TTATAATCATCCTCCCCGGCTGTCGTGCCTCTTTATCTGTGGTACCAAGGAAGAAATGGGTTTCAAAGACACCGACCCGGACTCTAAACCGTTCtagCTGCAGGAAACCTACGAAGCGAAACGTAACGAATTCCTGGGTGAAAAGCTTCATTTCCGATACACCGAAGCCGAGCACACATCCTATTTGG	188	TGTCGTGCCTCTTTATCTGTGGTACCAAGGAAGAAATGGGTTTCAAAGACACCGACCCGGACTCTAAACCGTTCtagCTGCAGGAAACCTACGAAGCGAAACGTAACGAATTCCTGGGTGAAAAGCTTCATTTCCGATACACCGAAGC	GGTACCAAGGAAGAAATGGGTTTCAAAGACACCGACCCGGACTCTAAACCGTTCtagCTGCAGGAAACCTACGAAGCGAAACGTAACGAATTCCTGGGTGAAAAGCTT
103	11-Sep	Q9NVA2	11-Sep	4q21.1	PHOSPHORYLATION	S407	S00407	31855908	human	49.4		AAAQLLQsQAQQsGA		1			VNNFQKKKAAAQLLQsQAQQSGAQQTKKDKD	TTATAATCATCCTCCCCGGC	TATTCATGCTTGGACGGACT	GGTACCAAG	GTTAACAACTTCCAGAAAAAAAAAGCGGCGGCGCAGCTGCTGCAGtagCAGGCGCAGCAGTCTGGTGCGCAGCAGACCAAAAAAGACAAAGAC	AAGCTT	TCCAACAAGCGGTACATAGT	CGAGCACACATCCTATTTGG	TTATAATCATCCTCCCCGGCTATTCATGCTTGGACGGACTGGTACCAAGGTTAACAACTTCCAGAAAAAAAAAGCGGCGGCGCAGCTGCTGCAGtagCAGGCGCAGCAGTCTGGTGCGCAGCAGACCAAAAAAGACAAAGACAAGCTTTCCAACAAGCGGTACATAGTCGAGCACACATCCTATTTGG	188	TATTCATGCTTGGACGGACTGGTACCAAGGTTAACAACTTCCAGAAAAAAAAAGCGGCGGCGCAGCTGCTGCAGtagCAGGCGCAGCAGTCTGGTGCGCAGCAGACCAAAAAAGACAAAGACAAGCTTTCCAACAAGCGGTACATAGT	GGTACCAAGGTTAACAACTTCCAGAAAAAAAAAGCGGCGGCGCAGCTGCTGCAGtagCAGGCGCAGCAGTCTGGTGCGCAGCAGACCAAAAAAGACAAAGACAAGCTT
104	11-Sep	Q9NVA2	11-Sep	4q21.1	PHOSPHORYLATION	S412	S00412	31884233	human	49.4		LQsQAQQsGAQQTkK		1			KKKAAAQLLQSQAQQsGAQQTKKDKDKKNAS	TTATAATCATCCTCCCCGGC	TTCCGTTTATGCTTTCCAGC	GGTACCAAG	AAAAAAAAAGCGGCGGCGCAGCTGCTGCAGTCTCAGGCGCAGCAGtagGGTGCGCAGCAGACCAAAAAAGACAAAGACAAAAAAAACGCGTCT	AAGCTT	CTCGCTCTAAACTCCAAGGA	CGAGCACACATCCTATTTGG	TTATAATCATCCTCCCCGGCTTCCGTTTATGCTTTCCAGCGGTACCAAGAAAAAAAAAGCGGCGGCGCAGCTGCTGCAGTCTCAGGCGCAGCAGtagGGTGCGCAGCAGACCAAAAAAGACAAAGACAAAAAAAACGCGTCTAAGCTTCTCGCTCTAAACTCCAAGGACGAGCACACATCCTATTTGG	188	TTCCGTTTATGCTTTCCAGCGGTACCAAGAAAAAAAAAGCGGCGGCGCAGCTGCTGCAGTCTCAGGCGCAGCAGtagGGTGCGCAGCAGACCAAAAAAGACAAAGACAAAAAAAACGCGTCTAAGCTTCTCGCTCTAAACTCCAAGGA	GGTACCAAGAAAAAAAAAGCGGCGGCGCAGCTGCTGCAGTCTCAGGCGCAGCAGtagGGTGCGCAGCAGACCAAAAAAGACAAAGACAAAAAAAACGCGTCTAAGCTT
109	14-Sep	Q6ZU15	14-Sep	7p11.2	PHOSPHORYLATION	S46	S00046	36419594	human	50.02		PNQLVSRsIRQGFtF		1			GHFGFECLPNQLVSRsIRQGFTFNILCVGET	TTATAATCATCCTCCCCGGC	TGCAAGTGTACAAATCCAGC	GGTACCAAG	GGTCACTTCGGTTTCGAATGCCTGCCGAACCAGCTGGTTTCTCGTtagATCCGTCAGGGTTTCACCTTCAACATCCTGTGCGTTGGTGAAACC	AAGCTT	TAGGAAAGGGATCACCGTTC	CGAGCACACATCCTATTTGG	TTATAATCATCCTCCCCGGCTGCAAGTGTACAAATCCAGCGGTACCAAGGGTCACTTCGGTTTCGAATGCCTGCCGAACCAGCTGGTTTCTCGTtagATCCGTCAGGGTTTCACCTTCAACATCCTGTGCGTTGGTGAAACCAAGCTTTAGGAAAGGGATCACCGTTCCGAGCACACATCCTATTTGG	188	TGCAAGTGTACAAATCCAGCGGTACCAAGGGTCACTTCGGTTTCGAATGCCTGCCGAACCAGCTGGTTTCTCGTtagATCCGTCAGGGTTTCACCTTCAACATCCTGTGCGTTGGTGAAACCAAGCTTTAGGAAAGGGATCACCGTTC	GGTACCAAGGGTCACTTCGGTTTCGAATGCCTGCCGAACCAGCTGGTTTCTCGTtagATCCGTCAGGGTTTCACCTTCAACATCCTGTGCGTTGGTGAAACCAAGCTT
108	14-Sep	Q6ZU15	14-Sep	7p11.2	PHOSPHORYLATION	S217	S00217	23142984	human	50.02	Septin	KIMSELIsNGIQIYQ			1		NDLQTFKNKIMSELIsNGIQIYQLPTDEETA	TTATAATCATCCTCCCCGGC	GAGATGAGTAGACGAGTGGG	GGTACCAAG	AACGACCTGCAGACCTTCAAAAACAAAATCATGTCTGAACTGATCtagAACGGTATCCAGATCTACCAGCTGCCGACCGACGAAGAAACCGCG	AAGCTT	TAATGCGAGTCAGTGACCAT	CGAGCACACATCCTATTTGG	TTATAATCATCCTCCCCGGCGAGATGAGTAGACGAGTGGGGGTACCAAGAACGACCTGCAGACCTTCAAAAACAAAATCATGTCTGAACTGATCtagAACGGTATCCAGATCTACCAGCTGCCGACCGACGAAGAAACCGCGAAGCTTTAATGCGAGTCAGTGACCATCGAGCACACATCCTATTTGG	188	GAGATGAGTAGACGAGTGGGGGTACCAAGAACGACCTGCAGACCTTCAAAAACAAAATCATGTCTGAACTGATCtagAACGGTATCCAGATCTACCAGCTGCCGACCGACGAAGAAACCGCGAAGCTTTAATGCGAGTCAGTGACCAT	GGTACCAAGAACGACCTGCAGACCTTCAAAAACAAAATCATGTCTGAACTGATCtagAACGGTATCCAGATCTACCAGCTGCCGACCGACGAAGAAACCGCGAAGCTT
110	15-Sep	O60613	15-Sep	1p31	PHOSPHORYLATION	S6	S00006	18913590	human	17.79		__MAAGPsGCLVPAF		1			MAAGPsGCLVPAFGLRLLLAT	TTATAATCATCCTCCCCGGC	TGTCATATGCTAACGTCCGT	GGTACCAAG	ATGGCGGCGGGTCCGtagGGTTGCCTGGTTCCGGCGTTCGGTCTGCGTCTGCTGCTGGCGACC	AAGCTT	TTCCGCTAAGAAAGTAGCCA	CGAGCACACATCCTATTTGG	TTATAATCATCCTCCCCGGCTGTCATATGCTAACGTCCGTGGTACCAAGATGGCGGCGGGTCCGtagGGTTGCCTGGTTCCGGCGTTCGGTCTGCGTCTGCTGCTGGCGACCAAGCTTTTCCGCTAAGAAAGTAGCCACGAGCACACATCCTATTTGG	158	TGTCATATGCTAACGTCCGTGGTACCAAGATGGCGGCGGGTCCGtagGGTTGCCTGGTTCCGGCGTTCGGTCTGCGTCTGCTGCTGGCGACCAAGCTTTTCCGCTAAGAAAGTAGCCA	GGTACCAAGATGGCGGCGGGTCCGtagGGTTGCCTGGTTCCGGCGTTCGGTCTGCGTCTGCTGCTGGCGACCAAGCTT
125	1-Oct	P14859	POU2F1	1q24.2	PHOSPHORYLATION	S78	S00078	483937	human	76.47		QSKSNEEsGDsQQPs	1				AAAQSLNVQSKSNEEsGDSQQPSQPSQQPSV	TTATAATCATCCTCCCCGGC	ACCCAAAGAACTCGATTCCT	GGTACCAAG	GCGGCGGCGCAGTCTCTGAACGTTCAGTCTAAATCTAACGAAGAAtagGGTGACTCTCAGCAGCCGTCTCAGCCGTCTCAGCAGCCGTCTGTT	AAGCTT	AGGAACAAAAGGACCTCCAT	CGAGCACACATCCTATTTGG	TTATAATCATCCTCCCCGGCACCCAAAGAACTCGATTCCTGGTACCAAGGCGGCGGCGCAGTCTCTGAACGTTCAGTCTAAATCTAACGAAGAAtagGGTGACTCTCAGCAGCCGTCTCAGCCGTCTCAGCAGCCGTCTGTTAAGCTTAGGAACAAAAGGACCTCCATCGAGCACACATCCTATTTGG	188	ACCCAAAGAACTCGATTCCTGGTACCAAGGCGGCGGCGCAGTCTCTGAACGTTCAGTCTAAATCTAACGAAGAAtagGGTGACTCTCAGCAGCCGTCTCAGCCGTCTCAGCAGCCGTCTGTTAAGCTTAGGAACAAAAGGACCTCCAT	GGTACCAAGGCGGCGGCGCAGTCTCTGAACGTTCAGTCTAAATCTAACGAAGAAtagGGTGACTCTCAGCAGCCGTCTCAGCCGTCTCAGCAGCCGTCTGTTAAGCTT
126	1-Oct	P14859	POU2F1	1q24.2	PHOSPHORYLATION	S81	S00081	483938	human	76.47		SNEEsGDsQQPsQPs	1				QSLNVQSKSNEESGDsQQPSQPSQQPSVQAA	TTATAATCATCCTCCCCGGC	AGCGTCGAATGAATGCATAC	GGTACCAAG	CAGTCTCTGAACGTTCAGTCTAAATCTAACGAAGAATCTGGTGACtagCAGCAGCCGTCTCAGCCGTCTCAGCAGCCGTCTGTTCAGGCGGCG	AAGCTT	TTAGACACAGCCCTGAAGTT	CGAGCACACATCCTATTTGG	TTATAATCATCCTCCCCGGCAGCGTCGAATGAATGCATACGGTACCAAGCAGTCTCTGAACGTTCAGTCTAAATCTAACGAAGAATCTGGTGACtagCAGCAGCCGTCTCAGCCGTCTCAGCAGCCGTCTGTTCAGGCGGCGAAGCTTTTAGACACAGCCCTGAAGTTCGAGCACACATCCTATTTGG	188	AGCGTCGAATGAATGCATACGGTACCAAGCAGTCTCTGAACGTTCAGTCTAAATCTAACGAAGAATCTGGTGACtagCAGCAGCCGTCTCAGCCGTCTCAGCAGCCGTCTGTTCAGGCGGCGAAGCTTTTAGACACAGCCCTGAAGTT	GGTACCAAGCAGTCTCTGAACGTTCAGTCTAAATCTAACGAAGAATCTGGTGACtagCAGCAGCCGTCTCAGCCGTCTCAGCAGCCGTCTGTTCAGGCGGCGAAGCTT
127	1-Oct	P14859	POU2F1	1q24.2	PHOSPHORYLATION	S85	S00085	483939	human	76.47		sGDsQQPsQPsQQPs	1				VQSKSNEESGDSQQPsQPSQQPSVQAAIPQT	TTATAATCATCCTCCCCGGC	AGACCAGGATGGCTGATAAG	GGTACCAAG	GTTCAGTCTAAATCTAACGAAGAATCTGGTGACTCTCAGCAGCCGtagCAGCCGTCTCAGCAGCCGTCTGTTCAGGCGGCGATCCCGCAGACC	AAGCTT	GGTATATGTGGGCACGAAAC	CGAGCACACATCCTATTTGG	TTATAATCATCCTCCCCGGCAGACCAGGATGGCTGATAAGGGTACCAAGGTTCAGTCTAAATCTAACGAAGAATCTGGTGACTCTCAGCAGCCGtagCAGCCGTCTCAGCAGCCGTCTGTTCAGGCGGCGATCCCGCAGACCAAGCTTGGTATATGTGGGCACGAAACCGAGCACACATCCTATTTGG	188	AGACCAGGATGGCTGATAAGGGTACCAAGGTTCAGTCTAAATCTAACGAAGAATCTGGTGACTCTCAGCAGCCGtagCAGCCGTCTCAGCAGCCGTCTGTTCAGGCGGCGATCCCGCAGACCAAGCTTGGTATATGTGGGCACGAAAC	GGTACCAAGGTTCAGTCTAAATCTAACGAAGAATCTGGTGACTCTCAGCAGCCGtagCAGCCGTCTCAGCAGCCGTCTGTTCAGGCGGCGATCCCGCAGACCAAGCTT
128	1-Oct	P14859	POU2F1	1q24.2	PHOSPHORYLATION	S88	S00088	483940	human	76.47		sQQPsQPsQQPsVQA	1				KSNEESGDSQQPSQPsQQPSVQAAIPQTQLM	TTATAATCATCCTCCCCGGC	AATCCTTGCGTCAATGGTTC	GGTACCAAG	AAATCTAACGAAGAATCTGGTGACTCTCAGCAGCCGTCTCAGCCGtagCAGCAGCCGTCTGTTCAGGCGGCGATCCCGCAGACCCAGCTGATG	AAGCTT	CGTGTAAAATCCGAGAACCC	CGAGCACACATCCTATTTGG	TTATAATCATCCTCCCCGGCAATCCTTGCGTCAATGGTTCGGTACCAAGAAATCTAACGAAGAATCTGGTGACTCTCAGCAGCCGTCTCAGCCGtagCAGCAGCCGTCTGTTCAGGCGGCGATCCCGCAGACCCAGCTGATGAAGCTTCGTGTAAAATCCGAGAACCCCGAGCACACATCCTATTTGG	188	AATCCTTGCGTCAATGGTTCGGTACCAAGAAATCTAACGAAGAATCTGGTGACTCTCAGCAGCCGTCTCAGCCGtagCAGCAGCCGTCTGTTCAGGCGGCGATCCCGCAGACCCAGCTGATGAAGCTTCGTGTAAAATCCGAGAACCC	GGTACCAAGAAATCTAACGAAGAATCTGGTGACTCTCAGCAGCCGTCTCAGCCGtagCAGCAGCCGTCTGTTCAGGCGGCGATCCCGCAGACCCAGCTGATGAAGCTT
129	1-Oct	P14859	POU2F1	1q24.2	PHOSPHORYLATION	S92	S00092	483941	human	76.47		sQPsQQPsVQAAIPQ	1				ESGDSQQPSQPSQQPsVQAAIPQTQLMLAGG	TTATAATCATCCTCCCCGGC	TGTCGTGCCTCTTTATCTGT	GGTACCAAG	GAATCTGGTGACTCTCAGCAGCCGTCTCAGCCGTCTCAGCAGCCGtagGTTCAGGCGGCGATCCCGCAGACCCAGCTGATGCTGGCGGGTGGT	AAGCTT	CATTTCCGATACACCGAAGC	CGAGCACACATCCTATTTGG	TTATAATCATCCTCCCCGGCTGTCGTGCCTCTTTATCTGTGGTACCAAGGAATCTGGTGACTCTCAGCAGCCGTCTCAGCCGTCTCAGCAGCCGtagGTTCAGGCGGCGATCCCGCAGACCCAGCTGATGCTGGCGGGTGGTAAGCTTCATTTCCGATACACCGAAGCCGAGCACACATCCTATTTGG	188	TGTCGTGCCTCTTTATCTGTGGTACCAAGGAATCTGGTGACTCTCAGCAGCCGTCTCAGCCGTCTCAGCAGCCGtagGTTCAGGCGGCGATCCCGCAGACCCAGCTGATGCTGGCGGGTGGTAAGCTTCATTTCCGATACACCGAAGC	GGTACCAAGGAATCTGGTGACTCTCAGCAGCCGTCTCAGCCGTCTCAGCAGCCGtagGTTCAGGCGGCGATCCCGCAGACCCAGCTGATGCTGGCGGGTGGTAAGCTT
111	1-Oct	P14859	POU2F1	1q24.2	PHOSPHORYLATION	S141	S00141	483943	human	76.47		AAAVQQHsAsQQHsA	1				AQAQAQLLAAAVQQHsASQQHSAAGATISAS	TTATAATCATCCTCCCCGGC	TATTCATGCTTGGACGGACT	GGTACCAAG	GCGCAGGCGCAGGCGCAGCTGCTGGCGGCGGCGGTTCAGCAGCACtagGCGTCTCAGCAGCACTCTGCGGCGGGTGCGACCATCTCTGCGTCT	AAGCTT	TCCAACAAGCGGTACATAGT	CGAGCACACATCCTATTTGG	TTATAATCATCCTCCCCGGCTATTCATGCTTGGACGGACTGGTACCAAGGCGCAGGCGCAGGCGCAGCTGCTGGCGGCGGCGGTTCAGCAGCACtagGCGTCTCAGCAGCACTCTGCGGCGGGTGCGACCATCTCTGCGTCTAAGCTTTCCAACAAGCGGTACATAGTCGAGCACACATCCTATTTGG	188	TATTCATGCTTGGACGGACTGGTACCAAGGCGCAGGCGCAGGCGCAGCTGCTGGCGGCGGCGGTTCAGCAGCACtagGCGTCTCAGCAGCACTCTGCGGCGGGTGCGACCATCTCTGCGTCTAAGCTTTCCAACAAGCGGTACATAGT	GGTACCAAGGCGCAGGCGCAGGCGCAGCTGCTGGCGGCGGCGGTTCAGCAGCACtagGCGTCTCAGCAGCACTCTGCGGCGGGTGCGACCATCTCTGCGTCTAAGCTT
112	1-Oct	P14859	POU2F1	1q24.2	PHOSPHORYLATION	S143	S00143	483944	human	76.47		AVQQHsAsQQHsAAG	1				AQAQLLAAAVQQHSAsQQHSAAGATISASAA	TTATAATCATCCTCCCCGGC	TTCCGTTTATGCTTTCCAGC	GGTACCAAG	GCGCAGGCGCAGCTGCTGGCGGCGGCGGTTCAGCAGCACTCTGCGtagCAGCAGCACTCTGCGGCGGGTGCGACCATCTCTGCGTCTGCGGCG	AAGCTT	CTCGCTCTAAACTCCAAGGA	CGAGCACACATCCTATTTGG	TTATAATCATCCTCCCCGGCTTCCGTTTATGCTTTCCAGCGGTACCAAGGCGCAGGCGCAGCTGCTGGCGGCGGCGGTTCAGCAGCACTCTGCGtagCAGCAGCACTCTGCGGCGGGTGCGACCATCTCTGCGTCTGCGGCGAAGCTTCTCGCTCTAAACTCCAAGGACGAGCACACATCCTATTTGG	188	TTCCGTTTATGCTTTCCAGCGGTACCAAGGCGCAGGCGCAGCTGCTGGCGGCGGCGGTTCAGCAGCACTCTGCGtagCAGCAGCACTCTGCGGCGGGTGCGACCATCTCTGCGTCTGCGGCGAAGCTTCTCGCTCTAAACTCCAAGGA	GGTACCAAGGCGCAGGCGCAGCTGCTGGCGGCGGCGGTTCAGCAGCACTCTGCGtagCAGCAGCACTCTGCGGCGGGTGCGACCATCTCTGCGTCTGCGGCGAAGCTT
113	1-Oct	P14859	POU2F1	1q24.2	PHOSPHORYLATION	S147	S00147	483945	human	76.47		HsAsQQHsAAGATIS	1				LLAAAVQQHSASQQHsAAGATISASAATPMT	TTATAATCATCCTCCCCGGC	TGCAAGTGTACAAATCCAGC	GGTACCAAG	CTGCTGGCGGCGGCGGTTCAGCAGCACTCTGCGTCTCAGCAGCACtagGCGGCGGGTGCGACCATCTCTGCGTCTGCGGCGACCCCGATGACC	AAGCTT	TAGGAAAGGGATCACCGTTC	CGAGCACACATCCTATTTGG	TTATAATCATCCTCCCCGGCTGCAAGTGTACAAATCCAGCGGTACCAAGCTGCTGGCGGCGGCGGTTCAGCAGCACTCTGCGTCTCAGCAGCACtagGCGGCGGGTGCGACCATCTCTGCGTCTGCGGCGACCCCGATGACCAAGCTTTAGGAAAGGGATCACCGTTCCGAGCACACATCCTATTTGG	188	TGCAAGTGTACAAATCCAGCGGTACCAAGCTGCTGGCGGCGGCGGTTCAGCAGCACTCTGCGTCTCAGCAGCACtagGCGGCGGGTGCGACCATCTCTGCGTCTGCGGCGACCCCGATGACCAAGCTTTAGGAAAGGGATCACCGTTC	GGTACCAAGCTGCTGGCGGCGGCGGTTCAGCAGCACTCTGCGTCTCAGCAGCACtagGCGGCGGGTGCGACCATCTCTGCGTCTGCGGCGACCCCGATGACCAAGCTT
114	1-Oct	P14859	POU2F1	1q24.2	PHOSPHORYLATION	S167	S00167	483947	human	76.47		PMtQIPLsQPIQIAQ	1				TISASAATPMTQIPLsQPIQIAQDLQQLQQL	TTATAATCATCCTCCCCGGC	GAGATGAGTAGACGAGTGGG	GGTACCAAG	ACCATCTCTGCGTCTGCGGCGACCCCGATGACCCAGATCCCGCTGtagCAGCCGATCCAGATCGCGCAGGACCTGCAGCAGCTGCAGCAGCTG	AAGCTT	TAATGCGAGTCAGTGACCAT	CGAGCACACATCCTATTTGG	TTATAATCATCCTCCCCGGCGAGATGAGTAGACGAGTGGGGGTACCAAGACCATCTCTGCGTCTGCGGCGACCCCGATGACCCAGATCCCGCTGtagCAGCCGATCCAGATCGCGCAGGACCTGCAGCAGCTGCAGCAGCTGAAGCTTTAATGCGAGTCAGTGACCATCGAGCACACATCCTATTTGG	188	GAGATGAGTAGACGAGTGGGGGTACCAAGACCATCTCTGCGTCTGCGGCGACCCCGATGACCCAGATCCCGCTGtagCAGCCGATCCAGATCGCGCAGGACCTGCAGCAGCTGCAGCAGCTGAAGCTTTAATGCGAGTCAGTGACCAT	GGTACCAAGACCATCTCTGCGTCTGCGGCGACCCCGATGACCCAGATCCCGCTGtagCAGCCGATCCAGATCGCGCAGGACCTGCAGCAGCTGCAGCAGCTGAAGCTT
115	1-Oct	P14859	POU2F1	1q24.2	PHOSPHORYLATION	S232	S00232	483949	human	76.47		LtQLPQQsQANLLQS	1				GLLQAQNLLTQLPQQsQANLLQSQPSITLTS	TTATAATCATCCTCCCCGGC	TGTCATATGCTAACGTCCGT	GGTACCAAG	GGTCTGCTGCAGGCGCAGAACCTGCTGACCCAGCTGCCGCAGCAGtagCAGGCGAACCTGCTGCAGTCTCAGCCGTCTATCACCCTGACCTCT	AAGCTT	TTCCGCTAAGAAAGTAGCCA	CGAGCACACATCCTATTTGG	TTATAATCATCCTCCCCGGCTGTCATATGCTAACGTCCGTGGTACCAAGGGTCTGCTGCAGGCGCAGAACCTGCTGACCCAGCTGCCGCAGCAGtagCAGGCGAACCTGCTGCAGTCTCAGCCGTCTATCACCCTGACCTCTAAGCTTTTCCGCTAAGAAAGTAGCCACGAGCACACATCCTATTTGG	188	TGTCATATGCTAACGTCCGTGGTACCAAGGGTCTGCTGCAGGCGCAGAACCTGCTGACCCAGCTGCCGCAGCAGtagCAGGCGAACCTGCTGCAGTCTCAGCCGTCTATCACCCTGACCTCTAAGCTTTTCCGCTAAGAAAGTAGCCA	GGTACCAAGGGTCTGCTGCAGGCGCAGAACCTGCTGACCCAGCTGCCGCAGCAGtagCAGGCGAACCTGCTGCAGTCTCAGCCGTCTATCACCCTGACCTCTAAGCTT
116	1-Oct	P14859	POU2F1	1q24.2	PHOSPHORYLATION	S267	S00267	483179	human	76.47		PIQTLPQsQstPkRI		1	7		PTRTIAATPIQTLPQsQSTPKRIDTPSLEEP	TTATAATCATCCTCCCCGGC	ACCCAAAGAACTCGATTCCT	GGTACCAAG	CCGACCCGTACCATCGCGGCGACCCCGATCCAGACCCTGCCGCAGtagCAGTCTACCCCGAAACGTATCGACACCCCGTCTCTGGAAGAACCG	AAGCTT	AGGAACAAAAGGACCTCCAT	CGAGCACACATCCTATTTGG	TTATAATCATCCTCCCCGGCACCCAAAGAACTCGATTCCTGGTACCAAGCCGACCCGTACCATCGCGGCGACCCCGATCCAGACCCTGCCGCAGtagCAGTCTACCCCGAAACGTATCGACACCCCGTCTCTGGAAGAACCGAAGCTTAGGAACAAAAGGACCTCCATCGAGCACACATCCTATTTGG	188	ACCCAAAGAACTCGATTCCTGGTACCAAGCCGACCCGTACCATCGCGGCGACCCCGATCCAGACCCTGCCGCAGtagCAGTCTACCCCGAAACGTATCGACACCCCGTCTCTGGAAGAACCGAAGCTTAGGAACAAAAGGACCTCCAT	GGTACCAAGCCGACCCGTACCATCGCGGCGACCCCGATCCAGACCCTGCCGCAGtagCAGTCTACCCCGAAACGTATCGACACCCCGTCTCTGGAAGAACCGAAGCTT
117	1-Oct	P14859	POU2F1	1q24.2	PHOSPHORYLATION	S269	S00269	3180648	human	76.47		QTLPQsQstPkRIDt	1	2	3		RTIAATPIQTLPQSQsTPKRIDTPSLEEPSD	TTATAATCATCCTCCCCGGC	AGCGTCGAATGAATGCATAC	GGTACCAAG	CGTACCATCGCGGCGACCCCGATCCAGACCCTGCCGCAGTCTCAGtagACCCCGAAACGTATCGACACCCCGTCTCTGGAAGAACCGTCTGAC	AAGCTT	TTAGACACAGCCCTGAAGTT	CGAGCACACATCCTATTTGG	TTATAATCATCCTCCCCGGCAGCGTCGAATGAATGCATACGGTACCAAGCGTACCATCGCGGCGACCCCGATCCAGACCCTGCCGCAGTCTCAGtagACCCCGAAACGTATCGACACCCCGTCTCTGGAAGAACCGTCTGACAAGCTTTTAGACACAGCCCTGAAGTTCGAGCACACATCCTATTTGG	188	AGCGTCGAATGAATGCATACGGTACCAAGCGTACCATCGCGGCGACCCCGATCCAGACCCTGCCGCAGTCTCAGtagACCCCGAAACGTATCGACACCCCGTCTCTGGAAGAACCGTCTGACAAGCTTTTAGACACAGCCCTGAAGTT	GGTACCAAGCGTACCATCGCGGCGACCCCGATCCAGACCCTGCCGCAGTCTCAGtagACCCCGAAACGTATCGACACCCCGTCTCTGGAAGAACCGTCTGACAAGCTT
118	1-Oct	P14859	POU2F1	1q24.2	PHOSPHORYLATION	S278	S00278	3180651	human	76.47		PkRIDtPsLEEPsDL		2	8		TLPQSQSTPKRIDTPsLEEPSDLEELEQFAK	TTATAATCATCCTCCCCGGC	AGACCAGGATGGCTGATAAG	GGTACCAAG	ACCCTGCCGCAGTCTCAGTCTACCCCGAAACGTATCGACACCCCGtagCTGGAAGAACCGTCTGACCTGGAAGAACTGGAACAGTTCGCGAAA	AAGCTT	GGTATATGTGGGCACGAAAC	CGAGCACACATCCTATTTGG	TTATAATCATCCTCCCCGGCAGACCAGGATGGCTGATAAGGGTACCAAGACCCTGCCGCAGTCTCAGTCTACCCCGAAACGTATCGACACCCCGtagCTGGAAGAACCGTCTGACCTGGAAGAACTGGAACAGTTCGCGAAAAAGCTTGGTATATGTGGGCACGAAACCGAGCACACATCCTATTTGG	188	AGACCAGGATGGCTGATAAGGGTACCAAGACCCTGCCGCAGTCTCAGTCTACCCCGAAACGTATCGACACCCCGtagCTGGAAGAACCGTCTGACCTGGAAGAACTGGAACAGTTCGCGAAAAAGCTTGGTATATGTGGGCACGAAAC	GGTACCAAGACCCTGCCGCAGTCTCAGTCTACCCCGAAACGTATCGACACCCCGtagCTGGAAGAACCGTCTGACCTGGAAGAACTGGAACAGTTCGCGAAAAAGCTT
119	1-Oct	P14859	POU2F1	1q24.2	PHOSPHORYLATION	S283	S00283	3180654	human	76.47	Pou	tPsLEEPsDLEELEQ		3	1		QSTPKRIDTPSLEEPsDLEELEQFAKTFKQR	TTATAATCATCCTCCCCGGC	AATCCTTGCGTCAATGGTTC	GGTACCAAG	CAGTCTACCCCGAAACGTATCGACACCCCGTCTCTGGAAGAACCGtagGACCTGGAAGAACTGGAACAGTTCGCGAAAACCTTCAAACAGCGT	AAGCTT	CGTGTAAAATCCGAGAACCC	CGAGCACACATCCTATTTGG	TTATAATCATCCTCCCCGGCAATCCTTGCGTCAATGGTTCGGTACCAAGCAGTCTACCCCGAAACGTATCGACACCCCGTCTCTGGAAGAACCGtagGACCTGGAAGAACTGGAACAGTTCGCGAAAACCTTCAAACAGCGTAAGCTTCGTGTAAAATCCGAGAACCCCGAGCACACATCCTATTTGG	188	AATCCTTGCGTCAATGGTTCGGTACCAAGCAGTCTACCCCGAAACGTATCGACACCCCGTCTCTGGAAGAACCGtagGACCTGGAAGAACTGGAACAGTTCGCGAAAACCTTCAAACAGCGTAAGCTTCGTGTAAAATCCGAGAACCC	GGTACCAAGCAGTCTACCCCGAAACGTATCGACACCCCGTCTCTGGAAGAACCGtagGACCTGGAAGAACTGGAACAGTTCGCGAAAACCTTCAAACAGCGTAAGCTT
120	1-Oct	P14859	POU2F1	1q24.2	PHOSPHORYLATION	S366	S00366	27533160	human	76.47		DSSLSSPsALNSPGI		1			NDAENLSSDSSLSSPsALNSPGIEGLSRRRK	TTATAATCATCCTCCCCGGC	TGTCGTGCCTCTTTATCTGT	GGTACCAAG	AACGACGCGGAAAACCTGTCTTCTGACTCTTCTCTGTCTTCTCCGtagGCGCTGAACTCTCCGGGTATCGAAGGTCTGTCTCGTCGTCGTAAA	AAGCTT	CATTTCCGATACACCGAAGC	CGAGCACACATCCTATTTGG	TTATAATCATCCTCCCCGGCTGTCGTGCCTCTTTATCTGTGGTACCAAGAACGACGCGGAAAACCTGTCTTCTGACTCTTCTCTGTCTTCTCCGtagGCGCTGAACTCTCCGGGTATCGAAGGTCTGTCTCGTCGTCGTAAAAAGCTTCATTTCCGATACACCGAAGCCGAGCACACATCCTATTTGG	188	TGTCGTGCCTCTTTATCTGTGGTACCAAGAACGACGCGGAAAACCTGTCTTCTGACTCTTCTCTGTCTTCTCCGtagGCGCTGAACTCTCCGGGTATCGAAGGTCTGTCTCGTCGTCGTAAAAAGCTTCATTTCCGATACACCGAAGC	GGTACCAAGAACGACGCGGAAAACCTGTCTTCTGACTCTTCTCTGTCTTCTCCGtagGCGCTGAACTCTCCGGGTATCGAAGGTCTGTCTCGTCGTCGTAAAAAGCTT
121	1-Oct	P14859	POU2F1	1q24.2	PHOSPHORYLATION	S385	S00385	456220	human	76.47	Homeobox	RRRKKRTsIETNIRV	1	6			SPGIEGLSRRRKKRTsIETNIRVALEKSFLE	TTATAATCATCCTCCCCGGC	TATTCATGCTTGGACGGACT	GGTACCAAG	TCTCCGGGTATCGAAGGTCTGTCTCGTCGTCGTAAAAAACGTACCtagATCGAAACCAACATCCGTGTTGCGCTGGAAAAATCTTTCCTGGAA	AAGCTT	TCCAACAAGCGGTACATAGT	CGAGCACACATCCTATTTGG	TTATAATCATCCTCCCCGGCTATTCATGCTTGGACGGACTGGTACCAAGTCTCCGGGTATCGAAGGTCTGTCTCGTCGTCGTAAAAAACGTACCtagATCGAAACCAACATCCGTGTTGCGCTGGAAAAATCTTTCCTGGAAAAGCTTTCCAACAAGCGGTACATAGTCGAGCACACATCCTATTTGG	188	TATTCATGCTTGGACGGACTGGTACCAAGTCTCCGGGTATCGAAGGTCTGTCTCGTCGTCGTAAAAAACGTACCtagATCGAAACCAACATCCGTGTTGCGCTGGAAAAATCTTTCCTGGAAAAGCTTTCCAACAAGCGGTACATAGT	GGTACCAAGTCTCCGGGTATCGAAGGTCTGTCTCGTCGTCGTAAAAAACGTACCtagATCGAAACCAACATCCGTGTTGCGCTGGAAAAATCTTTCCTGGAAAAGCTT
122	1-Oct	P14859	POU2F1	1q24.2	PHOSPHORYLATION	S446	S00446	10940374	human	76.47		PPSSGGtsssPIKAI		1	1		RQKEKRINPPSSGGTsSSPIKAIFPSPTSLV	TTATAATCATCCTCCCCGGC	TTCCGTTTATGCTTTCCAGC	GGTACCAAG	CGTCAGAAAGAAAAACGTATCAACCCGCCGTCTTCTGGTGGCACCtagTCTTCTCCGATCAAAGCGATCTTCCCGTCTCCGACCTCTCTGGTT	AAGCTT	CTCGCTCTAAACTCCAAGGA	CGAGCACACATCCTATTTGG	TTATAATCATCCTCCCCGGCTTCCGTTTATGCTTTCCAGCGGTACCAAGCGTCAGAAAGAAAAACGTATCAACCCGCCGTCTTCTGGTGGCACCtagTCTTCTCCGATCAAAGCGATCTTCCCGTCTCCGACCTCTCTGGTTAAGCTTCTCGCTCTAAACTCCAAGGACGAGCACACATCCTATTTGG	188	TTCCGTTTATGCTTTCCAGCGGTACCAAGCGTCAGAAAGAAAAACGTATCAACCCGCCGTCTTCTGGTGGCACCtagTCTTCTCCGATCAAAGCGATCTTCCCGTCTCCGACCTCTCTGGTTAAGCTTCTCGCTCTAAACTCCAAGGA	GGTACCAAGCGTCAGAAAGAAAAACGTATCAACCCGCCGTCTTCTGGTGGCACCtagTCTTCTCCGATCAAAGCGATCTTCCCGTCTCCGACCTCTCTGGTTAAGCTT
123	1-Oct	P14859	POU2F1	1q24.2	PHOSPHORYLATION	S447	S00447	3180657	human	76.47		PSSGGtsssPIKAIF		3	1		QKEKRINPPSSGGTSsSPIKAIFPSPTSLVA	TTATAATCATCCTCCCCGGC	TGCAAGTGTACAAATCCAGC	GGTACCAAG	CAGAAAGAAAAACGTATCAACCCGCCGTCTTCTGGTGGCACCTCTtagTCTCCGATCAAAGCGATCTTCCCGTCTCCGACCTCTCTGGTTGCG	AAGCTT	TAGGAAAGGGATCACCGTTC	CGAGCACACATCCTATTTGG	TTATAATCATCCTCCCCGGCTGCAAGTGTACAAATCCAGCGGTACCAAGCAGAAAGAAAAACGTATCAACCCGCCGTCTTCTGGTGGCACCTCTtagTCTCCGATCAAAGCGATCTTCCCGTCTCCGACCTCTCTGGTTGCGAAGCTTTAGGAAAGGGATCACCGTTCCGAGCACACATCCTATTTGG	188	TGCAAGTGTACAAATCCAGCGGTACCAAGCAGAAAGAAAAACGTATCAACCCGCCGTCTTCTGGTGGCACCTCTtagTCTCCGATCAAAGCGATCTTCCCGTCTCCGACCTCTCTGGTTGCGAAGCTTTAGGAAAGGGATCACCGTTC	GGTACCAAGCAGAAAGAAAAACGTATCAACCCGCCGTCTTCTGGTGGCACCTCTtagTCTCCGATCAAAGCGATCTTCCCGTCTCCGACCTCTCTGGTTGCGAAGCTT
124	1-Oct	P14859	POU2F1	1q24.2	PHOSPHORYLATION	S448	S00448	452623	human	76.47		SSGGtsssPIKAIFP		10	2		KEKRINPPSSGGTSSsPIKAIFPSPTSLVAT	TTATAATCATCCTCCCCGGC	GAGATGAGTAGACGAGTGGG	GGTACCAAG	AAAGAAAAACGTATCAACCCGCCGTCTTCTGGTGGCACCTCTTCTtagCCGATCAAAGCGATCTTCCCGTCTCCGACCTCTCTGGTTGCGACC	AAGCTT	TAATGCGAGTCAGTGACCAT	CGAGCACACATCCTATTTGG	TTATAATCATCCTCCCCGGCGAGATGAGTAGACGAGTGGGGGTACCAAGAAAGAAAAACGTATCAACCCGCCGTCTTCTGGTGGCACCTCTTCTtagCCGATCAAAGCGATCTTCCCGTCTCCGACCTCTCTGGTTGCGACCAAGCTTTAATGCGAGTCAGTGACCATCGAGCACACATCCTATTTGG	188	GAGATGAGTAGACGAGTGGGGGTACCAAGAAAGAAAAACGTATCAACCCGCCGTCTTCTGGTGGCACCTCTTCTtagCCGATCAAAGCGATCTTCCCGTCTCCGACCTCTCTGGTTGCGACCAAGCTTTAATGCGAGTCAGTGACCAT	GGTACCAAGAAAGAAAAACGTATCAACCCGCCGTCTTCTGGTGGCACCTCTTCTtagCCGATCAAAGCGATCTTCCCGTCTCCGACCTCTCTGGTTGCGACCAAGCTT
131	2-Oct	P09086	POU2F2	19q13.2	PHOSPHORYLATION	S4	S00004	34371832	human	51.21		____MVHssMGAPEI			1		MVHsSMGAPEIRMSKPLEA	TTATAATCATCCTCCCCGGC	TGTCATATGCTAACGTCCGT	GGTACCAAG	ATGGTTCACtagTCTATGGGTGCGCCGGAAATCCGTATGTCTAAACCGCTGGAAGCG	AAGCTT	TTCCGCTAAGAAAGTAGCCA	CGAGCACACATCCTATTTGG	TTATAATCATCCTCCCCGGCTGTCATATGCTAACGTCCGTGGTACCAAGATGGTTCACtagTCTATGGGTGCGCCGGAAATCCGTATGTCTAAACCGCTGGAAGCGAAGCTTTTCCGCTAAGAAAGTAGCCACGAGCACACATCCTATTTGG	152	TGTCATATGCTAACGTCCGTGGTACCAAGATGGTTCACtagTCTATGGGTGCGCCGGAAATCCGTATGTCTAAACCGCTGGAAGCGAAGCTTTTCCGCTAAGAAAGTAGCCA	GGTACCAAGATGGTTCACtagTCTATGGGTGCGCCGGAAATCCGTATGTCTAAACCGCTGGAAGCGAAGCTT
132	2-Oct	P09086	POU2F2	19q13.2	PHOSPHORYLATION	S5	S00005	34371835	human	51.21		___MVHssMGAPEIR			1		MVHSsMGAPEIRMSKPLEAE	TTATAATCATCCTCCCCGGC	ACCCAAAGAACTCGATTCCT	GGTACCAAG	ATGGTTCACTCTtagATGGGTGCGCCGGAAATCCGTATGTCTAAACCGCTGGAAGCGGAA	AAGCTT	AGGAACAAAAGGACCTCCAT	CGAGCACACATCCTATTTGG	TTATAATCATCCTCCCCGGCACCCAAAGAACTCGATTCCTGGTACCAAGATGGTTCACTCTtagATGGGTGCGCCGGAAATCCGTATGTCTAAACCGCTGGAAGCGGAAAAGCTTAGGAACAAAAGGACCTCCATCGAGCACACATCCTATTTGG	155	ACCCAAAGAACTCGATTCCTGGTACCAAGATGGTTCACTCTtagATGGGTGCGCCGGAAATCCGTATGTCTAAACCGCTGGAAGCGGAAAAGCTTAGGAACAAAAGGACCTCCAT	GGTACCAAGATGGTTCACTCTtagATGGGTGCGCCGGAAATCCGTATGTCTAAACCGCTGGAAGCGGAAAAGCTT
130	2-Oct	P09086	POU2F2	19q13.2	PHOSPHORYLATION	S14	S00014	34371838	human	51.21		GAPEIRMsKPLEAEK			1		MVHSSMGAPEIRMsKPLEAEKQGLDSPSE	TTATAATCATCCTCCCCGGC	AGCGTCGAATGAATGCATAC	GGTACCAAG	ATGGTTCACTCTTCTATGGGTGCGCCGGAAATCCGTATGtagAAACCGCTGGAAGCGGAAAAACAGGGTCTGGACTCTCCGTCTGAA	AAGCTT	TTAGACACAGCCCTGAAGTT	CGAGCACACATCCTATTTGG	TTATAATCATCCTCCCCGGCAGCGTCGAATGAATGCATACGGTACCAAGATGGTTCACTCTTCTATGGGTGCGCCGGAAATCCGTATGtagAAACCGCTGGAAGCGGAAAAACAGGGTCTGGACTCTCCGTCTGAAAAGCTTTTAGACACAGCCCTGAAGTTCGAGCACACATCCTATTTGG	182	AGCGTCGAATGAATGCATACGGTACCAAGATGGTTCACTCTTCTATGGGTGCGCCGGAAATCCGTATGtagAAACCGCTGGAAGCGGAAAAACAGGGTCTGGACTCTCCGTCTGAAAAGCTTTTAGACACAGCCCTGAAGTT	GGTACCAAGATGGTTCACTCTTCTATGGGTGCGCCGGAAATCCGTATGtagAAACCGCTGGAAGCGGAAAAACAGGGTCTGGACTCTCCGTCTGAAAAGCTT
133	2-Oct	P09086	POU2F2	19q13.2	PHOSPHORYLATION	S55	S00055	4713983	human	51.21		KTSPFSVsPTGPSTK		1			TNHQNPQNKTSPFSVsPTGPSTKIKAEDPSG	TTATAATCATCCTCCCCGGC	AGACCAGGATGGCTGATAAG	GGTACCAAG	ACCAACCACCAGAACCCGCAGAACAAAACCTCTCCGTTCTCTGTTtagCCGACCGGTCCGTCTACCAAAATCAAAGCGGAAGACCCGTCTGGT	AAGCTT	GGTATATGTGGGCACGAAAC	CGAGCACACATCCTATTTGG	TTATAATCATCCTCCCCGGCAGACCAGGATGGCTGATAAGGGTACCAAGACCAACCACCAGAACCCGCAGAACAAAACCTCTCCGTTCTCTGTTtagCCGACCGGTCCGTCTACCAAAATCAAAGCGGAAGACCCGTCTGGTAAGCTTGGTATATGTGGGCACGAAACCGAGCACACATCCTATTTGG	188	AGACCAGGATGGCTGATAAGGGTACCAAGACCAACCACCAGAACCCGCAGAACAAAACCTCTCCGTTCTCTGTTtagCCGACCGGTCCGTCTACCAAAATCAAAGCGGAAGACCCGTCTGGTAAGCTTGGTATATGTGGGCACGAAAC	GGTACCAAGACCAACCACCAGAACCCGCAGAACAAAACCTCTCCGTTCTCTGTTtagCCGACCGGTCCGTCTACCAAAATCAAAGCGGAAGACCCGTCTGGTAAGCTT
137	4-Oct	Q01860	POU5F1	6p21.31	PHOSPHORYLATION	S12	S00012	18496900	human	38.57		LASDFAFsPPPGGGG	1				MAGHLASDFAFsPPPGGGGDGPGGPEP	TTATAATCATCCTCCCCGGC	AATCCTTGCGTCAATGGTTC	GGTACCAAG	ATGGCGGGTCACCTGGCGTCTGACTTCGCGTTCtagCCGCCGCCGGGTGGTGGTGGTGACGGTCCGGGTGGTCCGGAACCG	AAGCTT	CGTGTAAAATCCGAGAACCC	CGAGCACACATCCTATTTGG	TTATAATCATCCTCCCCGGCAATCCTTGCGTCAATGGTTCGGTACCAAGATGGCGGGTCACCTGGCGTCTGACTTCGCGTTCtagCCGCCGCCGGGTGGTGGTGGTGACGGTCCGGGTGGTCCGGAACCGAAGCTTCGTGTAAAATCCGAGAACCCCGAGCACACATCCTATTTGG	176	AATCCTTGCGTCAATGGTTCGGTACCAAGATGGCGGGTCACCTGGCGTCTGACTTCGCGTTCtagCCGCCGCCGGGTGGTGGTGGTGACGGTCCGGGTGGTCCGGAACCGAAGCTTCGTGTAAAATCCGAGAACCC	GGTACCAAGATGGCGGGTCACCTGGCGTCTGACTTCGCGTTCtagCCGCCGCCGGGTGGTGGTGGTGACGGTCCGGGTGGTCCGGAACCGAAGCTT
142	4-Oct	Q01860	POU5F1	6p21.31	PHOSPHORYLATION	S93	S00093	25236708	human	38.57		PQGGLEtsQPEGEAG		1			PQVGVGLVPQGGLETsQPEGEAGVGVESNSD	TTATAATCATCCTCCCCGGC	TGTCGTGCCTCTTTATCTGT	GGTACCAAG	CCGCAGGTTGGTGTTGGTCTGGTTCCGCAGGGTGGTCTGGAAACCtagCAGCCGGAAGGTGAAGCGGGTGTTGGTGTTGAATCTAACTCTGAC	AAGCTT	CATTTCCGATACACCGAAGC	CGAGCACACATCCTATTTGG	TTATAATCATCCTCCCCGGCTGTCGTGCCTCTTTATCTGTGGTACCAAGCCGCAGGTTGGTGTTGGTCTGGTTCCGCAGGGTGGTCTGGAAACCtagCAGCCGGAAGGTGAAGCGGGTGTTGGTGTTGAATCTAACTCTGACAAGCTTCATTTCCGATACACCGAAGCCGAGCACACATCCTATTTGG	188	TGTCGTGCCTCTTTATCTGTGGTACCAAGCCGCAGGTTGGTGTTGGTCTGGTTCCGCAGGGTGGTCTGGAAACCtagCAGCCGGAAGGTGAAGCGGGTGTTGGTGTTGAATCTAACTCTGACAAGCTTCATTTCCGATACACCGAAGC	GGTACCAAGCCGCAGGTTGGTGTTGGTCTGGTTCCGCAGGGTGGTCTGGAAACCtagCAGCCGGAAGGTGAAGCGGGTGTTGGTGTTGAATCTAACTCTGACAAGCTT
134	4-Oct	Q01860	POU5F1	6p21.31	PHOSPHORYLATION	S105	S00105	25236704	human	38.57		EAGVGVEsNsDGAsP		1			LETSQPEGEAGVGVEsNSDGASPEPCTVTPG	TTATAATCATCCTCCCCGGC	TATTCATGCTTGGACGGACT	GGTACCAAG	CTGGAAACCTCTCAGCCGGAAGGTGAAGCGGGTGTTGGTGTTGAAtagAACTCTGACGGTGCGTCTCCGGAACCGTGCACCGTTACCCCGGGT	AAGCTT	TCCAACAAGCGGTACATAGT	CGAGCACACATCCTATTTGG	TTATAATCATCCTCCCCGGCTATTCATGCTTGGACGGACTGGTACCAAGCTGGAAACCTCTCAGCCGGAAGGTGAAGCGGGTGTTGGTGTTGAAtagAACTCTGACGGTGCGTCTCCGGAACCGTGCACCGTTACCCCGGGTAAGCTTTCCAACAAGCGGTACATAGTCGAGCACACATCCTATTTGG	188	TATTCATGCTTGGACGGACTGGTACCAAGCTGGAAACCTCTCAGCCGGAAGGTGAAGCGGGTGTTGGTGTTGAAtagAACTCTGACGGTGCGTCTCCGGAACCGTGCACCGTTACCCCGGGTAAGCTTTCCAACAAGCGGTACATAGT	GGTACCAAGCTGGAAACCTCTCAGCCGGAAGGTGAAGCGGGTGTTGGTGTTGAAtagAACTCTGACGGTGCGTCTCCGGAACCGTGCACCGTTACCCCGGGTAAGCTT
135	4-Oct	Q01860	POU5F1	6p21.31	PHOSPHORYLATION	S107	S00107	25236702	human	38.57		GVGVEsNsDGAsPEP		1			TSQPEGEAGVGVESNsDGASPEPCTVTPGAV	TTATAATCATCCTCCCCGGC	TTCCGTTTATGCTTTCCAGC	GGTACCAAG	ACCTCTCAGCCGGAAGGTGAAGCGGGTGTTGGTGTTGAATCTAACtagGACGGTGCGTCTCCGGAACCGTGCACCGTTACCCCGGGTGCGGTT	AAGCTT	CTCGCTCTAAACTCCAAGGA	CGAGCACACATCCTATTTGG	TTATAATCATCCTCCCCGGCTTCCGTTTATGCTTTCCAGCGGTACCAAGACCTCTCAGCCGGAAGGTGAAGCGGGTGTTGGTGTTGAATCTAACtagGACGGTGCGTCTCCGGAACCGTGCACCGTTACCCCGGGTGCGGTTAAGCTTCTCGCTCTAAACTCCAAGGACGAGCACACATCCTATTTGG	188	TTCCGTTTATGCTTTCCAGCGGTACCAAGACCTCTCAGCCGGAAGGTGAAGCGGGTGTTGGTGTTGAATCTAACtagGACGGTGCGTCTCCGGAACCGTGCACCGTTACCCCGGGTGCGGTTAAGCTTCTCGCTCTAAACTCCAAGGA	GGTACCAAGACCTCTCAGCCGGAAGGTGAAGCGGGTGTTGGTGTTGAATCTAACtagGACGGTGCGTCTCCGGAACCGTGCACCGTTACCCCGGGTGCGGTTAAGCTT
136	4-Oct	Q01860	POU5F1	6p21.31	PHOSPHORYLATION	S111	S00111	25236703	human	38.57		EsNsDGAsPEPCtVt	1	2			EGEAGVGVESNSDGAsPEPCTVTPGAVKLEK	TTATAATCATCCTCCCCGGC	TGCAAGTGTACAAATCCAGC	GGTACCAAG	GAAGGTGAAGCGGGTGTTGGTGTTGAATCTAACTCTGACGGTGCGtagCCGGAACCGTGCACCGTTACCCCGGGTGCGGTTAAACTGGAAAAA	AAGCTT	TAGGAAAGGGATCACCGTTC	CGAGCACACATCCTATTTGG	TTATAATCATCCTCCCCGGCTGCAAGTGTACAAATCCAGCGGTACCAAGGAAGGTGAAGCGGGTGTTGGTGTTGAATCTAACTCTGACGGTGCGtagCCGGAACCGTGCACCGTTACCCCGGGTGCGGTTAAACTGGAAAAAAAGCTTTAGGAAAGGGATCACCGTTCCGAGCACACATCCTATTTGG	188	TGCAAGTGTACAAATCCAGCGGTACCAAGGAAGGTGAAGCGGGTGTTGGTGTTGAATCTAACTCTGACGGTGCGtagCCGGAACCGTGCACCGTTACCCCGGGTGCGGTTAAACTGGAAAAAAAGCTTTAGGAAAGGGATCACCGTTC	GGTACCAAGGAAGGTGAAGCGGGTGTTGGTGTTGAATCTAACTCTGACGGTGCGtagCCGGAACCGTGCACCGTTACCCCGGGTGCGGTTAAACTGGAAAAAAAGCTT
138	4-Oct	Q01860	POU5F1	6p21.31	PHOSPHORYLATION	S180	S00180	11136868	human	38.57	Pou	VLFGKVFsQTTICRF			1		ADVGLTLGVLFGKVFsQTTICRFEALQLSFK	TTATAATCATCCTCCCCGGC	GAGATGAGTAGACGAGTGGG	GGTACCAAG	GCGGACGTTGGTCTGACCCTGGGTGTTCTGTTCGGTAAAGTTTTCtagCAGACCACCATCTGCCGTTTCGAAGCGCTGCAGCTGTCTTTCAAA	AAGCTT	TAATGCGAGTCAGTGACCAT	CGAGCACACATCCTATTTGG	TTATAATCATCCTCCCCGGCGAGATGAGTAGACGAGTGGGGGTACCAAGGCGGACGTTGGTCTGACCCTGGGTGTTCTGTTCGGTAAAGTTTTCtagCAGACCACCATCTGCCGTTTCGAAGCGCTGCAGCTGTCTTTCAAAAAGCTTTAATGCGAGTCAGTGACCATCGAGCACACATCCTATTTGG	188	GAGATGAGTAGACGAGTGGGGGTACCAAGGCGGACGTTGGTCTGACCCTGGGTGTTCTGTTCGGTAAAGTTTTCtagCAGACCACCATCTGCCGTTTCGAAGCGCTGCAGCTGTCTTTCAAAAAGCTTTAATGCGAGTCAGTGACCAT	GGTACCAAGGCGGACGTTGGTCTGACCCTGGGTGTTCTGTTCGGTAAAGTTTTCtagCAGACCACCATCTGCCGTTTCGAAGCGCTGCAGCTGTCTTTCAAAAAGCTT
139	4-Oct	Q01860	POU5F1	6p21.31	PHOSPHORYLATION	S236	S00236	6738001	human	38.57	Homeobox	ARKRKRtsIENRVRG	1	2			CKAETLVQARKRKRTsIENRVRGNLENLFLQ	TTATAATCATCCTCCCCGGC	TGTCATATGCTAACGTCCGT	GGTACCAAG	TGCAAAGCGGAAACCCTGGTTCAGGCGCGTAAACGTAAACGTACCtagATCGAAAACCGTGTTCGTGGTAACCTGGAAAACCTGTTCCTGCAG	AAGCTT	TTCCGCTAAGAAAGTAGCCA	CGAGCACACATCCTATTTGG	TTATAATCATCCTCCCCGGCTGTCATATGCTAACGTCCGTGGTACCAAGTGCAAAGCGGAAACCCTGGTTCAGGCGCGTAAACGTAAACGTACCtagATCGAAAACCGTGTTCGTGGTAACCTGGAAAACCTGTTCCTGCAGAAGCTTTTCCGCTAAGAAAGTAGCCACGAGCACACATCCTATTTGG	188	TGTCATATGCTAACGTCCGTGGTACCAAGTGCAAAGCGGAAACCCTGGTTCAGGCGCGTAAACGTAAACGTACCtagATCGAAAACCGTGTTCGTGGTAACCTGGAAAACCTGTTCCTGCAGAAGCTTTTCCGCTAAGAAAGTAGCCA	GGTACCAAGTGCAAAGCGGAAACCCTGGTTCAGGCGCGTAAACGTAAACGTACCtagATCGAAAACCGTGTTCGTGGTAACCTGGAAAACCTGTTCCTGCAGAAGCTT
140	4-Oct	Q01860	POU5F1	6p21.31	PHOSPHORYLATION	S355	S00355	25236701	human	38.57		VSVTtLGsPMHsN__		1			PEGEAFPPVSVTTLGsPMHSN	TTATAATCATCCTCCCCGGC	ACCCAAAGAACTCGATTCCT	GGTACCAAG	CCGGAAGGTGAAGCGTTCCCGCCGGTTTCTGTTACCACCCTGGGTtagCCGATGCACTCTAAC	AAGCTT	AGGAACAAAAGGACCTCCAT	CGAGCACACATCCTATTTGG	TTATAATCATCCTCCCCGGCACCCAAAGAACTCGATTCCTGGTACCAAGCCGGAAGGTGAAGCGTTCCCGCCGGTTTCTGTTACCACCCTGGGTtagCCGATGCACTCTAACAAGCTTAGGAACAAAAGGACCTCCATCGAGCACACATCCTATTTGG	158	ACCCAAAGAACTCGATTCCTGGTACCAAGCCGGAAGGTGAAGCGTTCCCGCCGGTTTCTGTTACCACCCTGGGTtagCCGATGCACTCTAACAAGCTTAGGAACAAAAGGACCTCCAT	GGTACCAAGCCGGAAGGTGAAGCGTTCCCGCCGGTTTCTGTTACCACCCTGGGTtagCCGATGCACTCTAACAAGCTT
141	4-Oct	Q01860	POU5F1	6p21.31	PHOSPHORYLATION	S359	S00359	25236710	human	38.57		tLGsPMHsN______		1			AFPPVSVTTLGSPMHsN	TTATAATCATCCTCCCCGGC	AGCGTCGAATGAATGCATAC	GGTACCAAG	GCGTTCCCGCCGGTTTCTGTTACCACCCTGGGTTCTCCGATGCACtagAAC	AAGCTT	TTAGACACAGCCCTGAAGTT	CGAGCACACATCCTATTTGG	TTATAATCATCCTCCCCGGCAGCGTCGAATGAATGCATACGGTACCAAGGCGTTCCCGCCGGTTTCTGTTACCACCCTGGGTTCTCCGATGCACtagAACAAGCTTTTAGACACAGCCCTGAAGTTCGAGCACACATCCTATTTGG	146	AGCGTCGAATGAATGCATACGGTACCAAGGCGTTCCCGCCGGTTTCTGTTACCACCCTGGGTTCTCCGATGCACtagAACAAGCTTTTAGACACAGCCCTGAAGTT	GGTACCAAGGCGTTCCCGCCGGTTTCTGTTACCACCCTGGGTTCTCCGATGCACtagAACAAGCTT
143	7-Oct	P20265	POU3F2	6q16	PHOSPHORYLATION	S339	S00339	20621941	human	46.89		LEEADSSsGsPTSID		1			LKPLLNKWLEEADSSsGSPTSIDKIAAQGRK	TTATAATCATCCTCCCCGGC	AGACCAGGATGGCTGATAAG	GGTACCAAG	CTGAAACCGCTGCTGAACAAATGGCTGGAAGAAGCGGACTCTTCTtagGGTTCTCCGACCTCTATCGACAAAATCGCGGCGCAGGGTCGTAAA	AAGCTT	GGTATATGTGGGCACGAAAC	CGAGCACACATCCTATTTGG	TTATAATCATCCTCCCCGGCAGACCAGGATGGCTGATAAGGGTACCAAGCTGAAACCGCTGCTGAACAAATGGCTGGAAGAAGCGGACTCTTCTtagGGTTCTCCGACCTCTATCGACAAAATCGCGGCGCAGGGTCGTAAAAAGCTTGGTATATGTGGGCACGAAACCGAGCACACATCCTATTTGG	188	AGACCAGGATGGCTGATAAGGGTACCAAGCTGAAACCGCTGCTGAACAAATGGCTGGAAGAAGCGGACTCTTCTtagGGTTCTCCGACCTCTATCGACAAAATCGCGGCGCAGGGTCGTAAAAAGCTTGGTATATGTGGGCACGAAAC	GGTACCAAGCTGAAACCGCTGCTGAACAAATGGCTGGAAGAAGCGGACTCTTCTtagGGTTCTCCGACCTCTATCGACAAAATCGCGGCGCAGGGTCGTAAAAAGCTT
144	7-Oct	P20265	POU3F2	6q16	PHOSPHORYLATION	S341	S00341	14160839	human	46.89		EADSSsGsPTSIDKI		4			PLLNKWLEEADSSSGsPTSIDKIAAQGRKRK	TTATAATCATCCTCCCCGGC	AATCCTTGCGTCAATGGTTC	GGTACCAAG	CCGCTGCTGAACAAATGGCTGGAAGAAGCGGACTCTTCTTCTGGTtagCCGACCTCTATCGACAAAATCGCGGCGCAGGGTCGTAAACGTAAA	AAGCTT	CGTGTAAAATCCGAGAACCC	CGAGCACACATCCTATTTGG	TTATAATCATCCTCCCCGGCAATCCTTGCGTCAATGGTTCGGTACCAAGCCGCTGCTGAACAAATGGCTGGAAGAAGCGGACTCTTCTTCTGGTtagCCGACCTCTATCGACAAAATCGCGGCGCAGGGTCGTAAACGTAAAAAGCTTCGTGTAAAATCCGAGAACCCCGAGCACACATCCTATTTGG	188	AATCCTTGCGTCAATGGTTCGGTACCAAGCCGCTGCTGAACAAATGGCTGGAAGAAGCGGACTCTTCTTCTGGTtagCCGACCTCTATCGACAAAATCGCGGCGCAGGGTCGTAAACGTAAAAAGCTTCGTGTAAAATCCGAGAACCC	GGTACCAAGCCGCTGCTGAACAAATGGCTGGAAGAAGCGGACTCTTCTTCTGGTtagCCGACCTCTATCGACAAAATCGCGGCGCAGGGTCGTAAACGTAAAAAGCTT
145	7-Oct	P20265	POU3F2	6q16	PHOSPHORYLATION	S360	S00360	486486	human	46.89	Homeobox	RKRKKRTsIEVSVKG	1				IDKIAAQGRKRKKRTsIEVSVKGALESHFLK	TTATAATCATCCTCCCCGGC	TGTCGTGCCTCTTTATCTGT	GGTACCAAG	ATCGACAAAATCGCGGCGCAGGGTCGTAAACGTAAAAAACGTACCtagATCGAAGTTTCTGTTAAAGGTGCGCTGGAATCTCACTTCCTGAAA	AAGCTT	CATTTCCGATACACCGAAGC	CGAGCACACATCCTATTTGG	TTATAATCATCCTCCCCGGCTGTCGTGCCTCTTTATCTGTGGTACCAAGATCGACAAAATCGCGGCGCAGGGTCGTAAACGTAAAAAACGTACCtagATCGAAGTTTCTGTTAAAGGTGCGCTGGAATCTCACTTCCTGAAAAAGCTTCATTTCCGATACACCGAAGCCGAGCACACATCCTATTTGG	188	TGTCGTGCCTCTTTATCTGTGGTACCAAGATCGACAAAATCGCGGCGCAGGGTCGTAAACGTAAAAAACGTACCtagATCGAAGTTTCTGTTAAAGGTGCGCTGGAATCTCACTTCCTGAAAAAGCTTCATTTCCGATACACCGAAGC	GGTACCAAGATCGACAAAATCGCGGCGCAGGGTCGTAAACGTAAAAAACGTACCtagATCGAAGTTTCTGTTAAAGGTGCGCTGGAATCTCACTTCCTGAAAAAGCTT
146	7-Oct	P20265	POU3F2	6q16	PHOSPHORYLATION	S429	S00429	23134301	human	46.89		AEDVYGGsRDtPPHH			1		PPGGTLPGAEDVYGGsRDTPPHHGVQTPVQ	TTATAATCATCCTCCCCGGC	TATTCATGCTTGGACGGACT	GGTACCAAG	CCGCCGGGTGGCACCCTGCCGGGTGCGGAAGACGTTTACGGTGGTtagCGTGACACCCCGCCGCACCACGGTGTTCAGACCCCGGTTCAG	AAGCTT	TCCAACAAGCGGTACATAGT	CGAGCACACATCCTATTTGG	TTATAATCATCCTCCCCGGCTATTCATGCTTGGACGGACTGGTACCAAGCCGCCGGGTGGCACCCTGCCGGGTGCGGAAGACGTTTACGGTGGTtagCGTGACACCCCGCCGCACCACGGTGTTCAGACCCCGGTTCAGAAGCTTTCCAACAAGCGGTACATAGTCGAGCACACATCCTATTTGG	185	TATTCATGCTTGGACGGACTGGTACCAAGCCGCCGGGTGGCACCCTGCCGGGTGCGGAAGACGTTTACGGTGGTtagCGTGACACCCCGCCGCACCACGGTGTTCAGACCCCGGTTCAGAAGCTTTCCAACAAGCGGTACATAGT	GGTACCAAGCCGCCGGGTGGCACCCTGCCGGGTGCGGAAGACGTTTACGGTGGTtagCGTGACACCCCGCCGCACCACGGTGTTCAGACCCCGGTTCAGAAGCTT
147	9-Oct	P49335	POU3F4	Xq21.1	PHOSPHORYLATION	S265	S00265	5816557	human	39.43		EADSSTGsPtsIDKI			1		PLLNKWLEEADSSTGsPTSIDKIAAQGRKRK	TTATAATCATCCTCCCCGGC	TTCCGTTTATGCTTTCCAGC	GGTACCAAG	CCGCTGCTGAACAAATGGCTGGAAGAAGCGGACTCTTCTACCGGTtagCCGACCTCTATCGACAAAATCGCGGCGCAGGGTCGTAAACGTAAA	AAGCTT	CTCGCTCTAAACTCCAAGGA	CGAGCACACATCCTATTTGG	TTATAATCATCCTCCCCGGCTTCCGTTTATGCTTTCCAGCGGTACCAAGCCGCTGCTGAACAAATGGCTGGAAGAAGCGGACTCTTCTACCGGTtagCCGACCTCTATCGACAAAATCGCGGCGCAGGGTCGTAAACGTAAAAAGCTTCTCGCTCTAAACTCCAAGGACGAGCACACATCCTATTTGG	188	TTCCGTTTATGCTTTCCAGCGGTACCAAGCCGCTGCTGAACAAATGGCTGGAAGAAGCGGACTCTTCTACCGGTtagCCGACCTCTATCGACAAAATCGCGGCGCAGGGTCGTAAACGTAAAAAGCTTCTCGCTCTAAACTCCAAGGA	GGTACCAAGCCGCTGCTGAACAAATGGCTGGAAGAAGCGGACTCTTCTACCGGTtagCCGACCTCTATCGACAAAATCGCGGCGCAGGGTCGTAAACGTAAAAAGCTT
148	9-Oct	P49335	POU3F4	Xq21.1	PHOSPHORYLATION	S268	S00268	5816567	human	39.43		SSTGsPtsIDKIAAQ			1		NKWLEEADSSTGSPTsIDKIAAQGRKRKKRT	TTATAATCATCCTCCCCGGC	TGCAAGTGTACAAATCCAGC	GGTACCAAG	AACAAATGGCTGGAAGAAGCGGACTCTTCTACCGGTTCTCCGACCtagATCGACAAAATCGCGGCGCAGGGTCGTAAACGTAAAAAACGTACC	AAGCTT	TAGGAAAGGGATCACCGTTC	CGAGCACACATCCTATTTGG	TTATAATCATCCTCCCCGGCTGCAAGTGTACAAATCCAGCGGTACCAAGAACAAATGGCTGGAAGAAGCGGACTCTTCTACCGGTTCTCCGACCtagATCGACAAAATCGCGGCGCAGGGTCGTAAACGTAAAAAACGTACCAAGCTTTAGGAAAGGGATCACCGTTCCGAGCACACATCCTATTTGG	188	TGCAAGTGTACAAATCCAGCGGTACCAAGAACAAATGGCTGGAAGAAGCGGACTCTTCTACCGGTTCTCCGACCtagATCGACAAAATCGCGGCGCAGGGTCGTAAACGTAAAAAACGTACCAAGCTTTAGGAAAGGGATCACCGTTC	GGTACCAAGAACAAATGGCTGGAAGAAGCGGACTCTTCTACCGGTTCTCCGACCtagATCGACAAAATCGCGGCGCAGGGTCGTAAACGTAAAAAACGTACCAAGCTT
149	11-Oct	Q9UKI9	POU2F3	11q23.3	PHOSPHORYLATION	S14	S00014	25305909	human	47.43		MHTDIKMsGDVADst			1		MVNLESMHTDIKMsGDVADSTDARSTLSQ	TTATAATCATCCTCCCCGGC	GAGATGAGTAGACGAGTGGG	GGTACCAAG	ATGGTTAACCTGGAATCTATGCACACCGACATCAAAATGtagGGTGACGTTGCGGACTCTACCGACGCGCGTTCTACCCTGTCTCAG	AAGCTT	TAATGCGAGTCAGTGACCAT	CGAGCACACATCCTATTTGG	TTATAATCATCCTCCCCGGCGAGATGAGTAGACGAGTGGGGGTACCAAGATGGTTAACCTGGAATCTATGCACACCGACATCAAAATGtagGGTGACGTTGCGGACTCTACCGACGCGCGTTCTACCCTGTCTCAGAAGCTTTAATGCGAGTCAGTGACCATCGAGCACACATCCTATTTGG	182	GAGATGAGTAGACGAGTGGGGGTACCAAGATGGTTAACCTGGAATCTATGCACACCGACATCAAAATGtagGGTGACGTTGCGGACTCTACCGACGCGCGTTCTACCCTGTCTCAGAAGCTTTAATGCGAGTCAGTGACCAT	GGTACCAAGATGGTTAACCTGGAATCTATGCACACCGACATCAAAATGtagGGTGACGTTGCGGACTCTACCGACGCGCGTTCTACCCTGTCTCAGAAGCTT
150	11-Oct	Q9UKI9	POU2F3	11q23.3	PHOSPHORYLATION	S20	S00020	25305912	human	47.43		MsGDVADstDARSTL			1		ESMHTDIKMSGDVADsTDARSTLSQVEPGND	TTATAATCATCCTCCCCGGC	TGTCATATGCTAACGTCCGT	GGTACCAAG	GAATCTATGCACACCGACATCAAAATGTCTGGTGACGTTGCGGACtagACCGACGCGCGTTCTACCCTGTCTCAGGTTGAACCGGGTAACGAC	AAGCTT	TTCCGCTAAGAAAGTAGCCA	CGAGCACACATCCTATTTGG	TTATAATCATCCTCCCCGGCTGTCATATGCTAACGTCCGTGGTACCAAGGAATCTATGCACACCGACATCAAAATGTCTGGTGACGTTGCGGACtagACCGACGCGCGTTCTACCCTGTCTCAGGTTGAACCGGGTAACGACAAGCTTTTCCGCTAAGAAAGTAGCCACGAGCACACATCCTATTTGG	188	TGTCATATGCTAACGTCCGTGGTACCAAGGAATCTATGCACACCGACATCAAAATGTCTGGTGACGTTGCGGACtagACCGACGCGCGTTCTACCCTGTCTCAGGTTGAACCGGGTAACGACAAGCTTTTCCGCTAAGAAAGTAGCCA	GGTACCAAGGAATCTATGCACACCGACATCAAAATGTCTGGTGACGTTGCGGACtagACCGACGCGCGTTCTACCCTGTCTCAGGTTGAACCGGGTAACGACAAGCTT
151	11-Oct	Q9UKI9	POU2F3	11q23.3	PHOSPHORYLATION	S238	S00238	4271134	human	47.43	Pou	RFEALNLsFKNMCKL		7	1		DFSQTTISRFEALNLsFKNMCKLKPLLEKWL	TTATAATCATCCTCCCCGGC	ACCCAAAGAACTCGATTCCT	GGTACCAAG	GACTTCTCTCAGACCACCATCTCTCGTTTCGAAGCGCTGAACCTGtagTTCAAAAACATGTGCAAACTGAAACCGCTGCTGGAAAAATGGCTG	AAGCTT	AGGAACAAAAGGACCTCCAT	CGAGCACACATCCTATTTGG	TTATAATCATCCTCCCCGGCACCCAAAGAACTCGATTCCTGGTACCAAGGACTTCTCTCAGACCACCATCTCTCGTTTCGAAGCGCTGAACCTGtagTTCAAAAACATGTGCAAACTGAAACCGCTGCTGGAAAAATGGCTGAAGCTTAGGAACAAAAGGACCTCCATCGAGCACACATCCTATTTGG	188	ACCCAAAGAACTCGATTCCTGGTACCAAGGACTTCTCTCAGACCACCATCTCTCGTTTCGAAGCGCTGAACCTGtagTTCAAAAACATGTGCAAACTGAAACCGCTGCTGGAAAAATGGCTGAAGCTTAGGAACAAAAGGACCTCCAT	GGTACCAAGGACTTCTCTCAGACCACCATCTCTCGTTTCGAAGCGCTGAACCTGtagTTCAAAAACATGTGCAAACTGAAACCGCTGCTGGAAAAATGGCTGAAGCTT
152	11-Oct	Q9UKI9	POU2F3	11q23.3	PHOSPHORYLATION	S258	S00258	34369892	human	47.43		KWLNDAEssPSDPSV			1		CKLKPLLEKWLNDAEsSPSDPSVSTPSSYPS	TTATAATCATCCTCCCCGGC	AGCGTCGAATGAATGCATAC	GGTACCAAG	TGCAAACTGAAACCGCTGCTGGAAAAATGGCTGAACGACGCGGAAtagTCTCCGTCTGACCCGTCTGTTTCTACCCCGTCTTCTTACCCGTCT	AAGCTT	TTAGACACAGCCCTGAAGTT	CGAGCACACATCCTATTTGG	TTATAATCATCCTCCCCGGCAGCGTCGAATGAATGCATACGGTACCAAGTGCAAACTGAAACCGCTGCTGGAAAAATGGCTGAACGACGCGGAAtagTCTCCGTCTGACCCGTCTGTTTCTACCCCGTCTTCTTACCCGTCTAAGCTTTTAGACACAGCCCTGAAGTTCGAGCACACATCCTATTTGG	188	AGCGTCGAATGAATGCATACGGTACCAAGTGCAAACTGAAACCGCTGCTGGAAAAATGGCTGAACGACGCGGAAtagTCTCCGTCTGACCCGTCTGTTTCTACCCCGTCTTCTTACCCGTCTAAGCTTTTAGACACAGCCCTGAAGTT	GGTACCAAGTGCAAACTGAAACCGCTGCTGGAAAAATGGCTGAACGACGCGGAAtagTCTCCGTCTGACCCGTCTGTTTCTACCCCGTCTTCTTACCCGTCTAAGCTT
153	11-Oct	Q9UKI9	POU2F3	11q23.3	PHOSPHORYLATION	S259	S00259	34369895	human	47.43		WLNDAEssPSDPSVS			1		KLKPLLEKWLNDAESsPSDPSVSTPSSYPSL	TTATAATCATCCTCCCCGGC	AGACCAGGATGGCTGATAAG	GGTACCAAG	AAACTGAAACCGCTGCTGGAAAAATGGCTGAACGACGCGGAATCTtagCCGTCTGACCCGTCTGTTTCTACCCCGTCTTCTTACCCGTCTCTG	AAGCTT	GGTATATGTGGGCACGAAAC	CGAGCACACATCCTATTTGG	TTATAATCATCCTCCCCGGCAGACCAGGATGGCTGATAAGGGTACCAAGAAACTGAAACCGCTGCTGGAAAAATGGCTGAACGACGCGGAATCTtagCCGTCTGACCCGTCTGTTTCTACCCCGTCTTCTTACCCGTCTCTGAAGCTTGGTATATGTGGGCACGAAACCGAGCACACATCCTATTTGG	188	AGACCAGGATGGCTGATAAGGGTACCAAGAAACTGAAACCGCTGCTGGAAAAATGGCTGAACGACGCGGAATCTtagCCGTCTGACCCGTCTGTTTCTACCCCGTCTTCTTACCCGTCTCTGAAGCTTGGTATATGTGGGCACGAAAC	GGTACCAAGAAACTGAAACCGCTGCTGGAAAAATGGCTGAACGACGCGGAATCTtagCCGTCTGACCCGTCTGTTTCTACCCCGTCTTCTTACCCGTCTCTGAAGCTT
154	11-Oct	Q9UKI9	POU2F3	11q23.3	PHOSPHORYLATION	S287	S00287	3215520	human	47.43	Homeobox	RKRKKRTsIETNIRL		6			PSLSEVFGRKRKKRTsIETNIRLTLEKRFQD	TTATAATCATCCTCCCCGGC	AATCCTTGCGTCAATGGTTC	GGTACCAAG	CCGTCTCTGTCTGAAGTTTTCGGTCGTAAACGTAAAAAACGTACCtagATCGAAACCAACATCCGTCTGACCCTGGAAAAACGTTTCCAGGAC	AAGCTT	CGTGTAAAATCCGAGAACCC	CGAGCACACATCCTATTTGG	TTATAATCATCCTCCCCGGCAATCCTTGCGTCAATGGTTCGGTACCAAGCCGTCTCTGTCTGAAGTTTTCGGTCGTAAACGTAAAAAACGTACCtagATCGAAACCAACATCCGTCTGACCCTGGAAAAACGTTTCCAGGACAAGCTTCGTGTAAAATCCGAGAACCCCGAGCACACATCCTATTTGG	188	AATCCTTGCGTCAATGGTTCGGTACCAAGCCGTCTCTGTCTGAAGTTTTCGGTCGTAAACGTAAAAAACGTACCtagATCGAAACCAACATCCGTCTGACCCTGGAAAAACGTTTCCAGGACAAGCTTCGTGTAAAATCCGAGAACCC	GGTACCAAGCCGTCTCTGTCTGAAGTTTTCGGTCGTAAACGTAAAAAACGTACCtagATCGAAACCAACATCCGTCTGACCCTGGAAAAACGTTTCCAGGACAAGCTT
155	1110058L19Rik	Q5VUM1	C6orf57	6q13	PHOSPHORYLATION	S47	S00047	31083117	human	12.21	DUF1674	KSELVKQsLKKPKLP		1			KTSSSQGGKSELVKQsLKKPKLPEGRFDAPE	TTATAATCATCCTCCCCGGC	TGTCGTGCCTCTTTATCTGT	GGTACCAAG	AAAACCTCTTCTTCTCAGGGTGGTAAATCTGAACTGGTTAAACAGtagCTGAAAAAACCGAAACTGCCGGAAGGTCGTTTCGACGCGCCGGAA	AAGCTT	CATTTCCGATACACCGAAGC	CGAGCACACATCCTATTTGG	TTATAATCATCCTCCCCGGCTGTCGTGCCTCTTTATCTGTGGTACCAAGAAAACCTCTTCTTCTCAGGGTGGTAAATCTGAACTGGTTAAACAGtagCTGAAAAAACCGAAACTGCCGGAAGGTCGTTTCGACGCGCCGGAAAAGCTTCATTTCCGATACACCGAAGCCGAGCACACATCCTATTTGG	188	TGTCGTGCCTCTTTATCTGTGGTACCAAGAAAACCTCTTCTTCTCAGGGTGGTAAATCTGAACTGGTTAAACAGtagCTGAAAAAACCGAAACTGCCGGAAGGTCGTTTCGACGCGCCGGAAAAGCTTCATTTCCGATACACCGAAGC	GGTACCAAGAAAACCTCTTCTTCTCAGGGTGGTAAATCTGAACTGGTTAAACAGtagCTGAAAAAACCGAAACTGCCGGAAGGTCGTTTCGACGCGCCGGAAAAGCTT
156	1110058L19Rik	Q5VUM1	C6orf57	6q13	PHOSPHORYLATION	S64	S00064	25279000	human	12.21	DUF1674	RFDAPEDsHLEKEPL			1		KKPKLPEGRFDAPEDsHLEKEPLEKFPDDVN	TTATAATCATCCTCCCCGGC	TATTCATGCTTGGACGGACT	GGTACCAAG	AAAAAACCGAAACTGCCGGAAGGTCGTTTCGACGCGCCGGAAGACtagCACCTGGAAAAAGAACCGCTGGAAAAATTCCCGGACGACGTTAAC	AAGCTT	TCCAACAAGCGGTACATAGT	CGAGCACACATCCTATTTGG	TTATAATCATCCTCCCCGGCTATTCATGCTTGGACGGACTGGTACCAAGAAAAAACCGAAACTGCCGGAAGGTCGTTTCGACGCGCCGGAAGACtagCACCTGGAAAAAGAACCGCTGGAAAAATTCCCGGACGACGTTAACAAGCTTTCCAACAAGCGGTACATAGTCGAGCACACATCCTATTTGG	188	TATTCATGCTTGGACGGACTGGTACCAAGAAAAAACCGAAACTGCCGGAAGGTCGTTTCGACGCGCCGGAAGACtagCACCTGGAAAAAGAACCGCTGGAAAAATTCCCGGACGACGTTAACAAGCTTTCCAACAAGCGGTACATAGT	GGTACCAAGAAAAAACCGAAACTGCCGGAAGGTCGTTTCGACGCGCCGGAAGACtagCACCTGGAAAAAGAACCGCTGGAAAAATTCCCGGACGACGTTAACAAGCTT
163	14-3-3beta	P31946	YWHAB	20q13.1	PHOSPHORYLATION	S6	S00006	15718709	human	28.08	14-3-3	__MtMDKsELVQkAk		3			MTMDKsELVQKAKLAEQAERY	TTATAATCATCCTCCCCGGC	TTCCGTTTATGCTTTCCAGC	GGTACCAAG	ATGACCATGGACAAAtagGAACTGGTTCAGAAAGCGAAACTGGCGGAACAGGCGGAACGTTAC	AAGCTT	CTCGCTCTAAACTCCAAGGA	CGAGCACACATCCTATTTGG	TTATAATCATCCTCCCCGGCTTCCGTTTATGCTTTCCAGCGGTACCAAGATGACCATGGACAAAtagGAACTGGTTCAGAAAGCGAAACTGGCGGAACAGGCGGAACGTTACAAGCTTCTCGCTCTAAACTCCAAGGACGAGCACACATCCTATTTGG	158	TTCCGTTTATGCTTTCCAGCGGTACCAAGATGACCATGGACAAAtagGAACTGGTTCAGAAAGCGAAACTGGCGGAACAGGCGGAACGTTACAAGCTTCTCGCTCTAAACTCCAAGGA	GGTACCAAGATGACCATGGACAAAtagGAACTGGTTCAGAAAGCGAAACTGGCGGAACAGGCGGAACGTTACAAGCTT
161	14-3-3beta	P31946	YWHAB	20q13.1	PHOSPHORYLATION	S39	S00039	27442700	human	28.08	14-3-3	tEQGHELsNEERNLL		1			MAAAMKAVTEQGHELsNEERNLLSVAYKNVV	TTATAATCATCCTCCCCGGC	TGCAAGTGTACAAATCCAGC	GGTACCAAG	ATGGCGGCGGCGATGAAAGCGGTTACCGAACAGGGTCACGAACTGtagAACGAAGAACGTAACCTGCTGTCTGTTGCGTACAAAAACGTTGTT	AAGCTT	TAGGAAAGGGATCACCGTTC	CGAGCACACATCCTATTTGG	TTATAATCATCCTCCCCGGCTGCAAGTGTACAAATCCAGCGGTACCAAGATGGCGGCGGCGATGAAAGCGGTTACCGAACAGGGTCACGAACTGtagAACGAAGAACGTAACCTGCTGTCTGTTGCGTACAAAAACGTTGTTAAGCTTTAGGAAAGGGATCACCGTTCCGAGCACACATCCTATTTGG	188	TGCAAGTGTACAAATCCAGCGGTACCAAGATGGCGGCGGCGATGAAAGCGGTTACCGAACAGGGTCACGAACTGtagAACGAAGAACGTAACCTGCTGTCTGTTGCGTACAAAAACGTTGTTAAGCTTTAGGAAAGGGATCACCGTTC	GGTACCAAGATGGCGGCGGCGATGAAAGCGGTTACCGAACAGGGTCACGAACTGtagAACGAAGAACGTAACCTGCTGTCTGTTGCGTACAAAAACGTTGTTAAGCTT
162	14-3-3beta	P31946	YWHAB	20q13.1	PHOSPHORYLATION	S59	S00059	4935095	human	28.08	14-3-3	NVVGARRssWRVISS			1		NLLSVAYKNVVGARRsSWRVISSIEQKTSAD	TTATAATCATCCTCCCCGGC	GAGATGAGTAGACGAGTGGG	GGTACCAAG	AACCTGCTGTCTGTTGCGTACAAAAACGTTGTTGGTGCGCGTCGTtagTCTTGGCGTGTTATCTCTTCTATCGAACAGAAAACCTCTGCGGAC	AAGCTT	TAATGCGAGTCAGTGACCAT	CGAGCACACATCCTATTTGG	TTATAATCATCCTCCCCGGCGAGATGAGTAGACGAGTGGGGGTACCAAGAACCTGCTGTCTGTTGCGTACAAAAACGTTGTTGGTGCGCGTCGTtagTCTTGGCGTGTTATCTCTTCTATCGAACAGAAAACCTCTGCGGACAAGCTTTAATGCGAGTCAGTGACCATCGAGCACACATCCTATTTGG	188	GAGATGAGTAGACGAGTGGGGGTACCAAGAACCTGCTGTCTGTTGCGTACAAAAACGTTGTTGGTGCGCGTCGTtagTCTTGGCGTGTTATCTCTTCTATCGAACAGAAAACCTCTGCGGACAAGCTTTAATGCGAGTCAGTGACCAT	GGTACCAAGAACCTGCTGTCTGTTGCGTACAAAAACGTTGTTGGTGCGCGTCGTtagTCTTGGCGTGTTATCTCTTCTATCGAACAGAAAACCTCTGCGGACAAGCTT
157	14-3-3beta	P31946	YWHAB	20q13.1	PHOSPHORYLATION	S116	S00116	15718703	human	28.08	14-3-3	PNATQPEskVFyLkM		1			ELLDKYLIPNATQPEsKVFYLKMKGDYFRYL	TTATAATCATCCTCCCCGGC	TGTCATATGCTAACGTCCGT	GGTACCAAG	GAACTGCTGGACAAATACCTGATCCCGAACGCGACCCAGCCGGAAtagAAAGTTTTCTACCTGAAAATGAAAGGTGACTACTTCCGTTACCTG	AAGCTT	TTCCGCTAAGAAAGTAGCCA	CGAGCACACATCCTATTTGG	TTATAATCATCCTCCCCGGCTGTCATATGCTAACGTCCGTGGTACCAAGGAACTGCTGGACAAATACCTGATCCCGAACGCGACCCAGCCGGAAtagAAAGTTTTCTACCTGAAAATGAAAGGTGACTACTTCCGTTACCTGAAGCTTTTCCGCTAAGAAAGTAGCCACGAGCACACATCCTATTTGG	188	TGTCATATGCTAACGTCCGTGGTACCAAGGAACTGCTGGACAAATACCTGATCCCGAACGCGACCCAGCCGGAAtagAAAGTTTTCTACCTGAAAATGAAAGGTGACTACTTCCGTTACCTGAAGCTTTTCCGCTAAGAAAGTAGCCA	GGTACCAAGGAACTGCTGGACAAATACCTGATCCCGAACGCGACCCAGCCGGAAtagAAAGTTTTCTACCTGAAAATGAAAGGTGACTACTTCCGTTACCTGAAGCTT
158	14-3-3beta	P31946	YWHAB	20q13.1	PHOSPHORYLATION	S132	S00132	3136105	human	28.08	14-3-3	GDyFRyLsEVAsGDN		1			KVFYLKMKGDYFRYLsEVASGDNKQTTVSNS	TTATAATCATCCTCCCCGGC	ACCCAAAGAACTCGATTCCT	GGTACCAAG	AAAGTTTTCTACCTGAAAATGAAAGGTGACTACTTCCGTTACCTGtagGAAGTTGCGTCTGGTGACAACAAACAGACCACCGTTTCTAACTCT	AAGCTT	AGGAACAAAAGGACCTCCAT	CGAGCACACATCCTATTTGG	TTATAATCATCCTCCCCGGCACCCAAAGAACTCGATTCCTGGTACCAAGAAAGTTTTCTACCTGAAAATGAAAGGTGACTACTTCCGTTACCTGtagGAAGTTGCGTCTGGTGACAACAAACAGACCACCGTTTCTAACTCTAAGCTTAGGAACAAAAGGACCTCCATCGAGCACACATCCTATTTGG	188	ACCCAAAGAACTCGATTCCTGGTACCAAGAAAGTTTTCTACCTGAAAATGAAAGGTGACTACTTCCGTTACCTGtagGAAGTTGCGTCTGGTGACAACAAACAGACCACCGTTTCTAACTCTAAGCTTAGGAACAAAAGGACCTCCAT	GGTACCAAGAAAGTTTTCTACCTGAAAATGAAAGGTGACTACTTCCGTTACCTGtagGAAGTTGCGTCTGGTGACAACAAACAGACCACCGTTTCTAACTCTAAGCTT
159	14-3-3beta	P31946	YWHAB	20q13.1	PHOSPHORYLATION	S136	S00136	15718706	human	28.08	14-3-3	RyLsEVAsGDNkQTT		1	1		LKMKGDYFRYLSEVAsGDNKQTTVSNSQQAY	TTATAATCATCCTCCCCGGC	AGCGTCGAATGAATGCATAC	GGTACCAAG	CTGAAAATGAAAGGTGACTACTTCCGTTACCTGTCTGAAGTTGCGtagGGTGACAACAAACAGACCACCGTTTCTAACTCTCAGCAGGCGTAC	AAGCTT	TTAGACACAGCCCTGAAGTT	CGAGCACACATCCTATTTGG	TTATAATCATCCTCCCCGGCAGCGTCGAATGAATGCATACGGTACCAAGCTGAAAATGAAAGGTGACTACTTCCGTTACCTGTCTGAAGTTGCGtagGGTGACAACAAACAGACCACCGTTTCTAACTCTCAGCAGGCGTACAAGCTTTTAGACACAGCCCTGAAGTTCGAGCACACATCCTATTTGG	188	AGCGTCGAATGAATGCATACGGTACCAAGCTGAAAATGAAAGGTGACTACTTCCGTTACCTGTCTGAAGTTGCGtagGGTGACAACAAACAGACCACCGTTTCTAACTCTCAGCAGGCGTACAAGCTTTTAGACACAGCCCTGAAGTT	GGTACCAAGCTGAAAATGAAAGGTGACTACTTCCGTTACCTGTCTGAAGTTGCGtagGGTGACAACAAACAGACCACCGTTTCTAACTCTCAGCAGGCGTACAAGCTT
160	14-3-3beta	P31946	YWHAB	20q13.1	PHOSPHORYLATION	S232	S00232	34506210	human	28.08	14-3-3	DNLtLWtsENQGDEG		1			TLIMQLLRDNLTLWTsENQGDEGDAGEGEN	TTATAATCATCCTCCCCGGC	AGACCAGGATGGCTGATAAG	GGTACCAAG	ACCCTGATCATGCAGCTGCTGCGTGACAACCTGACCCTGTGGACCtagGAAAACCAGGGTGACGAAGGTGACGCGGGTGAAGGTGAAAAC	AAGCTT	GGTATATGTGGGCACGAAAC	CGAGCACACATCCTATTTGG	TTATAATCATCCTCCCCGGCAGACCAGGATGGCTGATAAGGGTACCAAGACCCTGATCATGCAGCTGCTGCGTGACAACCTGACCCTGTGGACCtagGAAAACCAGGGTGACGAAGGTGACGCGGGTGAAGGTGAAAACAAGCTTGGTATATGTGGGCACGAAACCGAGCACACATCCTATTTGG	185	AGACCAGGATGGCTGATAAGGGTACCAAGACCCTGATCATGCAGCTGCTGCGTGACAACCTGACCCTGTGGACCtagGAAAACCAGGGTGACGAAGGTGACGCGGGTGAAGGTGAAAACAAGCTTGGTATATGTGGGCACGAAAC	GGTACCAAGACCCTGATCATGCAGCTGCTGCGTGACAACCTGACCCTGTGGACCtagGAAAACCAGGGTGACGAAGGTGACGCGGGTGAAGGTGAAAACAAGCTT
166	14-3-3epsilon	P62258	YWHAE	17p13.3	PHOSPHORYLATION	S46	S00046	14569203	human	29.17	14-3-3	VEERNLLsVAykNVI		10			AGMDVELTVEERNLLsVAYKNVIGARRASWR	TTATAATCATCCTCCCCGGC	AATCCTTGCGTCAATGGTTC	GGTACCAAG	GCGGGTATGGACGTTGAACTGACCGTTGAAGAACGTAACCTGCTGtagGTTGCGTACAAAAACGTTATCGGTGCGCGTCGTGCGTCTTGGCGT	AAGCTT	CGTGTAAAATCCGAGAACCC	CGAGCACACATCCTATTTGG	TTATAATCATCCTCCCCGGCAATCCTTGCGTCAATGGTTCGGTACCAAGGCGGGTATGGACGTTGAACTGACCGTTGAAGAACGTAACCTGCTGtagGTTGCGTACAAAAACGTTATCGGTGCGCGTCGTGCGTCTTGGCGTAAGCTTCGTGTAAAATCCGAGAACCCCGAGCACACATCCTATTTGG	188	AATCCTTGCGTCAATGGTTCGGTACCAAGGCGGGTATGGACGTTGAACTGACCGTTGAAGAACGTAACCTGCTGtagGTTGCGTACAAAAACGTTATCGGTGCGCGTCGTGCGTCTTGGCGTAAGCTTCGTGTAAAATCCGAGAACCC	GGTACCAAGGCGGGTATGGACGTTGAACTGACCGTTGAAGAACGTAACCTGCTGtagGTTGCGTACAAAAACGTTATCGGTGCGCGTCGTGCGTCTTGGCGTAAGCTT
167	14-3-3epsilon	P62258	YWHAE	17p13.3	PHOSPHORYLATION	S64	S00064	18006203	human	29.17	14-3-3	RASWRIIssIEQkEE		2	1		YKNVIGARRASWRIIsSIEQKEENKGGEDKL	TTATAATCATCCTCCCCGGC	TGTCGTGCCTCTTTATCTGT	GGTACCAAG	TACAAAAACGTTATCGGTGCGCGTCGTGCGTCTTGGCGTATCATCtagTCTATCGAACAGAAAGAAGAAAACAAAGGTGGTGAAGACAAACTG	AAGCTT	CATTTCCGATACACCGAAGC	CGAGCACACATCCTATTTGG	TTATAATCATCCTCCCCGGCTGTCGTGCCTCTTTATCTGTGGTACCAAGTACAAAAACGTTATCGGTGCGCGTCGTGCGTCTTGGCGTATCATCtagTCTATCGAACAGAAAGAAGAAAACAAAGGTGGTGAAGACAAACTGAAGCTTCATTTCCGATACACCGAAGCCGAGCACACATCCTATTTGG	188	TGTCGTGCCTCTTTATCTGTGGTACCAAGTACAAAAACGTTATCGGTGCGCGTCGTGCGTCTTGGCGTATCATCtagTCTATCGAACAGAAAGAAGAAAACAAAGGTGGTGAAGACAAACTGAAGCTTCATTTCCGATACACCGAAGC	GGTACCAAGTACAAAAACGTTATCGGTGCGCGTCGTGCGTCTTGGCGTATCATCtagTCTATCGAACAGAAAGAAGAAAACAAAGGTGGTGAAGACAAACTGAAGCTT
168	14-3-3epsilon	P62258	YWHAE	17p13.3	PHOSPHORYLATION	S65	S00065	18006206	human	29.17	14-3-3	ASWRIIssIEQkEEN		1			KNVIGARRASWRIISsIEQKEENKGGEDKLK	TTATAATCATCCTCCCCGGC	TATTCATGCTTGGACGGACT	GGTACCAAG	AAAAACGTTATCGGTGCGCGTCGTGCGTCTTGGCGTATCATCTCTtagATCGAACAGAAAGAAGAAAACAAAGGTGGTGAAGACAAACTGAAA	AAGCTT	TCCAACAAGCGGTACATAGT	CGAGCACACATCCTATTTGG	TTATAATCATCCTCCCCGGCTATTCATGCTTGGACGGACTGGTACCAAGAAAAACGTTATCGGTGCGCGTCGTGCGTCTTGGCGTATCATCTCTtagATCGAACAGAAAGAAGAAAACAAAGGTGGTGAAGACAAACTGAAAAAGCTTTCCAACAAGCGGTACATAGTCGAGCACACATCCTATTTGG	188	TATTCATGCTTGGACGGACTGGTACCAAGAAAAACGTTATCGGTGCGCGTCGTGCGTCTTGGCGTATCATCTCTtagATCGAACAGAAAGAAGAAAACAAAGGTGGTGAAGACAAACTGAAAAAGCTTTCCAACAAGCGGTACATAGT	GGTACCAAGAAAAACGTTATCGGTGCGCGTCGTGCGTCTTGGCGTATCATCTCTtagATCGAACAGAAAGAAGAAAACAAAGGTGGTGAAGACAAACTGAAAAAGCTT
164	14-3-3epsilon	P62258	YWHAE	17p13.3	PHOSPHORYLATION	S148	S00148	31861119	human	29.17	14-3-3	RkEAAENsLVAYkAA		1			AEFATGNDRKEAAENsLVAYKAASDIAMTEL	TTATAATCATCCTCCCCGGC	TTCCGTTTATGCTTTCCAGC	GGTACCAAG	GCGGAATTCGCGACCGGTAACGACCGTAAAGAAGCGGCGGAAAACtagCTGGTTGCGTACAAAGCGGCGTCTGACATCGCGATGACCGAACTG	AAGCTT	CTCGCTCTAAACTCCAAGGA	CGAGCACACATCCTATTTGG	TTATAATCATCCTCCCCGGCTTCCGTTTATGCTTTCCAGCGGTACCAAGGCGGAATTCGCGACCGGTAACGACCGTAAAGAAGCGGCGGAAAACtagCTGGTTGCGTACAAAGCGGCGTCTGACATCGCGATGACCGAACTGAAGCTTCTCGCTCTAAACTCCAAGGACGAGCACACATCCTATTTGG	188	TTCCGTTTATGCTTTCCAGCGGTACCAAGGCGGAATTCGCGACCGGTAACGACCGTAAAGAAGCGGCGGAAAACtagCTGGTTGCGTACAAAGCGGCGTCTGACATCGCGATGACCGAACTGAAGCTTCTCGCTCTAAACTCCAAGGA	GGTACCAAGGCGGAATTCGCGACCGGTAACGACCGTAAAGAAGCGGCGGAAAACtagCTGGTTGCGTACAAAGCGGCGTCTGACATCGCGATGACCGAACTGAAGCTT
165	14-3-3epsilon	P62258	YWHAE	17p13.3	PHOSPHORYLATION	S233	S00233	14569200	human	29.17	14-3-3	DNLTLWtsDMQGdGE		2			TLIMQLLRDNLTLWTsDMQGDGEEQNKEALQ	TTATAATCATCCTCCCCGGC	TGCAAGTGTACAAATCCAGC	GGTACCAAG	ACCCTGATCATGCAGCTGCTGCGTGACAACCTGACCCTGTGGACCtagGACATGCAGGGTGACGGTGAAGAACAGAACAAAGAAGCGCTGCAG	AAGCTT	TAGGAAAGGGATCACCGTTC	CGAGCACACATCCTATTTGG	TTATAATCATCCTCCCCGGCTGCAAGTGTACAAATCCAGCGGTACCAAGACCCTGATCATGCAGCTGCTGCGTGACAACCTGACCCTGTGGACCtagGACATGCAGGGTGACGGTGAAGAACAGAACAAAGAAGCGCTGCAGAAGCTTTAGGAAAGGGATCACCGTTCCGAGCACACATCCTATTTGG	188	TGCAAGTGTACAAATCCAGCGGTACCAAGACCCTGATCATGCAGCTGCTGCGTGACAACCTGACCCTGTGGACCtagGACATGCAGGGTGACGGTGAAGAACAGAACAAAGAAGCGCTGCAGAAGCTTTAGGAAAGGGATCACCGTTC	GGTACCAAGACCCTGATCATGCAGCTGCTGCGTGACAACCTGACCCTGTGGACCtagGACATGCAGGGTGACGGTGAAGAACAGAACAAAGAAGCGCTGCAGAAGCTT
170	14-3-3eta	Q04917	YWHAH	22q12.3	PHOSPHORYLATION	S25	S00025	14159200	human	28.22	14-3-3	ERYDDMAsAMKAVTE		1			RARLAEQAERYDDMAsAMKAVTELNEPLSNE	TTATAATCATCCTCCCCGGC	GAGATGAGTAGACGAGTGGG	GGTACCAAG	CGTGCGCGTCTGGCGGAACAGGCGGAACGTTACGACGACATGGCGtagGCGATGAAAGCGGTTACCGAACTGAACGAACCGCTGTCTAACGAA	AAGCTT	TAATGCGAGTCAGTGACCAT	CGAGCACACATCCTATTTGG	TTATAATCATCCTCCCCGGCGAGATGAGTAGACGAGTGGGGGTACCAAGCGTGCGCGTCTGGCGGAACAGGCGGAACGTTACGACGACATGGCGtagGCGATGAAAGCGGTTACCGAACTGAACGAACCGCTGTCTAACGAAAAGCTTTAATGCGAGTCAGTGACCATCGAGCACACATCCTATTTGG	188	GAGATGAGTAGACGAGTGGGGGTACCAAGCGTGCGCGTCTGGCGGAACAGGCGGAACGTTACGACGACATGGCGtagGCGATGAAAGCGGTTACCGAACTGAACGAACCGCTGTCTAACGAAAAGCTTTAATGCGAGTCAGTGACCAT	GGTACCAAGCGTGCGCGTCTGGCGGAACAGGCGGAACGTTACGACGACATGGCGtagGCGATGAAAGCGGTTACCGAACTGAACGAACCGCTGTCTAACGAAAAGCTT
171	14-3-3eta	Q04917	YWHAH	22q12.3	PHOSPHORYLATION	S38	S00038	23077812	human	28.22	14-3-3	TELNEPLsNEDRNLL			1		MASAMKAVTELNEPLsNEDRNLLSVAYKNVV	TTATAATCATCCTCCCCGGC	TGTCATATGCTAACGTCCGT	GGTACCAAG	ATGGCGTCTGCGATGAAAGCGGTTACCGAACTGAACGAACCGCTGtagAACGAAGACCGTAACCTGCTGTCTGTTGCGTACAAAAACGTTGTT	AAGCTT	TTCCGCTAAGAAAGTAGCCA	CGAGCACACATCCTATTTGG	TTATAATCATCCTCCCCGGCTGTCATATGCTAACGTCCGTGGTACCAAGATGGCGTCTGCGATGAAAGCGGTTACCGAACTGAACGAACCGCTGtagAACGAAGACCGTAACCTGCTGTCTGTTGCGTACAAAAACGTTGTTAAGCTTTTCCGCTAAGAAAGTAGCCACGAGCACACATCCTATTTGG	188	TGTCATATGCTAACGTCCGTGGTACCAAGATGGCGTCTGCGATGAAAGCGGTTACCGAACTGAACGAACCGCTGtagAACGAAGACCGTAACCTGCTGTCTGTTGCGTACAAAAACGTTGTTAAGCTTTTCCGCTAAGAAAGTAGCCA	GGTACCAAGATGGCGTCTGCGATGAAAGCGGTTACCGAACTGAACGAACCGCTGtagAACGAAGACCGTAACCTGCTGTCTGTTGCGTACAAAAACGTTGTTAAGCTT
172	14-3-3eta	Q04917	YWHAH	22q12.3	PHOSPHORYLATION	S46	S00046	14569212	human	28.22	14-3-3	NEDRNLLsVAykNVV		10			TELNEPLSNEDRNLLsVAYKNVVGARRSSWR	TTATAATCATCCTCCCCGGC	ACCCAAAGAACTCGATTCCT	GGTACCAAG	ACCGAACTGAACGAACCGCTGTCTAACGAAGACCGTAACCTGCTGtagGTTGCGTACAAAAACGTTGTTGGTGCGCGTCGTTCTTCTTGGCGT	AAGCTT	AGGAACAAAAGGACCTCCAT	CGAGCACACATCCTATTTGG	TTATAATCATCCTCCCCGGCACCCAAAGAACTCGATTCCTGGTACCAAGACCGAACTGAACGAACCGCTGTCTAACGAAGACCGTAACCTGCTGtagGTTGCGTACAAAAACGTTGTTGGTGCGCGTCGTTCTTCTTGGCGTAAGCTTAGGAACAAAAGGACCTCCATCGAGCACACATCCTATTTGG	188	ACCCAAAGAACTCGATTCCTGGTACCAAGACCGAACTGAACGAACCGCTGTCTAACGAAGACCGTAACCTGCTGtagGTTGCGTACAAAAACGTTGTTGGTGCGCGTCGTTCTTCTTGGCGTAAGCTTAGGAACAAAAGGACCTCCAT	GGTACCAAGACCGAACTGAACGAACCGCTGTCTAACGAAGACCGTAACCTGCTGtagGTTGCGTACAAAAACGTTGTTGGTGCGCGTCGTTCTTCTTGGCGTAAGCTT
173	14-3-3eta	Q04917	YWHAH	22q12.3	PHOSPHORYLATION	S59	S00059	450482	human	28.22	14-3-3	VVGARRSsWRVISSI			5		LLSVAYKNVVGARRSsWRVISSIEQKTSADG	TTATAATCATCCTCCCCGGC	AGCGTCGAATGAATGCATAC	GGTACCAAG	CTGCTGTCTGTTGCGTACAAAAACGTTGTTGGTGCGCGTCGTTCTtagTGGCGTGTTATCTCTTCTATCGAACAGAAAACCTCTGCGGACGGT	AAGCTT	TTAGACACAGCCCTGAAGTT	CGAGCACACATCCTATTTGG	TTATAATCATCCTCCCCGGCAGCGTCGAATGAATGCATACGGTACCAAGCTGCTGTCTGTTGCGTACAAAAACGTTGTTGGTGCGCGTCGTTCTtagTGGCGTGTTATCTCTTCTATCGAACAGAAAACCTCTGCGGACGGTAAGCTTTTAGACACAGCCCTGAAGTTCGAGCACACATCCTATTTGG	188	AGCGTCGAATGAATGCATACGGTACCAAGCTGCTGTCTGTTGCGTACAAAAACGTTGTTGGTGCGCGTCGTTCTtagTGGCGTGTTATCTCTTCTATCGAACAGAAAACCTCTGCGGACGGTAAGCTTTTAGACACAGCCCTGAAGTT	GGTACCAAGCTGCTGTCTGTTGCGTACAAAAACGTTGTTGGTGCGCGTCGTTCTtagTGGCGTGTTATCTCTTCTATCGAACAGAAAACCTCTGCGGACGGTAAGCTT
169	14-3-3eta	Q04917	YWHAH	22q12.3	PHOSPHORYLATION	S119	S00119	23077809	human	28.22	14-3-3	CNDFQYEskVFyLkM			1		LDKFLIKNCNDFQYEsKVFYLKMKGDYYRYL	TTATAATCATCCTCCCCGGC	AGACCAGGATGGCTGATAAG	GGTACCAAG	CTGGACAAATTCCTGATCAAAAACTGCAACGACTTCCAGTACGAAtagAAAGTTTTCTACCTGAAAATGAAAGGTGACTACTACCGTTACCTG	AAGCTT	GGTATATGTGGGCACGAAAC	CGAGCACACATCCTATTTGG	TTATAATCATCCTCCCCGGCAGACCAGGATGGCTGATAAGGGTACCAAGCTGGACAAATTCCTGATCAAAAACTGCAACGACTTCCAGTACGAAtagAAAGTTTTCTACCTGAAAATGAAAGGTGACTACTACCGTTACCTGAAGCTTGGTATATGTGGGCACGAAACCGAGCACACATCCTATTTGG	188	AGACCAGGATGGCTGATAAGGGTACCAAGCTGGACAAATTCCTGATCAAAAACTGCAACGACTTCCAGTACGAAtagAAAGTTTTCTACCTGAAAATGAAAGGTGACTACTACCGTTACCTGAAGCTTGGTATATGTGGGCACGAAAC	GGTACCAAGCTGGACAAATTCCTGATCAAAAACTGCAACGACTTCCAGTACGAAtagAAAGTTTTCTACCTGAAAATGAAAGGTGACTACTACCGTTACCTGAAGCTT
178	14-3-3gamma	P61981	YWHAG	7q11.23	PHOSPHORYLATION	S38	S00038	27721574	human	28.3	14-3-3	tELNEPLsNEERNLL		1			MAAAMKNVTELNEPLsNEERNLLSVAYKNVV	TTATAATCATCCTCCCCGGC	AATCCTTGCGTCAATGGTTC	GGTACCAAG	ATGGCGGCGGCGATGAAAAACGTTACCGAACTGAACGAACCGCTGtagAACGAAGAACGTAACCTGCTGTCTGTTGCGTACAAAAACGTTGTT	AAGCTT	CGTGTAAAATCCGAGAACCC	CGAGCACACATCCTATTTGG	TTATAATCATCCTCCCCGGCAATCCTTGCGTCAATGGTTCGGTACCAAGATGGCGGCGGCGATGAAAAACGTTACCGAACTGAACGAACCGCTGtagAACGAAGAACGTAACCTGCTGTCTGTTGCGTACAAAAACGTTGTTAAGCTTCGTGTAAAATCCGAGAACCCCGAGCACACATCCTATTTGG	188	AATCCTTGCGTCAATGGTTCGGTACCAAGATGGCGGCGGCGATGAAAAACGTTACCGAACTGAACGAACCGCTGtagAACGAAGAACGTAACCTGCTGTCTGTTGCGTACAAAAACGTTGTTAAGCTTCGTGTAAAATCCGAGAACCC	GGTACCAAGATGGCGGCGGCGATGAAAAACGTTACCGAACTGAACGAACCGCTGtagAACGAAGAACGTAACCTGCTGTCTGTTGCGTACAAAAACGTTGTTAAGCTT
179	14-3-3gamma	P61981	YWHAG	7q11.23	PHOSPHORYLATION	S65	S00065	15718733	human	28.3	14-3-3	SsWRVISsIEQkTsA		1			KNVVGARRSSWRVISsIEQKTSADGNEKKIE	TTATAATCATCCTCCCCGGC	TGTCGTGCCTCTTTATCTGT	GGTACCAAG	AAAAACGTTGTTGGTGCGCGTCGTTCTTCTTGGCGTGTTATCTCTtagATCGAACAGAAAACCTCTGCGGACGGTAACGAAAAAAAAATCGAA	AAGCTT	CATTTCCGATACACCGAAGC	CGAGCACACATCCTATTTGG	TTATAATCATCCTCCCCGGCTGTCGTGCCTCTTTATCTGTGGTACCAAGAAAAACGTTGTTGGTGCGCGTCGTTCTTCTTGGCGTGTTATCTCTtagATCGAACAGAAAACCTCTGCGGACGGTAACGAAAAAAAAATCGAAAAGCTTCATTTCCGATACACCGAAGCCGAGCACACATCCTATTTGG	188	TGTCGTGCCTCTTTATCTGTGGTACCAAGAAAAACGTTGTTGGTGCGCGTCGTTCTTCTTGGCGTGTTATCTCTtagATCGAACAGAAAACCTCTGCGGACGGTAACGAAAAAAAAATCGAAAAGCTTCATTTCCGATACACCGAAGC	GGTACCAAGAAAAACGTTGTTGGTGCGCGTCGTTCTTCTTGGCGTGTTATCTCTtagATCGAACAGAAAACCTCTGCGGACGGTAACGAAAAAAAAATCGAAAAGCTT
180	14-3-3gamma	P61981	YWHAG	7q11.23	PHOSPHORYLATION	S71	S00071	4710535	human	28.3	14-3-3	SsIEQkTsADGNEkK		5			RRSSWRVISSIEQKTsADGNEKKIEMVRAYR	TTATAATCATCCTCCCCGGC	TATTCATGCTTGGACGGACT	GGTACCAAG	CGTCGTTCTTCTTGGCGTGTTATCTCTTCTATCGAACAGAAAACCtagGCGGACGGTAACGAAAAAAAAATCGAAATGGTTCGTGCGTACCGT	AAGCTT	TCCAACAAGCGGTACATAGT	CGAGCACACATCCTATTTGG	TTATAATCATCCTCCCCGGCTATTCATGCTTGGACGGACTGGTACCAAGCGTCGTTCTTCTTGGCGTGTTATCTCTTCTATCGAACAGAAAACCtagGCGGACGGTAACGAAAAAAAAATCGAAATGGTTCGTGCGTACCGTAAGCTTTCCAACAAGCGGTACATAGTCGAGCACACATCCTATTTGG	188	TATTCATGCTTGGACGGACTGGTACCAAGCGTCGTTCTTCTTGGCGTGTTATCTCTTCTATCGAACAGAAAACCtagGCGGACGGTAACGAAAAAAAAATCGAAATGGTTCGTGCGTACCGTAAGCTTTCCAACAAGCGGTACATAGT	GGTACCAAGCGTCGTTCTTCTTGGCGTGTTATCTCTTCTATCGAACAGAAAACCtagGCGGACGGTAACGAAAAAAAAATCGAAATGGTTCGTGCGTACCGTAAGCTT
174	14-3-3gamma	P61981	YWHAG	7q11.23	PHOSPHORYLATION	S119	S00119	9418831	human	28.3	14-3-3	CSEtQyEskVFYLkM		1			LDNYLIKNCSETQYEsKVFYLKMKGDYYRYL	TTATAATCATCCTCCCCGGC	TTCCGTTTATGCTTTCCAGC	GGTACCAAG	CTGGACAACTACCTGATCAAAAACTGCTCTGAAACCCAGTACGAAtagAAAGTTTTCTACCTGAAAATGAAAGGTGACTACTACCGTTACCTG	AAGCTT	CTCGCTCTAAACTCCAAGGA	CGAGCACACATCCTATTTGG	TTATAATCATCCTCCCCGGCTTCCGTTTATGCTTTCCAGCGGTACCAAGCTGGACAACTACCTGATCAAAAACTGCTCTGAAACCCAGTACGAAtagAAAGTTTTCTACCTGAAAATGAAAGGTGACTACTACCGTTACCTGAAGCTTCTCGCTCTAAACTCCAAGGACGAGCACACATCCTATTTGG	188	TTCCGTTTATGCTTTCCAGCGGTACCAAGCTGGACAACTACCTGATCAAAAACTGCTCTGAAACCCAGTACGAAtagAAAGTTTTCTACCTGAAAATGAAAGGTGACTACTACCGTTACCTGAAGCTTCTCGCTCTAAACTCCAAGGA	GGTACCAAGCTGGACAACTACCTGATCAAAAACTGCTCTGAAACCCAGTACGAAtagAAAGTTTTCTACCTGAAAATGAAAGGTGACTACTACCGTTACCTGAAGCTT
175	14-3-3gamma	P61981	YWHAG	7q11.23	PHOSPHORYLATION	S155	S00155	36124527	human	28.3	14-3-3	ESSEkAYsEAHEISk		1			GEKRATVVESSEKAYsEAHEISKEHMQPTHP	TTATAATCATCCTCCCCGGC	TGCAAGTGTACAAATCCAGC	GGTACCAAG	GGTGAAAAACGTGCGACCGTTGTTGAATCTTCTGAAAAAGCGTACtagGAAGCGCACGAAATCTCTAAAGAACACATGCAGCCGACCCACCCG	AAGCTT	TAGGAAAGGGATCACCGTTC	CGAGCACACATCCTATTTGG	TTATAATCATCCTCCCCGGCTGCAAGTGTACAAATCCAGCGGTACCAAGGGTGAAAAACGTGCGACCGTTGTTGAATCTTCTGAAAAAGCGTACtagGAAGCGCACGAAATCTCTAAAGAACACATGCAGCCGACCCACCCGAAGCTTTAGGAAAGGGATCACCGTTCCGAGCACACATCCTATTTGG	188	TGCAAGTGTACAAATCCAGCGGTACCAAGGGTGAAAAACGTGCGACCGTTGTTGAATCTTCTGAAAAAGCGTACtagGAAGCGCACGAAATCTCTAAAGAACACATGCAGCCGACCCACCCGAAGCTTTAGGAAAGGGATCACCGTTC	GGTACCAAGGGTGAAAAACGTGCGACCGTTGTTGAATCTTCTGAAAAAGCGTACtagGAAGCGCACGAAATCTCTAAAGAACACATGCAGCCGACCCACCCGAAGCTT
176	14-3-3gamma	P61981	YWHAG	7q11.23	PHOSPHORYLATION	S180	S00180	15417409	human	28.3	14-3-3	LGLALNysVFYYEIQ			1		MQPTHPIRLGLALNYsVFYYEIQNAPEQACH	TTATAATCATCCTCCCCGGC	GAGATGAGTAGACGAGTGGG	GGTACCAAG	ATGCAGCCGACCCACCCGATCCGTCTGGGTCTGGCGCTGAACTACtagGTTTTCTACTACGAAATCCAGAACGCGCCGGAACAGGCGTGCCAC	AAGCTT	TAATGCGAGTCAGTGACCAT	CGAGCACACATCCTATTTGG	TTATAATCATCCTCCCCGGCGAGATGAGTAGACGAGTGGGGGTACCAAGATGCAGCCGACCCACCCGATCCGTCTGGGTCTGGCGCTGAACTACtagGTTTTCTACTACGAAATCCAGAACGCGCCGGAACAGGCGTGCCACAAGCTTTAATGCGAGTCAGTGACCATCGAGCACACATCCTATTTGG	188	GAGATGAGTAGACGAGTGGGGGTACCAAGATGCAGCCGACCCACCCGATCCGTCTGGGTCTGGCGCTGAACTACtagGTTTTCTACTACGAAATCCAGAACGCGCCGGAACAGGCGTGCCACAAGCTTTAATGCGAGTCAGTGACCAT	GGTACCAAGATGCAGCCGACCCACCCGATCCGTCTGGGTCTGGCGCTGAACTACtagGTTTTCTACTACGAAATCCAGAACGCGCCGGAACAGGCGTGCCACAAGCTT
177	14-3-3gamma	P61981	YWHAG	7q11.23	PHOSPHORYLATION	S235	S00235	14569218	human	28.3	14-3-3	DNLTLWtsDQQDDDG		1			TLIMQLLRDNLTLWTsDQQDDDGGEGNN	TTATAATCATCCTCCCCGGC	TGTCATATGCTAACGTCCGT	GGTACCAAG	ACCCTGATCATGCAGCTGCTGCGTGACAACCTGACCCTGTGGACCtagGACCAGCAGGACGACGACGGTGGTGAAGGTAACAAC	AAGCTT	TTCCGCTAAGAAAGTAGCCA	CGAGCACACATCCTATTTGG	TTATAATCATCCTCCCCGGCTGTCATATGCTAACGTCCGTGGTACCAAGACCCTGATCATGCAGCTGCTGCGTGACAACCTGACCCTGTGGACCtagGACCAGCAGGACGACGACGGTGGTGAAGGTAACAACAAGCTTTTCCGCTAAGAAAGTAGCCACGAGCACACATCCTATTTGG	179	TGTCATATGCTAACGTCCGTGGTACCAAGACCCTGATCATGCAGCTGCTGCGTGACAACCTGACCCTGTGGACCtagGACCAGCAGGACGACGACGGTGGTGAAGGTAACAACAAGCTTTTCCGCTAAGAAAGTAGCCA	GGTACCAAGACCCTGATCATGCAGCTGCTGCGTGACAACCTGACCCTGTGGACCtagGACCAGCAGGACGACGACGGTGGTGAAGGTAACAACAAGCTT
187	14-3-3sigma	P31947	SFN	1p36.11	PHOSPHORYLATION	S5	S00005	18006218	human	27.77	14-3-3	___MERAsLIQKAkL		1			MERAsLIQKAKLAEQAERYE	TTATAATCATCCTCCCCGGC	ACCCAAAGAACTCGATTCCT	GGTACCAAG	ATGGAACGTGCGtagCTGATCCAGAAAGCGAAACTGGCGGAACAGGCGGAACGTTACGAA	AAGCTT	AGGAACAAAAGGACCTCCAT	CGAGCACACATCCTATTTGG	TTATAATCATCCTCCCCGGCACCCAAAGAACTCGATTCCTGGTACCAAGATGGAACGTGCGtagCTGATCCAGAAAGCGAAACTGGCGGAACAGGCGGAACGTTACGAAAAGCTTAGGAACAAAAGGACCTCCATCGAGCACACATCCTATTTGG	155	ACCCAAAGAACTCGATTCCTGGTACCAAGATGGAACGTGCGtagCTGATCCAGAAAGCGAAACTGGCGGAACAGGCGGAACGTTACGAAAAGCTTAGGAACAAAAGGACCTCCAT	GGTACCAAGATGGAACGTGCGtagCTGATCCAGAAAGCGAAACTGGCGGAACAGGCGGAACGTTACGAAAAGCTT
186	14-3-3sigma	P31947	SFN	1p36.11	PHOSPHORYLATION	S45	S00045	14569224	human	27.77	14-3-3	CEERNLLsVAykNVV		10			VEKGEELSCEERNLLsVAYKNVVGGQRAAWR	TTATAATCATCCTCCCCGGC	AGCGTCGAATGAATGCATAC	GGTACCAAG	GTTGAAAAAGGTGAAGAACTGTCTTGCGAAGAACGTAACCTGCTGtagGTTGCGTACAAAAACGTTGTTGGTGGTCAGCGTGCGGCGTGGCGT	AAGCTT	TTAGACACAGCCCTGAAGTT	CGAGCACACATCCTATTTGG	TTATAATCATCCTCCCCGGCAGCGTCGAATGAATGCATACGGTACCAAGGTTGAAAAAGGTGAAGAACTGTCTTGCGAAGAACGTAACCTGCTGtagGTTGCGTACAAAAACGTTGTTGGTGGTCAGCGTGCGGCGTGGCGTAAGCTTTTAGACACAGCCCTGAAGTTCGAGCACACATCCTATTTGG	188	AGCGTCGAATGAATGCATACGGTACCAAGGTTGAAAAAGGTGAAGAACTGTCTTGCGAAGAACGTAACCTGCTGtagGTTGCGTACAAAAACGTTGTTGGTGGTCAGCGTGCGGCGTGGCGTAAGCTTTTAGACACAGCCCTGAAGTT	GGTACCAAGGTTGAAAAAGGTGAAGAACTGTCTTGCGAAGAACGTAACCTGCTGtagGTTGCGTACAAAAACGTTGTTGGTGGTCAGCGTGCGGCGTGGCGTAAGCTT
188	14-3-3sigma	P31947	SFN	1p36.11	PHOSPHORYLATION	S64	S00064	4779945	human	27.77	14-3-3	AAWRVLSsIEQksNE		1			KNVVGGQRAAWRVLSsIEQKSNEEGSEEKGP	TTATAATCATCCTCCCCGGC	AGACCAGGATGGCTGATAAG	GGTACCAAG	AAAAACGTTGTTGGTGGTCAGCGTGCGGCGTGGCGTGTTCTGTCTtagATCGAACAGAAATCTAACGAAGAAGGTTCTGAAGAAAAAGGTCCG	AAGCTT	GGTATATGTGGGCACGAAAC	CGAGCACACATCCTATTTGG	TTATAATCATCCTCCCCGGCAGACCAGGATGGCTGATAAGGGTACCAAGAAAAACGTTGTTGGTGGTCAGCGTGCGGCGTGGCGTGTTCTGTCTtagATCGAACAGAAATCTAACGAAGAAGGTTCTGAAGAAAAAGGTCCGAAGCTTGGTATATGTGGGCACGAAACCGAGCACACATCCTATTTGG	188	AGACCAGGATGGCTGATAAGGGTACCAAGAAAAACGTTGTTGGTGGTCAGCGTGCGGCGTGGCGTGTTCTGTCTtagATCGAACAGAAATCTAACGAAGAAGGTTCTGAAGAAAAAGGTCCGAAGCTTGGTATATGTGGGCACGAAAC	GGTACCAAGAAAAACGTTGTTGGTGGTCAGCGTGCGGCGTGGCGTGTTCTGTCTtagATCGAACAGAAATCTAACGAAGAAGGTTCTGAAGAAAAAGGTCCGAAGCTT
189	14-3-3sigma	P31947	SFN	1p36.11	PHOSPHORYLATION	S69	S00069	454996	human	27.77	14-3-3	LSsIEQksNEEGsEE	1				GQRAAWRVLSSIEQKsNEEGSEEKGPEVREY	TTATAATCATCCTCCCCGGC	AATCCTTGCGTCAATGGTTC	GGTACCAAG	GGTCAGCGTGCGGCGTGGCGTGTTCTGTCTTCTATCGAACAGAAAtagAACGAAGAAGGTTCTGAAGAAAAAGGTCCGGAAGTTCGTGAATAC	AAGCTT	CGTGTAAAATCCGAGAACCC	CGAGCACACATCCTATTTGG	TTATAATCATCCTCCCCGGCAATCCTTGCGTCAATGGTTCGGTACCAAGGGTCAGCGTGCGGCGTGGCGTGTTCTGTCTTCTATCGAACAGAAAtagAACGAAGAAGGTTCTGAAGAAAAAGGTCCGGAAGTTCGTGAATACAAGCTTCGTGTAAAATCCGAGAACCCCGAGCACACATCCTATTTGG	188	AATCCTTGCGTCAATGGTTCGGTACCAAGGGTCAGCGTGCGGCGTGGCGTGTTCTGTCTTCTATCGAACAGAAAtagAACGAAGAAGGTTCTGAAGAAAAAGGTCCGGAAGTTCGTGAATACAAGCTTCGTGTAAAATCCGAGAACCC	GGTACCAAGGGTCAGCGTGCGGCGTGGCGTGTTCTGTCTTCTATCGAACAGAAAtagAACGAAGAAGGTTCTGAAGAAAAAGGTCCGGAAGTTCGTGAATACAAGCTT
190	14-3-3sigma	P31947	SFN	1p36.11	PHOSPHORYLATION	S74	S00074	454997	human	27.77	14-3-3	QksNEEGsEEkGPEV	1	2			WRVLSSIEQKSNEEGsEEKGPEVREYREKVE	TTATAATCATCCTCCCCGGC	TGTCGTGCCTCTTTATCTGT	GGTACCAAG	TGGCGTGTTCTGTCTTCTATCGAACAGAAATCTAACGAAGAAGGTtagGAAGAAAAAGGTCCGGAAGTTCGTGAATACCGTGAAAAAGTTGAA	AAGCTT	CATTTCCGATACACCGAAGC	CGAGCACACATCCTATTTGG	TTATAATCATCCTCCCCGGCTGTCGTGCCTCTTTATCTGTGGTACCAAGTGGCGTGTTCTGTCTTCTATCGAACAGAAATCTAACGAAGAAGGTtagGAAGAAAAAGGTCCGGAAGTTCGTGAATACCGTGAAAAAGTTGAAAAGCTTCATTTCCGATACACCGAAGCCGAGCACACATCCTATTTGG	188	TGTCGTGCCTCTTTATCTGTGGTACCAAGTGGCGTGTTCTGTCTTCTATCGAACAGAAATCTAACGAAGAAGGTtagGAAGAAAAAGGTCCGGAAGTTCGTGAATACCGTGAAAAAGTTGAAAAGCTTCATTTCCGATACACCGAAGC	GGTACCAAGTGGCGTGTTCTGTCTTCTATCGAACAGAAATCTAACGAAGAAGGTtagGAAGAAAAAGGTCCGGAAGTTCGTGAATACCGTGAAAAAGTTGAAAAGCTT
181	14-3-3sigma	P31947	SFN	1p36.11	PHOSPHORYLATION	S116	S00116	455001	human	27.77	14-3-3	kEAGDAEsRVFYLkM		1			GLLDSHLIKEAGDAEsRVFYLKMKGDYYRYL	TTATAATCATCCTCCCCGGC	TATTCATGCTTGGACGGACT	GGTACCAAG	GGTCTGCTGGACTCTCACCTGATCAAAGAAGCGGGTGACGCGGAAtagCGTGTTTTCTACCTGAAAATGAAAGGTGACTACTACCGTTACCTG	AAGCTT	TCCAACAAGCGGTACATAGT	CGAGCACACATCCTATTTGG	TTATAATCATCCTCCCCGGCTATTCATGCTTGGACGGACTGGTACCAAGGGTCTGCTGGACTCTCACCTGATCAAAGAAGCGGGTGACGCGGAAtagCGTGTTTTCTACCTGAAAATGAAAGGTGACTACTACCGTTACCTGAAGCTTTCCAACAAGCGGTACATAGTCGAGCACACATCCTATTTGG	188	TATTCATGCTTGGACGGACTGGTACCAAGGGTCTGCTGGACTCTCACCTGATCAAAGAAGCGGGTGACGCGGAAtagCGTGTTTTCTACCTGAAAATGAAAGGTGACTACTACCGTTACCTGAAGCTTTCCAACAAGCGGTACATAGT	GGTACCAAGGGTCTGCTGGACTCTCACCTGATCAAAGAAGCGGGTGACGCGGAAtagCGTGTTTTCTACCTGAAAATGAAAGGTGACTACTACCGTTACCTGAAGCTT
182	14-3-3sigma	P31947	SFN	1p36.11	PHOSPHORYLATION	S146	S00146	25279003	human	27.77	14-3-3	DKkRIIDsARsAyQE			1		LAEVATGDDKKRIIDsARSAYQEAMDISKKE	TTATAATCATCCTCCCCGGC	TTCCGTTTATGCTTTCCAGC	GGTACCAAG	CTGGCGGAAGTTGCGACCGGTGACGACAAAAAACGTATCATCGACtagGCGCGTTCTGCGTACCAGGAAGCGATGGACATCTCTAAAAAAGAA	AAGCTT	CTCGCTCTAAACTCCAAGGA	CGAGCACACATCCTATTTGG	TTATAATCATCCTCCCCGGCTTCCGTTTATGCTTTCCAGCGGTACCAAGCTGGCGGAAGTTGCGACCGGTGACGACAAAAAACGTATCATCGACtagGCGCGTTCTGCGTACCAGGAAGCGATGGACATCTCTAAAAAAGAAAAGCTTCTCGCTCTAAACTCCAAGGACGAGCACACATCCTATTTGG	188	TTCCGTTTATGCTTTCCAGCGGTACCAAGCTGGCGGAAGTTGCGACCGGTGACGACAAAAAACGTATCATCGACtagGCGCGTTCTGCGTACCAGGAAGCGATGGACATCTCTAAAAAAGAAAAGCTTCTCGCTCTAAACTCCAAGGA	GGTACCAAGCTGGCGGAAGTTGCGACCGGTGACGACAAAAAACGTATCATCGACtagGCGCGTTCTGCGTACCAGGAAGCGATGGACATCTCTAAAAAAGAAAAGCTT
183	14-3-3sigma	P31947	SFN	1p36.11	PHOSPHORYLATION	S149	S00149	25279006	human	27.77	14-3-3	RIIDsARsAyQEAMD			1		VATGDDKKRIIDSARsAYQEAMDISKKEMPP	TTATAATCATCCTCCCCGGC	TGCAAGTGTACAAATCCAGC	GGTACCAAG	GTTGCGACCGGTGACGACAAAAAACGTATCATCGACTCTGCGCGTtagGCGTACCAGGAAGCGATGGACATCTCTAAAAAAGAAATGCCGCCG	AAGCTT	TAGGAAAGGGATCACCGTTC	CGAGCACACATCCTATTTGG	TTATAATCATCCTCCCCGGCTGCAAGTGTACAAATCCAGCGGTACCAAGGTTGCGACCGGTGACGACAAAAAACGTATCATCGACTCTGCGCGTtagGCGTACCAGGAAGCGATGGACATCTCTAAAAAAGAAATGCCGCCGAAGCTTTAGGAAAGGGATCACCGTTCCGAGCACACATCCTATTTGG	188	TGCAAGTGTACAAATCCAGCGGTACCAAGGTTGCGACCGGTGACGACAAAAAACGTATCATCGACTCTGCGCGTtagGCGTACCAGGAAGCGATGGACATCTCTAAAAAAGAAATGCCGCCGAAGCTTTAGGAAAGGGATCACCGTTC	GGTACCAAGGTTGCGACCGGTGACGACAAAAAACGTATCATCGACTCTGCGCGTtagGCGTACCAGGAAGCGATGGACATCTCTAAAAAAGAAATGCCGCCGAAGCTT
184	14-3-3sigma	P31947	SFN	1p36.11	PHOSPHORYLATION	S186	S00186	456054	human	27.77	14-3-3	FHYEIANsPEEAISL	2				GLALNFSVFHYEIANsPEEAISLAKTTFDEA	TTATAATCATCCTCCCCGGC	GAGATGAGTAGACGAGTGGG	GGTACCAAG	GGTCTGGCGCTGAACTTCTCTGTTTTCCACTACGAAATCGCGAACtagCCGGAAGAAGCGATCTCTCTGGCGAAAACCACCTTCGACGAAGCG	AAGCTT	TAATGCGAGTCAGTGACCAT	CGAGCACACATCCTATTTGG	TTATAATCATCCTCCCCGGCGAGATGAGTAGACGAGTGGGGGTACCAAGGGTCTGGCGCTGAACTTCTCTGTTTTCCACTACGAAATCGCGAACtagCCGGAAGAAGCGATCTCTCTGGCGAAAACCACCTTCGACGAAGCGAAGCTTTAATGCGAGTCAGTGACCATCGAGCACACATCCTATTTGG	188	GAGATGAGTAGACGAGTGGGGGTACCAAGGGTCTGGCGCTGAACTTCTCTGTTTTCCACTACGAAATCGCGAACtagCCGGAAGAAGCGATCTCTCTGGCGAAAACCACCTTCGACGAAGCGAAGCTTTAATGCGAGTCAGTGACCAT	GGTACCAAGGGTCTGGCGCTGAACTTCTCTGTTTTCCACTACGAAATCGCGAACtagCCGGAAGAAGCGATCTCTCTGGCGAAAACCACCTTCGACGAAGCGAAGCTT
185	14-3-3sigma	P31947	SFN	1p36.11	PHOSPHORYLATION	S248	S00248	483590	human	27.77		EAPQEPQs_______		6			DNAGEEGGEAPQEPQs	TTATAATCATCCTCCCCGGC	TGTCATATGCTAACGTCCGT	GGTACCAAG	GACAACGCGGGTGAAGAAGGTGGTGAAGCGCCGCAGGAACCGCAGtag	AAGCTT	TTCCGCTAAGAAAGTAGCCA	CGAGCACACATCCTATTTGG	TTATAATCATCCTCCCCGGCTGTCATATGCTAACGTCCGTGGTACCAAGGACAACGCGGGTGAAGAAGGTGGTGAAGCGCCGCAGGAACCGCAGtagAAGCTTTTCCGCTAAGAAAGTAGCCACGAGCACACATCCTATTTGG	143	TGTCATATGCTAACGTCCGTGGTACCAAGGACAACGCGGGTGAAGAAGGTGGTGAAGCGCCGCAGGAACCGCAGtagAAGCTTTTCCGCTAAGAAAGTAGCCA	GGTACCAAGGACAACGCGGGTGAAGAAGGTGGTGAAGCGCCGCAGGAACCGCAGtagAAGCTT
197	14-3-3theta	P27348	YWHAQ	2p25.1	PHOSPHORYLATION	S37	S00037	31879956	human	27.76	14-3-3	TEQGAELsNEERNLL		1			MAACMKSVTEQGAELsNEERNLLSVAYKNVV	TTATAATCATCCTCCCCGGC	ACCCAAAGAACTCGATTCCT	GGTACCAAG	ATGGCGGCGTGCATGAAATCTGTTACCGAACAGGGTGCGGAACTGtagAACGAAGAACGTAACCTGCTGTCTGTTGCGTACAAAAACGTTGTT	AAGCTT	AGGAACAAAAGGACCTCCAT	CGAGCACACATCCTATTTGG	TTATAATCATCCTCCCCGGCACCCAAAGAACTCGATTCCTGGTACCAAGATGGCGGCGTGCATGAAATCTGTTACCGAACAGGGTGCGGAACTGtagAACGAAGAACGTAACCTGCTGTCTGTTGCGTACAAAAACGTTGTTAAGCTTAGGAACAAAAGGACCTCCATCGAGCACACATCCTATTTGG	188	ACCCAAAGAACTCGATTCCTGGTACCAAGATGGCGGCGTGCATGAAATCTGTTACCGAACAGGGTGCGGAACTGtagAACGAAGAACGTAACCTGCTGTCTGTTGCGTACAAAAACGTTGTTAAGCTTAGGAACAAAAGGACCTCCAT	GGTACCAAGATGGCGGCGTGCATGAAATCTGTTACCGAACAGGGTGCGGAACTGtagAACGAAGAACGTAACCTGCTGTCTGTTGCGTACAAAAACGTTGTTAAGCTT
198	14-3-3theta	P27348	YWHAQ	2p25.1	PHOSPHORYLATION	S45	S00045	4710813	human	27.76	14-3-3	NEERNLLsVAykNVV		10			TELNEPLSNEERNLLsVAYKNVVGARRSSWR	TTATAATCATCCTCCCCGGC	AGCGTCGAATGAATGCATAC	GGTACCAAG	ACCGAACTGAACGAACCGCTGTCTAACGAAGAACGTAACCTGCTGtagGTTGCGTACAAAAACGTTGTTGGTGCGCGTCGTTCTTCTTGGCGT	AAGCTT	TTAGACACAGCCCTGAAGTT	CGAGCACACATCCTATTTGG	TTATAATCATCCTCCCCGGCAGCGTCGAATGAATGCATACGGTACCAAGACCGAACTGAACGAACCGCTGTCTAACGAAGAACGTAACCTGCTGtagGTTGCGTACAAAAACGTTGTTGGTGCGCGTCGTTCTTCTTGGCGTAAGCTTTTAGACACAGCCCTGAAGTTCGAGCACACATCCTATTTGG	188	AGCGTCGAATGAATGCATACGGTACCAAGACCGAACTGAACGAACCGCTGTCTAACGAAGAACGTAACCTGCTGtagGTTGCGTACAAAAACGTTGTTGGTGCGCGTCGTTCTTCTTGGCGTAAGCTTTTAGACACAGCCCTGAAGTT	GGTACCAAGACCGAACTGAACGAACCGCTGTCTAACGAAGAACGTAACCTGCTGtagGTTGCGTACAAAAACGTTGTTGGTGCGCGTCGTTCTTCTTGGCGTAAGCTT
199	14-3-3theta	P27348	YWHAQ	2p25.1	PHOSPHORYLATION	S92	S00092	4710818	human	27.76	14-3-3	kVESELRsICTTVLE		1			QLIKDYREKVESELRsICTTVLELLDKYLIA	TTATAATCATCCTCCCCGGC	AGACCAGGATGGCTGATAAG	GGTACCAAG	CAGCTGATCAAAGACTACCGTGAAAAAGTTGAATCTGAACTGCGTtagATCTGCACCACCGTTCTGGAACTGCTGGACAAATACCTGATCGCG	AAGCTT	GGTATATGTGGGCACGAAAC	CGAGCACACATCCTATTTGG	TTATAATCATCCTCCCCGGCAGACCAGGATGGCTGATAAGGGTACCAAGCAGCTGATCAAAGACTACCGTGAAAAAGTTGAATCTGAACTGCGTtagATCTGCACCACCGTTCTGGAACTGCTGGACAAATACCTGATCGCGAAGCTTGGTATATGTGGGCACGAAACCGAGCACACATCCTATTTGG	188	AGACCAGGATGGCTGATAAGGGTACCAAGCAGCTGATCAAAGACTACCGTGAAAAAGTTGAATCTGAACTGCGTtagATCTGCACCACCGTTCTGGAACTGCTGGACAAATACCTGATCGCGAAGCTTGGTATATGTGGGCACGAAAC	GGTACCAAGCAGCTGATCAAAGACTACCGTGAAAAAGTTGAATCTGAACTGCGTtagATCTGCACCACCGTTCTGGAACTGCTGGACAAATACCTGATCGCGAAGCTT
191	14-3-3theta	P27348	YWHAQ	2p25.1	PHOSPHORYLATION	S114	S00114	31881807	human	27.76	14-3-3	ANATNPEskVFYLkM		1			ELLDKYLIANATNPEsKVFYLKMKGDYFRYL	TTATAATCATCCTCCCCGGC	AATCCTTGCGTCAATGGTTC	GGTACCAAG	GAACTGCTGGACAAATACCTGATCGCGAACGCGACCAACCCGGAAtagAAAGTTTTCTACCTGAAAATGAAAGGTGACTACTTCCGTTACCTG	AAGCTT	CGTGTAAAATCCGAGAACCC	CGAGCACACATCCTATTTGG	TTATAATCATCCTCCCCGGCAATCCTTGCGTCAATGGTTCGGTACCAAGGAACTGCTGGACAAATACCTGATCGCGAACGCGACCAACCCGGAAtagAAAGTTTTCTACCTGAAAATGAAAGGTGACTACTTCCGTTACCTGAAGCTTCGTGTAAAATCCGAGAACCCCGAGCACACATCCTATTTGG	188	AATCCTTGCGTCAATGGTTCGGTACCAAGGAACTGCTGGACAAATACCTGATCGCGAACGCGACCAACCCGGAAtagAAAGTTTTCTACCTGAAAATGAAAGGTGACTACTTCCGTTACCTGAAGCTTCGTGTAAAATCCGAGAACCC	GGTACCAAGGAACTGCTGGACAAATACCTGATCGCGAACGCGACCAACCCGGAAtagAAAGTTTTCTACCTGAAAATGAAAGGTGACTACTTCCGTTACCTGAAGCTT
192	14-3-3theta	P27348	YWHAQ	2p25.1	PHOSPHORYLATION	S145	S00145	34668618	human	27.76	14-3-3	RkQtIDNsQGAyQEA			1		AEVACGDDRKQTIDNsQGAYQEAFDISKKEM	TTATAATCATCCTCCCCGGC	TGTCGTGCCTCTTTATCTGT	GGTACCAAG	GCGGAAGTTGCGTGCGGTGACGACCGTAAACAGACCATCGACAACtagCAGGGTGCGTACCAGGAAGCGTTCGACATCTCTAAAAAAGAAATG	AAGCTT	CATTTCCGATACACCGAAGC	CGAGCACACATCCTATTTGG	TTATAATCATCCTCCCCGGCTGTCGTGCCTCTTTATCTGTGGTACCAAGGCGGAAGTTGCGTGCGGTGACGACCGTAAACAGACCATCGACAACtagCAGGGTGCGTACCAGGAAGCGTTCGACATCTCTAAAAAAGAAATGAAGCTTCATTTCCGATACACCGAAGCCGAGCACACATCCTATTTGG	188	TGTCGTGCCTCTTTATCTGTGGTACCAAGGCGGAAGTTGCGTGCGGTGACGACCGTAAACAGACCATCGACAACtagCAGGGTGCGTACCAGGAAGCGTTCGACATCTCTAAAAAAGAAATGAAGCTTCATTTCCGATACACCGAAGC	GGTACCAAGGCGGAAGTTGCGTGCGGTGACGACCGTAAACAGACCATCGACAACtagCAGGGTGCGTACCAGGAAGCGTTCGACATCTCTAAAAAAGAAATGAAGCTT
193	14-3-3theta	P27348	YWHAQ	2p25.1	PHOSPHORYLATION	S156	S00156	11093391	human	27.76	14-3-3	yQEAFDIskkEMQPT			1		TIDNSQGAYQEAFDIsKKEMQPTHPIRLGLA	TTATAATCATCCTCCCCGGC	TATTCATGCTTGGACGGACT	GGTACCAAG	ACCATCGACAACTCTCAGGGTGCGTACCAGGAAGCGTTCGACATCtagAAAAAAGAAATGCAGCCGACCCACCCGATCCGTCTGGGTCTGGCG	AAGCTT	TCCAACAAGCGGTACATAGT	CGAGCACACATCCTATTTGG	TTATAATCATCCTCCCCGGCTATTCATGCTTGGACGGACTGGTACCAAGACCATCGACAACTCTCAGGGTGCGTACCAGGAAGCGTTCGACATCtagAAAAAAGAAATGCAGCCGACCCACCCGATCCGTCTGGGTCTGGCGAAGCTTTCCAACAAGCGGTACATAGTCGAGCACACATCCTATTTGG	188	TATTCATGCTTGGACGGACTGGTACCAAGACCATCGACAACTCTCAGGGTGCGTACCAGGAAGCGTTCGACATCtagAAAAAAGAAATGCAGCCGACCCACCCGATCCGTCTGGGTCTGGCGAAGCTTTCCAACAAGCGGTACATAGT	GGTACCAAGACCATCGACAACTCTCAGGGTGCGTACCAGGAAGCGTTCGACATCtagAAAAAAGAAATGCAGCCGACCCACCCGATCCGTCTGGGTCTGGCGAAGCTT
194	14-3-3theta	P27348	YWHAQ	2p25.1	PHOSPHORYLATION	S210	S00210	14159203	human	27.76	14-3-3	LDTLNEDsykDStLI		1			AFDDAIAELDTLNEDsYKDSTLIMQLLRDNL	TTATAATCATCCTCCCCGGC	TTCCGTTTATGCTTTCCAGC	GGTACCAAG	GCGTTCGACGACGCGATCGCGGAACTGGACACCCTGAACGAAGACtagTACAAAGACTCTACCCTGATCATGCAGCTGCTGCGTGACAACCTG	AAGCTT	CTCGCTCTAAACTCCAAGGA	CGAGCACACATCCTATTTGG	TTATAATCATCCTCCCCGGCTTCCGTTTATGCTTTCCAGCGGTACCAAGGCGTTCGACGACGCGATCGCGGAACTGGACACCCTGAACGAAGACtagTACAAAGACTCTACCCTGATCATGCAGCTGCTGCGTGACAACCTGAAGCTTCTCGCTCTAAACTCCAAGGACGAGCACACATCCTATTTGG	188	TTCCGTTTATGCTTTCCAGCGGTACCAAGGCGTTCGACGACGCGATCGCGGAACTGGACACCCTGAACGAAGACtagTACAAAGACTCTACCCTGATCATGCAGCTGCTGCGTGACAACCTGAAGCTTCTCGCTCTAAACTCCAAGGA	GGTACCAAGGCGTTCGACGACGCGATCGCGGAACTGGACACCCTGAACGAAGACtagTACAAAGACTCTACCCTGATCATGCAGCTGCTGCGTGACAACCTGAAGCTT
195	14-3-3theta	P27348	YWHAQ	2p25.1	PHOSPHORYLATION	S230	S00230	3189433	human	27.76	14-3-3	DNLTLWtsDsAGEEC		3			TLIMQLLRDNLTLWTsDSAGEECDAAEGAEN	TTATAATCATCCTCCCCGGC	TGCAAGTGTACAAATCCAGC	GGTACCAAG	ACCCTGATCATGCAGCTGCTGCGTGACAACCTGACCCTGTGGACCtagGACTCTGCGGGTGAAGAATGCGACGCGGCGGAAGGTGCGGAAAAC	AAGCTT	TAGGAAAGGGATCACCGTTC	CGAGCACACATCCTATTTGG	TTATAATCATCCTCCCCGGCTGCAAGTGTACAAATCCAGCGGTACCAAGACCCTGATCATGCAGCTGCTGCGTGACAACCTGACCCTGTGGACCtagGACTCTGCGGGTGAAGAATGCGACGCGGCGGAAGGTGCGGAAAACAAGCTTTAGGAAAGGGATCACCGTTCCGAGCACACATCCTATTTGG	188	TGCAAGTGTACAAATCCAGCGGTACCAAGACCCTGATCATGCAGCTGCTGCGTGACAACCTGACCCTGTGGACCtagGACTCTGCGGGTGAAGAATGCGACGCGGCGGAAGGTGCGGAAAACAAGCTTTAGGAAAGGGATCACCGTTC	GGTACCAAGACCCTGATCATGCAGCTGCTGCGTGACAACCTGACCCTGTGGACCtagGACTCTGCGGGTGAAGAATGCGACGCGGCGGAAGGTGCGGAAAACAAGCTT
196	14-3-3theta	P27348	YWHAQ	2p25.1	PHOSPHORYLATION	S232	S00232	456053	human	27.76	14-3-3	LTLWtsDsAGEECDA	2	8			IMQLLRDNLTLWTSDsAGEECDAAEGAEN	TTATAATCATCCTCCCCGGC	GAGATGAGTAGACGAGTGGG	GGTACCAAG	ATCATGCAGCTGCTGCGTGACAACCTGACCCTGTGGACCTCTGACtagGCGGGTGAAGAATGCGACGCGGCGGAAGGTGCGGAAAAC	AAGCTT	TAATGCGAGTCAGTGACCAT	CGAGCACACATCCTATTTGG	TTATAATCATCCTCCCCGGCGAGATGAGTAGACGAGTGGGGGTACCAAGATCATGCAGCTGCTGCGTGACAACCTGACCCTGTGGACCTCTGACtagGCGGGTGAAGAATGCGACGCGGCGGAAGGTGCGGAAAACAAGCTTTAATGCGAGTCAGTGACCATCGAGCACACATCCTATTTGG	182	GAGATGAGTAGACGAGTGGGGGTACCAAGATCATGCAGCTGCTGCGTGACAACCTGACCCTGTGGACCTCTGACtagGCGGGTGAAGAATGCGACGCGGCGGAAGGTGCGGAAAACAAGCTTTAATGCGAGTCAGTGACCAT	GGTACCAAGATCATGCAGCTGCTGCGTGACAACCTGACCCTGTGGACCTCTGACtagGCGGGTGAAGAATGCGACGCGGCGGAAGGTGCGGAAAACAAGCTT
207	14-3-3zeta	P63104	YWHAZ	8q23.1	PHOSPHORYLATION	S58	S00058	449833	human	27.75	14-3-3	VVGARRSsWRVVssI	7	1	4		LLSVAYKNVVGARRSsWRVVSSIEQKTEGAE	TTATAATCATCCTCCCCGGC	TGTCATATGCTAACGTCCGT	GGTACCAAG	CTGCTGTCTGTTGCGTACAAAAACGTTGTTGGTGCGCGTCGTTCTtagTGGCGTGTTGTTTCTTCTATCGAACAGAAAACCGAAGGTGCGGAA	AAGCTT	TTCCGCTAAGAAAGTAGCCA	CGAGCACACATCCTATTTGG	TTATAATCATCCTCCCCGGCTGTCATATGCTAACGTCCGTGGTACCAAGCTGCTGTCTGTTGCGTACAAAAACGTTGTTGGTGCGCGTCGTTCTtagTGGCGTGTTGTTTCTTCTATCGAACAGAAAACCGAAGGTGCGGAAAAGCTTTTCCGCTAAGAAAGTAGCCACGAGCACACATCCTATTTGG	188	TGTCATATGCTAACGTCCGTGGTACCAAGCTGCTGTCTGTTGCGTACAAAAACGTTGTTGGTGCGCGTCGTTCTtagTGGCGTGTTGTTTCTTCTATCGAACAGAAAACCGAAGGTGCGGAAAAGCTTTTCCGCTAAGAAAGTAGCCA	GGTACCAAGCTGCTGTCTGTTGCGTACAAAAACGTTGTTGGTGCGCGTCGTTCTtagTGGCGTGTTGTTTCTTCTATCGAACAGAAAACCGAAGGTGCGGAAAAGCTT
208	14-3-3zeta	P63104	YWHAZ	8q23.1	PHOSPHORYLATION	S63	S00063	10407025	human	27.75	14-3-3	RSsWRVVssIEQkTE			2		YKNVVGARRSSWRVVsSIEQKTEGAEKKQQM	TTATAATCATCCTCCCCGGC	ACCCAAAGAACTCGATTCCT	GGTACCAAG	TACAAAAACGTTGTTGGTGCGCGTCGTTCTTCTTGGCGTGTTGTTtagTCTATCGAACAGAAAACCGAAGGTGCGGAAAAAAAACAGCAGATG	AAGCTT	AGGAACAAAAGGACCTCCAT	CGAGCACACATCCTATTTGG	TTATAATCATCCTCCCCGGCACCCAAAGAACTCGATTCCTGGTACCAAGTACAAAAACGTTGTTGGTGCGCGTCGTTCTTCTTGGCGTGTTGTTtagTCTATCGAACAGAAAACCGAAGGTGCGGAAAAAAAACAGCAGATGAAGCTTAGGAACAAAAGGACCTCCATCGAGCACACATCCTATTTGG	188	ACCCAAAGAACTCGATTCCTGGTACCAAGTACAAAAACGTTGTTGGTGCGCGTCGTTCTTCTTGGCGTGTTGTTtagTCTATCGAACAGAAAACCGAAGGTGCGGAAAAAAAACAGCAGATGAAGCTTAGGAACAAAAGGACCTCCAT	GGTACCAAGTACAAAAACGTTGTTGGTGCGCGTCGTTCTTCTTGGCGTGTTGTTtagTCTATCGAACAGAAAACCGAAGGTGCGGAAAAAAAACAGCAGATGAAGCTT
209	14-3-3zeta	P63104	YWHAZ	8q23.1	PHOSPHORYLATION	S64	S00064	10407031	human	27.75	14-3-3	SsWRVVssIEQkTEG			1		KNVVGARRSSWRVVSsIEQKTEGAEKKQQMA	TTATAATCATCCTCCCCGGC	AGCGTCGAATGAATGCATAC	GGTACCAAG	AAAAACGTTGTTGGTGCGCGTCGTTCTTCTTGGCGTGTTGTTTCTtagATCGAACAGAAAACCGAAGGTGCGGAAAAAAAACAGCAGATGGCG	AAGCTT	TTAGACACAGCCCTGAAGTT	CGAGCACACATCCTATTTGG	TTATAATCATCCTCCCCGGCAGCGTCGAATGAATGCATACGGTACCAAGAAAAACGTTGTTGGTGCGCGTCGTTCTTCTTGGCGTGTTGTTTCTtagATCGAACAGAAAACCGAAGGTGCGGAAAAAAAACAGCAGATGGCGAAGCTTTTAGACACAGCCCTGAAGTTCGAGCACACATCCTATTTGG	188	AGCGTCGAATGAATGCATACGGTACCAAGAAAAACGTTGTTGGTGCGCGTCGTTCTTCTTGGCGTGTTGTTTCTtagATCGAACAGAAAACCGAAGGTGCGGAAAAAAAACAGCAGATGGCGAAGCTTTTAGACACAGCCCTGAAGTT	GGTACCAAGAAAAACGTTGTTGGTGCGCGTCGTTCTTCTTGGCGTGTTGTTTCTtagATCGAACAGAAAACCGAAGGTGCGGAAAAAAAACAGCAGATGGCGAAGCTT
210	14-3-3zeta	P63104	YWHAZ	8q23.1	PHOSPHORYLATION	S99	S00099	4710765	human	27.75	14-3-3	DICNDVLsLLEkFLI		1			EKIETELRDICNDVLsLLEKFLIPNASQAES	TTATAATCATCCTCCCCGGC	AGACCAGGATGGCTGATAAG	GGTACCAAG	GAAAAAATCGAAACCGAACTGCGTGACATCTGCAACGACGTTCTGtagCTGCTGGAAAAATTCCTGATCCCGAACGCGTCTCAGGCGGAATCT	AAGCTT	GGTATATGTGGGCACGAAAC	CGAGCACACATCCTATTTGG	TTATAATCATCCTCCCCGGCAGACCAGGATGGCTGATAAGGGTACCAAGGAAAAAATCGAAACCGAACTGCGTGACATCTGCAACGACGTTCTGtagCTGCTGGAAAAATTCCTGATCCCGAACGCGTCTCAGGCGGAATCTAAGCTTGGTATATGTGGGCACGAAACCGAGCACACATCCTATTTGG	188	AGACCAGGATGGCTGATAAGGGTACCAAGGAAAAAATCGAAACCGAACTGCGTGACATCTGCAACGACGTTCTGtagCTGCTGGAAAAATTCCTGATCCCGAACGCGTCTCAGGCGGAATCTAAGCTTGGTATATGTGGGCACGAAAC	GGTACCAAGGAAAAAATCGAAACCGAACTGCGTGACATCTGCAACGACGTTCTGtagCTGCTGGAAAAATTCCTGATCCCGAACGCGTCTCAGGCGGAATCTAAGCTT
200	14-3-3zeta	P63104	YWHAZ	8q23.1	PHOSPHORYLATION	S110	S00110	15493909	human	27.75	14-3-3	kFLIPNAsQAEskVF		2	2		NDVLSLLEKFLIPNAsQAESKVFYLKMKGDY	TTATAATCATCCTCCCCGGC	AATCCTTGCGTCAATGGTTC	GGTACCAAG	AACGACGTTCTGTCTCTGCTGGAAAAATTCCTGATCCCGAACGCGtagCAGGCGGAATCTAAAGTTTTCTACCTGAAAATGAAAGGTGACTAC	AAGCTT	CGTGTAAAATCCGAGAACCC	CGAGCACACATCCTATTTGG	TTATAATCATCCTCCCCGGCAATCCTTGCGTCAATGGTTCGGTACCAAGAACGACGTTCTGTCTCTGCTGGAAAAATTCCTGATCCCGAACGCGtagCAGGCGGAATCTAAAGTTTTCTACCTGAAAATGAAAGGTGACTACAAGCTTCGTGTAAAATCCGAGAACCCCGAGCACACATCCTATTTGG	188	AATCCTTGCGTCAATGGTTCGGTACCAAGAACGACGTTCTGTCTCTGCTGGAAAAATTCCTGATCCCGAACGCGtagCAGGCGGAATCTAAAGTTTTCTACCTGAAAATGAAAGGTGACTACAAGCTTCGTGTAAAATCCGAGAACCC	GGTACCAAGAACGACGTTCTGTCTCTGCTGGAAAAATTCCTGATCCCGAACGCGtagCAGGCGGAATCTAAAGTTTTCTACCTGAAAATGAAAGGTGACTACAAGCTT
201	14-3-3zeta	P63104	YWHAZ	8q23.1	PHOSPHORYLATION	S114	S00114	15718742	human	27.75	14-3-3	PNAsQAEskVFYLkM		1			SLLEKFLIPNASQAEsKVFYLKMKGDYYRYL	TTATAATCATCCTCCCCGGC	TGTCGTGCCTCTTTATCTGT	GGTACCAAG	TCTCTGCTGGAAAAATTCCTGATCCCGAACGCGTCTCAGGCGGAAtagAAAGTTTTCTACCTGAAAATGAAAGGTGACTACTACCGTTACCTG	AAGCTT	CATTTCCGATACACCGAAGC	CGAGCACACATCCTATTTGG	TTATAATCATCCTCCCCGGCTGTCGTGCCTCTTTATCTGTGGTACCAAGTCTCTGCTGGAAAAATTCCTGATCCCGAACGCGTCTCAGGCGGAAtagAAAGTTTTCTACCTGAAAATGAAAGGTGACTACTACCGTTACCTGAAGCTTCATTTCCGATACACCGAAGCCGAGCACACATCCTATTTGG	188	TGTCGTGCCTCTTTATCTGTGGTACCAAGTCTCTGCTGGAAAAATTCCTGATCCCGAACGCGTCTCAGGCGGAAtagAAAGTTTTCTACCTGAAAATGAAAGGTGACTACTACCGTTACCTGAAGCTTCATTTCCGATACACCGAAGC	GGTACCAAGTCTCTGCTGGAAAAATTCCTGATCCCGAACGCGTCTCAGGCGGAAtagAAAGTTTTCTACCTGAAAATGAAAGGTGACTACTACCGTTACCTGAAGCTT
202	14-3-3zeta	P63104	YWHAZ	8q23.1	PHOSPHORYLATION	S145	S00145	31868888	human	27.75	14-3-3	kkGIVDQsQQAyQEA		1			AEVAAGDDKKGIVDQsQQAYQEAFEISKKEM	TTATAATCATCCTCCCCGGC	TATTCATGCTTGGACGGACT	GGTACCAAG	GCGGAAGTTGCGGCGGGTGACGACAAAAAAGGTATCGTTGACCAGtagCAGCAGGCGTACCAGGAAGCGTTCGAAATCTCTAAAAAAGAAATG	AAGCTT	TCCAACAAGCGGTACATAGT	CGAGCACACATCCTATTTGG	TTATAATCATCCTCCCCGGCTATTCATGCTTGGACGGACTGGTACCAAGGCGGAAGTTGCGGCGGGTGACGACAAAAAAGGTATCGTTGACCAGtagCAGCAGGCGTACCAGGAAGCGTTCGAAATCTCTAAAAAAGAAATGAAGCTTTCCAACAAGCGGTACATAGTCGAGCACACATCCTATTTGG	188	TATTCATGCTTGGACGGACTGGTACCAAGGCGGAAGTTGCGGCGGGTGACGACAAAAAAGGTATCGTTGACCAGtagCAGCAGGCGTACCAGGAAGCGTTCGAAATCTCTAAAAAAGAAATGAAGCTTTCCAACAAGCGGTACATAGT	GGTACCAAGGCGGAAGTTGCGGCGGGTGACGACAAAAAAGGTATCGTTGACCAGtagCAGCAGGCGTACCAGGAAGCGTTCGAAATCTCTAAAAAAGAAATGAAGCTT
203	14-3-3zeta	P63104	YWHAZ	8q23.1	PHOSPHORYLATION	S184	S00184	449855	human	27.75	14-3-3	FyYEILNsPEKACSL	4	3			GLALNFSVFYYEILNsPEKACSLAKTAFDEA	TTATAATCATCCTCCCCGGC	TTCCGTTTATGCTTTCCAGC	GGTACCAAG	GGTCTGGCGCTGAACTTCTCTGTTTTCTACTACGAAATCCTGAACtagCCGGAAAAAGCGTGCTCTCTGGCGAAAACCGCGTTCGACGAAGCG	AAGCTT	CTCGCTCTAAACTCCAAGGA	CGAGCACACATCCTATTTGG	TTATAATCATCCTCCCCGGCTTCCGTTTATGCTTTCCAGCGGTACCAAGGGTCTGGCGCTGAACTTCTCTGTTTTCTACTACGAAATCCTGAACtagCCGGAAAAAGCGTGCTCTCTGGCGAAAACCGCGTTCGACGAAGCGAAGCTTCTCGCTCTAAACTCCAAGGACGAGCACACATCCTATTTGG	188	TTCCGTTTATGCTTTCCAGCGGTACCAAGGGTCTGGCGCTGAACTTCTCTGTTTTCTACTACGAAATCCTGAACtagCCGGAAAAAGCGTGCTCTCTGGCGAAAACCGCGTTCGACGAAGCGAAGCTTCTCGCTCTAAACTCCAAGGA	GGTACCAAGGGTCTGGCGCTGAACTTCTCTGTTTTCTACTACGAAATCCTGAACtagCCGGAAAAAGCGTGCTCTCTGGCGAAAACCGCGTTCGACGAAGCGAAGCTT
204	14-3-3zeta	P63104	YWHAZ	8q23.1	PHOSPHORYLATION	S207	S00207	4710771	human	27.75	14-3-3	IAELDTLsEEsykDS		13			AKAAFDDAIAELDTLsEESYKDSTLIMQLLR	TTATAATCATCCTCCCCGGC	TGCAAGTGTACAAATCCAGC	GGTACCAAG	GCGAAAGCGGCGTTCGACGACGCGATCGCGGAACTGGACACCCTGtagGAAGAATCTTACAAAGACTCTACCCTGATCATGCAGCTGCTGCGT	AAGCTT	TAGGAAAGGGATCACCGTTC	CGAGCACACATCCTATTTGG	TTATAATCATCCTCCCCGGCTGCAAGTGTACAAATCCAGCGGTACCAAGGCGAAAGCGGCGTTCGACGACGCGATCGCGGAACTGGACACCCTGtagGAAGAATCTTACAAAGACTCTACCCTGATCATGCAGCTGCTGCGTAAGCTTTAGGAAAGGGATCACCGTTCCGAGCACACATCCTATTTGG	188	TGCAAGTGTACAAATCCAGCGGTACCAAGGCGAAAGCGGCGTTCGACGACGCGATCGCGGAACTGGACACCCTGtagGAAGAATCTTACAAAGACTCTACCCTGATCATGCAGCTGCTGCGTAAGCTTTAGGAAAGGGATCACCGTTC	GGTACCAAGGCGAAAGCGGCGTTCGACGACGCGATCGCGGAACTGGACACCCTGtagGAAGAATCTTACAAAGACTCTACCCTGATCATGCAGCTGCTGCGTAAGCTT
205	14-3-3zeta	P63104	YWHAZ	8q23.1	PHOSPHORYLATION	S210	S00210	34488907	human	27.75	14-3-3	LDTLsEEsykDStLI		1			AFDDAIAELDTLSEEsYKDSTLIMQLLRDNL	TTATAATCATCCTCCCCGGC	GAGATGAGTAGACGAGTGGG	GGTACCAAG	GCGTTCGACGACGCGATCGCGGAACTGGACACCCTGTCTGAAGAAtagTACAAAGACTCTACCCTGATCATGCAGCTGCTGCGTGACAACCTG	AAGCTT	TAATGCGAGTCAGTGACCAT	CGAGCACACATCCTATTTGG	TTATAATCATCCTCCCCGGCGAGATGAGTAGACGAGTGGGGGTACCAAGGCGTTCGACGACGCGATCGCGGAACTGGACACCCTGTCTGAAGAAtagTACAAAGACTCTACCCTGATCATGCAGCTGCTGCGTGACAACCTGAAGCTTTAATGCGAGTCAGTGACCATCGAGCACACATCCTATTTGG	188	GAGATGAGTAGACGAGTGGGGGTACCAAGGCGTTCGACGACGCGATCGCGGAACTGGACACCCTGTCTGAAGAAtagTACAAAGACTCTACCCTGATCATGCAGCTGCTGCGTGACAACCTGAAGCTTTAATGCGAGTCAGTGACCAT	GGTACCAAGGCGTTCGACGACGCGATCGCGGAACTGGACACCCTGTCTGAAGAAtagTACAAAGACTCTACCCTGATCATGCAGCTGCTGCGTGACAACCTGAAGCTT
206	14-3-3zeta	P63104	YWHAZ	8q23.1	PHOSPHORYLATION	S230	S00230	471257	human	27.75	14-3-3	DNLTLWtsDtQGDEA		1	5		TLIMQLLRDNLTLWTsDTQGDEAEAGEGGEN	TTATAATCATCCTCCCCGGC	TGTCATATGCTAACGTCCGT	GGTACCAAG	ACCCTGATCATGCAGCTGCTGCGTGACAACCTGACCCTGTGGACCtagGACACCCAGGGTGACGAAGCGGAAGCGGGTGAAGGTGGTGAAAAC	AAGCTT	TTCCGCTAAGAAAGTAGCCA	CGAGCACACATCCTATTTGG	TTATAATCATCCTCCCCGGCTGTCATATGCTAACGTCCGTGGTACCAAGACCCTGATCATGCAGCTGCTGCGTGACAACCTGACCCTGTGGACCtagGACACCCAGGGTGACGAAGCGGAAGCGGGTGAAGGTGGTGAAAACAAGCTTTTCCGCTAAGAAAGTAGCCACGAGCACACATCCTATTTGG	188	TGTCATATGCTAACGTCCGTGGTACCAAGACCCTGATCATGCAGCTGCTGCGTGACAACCTGACCCTGTGGACCtagGACACCCAGGGTGACGAAGCGGAAGCGGGTGAAGGTGGTGAAAACAAGCTTTTCCGCTAAGAAAGTAGCCA	GGTACCAAGACCCTGATCATGCAGCTGCTGCGTGACAACCTGACCCTGTGGACCtagGACACCCAGGGTGACGAAGCGGAAGCGGGTGAAGGTGGTGAAAACAAGCTT
211	1520402A15Rik	Q96LR2	LURAP1	1p34	PHOSPHORYLATION	S213	S00213	7446817	human	25.81		LQGGPPEsPEDESAK		1			VWKPPGERLQGGPPEsPEDESAKLGFEAHWF	TTATAATCATCCTCCCCGGC	ACCCAAAGAACTCGATTCCT	GGTACCAAG	GTTTGGAAACCGCCGGGTGAACGTCTGCAGGGTGGTCCGCCGGAAtagCCGGAAGACGAATCTGCGAAACTGGGTTTCGAAGCGCACTGGTTC	AAGCTT	AGGAACAAAAGGACCTCCAT	CGAGCACACATCCTATTTGG	TTATAATCATCCTCCCCGGCACCCAAAGAACTCGATTCCTGGTACCAAGGTTTGGAAACCGCCGGGTGAACGTCTGCAGGGTGGTCCGCCGGAAtagCCGGAAGACGAATCTGCGAAACTGGGTTTCGAAGCGCACTGGTTCAAGCTTAGGAACAAAAGGACCTCCATCGAGCACACATCCTATTTGG	188	ACCCAAAGAACTCGATTCCTGGTACCAAGGTTTGGAAACCGCCGGGTGAACGTCTGCAGGGTGGTCCGCCGGAAtagCCGGAAGACGAATCTGCGAAACTGGGTTTCGAAGCGCACTGGTTCAAGCTTAGGAACAAAAGGACCTCCAT	GGTACCAAGGTTTGGAAACCGCCGGGTGAACGTCTGCAGGGTGGTCCGCCGGAAtagCCGGAAGACGAATCTGCGAAACTGGGTTTCGAAGCGCACTGGTTCAAGCTT
212	1700016K19Rik	Q6ZQX7	C17orf97	17p13.3	PHOSPHORYLATION	S123	S00123	36122478	human	49.66		SSFHDILsPCKERGP		2			SLKSQPLSSSFHDILsPCKERGPKPEHRQSK	TTATAATCATCCTCCCCGGC	AGCGTCGAATGAATGCATAC	GGTACCAAG	TCTCTGAAATCTCAGCCGCTGTCTTCTTCTTTCCACGACATCCTGtagCCGTGCAAAGAACGTGGTCCGAAACCGGAACACCGTCAGTCTAAA	AAGCTT	TTAGACACAGCCCTGAAGTT	CGAGCACACATCCTATTTGG	TTATAATCATCCTCCCCGGCAGCGTCGAATGAATGCATACGGTACCAAGTCTCTGAAATCTCAGCCGCTGTCTTCTTCTTTCCACGACATCCTGtagCCGTGCAAAGAACGTGGTCCGAAACCGGAACACCGTCAGTCTAAAAAGCTTTTAGACACAGCCCTGAAGTTCGAGCACACATCCTATTTGG	188	AGCGTCGAATGAATGCATACGGTACCAAGTCTCTGAAATCTCAGCCGCTGTCTTCTTCTTTCCACGACATCCTGtagCCGTGCAAAGAACGTGGTCCGAAACCGGAACACCGTCAGTCTAAAAAGCTTTTAGACACAGCCCTGAAGTT	GGTACCAAGTCTCTGAAATCTCAGCCGCTGTCTTCTTCTTTCCACGACATCCTGtagCCGTGCAAAGAACGTGGTCCGAAACCGGAACACCGTCAGTCTAAAAAGCTT
213	1700016K19Rik	Q6ZQX7	C17orf97	17p13.3	PHOSPHORYLATION	S152	S00152	23077824	human	49.66		PSDSSTVsLPDFAEI			1		SKVEKKHLPSDSSTVsLPDFAEIENLANRIN	TTATAATCATCCTCCCCGGC	AGACCAGGATGGCTGATAAG	GGTACCAAG	TCTAAAGTTGAAAAAAAACACCTGCCGTCTGACTCTTCTACCGTTtagCTGCCGGACTTCGCGGAAATCGAAAACCTGGCGAACCGTATCAAC	AAGCTT	GGTATATGTGGGCACGAAAC	CGAGCACACATCCTATTTGG	TTATAATCATCCTCCCCGGCAGACCAGGATGGCTGATAAGGGTACCAAGTCTAAAGTTGAAAAAAAACACCTGCCGTCTGACTCTTCTACCGTTtagCTGCCGGACTTCGCGGAAATCGAAAACCTGGCGAACCGTATCAACAAGCTTGGTATATGTGGGCACGAAACCGAGCACACATCCTATTTGG	188	AGACCAGGATGGCTGATAAGGGTACCAAGTCTAAAGTTGAAAAAAAACACCTGCCGTCTGACTCTTCTACCGTTtagCTGCCGGACTTCGCGGAAATCGAAAACCTGGCGAACCGTATCAACAAGCTTGGTATATGTGGGCACGAAAC	GGTACCAAGTCTAAAGTTGAAAAAAAACACCTGCCGTCTGACTCTTCTACCGTTtagCTGCCGGACTTCGCGGAAATCGAAAACCTGGCGAACCGTATCAACAAGCTT
214	1700016K19Rik	Q6ZQX7	C17orf97	17p13.3	PHOSPHORYLATION	S169	S00169	15407206	human	49.66		LANRINEsLRWDGIL			1		PDFAEIENLANRINEsLRWDGILADPEAEKE	TTATAATCATCCTCCCCGGC	AATCCTTGCGTCAATGGTTC	GGTACCAAG	CCGGACTTCGCGGAAATCGAAAACCTGGCGAACCGTATCAACGAAtagCTGCGTTGGGACGGTATCCTGGCGGACCCGGAAGCGGAAAAAGAA	AAGCTT	CGTGTAAAATCCGAGAACCC	CGAGCACACATCCTATTTGG	TTATAATCATCCTCCCCGGCAATCCTTGCGTCAATGGTTCGGTACCAAGCCGGACTTCGCGGAAATCGAAAACCTGGCGAACCGTATCAACGAAtagCTGCGTTGGGACGGTATCCTGGCGGACCCGGAAGCGGAAAAAGAAAAGCTTCGTGTAAAATCCGAGAACCCCGAGCACACATCCTATTTGG	188	AATCCTTGCGTCAATGGTTCGGTACCAAGCCGGACTTCGCGGAAATCGAAAACCTGGCGAACCGTATCAACGAAtagCTGCGTTGGGACGGTATCCTGGCGGACCCGGAAGCGGAAAAAGAAAAGCTTCGTGTAAAATCCGAGAACCC	GGTACCAAGCCGGACTTCGCGGAAATCGAAAACCTGGCGAACCGTATCAACGAAtagCTGCGTTGGGACGGTATCCTGGCGGACCCGGAAGCGGAAAAAGAAAAGCTT
215	1810005K13Rik	C9JCN9	HSBP1L1	18q23	PHOSPHORYLATION	S66	S00066	23051969	human	8.38		VQAGIENsIKEQMLK			1		QKNVKDLMVQAGIENsIKEQMLKT	TTATAATCATCCTCCCCGGC	TGTCGTGCCTCTTTATCTGT	GGTACCAAG	CAGAAAAACGTTAAAGACCTGATGGTTCAGGCGGGTATCGAAAACtagATCAAAGAACAGATGCTGAAAACC	AAGCTT	CATTTCCGATACACCGAAGC	CGAGCACACATCCTATTTGG	TTATAATCATCCTCCCCGGCTGTCGTGCCTCTTTATCTGTGGTACCAAGCAGAAAAACGTTAAAGACCTGATGGTTCAGGCGGGTATCGAAAACtagATCAAAGAACAGATGCTGAAAACCAAGCTTCATTTCCGATACACCGAAGCCGAGCACACATCCTATTTGG	167	TGTCGTGCCTCTTTATCTGTGGTACCAAGCAGAAAAACGTTAAAGACCTGATGGTTCAGGCGGGTATCGAAAACtagATCAAAGAACAGATGCTGAAAACCAAGCTTCATTTCCGATACACCGAAGC	GGTACCAAGCAGAAAAACGTTAAAGACCTGATGGTTCAGGCGGGTATCGAAAACtagATCAAAGAACAGATGCTGAAAACCAAGCTT
216	1810063B05Rik	Q5JTJ3	COA6	1q42.2	PHOSPHORYLATION	S84	S00084	23077827	human	14.12	COX6B	SQCKKLRsSFESSCP		1	1		LDENLEDASQCKKLRsSFESSCPQQWIKYFD	TTATAATCATCCTCCCCGGC	TATTCATGCTTGGACGGACT	GGTACCAAG	CTGGACGAAAACCTGGAAGACGCGTCTCAGTGCAAAAAACTGCGTtagTCTTTCGAATCTTCTTGCCCGCAGCAGTGGATCAAATACTTCGAC	AAGCTT	TCCAACAAGCGGTACATAGT	CGAGCACACATCCTATTTGG	TTATAATCATCCTCCCCGGCTATTCATGCTTGGACGGACTGGTACCAAGCTGGACGAAAACCTGGAAGACGCGTCTCAGTGCAAAAAACTGCGTtagTCTTTCGAATCTTCTTGCCCGCAGCAGTGGATCAAATACTTCGACAAGCTTTCCAACAAGCGGTACATAGTCGAGCACACATCCTATTTGG	188	TATTCATGCTTGGACGGACTGGTACCAAGCTGGACGAAAACCTGGAAGACGCGTCTCAGTGCAAAAAACTGCGTtagTCTTTCGAATCTTCTTGCCCGCAGCAGTGGATCAAATACTTCGACAAGCTTTCCAACAAGCGGTACATAGT	GGTACCAAGCTGGACGAAAACCTGGAAGACGCGTCTCAGTGCAAAAAACTGCGTtagTCTTTCGAATCTTCTTGCCCGCAGCAGTGGATCAAATACTTCGACAAGCTT
217	1810063B05Rikiso2	Q5JTJ3-2	COA6	1q42.2	PHOSPHORYLATION	S82	S00082	17673102	human	18.09	COX6B	AVGMAAPsMKERQVC		1			GRAESSFIAVGMAAPsMKERQVCWGARDEYW	TTATAATCATCCTCCCCGGC	TTCCGTTTATGCTTTCCAGC	GGTACCAAG	GGTCGTGCGGAATCTTCTTTCATCGCGGTTGGTATGGCGGCTCCGtagATGAAAGAACGTCAGGTTTGCTGGGGTGCGCGTGACGAATACTGG	AAGCTT	CTCGCTCTAAACTCCAAGGA	CGAGCACACATCCTATTTGG	TTATAATCATCCTCCCCGGCTTCCGTTTATGCTTTCCAGCGGTACCAAGGGTCGTGCGGAATCTTCTTTCATCGCGGTTGGTATGGCGGCTCCGtagATGAAAGAACGTCAGGTTTGCTGGGGTGCGCGTGACGAATACTGGAAGCTTCTCGCTCTAAACTCCAAGGACGAGCACACATCCTATTTGG	188	TTCCGTTTATGCTTTCCAGCGGTACCAAGGGTCGTGCGGAATCTTCTTTCATCGCGGTTGGTATGGCGGCTCCGtagATGAAAGAACGTCAGGTTTGCTGGGGTGCGCGTGACGAATACTGGAAGCTTCTCGCTCTAAACTCCAAGGA	GGTACCAAGGGTCGTGCGGAATCTTCTTTCATCGCGGTTGGTATGGCGGCTCCGtagATGAAAGAACGTCAGGTTTGCTGGGGTGCGCGTGACGAATACTGGAAGCTT
218	4930404H21Rik	Q5VZQ5	TEX36	10q26.13	PHOSPHORYLATION	S30	S00030	23077851	human	21.54	HDNR	LTQKTPEsITSATsK			1		GRWFPHIGLTQKTPEsITSATSKEPQSPHLP	TTATAATCATCCTCCCCGGC	TGCAAGTGTACAAATCCAGC	GGTACCAAG	GGTCGTTGGTTCCCGCACATCGGTCTGACCCAGAAAACCCCGGAAtagATCACCTCTGCGACCTCTAAAGAACCGCAGTCTCCGCACCTGCCG	AAGCTT	TAGGAAAGGGATCACCGTTC	CGAGCACACATCCTATTTGG	TTATAATCATCCTCCCCGGCTGCAAGTGTACAAATCCAGCGGTACCAAGGGTCGTTGGTTCCCGCACATCGGTCTGACCCAGAAAACCCCGGAAtagATCACCTCTGCGACCTCTAAAGAACCGCAGTCTCCGCACCTGCCGAAGCTTTAGGAAAGGGATCACCGTTCCGAGCACACATCCTATTTGG	188	TGCAAGTGTACAAATCCAGCGGTACCAAGGGTCGTTGGTTCCCGCACATCGGTCTGACCCAGAAAACCCCGGAAtagATCACCTCTGCGACCTCTAAAGAACCGCAGTCTCCGCACCTGCCGAAGCTTTAGGAAAGGGATCACCGTTC	GGTACCAAGGGTCGTTGGTTCCCGCACATCGGTCTGACCCAGAAAACCCCGGAAtagATCACCTCTGCGACCTCTAAAGAACCGCAGTCTCCGCACCTGCCGAAGCTT
219	4930404H21Rik	Q5VZQ5	TEX36	10q26.13	PHOSPHORYLATION	S36	S00036	23077854	human	21.54	HDNR	EsITSATsKEPQSPH			1		IGLTQKTPESITSATsKEPQSPHLPRQAEGK	TTATAATCATCCTCCCCGGC	GAGATGAGTAGACGAGTGGG	GGTACCAAG	ATCGGTCTGACCCAGAAAACCCCGGAATCTATCACCTCTGCGACCtagAAAGAACCGCAGTCTCCGCACCTGCCGCGTCAGGCGGAAGGTAAA	AAGCTT	TAATGCGAGTCAGTGACCAT	CGAGCACACATCCTATTTGG	TTATAATCATCCTCCCCGGCGAGATGAGTAGACGAGTGGGGGTACCAAGATCGGTCTGACCCAGAAAACCCCGGAATCTATCACCTCTGCGACCtagAAAGAACCGCAGTCTCCGCACCTGCCGCGTCAGGCGGAAGGTAAAAAGCTTTAATGCGAGTCAGTGACCATCGAGCACACATCCTATTTGG	188	GAGATGAGTAGACGAGTGGGGGTACCAAGATCGGTCTGACCCAGAAAACCCCGGAATCTATCACCTCTGCGACCtagAAAGAACCGCAGTCTCCGCACCTGCCGCGTCAGGCGGAAGGTAAAAAGCTTTAATGCGAGTCAGTGACCAT	GGTACCAAGATCGGTCTGACCCAGAAAACCCCGGAATCTATCACCTCTGCGACCtagAAAGAACCGCAGTCTCCGCACCTGCCGCGTCAGGCGGAAGGTAAAAAGCTT
220	4930407I10Rik	Q6ZMX3		22q13.2	PHOSPHORYLATION	S497	S00497	12184288	human	69.92		APGKEtQsQFRSDLG			1		GEDGVKTWAPGKETQsQFRSDLGRKILLSEW	TTATAATCATCCTCCCCGGC	TGTCATATGCTAACGTCCGT	GGTACCAAG	GGTGAAGACGGTGTTAAAACCTGGGCTCCGGGTAAAGAAACCCAGtagCAGTTCCGTTCTGACCTGGGTCGTAAAATCCTGCTGTCTGAATGG	AAGCTT	TTCCGCTAAGAAAGTAGCCA	CGAGCACACATCCTATTTGG	TTATAATCATCCTCCCCGGCTGTCATATGCTAACGTCCGTGGTACCAAGGGTGAAGACGGTGTTAAAACCTGGGCTCCGGGTAAAGAAACCCAGtagCAGTTCCGTTCTGACCTGGGTCGTAAAATCCTGCTGTCTGAATGGAAGCTTTTCCGCTAAGAAAGTAGCCACGAGCACACATCCTATTTGG	188	TGTCATATGCTAACGTCCGTGGTACCAAGGGTGAAGACGGTGTTAAAACCTGGGCTCCGGGTAAAGAAACCCAGtagCAGTTCCGTTCTGACCTGGGTCGTAAAATCCTGCTGTCTGAATGGAAGCTTTTCCGCTAAGAAAGTAGCCA	GGTACCAAGGGTGAAGACGGTGTTAAAACCTGGGCTCCGGGTAAAGAAACCCAGtagCAGTTCCGTTCTGACCTGGGTCGTAAAATCCTGCTGTCTGAATGGAAGCTT
221	4930407I10Rik	Q6ZMX3		22q13.2	PHOSPHORYLATION	S510	S00510	12184291	human	69.92		LGRKILLsEWKSQKQ			1		TQSQFRSDLGRKILLsEWKSQKQMGSENGTE	TTATAATCATCCTCCCCGGC	ACCCAAAGAACTCGATTCCT	GGTACCAAG	ACCCAGTCTCAGTTCCGTTCTGACCTGGGTCGTAAAATCCTGCTGtagGAATGGAAATCTCAGAAACAGATGGGTTCTGAAAACGGCACCGAA	AAGCTT	AGGAACAAAAGGACCTCCAT	CGAGCACACATCCTATTTGG	TTATAATCATCCTCCCCGGCACCCAAAGAACTCGATTCCTGGTACCAAGACCCAGTCTCAGTTCCGTTCTGACCTGGGTCGTAAAATCCTGCTGtagGAATGGAAATCTCAGAAACAGATGGGTTCTGAAAACGGCACCGAAAAGCTTAGGAACAAAAGGACCTCCATCGAGCACACATCCTATTTGG	188	ACCCAAAGAACTCGATTCCTGGTACCAAGACCCAGTCTCAGTTCCGTTCTGACCTGGGTCGTAAAATCCTGCTGtagGAATGGAAATCTCAGAAACAGATGGGTTCTGAAAACGGCACCGAAAAGCTTAGGAACAAAAGGACCTCCAT	GGTACCAAGACCCAGTCTCAGTTCCGTTCTGACCTGGGTCGTAAAATCCTGCTGtagGAATGGAAATCTCAGAAACAGATGGGTTCTGAAAACGGCACCGAAAAGCTT
222	4930417G10Rik	Q86W67	FAM228A	2p23.3	PHOSPHORYLATION	S103	S00103	23077856	human	23.75		EKARLHAssPYFTFT			1		SIKELEEIEKARLHAsSPYFTFTSHCVIPKE	TTATAATCATCCTCCCCGGC	AGCGTCGAATGAATGCATAC	GGTACCAAG	TCTATCAAAGAACTGGAAGAAATCGAAAAAGCGCGTCTGCACGCGtagTCTCCGTACTTCACCTTCACCTCTCACTGCGTTATCCCGAAAGAA	AAGCTT	TTAGACACAGCCCTGAAGTT	CGAGCACACATCCTATTTGG	TTATAATCATCCTCCCCGGCAGCGTCGAATGAATGCATACGGTACCAAGTCTATCAAAGAACTGGAAGAAATCGAAAAAGCGCGTCTGCACGCGtagTCTCCGTACTTCACCTTCACCTCTCACTGCGTTATCCCGAAAGAAAAGCTTTTAGACACAGCCCTGAAGTTCGAGCACACATCCTATTTGG	188	AGCGTCGAATGAATGCATACGGTACCAAGTCTATCAAAGAACTGGAAGAAATCGAAAAAGCGCGTCTGCACGCGtagTCTCCGTACTTCACCTTCACCTCTCACTGCGTTATCCCGAAAGAAAAGCTTTTAGACACAGCCCTGAAGTT	GGTACCAAGTCTATCAAAGAACTGGAAGAAATCGAAAAAGCGCGTCTGCACGCGtagTCTCCGTACTTCACCTTCACCTCTCACTGCGTTATCCCGAAAGAAAAGCTT
223	4930417G10Rik	Q86W67	FAM228A	2p23.3	PHOSPHORYLATION	S104	S00104	23077858	human	23.75		KARLHAssPYFTFTS			1		IKELEEIEKARLHASsPYFTFTSHCVIPKEW	TTATAATCATCCTCCCCGGC	AGACCAGGATGGCTGATAAG	GGTACCAAG	ATCAAAGAACTGGAAGAAATCGAAAAAGCGCGTCTGCACGCGTCTtagCCGTACTTCACCTTCACCTCTCACTGCGTTATCCCGAAAGAATGG	AAGCTT	GGTATATGTGGGCACGAAAC	CGAGCACACATCCTATTTGG	TTATAATCATCCTCCCCGGCAGACCAGGATGGCTGATAAGGGTACCAAGATCAAAGAACTGGAAGAAATCGAAAAAGCGCGTCTGCACGCGTCTtagCCGTACTTCACCTTCACCTCTCACTGCGTTATCCCGAAAGAATGGAAGCTTGGTATATGTGGGCACGAAACCGAGCACACATCCTATTTGG	188	AGACCAGGATGGCTGATAAGGGTACCAAGATCAAAGAACTGGAAGAAATCGAAAAAGCGCGTCTGCACGCGTCTtagCCGTACTTCACCTTCACCTCTCACTGCGTTATCCCGAAAGAATGGAAGCTTGGTATATGTGGGCACGAAAC	GGTACCAAGATCAAAGAACTGGAAGAAATCGAAAAAGCGCGTCTGCACGCGTCTtagCCGTACTTCACCTTCACCTCTCACTGCGTTATCCCGAAAGAATGGAAGCTT
224	4930417G10Rik	Q86W67	FAM228A	2p23.3	PHOSPHORYLATION	S156	S00156	25279019	human	23.75		EKkTADLsQAAFERQ			1		ADKKQKRKEKKTADLsQAAFERQFLSSKLSQ	TTATAATCATCCTCCCCGGC	AATCCTTGCGTCAATGGTTC	GGTACCAAG	GCGGACAAAAAACAGAAACGTAAAGAAAAAAAAACCGCGGACCTGtagCAGGCGGCGTTCGAACGTCAGTTCCTGTCTTCTAAACTGTCTCAG	AAGCTT	CGTGTAAAATCCGAGAACCC	CGAGCACACATCCTATTTGG	TTATAATCATCCTCCCCGGCAATCCTTGCGTCAATGGTTCGGTACCAAGGCGGACAAAAAACAGAAACGTAAAGAAAAAAAAACCGCGGACCTGtagCAGGCGGCGTTCGAACGTCAGTTCCTGTCTTCTAAACTGTCTCAGAAGCTTCGTGTAAAATCCGAGAACCCCGAGCACACATCCTATTTGG	188	AATCCTTGCGTCAATGGTTCGGTACCAAGGCGGACAAAAAACAGAAACGTAAAGAAAAAAAAACCGCGGACCTGtagCAGGCGGCGTTCGAACGTCAGTTCCTGTCTTCTAAACTGTCTCAGAAGCTTCGTGTAAAATCCGAGAACCC	GGTACCAAGGCGGACAAAAAACAGAAACGTAAAGAAAAAAAAACCGCGGACCTGtagCAGGCGGCGTTCGAACGTCAGTTCCTGTCTTCTAAACTGTCTCAGAAGCTT
225	4930544O15Rik	Q6PEX7	TEX38	1p33	PHOSPHORYLATION	S16	S00016	25279027	human	23.28	TM	RFPGMWVsLyFGILG			1		MDSQQEDLRFPGMWVsLYFGILGLCSVITGG	TTATAATCATCCTCCCCGGC	TGTCGTGCCTCTTTATCTGT	GGTACCAAG	ATGGACTCTCAGCAGGAAGACCTGCGTTTCCCGGGTATGTGGGTTtagCTGTACTTCGGTATCCTGGGTCTGTGCTCTGTTATCACCGGTGGT	AAGCTT	CATTTCCGATACACCGAAGC	CGAGCACACATCCTATTTGG	TTATAATCATCCTCCCCGGCTGTCGTGCCTCTTTATCTGTGGTACCAAGATGGACTCTCAGCAGGAAGACCTGCGTTTCCCGGGTATGTGGGTTtagCTGTACTTCGGTATCCTGGGTCTGTGCTCTGTTATCACCGGTGGTAAGCTTCATTTCCGATACACCGAAGCCGAGCACACATCCTATTTGG	188	TGTCGTGCCTCTTTATCTGTGGTACCAAGATGGACTCTCAGCAGGAAGACCTGCGTTTCCCGGGTATGTGGGTTtagCTGTACTTCGGTATCCTGGGTCTGTGCTCTGTTATCACCGGTGGTAAGCTTCATTTCCGATACACCGAAGC	GGTACCAAGATGGACTCTCAGCAGGAAGACCTGCGTTTCCCGGGTATGTGGGTTtagCTGTACTTCGGTATCCTGGGTCTGTGCTCTGTTATCACCGGTGGTAAGCTT
226	4931414P19Rik	Q9H972	C14orf93	14q11.2	PHOSPHORYLATION	S119	S00119	27442707	human	58.7	DUF4616	GESRAHSsPPEEPGP		2			KVSIPDEDGESRAHSsPPEEPGPLKESPGEA	TTATAATCATCCTCCCCGGC	TATTCATGCTTGGACGGACT	GGTACCAAG	AAAGTTTCTATCCCGGACGAAGACGGTGAATCTCGTGCGCACTCTtagCCGCCGGAAGAACCGGGTCCGCTGAAAGAATCTCCGGGTGAAGCG	AAGCTT	TCCAACAAGCGGTACATAGT	CGAGCACACATCCTATTTGG	TTATAATCATCCTCCCCGGCTATTCATGCTTGGACGGACTGGTACCAAGAAAGTTTCTATCCCGGACGAAGACGGTGAATCTCGTGCGCACTCTtagCCGCCGGAAGAACCGGGTCCGCTGAAAGAATCTCCGGGTGAAGCGAAGCTTTCCAACAAGCGGTACATAGTCGAGCACACATCCTATTTGG	188	TATTCATGCTTGGACGGACTGGTACCAAGAAAGTTTCTATCCCGGACGAAGACGGTGAATCTCGTGCGCACTCTtagCCGCCGGAAGAACCGGGTCCGCTGAAAGAATCTCCGGGTGAAGCGAAGCTTTCCAACAAGCGGTACATAGT	GGTACCAAGAAAGTTTCTATCCCGGACGAAGACGGTGAATCTCGTGCGCACTCTtagCCGCCGGAAGAACCGGGTCCGCTGAAAGAATCTCCGGGTGAAGCGAAGCTT
227	4931414P19Rik	Q9H972	C14orf93	14q11.2	PHOSPHORYLATION	S130	S00130	27442711	human	58.7	DUF4616	EPGPLKEsPGEAFKA		2			RAHSSPPEEPGPLKEsPGEAFKALSAVEEEC	TTATAATCATCCTCCCCGGC	TTCCGTTTATGCTTTCCAGC	GGTACCAAG	CGTGCGCACTCTTCTCCGCCGGAAGAACCGGGTCCGCTGAAAGAAtagCCGGGTGAAGCGTTCAAAGCGCTGTCTGCGGTTGAAGAAGAATGC	AAGCTT	CTCGCTCTAAACTCCAAGGA	CGAGCACACATCCTATTTGG	TTATAATCATCCTCCCCGGCTTCCGTTTATGCTTTCCAGCGGTACCAAGCGTGCGCACTCTTCTCCGCCGGAAGAACCGGGTCCGCTGAAAGAAtagCCGGGTGAAGCGTTCAAAGCGCTGTCTGCGGTTGAAGAAGAATGCAAGCTTCTCGCTCTAAACTCCAAGGACGAGCACACATCCTATTTGG	188	TTCCGTTTATGCTTTCCAGCGGTACCAAGCGTGCGCACTCTTCTCCGCCGGAAGAACCGGGTCCGCTGAAAGAAtagCCGGGTGAAGCGTTCAAAGCGCTGTCTGCGGTTGAAGAAGAATGCAAGCTTCTCGCTCTAAACTCCAAGGA	GGTACCAAGCGTGCGCACTCTTCTCCGCCGGAAGAACCGGGTCCGCTGAAAGAAtagCCGGGTGAAGCGTTCAAAGCGCTGTCTGCGGTTGAAGAAGAATGCAAGCTT
228	4931414P19Rik	Q9H972	C14orf93	14q11.2	PHOSPHORYLATION	S224	S00224	14569258	human	58.7	DUF4616	PAYAKQLsPATQLAI		2			GAVQRVLVPAYAKQLsPATQLAIQRATPETG	TTATAATCATCCTCCCCGGC	TGCAAGTGTACAAATCCAGC	GGTACCAAG	GGTGCGGTTCAGCGTGTTCTGGTTCCGGCGTACGCGAAACAGCTGtagCCGGCGACCCAGCTGGCGATCCAGCGTGCGACCCCGGAAACCGGT	AAGCTT	TAGGAAAGGGATCACCGTTC	CGAGCACACATCCTATTTGG	TTATAATCATCCTCCCCGGCTGCAAGTGTACAAATCCAGCGGTACCAAGGGTGCGGTTCAGCGTGTTCTGGTTCCGGCGTACGCGAAACAGCTGtagCCGGCGACCCAGCTGGCGATCCAGCGTGCGACCCCGGAAACCGGTAAGCTTTAGGAAAGGGATCACCGTTCCGAGCACACATCCTATTTGG	188	TGCAAGTGTACAAATCCAGCGGTACCAAGGGTGCGGTTCAGCGTGTTCTGGTTCCGGCGTACGCGAAACAGCTGtagCCGGCGACCCAGCTGGCGATCCAGCGTGCGACCCCGGAAACCGGTAAGCTTTAGGAAAGGGATCACCGTTC	GGTACCAAGGGTGCGGTTCAGCGTGTTCTGGTTCCGGCGTACGCGAAACAGCTGtagCCGGCGACCCAGCTGGCGATCCAGCGTGCGACCCCGGAAACCGGTAAGCTT
229	4931414P19Rik	Q9H972	C14orf93	14q11.2	PHOSPHORYLATION	S279	S00279	36133962	human	58.7	DUF4616	STGELRHsLGLTVsP		1			ALEESGPGSTGELRHsLGLTVSPCRTRGSGQ	TTATAATCATCCTCCCCGGC	GAGATGAGTAGACGAGTGGG	GGTACCAAG	GCGCTGGAAGAATCTGGTCCGGGTTCTACCGGTGAACTGCGTCACtagCTGGGTCTGACCGTTTCTCCGTGCCGTACCCGTGGTTCTGGTCAG	AAGCTT	TAATGCGAGTCAGTGACCAT	CGAGCACACATCCTATTTGG	TTATAATCATCCTCCCCGGCGAGATGAGTAGACGAGTGGGGGTACCAAGGCGCTGGAAGAATCTGGTCCGGGTTCTACCGGTGAACTGCGTCACtagCTGGGTCTGACCGTTTCTCCGTGCCGTACCCGTGGTTCTGGTCAGAAGCTTTAATGCGAGTCAGTGACCATCGAGCACACATCCTATTTGG	188	GAGATGAGTAGACGAGTGGGGGTACCAAGGCGCTGGAAGAATCTGGTCCGGGTTCTACCGGTGAACTGCGTCACtagCTGGGTCTGACCGTTTCTCCGTGCCGTACCCGTGGTTCTGGTCAGAAGCTTTAATGCGAGTCAGTGACCAT	GGTACCAAGGCGCTGGAAGAATCTGGTCCGGGTTCTACCGGTGAACTGCGTCACtagCTGGGTCTGACCGTTTCTCCGTGCCGTACCCGTGGTTCTGGTCAGAAGCTT
230	4931414P19Rik	Q9H972	C14orf93	14q11.2	PHOSPHORYLATION	S285	S00285	7322756	human	58.7	DUF4616	HsLGLTVsPCRTRGS		4			PGSTGELRHSLGLTVsPCRTRGSGQKNSRRK	TTATAATCATCCTCCCCGGC	TGTCATATGCTAACGTCCGT	GGTACCAAG	CCGGGTTCTACCGGTGAACTGCGTCACTCTCTGGGTCTGACCGTTtagCCGTGCCGTACCCGTGGTTCTGGTCAGAAAAACTCTCGTCGTAAA	AAGCTT	TTCCGCTAAGAAAGTAGCCA	CGAGCACACATCCTATTTGG	TTATAATCATCCTCCCCGGCTGTCATATGCTAACGTCCGTGGTACCAAGCCGGGTTCTACCGGTGAACTGCGTCACTCTCTGGGTCTGACCGTTtagCCGTGCCGTACCCGTGGTTCTGGTCAGAAAAACTCTCGTCGTAAAAAGCTTTTCCGCTAAGAAAGTAGCCACGAGCACACATCCTATTTGG	188	TGTCATATGCTAACGTCCGTGGTACCAAGCCGGGTTCTACCGGTGAACTGCGTCACTCTCTGGGTCTGACCGTTtagCCGTGCCGTACCCGTGGTTCTGGTCAGAAAAACTCTCGTCGTAAAAAGCTTTTCCGCTAAGAAAGTAGCCA	GGTACCAAGCCGGGTTCTACCGGTGAACTGCGTCACTCTCTGGGTCTGACCGTTtagCCGTGCCGTACCCGTGGTTCTGGTCAGAAAAACTCTCGTCGTAAAAAGCTT
231	4933405L10Rik	Q6ZW13	C16orf86	16q22.1	PHOSPHORYLATION	S114	S00114	23077869	human	33.51		RKPVKSLsLPGLRAH			1		VRPRHGPKRKPVKSLsLPGLRAHLKAEAELP	TTATAATCATCCTCCCCGGC	ACCCAAAGAACTCGATTCCT	GGTACCAAG	GTTCGTCCGCGTCACGGTCCGAAACGTAAACCGGTTAAATCTCTGtagCTGCCGGGTCTGCGTGCGCACCTGAAAGCGGAAGCGGAACTGCCG	AAGCTT	AGGAACAAAAGGACCTCCAT	CGAGCACACATCCTATTTGG	TTATAATCATCCTCCCCGGCACCCAAAGAACTCGATTCCTGGTACCAAGGTTCGTCCGCGTCACGGTCCGAAACGTAAACCGGTTAAATCTCTGtagCTGCCGGGTCTGCGTGCGCACCTGAAAGCGGAAGCGGAACTGCCGAAGCTTAGGAACAAAAGGACCTCCATCGAGCACACATCCTATTTGG	188	ACCCAAAGAACTCGATTCCTGGTACCAAGGTTCGTCCGCGTCACGGTCCGAAACGTAAACCGGTTAAATCTCTGtagCTGCCGGGTCTGCGTGCGCACCTGAAAGCGGAAGCGGAACTGCCGAAGCTTAGGAACAAAAGGACCTCCAT	GGTACCAAGGTTCGTCCGCGTCACGGTCCGAAACGTAAACCGGTTAAATCTCTGtagCTGCCGGGTCTGCGTGCGCACCTGAAAGCGGAAGCGGAACTGCCGAAGCTT
232	4933426M11Rik	Q92537	KIAA0247	14q24.1	PHOSPHORYLATION	S101	S00101	34364569	human	32.09	Sushi	WKPAMEIsCRLNEDK			1		YLTCKNGEWKPAMEIsCRLNEDKDTHTSLGV	TTATAATCATCCTCCCCGGC	AGCGTCGAATGAATGCATAC	GGTACCAAG	TACCTGACCTGCAAAAACGGTGAATGGAAACCGGCGATGGAAATCtagTGCCGTCTGAACGAAGACAAAGACACCCACACCTCTCTGGGTGTT	AAGCTT	TTAGACACAGCCCTGAAGTT	CGAGCACACATCCTATTTGG	TTATAATCATCCTCCCCGGCAGCGTCGAATGAATGCATACGGTACCAAGTACCTGACCTGCAAAAACGGTGAATGGAAACCGGCGATGGAAATCtagTGCCGTCTGAACGAAGACAAAGACACCCACACCTCTCTGGGTGTTAAGCTTTTAGACACAGCCCTGAAGTTCGAGCACACATCCTATTTGG	188	AGCGTCGAATGAATGCATACGGTACCAAGTACCTGACCTGCAAAAACGGTGAATGGAAACCGGCGATGGAAATCtagTGCCGTCTGAACGAAGACAAAGACACCCACACCTCTCTGGGTGTTAAGCTTTTAGACACAGCCCTGAAGTT	GGTACCAAGTACCTGACCTGCAAAAACGGTGAATGGAAACCGGCGATGGAAATCtagTGCCGTCTGAACGAAGACAAAGACACCCACACCTCTCTGGGTGTTAAGCTT
233	4933426M11Rik	Q92537	KIAA0247	14q24.1	PHOSPHORYLATION	S258	S00258	34365698	human	32.09		MVHQATTssWVAGSG			1		GSRASETVMVHQATTsSWVAGSGNRQLAHKE	TTATAATCATCCTCCCCGGC	AGACCAGGATGGCTGATAAG	GGTACCAAG	GGTTCTCGTGCGTCTGAAACCGTTATGGTTCACCAGGCGACCACCtagTCTTGGGTTGCGGGTTCTGGTAACCGTCAGCTGGCGCACAAAGAA	AAGCTT	GGTATATGTGGGCACGAAAC	CGAGCACACATCCTATTTGG	TTATAATCATCCTCCCCGGCAGACCAGGATGGCTGATAAGGGTACCAAGGGTTCTCGTGCGTCTGAAACCGTTATGGTTCACCAGGCGACCACCtagTCTTGGGTTGCGGGTTCTGGTAACCGTCAGCTGGCGCACAAAGAAAAGCTTGGTATATGTGGGCACGAAACCGAGCACACATCCTATTTGG	188	AGACCAGGATGGCTGATAAGGGTACCAAGGGTTCTCGTGCGTCTGAAACCGTTATGGTTCACCAGGCGACCACCtagTCTTGGGTTGCGGGTTCTGGTAACCGTCAGCTGGCGCACAAAGAAAAGCTTGGTATATGTGGGCACGAAAC	GGTACCAAGGGTTCTCGTGCGTCTGAAACCGTTATGGTTCACCAGGCGACCACCtagTCTTGGGTTGCGGGTTCTGGTAACCGTCAGCTGGCGCACAAAGAAAAGCTT
234	4933426M11Rik	Q92537	KIAA0247	14q24.1	PHOSPHORYLATION	S259	S00259	34365701	human	32.09		VHQATTssWVAGSGN			1		SRASETVMVHQATTSsWVAGSGNRQLAHKET	TTATAATCATCCTCCCCGGC	AATCCTTGCGTCAATGGTTC	GGTACCAAG	TCTCGTGCGTCTGAAACCGTTATGGTTCACCAGGCGACCACCTCTtagTGGGTTGCGGGTTCTGGTAACCGTCAGCTGGCGCACAAAGAAACC	AAGCTT	CGTGTAAAATCCGAGAACCC	CGAGCACACATCCTATTTGG	TTATAATCATCCTCCCCGGCAATCCTTGCGTCAATGGTTCGGTACCAAGTCTCGTGCGTCTGAAACCGTTATGGTTCACCAGGCGACCACCTCTtagTGGGTTGCGGGTTCTGGTAACCGTCAGCTGGCGCACAAAGAAACCAAGCTTCGTGTAAAATCCGAGAACCCCGAGCACACATCCTATTTGG	188	AATCCTTGCGTCAATGGTTCGGTACCAAGTCTCGTGCGTCTGAAACCGTTATGGTTCACCAGGCGACCACCTCTtagTGGGTTGCGGGTTCTGGTAACCGTCAGCTGGCGCACAAAGAAACCAAGCTTCGTGTAAAATCCGAGAACCC	GGTACCAAGTCTCGTGCGTCTGAAACCGTTATGGTTCACCAGGCGACCACCTCTtagTGGGTTGCGGGTTCTGGTAACCGTCAGCTGGCGCACAAAGAAACCAAGCTT
238	4E-BP1	Q13541	EIF4EBP1	8p12	PHOSPHORYLATION	S2	S00002	25279033	human	12.58	eIF_4EBP	______MsGGsSCsQ		1	1		MsGGSSCSQTPSRAIPA	TTATAATCATCCTCCCCGGC	TGTCGTGCCTCTTTATCTGT	GGTACCAAG	ATGtagGGTGGTTCTTCTTGCTCTCAGACCCCGTCTCGTGCGATCCCGGCG	AAGCTT	CATTTCCGATACACCGAAGC	CGAGCACACATCCTATTTGG	TTATAATCATCCTCCCCGGCTGTCGTGCCTCTTTATCTGTGGTACCAAGATGtagGGTGGTTCTTCTTGCTCTCAGACCCCGTCTCGTGCGATCCCGGCGAAGCTTCATTTCCGATACACCGAAGCCGAGCACACATCCTATTTGG	146	TGTCGTGCCTCTTTATCTGTGGTACCAAGATGtagGGTGGTTCTTCTTGCTCTCAGACCCCGTCTCGTGCGATCCCGGCGAAGCTTCATTTCCGATACACCGAAGC	GGTACCAAGATGtagGGTGGTTCTTCTTGCTCTCAGACCCCGTCTCGTGCGATCCCGGCGAAGCTT
241	4E-BP1	Q13541	EIF4EBP1	8p12	PHOSPHORYLATION	S5	S00005	11536050	human	12.58	eIF_4EBP	___MsGGsSCsQtPs		2			MSGGsSCSQTPSRAIPATRR	TTATAATCATCCTCCCCGGC	TATTCATGCTTGGACGGACT	GGTACCAAG	ATGTCTGGTGGTtagTCTTGCTCTCAGACCCCGTCTCGTGCGATCCCGGCGACCCGTCGT	AAGCTT	TCCAACAAGCGGTACATAGT	CGAGCACACATCCTATTTGG	TTATAATCATCCTCCCCGGCTATTCATGCTTGGACGGACTGGTACCAAGATGTCTGGTGGTtagTCTTGCTCTCAGACCCCGTCTCGTGCGATCCCGGCGACCCGTCGTAAGCTTTCCAACAAGCGGTACATAGTCGAGCACACATCCTATTTGG	155	TATTCATGCTTGGACGGACTGGTACCAAGATGTCTGGTGGTtagTCTTGCTCTCAGACCCCGTCTCGTGCGATCCCGGCGACCCGTCGTAAGCTTTCCAACAAGCGGTACATAGT	GGTACCAAGATGTCTGGTGGTtagTCTTGCTCTCAGACCCCGTCTCGTGCGATCCCGGCGACCCGTCGTAAGCTT
243	4E-BP1	Q13541	EIF4EBP1	8p12	PHOSPHORYLATION	S8	S00008	25279038	human	12.58	eIF_4EBP	MsGGsSCsQtPsRAI			1		MSGGSSCsQTPSRAIPATRRVVL	TTATAATCATCCTCCCCGGC	TTCCGTTTATGCTTTCCAGC	GGTACCAAG	ATGTCTGGTGGTTCTTCTTGCtagCAGACCCCGTCTCGTGCGATCCCGGCGACCCGTCGTGTTGTTCTG	AAGCTT	CTCGCTCTAAACTCCAAGGA	CGAGCACACATCCTATTTGG	TTATAATCATCCTCCCCGGCTTCCGTTTATGCTTTCCAGCGGTACCAAGATGTCTGGTGGTTCTTCTTGCtagCAGACCCCGTCTCGTGCGATCCCGGCGACCCGTCGTGTTGTTCTGAAGCTTCTCGCTCTAAACTCCAAGGACGAGCACACATCCTATTTGG	164	TTCCGTTTATGCTTTCCAGCGGTACCAAGATGTCTGGTGGTTCTTCTTGCtagCAGACCCCGTCTCGTGCGATCCCGGCGACCCGTCGTGTTGTTCTGAAGCTTCTCGCTCTAAACTCCAAGGA	GGTACCAAGATGTCTGGTGGTTCTTCTTGCtagCAGACCCCGTCTCGTGCGATCCCGGCGACCCGTCGTGTTGTTCTGAAGCTT
237	4E-BP1	Q13541	EIF4EBP1	8p12	PHOSPHORYLATION	S12	S00012	34369111	human	12.58	eIF_4EBP	sSCsQtPsRAIPATR			1		MSGGSSCSQTPsRAIPATRRVVLGDGV	TTATAATCATCCTCCCCGGC	TGCAAGTGTACAAATCCAGC	GGTACCAAG	ATGTCTGGTGGTTCTTCTTGCTCTCAGACCCCGtagCGTGCGATCCCGGCGACCCGTCGTGTTGTTCTGGGTGACGGTGTT	AAGCTT	TAGGAAAGGGATCACCGTTC	CGAGCACACATCCTATTTGG	TTATAATCATCCTCCCCGGCTGCAAGTGTACAAATCCAGCGGTACCAAGATGTCTGGTGGTTCTTCTTGCTCTCAGACCCCGtagCGTGCGATCCCGGCGACCCGTCGTGTTGTTCTGGGTGACGGTGTTAAGCTTTAGGAAAGGGATCACCGTTCCGAGCACACATCCTATTTGG	176	TGCAAGTGTACAAATCCAGCGGTACCAAGATGTCTGGTGGTTCTTCTTGCTCTCAGACCCCGtagCGTGCGATCCCGGCGACCCGTCGTGTTGTTCTGGGTGACGGTGTTAAGCTTTAGGAAAGGGATCACCGTTC	GGTACCAAGATGTCTGGTGGTTCTTCTTGCTCTCAGACCCCGtagCGTGCGATCCCGGCGACCCGTCGTGTTGTTCTGGGTGACGGTGTTAAGCTT
239	4E-BP1	Q13541	EIF4EBP1	8p12	PHOSPHORYLATION	S35	S00035	3195713	human	12.58	eIF_4EBP	QLPPGDysttPGGtL		6	24		RVVLGDGVQLPPGDYsTTPGGTLFSTTPGGT	TTATAATCATCCTCCCCGGC	GAGATGAGTAGACGAGTGGG	GGTACCAAG	CGTGTTGTTCTGGGTGACGGTGTTCAGCTGCCGCCGGGTGACTACtagACCACCCCGGGTGGCACCCTGTTCTCTACCACCCCGGGTGGCACC	AAGCTT	TAATGCGAGTCAGTGACCAT	CGAGCACACATCCTATTTGG	TTATAATCATCCTCCCCGGCGAGATGAGTAGACGAGTGGGGGTACCAAGCGTGTTGTTCTGGGTGACGGTGTTCAGCTGCCGCCGGGTGACTACtagACCACCCCGGGTGGCACCCTGTTCTCTACCACCCCGGGTGGCACCAAGCTTTAATGCGAGTCAGTGACCATCGAGCACACATCCTATTTGG	188	GAGATGAGTAGACGAGTGGGGGTACCAAGCGTGTTGTTCTGGGTGACGGTGTTCAGCTGCCGCCGGGTGACTACtagACCACCCCGGGTGGCACCCTGTTCTCTACCACCCCGGGTGGCACCAAGCTTTAATGCGAGTCAGTGACCAT	GGTACCAAGCGTGTTGTTCTGGGTGACGGTGTTCAGCTGCCGCCGGGTGACTACtagACCACCCCGGGTGGCACCCTGTTCTCTACCACCCCGGGTGGCACCAAGCTT
240	4E-BP1	Q13541	EIF4EBP1	8p12	PHOSPHORYLATION	S44	S00044	3195716	human	12.58	eIF_4EBP	tPGGtLFsttPGGtR		7	44		QLPHDYCTTPGGTLFsTTPGGTRIIYDRKFL	TTATAATCATCCTCCCCGGC	TGTCATATGCTAACGTCCGT	GGTACCAAG	CAGCTGCCGCACGACTACTGCACCACCCCGGGTGGCACCCTGTTCtagACCACCCCGGGTGGCACCCGTATCATCTACGACCGTAAATTCCTG	AAGCTT	TTCCGCTAAGAAAGTAGCCA	CGAGCACACATCCTATTTGG	TTATAATCATCCTCCCCGGCTGTCATATGCTAACGTCCGTGGTACCAAGCAGCTGCCGCACGACTACTGCACCACCCCGGGTGGCACCCTGTTCtagACCACCCCGGGTGGCACCCGTATCATCTACGACCGTAAATTCCTGAAGCTTTTCCGCTAAGAAAGTAGCCACGAGCACACATCCTATTTGG	188	TGTCATATGCTAACGTCCGTGGTACCAAGCAGCTGCCGCACGACTACTGCACCACCCCGGGTGGCACCCTGTTCtagACCACCCCGGGTGGCACCCGTATCATCTACGACCGTAAATTCCTGAAGCTTTTCCGCTAAGAAAGTAGCCA	GGTACCAAGCAGCTGCCGCACGACTACTGCACCACCCCGGGTGGCACCCTGTTCtagACCACCCCGGGTGGCACCCGTATCATCTACGACCGTAAATTCCTGAAGCTT
242	4E-BP1	Q13541	EIF4EBP1	8p12	PHOSPHORYLATION	S65	S00065	447527	human	12.58	eIF_4EBP	FLMECRNsPVtktPP	41	21	6	9451;9456;13443	TRIIYDRKFLMECRNsPVTKTPPRDLPTIPG	TTATAATCATCCTCCCCGGC	ACCCAAAGAACTCGATTCCT	GGTACCAAG	ACCCGTATCATCTACGACCGTAAATTCCTGATGGAATGCCGTAACtagCCGGTTACCAAAACCCCGCCGCGTGACCTGCCGACCATCCCGGGT	AAGCTT	AGGAACAAAAGGACCTCCAT	CGAGCACACATCCTATTTGG	TTATAATCATCCTCCCCGGCACCCAAAGAACTCGATTCCTGGTACCAAGACCCGTATCATCTACGACCGTAAATTCCTGATGGAATGCCGTAACtagCCGGTTACCAAAACCCCGCCGCGTGACCTGCCGACCATCCCGGGTAAGCTTAGGAACAAAAGGACCTCCATCGAGCACACATCCTATTTGG	188	ACCCAAAGAACTCGATTCCTGGTACCAAGACCCGTATCATCTACGACCGTAAATTCCTGATGGAATGCCGTAACtagCCGGTTACCAAAACCCCGCCGCGTGACCTGCCGACCATCCCGGGTAAGCTTAGGAACAAAAGGACCTCCAT	GGTACCAAGACCCGTATCATCTACGACCGTAAATTCCTGATGGAATGCCGTAACtagCCGGTTACCAAAACCCCGCCGCGTGACCTGCCGACCATCCCGGGTAAGCTT
244	4E-BP1	Q13541	EIF4EBP1	8p12	PHOSPHORYLATION	S83	S00083	447525	human	12.58	eIF_4EBP	PtIPGVtsPsSDEPP		6			TKTPPRDLPTIPGVTsPSSDEPPMEASQSHL	TTATAATCATCCTCCCCGGC	AGCGTCGAATGAATGCATAC	GGTACCAAG	ACCAAAACCCCGCCGCGTGACCTGCCGACCATCCCGGGTGTTACCtagCCGTCTTCTGACGAACCGCCGATGGAAGCGTCTCAGTCTCACCTG	AAGCTT	TTAGACACAGCCCTGAAGTT	CGAGCACACATCCTATTTGG	TTATAATCATCCTCCCCGGCAGCGTCGAATGAATGCATACGGTACCAAGACCAAAACCCCGCCGCGTGACCTGCCGACCATCCCGGGTGTTACCtagCCGTCTTCTGACGAACCGCCGATGGAAGCGTCTCAGTCTCACCTGAAGCTTTTAGACACAGCCCTGAAGTTCGAGCACACATCCTATTTGG	188	AGCGTCGAATGAATGCATACGGTACCAAGACCAAAACCCCGCCGCGTGACCTGCCGACCATCCCGGGTGTTACCtagCCGTCTTCTGACGAACCGCCGATGGAAGCGTCTCAGTCTCACCTGAAGCTTTTAGACACAGCCCTGAAGTT	GGTACCAAGACCAAAACCCCGCCGCGTGACCTGCCGACCATCCCGGGTGTTACCtagCCGTCTTCTGACGAACCGCCGATGGAAGCGTCTCAGTCTCACCTGAAGCTT
245	4E-BP1	Q13541	EIF4EBP1	8p12	PHOSPHORYLATION	S85	S00085	4728184	human	12.58	eIF_4EBP	IPGVtsPsSDEPPME		1			TPPRDLPTIPGVTSPsSDEPPMEASQSHLRN	TTATAATCATCCTCCCCGGC	AGACCAGGATGGCTGATAAG	GGTACCAAG	ACCCCGCCGCGTGACCTGCCGACCATCCCGGGTGTTACCTCTCCGtagTCTGACGAACCGCCGATGGAAGCGTCTCAGTCTCACCTGCGTAAC	AAGCTT	GGTATATGTGGGCACGAAAC	CGAGCACACATCCTATTTGG	TTATAATCATCCTCCCCGGCAGACCAGGATGGCTGATAAGGGTACCAAGACCCCGCCGCGTGACCTGCCGACCATCCCGGGTGTTACCTCTCCGtagTCTGACGAACCGCCGATGGAAGCGTCTCAGTCTCACCTGCGTAACAAGCTTGGTATATGTGGGCACGAAACCGAGCACACATCCTATTTGG	188	AGACCAGGATGGCTGATAAGGGTACCAAGACCCCGCCGCGTGACCTGCCGACCATCCCGGGTGTTACCTCTCCGtagTCTGACGAACCGCCGATGGAAGCGTCTCAGTCTCACCTGCGTAACAAGCTTGGTATATGTGGGCACGAAAC	GGTACCAAGACCCCGCCGCGTGACCTGCCGACCATCCCGGGTGTTACCTCTCCGtagTCTGACGAACCGCCGATGGAAGCGTCTCAGTCTCACCTGCGTAACAAGCTT
246	4E-BP1	Q13541	EIF4EBP1	8p12	PHOSPHORYLATION	S94	S00094	476291	human	12.58	eIF_4EBP	DEPPMEAsQSHLRNs	1	5	2		PGVTSPSSDEPPMEAsQSHLRNSPEDKRAGG	TTATAATCATCCTCCCCGGC	AATCCTTGCGTCAATGGTTC	GGTACCAAG	CCGGGTGTTACCTCTCCGTCTTCTGACGAACCGCCGATGGAAGCGtagCAGTCTCACCTGCGTAACTCTCCGGAAGACAAACGTGCGGGTGGT	AAGCTT	CGTGTAAAATCCGAGAACCC	CGAGCACACATCCTATTTGG	TTATAATCATCCTCCCCGGCAATCCTTGCGTCAATGGTTCGGTACCAAGCCGGGTGTTACCTCTCCGTCTTCTGACGAACCGCCGATGGAAGCGtagCAGTCTCACCTGCGTAACTCTCCGGAAGACAAACGTGCGGGTGGTAAGCTTCGTGTAAAATCCGAGAACCCCGAGCACACATCCTATTTGG	188	AATCCTTGCGTCAATGGTTCGGTACCAAGCCGGGTGTTACCTCTCCGTCTTCTGACGAACCGCCGATGGAAGCGtagCAGTCTCACCTGCGTAACTCTCCGGAAGACAAACGTGCGGGTGGTAAGCTTCGTGTAAAATCCGAGAACCC	GGTACCAAGCCGGGTGTTACCTCTCCGTCTTCTGACGAACCGCCGATGGAAGCGtagCAGTCTCACCTGCGTAACTCTCCGGAAGACAAACGTGCGGGTGGTAAGCTT
235	4E-BP1	Q13541	EIF4EBP1	8p12	PHOSPHORYLATION	S101	S00101	449033	human	12.58	eIF_4EBP	sQSHLRNsPEDKRAG	2	8			SDEPPMEASQSHLRNsPEDKRAGGEESQFEM	TTATAATCATCCTCCCCGGC	TGTCGTGCCTCTTTATCTGT	GGTACCAAG	TCTGACGAACCGCCGATGGAAGCGTCTCAGTCTCACCTGCGTAACtagCCGGAAGACAAACGTGCGGGTGGTGAAGAATCTCAGTTCGAAATG	AAGCTT	CATTTCCGATACACCGAAGC	CGAGCACACATCCTATTTGG	TTATAATCATCCTCCCCGGCTGTCGTGCCTCTTTATCTGTGGTACCAAGTCTGACGAACCGCCGATGGAAGCGTCTCAGTCTCACCTGCGTAACtagCCGGAAGACAAACGTGCGGGTGGTGAAGAATCTCAGTTCGAAATGAAGCTTCATTTCCGATACACCGAAGCCGAGCACACATCCTATTTGG	188	TGTCGTGCCTCTTTATCTGTGGTACCAAGTCTGACGAACCGCCGATGGAAGCGTCTCAGTCTCACCTGCGTAACtagCCGGAAGACAAACGTGCGGGTGGTGAAGAATCTCAGTTCGAAATGAAGCTTCATTTCCGATACACCGAAGC	GGTACCAAGTCTGACGAACCGCCGATGGAAGCGTCTCAGTCTCACCTGCGTAACtagCCGGAAGACAAACGTGCGGGTGGTGAAGAATCTCAGTTCGAAATGAAGCTT
236	4E-BP1	Q13541	EIF4EBP1	8p12	PHOSPHORYLATION	S112	S00112	447526	human	12.58	eIF_4EBP	KRAGGEEsQFEMDI_	1	7	9		HLRNSPEDKRAGGEEsQFEMDI	TTATAATCATCCTCCCCGGC	TATTCATGCTTGGACGGACT	GGTACCAAG	CACCTGCGTAACTCTCCGGAAGACAAACGTGCGGGTGGTGAAGAAtagCAGTTCGAAATGGACATC	AAGCTT	TCCAACAAGCGGTACATAGT	CGAGCACACATCCTATTTGG	TTATAATCATCCTCCCCGGCTATTCATGCTTGGACGGACTGGTACCAAGCACCTGCGTAACTCTCCGGAAGACAAACGTGCGGGTGGTGAAGAAtagCAGTTCGAAATGGACATCAAGCTTTCCAACAAGCGGTACATAGTCGAGCACACATCCTATTTGG	161	TATTCATGCTTGGACGGACTGGTACCAAGCACCTGCGTAACTCTCCGGAAGACAAACGTGCGGGTGGTGAAGAAtagCAGTTCGAAATGGACATCAAGCTTTCCAACAAGCGGTACATAGT	GGTACCAAGCACCTGCGTAACTCTCCGGAAGACAAACGTGCGGGTGGTGAAGAAtagCAGTTCGAAATGGACATCAAGCTT
248	4E-BP2	Q13542	EIF4EBP2	10q21-q22	PHOSPHORYLATION	S4	S00004	11536054	human	12.94	eIF_4EBP	____MSSsAGSGHQP		1			MSSsAGSGHQPSQSRAIPT	TTATAATCATCCTCCCCGGC	TTCCGTTTATGCTTTCCAGC	GGTACCAAG	ATGTCTTCTtagGCGGGTTCTGGTCACCAGCCGTCTCAGTCTCGTGCGATCCCGACC	AAGCTT	CTCGCTCTAAACTCCAAGGA	CGAGCACACATCCTATTTGG	TTATAATCATCCTCCCCGGCTTCCGTTTATGCTTTCCAGCGGTACCAAGATGTCTTCTtagGCGGGTTCTGGTCACCAGCCGTCTCAGTCTCGTGCGATCCCGACCAAGCTTCTCGCTCTAAACTCCAAGGACGAGCACACATCCTATTTGG	152	TTCCGTTTATGCTTTCCAGCGGTACCAAGATGTCTTCTtagGCGGGTTCTGGTCACCAGCCGTCTCAGTCTCGTGCGATCCCGACCAAGCTTCTCGCTCTAAACTCCAAGGA	GGTACCAAGATGTCTTCTtagGCGGGTTCTGGTCACCAGCCGTCTCAGTCTCGTGCGATCCCGACCAAGCTT
247	4E-BP2	Q13542	EIF4EBP2	10q21-q22	PHOSPHORYLATION	S25	S00025	22681101	human	12.94	eIF_4EBP	PTRTVAIsDAAQLPH		1			QPSQSRAIPTRTVAIsDAAQLPHDYCTTPGG	TTATAATCATCCTCCCCGGC	TGCAAGTGTACAAATCCAGC	GGTACCAAG	CAGCCGTCTCAGTCTCGTGCGATCCCGACCCGTACCGTTGCGATCtagGACGCGGCGCAGCTGCCGCACGACTACTGCACCACCCCGGGTGGT	AAGCTT	TAGGAAAGGGATCACCGTTC	CGAGCACACATCCTATTTGG	TTATAATCATCCTCCCCGGCTGCAAGTGTACAAATCCAGCGGTACCAAGCAGCCGTCTCAGTCTCGTGCGATCCCGACCCGTACCGTTGCGATCtagGACGCGGCGCAGCTGCCGCACGACTACTGCACCACCCCGGGTGGTAAGCTTTAGGAAAGGGATCACCGTTCCGAGCACACATCCTATTTGG	188	TGCAAGTGTACAAATCCAGCGGTACCAAGCAGCCGTCTCAGTCTCGTGCGATCCCGACCCGTACCGTTGCGATCtagGACGCGGCGCAGCTGCCGCACGACTACTGCACCACCCCGGGTGGTAAGCTTTAGGAAAGGGATCACCGTTC	GGTACCAAGCAGCCGTCTCAGTCTCGTGCGATCCCGACCCGTACCGTTGCGATCtagGACGCGGCGCAGCTGCCGCACGACTACTGCACCACCCCGGGTGGTAAGCTT
249	4E-BP2	Q13542	EIF4EBP2	10q21-q22	PHOSPHORYLATION	S65	S00065	2045318	human	12.94	eIF_4EBP	FLLDRRNsPMAQtPP		4	1		TRIIYDRKFLLDRRNsPMAQTPPCHLPNIPG	TTATAATCATCCTCCCCGGC	GAGATGAGTAGACGAGTGGG	GGTACCAAG	ACCCGTATCATCTACGACCGTAAATTCCTGCTGGACCGTCGTAACtagCCGATGGCGCAGACCCCGCCGTGCCACCTGCCGAACATCCCGGGT	AAGCTT	TAATGCGAGTCAGTGACCAT	CGAGCACACATCCTATTTGG	TTATAATCATCCTCCCCGGCGAGATGAGTAGACGAGTGGGGGTACCAAGACCCGTATCATCTACGACCGTAAATTCCTGCTGGACCGTCGTAACtagCCGATGGCGCAGACCCCGCCGTGCCACCTGCCGAACATCCCGGGTAAGCTTTAATGCGAGTCAGTGACCATCGAGCACACATCCTATTTGG	188	GAGATGAGTAGACGAGTGGGGGTACCAAGACCCGTATCATCTACGACCGTAAATTCCTGCTGGACCGTCGTAACtagCCGATGGCGCAGACCCCGCCGTGCCACCTGCCGAACATCCCGGGTAAGCTTTAATGCGAGTCAGTGACCAT	GGTACCAAGACCCGTATCATCTACGACCGTAAATTCCTGCTGGACCGTCGTAACtagCCGATGGCGCAGACCCCGCCGTGCCACCTGCCGAACATCCCGGGTAAGCTT
250	4E-BP2	Q13542	EIF4EBP2	10q21-q22	PHOSPHORYLATION	S83	S00083	31881880	human	12.94	eIF_4EBP	PNIPGVTsPGTLIED		1			AQTPPCHLPNIPGVTsPGTLIEDSKVEVNNL	TTATAATCATCCTCCCCGGC	TGTCATATGCTAACGTCCGT	GGTACCAAG	GCGCAGACCCCGCCGTGCCACCTGCCGAACATCCCGGGTGTTACCtagCCGGGCACCCTGATCGAAGACTCTAAAGTTGAAGTTAACAACCTG	AAGCTT	TTCCGCTAAGAAAGTAGCCA	CGAGCACACATCCTATTTGG	TTATAATCATCCTCCCCGGCTGTCATATGCTAACGTCCGTGGTACCAAGGCGCAGACCCCGCCGTGCCACCTGCCGAACATCCCGGGTGTTACCtagCCGGGCACCCTGATCGAAGACTCTAAAGTTGAAGTTAACAACCTGAAGCTTTTCCGCTAAGAAAGTAGCCACGAGCACACATCCTATTTGG	188	TGTCATATGCTAACGTCCGTGGTACCAAGGCGCAGACCCCGCCGTGCCACCTGCCGAACATCCCGGGTGTTACCtagCCGGGCACCCTGATCGAAGACTCTAAAGTTGAAGTTAACAACCTGAAGCTTTTCCGCTAAGAAAGTAGCCA	GGTACCAAGGCGCAGACCCCGCCGTGCCACCTGCCGAACATCCCGGGTGTTACCtagCCGGGCACCCTGATCGAAGACTCTAAAGTTGAAGTTAACAACCTGAAGCTT
272	4E-T	Q9NRA8	EIF4ENIF1	22q11.2	PHOSPHORYLATION	S5	S00005	3213591	human	108.2		___MDRRsMGETESG		5			MDRRsMGETESGDAFLDLKK	TTATAATCATCCTCCCCGGC	ACCCAAAGAACTCGATTCCT	GGTACCAAG	ATGGACCGTCGTtagATGGGTGAAACCGAATCTGGTGACGCGTTCCTGGACCTGAAAAAA	AAGCTT	AGGAACAAAAGGACCTCCAT	CGAGCACACATCCTATTTGG	TTATAATCATCCTCCCCGGCACCCAAAGAACTCGATTCCTGGTACCAAGATGGACCGTCGTtagATGGGTGAAACCGAATCTGGTGACGCGTTCCTGGACCTGAAAAAAAAGCTTAGGAACAAAAGGACCTCCATCGAGCACACATCCTATTTGG	155	ACCCAAAGAACTCGATTCCTGGTACCAAGATGGACCGTCGTtagATGGGTGAAACCGAATCTGGTGACGCGTTCCTGGACCTGAAAAAAAAGCTTAGGAACAAAAGGACCTCCAT	GGTACCAAGATGGACCGTCGTtagATGGGTGAAACCGAATCTGGTGACGCGTTCCTGGACCTGAAAAAAAAGCTT
286	4E-T	Q9NRA8	EIF4ENIF1	22q11.2	PHOSPHORYLATION	S74	S00074	4172635	human	108.2	EIF4E-T	HASLyPAsGRssPVE		10	3		GVWDPEKWHASLYPAsGRSSPVESLKKELDT	TTATAATCATCCTCCCCGGC	AGCGTCGAATGAATGCATAC	GGTACCAAG	GGTGTTTGGGACCCGGAAAAATGGCACGCGTCTCTGTACCCGGCGtagGGTCGTTCTTCTCCGGTTGAATCTCTGAAAAAAGAACTGGACACC	AAGCTT	TTAGACACAGCCCTGAAGTT	CGAGCACACATCCTATTTGG	TTATAATCATCCTCCCCGGCAGCGTCGAATGAATGCATACGGTACCAAGGGTGTTTGGGACCCGGAAAAATGGCACGCGTCTCTGTACCCGGCGtagGGTCGTTCTTCTCCGGTTGAATCTCTGAAAAAAGAACTGGACACCAAGCTTTTAGACACAGCCCTGAAGTTCGAGCACACATCCTATTTGG	188	AGCGTCGAATGAATGCATACGGTACCAAGGGTGTTTGGGACCCGGAAAAATGGCACGCGTCTCTGTACCCGGCGtagGGTCGTTCTTCTCCGGTTGAATCTCTGAAAAAAGAACTGGACACCAAGCTTTTAGACACAGCCCTGAAGTT	GGTACCAAGGGTGTTTGGGACCCGGAAAAATGGCACGCGTCTCTGTACCCGGCGtagGGTCGTTCTTCTCCGGTTGAATCTCTGAAAAAAGAACTGGACACCAAGCTT
290	4E-T	Q9NRA8	EIF4ENIF1	22q11.2	PHOSPHORYLATION	S77	S00077	4778964	human	108.2	EIF4E-T	LyPAsGRssPVEsLK		4	1		DPEKWHASLYPASGRsSPVESLKKELDTDRP	TTATAATCATCCTCCCCGGC	AGACCAGGATGGCTGATAAG	GGTACCAAG	GACCCGGAAAAATGGCACGCGTCTCTGTACCCGGCGTCTGGTCGTtagTCTCCGGTTGAATCTCTGAAAAAAGAACTGGACACCGACCGTCCG	AAGCTT	GGTATATGTGGGCACGAAAC	CGAGCACACATCCTATTTGG	TTATAATCATCCTCCCCGGCAGACCAGGATGGCTGATAAGGGTACCAAGGACCCGGAAAAATGGCACGCGTCTCTGTACCCGGCGTCTGGTCGTtagTCTCCGGTTGAATCTCTGAAAAAAGAACTGGACACCGACCGTCCGAAGCTTGGTATATGTGGGCACGAAACCGAGCACACATCCTATTTGG	188	AGACCAGGATGGCTGATAAGGGTACCAAGGACCCGGAAAAATGGCACGCGTCTCTGTACCCGGCGTCTGGTCGTtagTCTCCGGTTGAATCTCTGAAAAAAGAACTGGACACCGACCGTCCGAAGCTTGGTATATGTGGGCACGAAAC	GGTACCAAGGACCCGGAAAAATGGCACGCGTCTCTGTACCCGGCGTCTGGTCGTtagTCTCCGGTTGAATCTCTGAAAAAAGAACTGGACACCGACCGTCCGAAGCTT
292	4E-T	Q9NRA8	EIF4ENIF1	22q11.2	PHOSPHORYLATION	S78	S00078	4778969	human	108.2	EIF4E-T	yPAsGRssPVEsLKK		6	2		PEKWHASLYPASGRSsPVESLKKELDTDRPS	TTATAATCATCCTCCCCGGC	AATCCTTGCGTCAATGGTTC	GGTACCAAG	CCGGAAAAATGGCACGCGTCTCTGTACCCGGCGTCTGGTCGTTCTtagCCGGTTGAATCTCTGAAAAAAGAACTGGACACCGACCGTCCGTCT	AAGCTT	CGTGTAAAATCCGAGAACCC	CGAGCACACATCCTATTTGG	TTATAATCATCCTCCCCGGCAATCCTTGCGTCAATGGTTCGGTACCAAGCCGGAAAAATGGCACGCGTCTCTGTACCCGGCGTCTGGTCGTTCTtagCCGGTTGAATCTCTGAAAAAAGAACTGGACACCGACCGTCCGTCTAAGCTTCGTGTAAAATCCGAGAACCCCGAGCACACATCCTATTTGG	188	AATCCTTGCGTCAATGGTTCGGTACCAAGCCGGAAAAATGGCACGCGTCTCTGTACCCGGCGTCTGGTCGTTCTtagCCGGTTGAATCTCTGAAAAAAGAACTGGACACCGACCGTCCGTCTAAGCTTCGTGTAAAATCCGAGAACCC	GGTACCAAGCCGGAAAAATGGCACGCGTCTCTGTACCCGGCGTCTGGTCGTTCTtagCCGGTTGAATCTCTGAAAAAAGAACTGGACACCGACCGTCCGTCTAAGCTT
293	4E-T	Q9NRA8	EIF4ENIF1	22q11.2	PHOSPHORYLATION	S82	S00082	4778974	human	108.2	EIF4E-T	GRssPVEsLKKELDT		1			HASLYPASGRSSPVEsLKKELDTDRPSLVRR	TTATAATCATCCTCCCCGGC	TGTCGTGCCTCTTTATCTGT	GGTACCAAG	CACGCGTCTCTGTACCCGGCGTCTGGTCGTTCTTCTCCGGTTGAAtagCTGAAAAAAGAACTGGACACCGACCGTCCGTCTCTGGTTCGTCGT	AAGCTT	CATTTCCGATACACCGAAGC	CGAGCACACATCCTATTTGG	TTATAATCATCCTCCCCGGCTGTCGTGCCTCTTTATCTGTGGTACCAAGCACGCGTCTCTGTACCCGGCGTCTGGTCGTTCTTCTCCGGTTGAAtagCTGAAAAAAGAACTGGACACCGACCGTCCGTCTCTGGTTCGTCGTAAGCTTCATTTCCGATACACCGAAGCCGAGCACACATCCTATTTGG	188	TGTCGTGCCTCTTTATCTGTGGTACCAAGCACGCGTCTCTGTACCCGGCGTCTGGTCGTTCTTCTCCGGTTGAAtagCTGAAAAAAGAACTGGACACCGACCGTCCGTCTCTGGTTCGTCGTAAGCTTCATTTCCGATACACCGAAGC	GGTACCAAGCACGCGTCTCTGTACCCGGCGTCTGGTCGTTCTTCTCCGGTTGAAtagCTGAAAAAAGAACTGGACACCGACCGTCCGTCTCTGGTTCGTCGTAAGCTT
251	4E-T	Q9NRA8	EIF4ENIF1	22q11.2	PHOSPHORYLATION	S115	S00115	21686708	human	108.2	EIF4E-T	DDLDVVLsPQRRsFG		3			DPRERVKEDDLDVVLsPQRRSFGGGCHVTAA	TTATAATCATCCTCCCCGGC	TATTCATGCTTGGACGGACT	GGTACCAAG	GACCCGCGTGAACGTGTTAAAGAAGACGACCTGGACGTTGTTCTGtagCCGCAGCGTCGTTCTTTCGGTGGTGGTTGCCACGTTACCGCGGCG	AAGCTT	TCCAACAAGCGGTACATAGT	CGAGCACACATCCTATTTGG	TTATAATCATCCTCCCCGGCTATTCATGCTTGGACGGACTGGTACCAAGGACCCGCGTGAACGTGTTAAAGAAGACGACCTGGACGTTGTTCTGtagCCGCAGCGTCGTTCTTTCGGTGGTGGTTGCCACGTTACCGCGGCGAAGCTTTCCAACAAGCGGTACATAGTCGAGCACACATCCTATTTGG	188	TATTCATGCTTGGACGGACTGGTACCAAGGACCCGCGTGAACGTGTTAAAGAAGACGACCTGGACGTTGTTCTGtagCCGCAGCGTCGTTCTTTCGGTGGTGGTTGCCACGTTACCGCGGCGAAGCTTTCCAACAAGCGGTACATAGT	GGTACCAAGGACCCGCGTGAACGTGTTAAAGAAGACGACCTGGACGTTGTTCTGtagCCGCAGCGTCGTTCTTTCGGTGGTGGTTGCCACGTTACCGCGGCGAAGCTT
252	4E-T	Q9NRA8	EIF4ENIF1	22q11.2	PHOSPHORYLATION	S120	S00120	3213579	human	108.2	EIF4E-T	VLsPQRRsFGGGCHV		3	3		VKEDDLDVVLSPQRRsFGGGCHVTAAVSSRR	TTATAATCATCCTCCCCGGC	TTCCGTTTATGCTTTCCAGC	GGTACCAAG	GTTAAAGAAGACGACCTGGACGTTGTTCTGTCTCCGCAGCGTCGTtagTTCGGTGGTGGTTGCCACGTTACCGCGGCGGTTTCTTCTCGTCGT	AAGCTT	CTCGCTCTAAACTCCAAGGA	CGAGCACACATCCTATTTGG	TTATAATCATCCTCCCCGGCTTCCGTTTATGCTTTCCAGCGGTACCAAGGTTAAAGAAGACGACCTGGACGTTGTTCTGTCTCCGCAGCGTCGTtagTTCGGTGGTGGTTGCCACGTTACCGCGGCGGTTTCTTCTCGTCGTAAGCTTCTCGCTCTAAACTCCAAGGACGAGCACACATCCTATTTGG	188	TTCCGTTTATGCTTTCCAGCGGTACCAAGGTTAAAGAAGACGACCTGGACGTTGTTCTGTCTCCGCAGCGTCGTtagTTCGGTGGTGGTTGCCACGTTACCGCGGCGGTTTCTTCTCGTCGTAAGCTTCTCGCTCTAAACTCCAAGGA	GGTACCAAGGTTAAAGAAGACGACCTGGACGTTGTTCTGTCTCCGCAGCGTCGTtagTTCGGTGGTGGTTGCCACGTTACCGCGGCGGTTTCTTCTCGTCGTAAGCTT
253	4E-T	Q9NRA8	EIF4ENIF1	22q11.2	PHOSPHORYLATION	S136	S00136	3213582	human	108.2	EIF4E-T	AAVSSRRsGsPLEKD		3			FGGGCHVTAAVSSRRsGSPLEKDSDGLRLLG	TTATAATCATCCTCCCCGGC	TGCAAGTGTACAAATCCAGC	GGTACCAAG	TTCGGTGGTGGTTGCCACGTTACCGCGGCGGTTTCTTCTCGTCGTtagGGTTCTCCGCTGGAAAAAGACTCTGACGGTCTGCGTCTGCTGGGT	AAGCTT	TAGGAAAGGGATCACCGTTC	CGAGCACACATCCTATTTGG	TTATAATCATCCTCCCCGGCTGCAAGTGTACAAATCCAGCGGTACCAAGTTCGGTGGTGGTTGCCACGTTACCGCGGCGGTTTCTTCTCGTCGTtagGGTTCTCCGCTGGAAAAAGACTCTGACGGTCTGCGTCTGCTGGGTAAGCTTTAGGAAAGGGATCACCGTTCCGAGCACACATCCTATTTGG	188	TGCAAGTGTACAAATCCAGCGGTACCAAGTTCGGTGGTGGTTGCCACGTTACCGCGGCGGTTTCTTCTCGTCGTtagGGTTCTCCGCTGGAAAAAGACTCTGACGGTCTGCGTCTGCTGGGTAAGCTTTAGGAAAGGGATCACCGTTC	GGTACCAAGTTCGGTGGTGGTTGCCACGTTACCGCGGCGGTTTCTTCTCGTCGTtagGGTTCTCCGCTGGAAAAAGACTCTGACGGTCTGCGTCTGCTGGGTAAGCTT
254	4E-T	Q9NRA8	EIF4ENIF1	22q11.2	PHOSPHORYLATION	S138	S00138	3213585	human	108.2	EIF4E-T	VSSRRsGsPLEKDSD		5			GGCHVTAAVSSRRSGsPLEKDSDGLRLLGGR	TTATAATCATCCTCCCCGGC	GAGATGAGTAGACGAGTGGG	GGTACCAAG	GGTGGTTGCCACGTTACCGCGGCGGTTTCTTCTCGTCGTTCTGGTtagCCGCTGGAAAAAGACTCTGACGGTCTGCGTCTGCTGGGTGGTCGT	AAGCTT	TAATGCGAGTCAGTGACCAT	CGAGCACACATCCTATTTGG	TTATAATCATCCTCCCCGGCGAGATGAGTAGACGAGTGGGGGTACCAAGGGTGGTTGCCACGTTACCGCGGCGGTTTCTTCTCGTCGTTCTGGTtagCCGCTGGAAAAAGACTCTGACGGTCTGCGTCTGCTGGGTGGTCGTAAGCTTTAATGCGAGTCAGTGACCATCGAGCACACATCCTATTTGG	188	GAGATGAGTAGACGAGTGGGGGTACCAAGGGTGGTTGCCACGTTACCGCGGCGGTTTCTTCTCGTCGTTCTGGTtagCCGCTGGAAAAAGACTCTGACGGTCTGCGTCTGCTGGGTGGTCGTAAGCTTTAATGCGAGTCAGTGACCAT	GGTACCAAGGGTGGTTGCCACGTTACCGCGGCGGTTTCTTCTCGTCGTTCTGGTtagCCGCTGGAAAAAGACTCTGACGGTCTGCGTCTGCTGGGTGGTCGTAAGCTT
255	4E-T	Q9NRA8	EIF4ENIF1	22q11.2	PHOSPHORYLATION	S173	S00173	34498044	human	108.2	EIF4E-T	FEKDHRLsDKDLRDL		1			GRIISARTFEKDHRLsDKDLRDLRDRDRERD	TTATAATCATCCTCCCCGGC	TGTCATATGCTAACGTCCGT	GGTACCAAG	GGTCGTATCATCTCTGCGCGTACCTTCGAAAAAGACCACCGTCTGtagGACAAAGACCTGCGTGACCTGCGTGACCGTGACCGTGAACGTGAC	AAGCTT	TTCCGCTAAGAAAGTAGCCA	CGAGCACACATCCTATTTGG	TTATAATCATCCTCCCCGGCTGTCATATGCTAACGTCCGTGGTACCAAGGGTCGTATCATCTCTGCGCGTACCTTCGAAAAAGACCACCGTCTGtagGACAAAGACCTGCGTGACCTGCGTGACCGTGACCGTGAACGTGACAAGCTTTTCCGCTAAGAAAGTAGCCACGAGCACACATCCTATTTGG	188	TGTCATATGCTAACGTCCGTGGTACCAAGGGTCGTATCATCTCTGCGCGTACCTTCGAAAAAGACCACCGTCTGtagGACAAAGACCTGCGTGACCTGCGTGACCGTGACCGTGAACGTGACAAGCTTTTCCGCTAAGAAAGTAGCCA	GGTACCAAGGGTCGTATCATCTCTGCGCGTACCTTCGAAAAAGACCACCGTCTGtagGACAAAGACCTGCGTGACCTGCGTGACCGTGACCGTGAACGTGACAAGCTT
256	4E-T	Q9NRA8	EIF4ENIF1	22q11.2	PHOSPHORYLATION	S213	S00213	472438	human	108.2	EIF4E-T	GERRRNDsytEEEPE		1	115		FGDSKRVFGERRRNDsYTEEEPEWFSAGPTS	TTATAATCATCCTCCCCGGC	ACCCAAAGAACTCGATTCCT	GGTACCAAG	TTCGGTGACTCTAAACGTGTTTTCGGTGAACGTCGTCGTAACGACtagTACACCGAAGAAGAACCGGAATGGTTCTCTGCGGGTCCGACCTCT	AAGCTT	AGGAACAAAAGGACCTCCAT	CGAGCACACATCCTATTTGG	TTATAATCATCCTCCCCGGCACCCAAAGAACTCGATTCCTGGTACCAAGTTCGGTGACTCTAAACGTGTTTTCGGTGAACGTCGTCGTAACGACtagTACACCGAAGAAGAACCGGAATGGTTCTCTGCGGGTCCGACCTCTAAGCTTAGGAACAAAAGGACCTCCATCGAGCACACATCCTATTTGG	188	ACCCAAAGAACTCGATTCCTGGTACCAAGTTCGGTGACTCTAAACGTGTTTTCGGTGAACGTCGTCGTAACGACtagTACACCGAAGAAGAACCGGAATGGTTCTCTGCGGGTCCGACCTCTAAGCTTAGGAACAAAAGGACCTCCAT	GGTACCAAGTTCGGTGACTCTAAACGTGTTTTCGGTGAACGTCGTCGTAACGACtagTACACCGAAGAAGAACCGGAATGGTTCTCTGCGGGTCCGACCTCTAAGCTT
257	4E-T	Q9NRA8	EIF4ENIF1	22q11.2	PHOSPHORYLATION	S223	S00223	23102251	human	108.2	EIF4E-T	EEEPEWFsAGPtSQS			1		RRRNDSYTEEEPEWFsAGPTSQSETIELTGF	TTATAATCATCCTCCCCGGC	AGCGTCGAATGAATGCATAC	GGTACCAAG	CGTCGTCGTAACGACTCTTACACCGAAGAAGAACCGGAATGGTTCtagGCGGGTCCGACCTCTCAGTCTGAAACCATCGAACTGACCGGTTTC	AAGCTT	TTAGACACAGCCCTGAAGTT	CGAGCACACATCCTATTTGG	TTATAATCATCCTCCCCGGCAGCGTCGAATGAATGCATACGGTACCAAGCGTCGTCGTAACGACTCTTACACCGAAGAAGAACCGGAATGGTTCtagGCGGGTCCGACCTCTCAGTCTGAAACCATCGAACTGACCGGTTTCAAGCTTTTAGACACAGCCCTGAAGTTCGAGCACACATCCTATTTGG	188	AGCGTCGAATGAATGCATACGGTACCAAGCGTCGTCGTAACGACTCTTACACCGAAGAAGAACCGGAATGGTTCtagGCGGGTCCGACCTCTCAGTCTGAAACCATCGAACTGACCGGTTTCAAGCTTTTAGACACAGCCCTGAAGTT	GGTACCAAGCGTCGTCGTAACGACTCTTACACCGAAGAAGAACCGGAATGGTTCtagGCGGGTCCGACCTCTCAGTCTGAAACCATCGAACTGACCGGTTTCAAGCTT
258	4E-T	Q9NRA8	EIF4ENIF1	22q11.2	PHOSPHORYLATION	S259	S00259	480116	human	108.2	EIF4E-T	RtRRRtAsVKEGIVE			87		EEDHKGRKRTRRRTAsVKEGIVECNGGVAEE	TTATAATCATCCTCCCCGGC	AGACCAGGATGGCTGATAAG	GGTACCAAG	GAAGAAGACCACAAAGGTCGTAAACGTACCCGTCGTCGTACCGCGtagGTTAAAGAAGGTATCGTTGAATGCAACGGTGGTGTTGCGGAAGAA	AAGCTT	GGTATATGTGGGCACGAAAC	CGAGCACACATCCTATTTGG	TTATAATCATCCTCCCCGGCAGACCAGGATGGCTGATAAGGGTACCAAGGAAGAAGACCACAAAGGTCGTAAACGTACCCGTCGTCGTACCGCGtagGTTAAAGAAGGTATCGTTGAATGCAACGGTGGTGTTGCGGAAGAAAAGCTTGGTATATGTGGGCACGAAACCGAGCACACATCCTATTTGG	188	AGACCAGGATGGCTGATAAGGGTACCAAGGAAGAAGACCACAAAGGTCGTAAACGTACCCGTCGTCGTACCGCGtagGTTAAAGAAGGTATCGTTGAATGCAACGGTGGTGTTGCGGAAGAAAAGCTTGGTATATGTGGGCACGAAAC	GGTACCAAGGAAGAAGACCACAAAGGTCGTAAACGTACCCGTCGTCGTACCGCGtagGTTAAAGAAGGTATCGTTGAATGCAACGGTGGTGTTGCGGAAGAAAAGCTT
259	4E-T	Q9NRA8	EIF4ENIF1	22q11.2	PHOSPHORYLATION	S301	S00301	14572931	human	108.2	EIF4E-T	DAVLPEQsPGDFDFN	1	4	7		AADQEVPRDAVLPEQsPGDFDFNEFFNLDKV	TTATAATCATCCTCCCCGGC	AATCCTTGCGTCAATGGTTC	GGTACCAAG	GCGGCGGACCAGGAAGTTCCGCGTGACGCGGTTCTGCCGGAACAGtagCCGGGTGACTTCGACTTCAACGAATTCTTCAACCTGGACAAAGTT	AAGCTT	CGTGTAAAATCCGAGAACCC	CGAGCACACATCCTATTTGG	TTATAATCATCCTCCCCGGCAATCCTTGCGTCAATGGTTCGGTACCAAGGCGGCGGACCAGGAAGTTCCGCGTGACGCGGTTCTGCCGGAACAGtagCCGGGTGACTTCGACTTCAACGAATTCTTCAACCTGGACAAAGTTAAGCTTCGTGTAAAATCCGAGAACCCCGAGCACACATCCTATTTGG	188	AATCCTTGCGTCAATGGTTCGGTACCAAGGCGGCGGACCAGGAAGTTCCGCGTGACGCGGTTCTGCCGGAACAGtagCCGGGTGACTTCGACTTCAACGAATTCTTCAACCTGGACAAAGTTAAGCTTCGTGTAAAATCCGAGAACCC	GGTACCAAGGCGGCGGACCAGGAAGTTCCGCGTGACGCGGTTCTGCCGGAACAGtagCCGGGTGACTTCGACTTCAACGAATTCTTCAACCTGGACAAAGTTAAGCTT
260	4E-T	Q9NRA8	EIF4ENIF1	22q11.2	PHOSPHORYLATION	S321	S00321	23102254	human	108.2	EIF4E-T	DKVPCLAsMIEDVLG			1		DFNEFFNLDKVPCLAsMIEDVLGEGSVSASR	TTATAATCATCCTCCCCGGC	TGTCGTGCCTCTTTATCTGT	GGTACCAAG	GACTTCAACGAATTCTTCAACCTGGACAAAGTTCCGTGCCTGGCGtagATGATCGAAGACGTTCTGGGTGAAGGTTCTGTTTCTGCGTCTCGT	AAGCTT	CATTTCCGATACACCGAAGC	CGAGCACACATCCTATTTGG	TTATAATCATCCTCCCCGGCTGTCGTGCCTCTTTATCTGTGGTACCAAGGACTTCAACGAATTCTTCAACCTGGACAAAGTTCCGTGCCTGGCGtagATGATCGAAGACGTTCTGGGTGAAGGTTCTGTTTCTGCGTCTCGTAAGCTTCATTTCCGATACACCGAAGCCGAGCACACATCCTATTTGG	188	TGTCGTGCCTCTTTATCTGTGGTACCAAGGACTTCAACGAATTCTTCAACCTGGACAAAGTTCCGTGCCTGGCGtagATGATCGAAGACGTTCTGGGTGAAGGTTCTGTTTCTGCGTCTCGTAAGCTTCATTTCCGATACACCGAAGC	GGTACCAAGGACTTCAACGAATTCTTCAACCTGGACAAAGTTCCGTGCCTGGCGtagATGATCGAAGACGTTCTGGGTGAAGGTTCTGTTTCTGCGTCTCGTAAGCTT
261	4E-T	Q9NRA8	EIF4ENIF1	22q11.2	PHOSPHORYLATION	S342	S00342	485756	human	108.2	EIF4E-T	SRFSRWFsNPsRSGS		3	4		LGEGSVSASRFSRWFsNPSRSGSRSSSLGST	TTATAATCATCCTCCCCGGC	TATTCATGCTTGGACGGACT	GGTACCAAG	CTGGGTGAAGGTTCTGTTTCTGCGTCTCGTTTCTCTCGTTGGTTCtagAACCCGTCTCGTTCTGGTTCTCGTTCTTCTTCTCTGGGTTCTACC	AAGCTT	TCCAACAAGCGGTACATAGT	CGAGCACACATCCTATTTGG	TTATAATCATCCTCCCCGGCTATTCATGCTTGGACGGACTGGTACCAAGCTGGGTGAAGGTTCTGTTTCTGCGTCTCGTTTCTCTCGTTGGTTCtagAACCCGTCTCGTTCTGGTTCTCGTTCTTCTTCTCTGGGTTCTACCAAGCTTTCCAACAAGCGGTACATAGTCGAGCACACATCCTATTTGG	188	TATTCATGCTTGGACGGACTGGTACCAAGCTGGGTGAAGGTTCTGTTTCTGCGTCTCGTTTCTCTCGTTGGTTCtagAACCCGTCTCGTTCTGGTTCTCGTTCTTCTTCTCTGGGTTCTACCAAGCTTTCCAACAAGCGGTACATAGT	GGTACCAAGCTGGGTGAAGGTTCTGTTTCTGCGTCTCGTTTCTCTCGTTGGTTCtagAACCCGTCTCGTTCTGGTTCTCGTTCTTCTTCTCTGGGTTCTACCAAGCTT
262	4E-T	Q9NRA8	EIF4ENIF1	22q11.2	PHOSPHORYLATION	S345	S00345	3213588	human	108.2	EIF4E-T	SRWFsNPsRSGSRss		12	1		GSVSASRFSRWFSNPsRSGSRSSSLGSTPHE	TTATAATCATCCTCCCCGGC	TTCCGTTTATGCTTTCCAGC	GGTACCAAG	GGTTCTGTTTCTGCGTCTCGTTTCTCTCGTTGGTTCTCTAACCCGtagCGTTCTGGTTCTCGTTCTTCTTCTCTGGGTTCTACCCCGCACGAA	AAGCTT	CTCGCTCTAAACTCCAAGGA	CGAGCACACATCCTATTTGG	TTATAATCATCCTCCCCGGCTTCCGTTTATGCTTTCCAGCGGTACCAAGGGTTCTGTTTCTGCGTCTCGTTTCTCTCGTTGGTTCTCTAACCCGtagCGTTCTGGTTCTCGTTCTTCTTCTCTGGGTTCTACCCCGCACGAAAAGCTTCTCGCTCTAAACTCCAAGGACGAGCACACATCCTATTTGG	188	TTCCGTTTATGCTTTCCAGCGGTACCAAGGGTTCTGTTTCTGCGTCTCGTTTCTCTCGTTGGTTCTCTAACCCGtagCGTTCTGGTTCTCGTTCTTCTTCTCTGGGTTCTACCCCGCACGAAAAGCTTCTCGCTCTAAACTCCAAGGA	GGTACCAAGGGTTCTGTTTCTGCGTCTCGTTTCTCTCGTTGGTTCTCTAACCCGtagCGTTCTGGTTCTCGTTCTTCTTCTCTGGGTTCTACCCCGCACGAAAAGCTT
263	4E-T	Q9NRA8	EIF4ENIF1	22q11.2	PHOSPHORYLATION	S351	S00351	14572937	human	108.2	EIF4E-T	PsRSGSRsssLGstP		1			RFSRWFSNPSRSGSRsSSLGSTPHEELERLA	TTATAATCATCCTCCCCGGC	TGCAAGTGTACAAATCCAGC	GGTACCAAG	CGTTTCTCTCGTTGGTTCTCTAACCCGTCTCGTTCTGGTTCTCGTtagTCTTCTCTGGGTTCTACCCCGCACGAAGAACTGGAACGTCTGGCG	AAGCTT	TAGGAAAGGGATCACCGTTC	CGAGCACACATCCTATTTGG	TTATAATCATCCTCCCCGGCTGCAAGTGTACAAATCCAGCGGTACCAAGCGTTTCTCTCGTTGGTTCTCTAACCCGTCTCGTTCTGGTTCTCGTtagTCTTCTCTGGGTTCTACCCCGCACGAAGAACTGGAACGTCTGGCGAAGCTTTAGGAAAGGGATCACCGTTCCGAGCACACATCCTATTTGG	188	TGCAAGTGTACAAATCCAGCGGTACCAAGCGTTTCTCTCGTTGGTTCTCTAACCCGTCTCGTTCTGGTTCTCGTtagTCTTCTCTGGGTTCTACCCCGCACGAAGAACTGGAACGTCTGGCGAAGCTTTAGGAAAGGGATCACCGTTC	GGTACCAAGCGTTTCTCTCGTTGGTTCTCTAACCCGTCTCGTTCTGGTTCTCGTtagTCTTCTCTGGGTTCTACCCCGCACGAAGAACTGGAACGTCTGGCGAAGCTT
264	4E-T	Q9NRA8	EIF4ENIF1	22q11.2	PHOSPHORYLATION	S352	S00352	31867067	human	108.2	EIF4E-T	sRSGSRsssLGstPH		1			FSRWFSNPSRSGSRSsSLGSTPHEELERLAG	TTATAATCATCCTCCCCGGC	GAGATGAGTAGACGAGTGGG	GGTACCAAG	TTCTCTCGTTGGTTCTCTAACCCGTCTCGTTCTGGTTCTCGTTCTtagTCTCTGGGTTCTACCCCGCACGAAGAACTGGAACGTCTGGCGGGT	AAGCTT	TAATGCGAGTCAGTGACCAT	CGAGCACACATCCTATTTGG	TTATAATCATCCTCCCCGGCGAGATGAGTAGACGAGTGGGGGTACCAAGTTCTCTCGTTGGTTCTCTAACCCGTCTCGTTCTGGTTCTCGTTCTtagTCTCTGGGTTCTACCCCGCACGAAGAACTGGAACGTCTGGCGGGTAAGCTTTAATGCGAGTCAGTGACCATCGAGCACACATCCTATTTGG	188	GAGATGAGTAGACGAGTGGGGGTACCAAGTTCTCTCGTTGGTTCTCTAACCCGTCTCGTTCTGGTTCTCGTTCTtagTCTCTGGGTTCTACCCCGCACGAAGAACTGGAACGTCTGGCGGGTAAGCTTTAATGCGAGTCAGTGACCAT	GGTACCAAGTTCTCTCGTTGGTTCTCTAACCCGTCTCGTTCTGGTTCTCGTTCTtagTCTCTGGGTTCTACCCCGCACGAAGAACTGGAACGTCTGGCGGGTAAGCTT
265	4E-T	Q9NRA8	EIF4ENIF1	22q11.2	PHOSPHORYLATION	S353	S00353	4778979	human	108.2	EIF4E-T	RSGSRsssLGstPHE		2	1		SRWFSNPSRSGSRSSsLGSTPHEELERLAGL	TTATAATCATCCTCCCCGGC	TGTCATATGCTAACGTCCGT	GGTACCAAG	TCTCGTTGGTTCTCTAACCCGTCTCGTTCTGGTTCTCGTTCTTCTtagCTGGGTTCTACCCCGCACGAAGAACTGGAACGTCTGGCGGGTCTG	AAGCTT	TTCCGCTAAGAAAGTAGCCA	CGAGCACACATCCTATTTGG	TTATAATCATCCTCCCCGGCTGTCATATGCTAACGTCCGTGGTACCAAGTCTCGTTGGTTCTCTAACCCGTCTCGTTCTGGTTCTCGTTCTTCTtagCTGGGTTCTACCCCGCACGAAGAACTGGAACGTCTGGCGGGTCTGAAGCTTTTCCGCTAAGAAAGTAGCCACGAGCACACATCCTATTTGG	188	TGTCATATGCTAACGTCCGTGGTACCAAGTCTCGTTGGTTCTCTAACCCGTCTCGTTCTGGTTCTCGTTCTTCTtagCTGGGTTCTACCCCGCACGAAGAACTGGAACGTCTGGCGGGTCTGAAGCTTTTCCGCTAAGAAAGTAGCCA	GGTACCAAGTCTCGTTGGTTCTCTAACCCGTCTCGTTCTGGTTCTCGTTCTTCTtagCTGGGTTCTACCCCGCACGAAGAACTGGAACGTCTGGCGGGTCTGAAGCTT
266	4E-T	Q9NRA8	EIF4ENIF1	22q11.2	PHOSPHORYLATION	S356	S00356	4778984	human	108.2	EIF4E-T	SRsssLGstPHEELE		1			FSNPSRSGSRSSSLGsTPHEELERLAGLEQA	TTATAATCATCCTCCCCGGC	ACCCAAAGAACTCGATTCCT	GGTACCAAG	TTCTCTAACCCGTCTCGTTCTGGTTCTCGTTCTTCTTCTCTGGGTtagACCCCGCACGAAGAACTGGAACGTCTGGCGGGTCTGGAACAGGCG	AAGCTT	AGGAACAAAAGGACCTCCAT	CGAGCACACATCCTATTTGG	TTATAATCATCCTCCCCGGCACCCAAAGAACTCGATTCCTGGTACCAAGTTCTCTAACCCGTCTCGTTCTGGTTCTCGTTCTTCTTCTCTGGGTtagACCCCGCACGAAGAACTGGAACGTCTGGCGGGTCTGGAACAGGCGAAGCTTAGGAACAAAAGGACCTCCATCGAGCACACATCCTATTTGG	188	ACCCAAAGAACTCGATTCCTGGTACCAAGTTCTCTAACCCGTCTCGTTCTGGTTCTCGTTCTTCTTCTCTGGGTtagACCCCGCACGAAGAACTGGAACGTCTGGCGGGTCTGGAACAGGCGAAGCTTAGGAACAAAAGGACCTCCAT	GGTACCAAGTTCTCTAACCCGTCTCGTTCTGGTTCTCGTTCTTCTTCTCTGGGTtagACCCCGCACGAAGAACTGGAACGTCTGGCGGGTCTGGAACAGGCGAAGCTT
267	4E-T	Q9NRA8	EIF4ENIF1	22q11.2	PHOSPHORYLATION	S374	S00374	7322864	human	108.2	EIF4E-T	GLEQAILsPGQNsGN	1	5	24		HEELERLAGLEQAILsPGQNSGNYFAPIPLE	TTATAATCATCCTCCCCGGC	AGCGTCGAATGAATGCATAC	GGTACCAAG	CACGAAGAACTGGAACGTCTGGCGGGTCTGGAACAGGCGATCCTGtagCCGGGTCAGAACTCTGGTAACTACTTCGCGCCGATCCCGCTGGAA	AAGCTT	TTAGACACAGCCCTGAAGTT	CGAGCACACATCCTATTTGG	TTATAATCATCCTCCCCGGCAGCGTCGAATGAATGCATACGGTACCAAGCACGAAGAACTGGAACGTCTGGCGGGTCTGGAACAGGCGATCCTGtagCCGGGTCAGAACTCTGGTAACTACTTCGCGCCGATCCCGCTGGAAAAGCTTTTAGACACAGCCCTGAAGTTCGAGCACACATCCTATTTGG	188	AGCGTCGAATGAATGCATACGGTACCAAGCACGAAGAACTGGAACGTCTGGCGGGTCTGGAACAGGCGATCCTGtagCCGGGTCAGAACTCTGGTAACTACTTCGCGCCGATCCCGCTGGAAAAGCTTTTAGACACAGCCCTGAAGTT	GGTACCAAGCACGAAGAACTGGAACGTCTGGCGGGTCTGGAACAGGCGATCCTGtagCCGGGTCAGAACTCTGGTAACTACTTCGCGCCGATCCCGCTGGAAAAGCTT
268	4E-T	Q9NRA8	EIF4ENIF1	22q11.2	PHOSPHORYLATION	S379	S00379	23102257	human	108.2	EIF4E-T	ILsPGQNsGNyFAPI			8		RLAGLEQAILSPGQNsGNYFAPIPLEDHAEN	TTATAATCATCCTCCCCGGC	AGACCAGGATGGCTGATAAG	GGTACCAAG	CGTCTGGCGGGTCTGGAACAGGCGATCCTGTCTCCGGGTCAGAACtagGGTAACTACTTCGCGCCGATCCCGCTGGAAGACCACGCGGAAAAC	AAGCTT	GGTATATGTGGGCACGAAAC	CGAGCACACATCCTATTTGG	TTATAATCATCCTCCCCGGCAGACCAGGATGGCTGATAAGGGTACCAAGCGTCTGGCGGGTCTGGAACAGGCGATCCTGTCTCCGGGTCAGAACtagGGTAACTACTTCGCGCCGATCCCGCTGGAAGACCACGCGGAAAACAAGCTTGGTATATGTGGGCACGAAACCGAGCACACATCCTATTTGG	188	AGACCAGGATGGCTGATAAGGGTACCAAGCGTCTGGCGGGTCTGGAACAGGCGATCCTGTCTCCGGGTCAGAACtagGGTAACTACTTCGCGCCGATCCCGCTGGAAGACCACGCGGAAAACAAGCTTGGTATATGTGGGCACGAAAC	GGTACCAAGCGTCTGGCGGGTCTGGAACAGGCGATCCTGTCTCCGGGTCAGAACtagGGTAACTACTTCGCGCCGATCCCGCTGGAAGACCACGCGGAAAACAAGCTT
269	4E-T	Q9NRA8	EIF4ENIF1	22q11.2	PHOSPHORYLATION	S417	S00417	18009284	human	108.2	EIF4E-T	KPLLSSLsANKEKLK		3			LQKAKVDLKPLLSSLsANKEKLKESSHSGVV	TTATAATCATCCTCCCCGGC	AATCCTTGCGTCAATGGTTC	GGTACCAAG	CTGCAGAAAGCGAAAGTTGACCTGAAACCGCTGCTGTCTTCTCTGtagGCGAACAAAGAAAAACTGAAAGAATCTTCTCACTCTGGTGTTGTT	AAGCTT	CGTGTAAAATCCGAGAACCC	CGAGCACACATCCTATTTGG	TTATAATCATCCTCCCCGGCAATCCTTGCGTCAATGGTTCGGTACCAAGCTGCAGAAAGCGAAAGTTGACCTGAAACCGCTGCTGTCTTCTCTGtagGCGAACAAAGAAAAACTGAAAGAATCTTCTCACTCTGGTGTTGTTAAGCTTCGTGTAAAATCCGAGAACCCCGAGCACACATCCTATTTGG	188	AATCCTTGCGTCAATGGTTCGGTACCAAGCTGCAGAAAGCGAAAGTTGACCTGAAACCGCTGCTGTCTTCTCTGtagGCGAACAAAGAAAAACTGAAAGAATCTTCTCACTCTGGTGTTGTTAAGCTTCGTGTAAAATCCGAGAACCC	GGTACCAAGCTGCAGAAAGCGAAAGTTGACCTGAAACCGCTGCTGTCTTCTCTGtagGCGAACAAAGAAAAACTGAAAGAATCTTCTCACTCTGGTGTTGTTAAGCTT
270	4E-T	Q9NRA8	EIF4ENIF1	22q11.2	PHOSPHORYLATION	S454	S00454	5196323	human	108.2	EIF4E-T	VDQQVKNstPFMAEH			1		EAGLKGLKVDQQVKNsTPFMAEHLEETLSAV	TTATAATCATCCTCCCCGGC	TGTCGTGCCTCTTTATCTGT	GGTACCAAG	GAAGCGGGTCTGAAAGGTCTGAAAGTTGACCAGCAGGTTAAAAACtagACCCCGTTCATGGCGGAACACCTGGAAGAAACCCTGTCTGCGGTT	AAGCTT	CATTTCCGATACACCGAAGC	CGAGCACACATCCTATTTGG	TTATAATCATCCTCCCCGGCTGTCGTGCCTCTTTATCTGTGGTACCAAGGAAGCGGGTCTGAAAGGTCTGAAAGTTGACCAGCAGGTTAAAAACtagACCCCGTTCATGGCGGAACACCTGGAAGAAACCCTGTCTGCGGTTAAGCTTCATTTCCGATACACCGAAGCCGAGCACACATCCTATTTGG	188	TGTCGTGCCTCTTTATCTGTGGTACCAAGGAAGCGGGTCTGAAAGGTCTGAAAGTTGACCAGCAGGTTAAAAACtagACCCCGTTCATGGCGGAACACCTGGAAGAAACCCTGTCTGCGGTTAAGCTTCATTTCCGATACACCGAAGC	GGTACCAAGGAAGCGGGTCTGAAAGGTCTGAAAGTTGACCAGCAGGTTAAAAACtagACCCCGTTCATGGCGGAACACCTGGAAGAAACCCTGTCTGCGGTTAAGCTT
271	4E-T	Q9NRA8	EIF4ENIF1	22q11.2	PHOSPHORYLATION	S467	S00467	5196333	human	108.2	EIF4E-T	EHLEEtLsAVTNNRQ			1		KNSTPFMAEHLEETLsAVTNNRQLKKDGDMT	TTATAATCATCCTCCCCGGC	TATTCATGCTTGGACGGACT	GGTACCAAG	AAAAACTCTACCCCGTTCATGGCGGAACACCTGGAAGAAACCCTGtagGCGGTTACCAACAACCGTCAGCTGAAAAAAGACGGTGACATGACC	AAGCTT	TCCAACAAGCGGTACATAGT	CGAGCACACATCCTATTTGG	TTATAATCATCCTCCCCGGCTATTCATGCTTGGACGGACTGGTACCAAGAAAAACTCTACCCCGTTCATGGCGGAACACCTGGAAGAAACCCTGtagGCGGTTACCAACAACCGTCAGCTGAAAAAAGACGGTGACATGACCAAGCTTTCCAACAAGCGGTACATAGTCGAGCACACATCCTATTTGG	188	TATTCATGCTTGGACGGACTGGTACCAAGAAAAACTCTACCCCGTTCATGGCGGAACACCTGGAAGAAACCCTGtagGCGGTTACCAACAACCGTCAGCTGAAAAAAGACGGTGACATGACCAAGCTTTCCAACAAGCGGTACATAGT	GGTACCAAGAAAAACTCTACCCCGTTCATGGCGGAACACCTGGAAGAAACCCTGtagGCGGTTACCAACAACCGTCAGCTGAAAAAAGACGGTGACATGACCAAGCTT
273	4E-T	Q9NRA8	EIF4ENIF1	22q11.2	PHOSPHORYLATION	S509	S00509	31885331	human	108.2	EIF4E-T	KVSRNLEsHLMsPAE		1			SGTLPSQPKVSRNLEsHLMSPAEIPGQPVPK	TTATAATCATCCTCCCCGGC	TTCCGTTTATGCTTTCCAGC	GGTACCAAG	TCTGGCACCCTGCCGTCTCAGCCGAAAGTTTCTCGTAACCTGGAAtagCACCTGATGTCTCCGGCGGAAATCCCGGGTCAGCCGGTTCCGAAA	AAGCTT	CTCGCTCTAAACTCCAAGGA	CGAGCACACATCCTATTTGG	TTATAATCATCCTCCCCGGCTTCCGTTTATGCTTTCCAGCGGTACCAAGTCTGGCACCCTGCCGTCTCAGCCGAAAGTTTCTCGTAACCTGGAAtagCACCTGATGTCTCCGGCGGAAATCCCGGGTCAGCCGGTTCCGAAAAAGCTTCTCGCTCTAAACTCCAAGGACGAGCACACATCCTATTTGG	188	TTCCGTTTATGCTTTCCAGCGGTACCAAGTCTGGCACCCTGCCGTCTCAGCCGAAAGTTTCTCGTAACCTGGAAtagCACCTGATGTCTCCGGCGGAAATCCCGGGTCAGCCGGTTCCGAAAAAGCTTCTCGCTCTAAACTCCAAGGA	GGTACCAAGTCTGGCACCCTGCCGTCTCAGCCGAAAGTTTCTCGTAACCTGGAAtagCACCTGATGTCTCCGGCGGAAATCCCGGGTCAGCCGGTTCCGAAAAAGCTT
274	4E-T	Q9NRA8	EIF4ENIF1	22q11.2	PHOSPHORYLATION	S513	S00513	3213594	human	108.2	EIF4E-T	NLEsHLMsPAEIPGQ	1	5	2		PSQPKVSRNLESHLMsPAEIPGQPVPKNILQ	TTATAATCATCCTCCCCGGC	TGCAAGTGTACAAATCCAGC	GGTACCAAG	CCGTCTCAGCCGAAAGTTTCTCGTAACCTGGAATCTCACCTGATGtagCCGGCGGAAATCCCGGGTCAGCCGGTTCCGAAAAACATCCTGCAG	AAGCTT	TAGGAAAGGGATCACCGTTC	CGAGCACACATCCTATTTGG	TTATAATCATCCTCCCCGGCTGCAAGTGTACAAATCCAGCGGTACCAAGCCGTCTCAGCCGAAAGTTTCTCGTAACCTGGAATCTCACCTGATGtagCCGGCGGAAATCCCGGGTCAGCCGGTTCCGAAAAACATCCTGCAGAAGCTTTAGGAAAGGGATCACCGTTCCGAGCACACATCCTATTTGG	188	TGCAAGTGTACAAATCCAGCGGTACCAAGCCGTCTCAGCCGAAAGTTTCTCGTAACCTGGAATCTCACCTGATGtagCCGGCGGAAATCCCGGGTCAGCCGGTTCCGAAAAACATCCTGCAGAAGCTTTAGGAAAGGGATCACCGTTC	GGTACCAAGCCGTCTCAGCCGAAAGTTTCTCGTAACCTGGAATCTCACCTGATGtagCCGGCGGAAATCCCGGGTCAGCCGGTTCCGAAAAACATCCTGCAGAAGCTT
275	4E-T	Q9NRA8	EIF4ENIF1	22q11.2	PHOSPHORYLATION	S541	S00541	10991709	human	108.2	EIF4E-T	PVQRPASsNLLSGLM			2		ILQELLGQPVQRPASsNLLSGLMGSLEPTTS	TTATAATCATCCTCCCCGGC	GAGATGAGTAGACGAGTGGG	GGTACCAAG	ATCCTGCAGGAACTGCTGGGTCAGCCGGTTCAGCGTCCGGCGTCTtagAACCTGCTGTCTGGTCTGATGGGTTCTCTGGAACCGACCACCTCT	AAGCTT	TAATGCGAGTCAGTGACCAT	CGAGCACACATCCTATTTGG	TTATAATCATCCTCCCCGGCGAGATGAGTAGACGAGTGGGGGTACCAAGATCCTGCAGGAACTGCTGGGTCAGCCGGTTCAGCGTCCGGCGTCTtagAACCTGCTGTCTGGTCTGATGGGTTCTCTGGAACCGACCACCTCTAAGCTTTAATGCGAGTCAGTGACCATCGAGCACACATCCTATTTGG	188	GAGATGAGTAGACGAGTGGGGGTACCAAGATCCTGCAGGAACTGCTGGGTCAGCCGGTTCAGCGTCCGGCGTCTtagAACCTGCTGTCTGGTCTGATGGGTTCTCTGGAACCGACCACCTCTAAGCTTTAATGCGAGTCAGTGACCAT	GGTACCAAGATCCTGCAGGAACTGCTGGGTCAGCCGGTTCAGCGTCCGGCGTCTtagAACCTGCTGTCTGGTCTGATGGGTTCTCTGGAACCGACCACCTCTAAGCTT
276	4E-T	Q9NRA8	EIF4ENIF1	22q11.2	PHOSPHORYLATION	S564	S00564	2049933	human	108.2	EIF4E-T	LLGQRAPsPPLsQVF		20	113		GSLEPTTSLLGQRAPsPPLSQVFQTRAASAD	TTATAATCATCCTCCCCGGC	TGTCATATGCTAACGTCCGT	GGTACCAAG	GGTTCTCTGGAACCGACCACCTCTCTGCTGGGTCAGCGTGCGCCGtagCCGCCGCTGTCTCAGGTTTTCCAGACCCGTGCGGCGTCTGCGGAC	AAGCTT	TTCCGCTAAGAAAGTAGCCA	CGAGCACACATCCTATTTGG	TTATAATCATCCTCCCCGGCTGTCATATGCTAACGTCCGTGGTACCAAGGGTTCTCTGGAACCGACCACCTCTCTGCTGGGTCAGCGTGCGCCGtagCCGCCGCTGTCTCAGGTTTTCCAGACCCGTGCGGCGTCTGCGGACAAGCTTTTCCGCTAAGAAAGTAGCCACGAGCACACATCCTATTTGG	188	TGTCATATGCTAACGTCCGTGGTACCAAGGGTTCTCTGGAACCGACCACCTCTCTGCTGGGTCAGCGTGCGCCGtagCCGCCGCTGTCTCAGGTTTTCCAGACCCGTGCGGCGTCTGCGGACAAGCTTTTCCGCTAAGAAAGTAGCCA	GGTACCAAGGGTTCTCTGGAACCGACCACCTCTCTGCTGGGTCAGCGTGCGCCGtagCCGCCGCTGTCTCAGGTTTTCCAGACCCGTGCGGCGTCTGCGGACAAGCTT
277	4E-T	Q9NRA8	EIF4ENIF1	22q11.2	PHOSPHORYLATION	S568	S00568	23102260	human	108.2	EIF4E-T	RAPsPPLsQVFQTRA		1	3		PTTSLLGQRAPSPPLsQVFQTRAASADYLRP	TTATAATCATCCTCCCCGGC	ACCCAAAGAACTCGATTCCT	GGTACCAAG	CCGACCACCTCTCTGCTGGGTCAGCGTGCGCCGTCTCCGCCGCTGtagCAGGTTTTCCAGACCCGTGCGGCGTCTGCGGACTACCTGCGTCCG	AAGCTT	AGGAACAAAAGGACCTCCAT	CGAGCACACATCCTATTTGG	TTATAATCATCCTCCCCGGCACCCAAAGAACTCGATTCCTGGTACCAAGCCGACCACCTCTCTGCTGGGTCAGCGTGCGCCGTCTCCGCCGCTGtagCAGGTTTTCCAGACCCGTGCGGCGTCTGCGGACTACCTGCGTCCGAAGCTTAGGAACAAAAGGACCTCCATCGAGCACACATCCTATTTGG	188	ACCCAAAGAACTCGATTCCTGGTACCAAGCCGACCACCTCTCTGCTGGGTCAGCGTGCGCCGTCTCCGCCGCTGtagCAGGTTTTCCAGACCCGTGCGGCGTCTGCGGACTACCTGCGTCCGAAGCTTAGGAACAAAAGGACCTCCAT	GGTACCAAGCCGACCACCTCTCTGCTGGGTCAGCGTGCGCCGTCTCCGCCGCTGtagCAGGTTTTCCAGACCCGTGCGGCGTCTGCGGACTACCTGCGTCCGAAGCTT
278	4E-T	Q9NRA8	EIF4ENIF1	22q11.2	PHOSPHORYLATION	S577	S00577	10992264	human	108.2	EIF4E-T	VFQTRAAsADyLRPR		2	44		APSPPLSQVFQTRAAsADYLRPRIPSPIGFT	TTATAATCATCCTCCCCGGC	AGCGTCGAATGAATGCATAC	GGTACCAAG	GCTCCGTCTCCGCCGCTGTCTCAGGTTTTCCAGACCCGTGCGGCGtagGCGGACTACCTGCGTCCGCGTATCCCGTCTCCGATCGGTTTCACC	AAGCTT	TTAGACACAGCCCTGAAGTT	CGAGCACACATCCTATTTGG	TTATAATCATCCTCCCCGGCAGCGTCGAATGAATGCATACGGTACCAAGGCTCCGTCTCCGCCGCTGTCTCAGGTTTTCCAGACCCGTGCGGCGtagGCGGACTACCTGCGTCCGCGTATCCCGTCTCCGATCGGTTTCACCAAGCTTTTAGACACAGCCCTGAAGTTCGAGCACACATCCTATTTGG	188	AGCGTCGAATGAATGCATACGGTACCAAGGCTCCGTCTCCGCCGCTGTCTCAGGTTTTCCAGACCCGTGCGGCGtagGCGGACTACCTGCGTCCGCGTATCCCGTCTCCGATCGGTTTCACCAAGCTTTTAGACACAGCCCTGAAGTT	GGTACCAAGGCTCCGTCTCCGCCGCTGTCTCAGGTTTTCCAGACCCGTGCGGCGtagGCGGACTACCTGCGTCCGCGTATCCCGTCTCCGATCGGTTTCACCAAGCTT
279	4E-T	Q9NRA8	EIF4ENIF1	22q11.2	PHOSPHORYLATION	S587	S00587	454357	human	108.2	EIF4E-T	yLRPRIPsPIGFtPG	1	5	112		QTRAASADYLRPRIPsPIGFTPGPQQLLGDP	TTATAATCATCCTCCCCGGC	AGACCAGGATGGCTGATAAG	GGTACCAAG	CAGACCCGTGCGGCGTCTGCGGACTACCTGCGTCCGCGTATCCCGtagCCGATCGGTTTCACCCCGGGTCCGCAGCAGCTGCTGGGTGACCCG	AAGCTT	GGTATATGTGGGCACGAAAC	CGAGCACACATCCTATTTGG	TTATAATCATCCTCCCCGGCAGACCAGGATGGCTGATAAGGGTACCAAGCAGACCCGTGCGGCGTCTGCGGACTACCTGCGTCCGCGTATCCCGtagCCGATCGGTTTCACCCCGGGTCCGCAGCAGCTGCTGGGTGACCCGAAGCTTGGTATATGTGGGCACGAAACCGAGCACACATCCTATTTGG	188	AGACCAGGATGGCTGATAAGGGTACCAAGCAGACCCGTGCGGCGTCTGCGGACTACCTGCGTCCGCGTATCCCGtagCCGATCGGTTTCACCCCGGGTCCGCAGCAGCTGCTGGGTGACCCGAAGCTTGGTATATGTGGGCACGAAAC	GGTACCAAGCAGACCCGTGCGGCGTCTGCGGACTACCTGCGTCCGCGTATCCCGtagCCGATCGGTTTCACCCCGGGTCCGCAGCAGCTGCTGGGTGACCCGAAGCTT
280	4E-T	Q9NRA8	EIF4ENIF1	22q11.2	PHOSPHORYLATION	S611	S00611	22947401	human	108.2	EIF4E-T	QGMRKPMsPItAQMs		1	12		QQLLGDPFQGMRKPMsPITAQMSQLELQQAA	TTATAATCATCCTCCCCGGC	AATCCTTGCGTCAATGGTTC	GGTACCAAG	CAGCAGCTGCTGGGTGACCCGTTCCAGGGTATGCGTAAACCGATGtagCCGATCACCGCGCAGATGTCTCAGCTGGAACTGCAGCAGGCGGCG	AAGCTT	CGTGTAAAATCCGAGAACCC	CGAGCACACATCCTATTTGG	TTATAATCATCCTCCCCGGCAATCCTTGCGTCAATGGTTCGGTACCAAGCAGCAGCTGCTGGGTGACCCGTTCCAGGGTATGCGTAAACCGATGtagCCGATCACCGCGCAGATGTCTCAGCTGGAACTGCAGCAGGCGGCGAAGCTTCGTGTAAAATCCGAGAACCCCGAGCACACATCCTATTTGG	188	AATCCTTGCGTCAATGGTTCGGTACCAAGCAGCAGCTGCTGGGTGACCCGTTCCAGGGTATGCGTAAACCGATGtagCCGATCACCGCGCAGATGTCTCAGCTGGAACTGCAGCAGGCGGCGAAGCTTCGTGTAAAATCCGAGAACCC	GGTACCAAGCAGCAGCTGCTGGGTGACCCGTTCCAGGGTATGCGTAAACCGATGtagCCGATCACCGCGCAGATGTCTCAGCTGGAACTGCAGCAGGCGGCGAAGCTT
281	4E-T	Q9NRA8	EIF4ENIF1	22q11.2	PHOSPHORYLATION	S618	S00618	23102263	human	108.2	EIF4E-T	sPItAQMsQLELQQA			1		FQGMRKPMSPITAQMsQLELQQAALEGLALP	TTATAATCATCCTCCCCGGC	TGTCGTGCCTCTTTATCTGT	GGTACCAAG	TTCCAGGGTATGCGTAAACCGATGTCTCCGATCACCGCGCAGATGtagCAGCTGGAACTGCAGCAGGCGGCGCTGGAAGGTCTGGCGCTGCCG	AAGCTT	CATTTCCGATACACCGAAGC	CGAGCACACATCCTATTTGG	TTATAATCATCCTCCCCGGCTGTCGTGCCTCTTTATCTGTGGTACCAAGTTCCAGGGTATGCGTAAACCGATGTCTCCGATCACCGCGCAGATGtagCAGCTGGAACTGCAGCAGGCGGCGCTGGAAGGTCTGGCGCTGCCGAAGCTTCATTTCCGATACACCGAAGCCGAGCACACATCCTATTTGG	188	TGTCGTGCCTCTTTATCTGTGGTACCAAGTTCCAGGGTATGCGTAAACCGATGTCTCCGATCACCGCGCAGATGtagCAGCTGGAACTGCAGCAGGCGGCGCTGGAAGGTCTGGCGCTGCCGAAGCTTCATTTCCGATACACCGAAGC	GGTACCAAGTTCCAGGGTATGCGTAAACCGATGTCTCCGATCACCGCGCAGATGtagCAGCTGGAACTGCAGCAGGCGGCGCTGGAAGGTCTGGCGCTGCCGAAGCTT
282	4E-T	Q9NRA8	EIF4ENIF1	22q11.2	PHOSPHORYLATION	S670	S00670	12667575	human	108.2	EIF4E-T	RQQRVTKsPAPVHRG		2	14		RTRDGFRNRQQRVTKsPAPVHRGNSSSPAPA	TTATAATCATCCTCCCCGGC	TATTCATGCTTGGACGGACT	GGTACCAAG	CGTACCCGTGACGGTTTCCGTAACCGTCAGCAGCGTGTTACCAAAtagCCGGCTCCGGTTCACCGTGGTAACTCTTCTTCTCCGGCTCCGGCG	AAGCTT	TCCAACAAGCGGTACATAGT	CGAGCACACATCCTATTTGG	TTATAATCATCCTCCCCGGCTATTCATGCTTGGACGGACTGGTACCAAGCGTACCCGTGACGGTTTCCGTAACCGTCAGCAGCGTGTTACCAAAtagCCGGCTCCGGTTCACCGTGGTAACTCTTCTTCTCCGGCTCCGGCGAAGCTTTCCAACAAGCGGTACATAGTCGAGCACACATCCTATTTGG	188	TATTCATGCTTGGACGGACTGGTACCAAGCGTACCCGTGACGGTTTCCGTAACCGTCAGCAGCGTGTTACCAAAtagCCGGCTCCGGTTCACCGTGGTAACTCTTCTTCTCCGGCTCCGGCGAAGCTTTCCAACAAGCGGTACATAGT	GGTACCAAGCGTACCCGTGACGGTTTCCGTAACCGTCAGCAGCGTGTTACCAAAtagCCGGCTCCGGTTCACCGTGGTAACTCTTCTTCTCCGGCTCCGGCGAAGCTT
283	4E-T	Q9NRA8	EIF4ENIF1	22q11.2	PHOSPHORYLATION	S680	S00680	3213597	human	108.2	EIF4E-T	PVHRGNSssPAPAAS			1		QRVTKSPAPVHRGNSsSPAPAASITSMLSPS	TTATAATCATCCTCCCCGGC	TTCCGTTTATGCTTTCCAGC	GGTACCAAG	CAGCGTGTTACCAAATCTCCGGCTCCGGTTCACCGTGGTAACTCTtagTCTCCGGCTCCGGCGGCGTCTATCACCTCTATGCTGTCTCCGTCT	AAGCTT	CTCGCTCTAAACTCCAAGGA	CGAGCACACATCCTATTTGG	TTATAATCATCCTCCCCGGCTTCCGTTTATGCTTTCCAGCGGTACCAAGCAGCGTGTTACCAAATCTCCGGCTCCGGTTCACCGTGGTAACTCTtagTCTCCGGCTCCGGCGGCGTCTATCACCTCTATGCTGTCTCCGTCTAAGCTTCTCGCTCTAAACTCCAAGGACGAGCACACATCCTATTTGG	188	TTCCGTTTATGCTTTCCAGCGGTACCAAGCAGCGTGTTACCAAATCTCCGGCTCCGGTTCACCGTGGTAACTCTtagTCTCCGGCTCCGGCGGCGTCTATCACCTCTATGCTGTCTCCGTCTAAGCTTCTCGCTCTAAACTCCAAGGA	GGTACCAAGCAGCGTGTTACCAAATCTCCGGCTCCGGTTCACCGTGGTAACTCTtagTCTCCGGCTCCGGCGGCGTCTATCACCTCTATGCTGTCTCCGTCTAAGCTT
284	4E-T	Q9NRA8	EIF4ENIF1	22q11.2	PHOSPHORYLATION	S681	S00681	4778989	human	108.2	EIF4E-T	VHRGNSssPAPAASI		1	3		RVTKSPAPVHRGNSSsPAPAASITSMLSPSF	TTATAATCATCCTCCCCGGC	TGCAAGTGTACAAATCCAGC	GGTACCAAG	CGTGTTACCAAATCTCCGGCTCCGGTTCACCGTGGTAACTCTTCTtagCCGGCTCCGGCGGCGTCTATCACCTCTATGCTGTCTCCGTCTTTC	AAGCTT	TAGGAAAGGGATCACCGTTC	CGAGCACACATCCTATTTGG	TTATAATCATCCTCCCCGGCTGCAAGTGTACAAATCCAGCGGTACCAAGCGTGTTACCAAATCTCCGGCTCCGGTTCACCGTGGTAACTCTTCTtagCCGGCTCCGGCGGCGTCTATCACCTCTATGCTGTCTCCGTCTTTCAAGCTTTAGGAAAGGGATCACCGTTCCGAGCACACATCCTATTTGG	188	TGCAAGTGTACAAATCCAGCGGTACCAAGCGTGTTACCAAATCTCCGGCTCCGGTTCACCGTGGTAACTCTTCTtagCCGGCTCCGGCGGCGTCTATCACCTCTATGCTGTCTCCGTCTTTCAAGCTTTAGGAAAGGGATCACCGTTC	GGTACCAAGCGTGTTACCAAATCTCCGGCTCCGGTTCACCGTGGTAACTCTTCTtagCCGGCTCCGGCGGCGTCTATCACCTCTATGCTGTCTCCGTCTTTCAAGCTT
285	4E-T	Q9NRA8	EIF4ENIF1	22q11.2	PHOSPHORYLATION	S693	S00693	3213600	human	108.2	EIF4E-T	ASITSMLsPSFTPTS	1	4			NSSSPAPAASITSMLsPSFTPTSVIRKMYES	TTATAATCATCCTCCCCGGC	GAGATGAGTAGACGAGTGGG	GGTACCAAG	AACTCTTCTTCTCCGGCTCCGGCGGCGTCTATCACCTCTATGCTGtagCCGTCTTTCACCCCGACCTCTGTTATCCGTAAAATGTACGAATCT	AAGCTT	TAATGCGAGTCAGTGACCAT	CGAGCACACATCCTATTTGG	TTATAATCATCCTCCCCGGCGAGATGAGTAGACGAGTGGGGGTACCAAGAACTCTTCTTCTCCGGCTCCGGCGGCGTCTATCACCTCTATGCTGtagCCGTCTTTCACCCCGACCTCTGTTATCCGTAAAATGTACGAATCTAAGCTTTAATGCGAGTCAGTGACCATCGAGCACACATCCTATTTGG	188	GAGATGAGTAGACGAGTGGGGGTACCAAGAACTCTTCTTCTCCGGCTCCGGCGGCGTCTATCACCTCTATGCTGtagCCGTCTTTCACCCCGACCTCTGTTATCCGTAAAATGTACGAATCTAAGCTTTAATGCGAGTCAGTGACCAT	GGTACCAAGAACTCTTCTTCTCCGGCTCCGGCGGCGTCTATCACCTCTATGCTGtagCCGTCTTTCACCCCGACCTCTGTTATCCGTAAAATGTACGAATCTAAGCTT
287	4E-T	Q9NRA8	EIF4ENIF1	22q11.2	PHOSPHORYLATION	S746	S00746	31867892	human	108.2		LSSSSVPsADRDSsP		2			QKASEENLLSSSSVPsADRDSSPTTNSKLSA	TTATAATCATCCTCCCCGGC	TGTCATATGCTAACGTCCGT	GGTACCAAG	CAGAAAGCGTCTGAAGAAAACCTGCTGTCTTCTTCTTCTGTTCCGtagGCGGACCGTGACTCTTCTCCGACCACCAACTCTAAACTGTCTGCG	AAGCTT	TTCCGCTAAGAAAGTAGCCA	CGAGCACACATCCTATTTGG	TTATAATCATCCTCCCCGGCTGTCATATGCTAACGTCCGTGGTACCAAGCAGAAAGCGTCTGAAGAAAACCTGCTGTCTTCTTCTTCTGTTCCGtagGCGGACCGTGACTCTTCTCCGACCACCAACTCTAAACTGTCTGCGAAGCTTTTCCGCTAAGAAAGTAGCCACGAGCACACATCCTATTTGG	188	TGTCATATGCTAACGTCCGTGGTACCAAGCAGAAAGCGTCTGAAGAAAACCTGCTGTCTTCTTCTTCTGTTCCGtagGCGGACCGTGACTCTTCTCCGACCACCAACTCTAAACTGTCTGCGAAGCTTTTCCGCTAAGAAAGTAGCCA	GGTACCAAGCAGAAAGCGTCTGAAGAAAACCTGCTGTCTTCTTCTTCTGTTCCGtagGCGGACCGTGACTCTTCTCCGACCACCAACTCTAAACTGTCTGCGAAGCTT
288	4E-T	Q9NRA8	EIF4ENIF1	22q11.2	PHOSPHORYLATION	S752	S00752	26392102	human	108.2		PsADRDSsPTtNSKL	1	1			NLLSSSSVPSADRDSsPTTNSKLSALQRSSC	TTATAATCATCCTCCCCGGC	ACCCAAAGAACTCGATTCCT	GGTACCAAG	AACCTGCTGTCTTCTTCTTCTGTTCCGTCTGCGGACCGTGACTCTtagCCGACCACCAACTCTAAACTGTCTGCGCTGCAGCGTTCTTCTTGC	AAGCTT	AGGAACAAAAGGACCTCCAT	CGAGCACACATCCTATTTGG	TTATAATCATCCTCCCCGGCACCCAAAGAACTCGATTCCTGGTACCAAGAACCTGCTGTCTTCTTCTTCTGTTCCGTCTGCGGACCGTGACTCTtagCCGACCACCAACTCTAAACTGTCTGCGCTGCAGCGTTCTTCTTGCAAGCTTAGGAACAAAAGGACCTCCATCGAGCACACATCCTATTTGG	188	ACCCAAAGAACTCGATTCCTGGTACCAAGAACCTGCTGTCTTCTTCTTCTGTTCCGTCTGCGGACCGTGACTCTtagCCGACCACCAACTCTAAACTGTCTGCGCTGCAGCGTTCTTCTTGCAAGCTTAGGAACAAAAGGACCTCCAT	GGTACCAAGAACCTGCTGTCTTCTTCTTCTGTTCCGTCTGCGGACCGTGACTCTtagCCGACCACCAACTCTAAACTGTCTGCGCTGCAGCGTTCTTCTTGCAAGCTT
289	4E-T	Q9NRA8	EIF4ENIF1	22q11.2	PHOSPHORYLATION	S768	S00768	23102266	human	108.2		ALQRSSCstPLsQAN			2		PTTNSKLSALQRSSCsTPLSQANRYTKEQDY	TTATAATCATCCTCCCCGGC	AGCGTCGAATGAATGCATAC	GGTACCAAG	CCGACCACCAACTCTAAACTGTCTGCGCTGCAGCGTTCTTCTTGCtagACCCCGCTGTCTCAGGCGAACCGTTACACCAAAGAACAGGACTAC	AAGCTT	TTAGACACAGCCCTGAAGTT	CGAGCACACATCCTATTTGG	TTATAATCATCCTCCCCGGCAGCGTCGAATGAATGCATACGGTACCAAGCCGACCACCAACTCTAAACTGTCTGCGCTGCAGCGTTCTTCTTGCtagACCCCGCTGTCTCAGGCGAACCGTTACACCAAAGAACAGGACTACAAGCTTTTAGACACAGCCCTGAAGTTCGAGCACACATCCTATTTGG	188	AGCGTCGAATGAATGCATACGGTACCAAGCCGACCACCAACTCTAAACTGTCTGCGCTGCAGCGTTCTTCTTGCtagACCCCGCTGTCTCAGGCGAACCGTTACACCAAAGAACAGGACTACAAGCTTTTAGACACAGCCCTGAAGTT	GGTACCAAGCCGACCACCAACTCTAAACTGTCTGCGCTGCAGCGTTCTTCTTGCtagACCCCGCTGTCTCAGGCGAACCGTTACACCAAAGAACAGGACTACAAGCTT
291	4E-T	Q9NRA8	EIF4ENIF1	22q11.2	PHOSPHORYLATION	S772	S00772	15409682	human	108.2		SSCstPLsQANRYTK			1		SKLSALQRSSCSTPLsQANRYTKEQDYRPKA	TTATAATCATCCTCCCCGGC	AGACCAGGATGGCTGATAAG	GGTACCAAG	TCTAAACTGTCTGCGCTGCAGCGTTCTTCTTGCTCTACCCCGCTGtagCAGGCGAACCGTTACACCAAAGAACAGGACTACCGTCCGAAAGCG	AAGCTT	GGTATATGTGGGCACGAAAC	CGAGCACACATCCTATTTGG	TTATAATCATCCTCCCCGGCAGACCAGGATGGCTGATAAGGGTACCAAGTCTAAACTGTCTGCGCTGCAGCGTTCTTCTTGCTCTACCCCGCTGtagCAGGCGAACCGTTACACCAAAGAACAGGACTACCGTCCGAAAGCGAAGCTTGGTATATGTGGGCACGAAACCGAGCACACATCCTATTTGG	188	AGACCAGGATGGCTGATAAGGGTACCAAGTCTAAACTGTCTGCGCTGCAGCGTTCTTCTTGCTCTACCCCGCTGtagCAGGCGAACCGTTACACCAAAGAACAGGACTACCGTCCGAAAGCGAAGCTTGGTATATGTGGGCACGAAAC	GGTACCAAGTCTAAACTGTCTGCGCTGCAGCGTTCTTCTTGCTCTACCCCGCTGtagCAGGCGAACCGTTACACCAAAGAACAGGACTACCGTCCGAAAGCGAAGCTT
294	4E-T	Q9NRA8	EIF4ENIF1	22q11.2	PHOSPHORYLATION	S912	S00912	31888289	human	108.2		SVLHPPGsGsHAAAV		1			MVQQQLQRSVLHPPGsGSHAAAVSVQTTPQN	TTATAATCATCCTCCCCGGC	AATCCTTGCGTCAATGGTTC	GGTACCAAG	ATGGTTCAGCAGCAGCTGCAGCGTTCTGTTCTGCACCCGCCGGGTtagGGTTCTCACGCGGCGGCGGTTTCTGTTCAGACCACCCCGCAGAAC	AAGCTT	CGTGTAAAATCCGAGAACCC	CGAGCACACATCCTATTTGG	TTATAATCATCCTCCCCGGCAATCCTTGCGTCAATGGTTCGGTACCAAGATGGTTCAGCAGCAGCTGCAGCGTTCTGTTCTGCACCCGCCGGGTtagGGTTCTCACGCGGCGGCGGTTTCTGTTCAGACCACCCCGCAGAACAAGCTTCGTGTAAAATCCGAGAACCCCGAGCACACATCCTATTTGG	188	AATCCTTGCGTCAATGGTTCGGTACCAAGATGGTTCAGCAGCAGCTGCAGCGTTCTGTTCTGCACCCGCCGGGTtagGGTTCTCACGCGGCGGCGGTTTCTGTTCAGACCACCCCGCAGAACAAGCTTCGTGTAAAATCCGAGAACCC	GGTACCAAGATGGTTCAGCAGCAGCTGCAGCGTTCTGTTCTGCACCCGCCGGGTtagGGTTCTCACGCGGCGGCGGTTTCTGTTCAGACCACCCCGCAGAACAAGCTT
295	4E-T	Q9NRA8	EIF4ENIF1	22q11.2	PHOSPHORYLATION	S914	S00914	1984069	human	108.2		LHPPGsGsHAAAVsV		1			QQQLQRSVLHPPGSGsHAAAVSVQTTPQNVP	TTATAATCATCCTCCCCGGC	TGTCGTGCCTCTTTATCTGT	GGTACCAAG	CAGCAGCAGCTGCAGCGTTCTGTTCTGCACCCGCCGGGTTCTGGTtagCACGCGGCGGCGGTTTCTGTTCAGACCACCCCGCAGAACGTTCCG	AAGCTT	CATTTCCGATACACCGAAGC	CGAGCACACATCCTATTTGG	TTATAATCATCCTCCCCGGCTGTCGTGCCTCTTTATCTGTGGTACCAAGCAGCAGCAGCTGCAGCGTTCTGTTCTGCACCCGCCGGGTTCTGGTtagCACGCGGCGGCGGTTTCTGTTCAGACCACCCCGCAGAACGTTCCGAAGCTTCATTTCCGATACACCGAAGCCGAGCACACATCCTATTTGG	188	TGTCGTGCCTCTTTATCTGTGGTACCAAGCAGCAGCAGCTGCAGCGTTCTGTTCTGCACCCGCCGGGTTCTGGTtagCACGCGGCGGCGGTTTCTGTTCAGACCACCCCGCAGAACGTTCCGAAGCTTCATTTCCGATACACCGAAGC	GGTACCAAGCAGCAGCAGCTGCAGCGTTCTGTTCTGCACCCGCCGGGTTCTGGTtagCACGCGGCGGCGGTTTCTGTTCAGACCACCCCGCAGAACGTTCCGAAGCTT
296	4E-T	Q9NRA8	EIF4ENIF1	22q11.2	PHOSPHORYLATION	S920	S00920	1984072	human	108.2		GsHAAAVsVQTtPQN		1			SVLHPPGSGSHAAAVsVQTTPQNVPSRSGLP	TTATAATCATCCTCCCCGGC	TATTCATGCTTGGACGGACT	GGTACCAAG	TCTGTTCTGCACCCGCCGGGTTCTGGTTCTCACGCGGCGGCGGTTtagGTTCAGACCACCCCGCAGAACGTTCCGTCTCGTTCTGGTCTGCCG	AAGCTT	TCCAACAAGCGGTACATAGT	CGAGCACACATCCTATTTGG	TTATAATCATCCTCCCCGGCTATTCATGCTTGGACGGACTGGTACCAAGTCTGTTCTGCACCCGCCGGGTTCTGGTTCTCACGCGGCGGCGGTTtagGTTCAGACCACCCCGCAGAACGTTCCGTCTCGTTCTGGTCTGCCGAAGCTTTCCAACAAGCGGTACATAGTCGAGCACACATCCTATTTGG	188	TATTCATGCTTGGACGGACTGGTACCAAGTCTGTTCTGCACCCGCCGGGTTCTGGTTCTCACGCGGCGGCGGTTtagGTTCAGACCACCCCGCAGAACGTTCCGTCTCGTTCTGGTCTGCCGAAGCTTTCCAACAAGCGGTACATAGT	GGTACCAAGTCTGTTCTGCACCCGCCGGGTTCTGGTTCTCACGCGGCGGCGGTTtagGTTCAGACCACCCCGCAGAACGTTCCGTCTCGTTCTGGTCTGCCGAAGCTT
297	4E-T	Q9NRA8	EIF4ENIF1	22q11.2	PHOSPHORYLATION	S946	S00946	15419323	human	108.2		SQLEHRPsQRSSsPV			2		RSGLPHMHSQLEHRPsQRSSSPVGLAKWFGS	TTATAATCATCCTCCCCGGC	TTCCGTTTATGCTTTCCAGC	GGTACCAAG	CGTTCTGGTCTGCCGCACATGCACTCTCAGCTGGAACACCGTCCGtagCAGCGTTCTTCTTCTCCGGTTGGTCTGGCGAAATGGTTCGGTTCT	AAGCTT	CTCGCTCTAAACTCCAAGGA	CGAGCACACATCCTATTTGG	TTATAATCATCCTCCCCGGCTTCCGTTTATGCTTTCCAGCGGTACCAAGCGTTCTGGTCTGCCGCACATGCACTCTCAGCTGGAACACCGTCCGtagCAGCGTTCTTCTTCTCCGGTTGGTCTGGCGAAATGGTTCGGTTCTAAGCTTCTCGCTCTAAACTCCAAGGACGAGCACACATCCTATTTGG	188	TTCCGTTTATGCTTTCCAGCGGTACCAAGCGTTCTGGTCTGCCGCACATGCACTCTCAGCTGGAACACCGTCCGtagCAGCGTTCTTCTTCTCCGGTTGGTCTGGCGAAATGGTTCGGTTCTAAGCTTCTCGCTCTAAACTCCAAGGA	GGTACCAAGCGTTCTGGTCTGCCGCACATGCACTCTCAGCTGGAACACCGTCCGtagCAGCGTTCTTCTTCTCCGGTTGGTCTGGCGAAATGGTTCGGTTCTAAGCTT
298	4E-T	Q9NRA8	EIF4ENIF1	22q11.2	PHOSPHORYLATION	S951	S00951	3213606	human	108.2		RPsQRSSsPVGLAKW		14	1		HMHSQLEHRPSQRSSsPVGLAKWFGSDVLQQ	TTATAATCATCCTCCCCGGC	TGCAAGTGTACAAATCCAGC	GGTACCAAG	CACATGCACTCTCAGCTGGAACACCGTCCGTCTCAGCGTTCTTCTtagCCGGTTGGTCTGGCGAAATGGTTCGGTTCTGACGTTCTGCAGCAG	AAGCTT	TAGGAAAGGGATCACCGTTC	CGAGCACACATCCTATTTGG	TTATAATCATCCTCCCCGGCTGCAAGTGTACAAATCCAGCGGTACCAAGCACATGCACTCTCAGCTGGAACACCGTCCGTCTCAGCGTTCTTCTtagCCGGTTGGTCTGGCGAAATGGTTCGGTTCTGACGTTCTGCAGCAGAAGCTTTAGGAAAGGGATCACCGTTCCGAGCACACATCCTATTTGG	188	TGCAAGTGTACAAATCCAGCGGTACCAAGCACATGCACTCTCAGCTGGAACACCGTCCGTCTCAGCGTTCTTCTtagCCGGTTGGTCTGGCGAAATGGTTCGGTTCTGACGTTCTGCAGCAGAAGCTTTAGGAAAGGGATCACCGTTC	GGTACCAAGCACATGCACTCTCAGCTGGAACACCGTCCGTCTCAGCGTTCTTCTtagCCGGTTGGTCTGGCGAAATGGTTCGGTTCTGACGTTCTGCAGCAGAAGCTT
299	4E-Tiso2	Q9NRA8-2	EIF4ENIF1	22q11.2	PHOSPHORYLATION	S436	S00436	22947401	human	88.23	EIF4E-T	QGMRKPMsPITAQQM		1			QQLLGDPFQGMRKPMsPITAQQMSQLELQQA	TTATAATCATCCTCCCCGGC	GAGATGAGTAGACGAGTGGG	GGTACCAAG	CAGCAGCTGCTGGGTGACCCGTTCCAGGGTATGCGTAAACCGATGtagCCGATCACCGCGCAGCAGATGTCTCAGCTGGAACTGCAGCAGGCG	AAGCTT	TAATGCGAGTCAGTGACCAT	CGAGCACACATCCTATTTGG	TTATAATCATCCTCCCCGGCGAGATGAGTAGACGAGTGGGGGTACCAAGCAGCAGCTGCTGGGTGACCCGTTCCAGGGTATGCGTAAACCGATGtagCCGATCACCGCGCAGCAGATGTCTCAGCTGGAACTGCAGCAGGCGAAGCTTTAATGCGAGTCAGTGACCATCGAGCACACATCCTATTTGG	188	GAGATGAGTAGACGAGTGGGGGTACCAAGCAGCAGCTGCTGGGTGACCCGTTCCAGGGTATGCGTAAACCGATGtagCCGATCACCGCGCAGCAGATGTCTCAGCTGGAACTGCAGCAGGCGAAGCTTTAATGCGAGTCAGTGACCAT	GGTACCAAGCAGCAGCTGCTGGGTGACCCGTTCCAGGGTATGCGTAAACCGATGtagCCGATCACCGCGCAGCAGATGTCTCAGCTGGAACTGCAGCAGGCGAAGCTT
414	53BP1	Q12888	TP53BP1	15q15-q21	PHOSPHORYLATION	S6	S00006	450161	human	213.57		__MDPTGsQLDSDFS	1				MDPTGsQLDSDFSQQDTPCLI	TTATAATCATCCTCCCCGGC	TGTCATATGCTAACGTCCGT	GGTACCAAG	ATGGACCCGACCGGTtagCAGCTGGACTCTGACTTCTCTCAGCAGGACACCCCGTGCCTGATC	AAGCTT	TTCCGCTAAGAAAGTAGCCA	CGAGCACACATCCTATTTGG	TTATAATCATCCTCCCCGGCTGTCATATGCTAACGTCCGTGGTACCAAGATGGACCCGACCGGTtagCAGCTGGACTCTGACTTCTCTCAGCAGGACACCCCGTGCCTGATCAAGCTTTTCCGCTAAGAAAGTAGCCACGAGCACACATCCTATTTGG	158	TGTCATATGCTAACGTCCGTGGTACCAAGATGGACCCGACCGGTtagCAGCTGGACTCTGACTTCTCTCAGCAGGACACCCCGTGCCTGATCAAGCTTTTCCGCTAAGAAAGTAGCCA	GGTACCAAGATGGACCCGACCGGTtagCAGCTGGACTCTGACTTCTCTCAGCAGGACACCCCGTGCCTGATCAAGCTT
377	53BP1	Q12888	TP53BP1	15q15-q21	PHOSPHORYLATION	S25	S00025	450163	human	213.57		PCLIIEDsQPEsQVL	3			2674	SDFSQQDTPCLIIEDsQPESQVLEDDSGSHF	TTATAATCATCCTCCCCGGC	ACCCAAAGAACTCGATTCCT	GGTACCAAG	TCTGACTTCTCTCAGCAGGACACCCCGTGCCTGATCATCGAAGACtagCAGCCGGAATCTCAGGTTCTGGAAGACGACTCTGGTTCTCACTTC	AAGCTT	AGGAACAAAAGGACCTCCAT	CGAGCACACATCCTATTTGG	TTATAATCATCCTCCCCGGCACCCAAAGAACTCGATTCCTGGTACCAAGTCTGACTTCTCTCAGCAGGACACCCCGTGCCTGATCATCGAAGACtagCAGCCGGAATCTCAGGTTCTGGAAGACGACTCTGGTTCTCACTTCAAGCTTAGGAACAAAAGGACCTCCATCGAGCACACATCCTATTTGG	188	ACCCAAAGAACTCGATTCCTGGTACCAAGTCTGACTTCTCTCAGCAGGACACCCCGTGCCTGATCATCGAAGACtagCAGCCGGAATCTCAGGTTCTGGAAGACGACTCTGGTTCTCACTTCAAGCTTAGGAACAAAAGGACCTCCAT	GGTACCAAGTCTGACTTCTCTCAGCAGGACACCCCGTGCCTGATCATCGAAGACtagCAGCCGGAATCTCAGGTTCTGGAAGACGACTCTGGTTCTCACTTCAAGCTT
381	53BP1	Q12888	TP53BP1	15q15-q21	PHOSPHORYLATION	S29	S00029	450162	human	213.57		IEDsQPEsQVLEDDS	1			2674	QQDTPCLIIEDSQPEsQVLEDDSGSHFSMLS	TTATAATCATCCTCCCCGGC	AGCGTCGAATGAATGCATAC	GGTACCAAG	CAGCAGGACACCCCGTGCCTGATCATCGAAGACTCTCAGCCGGAAtagCAGGTTCTGGAAGACGACTCTGGTTCTCACTTCTCTATGCTGTCT	AAGCTT	TTAGACACAGCCCTGAAGTT	CGAGCACACATCCTATTTGG	TTATAATCATCCTCCCCGGCAGCGTCGAATGAATGCATACGGTACCAAGCAGCAGGACACCCCGTGCCTGATCATCGAAGACTCTCAGCCGGAAtagCAGGTTCTGGAAGACGACTCTGGTTCTCACTTCTCTATGCTGTCTAAGCTTTTAGACACAGCCCTGAAGTTCGAGCACACATCCTATTTGG	188	AGCGTCGAATGAATGCATACGGTACCAAGCAGCAGGACACCCCGTGCCTGATCATCGAAGACTCTCAGCCGGAAtagCAGGTTCTGGAAGACGACTCTGGTTCTCACTTCTCTATGCTGTCTAAGCTTTTAGACACAGCCCTGAAGTT	GGTACCAAGCAGCAGGACACCCCGTGCCTGATCATCGAAGACTCTCAGCCGGAAtagCAGGTTCTGGAAGACGACTCTGGTTCTCACTTCTCTATGCTGTCTAAGCTT
416	53BP1	Q12888	TP53BP1	15q15-q21	PHOSPHORYLATION	S63	S00063	23077951	human	213.57		NPVLDVVsNPEQTAG		2	2		PNLQTHKENPVLDVVsNPEQTAGEERGDGNS	TTATAATCATCCTCCCCGGC	AGACCAGGATGGCTGATAAG	GGTACCAAG	CCGAACCTGCAGACCCACAAAGAAAACCCGGTTCTGGACGTTGTTtagAACCCGGAACAGACCGCGGGTGAAGAACGTGGTGACGGTAACTCT	AAGCTT	GGTATATGTGGGCACGAAAC	CGAGCACACATCCTATTTGG	TTATAATCATCCTCCCCGGCAGACCAGGATGGCTGATAAGGGTACCAAGCCGAACCTGCAGACCCACAAAGAAAACCCGGTTCTGGACGTTGTTtagAACCCGGAACAGACCGCGGGTGAAGAACGTGGTGACGGTAACTCTAAGCTTGGTATATGTGGGCACGAAACCGAGCACACATCCTATTTGG	188	AGACCAGGATGGCTGATAAGGGTACCAAGCCGAACCTGCAGACCCACAAAGAAAACCCGGTTCTGGACGTTGTTtagAACCCGGAACAGACCGCGGGTGAAGAACGTGGTGACGGTAACTCTAAGCTTGGTATATGTGGGCACGAAAC	GGTACCAAGCCGAACCTGCAGACCCACAAAGAAAACCCGGTTCTGGACGTTGTTtagAACCCGGAACAGACCGCGGGTGAAGAACGTGGTGACGGTAACTCTAAGCTT
434	53BP1	Q12888	TP53BP1	15q15-q21	PHOSPHORYLATION	S78	S00078	4711722	human	213.57		EERGDGNsGFNEHLK		2			SNPEQTAGEERGDGNsGFNEHLKENKVADPV	TTATAATCATCCTCCCCGGC	AATCCTTGCGTCAATGGTTC	GGTACCAAG	TCTAACCCGGAACAGACCGCGGGTGAAGAACGTGGTGACGGTAACtagGGTTTCAACGAACACCTGAAAGAAAACAAAGTTGCGGACCCGGTT	AAGCTT	CGTGTAAAATCCGAGAACCC	CGAGCACACATCCTATTTGG	TTATAATCATCCTCCCCGGCAATCCTTGCGTCAATGGTTCGGTACCAAGTCTAACCCGGAACAGACCGCGGGTGAAGAACGTGGTGACGGTAACtagGGTTTCAACGAACACCTGAAAGAAAACAAAGTTGCGGACCCGGTTAAGCTTCGTGTAAAATCCGAGAACCCCGAGCACACATCCTATTTGG	188	AATCCTTGCGTCAATGGTTCGGTACCAAGTCTAACCCGGAACAGACCGCGGGTGAAGAACGTGGTGACGGTAACtagGGTTTCAACGAACACCTGAAAGAAAACAAAGTTGCGGACCCGGTTAAGCTTCGTGTAAAATCCGAGAACCC	GGTACCAAGTCTAACCCGGAACAGACCGCGGGTGAAGAACGTGGTGACGGTAACtagGGTTTCAACGAACACCTGAAAGAAAACAAAGTTGCGGACCCGGTTAAGCTT
303	53BP1	Q12888	TP53BP1	15q15-q21	PHOSPHORYLATION	S103	S00103	31855343	human	213.57		SNLDtCGsIsQVIEQ		1			KVADPVDSSNLDTCGsISQVIEQLPQPNRTS	TTATAATCATCCTCCCCGGC	TGTCGTGCCTCTTTATCTGT	GGTACCAAG	AAAGTTGCGGACCCGGTTGACTCTTCTAACCTGGACACCTGCGGTtagATCTCTCAGGTTATCGAACAGCTGCCGCAGCCGAACCGTACCTCT	AAGCTT	CATTTCCGATACACCGAAGC	CGAGCACACATCCTATTTGG	TTATAATCATCCTCCCCGGCTGTCGTGCCTCTTTATCTGTGGTACCAAGAAAGTTGCGGACCCGGTTGACTCTTCTAACCTGGACACCTGCGGTtagATCTCTCAGGTTATCGAACAGCTGCCGCAGCCGAACCGTACCTCTAAGCTTCATTTCCGATACACCGAAGCCGAGCACACATCCTATTTGG	188	TGTCGTGCCTCTTTATCTGTGGTACCAAGAAAGTTGCGGACCCGGTTGACTCTTCTAACCTGGACACCTGCGGTtagATCTCTCAGGTTATCGAACAGCTGCCGCAGCCGAACCGTACCTCTAAGCTTCATTTCCGATACACCGAAGC	GGTACCAAGAAAGTTGCGGACCCGGTTGACTCTTCTAACCTGGACACCTGCGGTtagATCTCTCAGGTTATCGAACAGCTGCCGCAGCCGAACCGTACCTCTAAGCTT
306	53BP1	Q12888	TP53BP1	15q15-q21	PHOSPHORYLATION	S105	S00105	460895	human	213.57		LDtCGsIsQVIEQLP		2	21		ADPVDSSNLDTCGSIsQVIEQLPQPNRTSSV	TTATAATCATCCTCCCCGGC	TATTCATGCTTGGACGGACT	GGTACCAAG	GCGGACCCGGTTGACTCTTCTAACCTGGACACCTGCGGTTCTATCtagCAGGTTATCGAACAGCTGCCGCAGCCGAACCGTACCTCTTCTGTT	AAGCTT	TCCAACAAGCGGTACATAGT	CGAGCACACATCCTATTTGG	TTATAATCATCCTCCCCGGCTATTCATGCTTGGACGGACTGGTACCAAGGCGGACCCGGTTGACTCTTCTAACCTGGACACCTGCGGTTCTATCtagCAGGTTATCGAACAGCTGCCGCAGCCGAACCGTACCTCTTCTGTTAAGCTTTCCAACAAGCGGTACATAGTCGAGCACACATCCTATTTGG	188	TATTCATGCTTGGACGGACTGGTACCAAGGCGGACCCGGTTGACTCTTCTAACCTGGACACCTGCGGTTCTATCtagCAGGTTATCGAACAGCTGCCGCAGCCGAACCGTACCTCTTCTGTTAAGCTTTCCAACAAGCGGTACATAGT	GGTACCAAGGCGGACCCGGTTGACTCTTCTAACCTGGACACCTGCGGTTCTATCtagCAGGTTATCGAACAGCTGCCGCAGCCGAACCGTACCTCTTCTGTTAAGCTT
318	53BP1	Q12888	TP53BP1	15q15-q21	PHOSPHORYLATION	S119	S00119	31082105	human	213.57		PQPNRtSsVLGMsVE		1			ISQVIEQLPQPNRTSsVLGMSVESAPAVEEE	TTATAATCATCCTCCCCGGC	TTCCGTTTATGCTTTCCAGC	GGTACCAAG	ATCTCTCAGGTTATCGAACAGCTGCCGCAGCCGAACCGTACCTCTtagGTTCTGGGTATGTCTGTTGAATCTGCGCCGGCGGTTGAAGAAGAA	AAGCTT	CTCGCTCTAAACTCCAAGGA	CGAGCACACATCCTATTTGG	TTATAATCATCCTCCCCGGCTTCCGTTTATGCTTTCCAGCGGTACCAAGATCTCTCAGGTTATCGAACAGCTGCCGCAGCCGAACCGTACCTCTtagGTTCTGGGTATGTCTGTTGAATCTGCGCCGGCGGTTGAAGAAGAAAAGCTTCTCGCTCTAAACTCCAAGGACGAGCACACATCCTATTTGG	188	TTCCGTTTATGCTTTCCAGCGGTACCAAGATCTCTCAGGTTATCGAACAGCTGCCGCAGCCGAACCGTACCTCTtagGTTCTGGGTATGTCTGTTGAATCTGCGCCGGCGGTTGAAGAAGAAAAGCTTCTCGCTCTAAACTCCAAGGA	GGTACCAAGATCTCTCAGGTTATCGAACAGCTGCCGCAGCCGAACCGTACCTCTtagGTTCTGGGTATGTCTGTTGAATCTGCGCCGGCGGTTGAAGAAGAAAAGCTT
323	53BP1	Q12888	TP53BP1	15q15-q21	PHOSPHORYLATION	S124	S00124	18006221	human	213.57		tSsVLGMsVEsAPAV		4			EQLPQPNRTSSVLGMsVESAPAVEEEKGEEL	TTATAATCATCCTCCCCGGC	TGCAAGTGTACAAATCCAGC	GGTACCAAG	GAACAGCTGCCGCAGCCGAACCGTACCTCTTCTGTTCTGGGTATGtagGTTGAATCTGCGCCGGCGGTTGAAGAAGAAAAAGGTGAAGAACTG	AAGCTT	TAGGAAAGGGATCACCGTTC	CGAGCACACATCCTATTTGG	TTATAATCATCCTCCCCGGCTGCAAGTGTACAAATCCAGCGGTACCAAGGAACAGCTGCCGCAGCCGAACCGTACCTCTTCTGTTCTGGGTATGtagGTTGAATCTGCGCCGGCGGTTGAAGAAGAAAAAGGTGAAGAACTGAAGCTTTAGGAAAGGGATCACCGTTCCGAGCACACATCCTATTTGG	188	TGCAAGTGTACAAATCCAGCGGTACCAAGGAACAGCTGCCGCAGCCGAACCGTACCTCTTCTGTTCTGGGTATGtagGTTGAATCTGCGCCGGCGGTTGAAGAAGAAAAAGGTGAAGAACTGAAGCTTTAGGAAAGGGATCACCGTTC	GGTACCAAGGAACAGCTGCCGCAGCCGAACCGTACCTCTTCTGTTCTGGGTATGtagGTTGAATCTGCGCCGGCGGTTGAAGAAGAAAAAGGTGAAGAACTGAAGCTT
324	53BP1	Q12888	TP53BP1	15q15-q21	PHOSPHORYLATION	S127	S00127	31881649	human	213.57		VLGMsVEsAPAVEEE		2			PQPNRTSSVLGMSVEsAPAVEEEKGEELEQK	TTATAATCATCCTCCCCGGC	GAGATGAGTAGACGAGTGGG	GGTACCAAG	CCGCAGCCGAACCGTACCTCTTCTGTTCTGGGTATGTCTGTTGAAtagGCTCCGGCGGTTGAAGAAGAAAAAGGTGAAGAACTGGAACAGAAA	AAGCTT	TAATGCGAGTCAGTGACCAT	CGAGCACACATCCTATTTGG	TTATAATCATCCTCCCCGGCGAGATGAGTAGACGAGTGGGGGTACCAAGCCGCAGCCGAACCGTACCTCTTCTGTTCTGGGTATGTCTGTTGAAtagGCTCCGGCGGTTGAAGAAGAAAAAGGTGAAGAACTGGAACAGAAAAAGCTTTAATGCGAGTCAGTGACCATCGAGCACACATCCTATTTGG	188	GAGATGAGTAGACGAGTGGGGGTACCAAGCCGCAGCCGAACCGTACCTCTTCTGTTCTGGGTATGTCTGTTGAAtagGCTCCGGCGGTTGAAGAAGAAAAAGGTGAAGAACTGGAACAGAAAAAGCTTTAATGCGAGTCAGTGACCAT	GGTACCAAGCCGCAGCCGAACCGTACCTCTTCTGTTCTGGGTATGTCTGTTGAAtagGCTCCGGCGGTTGAAGAAGAAAAAGGTGAAGAACTGGAACAGAAAAAGCTT
357	53BP1	Q12888	TP53BP1	15q15-q21	PHOSPHORYLATION	S166	S00166	483993	human	213.57		GAEDTASsQLGFGVL	1				SGNTTHSLGAEDTASsQLGFGVLELSQSQDV	TTATAATCATCCTCCCCGGC	TGTCATATGCTAACGTCCGT	GGTACCAAG	TCTGGTAACACCACCCACTCTCTGGGTGCGGAAGACACCGCGTCTtagCAGCTGGGTTTCGGTGTTCTGGAACTGTCTCAGTCTCAGGACGTT	AAGCTT	TTCCGCTAAGAAAGTAGCCA	CGAGCACACATCCTATTTGG	TTATAATCATCCTCCCCGGCTGTCATATGCTAACGTCCGTGGTACCAAGTCTGGTAACACCACCCACTCTCTGGGTGCGGAAGACACCGCGTCTtagCAGCTGGGTTTCGGTGTTCTGGAACTGTCTCAGTCTCAGGACGTTAAGCTTTTCCGCTAAGAAAGTAGCCACGAGCACACATCCTATTTGG	188	TGTCATATGCTAACGTCCGTGGTACCAAGTCTGGTAACACCACCCACTCTCTGGGTGCGGAAGACACCGCGTCTtagCAGCTGGGTTTCGGTGTTCTGGAACTGTCTCAGTCTCAGGACGTTAAGCTTTTCCGCTAAGAAAGTAGCCA	GGTACCAAGTCTGGTAACACCACCCACTCTCTGGGTGCGGAAGACACCGCGTCTtagCAGCTGGGTTTCGGTGTTCTGGAACTGTCTCAGTCTCAGGACGTTAAGCTT
369	53BP1	Q12888	TP53BP1	15q15-q21	PHOSPHORYLATION	S176	S00176	483994	human	213.57		GFGVLELsQsQDVEE	1		2		EDTASSQLGFGVLELsQSQDVEENTVPYEVD	TTATAATCATCCTCCCCGGC	ACCCAAAGAACTCGATTCCT	GGTACCAAG	GAAGACACCGCGTCTTCTCAGCTGGGTTTCGGTGTTCTGGAACTGtagCAGTCTCAGGACGTTGAAGAAAACACCGTTCCGTACGAAGTTGAC	AAGCTT	AGGAACAAAAGGACCTCCAT	CGAGCACACATCCTATTTGG	TTATAATCATCCTCCCCGGCACCCAAAGAACTCGATTCCTGGTACCAAGGAAGACACCGCGTCTTCTCAGCTGGGTTTCGGTGTTCTGGAACTGtagCAGTCTCAGGACGTTGAAGAAAACACCGTTCCGTACGAAGTTGACAAGCTTAGGAACAAAAGGACCTCCATCGAGCACACATCCTATTTGG	188	ACCCAAAGAACTCGATTCCTGGTACCAAGGAAGACACCGCGTCTTCTCAGCTGGGTTTCGGTGTTCTGGAACTGtagCAGTCTCAGGACGTTGAAGAAAACACCGTTCCGTACGAAGTTGACAAGCTTAGGAACAAAAGGACCTCCAT	GGTACCAAGGAAGACACCGCGTCTTCTCAGCTGGGTTTCGGTGTTCTGGAACTGtagCAGTCTCAGGACGTTGAAGAAAACACCGTTCCGTACGAAGTTGACAAGCTT
371	53BP1	Q12888	TP53BP1	15q15-q21	PHOSPHORYLATION	S178	S00178	483995	human	213.57		GVLELsQsQDVEENT	1		2		TASSQLGFGVLELSQsQDVEENTVPYEVDKE	TTATAATCATCCTCCCCGGC	AGCGTCGAATGAATGCATAC	GGTACCAAG	ACCGCGTCTTCTCAGCTGGGTTTCGGTGTTCTGGAACTGTCTCAGtagCAGGACGTTGAAGAAAACACCGTTCCGTACGAAGTTGACAAAGAA	AAGCTT	TTAGACACAGCCCTGAAGTT	CGAGCACACATCCTATTTGG	TTATAATCATCCTCCCCGGCAGCGTCGAATGAATGCATACGGTACCAAGACCGCGTCTTCTCAGCTGGGTTTCGGTGTTCTGGAACTGTCTCAGtagCAGGACGTTGAAGAAAACACCGTTCCGTACGAAGTTGACAAAGAAAAGCTTTTAGACACAGCCCTGAAGTTCGAGCACACATCCTATTTGG	188	AGCGTCGAATGAATGCATACGGTACCAAGACCGCGTCTTCTCAGCTGGGTTTCGGTGTTCTGGAACTGTCTCAGtagCAGGACGTTGAAGAAAACACCGTTCCGTACGAAGTTGACAAAGAAAAGCTTTTAGACACAGCCCTGAAGTT	GGTACCAAGACCGCGTCTTCTCAGCTGGGTTTCGGTGTTCTGGAACTGTCTCAGtagCAGGACGTTGAAGAAAACACCGTTCCGTACGAAGTTGACAAAGAAAAGCTT
373	53BP1	Q12888	TP53BP1	15q15-q21	PHOSPHORYLATION	S202	S00202	36130343	human	213.57		LQSVTTNsGYTRLsD		1			PYEVDKEQLQSVTTNsGYTRLSDVDANTAIK	TTATAATCATCCTCCCCGGC	AGACCAGGATGGCTGATAAG	GGTACCAAG	CCGTACGAAGTTGACAAAGAACAGCTGCAGTCTGTTACCACCAACtagGGTTACACCCGTCTGTCTGACGTTGACGCGAACACCGCGATCAAA	AAGCTT	GGTATATGTGGGCACGAAAC	CGAGCACACATCCTATTTGG	TTATAATCATCCTCCCCGGCAGACCAGGATGGCTGATAAGGGTACCAAGCCGTACGAAGTTGACAAAGAACAGCTGCAGTCTGTTACCACCAACtagGGTTACACCCGTCTGTCTGACGTTGACGCGAACACCGCGATCAAAAAGCTTGGTATATGTGGGCACGAAACCGAGCACACATCCTATTTGG	188	AGACCAGGATGGCTGATAAGGGTACCAAGCCGTACGAAGTTGACAAAGAACAGCTGCAGTCTGTTACCACCAACtagGGTTACACCCGTCTGTCTGACGTTGACGCGAACACCGCGATCAAAAAGCTTGGTATATGTGGGCACGAAAC	GGTACCAAGCCGTACGAAGTTGACAAAGAACAGCTGCAGTCTGTTACCACCAACtagGGTTACACCCGTCTGTCTGACGTTGACGCGAACACCGCGATCAAAAAGCTT
374	53BP1	Q12888	TP53BP1	15q15-q21	PHOSPHORYLATION	S208	S00208	27442725	human	213.57		NsGYTRLsDVDANTA		2			EQLQSVTTNSGYTRLsDVDANTAIKHEEQSN	TTATAATCATCCTCCCCGGC	AATCCTTGCGTCAATGGTTC	GGTACCAAG	GAACAGCTGCAGTCTGTTACCACCAACTCTGGTTACACCCGTCTGtagGACGTTGACGCGAACACCGCGATCAAACACGAAGAACAGTCTAAC	AAGCTT	CGTGTAAAATCCGAGAACCC	CGAGCACACATCCTATTTGG	TTATAATCATCCTCCCCGGCAATCCTTGCGTCAATGGTTCGGTACCAAGGAACAGCTGCAGTCTGTTACCACCAACTCTGGTTACACCCGTCTGtagGACGTTGACGCGAACACCGCGATCAAACACGAAGAACAGTCTAACAAGCTTCGTGTAAAATCCGAGAACCCCGAGCACACATCCTATTTGG	188	AATCCTTGCGTCAATGGTTCGGTACCAAGGAACAGCTGCAGTCTGTTACCACCAACTCTGGTTACACCCGTCTGtagGACGTTGACGCGAACACCGCGATCAAACACGAAGAACAGTCTAACAAGCTTCGTGTAAAATCCGAGAACCC	GGTACCAAGGAACAGCTGCAGTCTGTTACCACCAACTCTGGTTACACCCGTCTGtagGACGTTGACGCGAACACCGCGATCAAACACGAAGAACAGTCTAACAAGCTT
375	53BP1	Q12888	TP53BP1	15q15-q21	PHOSPHORYLATION	S222	S00222	3194906	human	213.57		AIkHEEQsNEDIPIA		8			LSDVDANTAIKHEEQsNEDIPIAEQSSKDIP	TTATAATCATCCTCCCCGGC	TGTCGTGCCTCTTTATCTGT	GGTACCAAG	CTGTCTGACGTTGACGCGAACACCGCGATCAAACACGAAGAACAGtagAACGAAGACATCCCGATCGCGGAACAGTCTTCTAAAGACATCCCG	AAGCTT	CATTTCCGATACACCGAAGC	CGAGCACACATCCTATTTGG	TTATAATCATCCTCCCCGGCTGTCGTGCCTCTTTATCTGTGGTACCAAGCTGTCTGACGTTGACGCGAACACCGCGATCAAACACGAAGAACAGtagAACGAAGACATCCCGATCGCGGAACAGTCTTCTAAAGACATCCCGAAGCTTCATTTCCGATACACCGAAGCCGAGCACACATCCTATTTGG	188	TGTCGTGCCTCTTTATCTGTGGTACCAAGCTGTCTGACGTTGACGCGAACACCGCGATCAAACACGAAGAACAGtagAACGAAGACATCCCGATCGCGGAACAGTCTTCTAAAGACATCCCGAAGCTTCATTTCCGATACACCGAAGC	GGTACCAAGCTGTCTGACGTTGACGCGAACACCGCGATCAAACACGAAGAACAGtagAACGAAGACATCCCGATCGCGGAACAGTCTTCTAAAGACATCCCGAAGCTT
376	53BP1	Q12888	TP53BP1	15q15-q21	PHOSPHORYLATION	S232	S00232	36122339	human	213.57		DIPIAEQsSKDIPVT		1			KHEEQSNEDIPIAEQsSKDIPVTAQPSKDVH	TTATAATCATCCTCCCCGGC	TATTCATGCTTGGACGGACT	GGTACCAAG	AAACACGAAGAACAGTCTAACGAAGACATCCCGATCGCGGAACAGtagTCTAAAGACATCCCGGTTACCGCGCAGCCGTCTAAAGACGTTCAC	AAGCTT	TCCAACAAGCGGTACATAGT	CGAGCACACATCCTATTTGG	TTATAATCATCCTCCCCGGCTATTCATGCTTGGACGGACTGGTACCAAGAAACACGAAGAACAGTCTAACGAAGACATCCCGATCGCGGAACAGtagTCTAAAGACATCCCGGTTACCGCGCAGCCGTCTAAAGACGTTCACAAGCTTTCCAACAAGCGGTACATAGTCGAGCACACATCCTATTTGG	188	TATTCATGCTTGGACGGACTGGTACCAAGAAACACGAAGAACAGTCTAACGAAGACATCCCGATCGCGGAACAGtagTCTAAAGACATCCCGGTTACCGCGCAGCCGTCTAAAGACGTTCACAAGCTTTCCAACAAGCGGTACATAGT	GGTACCAAGAAACACGAAGAACAGTCTAACGAAGACATCCCGATCGCGGAACAGtagTCTAAAGACATCCCGGTTACCGCGCAGCCGTCTAAAGACGTTCACAAGCTT
378	53BP1	Q12888	TP53BP1	15q15-q21	PHOSPHORYLATION	S265	S00265	465734	human	213.57		RSEDMPFsPKASVAA		16	4		KEQNPPPARSEDMPFsPKASVAAMEAKEQLS	TTATAATCATCCTCCCCGGC	TTCCGTTTATGCTTTCCAGC	GGTACCAAG	AAAGAACAGAACCCGCCGCCGGCGCGTTCTGAAGACATGCCGTTCtagCCGAAAGCGTCTGTTGCGGCGATGGAAGCGAAAGAACAGCTGTCT	AAGCTT	CTCGCTCTAAACTCCAAGGA	CGAGCACACATCCTATTTGG	TTATAATCATCCTCCCCGGCTTCCGTTTATGCTTTCCAGCGGTACCAAGAAAGAACAGAACCCGCCGCCGGCGCGTTCTGAAGACATGCCGTTCtagCCGAAAGCGTCTGTTGCGGCGATGGAAGCGAAAGAACAGCTGTCTAAGCTTCTCGCTCTAAACTCCAAGGACGAGCACACATCCTATTTGG	188	TTCCGTTTATGCTTTCCAGCGGTACCAAGAAAGAACAGAACCCGCCGCCGGCGCGTTCTGAAGACATGCCGTTCtagCCGAAAGCGTCTGTTGCGGCGATGGAAGCGAAAGAACAGCTGTCTAAGCTTCTCGCTCTAAACTCCAAGGA	GGTACCAAGAAAGAACAGAACCCGCCGCCGGCGCGTTCTGAAGACATGCCGTTCtagCCGAAAGCGTCTGTTGCGGCGATGGAAGCGAAAGAACAGCTGTCTAAGCTT
379	53BP1	Q12888	TP53BP1	15q15-q21	PHOSPHORYLATION	S280	S00280	33586011	human	213.57		MEAKEQLsAQELMEs		1			SPKASVAAMEAKEQLsAQELMESGLQIQKSP	TTATAATCATCCTCCCCGGC	TGCAAGTGTACAAATCCAGC	GGTACCAAG	TCTCCGAAAGCGTCTGTTGCGGCGATGGAAGCGAAAGAACAGCTGtagGCGCAGGAACTGATGGAATCTGGTCTGCAGATCCAGAAATCTCCG	AAGCTT	TAGGAAAGGGATCACCGTTC	CGAGCACACATCCTATTTGG	TTATAATCATCCTCCCCGGCTGCAAGTGTACAAATCCAGCGGTACCAAGTCTCCGAAAGCGTCTGTTGCGGCGATGGAAGCGAAAGAACAGCTGtagGCGCAGGAACTGATGGAATCTGGTCTGCAGATCCAGAAATCTCCGAAGCTTTAGGAAAGGGATCACCGTTCCGAGCACACATCCTATTTGG	188	TGCAAGTGTACAAATCCAGCGGTACCAAGTCTCCGAAAGCGTCTGTTGCGGCGATGGAAGCGAAAGAACAGCTGtagGCGCAGGAACTGATGGAATCTGGTCTGCAGATCCAGAAATCTCCGAAGCTTTAGGAAAGGGATCACCGTTC	GGTACCAAGTCTCCGAAAGCGTCTGTTGCGGCGATGGAAGCGAAAGAACAGCTGtagGCGCAGGAACTGATGGAATCTGGTCTGCAGATCCAGAAATCTCCGAAGCTT
380	53BP1	Q12888	TP53BP1	15q15-q21	PHOSPHORYLATION	S287	S00287	14702700	human	213.57		sAQELMEsGLQIQKs		2	1		AMEAKEQLSAQELMEsGLQIQKSPEPEVLST	TTATAATCATCCTCCCCGGC	GAGATGAGTAGACGAGTGGG	GGTACCAAG	GCGATGGAAGCGAAAGAACAGCTGTCTGCGCAGGAACTGATGGAAtagGGTCTGCAGATCCAGAAATCTCCGGAACCGGAAGTTCTGTCTACC	AAGCTT	TAATGCGAGTCAGTGACCAT	CGAGCACACATCCTATTTGG	TTATAATCATCCTCCCCGGCGAGATGAGTAGACGAGTGGGGGTACCAAGGCGATGGAAGCGAAAGAACAGCTGTCTGCGCAGGAACTGATGGAAtagGGTCTGCAGATCCAGAAATCTCCGGAACCGGAAGTTCTGTCTACCAAGCTTTAATGCGAGTCAGTGACCATCGAGCACACATCCTATTTGG	188	GAGATGAGTAGACGAGTGGGGGTACCAAGGCGATGGAAGCGAAAGAACAGCTGTCTGCGCAGGAACTGATGGAAtagGGTCTGCAGATCCAGAAATCTCCGGAACCGGAAGTTCTGTCTACCAAGCTTTAATGCGAGTCAGTGACCAT	GGTACCAAGGCGATGGAAGCGAAAGAACAGCTGTCTGCGCAGGAACTGATGGAAtagGGTCTGCAGATCCAGAAATCTCCGGAACCGGAAGTTCTGTCTACCAAGCTT
382	53BP1	Q12888	TP53BP1	15q15-q21	PHOSPHORYLATION	S294	S00294	452378	human	213.57		sGLQIQKsPEPEVLs	1	17	6		LSAQELMESGLQIQKsPEPEVLSTQEDLFDQ	TTATAATCATCCTCCCCGGC	TGTCATATGCTAACGTCCGT	GGTACCAAG	CTGTCTGCGCAGGAACTGATGGAATCTGGTCTGCAGATCCAGAAAtagCCGGAACCGGAAGTTCTGTCTACCCAGGAAGACCTGTTCGACCAG	AAGCTT	TTCCGCTAAGAAAGTAGCCA	CGAGCACACATCCTATTTGG	TTATAATCATCCTCCCCGGCTGTCATATGCTAACGTCCGTGGTACCAAGCTGTCTGCGCAGGAACTGATGGAATCTGGTCTGCAGATCCAGAAAtagCCGGAACCGGAAGTTCTGTCTACCCAGGAAGACCTGTTCGACCAGAAGCTTTTCCGCTAAGAAAGTAGCCACGAGCACACATCCTATTTGG	188	TGTCATATGCTAACGTCCGTGGTACCAAGCTGTCTGCGCAGGAACTGATGGAATCTGGTCTGCAGATCCAGAAAtagCCGGAACCGGAAGTTCTGTCTACCCAGGAAGACCTGTTCGACCAGAAGCTTTTCCGCTAAGAAAGTAGCCA	GGTACCAAGCTGTCTGCGCAGGAACTGATGGAATCTGGTCTGCAGATCCAGAAAtagCCGGAACCGGAAGTTCTGTCTACCCAGGAAGACCTGTTCGACCAGAAGCTT
383	53BP1	Q12888	TP53BP1	15q15-q21	PHOSPHORYLATION	S301	S00301	10790256	human	213.57		sPEPEVLstQEDLFD		1	1		ESGLQIQKSPEPEVLsTQEDLFDQSNKTVSS	TTATAATCATCCTCCCCGGC	ACCCAAAGAACTCGATTCCT	GGTACCAAG	GAATCTGGTCTGCAGATCCAGAAATCTCCGGAACCGGAAGTTCTGtagACCCAGGAAGACCTGTTCGACCAGTCTAACAAAACCGTTTCTTCT	AAGCTT	AGGAACAAAAGGACCTCCAT	CGAGCACACATCCTATTTGG	TTATAATCATCCTCCCCGGCACCCAAAGAACTCGATTCCTGGTACCAAGGAATCTGGTCTGCAGATCCAGAAATCTCCGGAACCGGAAGTTCTGtagACCCAGGAAGACCTGTTCGACCAGTCTAACAAAACCGTTTCTTCTAAGCTTAGGAACAAAAGGACCTCCATCGAGCACACATCCTATTTGG	188	ACCCAAAGAACTCGATTCCTGGTACCAAGGAATCTGGTCTGCAGATCCAGAAATCTCCGGAACCGGAAGTTCTGtagACCCAGGAAGACCTGTTCGACCAGTCTAACAAAACCGTTTCTTCTAAGCTTAGGAACAAAAGGACCTCCAT	GGTACCAAGGAATCTGGTCTGCAGATCCAGAAATCTCCGGAACCGGAAGTTCTGtagACCCAGGAAGACCTGTTCGACCAGTCTAACAAAACCGTTTCTTCTAAGCTT
384	53BP1	Q12888	TP53BP1	15q15-q21	PHOSPHORYLATION	S310	S00310	36124727	human	213.57		QEDLFDQsNKtVssD		1			PEPEVLSTQEDLFDQsNKTVSSDGCSTPSRE	TTATAATCATCCTCCCCGGC	AGCGTCGAATGAATGCATAC	GGTACCAAG	CCGGAACCGGAAGTTCTGTCTACCCAGGAAGACCTGTTCGACCAGtagAACAAAACCGTTTCTTCTGACGGTTGCTCTACCCCGTCTCGTGAA	AAGCTT	TTAGACACAGCCCTGAAGTT	CGAGCACACATCCTATTTGG	TTATAATCATCCTCCCCGGCAGCGTCGAATGAATGCATACGGTACCAAGCCGGAACCGGAAGTTCTGTCTACCCAGGAAGACCTGTTCGACCAGtagAACAAAACCGTTTCTTCTGACGGTTGCTCTACCCCGTCTCGTGAAAAGCTTTTAGACACAGCCCTGAAGTTCGAGCACACATCCTATTTGG	188	AGCGTCGAATGAATGCATACGGTACCAAGCCGGAACCGGAAGTTCTGTCTACCCAGGAAGACCTGTTCGACCAGtagAACAAAACCGTTTCTTCTGACGGTTGCTCTACCCCGTCTCGTGAAAAGCTTTTAGACACAGCCCTGAAGTT	GGTACCAAGCCGGAACCGGAAGTTCTGTCTACCCAGGAAGACCTGTTCGACCAGtagAACAAAACCGTTTCTTCTGACGGTTGCTCTACCCCGTCTCGTGAAAAGCTT
385	53BP1	Q12888	TP53BP1	15q15-q21	PHOSPHORYLATION	S315	S00315	469258	human	213.57		DQsNKtVssDGCstP			2		LSTQEDLFDQSNKTVsSDGCSTPSREEGGCS	TTATAATCATCCTCCCCGGC	AGACCAGGATGGCTGATAAG	GGTACCAAG	CTGTCTACCCAGGAAGACCTGTTCGACCAGTCTAACAAAACCGTTtagTCTGACGGTTGCTCTACCCCGTCTCGTGAAGAAGGTGGTTGCTCT	AAGCTT	GGTATATGTGGGCACGAAAC	CGAGCACACATCCTATTTGG	TTATAATCATCCTCCCCGGCAGACCAGGATGGCTGATAAGGGTACCAAGCTGTCTACCCAGGAAGACCTGTTCGACCAGTCTAACAAAACCGTTtagTCTGACGGTTGCTCTACCCCGTCTCGTGAAGAAGGTGGTTGCTCTAAGCTTGGTATATGTGGGCACGAAACCGAGCACACATCCTATTTGG	188	AGACCAGGATGGCTGATAAGGGTACCAAGCTGTCTACCCAGGAAGACCTGTTCGACCAGTCTAACAAAACCGTTtagTCTGACGGTTGCTCTACCCCGTCTCGTGAAGAAGGTGGTTGCTCTAAGCTTGGTATATGTGGGCACGAAAC	GGTACCAAGCTGTCTACCCAGGAAGACCTGTTCGACCAGTCTAACAAAACCGTTtagTCTGACGGTTGCTCTACCCCGTCTCGTGAAGAAGGTGGTTGCTCTAAGCTT
386	53BP1	Q12888	TP53BP1	15q15-q21	PHOSPHORYLATION	S316	S00316	452379	human	213.57		QsNKtVssDGCstPs		3	3		STQEDLFDQSNKTVSsDGCSTPSREEGGCSL	TTATAATCATCCTCCCCGGC	AATCCTTGCGTCAATGGTTC	GGTACCAAG	TCTACCCAGGAAGACCTGTTCGACCAGTCTAACAAAACCGTTTCTtagGACGGTTGCTCTACCCCGTCTCGTGAAGAAGGTGGTTGCTCTCTG	AAGCTT	CGTGTAAAATCCGAGAACCC	CGAGCACACATCCTATTTGG	TTATAATCATCCTCCCCGGCAATCCTTGCGTCAATGGTTCGGTACCAAGTCTACCCAGGAAGACCTGTTCGACCAGTCTAACAAAACCGTTTCTtagGACGGTTGCTCTACCCCGTCTCGTGAAGAAGGTGGTTGCTCTCTGAAGCTTCGTGTAAAATCCGAGAACCCCGAGCACACATCCTATTTGG	188	AATCCTTGCGTCAATGGTTCGGTACCAAGTCTACCCAGGAAGACCTGTTCGACCAGTCTAACAAAACCGTTTCTtagGACGGTTGCTCTACCCCGTCTCGTGAAGAAGGTGGTTGCTCTCTGAAGCTTCGTGTAAAATCCGAGAACCC	GGTACCAAGTCTACCCAGGAAGACCTGTTCGACCAGTCTAACAAAACCGTTTCTtagGACGGTTGCTCTACCCCGTCTCGTGAAGAAGGTGGTTGCTCTCTGAAGCTT
387	53BP1	Q12888	TP53BP1	15q15-q21	PHOSPHORYLATION	S320	S00320	469259	human	213.57		tVssDGCstPsREEG		1	3		DLFDQSNKTVSSDGCsTPSREEGGCSLASTP	TTATAATCATCCTCCCCGGC	TGTCGTGCCTCTTTATCTGT	GGTACCAAG	GACCTGTTCGACCAGTCTAACAAAACCGTTTCTTCTGACGGTTGCtagACCCCGTCTCGTGAAGAAGGTGGTTGCTCTCTGGCGTCTACCCCG	AAGCTT	CATTTCCGATACACCGAAGC	CGAGCACACATCCTATTTGG	TTATAATCATCCTCCCCGGCTGTCGTGCCTCTTTATCTGTGGTACCAAGGACCTGTTCGACCAGTCTAACAAAACCGTTTCTTCTGACGGTTGCtagACCCCGTCTCGTGAAGAAGGTGGTTGCTCTCTGGCGTCTACCCCGAAGCTTCATTTCCGATACACCGAAGCCGAGCACACATCCTATTTGG	188	TGTCGTGCCTCTTTATCTGTGGTACCAAGGACCTGTTCGACCAGTCTAACAAAACCGTTTCTTCTGACGGTTGCtagACCCCGTCTCGTGAAGAAGGTGGTTGCTCTCTGGCGTCTACCCCGAAGCTTCATTTCCGATACACCGAAGC	GGTACCAAGGACCTGTTCGACCAGTCTAACAAAACCGTTTCTTCTGACGGTTGCtagACCCCGTCTCGTGAAGAAGGTGGTTGCTCTCTGGCGTCTACCCCGAAGCTT
388	53BP1	Q12888	TP53BP1	15q15-q21	PHOSPHORYLATION	S323	S00323	469260	human	213.57		sDGCstPsREEGGCS			5		DQSNKTVSSDGCSTPsREEGGCSLASTPATT	TTATAATCATCCTCCCCGGC	TATTCATGCTTGGACGGACT	GGTACCAAG	GACCAGTCTAACAAAACCGTTTCTTCTGACGGTTGCTCTACCCCGtagCGTGAAGAAGGTGGTTGCTCTCTGGCGTCTACCCCGGCGACCACC	AAGCTT	TCCAACAAGCGGTACATAGT	CGAGCACACATCCTATTTGG	TTATAATCATCCTCCCCGGCTATTCATGCTTGGACGGACTGGTACCAAGGACCAGTCTAACAAAACCGTTTCTTCTGACGGTTGCTCTACCCCGtagCGTGAAGAAGGTGGTTGCTCTCTGGCGTCTACCCCGGCGACCACCAAGCTTTCCAACAAGCGGTACATAGTCGAGCACACATCCTATTTGG	188	TATTCATGCTTGGACGGACTGGTACCAAGGACCAGTCTAACAAAACCGTTTCTTCTGACGGTTGCTCTACCCCGtagCGTGAAGAAGGTGGTTGCTCTCTGGCGTCTACCCCGGCGACCACCAAGCTTTCCAACAAGCGGTACATAGT	GGTACCAAGGACCAGTCTAACAAAACCGTTTCTTCTGACGGTTGCTCTACCCCGtagCGTGAAGAAGGTGGTTGCTCTCTGGCGTCTACCCCGGCGACCACCAAGCTT
389	53BP1	Q12888	TP53BP1	15q15-q21	PHOSPHORYLATION	S349	S00349	23077948	human	213.57		LQLSGQRsLVQDSLS			2		TPATTLHLLQLSGQRsLVQDSLSTNSSDLVA	TTATAATCATCCTCCCCGGC	TTCCGTTTATGCTTTCCAGC	GGTACCAAG	ACCCCGGCGACCACCCTGCACCTGCTGCAGCTGTCTGGTCAGCGTtagCTGGTTCAGGACTCTCTGTCTACCAACTCTTCTGACCTGGTTGCG	AAGCTT	CTCGCTCTAAACTCCAAGGA	CGAGCACACATCCTATTTGG	TTATAATCATCCTCCCCGGCTTCCGTTTATGCTTTCCAGCGGTACCAAGACCCCGGCGACCACCCTGCACCTGCTGCAGCTGTCTGGTCAGCGTtagCTGGTTCAGGACTCTCTGTCTACCAACTCTTCTGACCTGGTTGCGAAGCTTCTCGCTCTAAACTCCAAGGACGAGCACACATCCTATTTGG	188	TTCCGTTTATGCTTTCCAGCGGTACCAAGACCCCGGCGACCACCCTGCACCTGCTGCAGCTGTCTGGTCAGCGTtagCTGGTTCAGGACTCTCTGTCTACCAACTCTTCTGACCTGGTTGCGAAGCTTCTCGCTCTAAACTCCAAGGA	GGTACCAAGACCCCGGCGACCACCCTGCACCTGCTGCAGCTGTCTGGTCAGCGTtagCTGGTTCAGGACTCTCTGTCTACCAACTCTTCTGACCTGGTTGCGAAGCTT
390	53BP1	Q12888	TP53BP1	15q15-q21	PHOSPHORYLATION	S366	S00366	4033125	human	213.57		SSDLVAPsPDAFRSt		10	18		VQDSLSTNSSDLVAPsPDAFRSTPFIVPSSP	TTATAATCATCCTCCCCGGC	TGCAAGTGTACAAATCCAGC	GGTACCAAG	GTTCAGGACTCTCTGTCTACCAACTCTTCTGACCTGGTTGCGCCGtagCCGGACGCGTTCCGTTCTACCCCGTTCATCGTTCCGTCTTCTCCG	AAGCTT	TAGGAAAGGGATCACCGTTC	CGAGCACACATCCTATTTGG	TTATAATCATCCTCCCCGGCTGCAAGTGTACAAATCCAGCGGTACCAAGGTTCAGGACTCTCTGTCTACCAACTCTTCTGACCTGGTTGCGCCGtagCCGGACGCGTTCCGTTCTACCCCGTTCATCGTTCCGTCTTCTCCGAAGCTTTAGGAAAGGGATCACCGTTCCGAGCACACATCCTATTTGG	188	TGCAAGTGTACAAATCCAGCGGTACCAAGGTTCAGGACTCTCTGTCTACCAACTCTTCTGACCTGGTTGCGCCGtagCCGGACGCGTTCCGTTCTACCCCGTTCATCGTTCCGTCTTCTCCGAAGCTTTAGGAAAGGGATCACCGTTC	GGTACCAAGGTTCAGGACTCTCTGTCTACCAACTCTTCTGACCTGGTTGCGCCGtagCCGGACGCGTTCCGTTCTACCCCGTTCATCGTTCCGTCTTCTCCGAAGCTT
391	53BP1	Q12888	TP53BP1	15q15-q21	PHOSPHORYLATION	S379	S00379	3194909	human	213.57		StPFIVPssPtEQEG		8			APSPDAFRSTPFIVPsSPTEQEGRQDKPMDT	TTATAATCATCCTCCCCGGC	GAGATGAGTAGACGAGTGGG	GGTACCAAG	GCTCCGTCTCCGGACGCGTTCCGTTCTACCCCGTTCATCGTTCCGtagTCTCCGACCGAACAGGAAGGTCGTCAGGACAAACCGATGGACACC	AAGCTT	TAATGCGAGTCAGTGACCAT	CGAGCACACATCCTATTTGG	TTATAATCATCCTCCCCGGCGAGATGAGTAGACGAGTGGGGGTACCAAGGCTCCGTCTCCGGACGCGTTCCGTTCTACCCCGTTCATCGTTCCGtagTCTCCGACCGAACAGGAAGGTCGTCAGGACAAACCGATGGACACCAAGCTTTAATGCGAGTCAGTGACCATCGAGCACACATCCTATTTGG	188	GAGATGAGTAGACGAGTGGGGGTACCAAGGCTCCGTCTCCGGACGCGTTCCGTTCTACCCCGTTCATCGTTCCGtagTCTCCGACCGAACAGGAAGGTCGTCAGGACAAACCGATGGACACCAAGCTTTAATGCGAGTCAGTGACCAT	GGTACCAAGGCTCCGTCTCCGGACGCGTTCCGTTCTACCCCGTTCATCGTTCCGtagTCTCCGACCGAACAGGAAGGTCGTCAGGACAAACCGATGGACACCAAGCTT
392	53BP1	Q12888	TP53BP1	15q15-q21	PHOSPHORYLATION	S380	S00380	452380	human	213.57		tPFIVPssPtEQEGR	1	21	6		PSPDAFRSTPFIVPSsPTEQEGRQDKPMDTS	TTATAATCATCCTCCCCGGC	TGTCATATGCTAACGTCCGT	GGTACCAAG	CCGTCTCCGGACGCGTTCCGTTCTACCCCGTTCATCGTTCCGTCTtagCCGACCGAACAGGAAGGTCGTCAGGACAAACCGATGGACACCTCT	AAGCTT	TTCCGCTAAGAAAGTAGCCA	CGAGCACACATCCTATTTGG	TTATAATCATCCTCCCCGGCTGTCATATGCTAACGTCCGTGGTACCAAGCCGTCTCCGGACGCGTTCCGTTCTACCCCGTTCATCGTTCCGTCTtagCCGACCGAACAGGAAGGTCGTCAGGACAAACCGATGGACACCTCTAAGCTTTTCCGCTAAGAAAGTAGCCACGAGCACACATCCTATTTGG	188	TGTCATATGCTAACGTCCGTGGTACCAAGCCGTCTCCGGACGCGTTCCGTTCTACCCCGTTCATCGTTCCGTCTtagCCGACCGAACAGGAAGGTCGTCAGGACAAACCGATGGACACCTCTAAGCTTTTCCGCTAAGAAAGTAGCCA	GGTACCAAGCCGTCTCCGGACGCGTTCCGTTCTACCCCGTTCATCGTTCCGTCTtagCCGACCGAACAGGAAGGTCGTCAGGACAAACCGATGGACACCTCTAAGCTT
393	53BP1	Q12888	TP53BP1	15q15-q21	PHOSPHORYLATION	S395	S00395	3194912	human	213.57		QDKPMDtsVLsEEGG		6	2		SPTEQEGRQDKPMDTsVLSEEGGEPFQKKLQ	TTATAATCATCCTCCCCGGC	ACCCAAAGAACTCGATTCCT	GGTACCAAG	TCTCCGACCGAACAGGAAGGTCGTCAGGACAAACCGATGGACACCtagGTTCTGTCTGAAGAAGGTGGTGAACCGTTCCAGAAAAAACTGCAG	AAGCTT	AGGAACAAAAGGACCTCCAT	CGAGCACACATCCTATTTGG	TTATAATCATCCTCCCCGGCACCCAAAGAACTCGATTCCTGGTACCAAGTCTCCGACCGAACAGGAAGGTCGTCAGGACAAACCGATGGACACCtagGTTCTGTCTGAAGAAGGTGGTGAACCGTTCCAGAAAAAACTGCAGAAGCTTAGGAACAAAAGGACCTCCATCGAGCACACATCCTATTTGG	188	ACCCAAAGAACTCGATTCCTGGTACCAAGTCTCCGACCGAACAGGAAGGTCGTCAGGACAAACCGATGGACACCtagGTTCTGTCTGAAGAAGGTGGTGAACCGTTCCAGAAAAAACTGCAGAAGCTTAGGAACAAAAGGACCTCCAT	GGTACCAAGTCTCCGACCGAACAGGAAGGTCGTCAGGACAAACCGATGGACACCtagGTTCTGTCTGAAGAAGGTGGTGAACCGTTCCAGAAAAAACTGCAGAAGCTT
394	53BP1	Q12888	TP53BP1	15q15-q21	PHOSPHORYLATION	S398	S00398	3194915	human	213.57		PMDtsVLsEEGGEPF		11	3		EQEGRQDKPMDTSVLsEEGGEPFQKKLQSGE	TTATAATCATCCTCCCCGGC	AGCGTCGAATGAATGCATAC	GGTACCAAG	GAACAGGAAGGTCGTCAGGACAAACCGATGGACACCTCTGTTCTGtagGAAGAAGGTGGTGAACCGTTCCAGAAAAAACTGCAGTCTGGTGAA	AAGCTT	TTAGACACAGCCCTGAAGTT	CGAGCACACATCCTATTTGG	TTATAATCATCCTCCCCGGCAGCGTCGAATGAATGCATACGGTACCAAGGAACAGGAAGGTCGTCAGGACAAACCGATGGACACCTCTGTTCTGtagGAAGAAGGTGGTGAACCGTTCCAGAAAAAACTGCAGTCTGGTGAAAAGCTTTTAGACACAGCCCTGAAGTTCGAGCACACATCCTATTTGG	188	AGCGTCGAATGAATGCATACGGTACCAAGGAACAGGAAGGTCGTCAGGACAAACCGATGGACACCTCTGTTCTGtagGAAGAAGGTGGTGAACCGTTCCAGAAAAAACTGCAGTCTGGTGAAAAGCTTTTAGACACAGCCCTGAAGTT	GGTACCAAGGAACAGGAAGGTCGTCAGGACAAACCGATGGACACCTCTGTTCTGtagGAAGAAGGTGGTGAACCGTTCCAGAAAAAACTGCAGTCTGGTGAAAAGCTT
395	53BP1	Q12888	TP53BP1	15q15-q21	PHOSPHORYLATION	S452	S00452	483996	human	213.57		PGSLPIPsQPQFSHD	1				SQSTPVFPPGSLPIPsQPQFSHDIFIPSPSL	TTATAATCATCCTCCCCGGC	AGACCAGGATGGCTGATAAG	GGTACCAAG	TCTCAGTCTACCCCGGTTTTCCCGCCGGGTTCTCTGCCGATCCCGtagCAGCCGCAGTTCTCTCACGACATCTTCATCCCGTCTCCGTCTCTG	AAGCTT	GGTATATGTGGGCACGAAAC	CGAGCACACATCCTATTTGG	TTATAATCATCCTCCCCGGCAGACCAGGATGGCTGATAAGGGTACCAAGTCTCAGTCTACCCCGGTTTTCCCGCCGGGTTCTCTGCCGATCCCGtagCAGCCGCAGTTCTCTCACGACATCTTCATCCCGTCTCCGTCTCTGAAGCTTGGTATATGTGGGCACGAAACCGAGCACACATCCTATTTGG	188	AGACCAGGATGGCTGATAAGGGTACCAAGTCTCAGTCTACCCCGGTTTTCCCGCCGGGTTCTCTGCCGATCCCGtagCAGCCGCAGTTCTCTCACGACATCTTCATCCCGTCTCCGTCTCTGAAGCTTGGTATATGTGGGCACGAAAC	GGTACCAAGTCTCAGTCTACCCCGGTTTTCCCGCCGGGTTCTCTGCCGATCCCGtagCAGCCGCAGTTCTCTCACGACATCTTCATCCCGTCTCCGTCTCTGAAGCTT
396	53BP1	Q12888	TP53BP1	15q15-q21	PHOSPHORYLATION	S482	S00482	31861990	human	213.57		KKDGDMHsssLTVEC		1			LEEQSNDGKKDGDMHsSSLTVECSKTSEIEP	TTATAATCATCCTCCCCGGC	AATCCTTGCGTCAATGGTTC	GGTACCAAG	CTGGAAGAACAGTCTAACGACGGTAAAAAAGACGGTGACATGCACtagTCTTCTCTGACCGTTGAATGCTCTAAAACCTCTGAAATCGAACCG	AAGCTT	CGTGTAAAATCCGAGAACCC	CGAGCACACATCCTATTTGG	TTATAATCATCCTCCCCGGCAATCCTTGCGTCAATGGTTCGGTACCAAGCTGGAAGAACAGTCTAACGACGGTAAAAAAGACGGTGACATGCACtagTCTTCTCTGACCGTTGAATGCTCTAAAACCTCTGAAATCGAACCGAAGCTTCGTGTAAAATCCGAGAACCCCGAGCACACATCCTATTTGG	188	AATCCTTGCGTCAATGGTTCGGTACCAAGCTGGAAGAACAGTCTAACGACGGTAAAAAAGACGGTGACATGCACtagTCTTCTCTGACCGTTGAATGCTCTAAAACCTCTGAAATCGAACCGAAGCTTCGTGTAAAATCCGAGAACCC	GGTACCAAGCTGGAAGAACAGTCTAACGACGGTAAAAAAGACGGTGACATGCACtagTCTTCTCTGACCGTTGAATGCTCTAAAACCTCTGAAATCGAACCGAAGCTT
397	53BP1	Q12888	TP53BP1	15q15-q21	PHOSPHORYLATION	S483	S00483	31861993	human	213.57		KDGDMHsssLTVECS		1			EEQSNDGKKDGDMHSsSLTVECSKTSEIEPK	TTATAATCATCCTCCCCGGC	TGTCGTGCCTCTTTATCTGT	GGTACCAAG	GAAGAACAGTCTAACGACGGTAAAAAAGACGGTGACATGCACTCTtagTCTCTGACCGTTGAATGCTCTAAAACCTCTGAAATCGAACCGAAA	AAGCTT	CATTTCCGATACACCGAAGC	CGAGCACACATCCTATTTGG	TTATAATCATCCTCCCCGGCTGTCGTGCCTCTTTATCTGTGGTACCAAGGAAGAACAGTCTAACGACGGTAAAAAAGACGGTGACATGCACTCTtagTCTCTGACCGTTGAATGCTCTAAAACCTCTGAAATCGAACCGAAAAAGCTTCATTTCCGATACACCGAAGCCGAGCACACATCCTATTTGG	188	TGTCGTGCCTCTTTATCTGTGGTACCAAGGAAGAACAGTCTAACGACGGTAAAAAAGACGGTGACATGCACTCTtagTCTCTGACCGTTGAATGCTCTAAAACCTCTGAAATCGAACCGAAAAAGCTTCATTTCCGATACACCGAAGC	GGTACCAAGGAAGAACAGTCTAACGACGGTAAAAAAGACGGTGACATGCACTCTtagTCTCTGACCGTTGAATGCTCTAAAACCTCTGAAATCGAACCGAAAAAGCTT
398	53BP1	Q12888	TP53BP1	15q15-q21	PHOSPHORYLATION	S484	S00484	31859220	human	213.57		DGDMHsssLTVECSK		1			EQSNDGKKDGDMHSSsLTVECSKTSEIEPKN	TTATAATCATCCTCCCCGGC	TATTCATGCTTGGACGGACT	GGTACCAAG	GAACAGTCTAACGACGGTAAAAAAGACGGTGACATGCACTCTTCTtagCTGACCGTTGAATGCTCTAAAACCTCTGAAATCGAACCGAAAAAC	AAGCTT	TCCAACAAGCGGTACATAGT	CGAGCACACATCCTATTTGG	TTATAATCATCCTCCCCGGCTATTCATGCTTGGACGGACTGGTACCAAGGAACAGTCTAACGACGGTAAAAAAGACGGTGACATGCACTCTTCTtagCTGACCGTTGAATGCTCTAAAACCTCTGAAATCGAACCGAAAAACAAGCTTTCCAACAAGCGGTACATAGTCGAGCACACATCCTATTTGG	188	TATTCATGCTTGGACGGACTGGTACCAAGGAACAGTCTAACGACGGTAAAAAAGACGGTGACATGCACTCTTCTtagCTGACCGTTGAATGCTCTAAAACCTCTGAAATCGAACCGAAAAACAAGCTTTCCAACAAGCGGTACATAGT	GGTACCAAGGAACAGTCTAACGACGGTAAAAAAGACGGTGACATGCACTCTTCTtagCTGACCGTTGAATGCTCTAAAACCTCTGAAATCGAACCGAAAAACAAGCTT
399	53BP1	Q12888	TP53BP1	15q15-q21	PHOSPHORYLATION	S500	S00500	452381	human	213.57		SEIEPKNsPEDLGLs		22	6		LTVECSKTSEIEPKNsPEDLGLSLTGDSCKL	TTATAATCATCCTCCCCGGC	TTCCGTTTATGCTTTCCAGC	GGTACCAAG	CTGACCGTTGAATGCTCTAAAACCTCTGAAATCGAACCGAAAAACtagCCGGAAGACCTGGGTCTGTCTCTGACCGGTGACTCTTGCAAACTG	AAGCTT	CTCGCTCTAAACTCCAAGGA	CGAGCACACATCCTATTTGG	TTATAATCATCCTCCCCGGCTTCCGTTTATGCTTTCCAGCGGTACCAAGCTGACCGTTGAATGCTCTAAAACCTCTGAAATCGAACCGAAAAACtagCCGGAAGACCTGGGTCTGTCTCTGACCGGTGACTCTTGCAAACTGAAGCTTCTCGCTCTAAACTCCAAGGACGAGCACACATCCTATTTGG	188	TTCCGTTTATGCTTTCCAGCGGTACCAAGCTGACCGTTGAATGCTCTAAAACCTCTGAAATCGAACCGAAAAACtagCCGGAAGACCTGGGTCTGTCTCTGACCGGTGACTCTTGCAAACTGAAGCTTCTCGCTCTAAACTCCAAGGA	GGTACCAAGCTGACCGTTGAATGCTCTAAAACCTCTGAAATCGAACCGAAAAACtagCCGGAAGACCTGGGTCTGTCTCTGACCGGTGACTCTTGCAAACTGAAGCTT
400	53BP1	Q12888	TP53BP1	15q15-q21	PHOSPHORYLATION	S507	S00507	12200533	human	213.57		sPEDLGLsLtGDsCK		2	1		TSEIEPKNSPEDLGLsLTGDSCKLMLSTSEY	TTATAATCATCCTCCCCGGC	TGCAAGTGTACAAATCCAGC	GGTACCAAG	ACCTCTGAAATCGAACCGAAAAACTCTCCGGAAGACCTGGGTCTGtagCTGACCGGTGACTCTTGCAAACTGATGCTGTCTACCTCTGAATAC	AAGCTT	TAGGAAAGGGATCACCGTTC	CGAGCACACATCCTATTTGG	TTATAATCATCCTCCCCGGCTGCAAGTGTACAAATCCAGCGGTACCAAGACCTCTGAAATCGAACCGAAAAACTCTCCGGAAGACCTGGGTCTGtagCTGACCGGTGACTCTTGCAAACTGATGCTGTCTACCTCTGAATACAAGCTTTAGGAAAGGGATCACCGTTCCGAGCACACATCCTATTTGG	188	TGCAAGTGTACAAATCCAGCGGTACCAAGACCTCTGAAATCGAACCGAAAAACTCTCCGGAAGACCTGGGTCTGtagCTGACCGGTGACTCTTGCAAACTGATGCTGTCTACCTCTGAATACAAGCTTTAGGAAAGGGATCACCGTTC	GGTACCAAGACCTCTGAAATCGAACCGAAAAACTCTCCGGAAGACCTGGGTCTGtagCTGACCGGTGACTCTTGCAAACTGATGCTGTCTACCTCTGAATACAAGCTT
401	53BP1	Q12888	TP53BP1	15q15-q21	PHOSPHORYLATION	S512	S00512	31001136	human	213.57		GLsLtGDsCKLMLst		1			PKNSPEDLGLSLTGDsCKLMLSTSEYSQSPK	TTATAATCATCCTCCCCGGC	GAGATGAGTAGACGAGTGGG	GGTACCAAG	CCGAAAAACTCTCCGGAAGACCTGGGTCTGTCTCTGACCGGTGACtagTGCAAACTGATGCTGTCTACCTCTGAATACTCTCAGTCTCCGAAA	AAGCTT	TAATGCGAGTCAGTGACCAT	CGAGCACACATCCTATTTGG	TTATAATCATCCTCCCCGGCGAGATGAGTAGACGAGTGGGGGTACCAAGCCGAAAAACTCTCCGGAAGACCTGGGTCTGTCTCTGACCGGTGACtagTGCAAACTGATGCTGTCTACCTCTGAATACTCTCAGTCTCCGAAAAAGCTTTAATGCGAGTCAGTGACCATCGAGCACACATCCTATTTGG	188	GAGATGAGTAGACGAGTGGGGGTACCAAGCCGAAAAACTCTCCGGAAGACCTGGGTCTGTCTCTGACCGGTGACtagTGCAAACTGATGCTGTCTACCTCTGAATACTCTCAGTCTCCGAAAAAGCTTTAATGCGAGTCAGTGACCAT	GGTACCAAGCCGAAAAACTCTCCGGAAGACCTGGGTCTGTCTCTGACCGGTGACtagTGCAAACTGATGCTGTCTACCTCTGAATACTCTCAGTCTCCGAAAAAGCTT
402	53BP1	Q12888	TP53BP1	15q15-q21	PHOSPHORYLATION	S518	S00518	22639752	human	213.57		DsCKLMLstsEysQs		4			DLGLSLTGDSCKLMLsTSEYSQSPKMESLSS	TTATAATCATCCTCCCCGGC	TGTCATATGCTAACGTCCGT	GGTACCAAG	GACCTGGGTCTGTCTCTGACCGGTGACTCTTGCAAACTGATGCTGtagACCTCTGAATACTCTCAGTCTCCGAAAATGGAATCTCTGTCTTCT	AAGCTT	TTCCGCTAAGAAAGTAGCCA	CGAGCACACATCCTATTTGG	TTATAATCATCCTCCCCGGCTGTCATATGCTAACGTCCGTGGTACCAAGGACCTGGGTCTGTCTCTGACCGGTGACTCTTGCAAACTGATGCTGtagACCTCTGAATACTCTCAGTCTCCGAAAATGGAATCTCTGTCTTCTAAGCTTTTCCGCTAAGAAAGTAGCCACGAGCACACATCCTATTTGG	188	TGTCATATGCTAACGTCCGTGGTACCAAGGACCTGGGTCTGTCTCTGACCGGTGACTCTTGCAAACTGATGCTGtagACCTCTGAATACTCTCAGTCTCCGAAAATGGAATCTCTGTCTTCTAAGCTTTTCCGCTAAGAAAGTAGCCA	GGTACCAAGGACCTGGGTCTGTCTCTGACCGGTGACTCTTGCAAACTGATGCTGtagACCTCTGAATACTCTCAGTCTCCGAAAATGGAATCTCTGTCTTCTAAGCTT
403	53BP1	Q12888	TP53BP1	15q15-q21	PHOSPHORYLATION	S520	S00520	5750817	human	213.57		CKLMLstsEysQsPk		4			GLSLTGDSCKLMLSTsEYSQSPKMESLSSHR	TTATAATCATCCTCCCCGGC	ACCCAAAGAACTCGATTCCT	GGTACCAAG	GGTCTGTCTCTGACCGGTGACTCTTGCAAACTGATGCTGTCTACCtagGAATACTCTCAGTCTCCGAAAATGGAATCTCTGTCTTCTCACCGT	AAGCTT	AGGAACAAAAGGACCTCCAT	CGAGCACACATCCTATTTGG	TTATAATCATCCTCCCCGGCACCCAAAGAACTCGATTCCTGGTACCAAGGGTCTGTCTCTGACCGGTGACTCTTGCAAACTGATGCTGTCTACCtagGAATACTCTCAGTCTCCGAAAATGGAATCTCTGTCTTCTCACCGTAAGCTTAGGAACAAAAGGACCTCCATCGAGCACACATCCTATTTGG	188	ACCCAAAGAACTCGATTCCTGGTACCAAGGGTCTGTCTCTGACCGGTGACTCTTGCAAACTGATGCTGTCTACCtagGAATACTCTCAGTCTCCGAAAATGGAATCTCTGTCTTCTCACCGTAAGCTTAGGAACAAAAGGACCTCCAT	GGTACCAAGGGTCTGTCTCTGACCGGTGACTCTTGCAAACTGATGCTGTCTACCtagGAATACTCTCAGTCTCCGAAAATGGAATCTCTGTCTTCTCACCGTAAGCTT
404	53BP1	Q12888	TP53BP1	15q15-q21	PHOSPHORYLATION	S523	S00523	472355	human	213.57		MLstsEysQsPkMEs	1	14	21		LTGDSCKLMLSTSEYsQSPKMESLSSHRIDE	TTATAATCATCCTCCCCGGC	AGCGTCGAATGAATGCATAC	GGTACCAAG	CTGACCGGTGACTCTTGCAAACTGATGCTGTCTACCTCTGAATACtagCAGTCTCCGAAAATGGAATCTCTGTCTTCTCACCGTATCGACGAA	AAGCTT	TTAGACACAGCCCTGAAGTT	CGAGCACACATCCTATTTGG	TTATAATCATCCTCCCCGGCAGCGTCGAATGAATGCATACGGTACCAAGCTGACCGGTGACTCTTGCAAACTGATGCTGTCTACCTCTGAATACtagCAGTCTCCGAAAATGGAATCTCTGTCTTCTCACCGTATCGACGAAAAGCTTTTAGACACAGCCCTGAAGTTCGAGCACACATCCTATTTGG	188	AGCGTCGAATGAATGCATACGGTACCAAGCTGACCGGTGACTCTTGCAAACTGATGCTGTCTACCTCTGAATACtagCAGTCTCCGAAAATGGAATCTCTGTCTTCTCACCGTATCGACGAAAAGCTTTTAGACACAGCCCTGAAGTT	GGTACCAAGCTGACCGGTGACTCTTGCAAACTGATGCTGTCTACCTCTGAATACtagCAGTCTCCGAAAATGGAATCTCTGTCTTCTCACCGTATCGACGAAAAGCTT
405	53BP1	Q12888	TP53BP1	15q15-q21	PHOSPHORYLATION	S525	S00525	452382	human	213.57		stsEysQsPkMEsLs		23	5		GDSCKLMLSTSEYSQsPKMESLSSHRIDEDG	TTATAATCATCCTCCCCGGC	AGACCAGGATGGCTGATAAG	GGTACCAAG	GGTGACTCTTGCAAACTGATGCTGTCTACCTCTGAATACTCTCAGtagCCGAAAATGGAATCTCTGTCTTCTCACCGTATCGACGAAGACGGT	AAGCTT	GGTATATGTGGGCACGAAAC	CGAGCACACATCCTATTTGG	TTATAATCATCCTCCCCGGCAGACCAGGATGGCTGATAAGGGTACCAAGGGTGACTCTTGCAAACTGATGCTGTCTACCTCTGAATACTCTCAGtagCCGAAAATGGAATCTCTGTCTTCTCACCGTATCGACGAAGACGGTAAGCTTGGTATATGTGGGCACGAAACCGAGCACACATCCTATTTGG	188	AGACCAGGATGGCTGATAAGGGTACCAAGGGTGACTCTTGCAAACTGATGCTGTCTACCTCTGAATACTCTCAGtagCCGAAAATGGAATCTCTGTCTTCTCACCGTATCGACGAAGACGGTAAGCTTGGTATATGTGGGCACGAAAC	GGTACCAAGGGTGACTCTTGCAAACTGATGCTGTCTACCTCTGAATACTCTCAGtagCCGAAAATGGAATCTCTGTCTTCTCACCGTATCGACGAAGACGGTAAGCTT
406	53BP1	Q12888	TP53BP1	15q15-q21	PHOSPHORYLATION	S530	S00530	4711740	human	213.57		sQsPkMEsLssHRID		2	2		LMLSTSEYSQSPKMEsLSSHRIDEDGENTQI	TTATAATCATCCTCCCCGGC	AATCCTTGCGTCAATGGTTC	GGTACCAAG	CTGATGCTGTCTACCTCTGAATACTCTCAGTCTCCGAAAATGGAAtagCTGTCTTCTCACCGTATCGACGAAGACGGTGAAAACACCCAGATC	AAGCTT	CGTGTAAAATCCGAGAACCC	CGAGCACACATCCTATTTGG	TTATAATCATCCTCCCCGGCAATCCTTGCGTCAATGGTTCGGTACCAAGCTGATGCTGTCTACCTCTGAATACTCTCAGTCTCCGAAAATGGAAtagCTGTCTTCTCACCGTATCGACGAAGACGGTGAAAACACCCAGATCAAGCTTCGTGTAAAATCCGAGAACCCCGAGCACACATCCTATTTGG	188	AATCCTTGCGTCAATGGTTCGGTACCAAGCTGATGCTGTCTACCTCTGAATACTCTCAGTCTCCGAAAATGGAAtagCTGTCTTCTCACCGTATCGACGAAGACGGTGAAAACACCCAGATCAAGCTTCGTGTAAAATCCGAGAACCC	GGTACCAAGCTGATGCTGTCTACCTCTGAATACTCTCAGTCTCCGAAAATGGAAtagCTGTCTTCTCACCGTATCGACGAAGACGGTGAAAACACCCAGATCAAGCTT
407	53BP1	Q12888	TP53BP1	15q15-q21	PHOSPHORYLATION	S532	S00532	5883942	human	213.57		sPkMEsLssHRIDED		1	1		LSTSEYSQSPKMESLsSHRIDEDGENTQIED	TTATAATCATCCTCCCCGGC	TGTCGTGCCTCTTTATCTGT	GGTACCAAG	CTGTCTACCTCTGAATACTCTCAGTCTCCGAAAATGGAATCTCTGtagTCTCACCGTATCGACGAAGACGGTGAAAACACCCAGATCGAAGAC	AAGCTT	CATTTCCGATACACCGAAGC	CGAGCACACATCCTATTTGG	TTATAATCATCCTCCCCGGCTGTCGTGCCTCTTTATCTGTGGTACCAAGCTGTCTACCTCTGAATACTCTCAGTCTCCGAAAATGGAATCTCTGtagTCTCACCGTATCGACGAAGACGGTGAAAACACCCAGATCGAAGACAAGCTTCATTTCCGATACACCGAAGCCGAGCACACATCCTATTTGG	188	TGTCGTGCCTCTTTATCTGTGGTACCAAGCTGTCTACCTCTGAATACTCTCAGTCTCCGAAAATGGAATCTCTGtagTCTCACCGTATCGACGAAGACGGTGAAAACACCCAGATCGAAGACAAGCTTCATTTCCGATACACCGAAGC	GGTACCAAGCTGTCTACCTCTGAATACTCTCAGTCTCCGAAAATGGAATCTCTGtagTCTCACCGTATCGACGAAGACGGTGAAAACACCCAGATCGAAGACAAGCTT
408	53BP1	Q12888	TP53BP1	15q15-q21	PHOSPHORYLATION	S533	S00533	467375	human	213.57		PkMEsLssHRIDEDG			2		STSEYSQSPKMESLSsHRIDEDGENTQIEDT	TTATAATCATCCTCCCCGGC	TATTCATGCTTGGACGGACT	GGTACCAAG	TCTACCTCTGAATACTCTCAGTCTCCGAAAATGGAATCTCTGTCTtagCACCGTATCGACGAAGACGGTGAAAACACCCAGATCGAAGACACC	AAGCTT	TCCAACAAGCGGTACATAGT	CGAGCACACATCCTATTTGG	TTATAATCATCCTCCCCGGCTATTCATGCTTGGACGGACTGGTACCAAGTCTACCTCTGAATACTCTCAGTCTCCGAAAATGGAATCTCTGTCTtagCACCGTATCGACGAAGACGGTGAAAACACCCAGATCGAAGACACCAAGCTTTCCAACAAGCGGTACATAGTCGAGCACACATCCTATTTGG	188	TATTCATGCTTGGACGGACTGGTACCAAGTCTACCTCTGAATACTCTCAGTCTCCGAAAATGGAATCTCTGTCTtagCACCGTATCGACGAAGACGGTGAAAACACCCAGATCGAAGACACCAAGCTTTCCAACAAGCGGTACATAGT	GGTACCAAGTCTACCTCTGAATACTCTCAGTCTCCGAAAATGGAATCTCTGTCTtagCACCGTATCGACGAAGACGGTGAAAACACCCAGATCGAAGACACCAAGCTT
409	53BP1	Q12888	TP53BP1	15q15-q21	PHOSPHORYLATION	S552	S00552	452383	human	213.57		IEDtEPMsPVLNsKF	1	26	41		DEDGENTQIEDTEPMsPVLNSKFVPAENDSI	TTATAATCATCCTCCCCGGC	TTCCGTTTATGCTTTCCAGC	GGTACCAAG	GACGAAGACGGTGAAAACACCCAGATCGAAGACACCGAACCGATGtagCCGGTTCTGAACTCTAAATTCGTTCCGGCGGAAAACGACTCTATC	AAGCTT	CTCGCTCTAAACTCCAAGGA	CGAGCACACATCCTATTTGG	TTATAATCATCCTCCCCGGCTTCCGTTTATGCTTTCCAGCGGTACCAAGGACGAAGACGGTGAAAACACCCAGATCGAAGACACCGAACCGATGtagCCGGTTCTGAACTCTAAATTCGTTCCGGCGGAAAACGACTCTATCAAGCTTCTCGCTCTAAACTCCAAGGACGAGCACACATCCTATTTGG	188	TTCCGTTTATGCTTTCCAGCGGTACCAAGGACGAAGACGGTGAAAACACCCAGATCGAAGACACCGAACCGATGtagCCGGTTCTGAACTCTAAATTCGTTCCGGCGGAAAACGACTCTATCAAGCTTCTCGCTCTAAACTCCAAGGA	GGTACCAAGGACGAAGACGGTGAAAACACCCAGATCGAAGACACCGAACCGATGtagCCGGTTCTGAACTCTAAATTCGTTCCGGCGGAAAACGACTCTATCAAGCTT
410	53BP1	Q12888	TP53BP1	15q15-q21	PHOSPHORYLATION	S557	S00557	3194921	human	213.57		PMsPVLNsKFVPAEN		3			NTQIEDTEPMSPVLNsKFVPAENDSILMNPA	TTATAATCATCCTCCCCGGC	TGCAAGTGTACAAATCCAGC	GGTACCAAG	AACACCCAGATCGAAGACACCGAACCGATGTCTCCGGTTCTGAACtagAAATTCGTTCCGGCGGAAAACGACTCTATCCTGATGAACCCGGCG	AAGCTT	TAGGAAAGGGATCACCGTTC	CGAGCACACATCCTATTTGG	TTATAATCATCCTCCCCGGCTGCAAGTGTACAAATCCAGCGGTACCAAGAACACCCAGATCGAAGACACCGAACCGATGTCTCCGGTTCTGAACtagAAATTCGTTCCGGCGGAAAACGACTCTATCCTGATGAACCCGGCGAAGCTTTAGGAAAGGGATCACCGTTCCGAGCACACATCCTATTTGG	188	TGCAAGTGTACAAATCCAGCGGTACCAAGAACACCCAGATCGAAGACACCGAACCGATGTCTCCGGTTCTGAACtagAAATTCGTTCCGGCGGAAAACGACTCTATCCTGATGAACCCGGCGAAGCTTTAGGAAAGGGATCACCGTTC	GGTACCAAGAACACCCAGATCGAAGACACCGAACCGATGTCTCCGGTTCTGAACtagAAATTCGTTCCGGCGGAAAACGACTCTATCCTGATGAACCCGGCGAAGCTT
411	53BP1	Q12888	TP53BP1	15q15-q21	PHOSPHORYLATION	S566	S00566	460891	human	213.57		FVPAENDsILMNPAQ		6	3		MSPVLNSKFVPAENDsILMNPAQDGEVQLSQ	TTATAATCATCCTCCCCGGC	GAGATGAGTAGACGAGTGGG	GGTACCAAG	ATGTCTCCGGTTCTGAACTCTAAATTCGTTCCGGCGGAAAACGACtagATCCTGATGAACCCGGCGCAGGACGGTGAAGTTCAGCTGTCTCAG	AAGCTT	TAATGCGAGTCAGTGACCAT	CGAGCACACATCCTATTTGG	TTATAATCATCCTCCCCGGCGAGATGAGTAGACGAGTGGGGGTACCAAGATGTCTCCGGTTCTGAACTCTAAATTCGTTCCGGCGGAAAACGACtagATCCTGATGAACCCGGCGCAGGACGGTGAAGTTCAGCTGTCTCAGAAGCTTTAATGCGAGTCAGTGACCATCGAGCACACATCCTATTTGG	188	GAGATGAGTAGACGAGTGGGGGTACCAAGATGTCTCCGGTTCTGAACTCTAAATTCGTTCCGGCGGAAAACGACtagATCCTGATGAACCCGGCGCAGGACGGTGAAGTTCAGCTGTCTCAGAAGCTTTAATGCGAGTCAGTGACCAT	GGTACCAAGATGTCTCCGGTTCTGAACTCTAAATTCGTTCCGGCGGAAAACGACtagATCCTGATGAACCCGGCGCAGGACGGTGAAGTTCAGCTGTCTCAGAAGCTT
412	53BP1	Q12888	TP53BP1	15q15-q21	PHOSPHORYLATION	S580	S00580	460890	human	213.57		QDGEVQLsQNDDKtK		12	24		DSILMNPAQDGEVQLsQNDDKTKGDDTDTRD	TTATAATCATCCTCCCCGGC	TGTCATATGCTAACGTCCGT	GGTACCAAG	GACTCTATCCTGATGAACCCGGCGCAGGACGGTGAAGTTCAGCTGtagCAGAACGACGACAAAACCAAAGGTGACGACACCGACACCCGTGAC	AAGCTT	TTCCGCTAAGAAAGTAGCCA	CGAGCACACATCCTATTTGG	TTATAATCATCCTCCCCGGCTGTCATATGCTAACGTCCGTGGTACCAAGGACTCTATCCTGATGAACCCGGCGCAGGACGGTGAAGTTCAGCTGtagCAGAACGACGACAAAACCAAAGGTGACGACACCGACACCCGTGACAAGCTTTTCCGCTAAGAAAGTAGCCACGAGCACACATCCTATTTGG	188	TGTCATATGCTAACGTCCGTGGTACCAAGGACTCTATCCTGATGAACCCGGCGCAGGACGGTGAAGTTCAGCTGtagCAGAACGACGACAAAACCAAAGGTGACGACACCGACACCCGTGACAAGCTTTTCCGCTAAGAAAGTAGCCA	GGTACCAAGGACTCTATCCTGATGAACCCGGCGCAGGACGGTGAAGTTCAGCTGtagCAGAACGACGACAAAACCAAAGGTGACGACACCGACACCCGTGACAAGCTT
413	53BP1	Q12888	TP53BP1	15q15-q21	PHOSPHORYLATION	S598	S00598	27442719	human	213.57		tDtRDDIsILATGCK		2			DDKTKGDDTDTRDDIsILATGCKGREETVAE	TTATAATCATCCTCCCCGGC	ACCCAAAGAACTCGATTCCT	GGTACCAAG	GACGACAAAACCAAAGGTGACGACACCGACACCCGTGACGACATCtagATCCTGGCGACCGGTTGCAAAGGTCGTGAAGAAACCGTTGCGGAA	AAGCTT	AGGAACAAAAGGACCTCCAT	CGAGCACACATCCTATTTGG	TTATAATCATCCTCCCCGGCACCCAAAGAACTCGATTCCTGGTACCAAGGACGACAAAACCAAAGGTGACGACACCGACACCCGTGACGACATCtagATCCTGGCGACCGGTTGCAAAGGTCGTGAAGAAACCGTTGCGGAAAAGCTTAGGAACAAAAGGACCTCCATCGAGCACACATCCTATTTGG	188	ACCCAAAGAACTCGATTCCTGGTACCAAGGACGACAAAACCAAAGGTGACGACACCGACACCCGTGACGACATCtagATCCTGGCGACCGGTTGCAAAGGTCGTGAAGAAACCGTTGCGGAAAAGCTTAGGAACAAAAGGACCTCCAT	GGTACCAAGGACGACAAAACCAAAGGTGACGACACCGACACCCGTGACGACATCtagATCCTGGCGACCGGTTGCAAAGGTCGTGAAGAAACCGTTGCGGAAAAGCTT
415	53BP1	Q12888	TP53BP1	15q15-q21	PHOSPHORYLATION	S625	S00625	481851	human	213.57		DLTCDSGsQAVPsPA		1			TVAEDVCIDLTCDSGsQAVPSPATRSEALSS	TTATAATCATCCTCCCCGGC	AGCGTCGAATGAATGCATAC	GGTACCAAG	ACCGTTGCGGAAGACGTTTGCATCGACCTGACCTGCGACTCTGGTtagCAGGCGGTTCCGTCTCCGGCGACCCGTTCTGAAGCGCTGTCTTCT	AAGCTT	TTAGACACAGCCCTGAAGTT	CGAGCACACATCCTATTTGG	TTATAATCATCCTCCCCGGCAGCGTCGAATGAATGCATACGGTACCAAGACCGTTGCGGAAGACGTTTGCATCGACCTGACCTGCGACTCTGGTtagCAGGCGGTTCCGTCTCCGGCGACCCGTTCTGAAGCGCTGTCTTCTAAGCTTTTAGACACAGCCCTGAAGTTCGAGCACACATCCTATTTGG	188	AGCGTCGAATGAATGCATACGGTACCAAGACCGTTGCGGAAGACGTTTGCATCGACCTGACCTGCGACTCTGGTtagCAGGCGGTTCCGTCTCCGGCGACCCGTTCTGAAGCGCTGTCTTCTAAGCTTTTAGACACAGCCCTGAAGTT	GGTACCAAGACCGTTGCGGAAGACGTTTGCATCGACCTGACCTGCGACTCTGGTtagCAGGCGGTTCCGTCTCCGGCGACCCGTTCTGAAGCGCTGTCTTCTAAGCTT
417	53BP1	Q12888	TP53BP1	15q15-q21	PHOSPHORYLATION	S630	S00630	15401900	human	213.57		SGsQAVPsPATRsEA		1			VCIDLTCDSGSQAVPsPATRSEALSSVLDQE	TTATAATCATCCTCCCCGGC	AGACCAGGATGGCTGATAAG	GGTACCAAG	GTTTGCATCGACCTGACCTGCGACTCTGGTTCTCAGGCGGTTCCGtagCCGGCGACCCGTTCTGAAGCGCTGTCTTCTGTTCTGGACCAGGAA	AAGCTT	GGTATATGTGGGCACGAAAC	CGAGCACACATCCTATTTGG	TTATAATCATCCTCCCCGGCAGACCAGGATGGCTGATAAGGGTACCAAGGTTTGCATCGACCTGACCTGCGACTCTGGTTCTCAGGCGGTTCCGtagCCGGCGACCCGTTCTGAAGCGCTGTCTTCTGTTCTGGACCAGGAAAAGCTTGGTATATGTGGGCACGAAACCGAGCACACATCCTATTTGG	188	AGACCAGGATGGCTGATAAGGGTACCAAGGTTTGCATCGACCTGACCTGCGACTCTGGTTCTCAGGCGGTTCCGtagCCGGCGACCCGTTCTGAAGCGCTGTCTTCTGTTCTGGACCAGGAAAAGCTTGGTATATGTGGGCACGAAAC	GGTACCAAGGTTTGCATCGACCTGACCTGCGACTCTGGTTCTCAGGCGGTTCCGtagCCGGCGACCCGTTCTGAAGCGCTGTCTTCTGTTCTGGACCAGGAAAAGCTT
418	53BP1	Q12888	TP53BP1	15q15-q21	PHOSPHORYLATION	S635	S00635	470478	human	213.57		VPsPATRsEALssVL		7	1		TCDSGSQAVPSPATRsEALSSVLDQEEAMEI	TTATAATCATCCTCCCCGGC	AATCCTTGCGTCAATGGTTC	GGTACCAAG	ACCTGCGACTCTGGTTCTCAGGCGGTTCCGTCTCCGGCGACCCGTtagGAAGCGCTGTCTTCTGTTCTGGACCAGGAAGAAGCGATGGAAATC	AAGCTT	CGTGTAAAATCCGAGAACCC	CGAGCACACATCCTATTTGG	TTATAATCATCCTCCCCGGCAATCCTTGCGTCAATGGTTCGGTACCAAGACCTGCGACTCTGGTTCTCAGGCGGTTCCGTCTCCGGCGACCCGTtagGAAGCGCTGTCTTCTGTTCTGGACCAGGAAGAAGCGATGGAAATCAAGCTTCGTGTAAAATCCGAGAACCCCGAGCACACATCCTATTTGG	188	AATCCTTGCGTCAATGGTTCGGTACCAAGACCTGCGACTCTGGTTCTCAGGCGGTTCCGTCTCCGGCGACCCGTtagGAAGCGCTGTCTTCTGTTCTGGACCAGGAAGAAGCGATGGAAATCAAGCTTCGTGTAAAATCCGAGAACCC	GGTACCAAGACCTGCGACTCTGGTTCTCAGGCGGTTCCGTCTCCGGCGACCCGTtagGAAGCGCTGTCTTCTGTTCTGGACCAGGAAGAAGCGATGGAAATCAAGCTT
419	53BP1	Q12888	TP53BP1	15q15-q21	PHOSPHORYLATION	S639	S00639	470479	human	213.57		ATRsEALssVLDQEE		8	1		GSQAVPSPATRSEALsSVLDQEEAMEIKEHH	TTATAATCATCCTCCCCGGC	TGTCGTGCCTCTTTATCTGT	GGTACCAAG	GGTTCTCAGGCGGTTCCGTCTCCGGCGACCCGTTCTGAAGCGCTGtagTCTGTTCTGGACCAGGAAGAAGCGATGGAAATCAAAGAACACCAC	AAGCTT	CATTTCCGATACACCGAAGC	CGAGCACACATCCTATTTGG	TTATAATCATCCTCCCCGGCTGTCGTGCCTCTTTATCTGTGGTACCAAGGGTTCTCAGGCGGTTCCGTCTCCGGCGACCCGTTCTGAAGCGCTGtagTCTGTTCTGGACCAGGAAGAAGCGATGGAAATCAAAGAACACCACAAGCTTCATTTCCGATACACCGAAGCCGAGCACACATCCTATTTGG	188	TGTCGTGCCTCTTTATCTGTGGTACCAAGGGTTCTCAGGCGGTTCCGTCTCCGGCGACCCGTTCTGAAGCGCTGtagTCTGTTCTGGACCAGGAAGAAGCGATGGAAATCAAAGAACACCACAAGCTTCATTTCCGATACACCGAAGC	GGTACCAAGGGTTCTCAGGCGGTTCCGTCTCCGGCGACCCGTTCTGAAGCGCTGtagTCTGTTCTGGACCAGGAAGAAGCGATGGAAATCAAAGAACACCACAAGCTT
420	53BP1	Q12888	TP53BP1	15q15-q21	PHOSPHORYLATION	S640	S00640	470480	human	213.57		TRsEALssVLDQEEA		10	1		SQAVPSPATRSEALSsVLDQEEAMEIKEHHP	TTATAATCATCCTCCCCGGC	TATTCATGCTTGGACGGACT	GGTACCAAG	TCTCAGGCGGTTCCGTCTCCGGCGACCCGTTCTGAAGCGCTGTCTtagGTTCTGGACCAGGAAGAAGCGATGGAAATCAAAGAACACCACCCG	AAGCTT	TCCAACAAGCGGTACATAGT	CGAGCACACATCCTATTTGG	TTATAATCATCCTCCCCGGCTATTCATGCTTGGACGGACTGGTACCAAGTCTCAGGCGGTTCCGTCTCCGGCGACCCGTTCTGAAGCGCTGTCTtagGTTCTGGACCAGGAAGAAGCGATGGAAATCAAAGAACACCACCCGAAGCTTTCCAACAAGCGGTACATAGTCGAGCACACATCCTATTTGG	188	TATTCATGCTTGGACGGACTGGTACCAAGTCTCAGGCGGTTCCGTCTCCGGCGACCCGTTCTGAAGCGCTGTCTtagGTTCTGGACCAGGAAGAAGCGATGGAAATCAAAGAACACCACCCGAAGCTTTCCAACAAGCGGTACATAGT	GGTACCAAGTCTCAGGCGGTTCCGTCTCCGGCGACCCGTTCTGAAGCGCTGTCTtagGTTCTGGACCAGGAAGAAGCGATGGAAATCAAAGAACACCACCCGAAGCTT
421	53BP1	Q12888	TP53BP1	15q15-q21	PHOSPHORYLATION	S659	S00659	23077954	human	213.57		EHHPEEGssGSEVEE			1		QEEAMEIKEHHPEEGsSGSEVEEIPETPCES	TTATAATCATCCTCCCCGGC	TTCCGTTTATGCTTTCCAGC	GGTACCAAG	CAGGAAGAAGCGATGGAAATCAAAGAACACCACCCGGAAGAAGGTtagTCTGGTTCTGAAGTTGAAGAAATCCCGGAAACCCCGTGCGAATCT	AAGCTT	CTCGCTCTAAACTCCAAGGA	CGAGCACACATCCTATTTGG	TTATAATCATCCTCCCCGGCTTCCGTTTATGCTTTCCAGCGGTACCAAGCAGGAAGAAGCGATGGAAATCAAAGAACACCACCCGGAAGAAGGTtagTCTGGTTCTGAAGTTGAAGAAATCCCGGAAACCCCGTGCGAATCTAAGCTTCTCGCTCTAAACTCCAAGGACGAGCACACATCCTATTTGG	188	TTCCGTTTATGCTTTCCAGCGGTACCAAGCAGGAAGAAGCGATGGAAATCAAAGAACACCACCCGGAAGAAGGTtagTCTGGTTCTGAAGTTGAAGAAATCCCGGAAACCCCGTGCGAATCTAAGCTTCTCGCTCTAAACTCCAAGGA	GGTACCAAGCAGGAAGAAGCGATGGAAATCAAAGAACACCACCCGGAAGAAGGTtagTCTGGTTCTGAAGTTGAAGAAATCCCGGAAACCCCGTGCGAATCTAAGCTT
422	53BP1	Q12888	TP53BP1	15q15-q21	PHOSPHORYLATION	S660	S00660	4711752	human	213.57		HHPEEGssGSEVEEI			1		EEAMEIKEHHPEEGSsGSEVEEIPETPCESQ	TTATAATCATCCTCCCCGGC	TGCAAGTGTACAAATCCAGC	GGTACCAAG	GAAGAAGCGATGGAAATCAAAGAACACCACCCGGAAGAAGGTTCTtagGGTTCTGAAGTTGAAGAAATCCCGGAAACCCCGTGCGAATCTCAG	AAGCTT	TAGGAAAGGGATCACCGTTC	CGAGCACACATCCTATTTGG	TTATAATCATCCTCCCCGGCTGCAAGTGTACAAATCCAGCGGTACCAAGGAAGAAGCGATGGAAATCAAAGAACACCACCCGGAAGAAGGTTCTtagGGTTCTGAAGTTGAAGAAATCCCGGAAACCCCGTGCGAATCTCAGAAGCTTTAGGAAAGGGATCACCGTTCCGAGCACACATCCTATTTGG	188	TGCAAGTGTACAAATCCAGCGGTACCAAGGAAGAAGCGATGGAAATCAAAGAACACCACCCGGAAGAAGGTTCTtagGGTTCTGAAGTTGAAGAAATCCCGGAAACCCCGTGCGAATCTCAGAAGCTTTAGGAAAGGGATCACCGTTC	GGTACCAAGGAAGAAGCGATGGAAATCAAAGAACACCACCCGGAAGAAGGTTCTtagGGTTCTGAAGTTGAAGAAATCCCGGAAACCCCGTGCGAATCTCAGAAGCTT
423	53BP1	Q12888	TP53BP1	15q15-q21	PHOSPHORYLATION	S674	S00674	14569293	human	213.57		IPEtPCEsQGEELKE		1			SSGSEVEEIPETPCEsQGEELKEENMESVPL	TTATAATCATCCTCCCCGGC	GAGATGAGTAGACGAGTGGG	GGTACCAAG	TCTTCTGGTTCTGAAGTTGAAGAAATCCCGGAAACCCCGTGCGAAtagCAGGGTGAAGAACTGAAAGAAGAAAACATGGAATCTGTTCCGCTG	AAGCTT	TAATGCGAGTCAGTGACCAT	CGAGCACACATCCTATTTGG	TTATAATCATCCTCCCCGGCGAGATGAGTAGACGAGTGGGGGTACCAAGTCTTCTGGTTCTGAAGTTGAAGAAATCCCGGAAACCCCGTGCGAAtagCAGGGTGAAGAACTGAAAGAAGAAAACATGGAATCTGTTCCGCTGAAGCTTTAATGCGAGTCAGTGACCATCGAGCACACATCCTATTTGG	188	GAGATGAGTAGACGAGTGGGGGTACCAAGTCTTCTGGTTCTGAAGTTGAAGAAATCCCGGAAACCCCGTGCGAAtagCAGGGTGAAGAACTGAAAGAAGAAAACATGGAATCTGTTCCGCTGAAGCTTTAATGCGAGTCAGTGACCAT	GGTACCAAGTCTTCTGGTTCTGAAGTTGAAGAAATCCCGGAAACCCCGTGCGAAtagCAGGGTGAAGAACTGAAAGAAGAAAACATGGAATCTGTTCCGCTGAAGCTT
424	53BP1	Q12888	TP53BP1	15q15-q21	PHOSPHORYLATION	S686	S00686	34500985	human	213.57		LKEENMEsVPLHLsL		1			PCESQGEELKEENMEsVPLHLSLTETQSQGL	TTATAATCATCCTCCCCGGC	TGTCATATGCTAACGTCCGT	GGTACCAAG	CCGTGCGAATCTCAGGGTGAAGAACTGAAAGAAGAAAACATGGAAtagGTTCCGCTGCACCTGTCTCTGACCGAAACCCAGTCTCAGGGTCTG	AAGCTT	TTCCGCTAAGAAAGTAGCCA	CGAGCACACATCCTATTTGG	TTATAATCATCCTCCCCGGCTGTCATATGCTAACGTCCGTGGTACCAAGCCGTGCGAATCTCAGGGTGAAGAACTGAAAGAAGAAAACATGGAAtagGTTCCGCTGCACCTGTCTCTGACCGAAACCCAGTCTCAGGGTCTGAAGCTTTTCCGCTAAGAAAGTAGCCACGAGCACACATCCTATTTGG	188	TGTCATATGCTAACGTCCGTGGTACCAAGCCGTGCGAATCTCAGGGTGAAGAACTGAAAGAAGAAAACATGGAAtagGTTCCGCTGCACCTGTCTCTGACCGAAACCCAGTCTCAGGGTCTGAAGCTTTTCCGCTAAGAAAGTAGCCA	GGTACCAAGCCGTGCGAATCTCAGGGTGAAGAACTGAAAGAAGAAAACATGGAAtagGTTCCGCTGCACCTGTCTCTGACCGAAACCCAGTCTCAGGGTCTGAAGCTT
425	53BP1	Q12888	TP53BP1	15q15-q21	PHOSPHORYLATION	S692	S00692	34505893	human	213.57		EsVPLHLsLTEtQsQ		2			EELKEENMESVPLHLsLTETQSQGLCLQKEM	TTATAATCATCCTCCCCGGC	ACCCAAAGAACTCGATTCCT	GGTACCAAG	GAAGAACTGAAAGAAGAAAACATGGAATCTGTTCCGCTGCACCTGtagCTGACCGAAACCCAGTCTCAGGGTCTGTGCCTGCAGAAAGAAATG	AAGCTT	AGGAACAAAAGGACCTCCAT	CGAGCACACATCCTATTTGG	TTATAATCATCCTCCCCGGCACCCAAAGAACTCGATTCCTGGTACCAAGGAAGAACTGAAAGAAGAAAACATGGAATCTGTTCCGCTGCACCTGtagCTGACCGAAACCCAGTCTCAGGGTCTGTGCCTGCAGAAAGAAATGAAGCTTAGGAACAAAAGGACCTCCATCGAGCACACATCCTATTTGG	188	ACCCAAAGAACTCGATTCCTGGTACCAAGGAAGAACTGAAAGAAGAAAACATGGAATCTGTTCCGCTGCACCTGtagCTGACCGAAACCCAGTCTCAGGGTCTGTGCCTGCAGAAAGAAATGAAGCTTAGGAACAAAAGGACCTCCAT	GGTACCAAGGAAGAACTGAAAGAAGAAAACATGGAATCTGTTCCGCTGCACCTGtagCTGACCGAAACCCAGTCTCAGGGTCTGTGCCTGCAGAAAGAAATGAAGCTT
426	53BP1	Q12888	TP53BP1	15q15-q21	PHOSPHORYLATION	S698	S00698	23077957	human	213.57		LsLTEtQsQGLCLQK		1	4		NMESVPLHLSLTETQsQGLCLQKEMPKKECS	TTATAATCATCCTCCCCGGC	AGCGTCGAATGAATGCATAC	GGTACCAAG	AACATGGAATCTGTTCCGCTGCACCTGTCTCTGACCGAAACCCAGtagCAGGGTCTGTGCCTGCAGAAAGAAATGCCGAAAAAAGAATGCTCT	AAGCTT	TTAGACACAGCCCTGAAGTT	CGAGCACACATCCTATTTGG	TTATAATCATCCTCCCCGGCAGCGTCGAATGAATGCATACGGTACCAAGAACATGGAATCTGTTCCGCTGCACCTGTCTCTGACCGAAACCCAGtagCAGGGTCTGTGCCTGCAGAAAGAAATGCCGAAAAAAGAATGCTCTAAGCTTTTAGACACAGCCCTGAAGTTCGAGCACACATCCTATTTGG	188	AGCGTCGAATGAATGCATACGGTACCAAGAACATGGAATCTGTTCCGCTGCACCTGTCTCTGACCGAAACCCAGtagCAGGGTCTGTGCCTGCAGAAAGAAATGCCGAAAAAAGAATGCTCTAAGCTTTTAGACACAGCCCTGAAGTT	GGTACCAAGAACATGGAATCTGTTCCGCTGCACCTGTCTCTGACCGAAACCCAGtagCAGGGTCTGTGCCTGCAGAAAGAAATGCCGAAAAAAGAATGCTCTAAGCTT
427	53BP1	Q12888	TP53BP1	15q15-q21	PHOSPHORYLATION	S724	S00724	4711764	human	213.57		EVETSVIsIDsPQKL		2			KKECSEAMEVETSVIsIDSPQKLAILDQELE	TTATAATCATCCTCCCCGGC	AGACCAGGATGGCTGATAAG	GGTACCAAG	AAAAAAGAATGCTCTGAAGCGATGGAAGTTGAAACCTCTGTTATCtagATCGACTCTCCGCAGAAACTGGCGATCCTGGACCAGGAACTGGAA	AAGCTT	GGTATATGTGGGCACGAAAC	CGAGCACACATCCTATTTGG	TTATAATCATCCTCCCCGGCAGACCAGGATGGCTGATAAGGGTACCAAGAAAAAAGAATGCTCTGAAGCGATGGAAGTTGAAACCTCTGTTATCtagATCGACTCTCCGCAGAAACTGGCGATCCTGGACCAGGAACTGGAAAAGCTTGGTATATGTGGGCACGAAACCGAGCACACATCCTATTTGG	188	AGACCAGGATGGCTGATAAGGGTACCAAGAAAAAAGAATGCTCTGAAGCGATGGAAGTTGAAACCTCTGTTATCtagATCGACTCTCCGCAGAAACTGGCGATCCTGGACCAGGAACTGGAAAAGCTTGGTATATGTGGGCACGAAAC	GGTACCAAGAAAAAAGAATGCTCTGAAGCGATGGAAGTTGAAACCTCTGTTATCtagATCGACTCTCCGCAGAAACTGGCGATCCTGGACCAGGAACTGGAAAAGCTT
428	53BP1	Q12888	TP53BP1	15q15-q21	PHOSPHORYLATION	S727	S00727	4711770	human	213.57		TSVIsIDsPQKLAIL		3			CSEAMEVETSVISIDsPQKLAILDQELEHKE	TTATAATCATCCTCCCCGGC	AATCCTTGCGTCAATGGTTC	GGTACCAAG	TGCTCTGAAGCGATGGAAGTTGAAACCTCTGTTATCTCTATCGACtagCCGCAGAAACTGGCGATCCTGGACCAGGAACTGGAACACAAAGAA	AAGCTT	CGTGTAAAATCCGAGAACCC	CGAGCACACATCCTATTTGG	TTATAATCATCCTCCCCGGCAATCCTTGCGTCAATGGTTCGGTACCAAGTGCTCTGAAGCGATGGAAGTTGAAACCTCTGTTATCTCTATCGACtagCCGCAGAAACTGGCGATCCTGGACCAGGAACTGGAACACAAAGAAAAGCTTCGTGTAAAATCCGAGAACCCCGAGCACACATCCTATTTGG	188	AATCCTTGCGTCAATGGTTCGGTACCAAGTGCTCTGAAGCGATGGAAGTTGAAACCTCTGTTATCTCTATCGACtagCCGCAGAAACTGGCGATCCTGGACCAGGAACTGGAACACAAAGAAAAGCTTCGTGTAAAATCCGAGAACCC	GGTACCAAGTGCTCTGAAGCGATGGAAGTTGAAACCTCTGTTATCTCTATCGACtagCCGCAGAAACTGGCGATCCTGGACCAGGAACTGGAACACAAAGAAAAGCTT
429	53BP1	Q12888	TP53BP1	15q15-q21	PHOSPHORYLATION	S751	S00751	470481	human	213.57		EAWEEAtsEDssVVI		1			QELEHKEQEAWEEATsEDSSVVIVDVKEPSP	TTATAATCATCCTCCCCGGC	TGTCGTGCCTCTTTATCTGT	GGTACCAAG	CAGGAACTGGAACACAAAGAACAGGAAGCGTGGGAAGAAGCGACCtagGAAGACTCTTCTGTTGTTATCGTTGACGTTAAAGAACCGTCTCCG	AAGCTT	CATTTCCGATACACCGAAGC	CGAGCACACATCCTATTTGG	TTATAATCATCCTCCCCGGCTGTCGTGCCTCTTTATCTGTGGTACCAAGCAGGAACTGGAACACAAAGAACAGGAAGCGTGGGAAGAAGCGACCtagGAAGACTCTTCTGTTGTTATCGTTGACGTTAAAGAACCGTCTCCGAAGCTTCATTTCCGATACACCGAAGCCGAGCACACATCCTATTTGG	188	TGTCGTGCCTCTTTATCTGTGGTACCAAGCAGGAACTGGAACACAAAGAACAGGAAGCGTGGGAAGAAGCGACCtagGAAGACTCTTCTGTTGTTATCGTTGACGTTAAAGAACCGTCTCCGAAGCTTCATTTCCGATACACCGAAGC	GGTACCAAGCAGGAACTGGAACACAAAGAACAGGAAGCGTGGGAAGAAGCGACCtagGAAGACTCTTCTGTTGTTATCGTTGACGTTAAAGAACCGTCTCCGAAGCTT
430	53BP1	Q12888	TP53BP1	15q15-q21	PHOSPHORYLATION	S754	S00754	470482	human	213.57		EEAtsEDssVVIVDV		1			EHKEQEAWEEATSEDsSVVIVDVKEPSPRVD	TTATAATCATCCTCCCCGGC	TATTCATGCTTGGACGGACT	GGTACCAAG	GAACACAAAGAACAGGAAGCGTGGGAAGAAGCGACCTCTGAAGACtagTCTGTTGTTATCGTTGACGTTAAAGAACCGTCTCCGCGTGTTGAC	AAGCTT	TCCAACAAGCGGTACATAGT	CGAGCACACATCCTATTTGG	TTATAATCATCCTCCCCGGCTATTCATGCTTGGACGGACTGGTACCAAGGAACACAAAGAACAGGAAGCGTGGGAAGAAGCGACCTCTGAAGACtagTCTGTTGTTATCGTTGACGTTAAAGAACCGTCTCCGCGTGTTGACAAGCTTTCCAACAAGCGGTACATAGTCGAGCACACATCCTATTTGG	188	TATTCATGCTTGGACGGACTGGTACCAAGGAACACAAAGAACAGGAAGCGTGGGAAGAAGCGACCTCTGAAGACtagTCTGTTGTTATCGTTGACGTTAAAGAACCGTCTCCGCGTGTTGACAAGCTTTCCAACAAGCGGTACATAGT	GGTACCAAGGAACACAAAGAACAGGAAGCGTGGGAAGAAGCGACCTCTGAAGACtagTCTGTTGTTATCGTTGACGTTAAAGAACCGTCTCCGCGTGTTGACAAGCTT
431	53BP1	Q12888	TP53BP1	15q15-q21	PHOSPHORYLATION	S755	S00755	470483	human	213.57		EAtsEDssVVIVDVK		1			HKEQEAWEEATSEDSsVVIVDVKEPSPRVDV	TTATAATCATCCTCCCCGGC	TTCCGTTTATGCTTTCCAGC	GGTACCAAG	CACAAAGAACAGGAAGCGTGGGAAGAAGCGACCTCTGAAGACTCTtagGTTGTTATCGTTGACGTTAAAGAACCGTCTCCGCGTGTTGACGTT	AAGCTT	CTCGCTCTAAACTCCAAGGA	CGAGCACACATCCTATTTGG	TTATAATCATCCTCCCCGGCTTCCGTTTATGCTTTCCAGCGGTACCAAGCACAAAGAACAGGAAGCGTGGGAAGAAGCGACCTCTGAAGACTCTtagGTTGTTATCGTTGACGTTAAAGAACCGTCTCCGCGTGTTGACGTTAAGCTTCTCGCTCTAAACTCCAAGGACGAGCACACATCCTATTTGG	188	TTCCGTTTATGCTTTCCAGCGGTACCAAGCACAAAGAACAGGAAGCGTGGGAAGAAGCGACCTCTGAAGACTCTtagGTTGTTATCGTTGACGTTAAAGAACCGTCTCCGCGTGTTGACGTTAAGCTTCTCGCTCTAAACTCCAAGGA	GGTACCAAGCACAAAGAACAGGAAGCGTGGGAAGAAGCGACCTCTGAAGACTCTtagGTTGTTATCGTTGACGTTAAAGAACCGTCTCCGCGTGTTGACGTTAAGCTT
432	53BP1	Q12888	TP53BP1	15q15-q21	PHOSPHORYLATION	S765	S00765	36125603	human	213.57		IVDVKEPsPRVDVsC		1			TSEDSSVVIVDVKEPsPRVDVSCEPLEGVEK	TTATAATCATCCTCCCCGGC	TGCAAGTGTACAAATCCAGC	GGTACCAAG	ACCTCTGAAGACTCTTCTGTTGTTATCGTTGACGTTAAAGAACCGtagCCGCGTGTTGACGTTTCTTGCGAACCGCTGGAAGGTGTTGAAAAA	AAGCTT	TAGGAAAGGGATCACCGTTC	CGAGCACACATCCTATTTGG	TTATAATCATCCTCCCCGGCTGCAAGTGTACAAATCCAGCGGTACCAAGACCTCTGAAGACTCTTCTGTTGTTATCGTTGACGTTAAAGAACCGtagCCGCGTGTTGACGTTTCTTGCGAACCGCTGGAAGGTGTTGAAAAAAAGCTTTAGGAAAGGGATCACCGTTCCGAGCACACATCCTATTTGG	188	TGCAAGTGTACAAATCCAGCGGTACCAAGACCTCTGAAGACTCTTCTGTTGTTATCGTTGACGTTAAAGAACCGtagCCGCGTGTTGACGTTTCTTGCGAACCGCTGGAAGGTGTTGAAAAAAAGCTTTAGGAAAGGGATCACCGTTC	GGTACCAAGACCTCTGAAGACTCTTCTGTTGTTATCGTTGACGTTAAAGAACCGtagCCGCGTGTTGACGTTTCTTGCGAACCGCTGGAAGGTGTTGAAAAAAAGCTT
433	53BP1	Q12888	TP53BP1	15q15-q21	PHOSPHORYLATION	S771	S00771	483648	human	213.57		PsPRVDVsCEPLEGV		10	1		VVIVDVKEPSPRVDVsCEPLEGVEKCSDSQS	TTATAATCATCCTCCCCGGC	GAGATGAGTAGACGAGTGGG	GGTACCAAG	GTTGTTATCGTTGACGTTAAAGAACCGTCTCCGCGTGTTGACGTTtagTGCGAACCGCTGGAAGGTGTTGAAAAATGCTCTGACTCTCAGTCT	AAGCTT	TAATGCGAGTCAGTGACCAT	CGAGCACACATCCTATTTGG	TTATAATCATCCTCCCCGGCGAGATGAGTAGACGAGTGGGGGTACCAAGGTTGTTATCGTTGACGTTAAAGAACCGTCTCCGCGTGTTGACGTTtagTGCGAACCGCTGGAAGGTGTTGAAAAATGCTCTGACTCTCAGTCTAAGCTTTAATGCGAGTCAGTGACCATCGAGCACACATCCTATTTGG	188	GAGATGAGTAGACGAGTGGGGGTACCAAGGTTGTTATCGTTGACGTTAAAGAACCGTCTCCGCGTGTTGACGTTtagTGCGAACCGCTGGAAGGTGTTGAAAAATGCTCTGACTCTCAGTCTAAGCTTTAATGCGAGTCAGTGACCAT	GGTACCAAGGTTGTTATCGTTGACGTTAAAGAACCGTCTCCGCGTGTTGACGTTtagTGCGAACCGCTGGAAGGTGTTGAAAAATGCTCTGACTCTCAGTCTAAGCTT
435	53BP1	Q12888	TP53BP1	15q15-q21	PHOSPHORYLATION	S782	S00782	452384	human	213.57		LEGVEKCsDsQsWED		2	1		RVDVSCEPLEGVEKCsDSQSWEDIAPEIEPC	TTATAATCATCCTCCCCGGC	TGTCATATGCTAACGTCCGT	GGTACCAAG	CGTGTTGACGTTTCTTGCGAACCGCTGGAAGGTGTTGAAAAATGCtagGACTCTCAGTCTTGGGAAGACATCGCGCCGGAAATCGAACCGTGC	AAGCTT	TTCCGCTAAGAAAGTAGCCA	CGAGCACACATCCTATTTGG	TTATAATCATCCTCCCCGGCTGTCATATGCTAACGTCCGTGGTACCAAGCGTGTTGACGTTTCTTGCGAACCGCTGGAAGGTGTTGAAAAATGCtagGACTCTCAGTCTTGGGAAGACATCGCGCCGGAAATCGAACCGTGCAAGCTTTTCCGCTAAGAAAGTAGCCACGAGCACACATCCTATTTGG	188	TGTCATATGCTAACGTCCGTGGTACCAAGCGTGTTGACGTTTCTTGCGAACCGCTGGAAGGTGTTGAAAAATGCtagGACTCTCAGTCTTGGGAAGACATCGCGCCGGAAATCGAACCGTGCAAGCTTTTCCGCTAAGAAAGTAGCCA	GGTACCAAGCGTGTTGACGTTTCTTGCGAACCGCTGGAAGGTGTTGAAAAATGCtagGACTCTCAGTCTTGGGAAGACATCGCGCCGGAAATCGAACCGTGCAAGCTT
436	53BP1	Q12888	TP53BP1	15q15-q21	PHOSPHORYLATION	S784	S00784	450164	human	213.57		GVEKCsDsQsWEDIA	1	2	3		DVSCEPLEGVEKCSDsQSWEDIAPEIEPCAE	TTATAATCATCCTCCCCGGC	ACCCAAAGAACTCGATTCCT	GGTACCAAG	GACGTTTCTTGCGAACCGCTGGAAGGTGTTGAAAAATGCTCTGACtagCAGTCTTGGGAAGACATCGCGCCGGAAATCGAACCGTGCGCGGAA	AAGCTT	AGGAACAAAAGGACCTCCAT	CGAGCACACATCCTATTTGG	TTATAATCATCCTCCCCGGCACCCAAAGAACTCGATTCCTGGTACCAAGGACGTTTCTTGCGAACCGCTGGAAGGTGTTGAAAAATGCTCTGACtagCAGTCTTGGGAAGACATCGCGCCGGAAATCGAACCGTGCGCGGAAAAGCTTAGGAACAAAAGGACCTCCATCGAGCACACATCCTATTTGG	188	ACCCAAAGAACTCGATTCCTGGTACCAAGGACGTTTCTTGCGAACCGCTGGAAGGTGTTGAAAAATGCTCTGACtagCAGTCTTGGGAAGACATCGCGCCGGAAATCGAACCGTGCGCGGAAAAGCTTAGGAACAAAAGGACCTCCAT	GGTACCAAGGACGTTTCTTGCGAACCGCTGGAAGGTGTTGAAAAATGCTCTGACtagCAGTCTTGGGAAGACATCGCGCCGGAAATCGAACCGTGCGCGGAAAAGCTT
437	53BP1	Q12888	TP53BP1	15q15-q21	PHOSPHORYLATION	S786	S00786	5860682	human	213.57		EKCsDsQsWEDIAPE		1	2		SCEPLEGVEKCSDSQsWEDIAPEIEPCAENR	TTATAATCATCCTCCCCGGC	AGCGTCGAATGAATGCATAC	GGTACCAAG	TCTTGCGAACCGCTGGAAGGTGTTGAAAAATGCTCTGACTCTCAGtagTGGGAAGACATCGCGCCGGAAATCGAACCGTGCGCGGAAAACCGT	AAGCTT	TTAGACACAGCCCTGAAGTT	CGAGCACACATCCTATTTGG	TTATAATCATCCTCCCCGGCAGCGTCGAATGAATGCATACGGTACCAAGTCTTGCGAACCGCTGGAAGGTGTTGAAAAATGCTCTGACTCTCAGtagTGGGAAGACATCGCGCCGGAAATCGAACCGTGCGCGGAAAACCGTAAGCTTTTAGACACAGCCCTGAAGTTCGAGCACACATCCTATTTGG	188	AGCGTCGAATGAATGCATACGGTACCAAGTCTTGCGAACCGCTGGAAGGTGTTGAAAAATGCTCTGACTCTCAGtagTGGGAAGACATCGCGCCGGAAATCGAACCGTGCGCGGAAAACCGTAAGCTTTTAGACACAGCCCTGAAGTT	GGTACCAAGTCTTGCGAACCGCTGGAAGGTGTTGAAAAATGCTCTGACTCTCAGtagTGGGAAGACATCGCGCCGGAAATCGAACCGTGCGCGGAAAACCGTAAGCTT
438	53BP1	Q12888	TP53BP1	15q15-q21	PHOSPHORYLATION	S809	S00809	3194924	human	213.57		LDtKEEKsVEyEGDL		8	2		IEPCAENRLDTKEEKsVEYEGDLKSGTAETE	TTATAATCATCCTCCCCGGC	AGACCAGGATGGCTGATAAG	GGTACCAAG	ATCGAACCGTGCGCGGAAAACCGTCTGGACACCAAAGAAGAAAAAtagGTTGAATACGAAGGTGACCTGAAATCTGGCACCGCGGAAACCGAA	AAGCTT	GGTATATGTGGGCACGAAAC	CGAGCACACATCCTATTTGG	TTATAATCATCCTCCCCGGCAGACCAGGATGGCTGATAAGGGTACCAAGATCGAACCGTGCGCGGAAAACCGTCTGGACACCAAAGAAGAAAAAtagGTTGAATACGAAGGTGACCTGAAATCTGGCACCGCGGAAACCGAAAAGCTTGGTATATGTGGGCACGAAACCGAGCACACATCCTATTTGG	188	AGACCAGGATGGCTGATAAGGGTACCAAGATCGAACCGTGCGCGGAAAACCGTCTGGACACCAAAGAAGAAAAAtagGTTGAATACGAAGGTGACCTGAAATCTGGCACCGCGGAAACCGAAAAGCTTGGTATATGTGGGCACGAAAC	GGTACCAAGATCGAACCGTGCGCGGAAAACCGTCTGGACACCAAAGAAGAAAAAtagGTTGAATACGAAGGTGACCTGAAATCTGGCACCGCGGAAACCGAAAAGCTT
439	53BP1	Q12888	TP53BP1	15q15-q21	PHOSPHORYLATION	S830	S00830	3194927	human	213.57		tEPVEQdssQPsLPL		3	1		DLKSGTAETEPVEQDsSQPSLPLVRADDPLR	TTATAATCATCCTCCCCGGC	AATCCTTGCGTCAATGGTTC	GGTACCAAG	GACCTGAAATCTGGCACCGCGGAAACCGAACCGGTTGAACAGGACtagTCTCAGCCGTCTCTGCCGCTGGTTCGTGCGGACGACCCGCTGCGT	AAGCTT	CGTGTAAAATCCGAGAACCC	CGAGCACACATCCTATTTGG	TTATAATCATCCTCCCCGGCAATCCTTGCGTCAATGGTTCGGTACCAAGGACCTGAAATCTGGCACCGCGGAAACCGAACCGGTTGAACAGGACtagTCTCAGCCGTCTCTGCCGCTGGTTCGTGCGGACGACCCGCTGCGTAAGCTTCGTGTAAAATCCGAGAACCCCGAGCACACATCCTATTTGG	188	AATCCTTGCGTCAATGGTTCGGTACCAAGGACCTGAAATCTGGCACCGCGGAAACCGAACCGGTTGAACAGGACtagTCTCAGCCGTCTCTGCCGCTGGTTCGTGCGGACGACCCGCTGCGTAAGCTTCGTGTAAAATCCGAGAACCC	GGTACCAAGGACCTGAAATCTGGCACCGCGGAAACCGAACCGGTTGAACAGGACtagTCTCAGCCGTCTCTGCCGCTGGTTCGTGCGGACGACCCGCTGCGTAAGCTT
440	53BP1	Q12888	TP53BP1	15q15-q21	PHOSPHORYLATION	S831	S00831	452385	human	213.57		EPVEQdssQPsLPLV	1	10	6		LKSGTAETEPVEQDSsQPSLPLVRADDPLRL	TTATAATCATCCTCCCCGGC	TGTCGTGCCTCTTTATCTGT	GGTACCAAG	CTGAAATCTGGCACCGCGGAAACCGAACCGGTTGAACAGGACTCTtagCAGCCGTCTCTGCCGCTGGTTCGTGCGGACGACCCGCTGCGTCTG	AAGCTT	CATTTCCGATACACCGAAGC	CGAGCACACATCCTATTTGG	TTATAATCATCCTCCCCGGCTGTCGTGCCTCTTTATCTGTGGTACCAAGCTGAAATCTGGCACCGCGGAAACCGAACCGGTTGAACAGGACTCTtagCAGCCGTCTCTGCCGCTGGTTCGTGCGGACGACCCGCTGCGTCTGAAGCTTCATTTCCGATACACCGAAGCCGAGCACACATCCTATTTGG	188	TGTCGTGCCTCTTTATCTGTGGTACCAAGCTGAAATCTGGCACCGCGGAAACCGAACCGGTTGAACAGGACTCTtagCAGCCGTCTCTGCCGCTGGTTCGTGCGGACGACCCGCTGCGTCTGAAGCTTCATTTCCGATACACCGAAGC	GGTACCAAGCTGAAATCTGGCACCGCGGAAACCGAACCGGTTGAACAGGACTCTtagCAGCCGTCTCTGCCGCTGGTTCGTGCGGACGACCCGCTGCGTCTGAAGCTT
441	53BP1	Q12888	TP53BP1	15q15-q21	PHOSPHORYLATION	S834	S00834	483248	human	213.57		EQdssQPsLPLVRAD		5			GTAETEPVEQDSSQPsLPLVRADDPLRLDQE	TTATAATCATCCTCCCCGGC	TATTCATGCTTGGACGGACT	GGTACCAAG	GGCACCGCGGAAACCGAACCGGTTGAACAGGACTCTTCTCAGCCGtagCTGCCGCTGGTTCGTGCGGACGACCCGCTGCGTCTGGACCAGGAA	AAGCTT	TCCAACAAGCGGTACATAGT	CGAGCACACATCCTATTTGG	TTATAATCATCCTCCCCGGCTATTCATGCTTGGACGGACTGGTACCAAGGGCACCGCGGAAACCGAACCGGTTGAACAGGACTCTTCTCAGCCGtagCTGCCGCTGGTTCGTGCGGACGACCCGCTGCGTCTGGACCAGGAAAAGCTTTCCAACAAGCGGTACATAGTCGAGCACACATCCTATTTGG	188	TATTCATGCTTGGACGGACTGGTACCAAGGGCACCGCGGAAACCGAACCGGTTGAACAGGACTCTTCTCAGCCGtagCTGCCGCTGGTTCGTGCGGACGACCCGCTGCGTCTGGACCAGGAAAAGCTTTCCAACAAGCGGTACATAGT	GGTACCAAGGGCACCGCGGAAACCGAACCGGTTGAACAGGACTCTTCTCAGCCGtagCTGCCGCTGGTTCGTGCGGACGACCCGCTGCGTCTGGACCAGGAAAAGCTT
442	53BP1	Q12888	TP53BP1	15q15-q21	PHOSPHORYLATION	S860	S00860	460892	human	213.57		PQtQEKtsNsLTEDs		1	5		RLDQELQQPQTQEKTsNSLTEDSKMANAKQL	TTATAATCATCCTCCCCGGC	TTCCGTTTATGCTTTCCAGC	GGTACCAAG	CGTCTGGACCAGGAACTGCAGCAGCCGCAGACCCAGGAAAAAACCtagAACTCTCTGACCGAAGACTCTAAAATGGCGAACGCGAAACAGCTG	AAGCTT	CTCGCTCTAAACTCCAAGGA	CGAGCACACATCCTATTTGG	TTATAATCATCCTCCCCGGCTTCCGTTTATGCTTTCCAGCGGTACCAAGCGTCTGGACCAGGAACTGCAGCAGCCGCAGACCCAGGAAAAAACCtagAACTCTCTGACCGAAGACTCTAAAATGGCGAACGCGAAACAGCTGAAGCTTCTCGCTCTAAACTCCAAGGACGAGCACACATCCTATTTGG	188	TTCCGTTTATGCTTTCCAGCGGTACCAAGCGTCTGGACCAGGAACTGCAGCAGCCGCAGACCCAGGAAAAAACCtagAACTCTCTGACCGAAGACTCTAAAATGGCGAACGCGAAACAGCTGAAGCTTCTCGCTCTAAACTCCAAGGA	GGTACCAAGCGTCTGGACCAGGAACTGCAGCAGCCGCAGACCCAGGAAAAAACCtagAACTCTCTGACCGAAGACTCTAAAATGGCGAACGCGAAACAGCTGAAGCTT
443	53BP1	Q12888	TP53BP1	15q15-q21	PHOSPHORYLATION	S862	S00862	460893	human	213.57		tQEKtsNsLTEDsKM		5	12		DQELQQPQTQEKTSNsLTEDSKMANAKQLSS	TTATAATCATCCTCCCCGGC	TGCAAGTGTACAAATCCAGC	GGTACCAAG	GACCAGGAACTGCAGCAGCCGCAGACCCAGGAAAAAACCTCTAACtagCTGACCGAAGACTCTAAAATGGCGAACGCGAAACAGCTGTCTTCT	AAGCTT	TAGGAAAGGGATCACCGTTC	CGAGCACACATCCTATTTGG	TTATAATCATCCTCCCCGGCTGCAAGTGTACAAATCCAGCGGTACCAAGGACCAGGAACTGCAGCAGCCGCAGACCCAGGAAAAAACCTCTAACtagCTGACCGAAGACTCTAAAATGGCGAACGCGAAACAGCTGTCTTCTAAGCTTTAGGAAAGGGATCACCGTTCCGAGCACACATCCTATTTGG	188	TGCAAGTGTACAAATCCAGCGGTACCAAGGACCAGGAACTGCAGCAGCCGCAGACCCAGGAAAAAACCTCTAACtagCTGACCGAAGACTCTAAAATGGCGAACGCGAAACAGCTGTCTTCTAAGCTTTAGGAAAGGGATCACCGTTC	GGTACCAAGGACCAGGAACTGCAGCAGCCGCAGACCCAGGAAAAAACCTCTAACtagCTGACCGAAGACTCTAAAATGGCGAACGCGAAACAGCTGTCTTCTAAGCTT
444	53BP1	Q12888	TP53BP1	15q15-q21	PHOSPHORYLATION	S867	S00867	31859694	human	213.57		sNsLTEDsKMANAKQ		1			QPQTQEKTSNSLTEDsKMANAKQLSSDAEAQ	TTATAATCATCCTCCCCGGC	GAGATGAGTAGACGAGTGGG	GGTACCAAG	CAGCCGCAGACCCAGGAAAAAACCTCTAACTCTCTGACCGAAGACtagAAAATGGCGAACGCGAAACAGCTGTCTTCTGACGCGGAAGCGCAG	AAGCTT	TAATGCGAGTCAGTGACCAT	CGAGCACACATCCTATTTGG	TTATAATCATCCTCCCCGGCGAGATGAGTAGACGAGTGGGGGTACCAAGCAGCCGCAGACCCAGGAAAAAACCTCTAACTCTCTGACCGAAGACtagAAAATGGCGAACGCGAAACAGCTGTCTTCTGACGCGGAAGCGCAGAAGCTTTAATGCGAGTCAGTGACCATCGAGCACACATCCTATTTGG	188	GAGATGAGTAGACGAGTGGGGGTACCAAGCAGCCGCAGACCCAGGAAAAAACCTCTAACTCTCTGACCGAAGACtagAAAATGGCGAACGCGAAACAGCTGTCTTCTGACGCGGAAGCGCAGAAGCTTTAATGCGAGTCAGTGACCAT	GGTACCAAGCAGCCGCAGACCCAGGAAAAAACCTCTAACTCTCTGACCGAAGACtagAAAATGGCGAACGCGAAACAGCTGTCTTCTGACGCGGAAGCGCAGAAGCTT
445	53BP1	Q12888	TP53BP1	15q15-q21	PHOSPHORYLATION	S876	S00876	3194930	human	213.57		MANAKQLssDAEAQK		4	1		NSLTEDSKMANAKQLsSDAEAQKLGKPSAHA	TTATAATCATCCTCCCCGGC	TGTCATATGCTAACGTCCGT	GGTACCAAG	AACTCTCTGACCGAAGACTCTAAAATGGCGAACGCGAAACAGCTGtagTCTGACGCGGAAGCGCAGAAACTGGGTAAACCGTCTGCGCACGCG	AAGCTT	TTCCGCTAAGAAAGTAGCCA	CGAGCACACATCCTATTTGG	TTATAATCATCCTCCCCGGCTGTCATATGCTAACGTCCGTGGTACCAAGAACTCTCTGACCGAAGACTCTAAAATGGCGAACGCGAAACAGCTGtagTCTGACGCGGAAGCGCAGAAACTGGGTAAACCGTCTGCGCACGCGAAGCTTTTCCGCTAAGAAAGTAGCCACGAGCACACATCCTATTTGG	188	TGTCATATGCTAACGTCCGTGGTACCAAGAACTCTCTGACCGAAGACTCTAAAATGGCGAACGCGAAACAGCTGtagTCTGACGCGGAAGCGCAGAAACTGGGTAAACCGTCTGCGCACGCGAAGCTTTTCCGCTAAGAAAGTAGCCA	GGTACCAAGAACTCTCTGACCGAAGACTCTAAAATGGCGAACGCGAAACAGCTGtagTCTGACGCGGAAGCGCAGAAACTGGGTAAACCGTCTGCGCACGCGAAGCTT
446	53BP1	Q12888	TP53BP1	15q15-q21	PHOSPHORYLATION	S877	S00877	3194933	human	213.57		ANAKQLssDAEAQKL		5	1		SLTEDSKMANAKQLSsDAEAQKLGKPSAHAS	TTATAATCATCCTCCCCGGC	ACCCAAAGAACTCGATTCCT	GGTACCAAG	TCTCTGACCGAAGACTCTAAAATGGCGAACGCGAAACAGCTGTCTtagGACGCGGAAGCGCAGAAACTGGGTAAACCGTCTGCGCACGCGTCT	AAGCTT	AGGAACAAAAGGACCTCCAT	CGAGCACACATCCTATTTGG	TTATAATCATCCTCCCCGGCACCCAAAGAACTCGATTCCTGGTACCAAGTCTCTGACCGAAGACTCTAAAATGGCGAACGCGAAACAGCTGTCTtagGACGCGGAAGCGCAGAAACTGGGTAAACCGTCTGCGCACGCGTCTAAGCTTAGGAACAAAAGGACCTCCATCGAGCACACATCCTATTTGG	188	ACCCAAAGAACTCGATTCCTGGTACCAAGTCTCTGACCGAAGACTCTAAAATGGCGAACGCGAAACAGCTGTCTtagGACGCGGAAGCGCAGAAACTGGGTAAACCGTCTGCGCACGCGTCTAAGCTTAGGAACAAAAGGACCTCCAT	GGTACCAAGTCTCTGACCGAAGACTCTAAAATGGCGAACGCGAAACAGCTGTCTtagGACGCGGAAGCGCAGAAACTGGGTAAACCGTCTGCGCACGCGTCTAAGCTT
447	53BP1	Q12888	TP53BP1	15q15-q21	PHOSPHORYLATION	S892	S00892	481852	human	213.57		GKPSAHAsQsFCEss		1	5		SDAEAQKLGKPSAHAsQSFCESSSETPFHFT	TTATAATCATCCTCCCCGGC	AGCGTCGAATGAATGCATAC	GGTACCAAG	TCTGACGCGGAAGCGCAGAAACTGGGTAAACCGTCTGCGCACGCGtagCAGTCTTTCTGCGAATCTTCTTCTGAAACCCCGTTCCACTTCACC	AAGCTT	TTAGACACAGCCCTGAAGTT	CGAGCACACATCCTATTTGG	TTATAATCATCCTCCCCGGCAGCGTCGAATGAATGCATACGGTACCAAGTCTGACGCGGAAGCGCAGAAACTGGGTAAACCGTCTGCGCACGCGtagCAGTCTTTCTGCGAATCTTCTTCTGAAACCCCGTTCCACTTCACCAAGCTTTTAGACACAGCCCTGAAGTTCGAGCACACATCCTATTTGG	188	AGCGTCGAATGAATGCATACGGTACCAAGTCTGACGCGGAAGCGCAGAAACTGGGTAAACCGTCTGCGCACGCGtagCAGTCTTTCTGCGAATCTTCTTCTGAAACCCCGTTCCACTTCACCAAGCTTTTAGACACAGCCCTGAAGTT	GGTACCAAGTCTGACGCGGAAGCGCAGAAACTGGGTAAACCGTCTGCGCACGCGtagCAGTCTTTCTGCGAATCTTCTTCTGAAACCCCGTTCCACTTCACCAAGCTT
448	53BP1	Q12888	TP53BP1	15q15-q21	PHOSPHORYLATION	S894	S00894	15493943	human	213.57		PSAHAsQsFCEsssE		1	2		AEAQKLGKPSAHASQsFCESSSETPFHFTLP	TTATAATCATCCTCCCCGGC	AGACCAGGATGGCTGATAAG	GGTACCAAG	GCGGAAGCGCAGAAACTGGGTAAACCGTCTGCGCACGCGTCTCAGtagTTCTGCGAATCTTCTTCTGAAACCCCGTTCCACTTCACCCTGCCG	AAGCTT	GGTATATGTGGGCACGAAAC	CGAGCACACATCCTATTTGG	TTATAATCATCCTCCCCGGCAGACCAGGATGGCTGATAAGGGTACCAAGGCGGAAGCGCAGAAACTGGGTAAACCGTCTGCGCACGCGTCTCAGtagTTCTGCGAATCTTCTTCTGAAACCCCGTTCCACTTCACCCTGCCGAAGCTTGGTATATGTGGGCACGAAACCGAGCACACATCCTATTTGG	188	AGACCAGGATGGCTGATAAGGGTACCAAGGCGGAAGCGCAGAAACTGGGTAAACCGTCTGCGCACGCGTCTCAGtagTTCTGCGAATCTTCTTCTGAAACCCCGTTCCACTTCACCCTGCCGAAGCTTGGTATATGTGGGCACGAAAC	GGTACCAAGGCGGAAGCGCAGAAACTGGGTAAACCGTCTGCGCACGCGTCTCAGtagTTCTGCGAATCTTCTTCTGAAACCCCGTTCCACTTCACCCTGCCGAAGCTT
449	53BP1	Q12888	TP53BP1	15q15-q21	PHOSPHORYLATION	S898	S00898	36122120	human	213.57		AsQsFCEsssETPFH		1			KLGKPSAHASQSFCEsSSETPFHFTLPKEGD	TTATAATCATCCTCCCCGGC	AATCCTTGCGTCAATGGTTC	GGTACCAAG	AAACTGGGTAAACCGTCTGCGCACGCGTCTCAGTCTTTCTGCGAAtagTCTTCTGAAACCCCGTTCCACTTCACCCTGCCGAAAGAAGGTGAC	AAGCTT	CGTGTAAAATCCGAGAACCC	CGAGCACACATCCTATTTGG	TTATAATCATCCTCCCCGGCAATCCTTGCGTCAATGGTTCGGTACCAAGAAACTGGGTAAACCGTCTGCGCACGCGTCTCAGTCTTTCTGCGAAtagTCTTCTGAAACCCCGTTCCACTTCACCCTGCCGAAAGAAGGTGACAAGCTTCGTGTAAAATCCGAGAACCCCGAGCACACATCCTATTTGG	188	AATCCTTGCGTCAATGGTTCGGTACCAAGAAACTGGGTAAACCGTCTGCGCACGCGTCTCAGTCTTTCTGCGAAtagTCTTCTGAAACCCCGTTCCACTTCACCCTGCCGAAAGAAGGTGACAAGCTTCGTGTAAAATCCGAGAACCC	GGTACCAAGAAACTGGGTAAACCGTCTGCGCACGCGTCTCAGTCTTTCTGCGAAtagTCTTCTGAAACCCCGTTCCACTTCACCCTGCCGAAAGAAGGTGACAAGCTT
450	53BP1	Q12888	TP53BP1	15q15-q21	PHOSPHORYLATION	S899	S00899	36128017	human	213.57		sQsFCEsssETPFHF		1			LGKPSAHASQSFCESsSETPFHFTLPKEGDI	TTATAATCATCCTCCCCGGC	TGTCGTGCCTCTTTATCTGT	GGTACCAAG	CTGGGTAAACCGTCTGCGCACGCGTCTCAGTCTTTCTGCGAATCTtagTCTGAAACCCCGTTCCACTTCACCCTGCCGAAAGAAGGTGACATC	AAGCTT	CATTTCCGATACACCGAAGC	CGAGCACACATCCTATTTGG	TTATAATCATCCTCCCCGGCTGTCGTGCCTCTTTATCTGTGGTACCAAGCTGGGTAAACCGTCTGCGCACGCGTCTCAGTCTTTCTGCGAATCTtagTCTGAAACCCCGTTCCACTTCACCCTGCCGAAAGAAGGTGACATCAAGCTTCATTTCCGATACACCGAAGCCGAGCACACATCCTATTTGG	188	TGTCGTGCCTCTTTATCTGTGGTACCAAGCTGGGTAAACCGTCTGCGCACGCGTCTCAGTCTTTCTGCGAATCTtagTCTGAAACCCCGTTCCACTTCACCCTGCCGAAAGAAGGTGACATCAAGCTTCATTTCCGATACACCGAAGC	GGTACCAAGCTGGGTAAACCGTCTGCGCACGCGTCTCAGTCTTTCTGCGAATCTtagTCTGAAACCCCGTTCCACTTCACCCTGCCGAAAGAAGGTGACATCAAGCTT
451	53BP1	Q12888	TP53BP1	15q15-q21	PHOSPHORYLATION	S900	S00900	23077960	human	213.57		QsFCEsssETPFHFT			1		GKPSAHASQSFCESSsETPFHFTLPKEGDII	TTATAATCATCCTCCCCGGC	TATTCATGCTTGGACGGACT	GGTACCAAG	GGTAAACCGTCTGCGCACGCGTCTCAGTCTTTCTGCGAATCTTCTtagGAAACCCCGTTCCACTTCACCCTGCCGAAAGAAGGTGACATCATC	AAGCTT	TCCAACAAGCGGTACATAGT	CGAGCACACATCCTATTTGG	TTATAATCATCCTCCCCGGCTATTCATGCTTGGACGGACTGGTACCAAGGGTAAACCGTCTGCGCACGCGTCTCAGTCTTTCTGCGAATCTTCTtagGAAACCCCGTTCCACTTCACCCTGCCGAAAGAAGGTGACATCATCAAGCTTTCCAACAAGCGGTACATAGTCGAGCACACATCCTATTTGG	188	TATTCATGCTTGGACGGACTGGTACCAAGGGTAAACCGTCTGCGCACGCGTCTCAGTCTTTCTGCGAATCTTCTtagGAAACCCCGTTCCACTTCACCCTGCCGAAAGAAGGTGACATCATCAAGCTTTCCAACAAGCGGTACATAGT	GGTACCAAGGGTAAACCGTCTGCGCACGCGTCTCAGTCTTTCTGCGAATCTTCTtagGAAACCCCGTTCCACTTCACCCTGCCGAAAGAAGGTGACATCATCAAGCTT
452	53BP1	Q12888	TP53BP1	15q15-q21	PHOSPHORYLATION	S970	S00970	18006232	human	213.57		THDPILGsGKGDsGA		1			VMSESMVETHDPILGsGKGDSGAAPDVDDKL	TTATAATCATCCTCCCCGGC	TTCCGTTTATGCTTTCCAGC	GGTACCAAG	GTTATGTCTGAATCTATGGTTGAAACCCACGACCCGATCCTGGGTtagGGTAAAGGTGACTCTGGTGCGGCTCCGGACGTTGACGACAAACTG	AAGCTT	CTCGCTCTAAACTCCAAGGA	CGAGCACACATCCTATTTGG	TTATAATCATCCTCCCCGGCTTCCGTTTATGCTTTCCAGCGGTACCAAGGTTATGTCTGAATCTATGGTTGAAACCCACGACCCGATCCTGGGTtagGGTAAAGGTGACTCTGGTGCGGCTCCGGACGTTGACGACAAACTGAAGCTTCTCGCTCTAAACTCCAAGGACGAGCACACATCCTATTTGG	188	TTCCGTTTATGCTTTCCAGCGGTACCAAGGTTATGTCTGAATCTATGGTTGAAACCCACGACCCGATCCTGGGTtagGGTAAAGGTGACTCTGGTGCGGCTCCGGACGTTGACGACAAACTGAAGCTTCTCGCTCTAAACTCCAAGGA	GGTACCAAGGTTATGTCTGAATCTATGGTTGAAACCCACGACCCGATCCTGGGTtagGGTAAAGGTGACTCTGGTGCGGCTCCGGACGTTGACGACAAACTGAAGCTT
453	53BP1	Q12888	TP53BP1	15q15-q21	PHOSPHORYLATION	S975	S00975	18006235	human	213.57		LGsGKGDsGAAPDVD		4	3		MVETHDPILGSGKGDsGAAPDVDDKLCLRMK	TTATAATCATCCTCCCCGGC	TGCAAGTGTACAAATCCAGC	GGTACCAAG	ATGGTTGAAACCCACGACCCGATCCTGGGTTCTGGTAAAGGTGACtagGGTGCGGCTCCGGACGTTGACGACAAACTGTGCCTGCGTATGAAA	AAGCTT	TAGGAAAGGGATCACCGTTC	CGAGCACACATCCTATTTGG	TTATAATCATCCTCCCCGGCTGCAAGTGTACAAATCCAGCGGTACCAAGATGGTTGAAACCCACGACCCGATCCTGGGTTCTGGTAAAGGTGACtagGGTGCGGCTCCGGACGTTGACGACAAACTGTGCCTGCGTATGAAAAAGCTTTAGGAAAGGGATCACCGTTCCGAGCACACATCCTATTTGG	188	TGCAAGTGTACAAATCCAGCGGTACCAAGATGGTTGAAACCCACGACCCGATCCTGGGTTCTGGTAAAGGTGACtagGGTGCGGCTCCGGACGTTGACGACAAACTGTGCCTGCGTATGAAAAAGCTTTAGGAAAGGGATCACCGTTC	GGTACCAAGATGGTTGAAACCCACGACCCGATCCTGGGTTCTGGTAAAGGTGACtagGGTGCGGCTCCGGACGTTGACGACAAACTGTGCCTGCGTATGAAAAAGCTT
454	53BP1	Q12888	TP53BP1	15q15-q21	PHOSPHORYLATION	S993	S00993	470484	human	213.57		CLRMKLVsPEtEAsE		4	1		APDVDDKLCLRMKLVsPETEASEESLQFNLE	TTATAATCATCCTCCCCGGC	GAGATGAGTAGACGAGTGGG	GGTACCAAG	GCTCCGGACGTTGACGACAAACTGTGCCTGCGTATGAAACTGGTTtagCCGGAAACCGAAGCGTCTGAAGAATCTCTGCAGTTCAACCTGGAA	AAGCTT	TAATGCGAGTCAGTGACCAT	CGAGCACACATCCTATTTGG	TTATAATCATCCTCCCCGGCGAGATGAGTAGACGAGTGGGGGTACCAAGGCTCCGGACGTTGACGACAAACTGTGCCTGCGTATGAAACTGGTTtagCCGGAAACCGAAGCGTCTGAAGAATCTCTGCAGTTCAACCTGGAAAAGCTTTAATGCGAGTCAGTGACCATCGAGCACACATCCTATTTGG	188	GAGATGAGTAGACGAGTGGGGGTACCAAGGCTCCGGACGTTGACGACAAACTGTGCCTGCGTATGAAACTGGTTtagCCGGAAACCGAAGCGTCTGAAGAATCTCTGCAGTTCAACCTGGAAAAGCTTTAATGCGAGTCAGTGACCAT	GGTACCAAGGCTCCGGACGTTGACGACAAACTGTGCCTGCGTATGAAACTGGTTtagCCGGAAACCGAAGCGTCTGAAGAATCTCTGCAGTTCAACCTGGAAAAGCTT
455	53BP1	Q12888	TP53BP1	15q15-q21	PHOSPHORYLATION	S999	S00999	470485	human	213.57		VsPEtEAsEEsLQFN		7	3		KLCLRMKLVSPETEAsEESLQFNLEKPATGE	TTATAATCATCCTCCCCGGC	TGTCATATGCTAACGTCCGT	GGTACCAAG	AAACTGTGCCTGCGTATGAAACTGGTTTCTCCGGAAACCGAAGCGtagGAAGAATCTCTGCAGTTCAACCTGGAAAAACCGGCGACCGGTGAA	AAGCTT	TTCCGCTAAGAAAGTAGCCA	CGAGCACACATCCTATTTGG	TTATAATCATCCTCCCCGGCTGTCATATGCTAACGTCCGTGGTACCAAGAAACTGTGCCTGCGTATGAAACTGGTTTCTCCGGAAACCGAAGCGtagGAAGAATCTCTGCAGTTCAACCTGGAAAAACCGGCGACCGGTGAAAAGCTTTTCCGCTAAGAAAGTAGCCACGAGCACACATCCTATTTGG	188	TGTCATATGCTAACGTCCGTGGTACCAAGAAACTGTGCCTGCGTATGAAACTGGTTTCTCCGGAAACCGAAGCGtagGAAGAATCTCTGCAGTTCAACCTGGAAAAACCGGCGACCGGTGAAAAGCTTTTCCGCTAAGAAAGTAGCCA	GGTACCAAGAAACTGTGCCTGCGTATGAAACTGGTTTCTCCGGAAACCGAAGCGtagGAAGAATCTCTGCAGTTCAACCTGGAAAAACCGGCGACCGGTGAAAAGCTT
300	53BP1	Q12888	TP53BP1	15q15-q21	PHOSPHORYLATION	S1002	S01002	470476	human	213.57		EtEAsEEsLQFNLEK		6	2		LRMKLVSPETEASEEsLQFNLEKPATGERKN	TTATAATCATCCTCCCCGGC	ACCCAAAGAACTCGATTCCT	GGTACCAAG	CTGCGTATGAAACTGGTTTCTCCGGAAACCGAAGCGTCTGAAGAAtagCTGCAGTTCAACCTGGAAAAACCGGCGACCGGTGAACGTAAAAAC	AAGCTT	AGGAACAAAAGGACCTCCAT	CGAGCACACATCCTATTTGG	TTATAATCATCCTCCCCGGCACCCAAAGAACTCGATTCCTGGTACCAAGCTGCGTATGAAACTGGTTTCTCCGGAAACCGAAGCGTCTGAAGAAtagCTGCAGTTCAACCTGGAAAAACCGGCGACCGGTGAACGTAAAAACAAGCTTAGGAACAAAAGGACCTCCATCGAGCACACATCCTATTTGG	188	ACCCAAAGAACTCGATTCCTGGTACCAAGCTGCGTATGAAACTGGTTTCTCCGGAAACCGAAGCGTCTGAAGAAtagCTGCAGTTCAACCTGGAAAAACCGGCGACCGGTGAACGTAAAAACAAGCTTAGGAACAAAAGGACCTCCAT	GGTACCAAGCTGCGTATGAAACTGGTTTCTCCGGAAACCGAAGCGTCTGAAGAAtagCTGCAGTTCAACCTGGAAAAACCGGCGACCGGTGAACGTAAAAACAAGCTT
301	53BP1	Q12888	TP53BP1	15q15-q21	PHOSPHORYLATION	S1025	S01025	14735900	human	213.57		GStAVAEsVAsPQKt		4			PATGERKNGSTAVAEsVASPQKTMSVLSCIC	TTATAATCATCCTCCCCGGC	AGCGTCGAATGAATGCATAC	GGTACCAAG	CCGGCGACCGGTGAACGTAAAAACGGTTCTACCGCGGTTGCGGAAtagGTTGCGTCTCCGCAGAAAACCATGTCTGTTCTGTCTTGCATCTGC	AAGCTT	TTAGACACAGCCCTGAAGTT	CGAGCACACATCCTATTTGG	TTATAATCATCCTCCCCGGCAGCGTCGAATGAATGCATACGGTACCAAGCCGGCGACCGGTGAACGTAAAAACGGTTCTACCGCGGTTGCGGAAtagGTTGCGTCTCCGCAGAAAACCATGTCTGTTCTGTCTTGCATCTGCAAGCTTTTAGACACAGCCCTGAAGTTCGAGCACACATCCTATTTGG	188	AGCGTCGAATGAATGCATACGGTACCAAGCCGGCGACCGGTGAACGTAAAAACGGTTCTACCGCGGTTGCGGAAtagGTTGCGTCTCCGCAGAAAACCATGTCTGTTCTGTCTTGCATCTGCAAGCTTTTAGACACAGCCCTGAAGTT	GGTACCAAGCCGGCGACCGGTGAACGTAAAAACGGTTCTACCGCGGTTGCGGAAtagGTTGCGTCTCCGCAGAAAACCATGTCTGTTCTGTCTTGCATCTGCAAGCTT
302	53BP1	Q12888	TP53BP1	15q15-q21	PHOSPHORYLATION	S1028	S01028	452376	human	213.57		AVAEsVAsPQKtMsV	1	21	4		GERKNGSTAVAESVAsPQKTMSVLSCICEAR	TTATAATCATCCTCCCCGGC	AGACCAGGATGGCTGATAAG	GGTACCAAG	GGTGAACGTAAAAACGGTTCTACCGCGGTTGCGGAATCTGTTGCGtagCCGCAGAAAACCATGTCTGTTCTGTCTTGCATCTGCGAAGCGCGT	AAGCTT	GGTATATGTGGGCACGAAAC	CGAGCACACATCCTATTTGG	TTATAATCATCCTCCCCGGCAGACCAGGATGGCTGATAAGGGTACCAAGGGTGAACGTAAAAACGGTTCTACCGCGGTTGCGGAATCTGTTGCGtagCCGCAGAAAACCATGTCTGTTCTGTCTTGCATCTGCGAAGCGCGTAAGCTTGGTATATGTGGGCACGAAACCGAGCACACATCCTATTTGG	188	AGACCAGGATGGCTGATAAGGGTACCAAGGGTGAACGTAAAAACGGTTCTACCGCGGTTGCGGAATCTGTTGCGtagCCGCAGAAAACCATGTCTGTTCTGTCTTGCATCTGCGAAGCGCGTAAGCTTGGTATATGTGGGCACGAAAC	GGTACCAAGGGTGAACGTAAAAACGGTTCTACCGCGGTTGCGGAATCTGTTGCGtagCCGCAGAAAACCATGTCTGTTCTGTCTTGCATCTGCGAAGCGCGTAAGCTT
304	53BP1	Q12888	TP53BP1	15q15-q21	PHOSPHORYLATION	S1034	S01034	31864383	human	213.57		AsPQKtMsVLsCICE		2			STAVAESVASPQKTMsVLSCICEARQENEAR	TTATAATCATCCTCCCCGGC	AATCCTTGCGTCAATGGTTC	GGTACCAAG	TCTACCGCGGTTGCGGAATCTGTTGCGTCTCCGCAGAAAACCATGtagGTTCTGTCTTGCATCTGCGAAGCGCGTCAGGAAAACGAAGCGCGT	AAGCTT	CGTGTAAAATCCGAGAACCC	CGAGCACACATCCTATTTGG	TTATAATCATCCTCCCCGGCAATCCTTGCGTCAATGGTTCGGTACCAAGTCTACCGCGGTTGCGGAATCTGTTGCGTCTCCGCAGAAAACCATGtagGTTCTGTCTTGCATCTGCGAAGCGCGTCAGGAAAACGAAGCGCGTAAGCTTCGTGTAAAATCCGAGAACCCCGAGCACACATCCTATTTGG	188	AATCCTTGCGTCAATGGTTCGGTACCAAGTCTACCGCGGTTGCGGAATCTGTTGCGTCTCCGCAGAAAACCATGtagGTTCTGTCTTGCATCTGCGAAGCGCGTCAGGAAAACGAAGCGCGTAAGCTTCGTGTAAAATCCGAGAACCC	GGTACCAAGTCTACCGCGGTTGCGGAATCTGTTGCGTCTCCGCAGAAAACCATGtagGTTCTGTCTTGCATCTGCGAAGCGCGTCAGGAAAACGAAGCGCGTAAGCTT
305	53BP1	Q12888	TP53BP1	15q15-q21	PHOSPHORYLATION	S1037	S01037	31875338	human	213.57		QKtMsVLsCICEARQ		2			VAESVASPQKTMSVLsCICEARQENEARSED	TTATAATCATCCTCCCCGGC	TGTCGTGCCTCTTTATCTGT	GGTACCAAG	GTTGCGGAATCTGTTGCGTCTCCGCAGAAAACCATGTCTGTTCTGtagTGCATCTGCGAAGCGCGTCAGGAAAACGAAGCGCGTTCTGAAGAC	AAGCTT	CATTTCCGATACACCGAAGC	CGAGCACACATCCTATTTGG	TTATAATCATCCTCCCCGGCTGTCGTGCCTCTTTATCTGTGGTACCAAGGTTGCGGAATCTGTTGCGTCTCCGCAGAAAACCATGTCTGTTCTGtagTGCATCTGCGAAGCGCGTCAGGAAAACGAAGCGCGTTCTGAAGACAAGCTTCATTTCCGATACACCGAAGCCGAGCACACATCCTATTTGG	188	TGTCGTGCCTCTTTATCTGTGGTACCAAGGTTGCGGAATCTGTTGCGTCTCCGCAGAAAACCATGTCTGTTCTGtagTGCATCTGCGAAGCGCGTCAGGAAAACGAAGCGCGTTCTGAAGACAAGCTTCATTTCCGATACACCGAAGC	GGTACCAAGGTTGCGGAATCTGTTGCGTCTCCGCAGAAAACCATGTCTGTTCTGtagTGCATCTGCGAAGCGCGTCAGGAAAACGAAGCGCGTTCTGAAGACAAGCTT
307	53BP1	Q12888	TP53BP1	15q15-q21	PHOSPHORYLATION	S1050	S01050	26418118	human	213.57		RQENEARsEDPPttP		2			VLSCICEARQENEARsEDPPTTPIRGNLLHF	TTATAATCATCCTCCCCGGC	TATTCATGCTTGGACGGACT	GGTACCAAG	GTTCTGTCTTGCATCTGCGAAGCGCGTCAGGAAAACGAAGCGCGTtagGAAGACCCGCCGACCACCCCGATCCGTGGTAACCTGCTGCACTTC	AAGCTT	TCCAACAAGCGGTACATAGT	CGAGCACACATCCTATTTGG	TTATAATCATCCTCCCCGGCTATTCATGCTTGGACGGACTGGTACCAAGGTTCTGTCTTGCATCTGCGAAGCGCGTCAGGAAAACGAAGCGCGTtagGAAGACCCGCCGACCACCCCGATCCGTGGTAACCTGCTGCACTTCAAGCTTTCCAACAAGCGGTACATAGTCGAGCACACATCCTATTTGG	188	TATTCATGCTTGGACGGACTGGTACCAAGGTTCTGTCTTGCATCTGCGAAGCGCGTCAGGAAAACGAAGCGCGTtagGAAGACCCGCCGACCACCCCGATCCGTGGTAACCTGCTGCACTTCAAGCTTTCCAACAAGCGGTACATAGT	GGTACCAAGGTTCTGTCTTGCATCTGCGAAGCGCGTCAGGAAAACGAAGCGCGTtagGAAGACCCGCCGACCACCCCGATCCGTGGTAACCTGCTGCACTTCAAGCTT
308	53BP1	Q12888	TP53BP1	15q15-q21	PHOSPHORYLATION	S1067	S01067	3194867	human	213.57		GNLLHFPssQGEEEK		5	13		DPPTTPIRGNLLHFPsSQGEEEKEKLEGDHT	TTATAATCATCCTCCCCGGC	TTCCGTTTATGCTTTCCAGC	GGTACCAAG	GACCCGCCGACCACCCCGATCCGTGGTAACCTGCTGCACTTCCCGtagTCTCAGGGTGAAGAAGAAAAAGAAAAACTGGAAGGTGACCACACC	AAGCTT	CTCGCTCTAAACTCCAAGGA	CGAGCACACATCCTATTTGG	TTATAATCATCCTCCCCGGCTTCCGTTTATGCTTTCCAGCGGTACCAAGGACCCGCCGACCACCCCGATCCGTGGTAACCTGCTGCACTTCCCGtagTCTCAGGGTGAAGAAGAAAAAGAAAAACTGGAAGGTGACCACACCAAGCTTCTCGCTCTAAACTCCAAGGACGAGCACACATCCTATTTGG	188	TTCCGTTTATGCTTTCCAGCGGTACCAAGGACCCGCCGACCACCCCGATCCGTGGTAACCTGCTGCACTTCCCGtagTCTCAGGGTGAAGAAGAAAAAGAAAAACTGGAAGGTGACCACACCAAGCTTCTCGCTCTAAACTCCAAGGA	GGTACCAAGGACCCGCCGACCACCCCGATCCGTGGTAACCTGCTGCACTTCCCGtagTCTCAGGGTGAAGAAGAAAAAGAAAAACTGGAAGGTGACCACACCAAGCTT
309	53BP1	Q12888	TP53BP1	15q15-q21	PHOSPHORYLATION	S1068	S01068	477696	human	213.57		NLLHFPssQGEEEKE		11	21		PPTTPIRGNLLHFPSsQGEEEKEKLEGDHTI	TTATAATCATCCTCCCCGGC	TGCAAGTGTACAAATCCAGC	GGTACCAAG	CCGCCGACCACCCCGATCCGTGGTAACCTGCTGCACTTCCCGTCTtagCAGGGTGAAGAAGAAAAAGAAAAACTGGAAGGTGACCACACCATC	AAGCTT	TAGGAAAGGGATCACCGTTC	CGAGCACACATCCTATTTGG	TTATAATCATCCTCCCCGGCTGCAAGTGTACAAATCCAGCGGTACCAAGCCGCCGACCACCCCGATCCGTGGTAACCTGCTGCACTTCCCGTCTtagCAGGGTGAAGAAGAAAAAGAAAAACTGGAAGGTGACCACACCATCAAGCTTTAGGAAAGGGATCACCGTTCCGAGCACACATCCTATTTGG	188	TGCAAGTGTACAAATCCAGCGGTACCAAGCCGCCGACCACCCCGATCCGTGGTAACCTGCTGCACTTCCCGTCTtagCAGGGTGAAGAAGAAAAAGAAAAACTGGAAGGTGACCACACCATCAAGCTTTAGGAAAGGGATCACCGTTC	GGTACCAAGCCGCCGACCACCCCGATCCGTGGTAACCTGCTGCACTTCCCGTCTtagCAGGGTGAAGAAGAAAAAGAAAAACTGGAAGGTGACCACACCATCAAGCTT
310	53BP1	Q12888	TP53BP1	15q15-q21	PHOSPHORYLATION	S1086	S01086	472356	human	213.57		GDHTIRQsQQPMKPI	1	5	5		EEEKEKLEGDHTIRQsQQPMKPISPVKDPVS	TTATAATCATCCTCCCCGGC	GAGATGAGTAGACGAGTGGG	GGTACCAAG	GAAGAAGAAAAAGAAAAACTGGAAGGTGACCACACCATCCGTCAGtagCAGCAGCCGATGAAACCGATCTCTCCGGTTAAAGACCCGGTTTCT	AAGCTT	TAATGCGAGTCAGTGACCAT	CGAGCACACATCCTATTTGG	TTATAATCATCCTCCCCGGCGAGATGAGTAGACGAGTGGGGGTACCAAGGAAGAAGAAAAAGAAAAACTGGAAGGTGACCACACCATCCGTCAGtagCAGCAGCCGATGAAACCGATCTCTCCGGTTAAAGACCCGGTTTCTAAGCTTTAATGCGAGTCAGTGACCATCGAGCACACATCCTATTTGG	188	GAGATGAGTAGACGAGTGGGGGTACCAAGGAAGAAGAAAAAGAAAAACTGGAAGGTGACCACACCATCCGTCAGtagCAGCAGCCGATGAAACCGATCTCTCCGGTTAAAGACCCGGTTTCTAAGCTTTAATGCGAGTCAGTGACCAT	GGTACCAAGGAAGAAGAAAAAGAAAAACTGGAAGGTGACCACACCATCCGTCAGtagCAGCAGCCGATGAAACCGATCTCTCCGGTTAAAGACCCGGTTTCTAAGCTT
311	53BP1	Q12888	TP53BP1	15q15-q21	PHOSPHORYLATION	S1094	S01094	455397	human	213.57		QQPMKPIsPVKDPVs		15	100		GDHTIRQSQQPMKPIsPVKDPVSPASQKMVI	TTATAATCATCCTCCCCGGC	TGTCATATGCTAACGTCCGT	GGTACCAAG	GGTGACCACACCATCCGTCAGTCTCAGCAGCCGATGAAACCGATCtagCCGGTTAAAGACCCGGTTTCTCCGGCGTCTCAGAAAATGGTTATC	AAGCTT	TTCCGCTAAGAAAGTAGCCA	CGAGCACACATCCTATTTGG	TTATAATCATCCTCCCCGGCTGTCATATGCTAACGTCCGTGGTACCAAGGGTGACCACACCATCCGTCAGTCTCAGCAGCCGATGAAACCGATCtagCCGGTTAAAGACCCGGTTTCTCCGGCGTCTCAGAAAATGGTTATCAAGCTTTTCCGCTAAGAAAGTAGCCACGAGCACACATCCTATTTGG	188	TGTCATATGCTAACGTCCGTGGTACCAAGGGTGACCACACCATCCGTCAGTCTCAGCAGCCGATGAAACCGATCtagCCGGTTAAAGACCCGGTTTCTCCGGCGTCTCAGAAAATGGTTATCAAGCTTTTCCGCTAAGAAAGTAGCCA	GGTACCAAGGGTGACCACACCATCCGTCAGTCTCAGCAGCCGATGAAACCGATCtagCCGGTTAAAGACCCGGTTTCTCCGGCGTCTCAGAAAATGGTTATCAAGCTT
312	53BP1	Q12888	TP53BP1	15q15-q21	PHOSPHORYLATION	S1101	S01101	455398	human	213.57		sPVKDPVsPAsQKMV		13	97		SQQPMKPISPVKDPVsPASQKMVIQGPSSPQ	TTATAATCATCCTCCCCGGC	ACCCAAAGAACTCGATTCCT	GGTACCAAG	TCTCAGCAGCCGATGAAACCGATCTCTCCGGTTAAAGACCCGGTTtagCCGGCGTCTCAGAAAATGGTTATCCAGGGTCCGTCTTCTCCGCAG	AAGCTT	AGGAACAAAAGGACCTCCAT	CGAGCACACATCCTATTTGG	TTATAATCATCCTCCCCGGCACCCAAAGAACTCGATTCCTGGTACCAAGTCTCAGCAGCCGATGAAACCGATCTCTCCGGTTAAAGACCCGGTTtagCCGGCGTCTCAGAAAATGGTTATCCAGGGTCCGTCTTCTCCGCAGAAGCTTAGGAACAAAAGGACCTCCATCGAGCACACATCCTATTTGG	188	ACCCAAAGAACTCGATTCCTGGTACCAAGTCTCAGCAGCCGATGAAACCGATCTCTCCGGTTAAAGACCCGGTTtagCCGGCGTCTCAGAAAATGGTTATCCAGGGTCCGTCTTCTCCGCAGAAGCTTAGGAACAAAAGGACCTCCAT	GGTACCAAGTCTCAGCAGCCGATGAAACCGATCTCTCCGGTTAAAGACCCGGTTtagCCGGCGTCTCAGAAAATGGTTATCCAGGGTCCGTCTTCTCCGCAGAAGCTT
313	53BP1	Q12888	TP53BP1	15q15-q21	PHOSPHORYLATION	S1104	S01104	460894	human	213.57		KDPVsPAsQKMVIQG		7	45		PMKPISPVKDPVSPAsQKMVIQGPSSPQGEA	TTATAATCATCCTCCCCGGC	AGCGTCGAATGAATGCATAC	GGTACCAAG	CCGATGAAACCGATCTCTCCGGTTAAAGACCCGGTTTCTCCGGCGtagCAGAAAATGGTTATCCAGGGTCCGTCTTCTCCGCAGGGTGAAGCG	AAGCTT	TTAGACACAGCCCTGAAGTT	CGAGCACACATCCTATTTGG	TTATAATCATCCTCCCCGGCAGCGTCGAATGAATGCATACGGTACCAAGCCGATGAAACCGATCTCTCCGGTTAAAGACCCGGTTTCTCCGGCGtagCAGAAAATGGTTATCCAGGGTCCGTCTTCTCCGCAGGGTGAAGCGAAGCTTTTAGACACAGCCCTGAAGTTCGAGCACACATCCTATTTGG	188	AGCGTCGAATGAATGCATACGGTACCAAGCCGATGAAACCGATCTCTCCGGTTAAAGACCCGGTTTCTCCGGCGtagCAGAAAATGGTTATCCAGGGTCCGTCTTCTCCGCAGGGTGAAGCGAAGCTTTTAGACACAGCCCTGAAGTT	GGTACCAAGCCGATGAAACCGATCTCTCCGGTTAAAGACCCGGTTTCTCCGGCGtagCAGAAAATGGTTATCCAGGGTCCGTCTTCTCCGCAGGGTGAAGCGAAGCTT
314	53BP1	Q12888	TP53BP1	15q15-q21	PHOSPHORYLATION	S1113	S01113	3194870	human	213.57		KMVIQGPssPQGEAM		6			DPVSPASQKMVIQGPsSPQGEAMVTDVLEDQ	TTATAATCATCCTCCCCGGC	AGACCAGGATGGCTGATAAG	GGTACCAAG	GACCCGGTTTCTCCGGCGTCTCAGAAAATGGTTATCCAGGGTCCGtagTCTCCGCAGGGTGAAGCGATGGTTACCGACGTTCTGGAAGACCAG	AAGCTT	GGTATATGTGGGCACGAAAC	CGAGCACACATCCTATTTGG	TTATAATCATCCTCCCCGGCAGACCAGGATGGCTGATAAGGGTACCAAGGACCCGGTTTCTCCGGCGTCTCAGAAAATGGTTATCCAGGGTCCGtagTCTCCGCAGGGTGAAGCGATGGTTACCGACGTTCTGGAAGACCAGAAGCTTGGTATATGTGGGCACGAAACCGAGCACACATCCTATTTGG	188	AGACCAGGATGGCTGATAAGGGTACCAAGGACCCGGTTTCTCCGGCGTCTCAGAAAATGGTTATCCAGGGTCCGtagTCTCCGCAGGGTGAAGCGATGGTTACCGACGTTCTGGAAGACCAGAAGCTTGGTATATGTGGGCACGAAAC	GGTACCAAGGACCCGGTTTCTCCGGCGTCTCAGAAAATGGTTATCCAGGGTCCGtagTCTCCGCAGGGTGAAGCGATGGTTACCGACGTTCTGGAAGACCAGAAGCTT
315	53BP1	Q12888	TP53BP1	15q15-q21	PHOSPHORYLATION	S1114	S01114	452377	human	213.57		MVIQGPssPQGEAMV	1	20	4		PVSPASQKMVIQGPSsPQGEAMVTDVLEDQK	TTATAATCATCCTCCCCGGC	AATCCTTGCGTCAATGGTTC	GGTACCAAG	CCGGTTTCTCCGGCGTCTCAGAAAATGGTTATCCAGGGTCCGTCTtagCCGCAGGGTGAAGCGATGGTTACCGACGTTCTGGAAGACCAGAAA	AAGCTT	CGTGTAAAATCCGAGAACCC	CGAGCACACATCCTATTTGG	TTATAATCATCCTCCCCGGCAATCCTTGCGTCAATGGTTCGGTACCAAGCCGGTTTCTCCGGCGTCTCAGAAAATGGTTATCCAGGGTCCGTCTtagCCGCAGGGTGAAGCGATGGTTACCGACGTTCTGGAAGACCAGAAAAAGCTTCGTGTAAAATCCGAGAACCCCGAGCACACATCCTATTTGG	188	AATCCTTGCGTCAATGGTTCGGTACCAAGCCGGTTTCTCCGGCGTCTCAGAAAATGGTTATCCAGGGTCCGTCTtagCCGCAGGGTGAAGCGATGGTTACCGACGTTCTGGAAGACCAGAAAAAGCTTCGTGTAAAATCCGAGAACCC	GGTACCAAGCCGGTTTCTCCGGCGTCTCAGAAAATGGTTATCCAGGGTCCGTCTtagCCGCAGGGTGAAGCGATGGTTACCGACGTTCTGGAAGACCAGAAAAAGCTT
316	53BP1	Q12888	TP53BP1	15q15-q21	PHOSPHORYLATION	S1148	S01148	3850889	human	213.57		KALIERPsQNNIGIQ		3	4		STNKENPSKALIERPsQNNIGIQTMECSLRV	TTATAATCATCCTCCCCGGC	TGTCGTGCCTCTTTATCTGT	GGTACCAAG	TCTACCAACAAAGAAAACCCGTCTAAAGCGCTGATCGAACGTCCGtagCAGAACAACATCGGTATCCAGACCATGGAATGCTCTCTGCGTGTT	AAGCTT	CATTTCCGATACACCGAAGC	CGAGCACACATCCTATTTGG	TTATAATCATCCTCCCCGGCTGTCGTGCCTCTTTATCTGTGGTACCAAGTCTACCAACAAAGAAAACCCGTCTAAAGCGCTGATCGAACGTCCGtagCAGAACAACATCGGTATCCAGACCATGGAATGCTCTCTGCGTGTTAAGCTTCATTTCCGATACACCGAAGCCGAGCACACATCCTATTTGG	188	TGTCGTGCCTCTTTATCTGTGGTACCAAGTCTACCAACAAAGAAAACCCGTCTAAAGCGCTGATCGAACGTCCGtagCAGAACAACATCGGTATCCAGACCATGGAATGCTCTCTGCGTGTTAAGCTTCATTTCCGATACACCGAAGC	GGTACCAAGTCTACCAACAAAGAAAACCCGTCTAAAGCGCTGATCGAACGTCCGtagCAGAACAACATCGGTATCCAGACCATGGAATGCTCTCTGCGTGTTAAGCTT
317	53BP1	Q12888	TP53BP1	15q15-q21	PHOSPHORYLATION	S1160	S01160	10787088	human	213.57		GIQtMECsLrVPEtV		2	1		ERPSQNNIGIQTMECsLRVPETVSAATQTIK	TTATAATCATCCTCCCCGGC	TATTCATGCTTGGACGGACT	GGTACCAAG	GAACGTCCGTCTCAGAACAACATCGGTATCCAGACCATGGAATGCtagCTGCGTGTTCCGGAAACCGTTTCTGCGGCGACCCAGACCATCAAA	AAGCTT	TCCAACAAGCGGTACATAGT	CGAGCACACATCCTATTTGG	TTATAATCATCCTCCCCGGCTATTCATGCTTGGACGGACTGGTACCAAGGAACGTCCGTCTCAGAACAACATCGGTATCCAGACCATGGAATGCtagCTGCGTGTTCCGGAAACCGTTTCTGCGGCGACCCAGACCATCAAAAAGCTTTCCAACAAGCGGTACATAGTCGAGCACACATCCTATTTGG	188	TATTCATGCTTGGACGGACTGGTACCAAGGAACGTCCGTCTCAGAACAACATCGGTATCCAGACCATGGAATGCtagCTGCGTGTTCCGGAAACCGTTTCTGCGGCGACCCAGACCATCAAAAAGCTTTCCAACAAGCGGTACATAGT	GGTACCAAGGAACGTCCGTCTCAGAACAACATCGGTATCCAGACCATGGAATGCtagCTGCGTGTTCCGGAAACCGTTTCTGCGGCGACCCAGACCATCAAAAAGCTT
319	53BP1	Q12888	TP53BP1	15q15-q21	PHOSPHORYLATION	S1202	S01202	4711787	human	213.57		TVQTERGsGEKPVsA		1			QNFGKQDATVQTERGsGEKPVSAPGDDTESL	TTATAATCATCCTCCCCGGC	TTCCGTTTATGCTTTCCAGC	GGTACCAAG	CAGAACTTCGGTAAACAGGACGCGACCGTTCAGACCGAACGTGGTtagGGTGAAAAACCGGTTTCTGCGCCGGGTGACGACACCGAATCTCTG	AAGCTT	CTCGCTCTAAACTCCAAGGA	CGAGCACACATCCTATTTGG	TTATAATCATCCTCCCCGGCTTCCGTTTATGCTTTCCAGCGGTACCAAGCAGAACTTCGGTAAACAGGACGCGACCGTTCAGACCGAACGTGGTtagGGTGAAAAACCGGTTTCTGCGCCGGGTGACGACACCGAATCTCTGAAGCTTCTCGCTCTAAACTCCAAGGACGAGCACACATCCTATTTGG	188	TTCCGTTTATGCTTTCCAGCGGTACCAAGCAGAACTTCGGTAAACAGGACGCGACCGTTCAGACCGAACGTGGTtagGGTGAAAAACCGGTTTCTGCGCCGGGTGACGACACCGAATCTCTGAAGCTTCTCGCTCTAAACTCCAAGGA	GGTACCAAGCAGAACTTCGGTAAACAGGACGCGACCGTTCAGACCGAACGTGGTtagGGTGAAAAACCGGTTTCTGCGCCGGGTGACGACACCGAATCTCTGAAGCTT
320	53BP1	Q12888	TP53BP1	15q15-q21	PHOSPHORYLATION	S1208	S01208	5861882	human	213.57		GsGEKPVsAPGDDtE		1	2		DATVQTERGSGEKPVsAPGDDTESLHSQGEE	TTATAATCATCCTCCCCGGC	TGCAAGTGTACAAATCCAGC	GGTACCAAG	GACGCGACCGTTCAGACCGAACGTGGTTCTGGTGAAAAACCGGTTtagGCTCCGGGTGACGACACCGAATCTCTGCACTCTCAGGGTGAAGAA	AAGCTT	TAGGAAAGGGATCACCGTTC	CGAGCACACATCCTATTTGG	TTATAATCATCCTCCCCGGCTGCAAGTGTACAAATCCAGCGGTACCAAGGACGCGACCGTTCAGACCGAACGTGGTTCTGGTGAAAAACCGGTTtagGCTCCGGGTGACGACACCGAATCTCTGCACTCTCAGGGTGAAGAAAAGCTTTAGGAAAGGGATCACCGTTCCGAGCACACATCCTATTTGG	188	TGCAAGTGTACAAATCCAGCGGTACCAAGGACGCGACCGTTCAGACCGAACGTGGTTCTGGTGAAAAACCGGTTtagGCTCCGGGTGACGACACCGAATCTCTGCACTCTCAGGGTGAAGAAAAGCTTTAGGAAAGGGATCACCGTTC	GGTACCAAGGACGCGACCGTTCAGACCGAACGTGGTTCTGGTGAAAAACCGGTTtagGCTCCGGGTGACGACACCGAATCTCTGCACTCTCAGGGTGAAGAAAAGCTT
321	53BP1	Q12888	TP53BP1	15q15-q21	PHOSPHORYLATION	S1216	S01216	481848	human	213.57		APGDDtEsLHsQGEE		6	18		GSGEKPVSAPGDDTEsLHSQGEEEFDMPQPP	TTATAATCATCCTCCCCGGC	GAGATGAGTAGACGAGTGGG	GGTACCAAG	GGTTCTGGTGAAAAACCGGTTTCTGCGCCGGGTGACGACACCGAAtagCTGCACTCTCAGGGTGAAGAAGAATTCGACATGCCGCAGCCGCCG	AAGCTT	TAATGCGAGTCAGTGACCAT	CGAGCACACATCCTATTTGG	TTATAATCATCCTCCCCGGCGAGATGAGTAGACGAGTGGGGGTACCAAGGGTTCTGGTGAAAAACCGGTTTCTGCGCCGGGTGACGACACCGAAtagCTGCACTCTCAGGGTGAAGAAGAATTCGACATGCCGCAGCCGCCGAAGCTTTAATGCGAGTCAGTGACCATCGAGCACACATCCTATTTGG	188	GAGATGAGTAGACGAGTGGGGGTACCAAGGGTTCTGGTGAAAAACCGGTTTCTGCGCCGGGTGACGACACCGAAtagCTGCACTCTCAGGGTGAAGAAGAATTCGACATGCCGCAGCCGCCGAAGCTTTAATGCGAGTCAGTGACCAT	GGTACCAAGGGTTCTGGTGAAAAACCGGTTTCTGCGCCGGGTGACGACACCGAAtagCTGCACTCTCAGGGTGAAGAAGAATTCGACATGCCGCAGCCGCCGAAGCTT
322	53BP1	Q12888	TP53BP1	15q15-q21	PHOSPHORYLATION	S1219	S01219	481849	human	213.57		DDtEsLHsQGEEEFD	2	7	21		EKPVSAPGDDTESLHsQGEEEFDMPQPPHGH	TTATAATCATCCTCCCCGGC	TGTCATATGCTAACGTCCGT	GGTACCAAG	GAAAAACCGGTTTCTGCGCCGGGTGACGACACCGAATCTCTGCACtagCAGGGTGAAGAAGAATTCGACATGCCGCAGCCGCCGCACGGTCAC	AAGCTT	TTCCGCTAAGAAAGTAGCCA	CGAGCACACATCCTATTTGG	TTATAATCATCCTCCCCGGCTGTCATATGCTAACGTCCGTGGTACCAAGGAAAAACCGGTTTCTGCGCCGGGTGACGACACCGAATCTCTGCACtagCAGGGTGAAGAAGAATTCGACATGCCGCAGCCGCCGCACGGTCACAAGCTTTTCCGCTAAGAAAGTAGCCACGAGCACACATCCTATTTGG	188	TGTCATATGCTAACGTCCGTGGTACCAAGGAAAAACCGGTTTCTGCGCCGGGTGACGACACCGAATCTCTGCACtagCAGGGTGAAGAAGAATTCGACATGCCGCAGCCGCCGCACGGTCACAAGCTTTTCCGCTAAGAAAGTAGCCA	GGTACCAAGGAAAAACCGGTTTCTGCGCCGGGTGACGACACCGAATCTCTGCACtagCAGGGTGAAGAAGAATTCGACATGCCGCAGCCGCCGCACGGTCACAAGCTT
325	53BP1	Q12888	TP53BP1	15q15-q21	PHOSPHORYLATION	S1290	S01290	481850	human	213.57		CETEVSPsQtGGSSG		1	2		EPIVECQECETEVSPsQTGGSSGDLGDISSF	TTATAATCATCCTCCCCGGC	ACCCAAAGAACTCGATTCCT	GGTACCAAG	GAACCGATCGTTGAATGCCAGGAATGCGAAACCGAAGTTTCTCCGtagCAGACCGGTGGTTCTTCTGGTGACCTGGGTGACATCTCTTCTTTC	AAGCTT	AGGAACAAAAGGACCTCCAT	CGAGCACACATCCTATTTGG	TTATAATCATCCTCCCCGGCACCCAAAGAACTCGATTCCTGGTACCAAGGAACCGATCGTTGAATGCCAGGAATGCGAAACCGAAGTTTCTCCGtagCAGACCGGTGGTTCTTCTGGTGACCTGGGTGACATCTCTTCTTTCAAGCTTAGGAACAAAAGGACCTCCATCGAGCACACATCCTATTTGG	188	ACCCAAAGAACTCGATTCCTGGTACCAAGGAACCGATCGTTGAATGCCAGGAATGCGAAACCGAAGTTTCTCCGtagCAGACCGGTGGTTCTTCTGGTGACCTGGGTGACATCTCTTCTTTCAAGCTTAGGAACAAAAGGACCTCCAT	GGTACCAAGGAACCGATCGTTGAATGCCAGGAATGCGAAACCGAAGTTTCTCCGtagCAGACCGGTGGTTCTTCTGGTGACCTGGGTGACATCTCTTCTTTCAAGCTT
326	53BP1	Q12888	TP53BP1	15q15-q21	PHOSPHORYLATION	S1316	S01316	476251	human	213.57		ASSLHRtssGtsLSA		1	9		DISSFSSKASSLHRTsSGTSLSAMHSSGSSG	TTATAATCATCCTCCCCGGC	AGCGTCGAATGAATGCATAC	GGTACCAAG	GACATCTCTTCTTTCTCTTCTAAAGCGTCTTCTCTGCACCGTACCtagTCTGGCACCTCTCTGTCTGCGATGCACTCTTCTGGTTCTTCTGGT	AAGCTT	TTAGACACAGCCCTGAAGTT	CGAGCACACATCCTATTTGG	TTATAATCATCCTCCCCGGCAGCGTCGAATGAATGCATACGGTACCAAGGACATCTCTTCTTTCTCTTCTAAAGCGTCTTCTCTGCACCGTACCtagTCTGGCACCTCTCTGTCTGCGATGCACTCTTCTGGTTCTTCTGGTAAGCTTTTAGACACAGCCCTGAAGTTCGAGCACACATCCTATTTGG	188	AGCGTCGAATGAATGCATACGGTACCAAGGACATCTCTTCTTTCTCTTCTAAAGCGTCTTCTCTGCACCGTACCtagTCTGGCACCTCTCTGTCTGCGATGCACTCTTCTGGTTCTTCTGGTAAGCTTTTAGACACAGCCCTGAAGTT	GGTACCAAGGACATCTCTTCTTTCTCTTCTAAAGCGTCTTCTCTGCACCGTACCtagTCTGGCACCTCTCTGTCTGCGATGCACTCTTCTGGTTCTTCTGGTAAGCTT
327	53BP1	Q12888	TP53BP1	15q15-q21	PHOSPHORYLATION	S1317	S01317	476252	human	213.57		SSLHRtssGtsLSAM		6	21		ISSFSSKASSLHRTSsGTSLSAMHSSGSSGK	TTATAATCATCCTCCCCGGC	AGACCAGGATGGCTGATAAG	GGTACCAAG	ATCTCTTCTTTCTCTTCTAAAGCGTCTTCTCTGCACCGTACCTCTtagGGCACCTCTCTGTCTGCGATGCACTCTTCTGGTTCTTCTGGTAAA	AAGCTT	GGTATATGTGGGCACGAAAC	CGAGCACACATCCTATTTGG	TTATAATCATCCTCCCCGGCAGACCAGGATGGCTGATAAGGGTACCAAGATCTCTTCTTTCTCTTCTAAAGCGTCTTCTCTGCACCGTACCTCTtagGGCACCTCTCTGTCTGCGATGCACTCTTCTGGTTCTTCTGGTAAAAAGCTTGGTATATGTGGGCACGAAACCGAGCACACATCCTATTTGG	188	AGACCAGGATGGCTGATAAGGGTACCAAGATCTCTTCTTTCTCTTCTAAAGCGTCTTCTCTGCACCGTACCTCTtagGGCACCTCTCTGTCTGCGATGCACTCTTCTGGTTCTTCTGGTAAAAAGCTTGGTATATGTGGGCACGAAAC	GGTACCAAGATCTCTTCTTTCTCTTCTAAAGCGTCTTCTCTGCACCGTACCTCTtagGGCACCTCTCTGTCTGCGATGCACTCTTCTGGTTCTTCTGGTAAAAAGCTT
328	53BP1	Q12888	TP53BP1	15q15-q21	PHOSPHORYLATION	S1320	S01320	476253	human	213.57		HRtssGtsLSAMHSs		6	9		FSSKASSLHRTSSGTsLSAMHSSGSSGKGAG	TTATAATCATCCTCCCCGGC	AATCCTTGCGTCAATGGTTC	GGTACCAAG	TTCTCTTCTAAAGCGTCTTCTCTGCACCGTACCTCTTCTGGCACCtagCTGTCTGCGATGCACTCTTCTGGTTCTTCTGGTAAAGGTGCGGGT	AAGCTT	CGTGTAAAATCCGAGAACCC	CGAGCACACATCCTATTTGG	TTATAATCATCCTCCCCGGCAATCCTTGCGTCAATGGTTCGGTACCAAGTTCTCTTCTAAAGCGTCTTCTCTGCACCGTACCTCTTCTGGCACCtagCTGTCTGCGATGCACTCTTCTGGTTCTTCTGGTAAAGGTGCGGGTAAGCTTCGTGTAAAATCCGAGAACCCCGAGCACACATCCTATTTGG	188	AATCCTTGCGTCAATGGTTCGGTACCAAGTTCTCTTCTAAAGCGTCTTCTCTGCACCGTACCTCTTCTGGCACCtagCTGTCTGCGATGCACTCTTCTGGTTCTTCTGGTAAAGGTGCGGGTAAGCTTCGTGTAAAATCCGAGAACCC	GGTACCAAGTTCTCTTCTAAAGCGTCTTCTCTGCACCGTACCTCTTCTGGCACCtagCTGTCTGCGATGCACTCTTCTGGTTCTTCTGGTAAAGGTGCGGGTAAGCTT
329	53BP1	Q12888	TP53BP1	15q15-q21	PHOSPHORYLATION	S1327	S01327	31885739	human	213.57		sLSAMHSsGssGkGA		1			LHRTSSGTSLSAMHSsGSSGKGAGPLRGKTS	TTATAATCATCCTCCCCGGC	TGTCGTGCCTCTTTATCTGT	GGTACCAAG	CTGCACCGTACCTCTTCTGGCACCTCTCTGTCTGCGATGCACTCTtagGGTTCTTCTGGTAAAGGTGCGGGTCCGCTGCGTGGTAAAACCTCT	AAGCTT	CATTTCCGATACACCGAAGC	CGAGCACACATCCTATTTGG	TTATAATCATCCTCCCCGGCTGTCGTGCCTCTTTATCTGTGGTACCAAGCTGCACCGTACCTCTTCTGGCACCTCTCTGTCTGCGATGCACTCTtagGGTTCTTCTGGTAAAGGTGCGGGTCCGCTGCGTGGTAAAACCTCTAAGCTTCATTTCCGATACACCGAAGCCGAGCACACATCCTATTTGG	188	TGTCGTGCCTCTTTATCTGTGGTACCAAGCTGCACCGTACCTCTTCTGGCACCTCTCTGTCTGCGATGCACTCTtagGGTTCTTCTGGTAAAGGTGCGGGTCCGCTGCGTGGTAAAACCTCTAAGCTTCATTTCCGATACACCGAAGC	GGTACCAAGCTGCACCGTACCTCTTCTGGCACCTCTCTGTCTGCGATGCACTCTtagGGTTCTTCTGGTAAAGGTGCGGGTCCGCTGCGTGGTAAAACCTCTAAGCTT
330	53BP1	Q12888	TP53BP1	15q15-q21	PHOSPHORYLATION	S1329	S01329	31858683	human	213.57		SAMHSsGssGkGAGP		1			RTSSGTSLSAMHSSGsSGKGAGPLRGKTSGT	TTATAATCATCCTCCCCGGC	TATTCATGCTTGGACGGACT	GGTACCAAG	CGTACCTCTTCTGGCACCTCTCTGTCTGCGATGCACTCTTCTGGTtagTCTGGTAAAGGTGCGGGTCCGCTGCGTGGTAAAACCTCTGGCACC	AAGCTT	TCCAACAAGCGGTACATAGT	CGAGCACACATCCTATTTGG	TTATAATCATCCTCCCCGGCTATTCATGCTTGGACGGACTGGTACCAAGCGTACCTCTTCTGGCACCTCTCTGTCTGCGATGCACTCTTCTGGTtagTCTGGTAAAGGTGCGGGTCCGCTGCGTGGTAAAACCTCTGGCACCAAGCTTTCCAACAAGCGGTACATAGTCGAGCACACATCCTATTTGG	188	TATTCATGCTTGGACGGACTGGTACCAAGCGTACCTCTTCTGGCACCTCTCTGTCTGCGATGCACTCTTCTGGTtagTCTGGTAAAGGTGCGGGTCCGCTGCGTGGTAAAACCTCTGGCACCAAGCTTTCCAACAAGCGGTACATAGT	GGTACCAAGCGTACCTCTTCTGGCACCTCTCTGTCTGCGATGCACTCTTCTGGTtagTCTGGTAAAGGTGCGGGTCCGCTGCGTGGTAAAACCTCTGGCACCAAGCTT
331	53BP1	Q12888	TP53BP1	15q15-q21	PHOSPHORYLATION	S1330	S01330	23077936	human	213.57		AMHSsGssGkGAGPL			1		TSSGTSLSAMHSSGSsGKGAGPLRGKTSGTE	TTATAATCATCCTCCCCGGC	TTCCGTTTATGCTTTCCAGC	GGTACCAAG	ACCTCTTCTGGCACCTCTCTGTCTGCGATGCACTCTTCTGGTTCTtagGGTAAAGGTGCGGGTCCGCTGCGTGGTAAAACCTCTGGCACCGAA	AAGCTT	CTCGCTCTAAACTCCAAGGA	CGAGCACACATCCTATTTGG	TTATAATCATCCTCCCCGGCTTCCGTTTATGCTTTCCAGCGGTACCAAGACCTCTTCTGGCACCTCTCTGTCTGCGATGCACTCTTCTGGTTCTtagGGTAAAGGTGCGGGTCCGCTGCGTGGTAAAACCTCTGGCACCGAAAAGCTTCTCGCTCTAAACTCCAAGGACGAGCACACATCCTATTTGG	188	TTCCGTTTATGCTTTCCAGCGGTACCAAGACCTCTTCTGGCACCTCTCTGTCTGCGATGCACTCTTCTGGTTCTtagGGTAAAGGTGCGGGTCCGCTGCGTGGTAAAACCTCTGGCACCGAAAAGCTTCTCGCTCTAAACTCCAAGGA	GGTACCAAGACCTCTTCTGGCACCTCTCTGTCTGCGATGCACTCTTCTGGTTCTtagGGTAAAGGTGCGGGTCCGCTGCGTGGTAAAACCTCTGGCACCGAAAAGCTT
332	53BP1	Q12888	TP53BP1	15q15-q21	PHOSPHORYLATION	S1342	S01342	3194873	human	213.57		GPLRGKtsGTEPADF		3	1		SGSSGKGAGPLRGKTsGTEPADFALPSSRGG	TTATAATCATCCTCCCCGGC	TGCAAGTGTACAAATCCAGC	GGTACCAAG	TCTGGTTCTTCTGGTAAAGGTGCGGGTCCGCTGCGTGGTAAAACCtagGGCACCGAACCGGCGGACTTCGCGCTGCCGTCTTCTCGTGGTGGT	AAGCTT	TAGGAAAGGGATCACCGTTC	CGAGCACACATCCTATTTGG	TTATAATCATCCTCCCCGGCTGCAAGTGTACAAATCCAGCGGTACCAAGTCTGGTTCTTCTGGTAAAGGTGCGGGTCCGCTGCGTGGTAAAACCtagGGCACCGAACCGGCGGACTTCGCGCTGCCGTCTTCTCGTGGTGGTAAGCTTTAGGAAAGGGATCACCGTTCCGAGCACACATCCTATTTGG	188	TGCAAGTGTACAAATCCAGCGGTACCAAGTCTGGTTCTTCTGGTAAAGGTGCGGGTCCGCTGCGTGGTAAAACCtagGGCACCGAACCGGCGGACTTCGCGCTGCCGTCTTCTCGTGGTGGTAAGCTTTAGGAAAGGGATCACCGTTC	GGTACCAAGTCTGGTTCTTCTGGTAAAGGTGCGGGTCCGCTGCGTGGTAAAACCtagGGCACCGAACCGGCGGACTTCGCGCTGCCGTCTTCTCGTGGTGGTAAGCTT
333	53BP1	Q12888	TP53BP1	15q15-q21	PHOSPHORYLATION	S1354	S01354	25279065	human	213.57		ADFALPSsRGGPGKL		1	1		GKTSGTEPADFALPSsRGGPGKLSPRKGVSQ	TTATAATCATCCTCCCCGGC	GAGATGAGTAGACGAGTGGG	GGTACCAAG	GGTAAAACCTCTGGCACCGAACCGGCGGACTTCGCGCTGCCGTCTtagCGTGGTGGTCCGGGTAAACTGTCTCCGCGTAAAGGTGTTTCTCAG	AAGCTT	TAATGCGAGTCAGTGACCAT	CGAGCACACATCCTATTTGG	TTATAATCATCCTCCCCGGCGAGATGAGTAGACGAGTGGGGGTACCAAGGGTAAAACCTCTGGCACCGAACCGGCGGACTTCGCGCTGCCGTCTtagCGTGGTGGTCCGGGTAAACTGTCTCCGCGTAAAGGTGTTTCTCAGAAGCTTTAATGCGAGTCAGTGACCATCGAGCACACATCCTATTTGG	188	GAGATGAGTAGACGAGTGGGGGTACCAAGGGTAAAACCTCTGGCACCGAACCGGCGGACTTCGCGCTGCCGTCTtagCGTGGTGGTCCGGGTAAACTGTCTCCGCGTAAAGGTGTTTCTCAGAAGCTTTAATGCGAGTCAGTGACCAT	GGTACCAAGGGTAAAACCTCTGGCACCGAACCGGCGGACTTCGCGCTGCCGTCTtagCGTGGTGGTCCGGGTAAACTGTCTCCGCGTAAAGGTGTTTCTCAGAAGCTT
334	53BP1	Q12888	TP53BP1	15q15-q21	PHOSPHORYLATION	S1362	S01362	470477	human	213.57		RGGPGKLsPRKGVsQ		23	3		ADFALPSSRGGPGKLsPRKGVSQTGTPVCEE	TTATAATCATCCTCCCCGGC	TGTCATATGCTAACGTCCGT	GGTACCAAG	GCGGACTTCGCGCTGCCGTCTTCTCGTGGTGGTCCGGGTAAACTGtagCCGCGTAAAGGTGTTTCTCAGACCGGCACCCCGGTTTGCGAAGAA	AAGCTT	TTCCGCTAAGAAAGTAGCCA	CGAGCACACATCCTATTTGG	TTATAATCATCCTCCCCGGCTGTCATATGCTAACGTCCGTGGTACCAAGGCGGACTTCGCGCTGCCGTCTTCTCGTGGTGGTCCGGGTAAACTGtagCCGCGTAAAGGTGTTTCTCAGACCGGCACCCCGGTTTGCGAAGAAAAGCTTTTCCGCTAAGAAAGTAGCCACGAGCACACATCCTATTTGG	188	TGTCATATGCTAACGTCCGTGGTACCAAGGCGGACTTCGCGCTGCCGTCTTCTCGTGGTGGTCCGGGTAAACTGtagCCGCGTAAAGGTGTTTCTCAGACCGGCACCCCGGTTTGCGAAGAAAAGCTTTTCCGCTAAGAAAGTAGCCA	GGTACCAAGGCGGACTTCGCGCTGCCGTCTTCTCGTGGTGGTCCGGGTAAACTGtagCCGCGTAAAGGTGTTTCTCAGACCGGCACCCCGGTTTGCGAAGAAAAGCTT
335	53BP1	Q12888	TP53BP1	15q15-q21	PHOSPHORYLATION	S1368	S01368	3194876	human	213.57		LsPRKGVsQTGtPVC		2	13		SSRGGPGKLSPRKGVsQTGTPVCEEDGDAGL	TTATAATCATCCTCCCCGGC	ACCCAAAGAACTCGATTCCT	GGTACCAAG	TCTTCTCGTGGTGGTCCGGGTAAACTGTCTCCGCGTAAAGGTGTTtagCAGACCGGCACCCCGGTTTGCGAAGAAGACGGTGACGCGGGTCTG	AAGCTT	AGGAACAAAAGGACCTCCAT	CGAGCACACATCCTATTTGG	TTATAATCATCCTCCCCGGCACCCAAAGAACTCGATTCCTGGTACCAAGTCTTCTCGTGGTGGTCCGGGTAAACTGTCTCCGCGTAAAGGTGTTtagCAGACCGGCACCCCGGTTTGCGAAGAAGACGGTGACGCGGGTCTGAAGCTTAGGAACAAAAGGACCTCCATCGAGCACACATCCTATTTGG	188	ACCCAAAGAACTCGATTCCTGGTACCAAGTCTTCTCGTGGTGGTCCGGGTAAACTGTCTCCGCGTAAAGGTGTTtagCAGACCGGCACCCCGGTTTGCGAAGAAGACGGTGACGCGGGTCTGAAGCTTAGGAACAAAAGGACCTCCAT	GGTACCAAGTCTTCTCGTGGTGGTCCGGGTAAACTGTCTCCGCGTAAAGGTGTTtagCAGACCGGCACCCCGGTTTGCGAAGAAGACGGTGACGCGGGTCTGAAGCTT
336	53BP1	Q12888	TP53BP1	15q15-q21	PHOSPHORYLATION	S1426	S01426	483646	human	213.57		PLGIEDIsPNLsPDD		12	1		TRETAVPGPLGIEDIsPNLSPDDKSFSRVVP	TTATAATCATCCTCCCCGGC	AGCGTCGAATGAATGCATAC	GGTACCAAG	ACCCGTGAAACCGCGGTTCCGGGTCCGCTGGGTATCGAAGACATCtagCCGAACCTGTCTCCGGACGACAAATCTTTCTCTCGTGTTGTTCCG	AAGCTT	TTAGACACAGCCCTGAAGTT	CGAGCACACATCCTATTTGG	TTATAATCATCCTCCCCGGCAGCGTCGAATGAATGCATACGGTACCAAGACCCGTGAAACCGCGGTTCCGGGTCCGCTGGGTATCGAAGACATCtagCCGAACCTGTCTCCGGACGACAAATCTTTCTCTCGTGTTGTTCCGAAGCTTTTAGACACAGCCCTGAAGTTCGAGCACACATCCTATTTGG	188	AGCGTCGAATGAATGCATACGGTACCAAGACCCGTGAAACCGCGGTTCCGGGTCCGCTGGGTATCGAAGACATCtagCCGAACCTGTCTCCGGACGACAAATCTTTCTCTCGTGTTGTTCCGAAGCTTTTAGACACAGCCCTGAAGTT	GGTACCAAGACCCGTGAAACCGCGGTTCCGGGTCCGCTGGGTATCGAAGACATCtagCCGAACCTGTCTCCGGACGACAAATCTTTCTCTCGTGTTGTTCCGAAGCTT
337	53BP1	Q12888	TP53BP1	15q15-q21	PHOSPHORYLATION	S1430	S01430	483647	human	213.57		EDIsPNLsPDDKsFs		19	2		AVPGPLGIEDISPNLsPDDKSFSRVVPRVPD	TTATAATCATCCTCCCCGGC	AGACCAGGATGGCTGATAAG	GGTACCAAG	GCGGTTCCGGGTCCGCTGGGTATCGAAGACATCTCTCCGAACCTGtagCCGGACGACAAATCTTTCTCTCGTGTTGTTCCGCGTGTTCCGGAC	AAGCTT	GGTATATGTGGGCACGAAAC	CGAGCACACATCCTATTTGG	TTATAATCATCCTCCCCGGCAGACCAGGATGGCTGATAAGGGTACCAAGGCGGTTCCGGGTCCGCTGGGTATCGAAGACATCTCTCCGAACCTGtagCCGGACGACAAATCTTTCTCTCGTGTTGTTCCGCGTGTTCCGGACAAGCTTGGTATATGTGGGCACGAAACCGAGCACACATCCTATTTGG	188	AGACCAGGATGGCTGATAAGGGTACCAAGGCGGTTCCGGGTCCGCTGGGTATCGAAGACATCTCTCCGAACCTGtagCCGGACGACAAATCTTTCTCTCGTGTTGTTCCGCGTGTTCCGGACAAGCTTGGTATATGTGGGCACGAAAC	GGTACCAAGGCGGTTCCGGGTCCGCTGGGTATCGAAGACATCTCTCCGAACCTGtagCCGGACGACAAATCTTTCTCTCGTGTTGTTCCGCGTGTTCCGGACAAGCTT
338	53BP1	Q12888	TP53BP1	15q15-q21	PHOSPHORYLATION	S1435	S01435	483245	human	213.57		NLsPDDKsFsRVVPR		2			LGIEDISPNLSPDDKsFSRVVPRVPDSTRRT	TTATAATCATCCTCCCCGGC	AATCCTTGCGTCAATGGTTC	GGTACCAAG	CTGGGTATCGAAGACATCTCTCCGAACCTGTCTCCGGACGACAAAtagTTCTCTCGTGTTGTTCCGCGTGTTCCGGACTCTACCCGTCGTACC	AAGCTT	CGTGTAAAATCCGAGAACCC	CGAGCACACATCCTATTTGG	TTATAATCATCCTCCCCGGCAATCCTTGCGTCAATGGTTCGGTACCAAGCTGGGTATCGAAGACATCTCTCCGAACCTGTCTCCGGACGACAAAtagTTCTCTCGTGTTGTTCCGCGTGTTCCGGACTCTACCCGTCGTACCAAGCTTCGTGTAAAATCCGAGAACCCCGAGCACACATCCTATTTGG	188	AATCCTTGCGTCAATGGTTCGGTACCAAGCTGGGTATCGAAGACATCTCTCCGAACCTGTCTCCGGACGACAAAtagTTCTCTCGTGTTGTTCCGCGTGTTCCGGACTCTACCCGTCGTACCAAGCTTCGTGTAAAATCCGAGAACCC	GGTACCAAGCTGGGTATCGAAGACATCTCTCCGAACCTGTCTCCGGACGACAAAtagTTCTCTCGTGTTGTTCCGCGTGTTCCGGACTCTACCCGTCGTACCAAGCTT
339	53BP1	Q12888	TP53BP1	15q15-q21	PHOSPHORYLATION	S1437	S01437	4711799	human	213.57		sPDDKsFsRVVPRVP		1			IEDISPNLSPDDKSFsRVVPRVPDSTRRTDV	TTATAATCATCCTCCCCGGC	TGTCGTGCCTCTTTATCTGT	GGTACCAAG	ATCGAAGACATCTCTCCGAACCTGTCTCCGGACGACAAATCTTTCtagCGTGTTGTTCCGCGTGTTCCGGACTCTACCCGTCGTACCGACGTT	AAGCTT	CATTTCCGATACACCGAAGC	CGAGCACACATCCTATTTGG	TTATAATCATCCTCCCCGGCTGTCGTGCCTCTTTATCTGTGGTACCAAGATCGAAGACATCTCTCCGAACCTGTCTCCGGACGACAAATCTTTCtagCGTGTTGTTCCGCGTGTTCCGGACTCTACCCGTCGTACCGACGTTAAGCTTCATTTCCGATACACCGAAGCCGAGCACACATCCTATTTGG	188	TGTCGTGCCTCTTTATCTGTGGTACCAAGATCGAAGACATCTCTCCGAACCTGTCTCCGGACGACAAATCTTTCtagCGTGTTGTTCCGCGTGTTCCGGACTCTACCCGTCGTACCGACGTTAAGCTTCATTTCCGATACACCGAAGC	GGTACCAAGATCGAAGACATCTCTCCGAACCTGTCTCCGGACGACAAATCTTTCtagCGTGTTGTTCCGCGTGTTCCGGACTCTACCCGTCGTACCGACGTTAAGCTT
340	53BP1	Q12888	TP53BP1	15q15-q21	PHOSPHORYLATION	S1460	S01460	3194879	human	213.57		GAGALRRsDsPEIPF		2	1		DSTRRTDVGAGALRRsDSPEIPFQAAAGPSD	TTATAATCATCCTCCCCGGC	TATTCATGCTTGGACGGACT	GGTACCAAG	GACTCTACCCGTCGTACCGACGTTGGTGCGGGTGCGCTGCGTCGTtagGACTCTCCGGAAATCCCGTTCCAGGCGGCGGCGGGTCCGTCTGAC	AAGCTT	TCCAACAAGCGGTACATAGT	CGAGCACACATCCTATTTGG	TTATAATCATCCTCCCCGGCTATTCATGCTTGGACGGACTGGTACCAAGGACTCTACCCGTCGTACCGACGTTGGTGCGGGTGCGCTGCGTCGTtagGACTCTCCGGAAATCCCGTTCCAGGCGGCGGCGGGTCCGTCTGACAAGCTTTCCAACAAGCGGTACATAGTCGAGCACACATCCTATTTGG	188	TATTCATGCTTGGACGGACTGGTACCAAGGACTCTACCCGTCGTACCGACGTTGGTGCGGGTGCGCTGCGTCGTtagGACTCTCCGGAAATCCCGTTCCAGGCGGCGGCGGGTCCGTCTGACAAGCTTTCCAACAAGCGGTACATAGT	GGTACCAAGGACTCTACCCGTCGTACCGACGTTGGTGCGGGTGCGCTGCGTCGTtagGACTCTCCGGAAATCCCGTTCCAGGCGGCGGCGGGTCCGTCTGACAAGCTT
341	53BP1	Q12888	TP53BP1	15q15-q21	PHOSPHORYLATION	S1462	S01462	3194882	human	213.57		GALRRsDsPEIPFQA		10	3		TRRTDVGAGALRRSDsPEIPFQAAAGPSDGL	TTATAATCATCCTCCCCGGC	TTCCGTTTATGCTTTCCAGC	GGTACCAAG	ACCCGTCGTACCGACGTTGGTGCGGGTGCGCTGCGTCGTTCTGACtagCCGGAAATCCCGTTCCAGGCGGCGGCGGGTCCGTCTGACGGTCTG	AAGCTT	CTCGCTCTAAACTCCAAGGA	CGAGCACACATCCTATTTGG	TTATAATCATCCTCCCCGGCTTCCGTTTATGCTTTCCAGCGGTACCAAGACCCGTCGTACCGACGTTGGTGCGGGTGCGCTGCGTCGTTCTGACtagCCGGAAATCCCGTTCCAGGCGGCGGCGGGTCCGTCTGACGGTCTGAAGCTTCTCGCTCTAAACTCCAAGGACGAGCACACATCCTATTTGG	188	TTCCGTTTATGCTTTCCAGCGGTACCAAGACCCGTCGTACCGACGTTGGTGCGGGTGCGCTGCGTCGTTCTGACtagCCGGAAATCCCGTTCCAGGCGGCGGCGGGTCCGTCTGACGGTCTGAAGCTTCTCGCTCTAAACTCCAAGGA	GGTACCAAGACCCGTCGTACCGACGTTGGTGCGGGTGCGCTGCGTCGTTCTGACtagCCGGAAATCCCGTTCCAGGCGGCGGCGGGTCCGTCTGACGGTCTGAAGCTT
342	53BP1	Q12888	TP53BP1	15q15-q21	PHOSPHORYLATION	S1474	S01474	3194885	human	213.57		FQAAAGPsDGLDAss		3			RSDSPEIPFQAAAGPsDGLDASSPGNSFVGL	TTATAATCATCCTCCCCGGC	TGCAAGTGTACAAATCCAGC	GGTACCAAG	CGTTCTGACTCTCCGGAAATCCCGTTCCAGGCGGCGGCGGGTCCGtagGACGGTCTGGACGCGTCTTCTCCGGGTAACTCTTTCGTTGGTCTG	AAGCTT	TAGGAAAGGGATCACCGTTC	CGAGCACACATCCTATTTGG	TTATAATCATCCTCCCCGGCTGCAAGTGTACAAATCCAGCGGTACCAAGCGTTCTGACTCTCCGGAAATCCCGTTCCAGGCGGCGGCGGGTCCGtagGACGGTCTGGACGCGTCTTCTCCGGGTAACTCTTTCGTTGGTCTGAAGCTTTAGGAAAGGGATCACCGTTCCGAGCACACATCCTATTTGG	188	TGCAAGTGTACAAATCCAGCGGTACCAAGCGTTCTGACTCTCCGGAAATCCCGTTCCAGGCGGCGGCGGGTCCGtagGACGGTCTGGACGCGTCTTCTCCGGGTAACTCTTTCGTTGGTCTGAAGCTTTAGGAAAGGGATCACCGTTC	GGTACCAAGCGTTCTGACTCTCCGGAAATCCCGTTCCAGGCGGCGGCGGGTCCGtagGACGGTCTGGACGCGTCTTCTCCGGGTAACTCTTTCGTTGGTCTGAAGCTT
343	53BP1	Q12888	TP53BP1	15q15-q21	PHOSPHORYLATION	S1480	S01480	3194888	human	213.57		PsDGLDAssPGNsFV		2			IPFQAAAGPSDGLDAsSPGNSFVGLRVVAKW	TTATAATCATCCTCCCCGGC	GAGATGAGTAGACGAGTGGG	GGTACCAAG	ATCCCGTTCCAGGCGGCGGCGGGTCCGTCTGACGGTCTGGACGCGtagTCTCCGGGTAACTCTTTCGTTGGTCTGCGTGTTGTTGCGAAATGG	AAGCTT	TAATGCGAGTCAGTGACCAT	CGAGCACACATCCTATTTGG	TTATAATCATCCTCCCCGGCGAGATGAGTAGACGAGTGGGGGTACCAAGATCCCGTTCCAGGCGGCGGCGGGTCCGTCTGACGGTCTGGACGCGtagTCTCCGGGTAACTCTTTCGTTGGTCTGCGTGTTGTTGCGAAATGGAAGCTTTAATGCGAGTCAGTGACCATCGAGCACACATCCTATTTGG	188	GAGATGAGTAGACGAGTGGGGGTACCAAGATCCCGTTCCAGGCGGCGGCGGGTCCGTCTGACGGTCTGGACGCGtagTCTCCGGGTAACTCTTTCGTTGGTCTGCGTGTTGTTGCGAAATGGAAGCTTTAATGCGAGTCAGTGACCAT	GGTACCAAGATCCCGTTCCAGGCGGCGGCGGGTCCGTCTGACGGTCTGGACGCGtagTCTCCGGGTAACTCTTTCGTTGGTCTGCGTGTTGTTGCGAAATGGAAGCTT
344	53BP1	Q12888	TP53BP1	15q15-q21	PHOSPHORYLATION	S1481	S01481	3194891	human	213.57		sDGLDAssPGNsFVG		4			PFQAAAGPSDGLDASsPGNSFVGLRVVAKWS	TTATAATCATCCTCCCCGGC	TGTCATATGCTAACGTCCGT	GGTACCAAG	CCGTTCCAGGCGGCGGCGGGTCCGTCTGACGGTCTGGACGCGTCTtagCCGGGTAACTCTTTCGTTGGTCTGCGTGTTGTTGCGAAATGGTCT	AAGCTT	TTCCGCTAAGAAAGTAGCCA	CGAGCACACATCCTATTTGG	TTATAATCATCCTCCCCGGCTGTCATATGCTAACGTCCGTGGTACCAAGCCGTTCCAGGCGGCGGCGGGTCCGTCTGACGGTCTGGACGCGTCTtagCCGGGTAACTCTTTCGTTGGTCTGCGTGTTGTTGCGAAATGGTCTAAGCTTTTCCGCTAAGAAAGTAGCCACGAGCACACATCCTATTTGG	188	TGTCATATGCTAACGTCCGTGGTACCAAGCCGTTCCAGGCGGCGGCGGGTCCGTCTGACGGTCTGGACGCGTCTtagCCGGGTAACTCTTTCGTTGGTCTGCGTGTTGTTGCGAAATGGTCTAAGCTTTTCCGCTAAGAAAGTAGCCA	GGTACCAAGCCGTTCCAGGCGGCGGCGGGTCCGTCTGACGGTCTGGACGCGTCTtagCCGGGTAACTCTTTCGTTGGTCTGCGTGTTGTTGCGAAATGGTCTAAGCTT
345	53BP1	Q12888	TP53BP1	15q15-q21	PHOSPHORYLATION	S1485	S01485	31863899	human	213.57	53-BP1_Tudor	DAssPGNsFVGLRVV		1			AAGPSDGLDASSPGNsFVGLRVVAKWSSNGY	TTATAATCATCCTCCCCGGC	ACCCAAAGAACTCGATTCCT	GGTACCAAG	GCGGCGGGTCCGTCTGACGGTCTGGACGCGTCTTCTCCGGGTAACtagTTCGTTGGTCTGCGTGTTGTTGCGAAATGGTCTTCTAACGGTTAC	AAGCTT	AGGAACAAAAGGACCTCCAT	CGAGCACACATCCTATTTGG	TTATAATCATCCTCCCCGGCACCCAAAGAACTCGATTCCTGGTACCAAGGCGGCGGGTCCGTCTGACGGTCTGGACGCGTCTTCTCCGGGTAACtagTTCGTTGGTCTGCGTGTTGTTGCGAAATGGTCTTCTAACGGTTACAAGCTTAGGAACAAAAGGACCTCCATCGAGCACACATCCTATTTGG	188	ACCCAAAGAACTCGATTCCTGGTACCAAGGCGGCGGGTCCGTCTGACGGTCTGGACGCGTCTTCTCCGGGTAACtagTTCGTTGGTCTGCGTGTTGTTGCGAAATGGTCTTCTAACGGTTACAAGCTTAGGAACAAAAGGACCTCCAT	GGTACCAAGGCGGCGGGTCCGTCTGACGGTCTGGACGCGTCTTCTCCGGGTAACtagTTCGTTGGTCTGCGTGTTGTTGCGAAATGGTCTTCTAACGGTTACAAGCTT
346	53BP1	Q12888	TP53BP1	15q15-q21	PHOSPHORYLATION	S1554	S01554	23077939	human	213.57	53-BP1_Tudor	LSEDEyFsAGVVKGH			2		PLDTEVTALSEDEYFsAGVVKGHRKESGELY	TTATAATCATCCTCCCCGGC	AGCGTCGAATGAATGCATAC	GGTACCAAG	CCGCTGGACACCGAAGTTACCGCGCTGTCTGAAGACGAATACTTCtagGCGGGTGTTGTTAAAGGTCACCGTAAAGAATCTGGTGAACTGTAC	AAGCTT	TTAGACACAGCCCTGAAGTT	CGAGCACACATCCTATTTGG	TTATAATCATCCTCCCCGGCAGCGTCGAATGAATGCATACGGTACCAAGCCGCTGGACACCGAAGTTACCGCGCTGTCTGAAGACGAATACTTCtagGCGGGTGTTGTTAAAGGTCACCGTAAAGAATCTGGTGAACTGTACAAGCTTTTAGACACAGCCCTGAAGTTCGAGCACACATCCTATTTGG	188	AGCGTCGAATGAATGCATACGGTACCAAGCCGCTGGACACCGAAGTTACCGCGCTGTCTGAAGACGAATACTTCtagGCGGGTGTTGTTAAAGGTCACCGTAAAGAATCTGGTGAACTGTACAAGCTTTTAGACACAGCCCTGAAGTT	GGTACCAAGCCGCTGGACACCGAAGTTACCGCGCTGTCTGAAGACGAATACTTCtagGCGGGTGTTGTTAAAGGTCACCGTAAAGAATCTGGTGAACTGTACAAGCTT
347	53BP1	Q12888	TP53BP1	15q15-q21	PHOSPHORYLATION	S1618	S01618	3194894	human	213.57		LtKAADIsLDNLVEG	1	14		6209	GPYEAVTPLTKAADIsLDNLVEGKRKRRSNV	TTATAATCATCCTCCCCGGC	AGACCAGGATGGCTGATAAG	GGTACCAAG	GGTCCGTACGAAGCGGTTACCCCGCTGACCAAAGCGGCGGACATCtagCTGGACAACCTGGTTGAAGGTAAACGTAAACGTCGTTCTAACGTT	AAGCTT	GGTATATGTGGGCACGAAAC	CGAGCACACATCCTATTTGG	TTATAATCATCCTCCCCGGCAGACCAGGATGGCTGATAAGGGTACCAAGGGTCCGTACGAAGCGGTTACCCCGCTGACCAAAGCGGCGGACATCtagCTGGACAACCTGGTTGAAGGTAAACGTAAACGTCGTTCTAACGTTAAGCTTGGTATATGTGGGCACGAAACCGAGCACACATCCTATTTGG	188	AGACCAGGATGGCTGATAAGGGTACCAAGGGTCCGTACGAAGCGGTTACCCCGCTGACCAAAGCGGCGGACATCtagCTGGACAACCTGGTTGAAGGTAAACGTAAACGTCGTTCTAACGTTAAGCTTGGTATATGTGGGCACGAAAC	GGTACCAAGGGTCCGTACGAAGCGGTTACCCCGCTGACCAAAGCGGCGGACATCtagCTGGACAACCTGGTTGAAGGTAAACGTAAACGTCGTTCTAACGTTAAGCTT
348	53BP1	Q12888	TP53BP1	15q15-q21	PHOSPHORYLATION	S1631	S01631	476254	human	213.57		EGkRKRRsNVssPAt		1	1		DISLDNLVEGKRKRRsNVSSPATPTASSSSS	TTATAATCATCCTCCCCGGC	AATCCTTGCGTCAATGGTTC	GGTACCAAG	GACATCTCTCTGGACAACCTGGTTGAAGGTAAACGTAAACGTCGTtagAACGTTTCTTCTCCGGCGACCCCGACCGCGTCTTCTTCTTCTTCT	AAGCTT	CGTGTAAAATCCGAGAACCC	CGAGCACACATCCTATTTGG	TTATAATCATCCTCCCCGGCAATCCTTGCGTCAATGGTTCGGTACCAAGGACATCTCTCTGGACAACCTGGTTGAAGGTAAACGTAAACGTCGTtagAACGTTTCTTCTCCGGCGACCCCGACCGCGTCTTCTTCTTCTTCTAAGCTTCGTGTAAAATCCGAGAACCCCGAGCACACATCCTATTTGG	188	AATCCTTGCGTCAATGGTTCGGTACCAAGGACATCTCTCTGGACAACCTGGTTGAAGGTAAACGTAAACGTCGTtagAACGTTTCTTCTCCGGCGACCCCGACCGCGTCTTCTTCTTCTTCTAAGCTTCGTGTAAAATCCGAGAACCC	GGTACCAAGGACATCTCTCTGGACAACCTGGTTGAAGGTAAACGTAAACGTCGTtagAACGTTTCTTCTCCGGCGACCCCGACCGCGTCTTCTTCTTCTTCTAAGCTT
349	53BP1	Q12888	TP53BP1	15q15-q21	PHOSPHORYLATION	S1634	S01634	456733	human	213.57		RKRRsNVssPAtPtA		4			LDNLVEGKRKRRSNVsSPATPTASSSSSTTP	TTATAATCATCCTCCCCGGC	TGTCGTGCCTCTTTATCTGT	GGTACCAAG	CTGGACAACCTGGTTGAAGGTAAACGTAAACGTCGTTCTAACGTTtagTCTCCGGCGACCCCGACCGCGTCTTCTTCTTCTTCTACCACCCCG	AAGCTT	CATTTCCGATACACCGAAGC	CGAGCACACATCCTATTTGG	TTATAATCATCCTCCCCGGCTGTCGTGCCTCTTTATCTGTGGTACCAAGCTGGACAACCTGGTTGAAGGTAAACGTAAACGTCGTTCTAACGTTtagTCTCCGGCGACCCCGACCGCGTCTTCTTCTTCTTCTACCACCCCGAAGCTTCATTTCCGATACACCGAAGCCGAGCACACATCCTATTTGG	188	TGTCGTGCCTCTTTATCTGTGGTACCAAGCTGGACAACCTGGTTGAAGGTAAACGTAAACGTCGTTCTAACGTTtagTCTCCGGCGACCCCGACCGCGTCTTCTTCTTCTTCTACCACCCCGAAGCTTCATTTCCGATACACCGAAGC	GGTACCAAGCTGGACAACCTGGTTGAAGGTAAACGTAAACGTCGTTCTAACGTTtagTCTCCGGCGACCCCGACCGCGTCTTCTTCTTCTTCTACCACCCCGAAGCTT
350	53BP1	Q12888	TP53BP1	15q15-q21	PHOSPHORYLATION	S1635	S01635	456734	human	213.57		KRRsNVssPAtPtAs		3	2		DNLVEGKRKRRSNVSsPATPTASSSSSTTPT	TTATAATCATCCTCCCCGGC	TATTCATGCTTGGACGGACT	GGTACCAAG	GACAACCTGGTTGAAGGTAAACGTAAACGTCGTTCTAACGTTTCTtagCCGGCGACCCCGACCGCGTCTTCTTCTTCTTCTACCACCCCGACC	AAGCTT	TCCAACAAGCGGTACATAGT	CGAGCACACATCCTATTTGG	TTATAATCATCCTCCCCGGCTATTCATGCTTGGACGGACTGGTACCAAGGACAACCTGGTTGAAGGTAAACGTAAACGTCGTTCTAACGTTTCTtagCCGGCGACCCCGACCGCGTCTTCTTCTTCTTCTACCACCCCGACCAAGCTTTCCAACAAGCGGTACATAGTCGAGCACACATCCTATTTGG	188	TATTCATGCTTGGACGGACTGGTACCAAGGACAACCTGGTTGAAGGTAAACGTAAACGTCGTTCTAACGTTTCTtagCCGGCGACCCCGACCGCGTCTTCTTCTTCTTCTACCACCCCGACCAAGCTTTCCAACAAGCGGTACATAGT	GGTACCAAGGACAACCTGGTTGAAGGTAAACGTAAACGTCGTTCTAACGTTTCTtagCCGGCGACCCCGACCGCGTCTTCTTCTTCTTCTACCACCCCGACCAAGCTT
351	53BP1	Q12888	TP53BP1	15q15-q21	PHOSPHORYLATION	S1642	S01642	6223422	human	213.57		sPAtPtAsssssttP			1		RKRRSNVSSPATPTAsSSSSTTPTRKITESP	TTATAATCATCCTCCCCGGC	TTCCGTTTATGCTTTCCAGC	GGTACCAAG	CGTAAACGTCGTTCTAACGTTTCTTCTCCGGCGACCCCGACCGCGtagTCTTCTTCTTCTACCACCCCGACCCGTAAAATCACCGAATCTCCG	AAGCTT	CTCGCTCTAAACTCCAAGGA	CGAGCACACATCCTATTTGG	TTATAATCATCCTCCCCGGCTTCCGTTTATGCTTTCCAGCGGTACCAAGCGTAAACGTCGTTCTAACGTTTCTTCTCCGGCGACCCCGACCGCGtagTCTTCTTCTTCTACCACCCCGACCCGTAAAATCACCGAATCTCCGAAGCTTCTCGCTCTAAACTCCAAGGACGAGCACACATCCTATTTGG	188	TTCCGTTTATGCTTTCCAGCGGTACCAAGCGTAAACGTCGTTCTAACGTTTCTTCTCCGGCGACCCCGACCGCGtagTCTTCTTCTTCTACCACCCCGACCCGTAAAATCACCGAATCTCCGAAGCTTCTCGCTCTAAACTCCAAGGA	GGTACCAAGCGTAAACGTCGTTCTAACGTTTCTTCTCCGGCGACCCCGACCGCGtagTCTTCTTCTTCTACCACCCCGACCCGTAAAATCACCGAATCTCCGAAGCTT
352	53BP1	Q12888	TP53BP1	15q15-q21	PHOSPHORYLATION	S1643	S01643	11536560	human	213.57		PAtPtAsssssttPT		2			KRRSNVSSPATPTASsSSSTTPTRKITESPR	TTATAATCATCCTCCCCGGC	TGCAAGTGTACAAATCCAGC	GGTACCAAG	AAACGTCGTTCTAACGTTTCTTCTCCGGCGACCCCGACCGCGTCTtagTCTTCTTCTACCACCCCGACCCGTAAAATCACCGAATCTCCGCGT	AAGCTT	TAGGAAAGGGATCACCGTTC	CGAGCACACATCCTATTTGG	TTATAATCATCCTCCCCGGCTGCAAGTGTACAAATCCAGCGGTACCAAGAAACGTCGTTCTAACGTTTCTTCTCCGGCGACCCCGACCGCGTCTtagTCTTCTTCTACCACCCCGACCCGTAAAATCACCGAATCTCCGCGTAAGCTTTAGGAAAGGGATCACCGTTCCGAGCACACATCCTATTTGG	188	TGCAAGTGTACAAATCCAGCGGTACCAAGAAACGTCGTTCTAACGTTTCTTCTCCGGCGACCCCGACCGCGTCTtagTCTTCTTCTACCACCCCGACCCGTAAAATCACCGAATCTCCGCGTAAGCTTTAGGAAAGGGATCACCGTTC	GGTACCAAGAAACGTCGTTCTAACGTTTCTTCTCCGGCGACCCCGACCGCGTCTtagTCTTCTTCTACCACCCCGACCCGTAAAATCACCGAATCTCCGCGTAAGCTT
353	53BP1	Q12888	TP53BP1	15q15-q21	PHOSPHORYLATION	S1644	S01644	11536564	human	213.57		AtPtAsssssttPTR		1			RRSNVSSPATPTASSsSSTTPTRKITESPRA	TTATAATCATCCTCCCCGGC	GAGATGAGTAGACGAGTGGG	GGTACCAAG	CGTCGTTCTAACGTTTCTTCTCCGGCGACCCCGACCGCGTCTTCTtagTCTTCTACCACCCCGACCCGTAAAATCACCGAATCTCCGCGTGCG	AAGCTT	TAATGCGAGTCAGTGACCAT	CGAGCACACATCCTATTTGG	TTATAATCATCCTCCCCGGCGAGATGAGTAGACGAGTGGGGGTACCAAGCGTCGTTCTAACGTTTCTTCTCCGGCGACCCCGACCGCGTCTTCTtagTCTTCTACCACCCCGACCCGTAAAATCACCGAATCTCCGCGTGCGAAGCTTTAATGCGAGTCAGTGACCATCGAGCACACATCCTATTTGG	188	GAGATGAGTAGACGAGTGGGGGTACCAAGCGTCGTTCTAACGTTTCTTCTCCGGCGACCCCGACCGCGTCTTCTtagTCTTCTACCACCCCGACCCGTAAAATCACCGAATCTCCGCGTGCGAAGCTTTAATGCGAGTCAGTGACCAT	GGTACCAAGCGTCGTTCTAACGTTTCTTCTCCGGCGACCCCGACCGCGTCTTCTtagTCTTCTACCACCCCGACCCGTAAAATCACCGAATCTCCGCGTGCGAAGCTT
354	53BP1	Q12888	TP53BP1	15q15-q21	PHOSPHORYLATION	S1645	S01645	11536556	human	213.57		tPtAsssssttPTRK		2			RSNVSSPATPTASSSsSTTPTRKITESPRAS	TTATAATCATCCTCCCCGGC	TGTCATATGCTAACGTCCGT	GGTACCAAG	CGTTCTAACGTTTCTTCTCCGGCGACCCCGACCGCGTCTTCTTCTtagTCTACCACCCCGACCCGTAAAATCACCGAATCTCCGCGTGCGTCT	AAGCTT	TTCCGCTAAGAAAGTAGCCA	CGAGCACACATCCTATTTGG	TTATAATCATCCTCCCCGGCTGTCATATGCTAACGTCCGTGGTACCAAGCGTTCTAACGTTTCTTCTCCGGCGACCCCGACCGCGTCTTCTTCTtagTCTACCACCCCGACCCGTAAAATCACCGAATCTCCGCGTGCGTCTAAGCTTTTCCGCTAAGAAAGTAGCCACGAGCACACATCCTATTTGG	188	TGTCATATGCTAACGTCCGTGGTACCAAGCGTTCTAACGTTTCTTCTCCGGCGACCCCGACCGCGTCTTCTTCTtagTCTACCACCCCGACCCGTAAAATCACCGAATCTCCGCGTGCGTCTAAGCTTTTCCGCTAAGAAAGTAGCCA	GGTACCAAGCGTTCTAACGTTTCTTCTCCGGCGACCCCGACCGCGTCTTCTTCTtagTCTACCACCCCGACCCGTAAAATCACCGAATCTCCGCGTGCGTCTAAGCTT
355	53BP1	Q12888	TP53BP1	15q15-q21	PHOSPHORYLATION	S1646	S01646	10941859	human	213.57		PtAsssssttPTRKI		2	1		SNVSSPATPTASSSSsTTPTRKITESPRASM	TTATAATCATCCTCCCCGGC	ACCCAAAGAACTCGATTCCT	GGTACCAAG	TCTAACGTTTCTTCTCCGGCGACCCCGACCGCGTCTTCTTCTTCTtagACCACCCCGACCCGTAAAATCACCGAATCTCCGCGTGCGTCTATG	AAGCTT	AGGAACAAAAGGACCTCCAT	CGAGCACACATCCTATTTGG	TTATAATCATCCTCCCCGGCACCCAAAGAACTCGATTCCTGGTACCAAGTCTAACGTTTCTTCTCCGGCGACCCCGACCGCGTCTTCTTCTTCTtagACCACCCCGACCCGTAAAATCACCGAATCTCCGCGTGCGTCTATGAAGCTTAGGAACAAAAGGACCTCCATCGAGCACACATCCTATTTGG	188	ACCCAAAGAACTCGATTCCTGGTACCAAGTCTAACGTTTCTTCTCCGGCGACCCCGACCGCGTCTTCTTCTTCTtagACCACCCCGACCCGTAAAATCACCGAATCTCCGCGTGCGTCTATGAAGCTTAGGAACAAAAGGACCTCCAT	GGTACCAAGTCTAACGTTTCTTCTCCGGCGACCCCGACCGCGTCTTCTTCTTCTtagACCACCCCGACCCGTAAAATCACCGAATCTCCGCGTGCGTCTATGAAGCTT
356	53BP1	Q12888	TP53BP1	15q15-q21	PHOSPHORYLATION	S1656	S01656	14569287	human	213.57		PTRKItEsPRAsMGV		4			ASSSSSTTPTRKITEsPRASMGVLSGKRKLI	TTATAATCATCCTCCCCGGC	AGCGTCGAATGAATGCATAC	GGTACCAAG	GCGTCTTCTTCTTCTTCTACCACCCCGACCCGTAAAATCACCGAAtagCCGCGTGCGTCTATGGGTGTTCTGTCTGGTAAACGTAAACTGATC	AAGCTT	TTAGACACAGCCCTGAAGTT	CGAGCACACATCCTATTTGG	TTATAATCATCCTCCCCGGCAGCGTCGAATGAATGCATACGGTACCAAGGCGTCTTCTTCTTCTTCTACCACCCCGACCCGTAAAATCACCGAAtagCCGCGTGCGTCTATGGGTGTTCTGTCTGGTAAACGTAAACTGATCAAGCTTTTAGACACAGCCCTGAAGTTCGAGCACACATCCTATTTGG	188	AGCGTCGAATGAATGCATACGGTACCAAGGCGTCTTCTTCTTCTTCTACCACCCCGACCCGTAAAATCACCGAAtagCCGCGTGCGTCTATGGGTGTTCTGTCTGGTAAACGTAAACTGATCAAGCTTTTAGACACAGCCCTGAAGTT	GGTACCAAGGCGTCTTCTTCTTCTTCTACCACCCCGACCCGTAAAATCACCGAAtagCCGCGTGCGTCTATGGGTGTTCTGTCTGGTAAACGTAAACTGATCAAGCTT
358	53BP1	Q12888	TP53BP1	15q15-q21	PHOSPHORYLATION	S1660	S01660	31856601	human	213.57		ItEsPRAsMGVLsGk		2			SSTTPTRKITESPRAsMGVLSGKRKLITSEE	TTATAATCATCCTCCCCGGC	AGACCAGGATGGCTGATAAG	GGTACCAAG	TCTTCTACCACCCCGACCCGTAAAATCACCGAATCTCCGCGTGCGtagATGGGTGTTCTGTCTGGTAAACGTAAACTGATCACCTCTGAAGAA	AAGCTT	GGTATATGTGGGCACGAAAC	CGAGCACACATCCTATTTGG	TTATAATCATCCTCCCCGGCAGACCAGGATGGCTGATAAGGGTACCAAGTCTTCTACCACCCCGACCCGTAAAATCACCGAATCTCCGCGTGCGtagATGGGTGTTCTGTCTGGTAAACGTAAACTGATCACCTCTGAAGAAAAGCTTGGTATATGTGGGCACGAAACCGAGCACACATCCTATTTGG	188	AGACCAGGATGGCTGATAAGGGTACCAAGTCTTCTACCACCCCGACCCGTAAAATCACCGAATCTCCGCGTGCGtagATGGGTGTTCTGTCTGGTAAACGTAAACTGATCACCTCTGAAGAAAAGCTTGGTATATGTGGGCACGAAAC	GGTACCAAGTCTTCTACCACCCCGACCCGTAAAATCACCGAATCTCCGCGTGCGtagATGGGTGTTCTGTCTGGTAAACGTAAACTGATCACCTCTGAAGAAAAGCTT
359	53BP1	Q12888	TP53BP1	15q15-q21	PHOSPHORYLATION	S1665	S01665	18006229	human	213.57		RAsMGVLsGkRKLIt		5			TRKITESPRASMGVLsGKRKLITSEEERSPA	TTATAATCATCCTCCCCGGC	AATCCTTGCGTCAATGGTTC	GGTACCAAG	ACCCGTAAAATCACCGAATCTCCGCGTGCGTCTATGGGTGTTCTGtagGGTAAACGTAAACTGATCACCTCTGAAGAAGAACGTTCTCCGGCG	AAGCTT	CGTGTAAAATCCGAGAACCC	CGAGCACACATCCTATTTGG	TTATAATCATCCTCCCCGGCAATCCTTGCGTCAATGGTTCGGTACCAAGACCCGTAAAATCACCGAATCTCCGCGTGCGTCTATGGGTGTTCTGtagGGTAAACGTAAACTGATCACCTCTGAAGAAGAACGTTCTCCGGCGAAGCTTCGTGTAAAATCCGAGAACCCCGAGCACACATCCTATTTGG	188	AATCCTTGCGTCAATGGTTCGGTACCAAGACCCGTAAAATCACCGAATCTCCGCGTGCGTCTATGGGTGTTCTGtagGGTAAACGTAAACTGATCACCTCTGAAGAAGAACGTTCTCCGGCGAAGCTTCGTGTAAAATCCGAGAACCC	GGTACCAAGACCCGTAAAATCACCGAATCTCCGCGTGCGTCTATGGGTGTTCTGtagGGTAAACGTAAACTGATCACCTCTGAAGAAGAACGTTCTCCGGCGAAGCTT
360	53BP1	Q12888	TP53BP1	15q15-q21	PHOSPHORYLATION	S1673	S01673	483246	human	213.57		GkRKLItsEEERsPA		10			RASMGVLSGKRKLITsEEERSPAKRGRKSAT	TTATAATCATCCTCCCCGGC	TGTCGTGCCTCTTTATCTGT	GGTACCAAG	CGTGCGTCTATGGGTGTTCTGTCTGGTAAACGTAAACTGATCACCtagGAAGAAGAACGTTCTCCGGCGAAACGTGGTCGTAAATCTGCGACC	AAGCTT	CATTTCCGATACACCGAAGC	CGAGCACACATCCTATTTGG	TTATAATCATCCTCCCCGGCTGTCGTGCCTCTTTATCTGTGGTACCAAGCGTGCGTCTATGGGTGTTCTGTCTGGTAAACGTAAACTGATCACCtagGAAGAAGAACGTTCTCCGGCGAAACGTGGTCGTAAATCTGCGACCAAGCTTCATTTCCGATACACCGAAGCCGAGCACACATCCTATTTGG	188	TGTCGTGCCTCTTTATCTGTGGTACCAAGCGTGCGTCTATGGGTGTTCTGTCTGGTAAACGTAAACTGATCACCtagGAAGAAGAACGTTCTCCGGCGAAACGTGGTCGTAAATCTGCGACCAAGCTTCATTTCCGATACACCGAAGC	GGTACCAAGCGTGCGTCTATGGGTGTTCTGTCTGGTAAACGTAAACTGATCACCtagGAAGAAGAACGTTCTCCGGCGAAACGTGGTCGTAAATCTGCGACCAAGCTT
361	53BP1	Q12888	TP53BP1	15q15-q21	PHOSPHORYLATION	S1678	S01678	476255	human	213.57		ItsEEERsPAKRGRK		15	2		VLSGKRKLITSEEERsPAKRGRKSATVKPGA	TTATAATCATCCTCCCCGGC	TATTCATGCTTGGACGGACT	GGTACCAAG	GTTCTGTCTGGTAAACGTAAACTGATCACCTCTGAAGAAGAACGTtagCCGGCGAAACGTGGTCGTAAATCTGCGACCGTTAAACCGGGTGCG	AAGCTT	TCCAACAAGCGGTACATAGT	CGAGCACACATCCTATTTGG	TTATAATCATCCTCCCCGGCTATTCATGCTTGGACGGACTGGTACCAAGGTTCTGTCTGGTAAACGTAAACTGATCACCTCTGAAGAAGAACGTtagCCGGCGAAACGTGGTCGTAAATCTGCGACCGTTAAACCGGGTGCGAAGCTTTCCAACAAGCGGTACATAGTCGAGCACACATCCTATTTGG	188	TATTCATGCTTGGACGGACTGGTACCAAGGTTCTGTCTGGTAAACGTAAACTGATCACCTCTGAAGAAGAACGTtagCCGGCGAAACGTGGTCGTAAATCTGCGACCGTTAAACCGGGTGCGAAGCTTTCCAACAAGCGGTACATAGT	GGTACCAAGGTTCTGTCTGGTAAACGTAAACTGATCACCTCTGAAGAAGAACGTtagCCGGCGAAACGTGGTCGTAAATCTGCGACCGTTAAACCGGGTGCGAAGCTT
362	53BP1	Q12888	TP53BP1	15q15-q21	PHOSPHORYLATION	S1686	S01686	31874271	human	213.57		PAKRGRKsATVKPGA		1			ITSEEERSPAKRGRKsATVKPGAVGAGEFVS	TTATAATCATCCTCCCCGGC	TTCCGTTTATGCTTTCCAGC	GGTACCAAG	ATCACCTCTGAAGAAGAACGTTCTCCGGCGAAACGTGGTCGTAAAtagGCGACCGTTAAACCGGGTGCGGTTGGTGCGGGTGAATTCGTTTCT	AAGCTT	CTCGCTCTAAACTCCAAGGA	CGAGCACACATCCTATTTGG	TTATAATCATCCTCCCCGGCTTCCGTTTATGCTTTCCAGCGGTACCAAGATCACCTCTGAAGAAGAACGTTCTCCGGCGAAACGTGGTCGTAAAtagGCGACCGTTAAACCGGGTGCGGTTGGTGCGGGTGAATTCGTTTCTAAGCTTCTCGCTCTAAACTCCAAGGACGAGCACACATCCTATTTGG	188	TTCCGTTTATGCTTTCCAGCGGTACCAAGATCACCTCTGAAGAAGAACGTTCTCCGGCGAAACGTGGTCGTAAAtagGCGACCGTTAAACCGGGTGCGGTTGGTGCGGGTGAATTCGTTTCTAAGCTTCTCGCTCTAAACTCCAAGGA	GGTACCAAGATCACCTCTGAAGAAGAACGTTCTCCGGCGAAACGTGGTCGTAAAtagGCGACCGTTAAACCGGGTGCGGTTGGTGCGGGTGAATTCGTTTCTAAGCTT
363	53BP1	Q12888	TP53BP1	15q15-q21	PHOSPHORYLATION	S1701	S01701	3194897	human	213.57		VGAGEFVsPCEsGDN		5	2		SATVKPGAVGAGEFVsPCESGDNTGEPSALE	TTATAATCATCCTCCCCGGC	TGCAAGTGTACAAATCCAGC	GGTACCAAG	TCTGCGACCGTTAAACCGGGTGCGGTTGGTGCGGGTGAATTCGTTtagCCGTGCGAATCTGGTGACAACACCGGTGAACCGTCTGCGCTGGAA	AAGCTT	TAGGAAAGGGATCACCGTTC	CGAGCACACATCCTATTTGG	TTATAATCATCCTCCCCGGCTGCAAGTGTACAAATCCAGCGGTACCAAGTCTGCGACCGTTAAACCGGGTGCGGTTGGTGCGGGTGAATTCGTTtagCCGTGCGAATCTGGTGACAACACCGGTGAACCGTCTGCGCTGGAAAAGCTTTAGGAAAGGGATCACCGTTCCGAGCACACATCCTATTTGG	188	TGCAAGTGTACAAATCCAGCGGTACCAAGTCTGCGACCGTTAAACCGGGTGCGGTTGGTGCGGGTGAATTCGTTtagCCGTGCGAATCTGGTGACAACACCGGTGAACCGTCTGCGCTGGAAAAGCTTTAGGAAAGGGATCACCGTTC	GGTACCAAGTCTGCGACCGTTAAACCGGGTGCGGTTGGTGCGGGTGAATTCGTTtagCCGTGCGAATCTGGTGACAACACCGGTGAACCGTCTGCGCTGGAAAAGCTT
364	53BP1	Q12888	TP53BP1	15q15-q21	PHOSPHORYLATION	S1705	S01705	23077942	human	213.57		EFVsPCEsGDNtGEP		3	2		KPGAVGAGEFVSPCEsGDNTGEPSALEEQRG	TTATAATCATCCTCCCCGGC	GAGATGAGTAGACGAGTGGG	GGTACCAAG	AAACCGGGTGCGGTTGGTGCGGGTGAATTCGTTTCTCCGTGCGAAtagGGTGACAACACCGGTGAACCGTCTGCGCTGGAAGAACAGCGTGGT	AAGCTT	TAATGCGAGTCAGTGACCAT	CGAGCACACATCCTATTTGG	TTATAATCATCCTCCCCGGCGAGATGAGTAGACGAGTGGGGGTACCAAGAAACCGGGTGCGGTTGGTGCGGGTGAATTCGTTTCTCCGTGCGAAtagGGTGACAACACCGGTGAACCGTCTGCGCTGGAAGAACAGCGTGGTAAGCTTTAATGCGAGTCAGTGACCATCGAGCACACATCCTATTTGG	188	GAGATGAGTAGACGAGTGGGGGTACCAAGAAACCGGGTGCGGTTGGTGCGGGTGAATTCGTTTCTCCGTGCGAAtagGGTGACAACACCGGTGAACCGTCTGCGCTGGAAGAACAGCGTGGTAAGCTTTAATGCGAGTCAGTGACCAT	GGTACCAAGAAACCGGGTGCGGTTGGTGCGGGTGAATTCGTTTCTCCGTGCGAAtagGGTGACAACACCGGTGAACCGTCTGCGCTGGAAGAACAGCGTGGTAAGCTT
365	53BP1	Q12888	TP53BP1	15q15-q21	PHOSPHORYLATION	S1713	S01713	31888096	human	213.57		GDNtGEPsALEEQRG		1			EFVSPCESGDNTGEPsALEEQRGPLPLNKTL	TTATAATCATCCTCCCCGGC	TGTCATATGCTAACGTCCGT	GGTACCAAG	GAATTCGTTTCTCCGTGCGAATCTGGTGACAACACCGGTGAACCGtagGCGCTGGAAGAACAGCGTGGTCCGCTGCCGCTGAACAAAACCCTG	AAGCTT	TTCCGCTAAGAAAGTAGCCA	CGAGCACACATCCTATTTGG	TTATAATCATCCTCCCCGGCTGTCATATGCTAACGTCCGTGGTACCAAGGAATTCGTTTCTCCGTGCGAATCTGGTGACAACACCGGTGAACCGtagGCGCTGGAAGAACAGCGTGGTCCGCTGCCGCTGAACAAAACCCTGAAGCTTTTCCGCTAAGAAAGTAGCCACGAGCACACATCCTATTTGG	188	TGTCATATGCTAACGTCCGTGGTACCAAGGAATTCGTTTCTCCGTGCGAATCTGGTGACAACACCGGTGAACCGtagGCGCTGGAAGAACAGCGTGGTCCGCTGCCGCTGAACAAAACCCTGAAGCTTTTCCGCTAAGAAAGTAGCCA	GGTACCAAGGAATTCGTTTCTCCGTGCGAATCTGGTGACAACACCGGTGAACCGtagGCGCTGGAAGAACAGCGTGGTCCGCTGCCGCTGAACAAAACCCTGAAGCTT
366	53BP1	Q12888	TP53BP1	15q15-q21	PHOSPHORYLATION	S1749	S01749	3194900	human	213.57		SDKLASRsKLPDGPt		2			FLLTMATTSDKLASRsKLPDGPTGSSEEEEE	TTATAATCATCCTCCCCGGC	ACCCAAAGAACTCGATTCCT	GGTACCAAG	TTCCTGCTGACCATGGCGACCACCTCTGACAAACTGGCGTCTCGTtagAAACTGCCGGACGGTCCGACCGGTTCTTCTGAAGAAGAAGAAGAA	AAGCTT	AGGAACAAAAGGACCTCCAT	CGAGCACACATCCTATTTGG	TTATAATCATCCTCCCCGGCACCCAAAGAACTCGATTCCTGGTACCAAGTTCCTGCTGACCATGGCGACCACCTCTGACAAACTGGCGTCTCGTtagAAACTGCCGGACGGTCCGACCGGTTCTTCTGAAGAAGAAGAAGAAAAGCTTAGGAACAAAAGGACCTCCATCGAGCACACATCCTATTTGG	188	ACCCAAAGAACTCGATTCCTGGTACCAAGTTCCTGCTGACCATGGCGACCACCTCTGACAAACTGGCGTCTCGTtagAAACTGCCGGACGGTCCGACCGGTTCTTCTGAAGAAGAAGAAGAAAAGCTTAGGAACAAAAGGACCTCCAT	GGTACCAAGTTCCTGCTGACCATGGCGACCACCTCTGACAAACTGGCGTCTCGTtagAAACTGCCGGACGGTCCGACCGGTTCTTCTGAAGAAGAAGAAGAAAAGCTT
367	53BP1	Q12888	TP53BP1	15q15-q21	PHOSPHORYLATION	S1758	S01758	483247	human	213.57		LPDGPtGssEEEEEF		6	1		DKLASRSKLPDGPTGsSEEEEEFLEIPPFNK	TTATAATCATCCTCCCCGGC	AGCGTCGAATGAATGCATAC	GGTACCAAG	GACAAACTGGCGTCTCGTTCTAAACTGCCGGACGGTCCGACCGGTtagTCTGAAGAAGAAGAAGAATTCCTGGAAATCCCGCCGTTCAACAAA	AAGCTT	TTAGACACAGCCCTGAAGTT	CGAGCACACATCCTATTTGG	TTATAATCATCCTCCCCGGCAGCGTCGAATGAATGCATACGGTACCAAGGACAAACTGGCGTCTCGTTCTAAACTGCCGGACGGTCCGACCGGTtagTCTGAAGAAGAAGAAGAATTCCTGGAAATCCCGCCGTTCAACAAAAAGCTTTTAGACACAGCCCTGAAGTTCGAGCACACATCCTATTTGG	188	AGCGTCGAATGAATGCATACGGTACCAAGGACAAACTGGCGTCTCGTTCTAAACTGCCGGACGGTCCGACCGGTtagTCTGAAGAAGAAGAAGAATTCCTGGAAATCCCGCCGTTCAACAAAAAGCTTTTAGACACAGCCCTGAAGTT	GGTACCAAGGACAAACTGGCGTCTCGTTCTAAACTGCCGGACGGTCCGACCGGTtagTCTGAAGAAGAAGAAGAATTCCTGGAAATCCCGCCGTTCAACAAAAAGCTT
368	53BP1	Q12888	TP53BP1	15q15-q21	PHOSPHORYLATION	S1759	S01759	3194903	human	213.57		PDGPtGssEEEEEFL		8			KLASRSKLPDGPTGSsEEEEEFLEIPPFNKQ	TTATAATCATCCTCCCCGGC	AGACCAGGATGGCTGATAAG	GGTACCAAG	AAACTGGCGTCTCGTTCTAAACTGCCGGACGGTCCGACCGGTTCTtagGAAGAAGAAGAAGAATTCCTGGAAATCCCGCCGTTCAACAAACAG	AAGCTT	GGTATATGTGGGCACGAAAC	CGAGCACACATCCTATTTGG	TTATAATCATCCTCCCCGGCAGACCAGGATGGCTGATAAGGGTACCAAGAAACTGGCGTCTCGTTCTAAACTGCCGGACGGTCCGACCGGTTCTtagGAAGAAGAAGAAGAATTCCTGGAAATCCCGCCGTTCAACAAACAGAAGCTTGGTATATGTGGGCACGAAACCGAGCACACATCCTATTTGG	188	AGACCAGGATGGCTGATAAGGGTACCAAGAAACTGGCGTCTCGTTCTAAACTGCCGGACGGTCCGACCGGTTCTtagGAAGAAGAAGAAGAATTCCTGGAAATCCCGCCGTTCAACAAACAGAAGCTTGGTATATGTGGGCACGAAAC	GGTACCAAGAAACTGGCGTCTCGTTCTAAACTGCCGGACGGTCCGACCGGTTCTtagGAAGAAGAAGAAGAATTCCTGGAAATCCCGCCGTTCAACAAACAGAAGCTT
370	53BP1	Q12888	TP53BP1	15q15-q21	PHOSPHORYLATION	S1778	S01778	458312	human	213.57		FNKQYTEsQLRAGAG	3		1	2675	EEFLEIPPFNKQYTEsQLRAGAGYILEDFNE	TTATAATCATCCTCCCCGGC	AATCCTTGCGTCAATGGTTC	GGTACCAAG	GAAGAATTCCTGGAAATCCCGCCGTTCAACAAACAGTACACCGAAtagCAGCTGCGTGCGGGTGCGGGTTACATCCTGGAAGACTTCAACGAA	AAGCTT	CGTGTAAAATCCGAGAACCC	CGAGCACACATCCTATTTGG	TTATAATCATCCTCCCCGGCAATCCTTGCGTCAATGGTTCGGTACCAAGGAAGAATTCCTGGAAATCCCGCCGTTCAACAAACAGTACACCGAAtagCAGCTGCGTGCGGGTGCGGGTTACATCCTGGAAGACTTCAACGAAAAGCTTCGTGTAAAATCCGAGAACCCCGAGCACACATCCTATTTGG	188	AATCCTTGCGTCAATGGTTCGGTACCAAGGAAGAATTCCTGGAAATCCCGCCGTTCAACAAACAGTACACCGAAtagCAGCTGCGTGCGGGTGCGGGTTACATCCTGGAAGACTTCAACGAAAAGCTTCGTGTAAAATCCGAGAACCC	GGTACCAAGGAAGAATTCCTGGAAATCCCGCCGTTCAACAAACAGTACACCGAAtagCAGCTGCGTGCGGGTGCGGGTTACATCCTGGAAGACTTCAACGAAAAGCTT
372	53BP1	Q12888	TP53BP1	15q15-q21	PHOSPHORYLATION	S1929	S01929	23077945	human	213.57		TDPSCPAsVLKCAEA			1		LGVFDVVVTDPSCPAsVLKCAEALQLPVVSQ	TTATAATCATCCTCCCCGGC	TGTCGTGCCTCTTTATCTGT	GGTACCAAG	CTGGGTGTTTTCGACGTTGTTGTTACCGACCCGTCTTGCCCGGCGtagGTTCTGAAATGCGCGGAAGCGCTGCAGCTGCCGGTTGTTTCTCAG	AAGCTT	CATTTCCGATACACCGAAGC	CGAGCACACATCCTATTTGG	TTATAATCATCCTCCCCGGCTGTCGTGCCTCTTTATCTGTGGTACCAAGCTGGGTGTTTTCGACGTTGTTGTTACCGACCCGTCTTGCCCGGCGtagGTTCTGAAATGCGCGGAAGCGCTGCAGCTGCCGGTTGTTTCTCAGAAGCTTCATTTCCGATACACCGAAGCCGAGCACACATCCTATTTGG	188	TGTCGTGCCTCTTTATCTGTGGTACCAAGCTGGGTGTTTTCGACGTTGTTGTTACCGACCCGTCTTGCCCGGCGtagGTTCTGAAATGCGCGGAAGCGCTGCAGCTGCCGGTTGTTTCTCAGAAGCTTCATTTCCGATACACCGAAGC	GGTACCAAGCTGGGTGTTTTCGACGTTGTTGTTACCGACCCGTCTTGCCCGGCGtagGTTCTGAAATGCGCGGAAGCGCTGCAGCTGCCGGTTGTTTCTCAGAAGCTT
477	53BP2	Q13625	TP53BP2	1q41	PHOSPHORYLATION	S92	S00092	36634700	human	125.62		PPGRDIVsGPRSQDP	1				RFFLRHERPPGRDIVsGPRSQDPSLKRNGVK	TTATAATCATCCTCCCCGGC	TATTCATGCTTGGACGGACT	GGTACCAAG	CGTTTCTTCCTGCGTCACGAACGTCCGCCGGGTCGTGACATCGTTtagGGTCCGCGTTCTCAGGACCCGTCTCTGAAACGTAACGGTGTTAAA	AAGCTT	TCCAACAAGCGGTACATAGT	CGAGCACACATCCTATTTGG	TTATAATCATCCTCCCCGGCTATTCATGCTTGGACGGACTGGTACCAAGCGTTTCTTCCTGCGTCACGAACGTCCGCCGGGTCGTGACATCGTTtagGGTCCGCGTTCTCAGGACCCGTCTCTGAAACGTAACGGTGTTAAAAAGCTTTCCAACAAGCGGTACATAGTCGAGCACACATCCTATTTGG	188	TATTCATGCTTGGACGGACTGGTACCAAGCGTTTCTTCCTGCGTCACGAACGTCCGCCGGGTCGTGACATCGTTtagGGTCCGCGTTCTCAGGACCCGTCTCTGAAACGTAACGGTGTTAAAAAGCTTTCCAACAAGCGGTACATAGT	GGTACCAAGCGTTTCTTCCTGCGTCACGAACGTCCGCCGGGTCGTGACATCGTTtagGGTCCGCGTTCTCAGGACCCGTCTCTGAAACGTAACGGTGTTAAAAAGCTT
456	53BP2	Q13625	TP53BP2	1q41	PHOSPHORYLATION	S296	S00296	23077975	human	125.62		ECLNKRNsEVAVMDK		2	1		NAKLQQQRECLNKRNsEVAVMDKRVNELRDR	TTATAATCATCCTCCCCGGC	TTCCGTTTATGCTTTCCAGC	GGTACCAAG	AACGCGAAACTGCAGCAGCAGCGTGAATGCCTGAACAAACGTAACtagGAAGTTGCGGTTATGGACAAACGTGTTAACGAACTGCGTGACCGT	AAGCTT	CTCGCTCTAAACTCCAAGGA	CGAGCACACATCCTATTTGG	TTATAATCATCCTCCCCGGCTTCCGTTTATGCTTTCCAGCGGTACCAAGAACGCGAAACTGCAGCAGCAGCGTGAATGCCTGAACAAACGTAACtagGAAGTTGCGGTTATGGACAAACGTGTTAACGAACTGCGTGACCGTAAGCTTCTCGCTCTAAACTCCAAGGACGAGCACACATCCTATTTGG	188	TTCCGTTTATGCTTTCCAGCGGTACCAAGAACGCGAAACTGCAGCAGCAGCGTGAATGCCTGAACAAACGTAACtagGAAGTTGCGGTTATGGACAAACGTGTTAACGAACTGCGTGACCGTAAGCTTCTCGCTCTAAACTCCAAGGA	GGTACCAAGAACGCGAAACTGCAGCAGCAGCGTGAATGCCTGAACAAACGTAACtagGAAGTTGCGGTTATGGACAAACGTGTTAACGAACTGCGTGACCGTAAGCTT
457	53BP2	Q13625	TP53BP2	1q41	PHOSPHORYLATION	S353	S00353	31069147	human	125.62		AVGPyIQsStMPRMP		1	2		ASAPSRVAAVGPYIQsSTMPRMPSRPELLVK	TTATAATCATCCTCCCCGGC	TGCAAGTGTACAAATCCAGC	GGTACCAAG	GCGTCTGCGCCGTCTCGTGTTGCGGCGGTTGGTCCGTACATCCAGtagTCTACCATGCCGCGTATGCCGTCTCGTCCGGAACTGCTGGTTAAA	AAGCTT	TAGGAAAGGGATCACCGTTC	CGAGCACACATCCTATTTGG	TTATAATCATCCTCCCCGGCTGCAAGTGTACAAATCCAGCGGTACCAAGGCGTCTGCGCCGTCTCGTGTTGCGGCGGTTGGTCCGTACATCCAGtagTCTACCATGCCGCGTATGCCGTCTCGTCCGGAACTGCTGGTTAAAAAGCTTTAGGAAAGGGATCACCGTTCCGAGCACACATCCTATTTGG	188	TGCAAGTGTACAAATCCAGCGGTACCAAGGCGTCTGCGCCGTCTCGTGTTGCGGCGGTTGGTCCGTACATCCAGtagTCTACCATGCCGCGTATGCCGTCTCGTCCGGAACTGCTGGTTAAAAAGCTTTAGGAAAGGGATCACCGTTC	GGTACCAAGGCGTCTGCGCCGTCTCGTGTTGCGGCGGTTGGTCCGTACATCCAGtagTCTACCATGCCGCGTATGCCGTCTCGTCCGGAACTGCTGGTTAAAAAGCTT
458	53BP2	Q13625	TP53BP2	1q41	PHOSPHORYLATION	S361	S00361	11164866	human	125.62		StMPRMPsRPELLVK	1		2		AVGPYIQSSTMPRMPsRPELLVKPALPDGSL	TTATAATCATCCTCCCCGGC	GAGATGAGTAGACGAGTGGG	GGTACCAAG	GCGGTTGGTCCGTACATCCAGTCTTCTACCATGCCGCGTATGCCGtagCGTCCGGAACTGCTGGTTAAACCGGCGCTGCCGGACGGTTCTCTG	AAGCTT	TAATGCGAGTCAGTGACCAT	CGAGCACACATCCTATTTGG	TTATAATCATCCTCCCCGGCGAGATGAGTAGACGAGTGGGGGTACCAAGGCGGTTGGTCCGTACATCCAGTCTTCTACCATGCCGCGTATGCCGtagCGTCCGGAACTGCTGGTTAAACCGGCGCTGCCGGACGGTTCTCTGAAGCTTTAATGCGAGTCAGTGACCATCGAGCACACATCCTATTTGG	188	GAGATGAGTAGACGAGTGGGGGTACCAAGGCGGTTGGTCCGTACATCCAGTCTTCTACCATGCCGCGTATGCCGtagCGTCCGGAACTGCTGGTTAAACCGGCGCTGCCGGACGGTTCTCTGAAGCTTTAATGCGAGTCAGTGACCAT	GGTACCAAGGCGGTTGGTCCGTACATCCAGTCTTCTACCATGCCGCGTATGCCGtagCGTCCGGAACTGCTGGTTAAACCGGCGCTGCCGGACGGTTCTCTGAAGCTT
459	53BP2	Q13625	TP53BP2	1q41	PHOSPHORYLATION	S414	S00414	3195842	human	125.62		HPVGPDWsPSNADLF		1			SQTKGSKIHPVGPDWsPSNADLFPSQGSASV	TTATAATCATCCTCCCCGGC	TGTCATATGCTAACGTCCGT	GGTACCAAG	TCTCAGACCAAAGGTTCTAAAATCCACCCGGTTGGTCCGGACTGGtagCCGTCTAACGCGGACCTGTTCCCGTCTCAGGGTTCTGCGTCTGTT	AAGCTT	TTCCGCTAAGAAAGTAGCCA	CGAGCACACATCCTATTTGG	TTATAATCATCCTCCCCGGCTGTCATATGCTAACGTCCGTGGTACCAAGTCTCAGACCAAAGGTTCTAAAATCCACCCGGTTGGTCCGGACTGGtagCCGTCTAACGCGGACCTGTTCCCGTCTCAGGGTTCTGCGTCTGTTAAGCTTTTCCGCTAAGAAAGTAGCCACGAGCACACATCCTATTTGG	188	TGTCATATGCTAACGTCCGTGGTACCAAGTCTCAGACCAAAGGTTCTAAAATCCACCCGGTTGGTCCGGACTGGtagCCGTCTAACGCGGACCTGTTCCCGTCTCAGGGTTCTGCGTCTGTTAAGCTTTTCCGCTAAGAAAGTAGCCA	GGTACCAAGTCTCAGACCAAAGGTTCTAAAATCCACCCGGTTGGTCCGGACTGGtagCCGTCTAACGCGGACCTGTTCCCGTCTCAGGGTTCTGCGTCTGTTAAGCTT
460	53BP2	Q13625	TP53BP2	1q41	PHOSPHORYLATION	S458	S00458	10792661	human	125.62		EKKVRPFsMFDAVDQ		1	8		GEVPLREKEKKVRPFsMFDAVDQSNAPPSFG	TTATAATCATCCTCCCCGGC	ACCCAAAGAACTCGATTCCT	GGTACCAAG	GGTGAAGTTCCGCTGCGTGAAAAAGAAAAAAAAGTTCGTCCGTTCtagATGTTCGACGCGGTTGACCAGTCTAACGCGCCGCCGTCTTTCGGT	AAGCTT	AGGAACAAAAGGACCTCCAT	CGAGCACACATCCTATTTGG	TTATAATCATCCTCCCCGGCACCCAAAGAACTCGATTCCTGGTACCAAGGGTGAAGTTCCGCTGCGTGAAAAAGAAAAAAAAGTTCGTCCGTTCtagATGTTCGACGCGGTTGACCAGTCTAACGCGCCGCCGTCTTTCGGTAAGCTTAGGAACAAAAGGACCTCCATCGAGCACACATCCTATTTGG	188	ACCCAAAGAACTCGATTCCTGGTACCAAGGGTGAAGTTCCGCTGCGTGAAAAAGAAAAAAAAGTTCGTCCGTTCtagATGTTCGACGCGGTTGACCAGTCTAACGCGCCGCCGTCTTTCGGTAAGCTTAGGAACAAAAGGACCTCCAT	GGTACCAAGGGTGAAGTTCCGCTGCGTGAAAAAGAAAAAAAAGTTCGTCCGTTCtagATGTTCGACGCGGTTGACCAGTCTAACGCGCCGCCGTCTTTCGGTAAGCTT
461	53BP2	Q13625	TP53BP2	1q41	PHOSPHORYLATION	S471	S00471	23077978	human	125.62		DQSNAPPsFGtLRKN			5		PFSMFDAVDQSNAPPsFGTLRKNQSSEDILR	TTATAATCATCCTCCCCGGC	AGCGTCGAATGAATGCATAC	GGTACCAAG	CCGTTCTCTATGTTCGACGCGGTTGACCAGTCTAACGCGCCGCCGtagTTCGGCACCCTGCGTAAAAACCAGTCTTCTGAAGACATCCTGCGT	AAGCTT	TTAGACACAGCCCTGAAGTT	CGAGCACACATCCTATTTGG	TTATAATCATCCTCCCCGGCAGCGTCGAATGAATGCATACGGTACCAAGCCGTTCTCTATGTTCGACGCGGTTGACCAGTCTAACGCGCCGCCGtagTTCGGCACCCTGCGTAAAAACCAGTCTTCTGAAGACATCCTGCGTAAGCTTTTAGACACAGCCCTGAAGTTCGAGCACACATCCTATTTGG	188	AGCGTCGAATGAATGCATACGGTACCAAGCCGTTCTCTATGTTCGACGCGGTTGACCAGTCTAACGCGCCGCCGtagTTCGGCACCCTGCGTAAAAACCAGTCTTCTGAAGACATCCTGCGTAAGCTTTTAGACACAGCCCTGAAGTT	GGTACCAAGCCGTTCTCTATGTTCGACGCGGTTGACCAGTCTAACGCGCCGCCGtagTTCGGCACCCTGCGTAAAAACCAGTCTTCTGAAGACATCCTGCGTAAGCTT
462	53BP2	Q13625	TP53BP2	1q41	PHOSPHORYLATION	S480	S00480	3195845	human	125.62		GtLRKNQsSEDILRD		15	3		QSNAPPSFGTLRKNQsSEDILRDAQVANKNV	TTATAATCATCCTCCCCGGC	AGACCAGGATGGCTGATAAG	GGTACCAAG	CAGTCTAACGCGCCGCCGTCTTTCGGCACCCTGCGTAAAAACCAGtagTCTGAAGACATCCTGCGTGACGCGCAGGTTGCGAACAAAAACGTT	AAGCTT	GGTATATGTGGGCACGAAAC	CGAGCACACATCCTATTTGG	TTATAATCATCCTCCCCGGCAGACCAGGATGGCTGATAAGGGTACCAAGCAGTCTAACGCGCCGCCGTCTTTCGGCACCCTGCGTAAAAACCAGtagTCTGAAGACATCCTGCGTGACGCGCAGGTTGCGAACAAAAACGTTAAGCTTGGTATATGTGGGCACGAAACCGAGCACACATCCTATTTGG	188	AGACCAGGATGGCTGATAAGGGTACCAAGCAGTCTAACGCGCCGCCGTCTTTCGGCACCCTGCGTAAAAACCAGtagTCTGAAGACATCCTGCGTGACGCGCAGGTTGCGAACAAAAACGTTAAGCTTGGTATATGTGGGCACGAAAC	GGTACCAAGCAGTCTAACGCGCCGCCGTCTTTCGGCACCCTGCGTAAAAACCAGtagTCTGAAGACATCCTGCGTGACGCGCAGGTTGCGAACAAAAACGTTAAGCTT
463	53BP2	Q13625	TP53BP2	1q41	PHOSPHORYLATION	S556	S00556	451867	human	125.62		QQPRVLLsPSIPSVG		9			GTKPKPAGQQPRVLLsPSIPSVGQDQTLSPG	TTATAATCATCCTCCCCGGC	AATCCTTGCGTCAATGGTTC	GGTACCAAG	GGCACCAAACCGAAACCGGCGGGTCAGCAGCCGCGTGTTCTGCTGtagCCGTCTATCCCGTCTGTTGGTCAGGACCAGACCCTGTCTCCGGGT	AAGCTT	CGTGTAAAATCCGAGAACCC	CGAGCACACATCCTATTTGG	TTATAATCATCCTCCCCGGCAATCCTTGCGTCAATGGTTCGGTACCAAGGGCACCAAACCGAAACCGGCGGGTCAGCAGCCGCGTGTTCTGCTGtagCCGTCTATCCCGTCTGTTGGTCAGGACCAGACCCTGTCTCCGGGTAAGCTTCGTGTAAAATCCGAGAACCCCGAGCACACATCCTATTTGG	188	AATCCTTGCGTCAATGGTTCGGTACCAAGGGCACCAAACCGAAACCGGCGGGTCAGCAGCCGCGTGTTCTGCTGtagCCGTCTATCCCGTCTGTTGGTCAGGACCAGACCCTGTCTCCGGGTAAGCTTCGTGTAAAATCCGAGAACCC	GGTACCAAGGGCACCAAACCGAAACCGGCGGGTCAGCAGCCGCGTGTTCTGCTGtagCCGTCTATCCCGTCTGTTGGTCAGGACCAGACCCTGTCTCCGGGTAAGCTT
464	53BP2	Q13625	TP53BP2	1q41	PHOSPHORYLATION	S569	S00569	451868	human	125.62		VGQDQTLsPGsKQEs		5			LLSPSIPSVGQDQTLsPGSKQESPPAAAVRP	TTATAATCATCCTCCCCGGC	TGTCGTGCCTCTTTATCTGT	GGTACCAAG	CTGCTGTCTCCGTCTATCCCGTCTGTTGGTCAGGACCAGACCCTGtagCCGGGTTCTAAACAGGAATCTCCGCCGGCGGCGGCGGTTCGTCCG	AAGCTT	CATTTCCGATACACCGAAGC	CGAGCACACATCCTATTTGG	TTATAATCATCCTCCCCGGCTGTCGTGCCTCTTTATCTGTGGTACCAAGCTGCTGTCTCCGTCTATCCCGTCTGTTGGTCAGGACCAGACCCTGtagCCGGGTTCTAAACAGGAATCTCCGCCGGCGGCGGCGGTTCGTCCGAAGCTTCATTTCCGATACACCGAAGCCGAGCACACATCCTATTTGG	188	TGTCGTGCCTCTTTATCTGTGGTACCAAGCTGCTGTCTCCGTCTATCCCGTCTGTTGGTCAGGACCAGACCCTGtagCCGGGTTCTAAACAGGAATCTCCGCCGGCGGCGGCGGTTCGTCCGAAGCTTCATTTCCGATACACCGAAGC	GGTACCAAGCTGCTGTCTCCGTCTATCCCGTCTGTTGGTCAGGACCAGACCCTGtagCCGGGTTCTAAACAGGAATCTCCGCCGGCGGCGGCGGTTCGTCCGAAGCTT
465	53BP2	Q13625	TP53BP2	1q41	PHOSPHORYLATION	S572	S00572	18006238	human	125.62		DQTLsPGsKQEsPPA		1			PSIPSVGQDQTLSPGsKQESPPAAAVRPFTP	TTATAATCATCCTCCCCGGC	TATTCATGCTTGGACGGACT	GGTACCAAG	CCGTCTATCCCGTCTGTTGGTCAGGACCAGACCCTGTCTCCGGGTtagAAACAGGAATCTCCGCCGGCGGCGGCGGTTCGTCCGTTCACCCCG	AAGCTT	TCCAACAAGCGGTACATAGT	CGAGCACACATCCTATTTGG	TTATAATCATCCTCCCCGGCTATTCATGCTTGGACGGACTGGTACCAAGCCGTCTATCCCGTCTGTTGGTCAGGACCAGACCCTGTCTCCGGGTtagAAACAGGAATCTCCGCCGGCGGCGGCGGTTCGTCCGTTCACCCCGAAGCTTTCCAACAAGCGGTACATAGTCGAGCACACATCCTATTTGG	188	TATTCATGCTTGGACGGACTGGTACCAAGCCGTCTATCCCGTCTGTTGGTCAGGACCAGACCCTGTCTCCGGGTtagAAACAGGAATCTCCGCCGGCGGCGGCGGTTCGTCCGTTCACCCCGAAGCTTTCCAACAAGCGGTACATAGT	GGTACCAAGCCGTCTATCCCGTCTGTTGGTCAGGACCAGACCCTGTCTCCGGGTtagAAACAGGAATCTCCGCCGGCGGCGGCGGTTCGTCCGTTCACCCCGAAGCTT
466	53BP2	Q13625	TP53BP2	1q41	PHOSPHORYLATION	S576	S00576	18908403	human	125.62		sPGsKQEsPPAAAVR		5			SVGQDQTLSPGSKQEsPPAAAVRPFTPQPSK	TTATAATCATCCTCCCCGGC	TTCCGTTTATGCTTTCCAGC	GGTACCAAG	TCTGTTGGTCAGGACCAGACCCTGTCTCCGGGTTCTAAACAGGAAtagCCGCCGGCGGCGGCGGTTCGTCCGTTCACCCCGCAGCCGTCTAAA	AAGCTT	CTCGCTCTAAACTCCAAGGA	CGAGCACACATCCTATTTGG	TTATAATCATCCTCCCCGGCTTCCGTTTATGCTTTCCAGCGGTACCAAGTCTGTTGGTCAGGACCAGACCCTGTCTCCGGGTTCTAAACAGGAAtagCCGCCGGCGGCGGCGGTTCGTCCGTTCACCCCGCAGCCGTCTAAAAAGCTTCTCGCTCTAAACTCCAAGGACGAGCACACATCCTATTTGG	188	TTCCGTTTATGCTTTCCAGCGGTACCAAGTCTGTTGGTCAGGACCAGACCCTGTCTCCGGGTTCTAAACAGGAAtagCCGCCGGCGGCGGCGGTTCGTCCGTTCACCCCGCAGCCGTCTAAAAAGCTTCTCGCTCTAAACTCCAAGGA	GGTACCAAGTCTGTTGGTCAGGACCAGACCCTGTCTCCGGGTTCTAAACAGGAAtagCCGCCGGCGGCGGCGGTTCGTCCGTTCACCCCGCAGCCGTCTAAAAAGCTT
467	53BP2	Q13625	TP53BP2	1q41	PHOSPHORYLATION	S607	S00607	23077981	human	125.62		KPQtVAAsSIysMyT			2		DTLLPPFRKPQTVAAsSIYSMYTQQQAPGKN	TTATAATCATCCTCCCCGGC	TGCAAGTGTACAAATCCAGC	GGTACCAAG	GACACCCTGCTGCCGCCGTTCCGTAAACCGCAGACCGTTGCGGCGtagTCTATCTACTCTATGTACACCCAGCAGCAGGCTCCGGGTAAAAAC	AAGCTT	TAGGAAAGGGATCACCGTTC	CGAGCACACATCCTATTTGG	TTATAATCATCCTCCCCGGCTGCAAGTGTACAAATCCAGCGGTACCAAGGACACCCTGCTGCCGCCGTTCCGTAAACCGCAGACCGTTGCGGCGtagTCTATCTACTCTATGTACACCCAGCAGCAGGCTCCGGGTAAAAACAAGCTTTAGGAAAGGGATCACCGTTCCGAGCACACATCCTATTTGG	188	TGCAAGTGTACAAATCCAGCGGTACCAAGGACACCCTGCTGCCGCCGTTCCGTAAACCGCAGACCGTTGCGGCGtagTCTATCTACTCTATGTACACCCAGCAGCAGGCTCCGGGTAAAAACAAGCTTTAGGAAAGGGATCACCGTTC	GGTACCAAGGACACCCTGCTGCCGCCGTTCCGTAAACCGCAGACCGTTGCGGCGtagTCTATCTACTCTATGTACACCCAGCAGCAGGCTCCGGGTAAAAACAAGCTT
468	53BP2	Q13625	TP53BP2	1q41	PHOSPHORYLATION	S611	S00611	15407229	human	125.62		VAAsSIysMyTQQQA			1		PPFRKPQTVAASSIYsMYTQQQAPGKNFQQA	TTATAATCATCCTCCCCGGC	GAGATGAGTAGACGAGTGGG	GGTACCAAG	CCGCCGTTCCGTAAACCGCAGACCGTTGCGGCGTCTTCTATCTACtagATGTACACCCAGCAGCAGGCTCCGGGTAAAAACTTCCAGCAGGCG	AAGCTT	TAATGCGAGTCAGTGACCAT	CGAGCACACATCCTATTTGG	TTATAATCATCCTCCCCGGCGAGATGAGTAGACGAGTGGGGGTACCAAGCCGCCGTTCCGTAAACCGCAGACCGTTGCGGCGTCTTCTATCTACtagATGTACACCCAGCAGCAGGCTCCGGGTAAAAACTTCCAGCAGGCGAAGCTTTAATGCGAGTCAGTGACCATCGAGCACACATCCTATTTGG	188	GAGATGAGTAGACGAGTGGGGGTACCAAGCCGCCGTTCCGTAAACCGCAGACCGTTGCGGCGTCTTCTATCTACtagATGTACACCCAGCAGCAGGCTCCGGGTAAAAACTTCCAGCAGGCGAAGCTTTAATGCGAGTCAGTGACCAT	GGTACCAAGCCGCCGTTCCGTAAACCGCAGACCGTTGCGGCGTCTTCTATCTACtagATGTACACCCAGCAGCAGGCTCCGGGTAAAAACTTCCAGCAGGCGAAGCTT
469	53BP2	Q13625	TP53BP2	1q41	PHOSPHORYLATION	S665	S00665	25279069	human	125.62		QHPENIysNsQGKPG			4		IAAAQNQQQHPENIYsNSQGKPGSPEPETEP	TTATAATCATCCTCCCCGGC	TGTCATATGCTAACGTCCGT	GGTACCAAG	ATCGCGGCGGCGCAGAACCAGCAGCAGCACCCGGAAAACATCTACtagAACTCTCAGGGTAAACCGGGTTCTCCGGAACCGGAAACCGAACCG	AAGCTT	TTCCGCTAAGAAAGTAGCCA	CGAGCACACATCCTATTTGG	TTATAATCATCCTCCCCGGCTGTCATATGCTAACGTCCGTGGTACCAAGATCGCGGCGGCGCAGAACCAGCAGCAGCACCCGGAAAACATCTACtagAACTCTCAGGGTAAACCGGGTTCTCCGGAACCGGAAACCGAACCGAAGCTTTTCCGCTAAGAAAGTAGCCACGAGCACACATCCTATTTGG	188	TGTCATATGCTAACGTCCGTGGTACCAAGATCGCGGCGGCGCAGAACCAGCAGCAGCACCCGGAAAACATCTACtagAACTCTCAGGGTAAACCGGGTTCTCCGGAACCGGAAACCGAACCGAAGCTTTTCCGCTAAGAAAGTAGCCA	GGTACCAAGATCGCGGCGGCGCAGAACCAGCAGCAGCACCCGGAAAACATCTACtagAACTCTCAGGGTAAACCGGGTTCTCCGGAACCGGAAACCGAACCGAAGCTT
470	53BP2	Q13625	TP53BP2	1q41	PHOSPHORYLATION	S667	S00667	25279073	human	125.62		PENIysNsQGKPGsP			2		AAQNQQQHPENIYSNsQGKPGSPEPETEPVS	TTATAATCATCCTCCCCGGC	ACCCAAAGAACTCGATTCCT	GGTACCAAG	GCGGCGCAGAACCAGCAGCAGCACCCGGAAAACATCTACTCTAACtagCAGGGTAAACCGGGTTCTCCGGAACCGGAAACCGAACCGGTTTCT	AAGCTT	AGGAACAAAAGGACCTCCAT	CGAGCACACATCCTATTTGG	TTATAATCATCCTCCCCGGCACCCAAAGAACTCGATTCCTGGTACCAAGGCGGCGCAGAACCAGCAGCAGCACCCGGAAAACATCTACTCTAACtagCAGGGTAAACCGGGTTCTCCGGAACCGGAAACCGAACCGGTTTCTAAGCTTAGGAACAAAAGGACCTCCATCGAGCACACATCCTATTTGG	188	ACCCAAAGAACTCGATTCCTGGTACCAAGGCGGCGCAGAACCAGCAGCAGCACCCGGAAAACATCTACTCTAACtagCAGGGTAAACCGGGTTCTCCGGAACCGGAAACCGAACCGGTTTCTAAGCTTAGGAACAAAAGGACCTCCAT	GGTACCAAGGCGGCGCAGAACCAGCAGCAGCACCCGGAAAACATCTACTCTAACtagCAGGGTAAACCGGGTTCTCCGGAACCGGAAACCGAACCGGTTTCTAAGCTT
471	53BP2	Q13625	TP53BP2	1q41	PHOSPHORYLATION	S673	S00673	25279077	human	125.62		NsQGKPGsPEPETEP		2	5		QHPENIYSNSQGKPGsPEPETEPVSSVQENH	TTATAATCATCCTCCCCGGC	AGCGTCGAATGAATGCATAC	GGTACCAAG	CAGCACCCGGAAAACATCTACTCTAACTCTCAGGGTAAACCGGGTtagCCGGAACCGGAAACCGAACCGGTTTCTTCTGTTCAGGAAAACCAC	AAGCTT	TTAGACACAGCCCTGAAGTT	CGAGCACACATCCTATTTGG	TTATAATCATCCTCCCCGGCAGCGTCGAATGAATGCATACGGTACCAAGCAGCACCCGGAAAACATCTACTCTAACTCTCAGGGTAAACCGGGTtagCCGGAACCGGAAACCGAACCGGTTTCTTCTGTTCAGGAAAACCACAAGCTTTTAGACACAGCCCTGAAGTTCGAGCACACATCCTATTTGG	188	AGCGTCGAATGAATGCATACGGTACCAAGCAGCACCCGGAAAACATCTACTCTAACTCTCAGGGTAAACCGGGTtagCCGGAACCGGAAACCGAACCGGTTTCTTCTGTTCAGGAAAACCACAAGCTTTTAGACACAGCCCTGAAGTT	GGTACCAAGCAGCACCCGGAAAACATCTACTCTAACTCTCAGGGTAAACCGGGTtagCCGGAACCGGAAACCGAACCGGTTTCTTCTGTTCAGGAAAACCACAAGCTT
472	53BP2	Q13625	TP53BP2	1q41	PHOSPHORYLATION	S698	S00698	471994	human	125.62		ERIPRPLsPtKLLPF		10	21		SVQENHENERIPRPLsPTKLLPFLSNPYRNQ	TTATAATCATCCTCCCCGGC	AGACCAGGATGGCTGATAAG	GGTACCAAG	TCTGTTCAGGAAAACCACGAAAACGAACGTATCCCGCGTCCGCTGtagCCGACCAAACTGCTGCCGTTCCTGTCTAACCCGTACCGTAACCAG	AAGCTT	GGTATATGTGGGCACGAAAC	CGAGCACACATCCTATTTGG	TTATAATCATCCTCCCCGGCAGACCAGGATGGCTGATAAGGGTACCAAGTCTGTTCAGGAAAACCACGAAAACGAACGTATCCCGCGTCCGCTGtagCCGACCAAACTGCTGCCGTTCCTGTCTAACCCGTACCGTAACCAGAAGCTTGGTATATGTGGGCACGAAACCGAGCACACATCCTATTTGG	188	AGACCAGGATGGCTGATAAGGGTACCAAGTCTGTTCAGGAAAACCACGAAAACGAACGTATCCCGCGTCCGCTGtagCCGACCAAACTGCTGCCGTTCCTGTCTAACCCGTACCGTAACCAGAAGCTTGGTATATGTGGGCACGAAAC	GGTACCAAGTCTGTTCAGGAAAACCACGAAAACGAACGTATCCCGCGTCCGCTGtagCCGACCAAACTGCTGCCGTTCCTGTCTAACCCGTACCGTAACCAGAAGCTT
473	53BP2	Q13625	TP53BP2	1q41	PHOSPHORYLATION	S714	S00714	467376	human	125.62		SNPyRNQsDADLEAL		1			PTKLLPFLSNPYRNQsDADLEALRKKLSNAP	TTATAATCATCCTCCCCGGC	AATCCTTGCGTCAATGGTTC	GGTACCAAG	CCGACCAAACTGCTGCCGTTCCTGTCTAACCCGTACCGTAACCAGtagGACGCGGACCTGGAAGCGCTGCGTAAAAAACTGTCTAACGCGCCG	AAGCTT	CGTGTAAAATCCGAGAACCC	CGAGCACACATCCTATTTGG	TTATAATCATCCTCCCCGGCAATCCTTGCGTCAATGGTTCGGTACCAAGCCGACCAAACTGCTGCCGTTCCTGTCTAACCCGTACCGTAACCAGtagGACGCGGACCTGGAAGCGCTGCGTAAAAAACTGTCTAACGCGCCGAAGCTTCGTGTAAAATCCGAGAACCCCGAGCACACATCCTATTTGG	188	AATCCTTGCGTCAATGGTTCGGTACCAAGCCGACCAAACTGCTGCCGTTCCTGTCTAACCCGTACCGTAACCAGtagGACGCGGACCTGGAAGCGCTGCGTAAAAAACTGTCTAACGCGCCGAAGCTTCGTGTAAAATCCGAGAACCC	GGTACCAAGCCGACCAAACTGCTGCCGTTCCTGTCTAACCCGTACCGTAACCAGtagGACGCGGACCTGGAAGCGCTGCGTAAAAAACTGTCTAACGCGCCGAAGCTT
474	53BP2	Q13625	TP53BP2	1q41	PHOSPHORYLATION	S736	S00736	3195848	human	125.62		PRPLKKRssITEPEG		1			LRKKLSNAPRPLKKRsSITEPEGPNGPNIQK	TTATAATCATCCTCCCCGGC	TGTCGTGCCTCTTTATCTGT	GGTACCAAG	CTGCGTAAAAAACTGTCTAACGCGCCGCGTCCGCTGAAAAAACGTtagTCTATCACCGAACCGGAAGGTCCGAACGGTCCGAACATCCAGAAA	AAGCTT	CATTTCCGATACACCGAAGC	CGAGCACACATCCTATTTGG	TTATAATCATCCTCCCCGGCTGTCGTGCCTCTTTATCTGTGGTACCAAGCTGCGTAAAAAACTGTCTAACGCGCCGCGTCCGCTGAAAAAACGTtagTCTATCACCGAACCGGAAGGTCCGAACGGTCCGAACATCCAGAAAAAGCTTCATTTCCGATACACCGAAGCCGAGCACACATCCTATTTGG	188	TGTCGTGCCTCTTTATCTGTGGTACCAAGCTGCGTAAAAAACTGTCTAACGCGCCGCGTCCGCTGAAAAAACGTtagTCTATCACCGAACCGGAAGGTCCGAACGGTCCGAACATCCAGAAAAAGCTTCATTTCCGATACACCGAAGC	GGTACCAAGCTGCGTAAAAAACTGTCTAACGCGCCGCGTCCGCTGAAAAAACGTtagTCTATCACCGAACCGGAAGGTCCGAACGGTCCGAACATCCAGAAAAAGCTT
475	53BP2	Q13625	TP53BP2	1q41	PHOSPHORYLATION	S783	S00783	28029830	human	125.62		SVTASSEsPVEIQNP		2			PSYPSKSASVTASSEsPVEIQNPYLHVEPEK	TTATAATCATCCTCCCCGGC	TATTCATGCTTGGACGGACT	GGTACCAAG	CCGTCTTACCCGTCTAAATCTGCGTCTGTTACCGCGTCTTCTGAAtagCCGGTTGAAATCCAGAACCCGTACCTGCACGTTGAACCGGAAAAA	AAGCTT	TCCAACAAGCGGTACATAGT	CGAGCACACATCCTATTTGG	TTATAATCATCCTCCCCGGCTATTCATGCTTGGACGGACTGGTACCAAGCCGTCTTACCCGTCTAAATCTGCGTCTGTTACCGCGTCTTCTGAAtagCCGGTTGAAATCCAGAACCCGTACCTGCACGTTGAACCGGAAAAAAAGCTTTCCAACAAGCGGTACATAGTCGAGCACACATCCTATTTGG	188	TATTCATGCTTGGACGGACTGGTACCAAGCCGTCTTACCCGTCTAAATCTGCGTCTGTTACCGCGTCTTCTGAAtagCCGGTTGAAATCCAGAACCCGTACCTGCACGTTGAACCGGAAAAAAAGCTTTCCAACAAGCGGTACATAGT	GGTACCAAGCCGTCTTACCCGTCTAAATCTGCGTCTGTTACCGCGTCTTCTGAAtagCCGGTTGAAATCCAGAACCCGTACCTGCACGTTGAACCGGAAAAAAAGCTT
476	53BP2	Q13625	TP53BP2	1q41	PHOSPHORYLATION	S827	S00827	30995203	human	125.62		NSDMPAPsPGLDYEP	1	1			DVGNASTENSDMPAPsPGLDYEPEGVPDNSP	TTATAATCATCCTCCCCGGC	TTCCGTTTATGCTTTCCAGC	GGTACCAAG	GACGTTGGTAACGCGTCTACCGAAAACTCTGACATGCCGGCTCCGtagCCGGGTCTGGACTACGAACCGGAAGGTGTTCCGGACAACTCTCCG	AAGCTT	CTCGCTCTAAACTCCAAGGA	CGAGCACACATCCTATTTGG	TTATAATCATCCTCCCCGGCTTCCGTTTATGCTTTCCAGCGGTACCAAGGACGTTGGTAACGCGTCTACCGAAAACTCTGACATGCCGGCTCCGtagCCGGGTCTGGACTACGAACCGGAAGGTGTTCCGGACAACTCTCCGAAGCTTCTCGCTCTAAACTCCAAGGACGAGCACACATCCTATTTGG	188	TTCCGTTTATGCTTTCCAGCGGTACCAAGGACGTTGGTAACGCGTCTACCGAAAACTCTGACATGCCGGCTCCGtagCCGGGTCTGGACTACGAACCGGAAGGTGTTCCGGACAACTCTCCGAAGCTTCTCGCTCTAAACTCCAAGGA	GGTACCAAGGACGTTGGTAACGCGTCTACCGAAAACTCTGACATGCCGGCTCCGtagCCGGGTCTGGACTACGAACCGGAAGGTGTTCCGGACAACTCTCCGAAGCTT
478	5-HT(1A)	P08908	HTR1A	5q11.2-q13	PHOSPHORYLATION	S199	S00199	23077874	human	46.11	TM;7tm_1	DHGYtIYsTFGAFyI			1		PDACTISKDHGYTIYsTFGAFYIPLLLMLVL	TTATAATCATCCTCCCCGGC	TGCAAGTGTACAAATCCAGC	GGTACCAAG	CCGGACGCGTGCACCATCTCTAAAGACCACGGTTACACCATCTACtagACCTTCGGTGCGTTCTACATCCCGCTGCTGCTGATGCTGGTTCTG	AAGCTT	TAGGAAAGGGATCACCGTTC	CGAGCACACATCCTATTTGG	TTATAATCATCCTCCCCGGCTGCAAGTGTACAAATCCAGCGGTACCAAGCCGGACGCGTGCACCATCTCTAAAGACCACGGTTACACCATCTACtagACCTTCGGTGCGTTCTACATCCCGCTGCTGCTGATGCTGGTTCTGAAGCTTTAGGAAAGGGATCACCGTTCCGAGCACACATCCTATTTGG	188	TGCAAGTGTACAAATCCAGCGGTACCAAGCCGGACGCGTGCACCATCTCTAAAGACCACGGTTACACCATCTACtagACCTTCGGTGCGTTCTACATCCCGCTGCTGCTGATGCTGGTTCTGAAGCTTTAGGAAAGGGATCACCGTTC	GGTACCAAGCCGGACGCGTGCACCATCTCTAAAGACCACGGTTACACCATCTACtagACCTTCGGTGCGTTCTACATCCCGCTGCTGCTGATGCTGGTTCTGAAGCTT
479	5-HT(1D)	P28221	HTR1D	1p36.3-p34.3	PHOSPHORYLATION	S147	S00147	25279051	human	41.91	7tm_1	ITDALEYsKRRTAGH			1		IALDRYWAITDALEYsKRRTAGHAATMIAIV	TTATAATCATCCTCCCCGGC	GAGATGAGTAGACGAGTGGG	GGTACCAAG	ATCGCGCTGGACCGTTACTGGGCGATCACCGACGCGCTGGAATACtagAAACGTCGTACCGCGGGTCACGCGGCGACCATGATCGCGATCGTT	AAGCTT	TAATGCGAGTCAGTGACCAT	CGAGCACACATCCTATTTGG	TTATAATCATCCTCCCCGGCGAGATGAGTAGACGAGTGGGGGTACCAAGATCGCGCTGGACCGTTACTGGGCGATCACCGACGCGCTGGAATACtagAAACGTCGTACCGCGGGTCACGCGGCGACCATGATCGCGATCGTTAAGCTTTAATGCGAGTCAGTGACCATCGAGCACACATCCTATTTGG	188	GAGATGAGTAGACGAGTGGGGGTACCAAGATCGCGCTGGACCGTTACTGGGCGATCACCGACGCGCTGGAATACtagAAACGTCGTACCGCGGGTCACGCGGCGACCATGATCGCGATCGTTAAGCTTTAATGCGAGTCAGTGACCAT	GGTACCAAGATCGCGCTGGACCGTTACTGGGCGATCACCGACGCGCTGGAATACtagAAACGTCGTACCGCGGGTCACGCGGCGACCATGATCGCGATCGTTAAGCTT
480	5-HT(1D)	P28221	HTR1D	1p36.3-p34.3	PHOSPHORYLATION	S193	S00193	23077883	human	41.91	7tm_1	SDCLVNTsQISYTIY			1		QAKAQEEMSDCLVNTsQISYTIYSTCGAFYI	TTATAATCATCCTCCCCGGC	TGTCATATGCTAACGTCCGT	GGTACCAAG	CAGGCGAAAGCGCAGGAAGAAATGTCTGACTGCCTGGTTAACACCtagCAGATCTCTTACACCATCTACTCTACCTGCGGTGCGTTCTACATC	AAGCTT	TTCCGCTAAGAAAGTAGCCA	CGAGCACACATCCTATTTGG	TTATAATCATCCTCCCCGGCTGTCATATGCTAACGTCCGTGGTACCAAGCAGGCGAAAGCGCAGGAAGAAATGTCTGACTGCCTGGTTAACACCtagCAGATCTCTTACACCATCTACTCTACCTGCGGTGCGTTCTACATCAAGCTTTTCCGCTAAGAAAGTAGCCACGAGCACACATCCTATTTGG	188	TGTCATATGCTAACGTCCGTGGTACCAAGCAGGCGAAAGCGCAGGAAGAAATGTCTGACTGCCTGGTTAACACCtagCAGATCTCTTACACCATCTACTCTACCTGCGGTGCGTTCTACATCAAGCTTTTCCGCTAAGAAAGTAGCCA	GGTACCAAGCAGGCGAAAGCGCAGGAAGAAATGTCTGACTGCCTGGTTAACACCtagCAGATCTCTTACACCATCTACTCTACCTGCGGTGCGTTCTACATCAAGCTT
482	5-HT(1F)	P30939	HTR1F	3p12	PHOSPHORYLATION	S27	S00027	23077889	human	41.71		MPSKILVsLTLSGLA			1		TSEELLNRMPSKILVsLTLSGLALMTTTINS	TTATAATCATCCTCCCCGGC	ACCCAAAGAACTCGATTCCT	GGTACCAAG	ACCTCTGAAGAACTGCTGAACCGTATGCCGTCTAAAATCCTGGTTtagCTGACCCTGTCTGGTCTGGCGCTGATGACCACCACCATCAACTCT	AAGCTT	AGGAACAAAAGGACCTCCAT	CGAGCACACATCCTATTTGG	TTATAATCATCCTCCCCGGCACCCAAAGAACTCGATTCCTGGTACCAAGACCTCTGAAGAACTGCTGAACCGTATGCCGTCTAAAATCCTGGTTtagCTGACCCTGTCTGGTCTGGCGCTGATGACCACCACCATCAACTCTAAGCTTAGGAACAAAAGGACCTCCATCGAGCACACATCCTATTTGG	188	ACCCAAAGAACTCGATTCCTGGTACCAAGACCTCTGAAGAACTGCTGAACCGTATGCCGTCTAAAATCCTGGTTtagCTGACCCTGTCTGGTCTGGCGCTGATGACCACCACCATCAACTCTAAGCTTAGGAACAAAAGGACCTCCAT	GGTACCAAGACCTCTGAAGAACTGCTGAACCGTATGCCGTCTAAAATCCTGGTTtagCTGACCCTGTCTGGTCTGGCGCTGATGACCACCACCATCAACTCTAAGCTT
481	5-HT(1F)	P30939	HTR1F	3p12	PHOSPHORYLATION	S233	S00233	23077886	human	41.71	7tm_1	NGQVLLEsGEKSTKS			1		SRIAKEEVNGQVLLEsGEKSTKSVSTSYVLE	TTATAATCATCCTCCCCGGC	AGCGTCGAATGAATGCATAC	GGTACCAAG	TCTCGTATCGCGAAAGAAGAAGTTAACGGTCAGGTTCTGCTGGAAtagGGTGAAAAATCTACCAAATCTGTTTCTACCTCTTACGTTCTGGAA	AAGCTT	TTAGACACAGCCCTGAAGTT	CGAGCACACATCCTATTTGG	TTATAATCATCCTCCCCGGCAGCGTCGAATGAATGCATACGGTACCAAGTCTCGTATCGCGAAAGAAGAAGTTAACGGTCAGGTTCTGCTGGAAtagGGTGAAAAATCTACCAAATCTGTTTCTACCTCTTACGTTCTGGAAAAGCTTTTAGACACAGCCCTGAAGTTCGAGCACACATCCTATTTGG	188	AGCGTCGAATGAATGCATACGGTACCAAGTCTCGTATCGCGAAAGAAGAAGTTAACGGTCAGGTTCTGCTGGAAtagGGTGAAAAATCTACCAAATCTGTTTCTACCTCTTACGTTCTGGAAAAGCTTTTAGACACAGCCCTGAAGTT	GGTACCAAGTCTCGTATCGCGAAAGAAGAAGTTAACGGTCAGGTTCTGCTGGAAtagGGTGAAAAATCTACCAAATCTGTTTCTACCTCTTACGTTCTGGAAAAGCTT
483	5-HT(2A)	P28223	HTR2A	13q14-q21	PHOSPHORYLATION	S280	S00280	6057802	human	52.6	7tm_1	GTRAKLAsFSFLPQs	1	1			ATLCVSDLGTRAKLAsFSFLPQSSLSSEKLF	TTATAATCATCCTCCCCGGC	AGACCAGGATGGCTGATAAG	GGTACCAAG	GCGACCCTGTGCGTTTCTGACCTGGGCACCCGTGCGAAACTGGCGtagTTCTCTTTCCTGCCGCAGTCTTCTCTGTCTTCTGAAAAACTGTTC	AAGCTT	GGTATATGTGGGCACGAAAC	CGAGCACACATCCTATTTGG	TTATAATCATCCTCCCCGGCAGACCAGGATGGCTGATAAGGGTACCAAGGCGACCCTGTGCGTTTCTGACCTGGGCACCCGTGCGAAACTGGCGtagTTCTCTTTCCTGCCGCAGTCTTCTCTGTCTTCTGAAAAACTGTTCAAGCTTGGTATATGTGGGCACGAAACCGAGCACACATCCTATTTGG	188	AGACCAGGATGGCTGATAAGGGTACCAAGGCGACCCTGTGCGTTTCTGACCTGGGCACCCGTGCGAAACTGGCGtagTTCTCTTTCCTGCCGCAGTCTTCTCTGTCTTCTGAAAAACTGTTCAAGCTTGGTATATGTGGGCACGAAAC	GGTACCAAGGCGACCCTGTGCGTTTCTGACCTGGGCACCCGTGCGAAACTGGCGtagTTCTCTTTCCTGCCGCAGTCTTCTCTGTCTTCTGAAAAACTGTTCAAGCTT
484	5-HT(2A)	P28223	HTR2A	13q14-q21	PHOSPHORYLATION	S287	S00287	32005109	human	52.6	7tm_1	sFSFLPQssLssEKL		1			LGTRAKLASFSFLPQsSLSSEKLFQRSIHRE	TTATAATCATCCTCCCCGGC	AATCCTTGCGTCAATGGTTC	GGTACCAAG	CTGGGCACCCGTGCGAAACTGGCGTCTTTCTCTTTCCTGCCGCAGtagTCTCTGTCTTCTGAAAAACTGTTCCAGCGTTCTATCCACCGTGAA	AAGCTT	CGTGTAAAATCCGAGAACCC	CGAGCACACATCCTATTTGG	TTATAATCATCCTCCCCGGCAATCCTTGCGTCAATGGTTCGGTACCAAGCTGGGCACCCGTGCGAAACTGGCGTCTTTCTCTTTCCTGCCGCAGtagTCTCTGTCTTCTGAAAAACTGTTCCAGCGTTCTATCCACCGTGAAAAGCTTCGTGTAAAATCCGAGAACCCCGAGCACACATCCTATTTGG	188	AATCCTTGCGTCAATGGTTCGGTACCAAGCTGGGCACCCGTGCGAAACTGGCGTCTTTCTCTTTCCTGCCGCAGtagTCTCTGTCTTCTGAAAAACTGTTCCAGCGTTCTATCCACCGTGAAAAGCTTCGTGTAAAATCCGAGAACCC	GGTACCAAGCTGGGCACCCGTGCGAAACTGGCGTCTTTCTCTTTCCTGCCGCAGtagTCTCTGTCTTCTGAAAAACTGTTCCAGCGTTCTATCCACCGTGAAAAGCTT
485	5-HT(2A)	P28223	HTR2A	13q14-q21	PHOSPHORYLATION	S288	S00288	32005110	human	52.6	7tm_1	FSFLPQssLssEKLF		1			GTRAKLASFSFLPQSsLSSEKLFQRSIHREP	TTATAATCATCCTCCCCGGC	TGTCGTGCCTCTTTATCTGT	GGTACCAAG	GGCACCCGTGCGAAACTGGCGTCTTTCTCTTTCCTGCCGCAGTCTtagCTGTCTTCTGAAAAACTGTTCCAGCGTTCTATCCACCGTGAACCG	AAGCTT	CATTTCCGATACACCGAAGC	CGAGCACACATCCTATTTGG	TTATAATCATCCTCCCCGGCTGTCGTGCCTCTTTATCTGTGGTACCAAGGGCACCCGTGCGAAACTGGCGTCTTTCTCTTTCCTGCCGCAGTCTtagCTGTCTTCTGAAAAACTGTTCCAGCGTTCTATCCACCGTGAACCGAAGCTTCATTTCCGATACACCGAAGCCGAGCACACATCCTATTTGG	188	TGTCGTGCCTCTTTATCTGTGGTACCAAGGGCACCCGTGCGAAACTGGCGTCTTTCTCTTTCCTGCCGCAGTCTtagCTGTCTTCTGAAAAACTGTTCCAGCGTTCTATCCACCGTGAACCGAAGCTTCATTTCCGATACACCGAAGC	GGTACCAAGGGCACCCGTGCGAAACTGGCGTCTTTCTCTTTCCTGCCGCAGTCTtagCTGTCTTCTGAAAAACTGTTCCAGCGTTCTATCCACCGTGAACCGAAGCTT
486	5-HT(2A)	P28223	HTR2A	13q14-q21	PHOSPHORYLATION	S290	S00290	32005111	human	52.6	7tm_1	FLPQssLssEKLFQR		1			RAKLASFSFLPQSSLsSEKLFQRSIHREPGS	TTATAATCATCCTCCCCGGC	TATTCATGCTTGGACGGACT	GGTACCAAG	CGTGCGAAACTGGCGTCTTTCTCTTTCCTGCCGCAGTCTTCTCTGtagTCTGAAAAACTGTTCCAGCGTTCTATCCACCGTGAACCGGGTTCT	AAGCTT	TCCAACAAGCGGTACATAGT	CGAGCACACATCCTATTTGG	TTATAATCATCCTCCCCGGCTATTCATGCTTGGACGGACTGGTACCAAGCGTGCGAAACTGGCGTCTTTCTCTTTCCTGCCGCAGTCTTCTCTGtagTCTGAAAAACTGTTCCAGCGTTCTATCCACCGTGAACCGGGTTCTAAGCTTTCCAACAAGCGGTACATAGTCGAGCACACATCCTATTTGG	188	TATTCATGCTTGGACGGACTGGTACCAAGCGTGCGAAACTGGCGTCTTTCTCTTTCCTGCCGCAGTCTTCTCTGtagTCTGAAAAACTGTTCCAGCGTTCTATCCACCGTGAACCGGGTTCTAAGCTTTCCAACAAGCGGTACATAGT	GGTACCAAGCGTGCGAAACTGGCGTCTTTCTCTTTCCTGCCGCAGTCTTCTCTGtagTCTGAAAAACTGTTCCAGCGTTCTATCCACCGTGAACCGGGTTCTAAGCTT
487	5-HT(2A)	P28223	HTR2A	13q14-q21	PHOSPHORYLATION	S291	S00291	32005113	human	52.6	7tm_1	LPQssLssEKLFQRs		1			AKLASFSFLPQSSLSsEKLFQRSIHREPGSY	TTATAATCATCCTCCCCGGC	TTCCGTTTATGCTTTCCAGC	GGTACCAAG	GCGAAACTGGCGTCTTTCTCTTTCCTGCCGCAGTCTTCTCTGTCTtagGAAAAACTGTTCCAGCGTTCTATCCACCGTGAACCGGGTTCTTAC	AAGCTT	CTCGCTCTAAACTCCAAGGA	CGAGCACACATCCTATTTGG	TTATAATCATCCTCCCCGGCTTCCGTTTATGCTTTCCAGCGGTACCAAGGCGAAACTGGCGTCTTTCTCTTTCCTGCCGCAGTCTTCTCTGTCTtagGAAAAACTGTTCCAGCGTTCTATCCACCGTGAACCGGGTTCTTACAAGCTTCTCGCTCTAAACTCCAAGGACGAGCACACATCCTATTTGG	188	TTCCGTTTATGCTTTCCAGCGGTACCAAGGCGAAACTGGCGTCTTTCTCTTTCCTGCCGCAGTCTTCTCTGTCTtagGAAAAACTGTTCCAGCGTTCTATCCACCGTGAACCGGGTTCTTACAAGCTTCTCGCTCTAAACTCCAAGGA	GGTACCAAGGCGAAACTGGCGTCTTTCTCTTTCCTGCCGCAGTCTTCTCTGTCTtagGAAAAACTGTTCCAGCGTTCTATCCACCGTGAACCGGGTTCTTACAAGCTT
488	5-HT(2A)	P28223	HTR2A	13q14-q21	PHOSPHORYLATION	S298	S00298	27721917	human	52.6	7tm_1	sEKLFQRsIHREPGs		1			FLPQSSLSSEKLFQRsIHREPGSYTGRRTMQ	TTATAATCATCCTCCCCGGC	TGCAAGTGTACAAATCCAGC	GGTACCAAG	TTCCTGCCGCAGTCTTCTCTGTCTTCTGAAAAACTGTTCCAGCGTtagATCCACCGTGAACCGGGTTCTTACACCGGTCGTCGTACCATGCAG	AAGCTT	TAGGAAAGGGATCACCGTTC	CGAGCACACATCCTATTTGG	TTATAATCATCCTCCCCGGCTGCAAGTGTACAAATCCAGCGGTACCAAGTTCCTGCCGCAGTCTTCTCTGTCTTCTGAAAAACTGTTCCAGCGTtagATCCACCGTGAACCGGGTTCTTACACCGGTCGTCGTACCATGCAGAAGCTTTAGGAAAGGGATCACCGTTCCGAGCACACATCCTATTTGG	188	TGCAAGTGTACAAATCCAGCGGTACCAAGTTCCTGCCGCAGTCTTCTCTGTCTTCTGAAAAACTGTTCCAGCGTtagATCCACCGTGAACCGGGTTCTTACACCGGTCGTCGTACCATGCAGAAGCTTTAGGAAAGGGATCACCGTTC	GGTACCAAGTTCCTGCCGCAGTCTTCTCTGTCTTCTGAAAAACTGTTCCAGCGTtagATCCACCGTGAACCGGGTTCTTACACCGGTCGTCGTACCATGCAGAAGCTT
489	5-HT(2A)	P28223	HTR2A	13q14-q21	PHOSPHORYLATION	S305	S00305	32005112	human	52.6	7tm_1	sIHREPGsYTGRRTM		1			SSEKLFQRSIHREPGsYTGRRTMQSISNEQK	TTATAATCATCCTCCCCGGC	GAGATGAGTAGACGAGTGGG	GGTACCAAG	TCTTCTGAAAAACTGTTCCAGCGTTCTATCCACCGTGAACCGGGTtagTACACCGGTCGTCGTACCATGCAGTCTATCTCTAACGAACAGAAA	AAGCTT	TAATGCGAGTCAGTGACCAT	CGAGCACACATCCTATTTGG	TTATAATCATCCTCCCCGGCGAGATGAGTAGACGAGTGGGGGTACCAAGTCTTCTGAAAAACTGTTCCAGCGTTCTATCCACCGTGAACCGGGTtagTACACCGGTCGTCGTACCATGCAGTCTATCTCTAACGAACAGAAAAAGCTTTAATGCGAGTCAGTGACCATCGAGCACACATCCTATTTGG	188	GAGATGAGTAGACGAGTGGGGGTACCAAGTCTTCTGAAAAACTGTTCCAGCGTTCTATCCACCGTGAACCGGGTtagTACACCGGTCGTCGTACCATGCAGTCTATCTCTAACGAACAGAAAAAGCTTTAATGCGAGTCAGTGACCAT	GGTACCAAGTCTTCTGAAAAACTGTTCCAGCGTTCTATCCACCGTGAACCGGGTtagTACACCGGTCGTCGTACCATGCAGTCTATCTCTAACGAACAGAAAAAGCTT
490	5-HT(2B)	P41595	HTR2B	2q36.3-q37.1	PHOSPHORYLATION	S412	S00412	31877774	human	54.3		VKTLRKRsSKIYFRN		1			CNYRATKSVKTLRKRsSKIYFRNPMAENSKF	TTATAATCATCCTCCCCGGC	TGTCATATGCTAACGTCCGT	GGTACCAAG	TGCAACTACCGTGCGACCAAATCTGTTAAAACCCTGCGTAAACGTtagTCTAAAATCTACTTCCGTAACCCGATGGCGGAAAACTCTAAATTC	AAGCTT	TTCCGCTAAGAAAGTAGCCA	CGAGCACACATCCTATTTGG	TTATAATCATCCTCCCCGGCTGTCATATGCTAACGTCCGTGGTACCAAGTGCAACTACCGTGCGACCAAATCTGTTAAAACCCTGCGTAAACGTtagTCTAAAATCTACTTCCGTAACCCGATGGCGGAAAACTCTAAATTCAAGCTTTTCCGCTAAGAAAGTAGCCACGAGCACACATCCTATTTGG	188	TGTCATATGCTAACGTCCGTGGTACCAAGTGCAACTACCGTGCGACCAAATCTGTTAAAACCCTGCGTAAACGTtagTCTAAAATCTACTTCCGTAACCCGATGGCGGAAAACTCTAAATTCAAGCTTTTCCGCTAAGAAAGTAGCCA	GGTACCAAGTGCAACTACCGTGCGACCAAATCTGTTAAAACCCTGCGTAAACGTtagTCTAAAATCTACTTCCGTAACCCGATGGCGGAAAACTCTAAATTCAAGCTT
491	5-HT(3)	P46098	HTR3A	11q23.1	PHOSPHORYLATION	S423	S00423	23077904	human	55.28	Neur_chan_memb	CGLLQELssIRQFLE			14		PREASLAVCGLLQELsSIRQFLEKRDEIREV	TTATAATCATCCTCCCCGGC	ACCCAAAGAACTCGATTCCT	GGTACCAAG	CCGCGTGAAGCGTCTCTGGCGGTTTGCGGTCTGCTGCAGGAACTGtagTCTATCCGTCAGTTCCTGGAAAAACGTGACGAAATCCGTGAAGTT	AAGCTT	AGGAACAAAAGGACCTCCAT	CGAGCACACATCCTATTTGG	TTATAATCATCCTCCCCGGCACCCAAAGAACTCGATTCCTGGTACCAAGCCGCGTGAAGCGTCTCTGGCGGTTTGCGGTCTGCTGCAGGAACTGtagTCTATCCGTCAGTTCCTGGAAAAACGTGACGAAATCCGTGAAGTTAAGCTTAGGAACAAAAGGACCTCCATCGAGCACACATCCTATTTGG	188	ACCCAAAGAACTCGATTCCTGGTACCAAGCCGCGTGAAGCGTCTCTGGCGGTTTGCGGTCTGCTGCAGGAACTGtagTCTATCCGTCAGTTCCTGGAAAAACGTGACGAAATCCGTGAAGTTAAGCTTAGGAACAAAAGGACCTCCAT	GGTACCAAGCCGCGTGAAGCGTCTCTGGCGGTTTGCGGTCTGCTGCAGGAACTGtagTCTATCCGTCAGTTCCTGGAAAAACGTGACGAAATCCGTGAAGTTAAGCTT
492	5-HT(3)	P46098	HTR3A	11q23.1	PHOSPHORYLATION	S424	S00424	23077907	human	55.28	Neur_chan_memb	GLLQELssIRQFLEK			14		REASLAVCGLLQELSsIRQFLEKRDEIREVA	TTATAATCATCCTCCCCGGC	AGCGTCGAATGAATGCATAC	GGTACCAAG	CGTGAAGCGTCTCTGGCGGTTTGCGGTCTGCTGCAGGAACTGTCTtagATCCGTCAGTTCCTGGAAAAACGTGACGAAATCCGTGAAGTTGCG	AAGCTT	TTAGACACAGCCCTGAAGTT	CGAGCACACATCCTATTTGG	TTATAATCATCCTCCCCGGCAGCGTCGAATGAATGCATACGGTACCAAGCGTGAAGCGTCTCTGGCGGTTTGCGGTCTGCTGCAGGAACTGTCTtagATCCGTCAGTTCCTGGAAAAACGTGACGAAATCCGTGAAGTTGCGAAGCTTTTAGACACAGCCCTGAAGTTCGAGCACACATCCTATTTGG	188	AGCGTCGAATGAATGCATACGGTACCAAGCGTGAAGCGTCTCTGGCGGTTTGCGGTCTGCTGCAGGAACTGTCTtagATCCGTCAGTTCCTGGAAAAACGTGACGAAATCCGTGAAGTTGCGAAGCTTTTAGACACAGCCCTGAAGTT	GGTACCAAGCGTGAAGCGTCTCTGGCGGTTTGCGGTCTGCTGCAGGAACTGTCTtagATCCGTCAGTTCCTGGAAAAACGTGACGAAATCCGTGAAGTTGCGAAGCTT
493	5-HT(3C)	Q8WXA8	HTR3C	3q27.1	PHOSPHORYLATION	S404	S00404	25258603	human	50.22		EtEPDGGsGWtKTQL			1		AGKKLGPRETEPDGGsGWTKTQLMELWVQFS	TTATAATCATCCTCCCCGGC	AGACCAGGATGGCTGATAAG	GGTACCAAG	GCGGGTAAAAAACTGGGTCCGCGTGAAACCGAACCGGACGGTGGTtagGGTTGGACCAAAACCCAGCTGATGGAACTGTGGGTTCAGTTCTCT	AAGCTT	GGTATATGTGGGCACGAAAC	CGAGCACACATCCTATTTGG	TTATAATCATCCTCCCCGGCAGACCAGGATGGCTGATAAGGGTACCAAGGCGGGTAAAAAACTGGGTCCGCGTGAAACCGAACCGGACGGTGGTtagGGTTGGACCAAAACCCAGCTGATGGAACTGTGGGTTCAGTTCTCTAAGCTTGGTATATGTGGGCACGAAACCGAGCACACATCCTATTTGG	188	AGACCAGGATGGCTGATAAGGGTACCAAGGCGGGTAAAAAACTGGGTCCGCGTGAAACCGAACCGGACGGTGGTtagGGTTGGACCAAAACCCAGCTGATGGAACTGTGGGTTCAGTTCTCTAAGCTTGGTATATGTGGGCACGAAAC	GGTACCAAGGCGGGTAAAAAACTGGGTCCGCGTGAAACCGAACCGGACGGTGGTtagGGTTGGACCAAAACCCAGCTGATGGAACTGTGGGTTCAGTTCTCTAAGCTT
494	5-HT(3D)	Q70Z44	HTR3D	3q27.1	PHOSPHORYLATION	S138	S00138	23077910	human	50.19	Neur_chan_LBD	TPAGLMAsMSIVKAT			1		FIEESVDQTPAGLMAsMSIVKATSNTISQCG	TTATAATCATCCTCCCCGGC	AATCCTTGCGTCAATGGTTC	GGTACCAAG	TTCATCGAAGAATCTGTTGACCAGACCCCGGCGGGTCTGATGGCGtagATGTCTATCGTTAAAGCGACCTCTAACACCATCTCTCAGTGCGGT	AAGCTT	CGTGTAAAATCCGAGAACCC	CGAGCACACATCCTATTTGG	TTATAATCATCCTCCCCGGCAATCCTTGCGTCAATGGTTCGGTACCAAGTTCATCGAAGAATCTGTTGACCAGACCCCGGCGGGTCTGATGGCGtagATGTCTATCGTTAAAGCGACCTCTAACACCATCTCTCAGTGCGGTAAGCTTCGTGTAAAATCCGAGAACCCCGAGCACACATCCTATTTGG	188	AATCCTTGCGTCAATGGTTCGGTACCAAGTTCATCGAAGAATCTGTTGACCAGACCCCGGCGGGTCTGATGGCGtagATGTCTATCGTTAAAGCGACCTCTAACACCATCTCTCAGTGCGGTAAGCTTCGTGTAAAATCCGAGAACCC	GGTACCAAGTTCATCGAAGAATCTGTTGACCAGACCCCGGCGGGTCTGATGGCGtagATGTCTATCGTTAAAGCGACCTCTAACACCATCTCTCAGTGCGGTAAGCTT
495	5-HT(3E)	A5X5Y0	HTR3E	3q27.1	PHOSPHORYLATION	S228	S00228	23050447	human	51.44	Neur_chan_LBD	SKATAKLsRGGNLYD			1		GEWELLGLSKATAKLsRGGNLYDQIVFYVAI	TTATAATCATCCTCCCCGGC	TGTCGTGCCTCTTTATCTGT	GGTACCAAG	GGTGAATGGGAACTGCTGGGTCTGTCTAAAGCGACCGCGAAACTGtagCGTGGTGGTAACCTGTACGACCAGATCGTTTTCTACGTTGCGATC	AAGCTT	CATTTCCGATACACCGAAGC	CGAGCACACATCCTATTTGG	TTATAATCATCCTCCCCGGCTGTCGTGCCTCTTTATCTGTGGTACCAAGGGTGAATGGGAACTGCTGGGTCTGTCTAAAGCGACCGCGAAACTGtagCGTGGTGGTAACCTGTACGACCAGATCGTTTTCTACGTTGCGATCAAGCTTCATTTCCGATACACCGAAGCCGAGCACACATCCTATTTGG	188	TGTCGTGCCTCTTTATCTGTGGTACCAAGGGTGAATGGGAACTGCTGGGTCTGTCTAAAGCGACCGCGAAACTGtagCGTGGTGGTAACCTGTACGACCAGATCGTTTTCTACGTTGCGATCAAGCTTCATTTCCGATACACCGAAGC	GGTACCAAGGGTGAATGGGAACTGCTGGGTCTGTCTAAAGCGACCGCGAAACTGtagCGTGGTGGTAACCTGTACGACCAGATCGTTTTCTACGTTGCGATCAAGCTT
496	5-HT(4)	Q13639	HTR4	5q31-q33	PHOSPHORYLATION	S354	S00354	23077912	human	43.76		STTTINGstHVLRDA			1		ILGQTVPCSTTTINGsTHVLRDAVECGGQWE	TTATAATCATCCTCCCCGGC	TATTCATGCTTGGACGGACT	GGTACCAAG	ATCCTGGGTCAGACCGTTCCGTGCTCTACCACCACCATCAACGGTtagACCCACGTTCTGCGTGACGCGGTTGAATGCGGTGGTCAGTGGGAA	AAGCTT	TCCAACAAGCGGTACATAGT	CGAGCACACATCCTATTTGG	TTATAATCATCCTCCCCGGCTATTCATGCTTGGACGGACTGGTACCAAGATCCTGGGTCAGACCGTTCCGTGCTCTACCACCACCATCAACGGTtagACCCACGTTCTGCGTGACGCGGTTGAATGCGGTGGTCAGTGGGAAAAGCTTTCCAACAAGCGGTACATAGTCGAGCACACATCCTATTTGG	188	TATTCATGCTTGGACGGACTGGTACCAAGATCCTGGGTCAGACCGTTCCGTGCTCTACCACCACCATCAACGGTtagACCCACGTTCTGCGTGACGCGGTTGAATGCGGTGGTCAGTGGGAAAAGCTTTCCAACAAGCGGTACATAGT	GGTACCAAGATCCTGGGTCAGACCGTTCCGTGCTCTACCACCACCATCAACGGTtagACCCACGTTCTGCGTGACGCGGTTGAATGCGGTGGTCAGTGGGAAAAGCTT
497	5-HT(5A)	P47898	HTR5A	7q36.1	PHOSPHORYLATION	S347	S00347	34356501	human	40.26		AFNKNyNsAFKNFFs			1		FFNPLIYTAFNKNYNsAFKNFFSRQH	TTATAATCATCCTCCCCGGC	TTCCGTTTATGCTTTCCAGC	GGTACCAAG	TTCTTCAACCCGCTGATCTACACCGCGTTCAACAAAAACTACAACtagGCGTTCAAAAACTTCTTCTCTCGTCAGCAC	AAGCTT	CTCGCTCTAAACTCCAAGGA	CGAGCACACATCCTATTTGG	TTATAATCATCCTCCCCGGCTTCCGTTTATGCTTTCCAGCGGTACCAAGTTCTTCAACCCGCTGATCTACACCGCGTTCAACAAAAACTACAACtagGCGTTCAAAAACTTCTTCTCTCGTCAGCACAAGCTTCTCGCTCTAAACTCCAAGGACGAGCACACATCCTATTTGG	173	TTCCGTTTATGCTTTCCAGCGGTACCAAGTTCTTCAACCCGCTGATCTACACCGCGTTCAACAAAAACTACAACtagGCGTTCAAAAACTTCTTCTCTCGTCAGCACAAGCTTCTCGCTCTAAACTCCAAGGA	GGTACCAAGTTCTTCAACCCGCTGATCTACACCGCGTTCAACAAAAACTACAACtagGCGTTCAAAAACTTCTTCTCTCGTCAGCACAAGCTT
498	5-HT(5A)	P47898	HTR5A	7q36.1	PHOSPHORYLATION	S354	S00354	34356504	human	40.26		sAFKNFFsRQH____			1		TAFNKNYNSAFKNFFsRQH	TTATAATCATCCTCCCCGGC	TGCAAGTGTACAAATCCAGC	GGTACCAAG	ACCGCGTTCAACAAAAACTACAACTCTGCGTTCAAAAACTTCTTCtagCGTCAGCAC	AAGCTT	TAGGAAAGGGATCACCGTTC	CGAGCACACATCCTATTTGG	TTATAATCATCCTCCCCGGCTGCAAGTGTACAAATCCAGCGGTACCAAGACCGCGTTCAACAAAAACTACAACTCTGCGTTCAAAAACTTCTTCtagCGTCAGCACAAGCTTTAGGAAAGGGATCACCGTTCCGAGCACACATCCTATTTGG	152	TGCAAGTGTACAAATCCAGCGGTACCAAGACCGCGTTCAACAAAAACTACAACTCTGCGTTCAAAAACTTCTTCtagCGTCAGCACAAGCTTTAGGAAAGGGATCACCGTTC	GGTACCAAGACCGCGTTCAACAAAAACTACAACTCTGCGTTCAAAAACTTCTTCtagCGTCAGCACAAGCTT
499	5-LO	P09917	ALOX5	10q11.2	PHOSPHORYLATION	S183	S00183	23077918	human	77.98	Lipoxygenase	VDFVLNysKAMENLF			1		IQFDSEKGVDFVLNYsKAMENLFINRFMHMF	TTATAATCATCCTCCCCGGC	GAGATGAGTAGACGAGTGGG	GGTACCAAG	ATCCAGTTCGACTCTGAAAAAGGTGTTGACTTCGTTCTGAACTACtagAAAGCGATGGAAAACCTGTTCATCAACCGTTTCATGCACATGTTC	AAGCTT	TAATGCGAGTCAGTGACCAT	CGAGCACACATCCTATTTGG	TTATAATCATCCTCCCCGGCGAGATGAGTAGACGAGTGGGGGTACCAAGATCCAGTTCGACTCTGAAAAAGGTGTTGACTTCGTTCTGAACTACtagAAAGCGATGGAAAACCTGTTCATCAACCGTTTCATGCACATGTTCAAGCTTTAATGCGAGTCAGTGACCATCGAGCACACATCCTATTTGG	188	GAGATGAGTAGACGAGTGGGGGTACCAAGATCCAGTTCGACTCTGAAAAAGGTGTTGACTTCGTTCTGAACTACtagAAAGCGATGGAAAACCTGTTCATCAACCGTTTCATGCACATGTTCAAGCTTTAATGCGAGTCAGTGACCAT	GGTACCAAGATCCAGTTCGACTCTGAAAAAGGTGTTGACTTCGTTCTGAACTACtagAAAGCGATGGAAAACCTGTTCATCAACCGTTTCATGCACATGTTCAAGCTT
500	5-LO	P09917	ALOX5	10q11.2	PHOSPHORYLATION	S266	S00266	33670303	human	77.98	Lipoxygenase	ttEMVECsLERQLsL	1				ELPEKLPVTTEMVECsLERQLSLEQEVQQGN	TTATAATCATCCTCCCCGGC	TGTCATATGCTAACGTCCGT	GGTACCAAG	GAACTGCCGGAAAAACTGCCGGTTACCACCGAAATGGTTGAATGCtagCTGGAACGTCAGCTGTCTCTGGAACAGGAAGTTCAGCAGGGTAAC	AAGCTT	TTCCGCTAAGAAAGTAGCCA	CGAGCACACATCCTATTTGG	TTATAATCATCCTCCCCGGCTGTCATATGCTAACGTCCGTGGTACCAAGGAACTGCCGGAAAAACTGCCGGTTACCACCGAAATGGTTGAATGCtagCTGGAACGTCAGCTGTCTCTGGAACAGGAAGTTCAGCAGGGTAACAAGCTTTTCCGCTAAGAAAGTAGCCACGAGCACACATCCTATTTGG	188	TGTCATATGCTAACGTCCGTGGTACCAAGGAACTGCCGGAAAAACTGCCGGTTACCACCGAAATGGTTGAATGCtagCTGGAACGTCAGCTGTCTCTGGAACAGGAAGTTCAGCAGGGTAACAAGCTTTTCCGCTAAGAAAGTAGCCA	GGTACCAAGGAACTGCCGGAAAAACTGCCGGTTACCACCGAAATGGTTGAATGCtagCTGGAACGTCAGCTGTCTCTGGAACAGGAAGTTCAGCAGGGTAACAAGCTT
501	5-LO	P09917	ALOX5	10q11.2	PHOSPHORYLATION	S272	S00272	450169	human	77.98	Lipoxygenase	CsLERQLsLEQEVQQ	7			3748	PVTTEMVECSLERQLsLEQEVQQGNIFIVDF	TTATAATCATCCTCCCCGGC	ACCCAAAGAACTCGATTCCT	GGTACCAAG	CCGGTTACCACCGAAATGGTTGAATGCTCTCTGGAACGTCAGCTGtagCTGGAACAGGAAGTTCAGCAGGGTAACATCTTCATCGTTGACTTC	AAGCTT	AGGAACAAAAGGACCTCCAT	CGAGCACACATCCTATTTGG	TTATAATCATCCTCCCCGGCACCCAAAGAACTCGATTCCTGGTACCAAGCCGGTTACCACCGAAATGGTTGAATGCTCTCTGGAACGTCAGCTGtagCTGGAACAGGAAGTTCAGCAGGGTAACATCTTCATCGTTGACTTCAAGCTTAGGAACAAAAGGACCTCCATCGAGCACACATCCTATTTGG	188	ACCCAAAGAACTCGATTCCTGGTACCAAGCCGGTTACCACCGAAATGGTTGAATGCTCTCTGGAACGTCAGCTGtagCTGGAACAGGAAGTTCAGCAGGGTAACATCTTCATCGTTGACTTCAAGCTTAGGAACAAAAGGACCTCCAT	GGTACCAAGCCGGTTACCACCGAAATGGTTGAATGCTCTCTGGAACGTCAGCTGtagCTGGAACAGGAAGTTCAGCAGGGTAACATCTTCATCGTTGACTTCAAGCTT
502	5-LO	P09917	ALOX5	10q11.2	PHOSPHORYLATION	S448	S00448	33670304	human	77.98	Lipoxygenase	MKDLtyAsLCFPEAI	1				HVQMVQRAMKDLTYAsLCFPEAIKARGMESK	TTATAATCATCCTCCCCGGC	AGCGTCGAATGAATGCATAC	GGTACCAAG	CACGTTCAGATGGTTCAGCGTGCGATGAAAGACCTGACCTACGCGtagCTGTGCTTCCCGGAAGCGATCAAAGCGCGTGGTATGGAATCTAAA	AAGCTT	TTAGACACAGCCCTGAAGTT	CGAGCACACATCCTATTTGG	TTATAATCATCCTCCCCGGCAGCGTCGAATGAATGCATACGGTACCAAGCACGTTCAGATGGTTCAGCGTGCGATGAAAGACCTGACCTACGCGtagCTGTGCTTCCCGGAAGCGATCAAAGCGCGTGGTATGGAATCTAAAAAGCTTTTAGACACAGCCCTGAAGTTCGAGCACACATCCTATTTGG	188	AGCGTCGAATGAATGCATACGGTACCAAGCACGTTCAGATGGTTCAGCGTGCGATGAAAGACCTGACCTACGCGtagCTGTGCTTCCCGGAAGCGATCAAAGCGCGTGGTATGGAATCTAAAAAGCTTTTAGACACAGCCCTGAAGTT	GGTACCAAGCACGTTCAGATGGTTCAGCGTGCGATGAAAGACCTGACCTACGCGtagCTGTGCTTCCCGGAAGCGATCAAAGCGCGTGGTATGGAATCTAAAAAGCTT
503	5-LO	P09917	ALOX5	10q11.2	PHOSPHORYLATION	S524	S00524	452140	human	77.98	Lipoxygenase	GMRGRKSsGFPkSVK	3				FVNDVYVYGMRGRKSsGFPKSVKSREQLSEY	TTATAATCATCCTCCCCGGC	AGACCAGGATGGCTGATAAG	GGTACCAAG	TTCGTTAACGACGTTTACGTTTACGGTATGCGTGGTCGTAAATCTtagGGTTTCCCGAAATCTGTTAAATCTCGTGAACAGCTGTCTGAATAC	AAGCTT	GGTATATGTGGGCACGAAAC	CGAGCACACATCCTATTTGG	TTATAATCATCCTCCCCGGCAGACCAGGATGGCTGATAAGGGTACCAAGTTCGTTAACGACGTTTACGTTTACGGTATGCGTGGTCGTAAATCTtagGGTTTCCCGAAATCTGTTAAATCTCGTGAACAGCTGTCTGAATACAAGCTTGGTATATGTGGGCACGAAACCGAGCACACATCCTATTTGG	188	AGACCAGGATGGCTGATAAGGGTACCAAGTTCGTTAACGACGTTTACGTTTACGGTATGCGTGGTCGTAAATCTtagGGTTTCCCGAAATCTGTTAAATCTCGTGAACAGCTGTCTGAATACAAGCTTGGTATATGTGGGCACGAAAC	GGTACCAAGTTCGTTAACGACGTTTACGTTTACGGTATGCGTGGTCGTAAATCTtagGGTTTCCCGAAATCTGTTAAATCTCGTGAACAGCTGTCTGAATACAAGCTT
504	5-LO	P09917	ALOX5	10q11.2	PHOSPHORYLATION	S532	S00532	23077921	human	77.98	Lipoxygenase	GFPkSVKsREQLSEY			1		GMRGRKSSGFPKSVKsREQLSEYLTVVIFTA	TTATAATCATCCTCCCCGGC	AATCCTTGCGTCAATGGTTC	GGTACCAAG	GGTATGCGTGGTCGTAAATCTTCTGGTTTCCCGAAATCTGTTAAAtagCGTGAACAGCTGTCTGAATACCTGACCGTTGTTATCTTCACCGCG	AAGCTT	CGTGTAAAATCCGAGAACCC	CGAGCACACATCCTATTTGG	TTATAATCATCCTCCCCGGCAATCCTTGCGTCAATGGTTCGGTACCAAGGGTATGCGTGGTCGTAAATCTTCTGGTTTCCCGAAATCTGTTAAAtagCGTGAACAGCTGTCTGAATACCTGACCGTTGTTATCTTCACCGCGAAGCTTCGTGTAAAATCCGAGAACCCCGAGCACACATCCTATTTGG	188	AATCCTTGCGTCAATGGTTCGGTACCAAGGGTATGCGTGGTCGTAAATCTTCTGGTTTCCCGAAATCTGTTAAAtagCGTGAACAGCTGTCTGAATACCTGACCGTTGTTATCTTCACCGCGAAGCTTCGTGTAAAATCCGAGAACCC	GGTACCAAGGGTATGCGTGGTCGTAAATCTTCTGGTTTCCCGAAATCTGTTAAAtagCGTGAACAGCTGTCTGAATACCTGACCGTTGTTATCTTCACCGCGAAGCTT
505	5-LO	P09917	ALOX5	10q11.2	PHOSPHORYLATION	S664	S00664	461913	human	77.98	Lipoxygenase	QLPYYYLsPDRIPNs	3			3749	IAERNKKKQLPYYYLsPDRIPNSVAI	TTATAATCATCCTCCCCGGC	TGTCGTGCCTCTTTATCTGT	GGTACCAAG	ATCGCGGAACGTAACAAAAAAAAACAGCTGCCGTACTACTACCTGtagCCGGACCGTATCCCGAACTCTGTTGCGATC	AAGCTT	CATTTCCGATACACCGAAGC	CGAGCACACATCCTATTTGG	TTATAATCATCCTCCCCGGCTGTCGTGCCTCTTTATCTGTGGTACCAAGATCGCGGAACGTAACAAAAAAAAACAGCTGCCGTACTACTACCTGtagCCGGACCGTATCCCGAACTCTGTTGCGATCAAGCTTCATTTCCGATACACCGAAGCCGAGCACACATCCTATTTGG	173	TGTCGTGCCTCTTTATCTGTGGTACCAAGATCGCGGAACGTAACAAAAAAAAACAGCTGCCGTACTACTACCTGtagCCGGACCGTATCCCGAACTCTGTTGCGATCAAGCTTCATTTCCGATACACCGAAGC	GGTACCAAGATCGCGGAACGTAACAAAAAAAAACAGCTGCCGTACTACTACCTGtagCCGGACCGTATCCCGAACTCTGTTGCGATCAAGCTT
506	5-LO	P09917	ALOX5	10q11.2	PHOSPHORYLATION	S671	S00671	33670305	human	77.98		sPDRIPNsVAI____	1				KQLPYYYLSPDRIPNsVAI	TTATAATCATCCTCCCCGGC	TATTCATGCTTGGACGGACT	GGTACCAAG	AAACAGCTGCCGTACTACTACCTGTCTCCGGACCGTATCCCGAACtagGTTGCGATC	AAGCTT	TCCAACAAGCGGTACATAGT	CGAGCACACATCCTATTTGG	TTATAATCATCCTCCCCGGCTATTCATGCTTGGACGGACTGGTACCAAGAAACAGCTGCCGTACTACTACCTGTCTCCGGACCGTATCCCGAACtagGTTGCGATCAAGCTTTCCAACAAGCGGTACATAGTCGAGCACACATCCTATTTGG	152	TATTCATGCTTGGACGGACTGGTACCAAGAAACAGCTGCCGTACTACTACCTGTCTCCGGACCGTATCCCGAACtagGTTGCGATCAAGCTTTCCAACAAGCGGTACATAGT	GGTACCAAGAAACAGCTGCCGTACTACTACCTGTCTCCGGACCGTATCCCGAACtagGTTGCGATCAAGCTT
507	6230427J02Rik	Q96EL1	FAM212A	3p21.31	PHOSPHORYLATION	S228	S00228	25279081	human	31.33		PQFLLGLsEQLRRRL			1		GHRARARPPQFLLGLsEQLRRRLARARRTAM	TTATAATCATCCTCCCCGGC	TTCCGTTTATGCTTTCCAGC	GGTACCAAG	GGTCACCGTGCGCGTGCGCGTCCGCCGCAGTTCCTGCTGGGTCTGtagGAACAGCTGCGTCGTCGTCTGGCGCGTGCGCGTCGTACCGCGATG	AAGCTT	CTCGCTCTAAACTCCAAGGA	CGAGCACACATCCTATTTGG	TTATAATCATCCTCCCCGGCTTCCGTTTATGCTTTCCAGCGGTACCAAGGGTCACCGTGCGCGTGCGCGTCCGCCGCAGTTCCTGCTGGGTCTGtagGAACAGCTGCGTCGTCGTCTGGCGCGTGCGCGTCGTACCGCGATGAAGCTTCTCGCTCTAAACTCCAAGGACGAGCACACATCCTATTTGG	188	TTCCGTTTATGCTTTCCAGCGGTACCAAGGGTCACCGTGCGCGTGCGCGTCCGCCGCAGTTCCTGCTGGGTCTGtagGAACAGCTGCGTCGTCGTCTGGCGCGTGCGCGTCGTACCGCGATGAAGCTTCTCGCTCTAAACTCCAAGGA	GGTACCAAGGGTCACCGTGCGCGTGCGCGTCCGCCGCAGTTCCTGCTGGGTCTGtagGAACAGCTGCGTCGTCGTCTGGCGCGTGCGCGTCGTACCGCGATGAAGCTT
508	82-FIP	Q7Z417	NUFIP2	17q11.2	PHOSPHORYLATION	S112	S00112	3204051	human	76.12	NUFIP2	EISLkNLssDEATNP		19	1		LNGNAGEREISLKNLsSDEATNPISRVLNGN	TTATAATCATCCTCCCCGGC	TGCAAGTGTACAAATCCAGC	GGTACCAAG	CTGAACGGTAACGCGGGTGAACGTGAAATCTCTCTGAAAAACCTGtagTCTGACGAAGCGACCAACCCGATCTCTCGTGTTCTGAACGGTAAC	AAGCTT	TAGGAAAGGGATCACCGTTC	CGAGCACACATCCTATTTGG	TTATAATCATCCTCCCCGGCTGCAAGTGTACAAATCCAGCGGTACCAAGCTGAACGGTAACGCGGGTGAACGTGAAATCTCTCTGAAAAACCTGtagTCTGACGAAGCGACCAACCCGATCTCTCGTGTTCTGAACGGTAACAAGCTTTAGGAAAGGGATCACCGTTCCGAGCACACATCCTATTTGG	188	TGCAAGTGTACAAATCCAGCGGTACCAAGCTGAACGGTAACGCGGGTGAACGTGAAATCTCTCTGAAAAACCTGtagTCTGACGAAGCGACCAACCCGATCTCTCGTGTTCTGAACGGTAACAAGCTTTAGGAAAGGGATCACCGTTC	GGTACCAAGCTGAACGGTAACGCGGGTGAACGTGAAATCTCTCTGAAAAACCTGtagTCTGACGAAGCGACCAACCCGATCTCTCGTGTTCTGAACGGTAACAAGCTT
[truncated: 109,631 more rows]
