# Supplementary material for: Enhanced access to the human phosphoproteome with genetically encoded phosphothreonine
Source: Nat Commun. 2022 Nov 24;13:7226. doi: 10.1038/s41467-022-34980-5 (PMC9700786; doi:10.1038/s41467-022-34980-5)
Supplement: Supplementary file 11 — Supplementary data 8 [file 41467_2022_34980_MOESM11_ESM.zip]

Archive with 53 entries (52 files):
- Supplemental Data 1 - Plasmids/
- Supplemental Data 1 - Plasmids/14-3-3 Beta Hi-P.dna
- Supplemental Data 1 - Plasmids/Ala Suppressor.dna
- Supplemental Data 1 - Plasmids/MBP 6x-His Expression Vector.dna
- Supplemental Data 1 - Plasmids/pThrOTS Apollo (3x tRNA).dna
- Supplemental Data 1 - Plasmids/pThrOTS Ares (4x tRNA).dna
- Supplemental Data 1 - Plasmids/pThrOTS Chronus.dna
- Supplemental Data 1 - Plasmids/pThrOTS Hades (2x tRNA).dna
- Supplemental Data 1 - Plasmids/pThrOTS Hercules (CHK2).dna
- Supplemental Data 1 - Plasmids/pThrOTS Zeus (1x tRNA).dna
- Supplemental Data 1 - Plasmids/Q66.dna
- Supplemental Data 1 - Plasmids/Q77.dna
- Supplemental Data 1 - Plasmids/R23.dna
- Supplemental Data 1 - Plasmids/R29.dna
- Supplemental Data 1 - Plasmids/S30.dna
- Supplemental Data 1 - Plasmids/S37.dna
- Supplemental Data 1 - Plasmids/S38.dna
- Supplemental Data 1 - Plasmids/S55.dna
- Supplemental Data 1 - Plasmids/S56.dna
- Supplemental Data 1 - Plasmids/S57.dna
- Supplemental Data 1 - Plasmids/S58.dna
- Supplemental Data 1 - Plasmids/S62.dna
- Supplemental Data 1 - Plasmids/S63.dna
- Supplemental Data 1 - Plasmids/S64 (pBAD-pduX).dna
- Supplemental Data 1 - Plasmids/S65.dna
- Supplemental Data 1 - Plasmids/S66.dna
- Supplemental Data 1 - Plasmids/S67.dna
- Supplemental Data 1 - Plasmids/S68.dna
- Supplemental Data 1 - Plasmids/S69.dna
- Supplemental Data 1 - Plasmids/S70.dna
- Supplemental Data 1 - Plasmids/S71.dna
- Supplemental Data 1 - Plasmids/Ser Suppressor.dna
- Supplemental Data 1 - Plasmids/T1.dna
- Supplemental Data 1 - Plasmids/T16.dna
- Supplemental Data 1 - Plasmids/T17.dna
- Supplemental Data 1 - Plasmids/T18.dna
- Supplemental Data 1 - Plasmids/T19 (OXB20-pduX).dna
- Supplemental Data 1 - Plasmids/T2.dna
- Supplemental Data 1 - Plasmids/T20.dna
- Supplemental Data 1 - Plasmids/T21.dna
- Supplemental Data 1 - Plasmids/T22.dna
- Supplemental Data 1 - Plasmids/T24.dna
- Supplemental Data 1 - Plasmids/T25.dna
- Supplemental Data 1 - Plasmids/T28.dna
- Supplemental Data 1 - Plasmids/T29.dna
- Supplemental Data 1 - Plasmids/T3.dna
- Supplemental Data 1 - Plasmids/T30.dna
- Supplemental Data 1 - Plasmids/T31.dna
- Supplemental Data 1 - Plasmids/T5.dna
- Supplemental Data 1 - Plasmids/T6.dna
- Supplemental Data 1 - Plasmids/T7.dna
- Supplemental Data 1 - Plasmids/T8.dna
- Supplemental Data 1 - Plasmids/V74 (IPTG-pduX).dna
