# Supplementary material for: Enhanced access to the human phosphoproteome with genetically encoded phosphothreonine
Source: Nat Commun. 2022 Nov 24;13:7226. doi: 10.1038/s41467-022-34980-5 (PMC9700786; doi:10.1038/s41467-022-34980-5)
Supplement: Supplementary file 12 — source data [file 41467_2022_34980_MOESM12_ESM.zip]

Archive with 16 entries (16 files):
- Fig 1.xlsx
- Fig 2.xlsx
- __MACOSX/._Fig 2.xlsx
- Fig 3B.xlsx
- Fig 3E.xlsx
- Fig 4 and 5.xlsx
- Fig 5C - 14-3-3 & pThr383 CHK2 Biological Process.txt
- __MACOSX/._Fig 5C - 14-3-3 & pThr383 CHK2 Biological Process.txt
- Fig 5C - 14-3-3 Biological Process.txt
- Fig 5C - CHK2 - Biological Process.txt
- Fig 5C - Hi-P.xlsx
- Fig 5C - Hi-P+.xlsx
- Fig S1A.xlsx
- Fig S1B.xlsx
- Original and Replicate blots revised.pptx
- __MACOSX/._Original and Replicate blots revised.pptx
