# Supplementary material for: Enhanced access to the human phosphoproteome with genetically encoded phosphothreonine
Source: Nat Commun. 2022 Nov 24;13:7226. doi: 10.1038/s41467-022-34980-5 (PMC9700786; doi:10.1038/s41467-022-34980-5)
Supplement: Supplementary file 12 — source data [file 41467_2022_34980_MOESM12_ESM.zip › Fig 1.xlsx]

## Sheet: C321 Raw Data
File	Sample	KO	pThr	Thr	pSer	Ser	Gly	Gln	Tyr	Trp
QX1_21_0092	3034-1	1820 ΔycdX	3885438976	331347136	27547379712	583597248	1223354368	17709564	52935.4	765561
QX1_21_0052	3034-2		923182208	151224928	13267914752	218375392	11315053568	154471872	14685891	22639046
QX1_21_0048	3034-3		2608489984	290711456	18574542848	799784832	2585782016	46748000	2114500	3.03031e+06
QX1_21_0088	3036-1	1820 ΔpphA	1472280192	2994552320	35615711232	964148032	1235590656	29830188	184032	2.3171e+06
QX1_21_0084	3036-2		409606656	875038656	17255845888	874143488	12466100224	46351296	16402725	27374092
QX1_21_0100	3036-3		1485380608	1297253760	32709746688	617605504	5832762368	73046280	400422	11623961
QX1_21_0124	3038-1	1820 ΔserC	3388270080	3178448384	1382094336	88552504	4232924672	52951976	11402602	17277528
QX1_21_0098	3038-2		4116018688	2788771840	991360256	309734656	31380406272	160677072	47076136	68431952
QX1_21_0112	3038-3		12702077952	12447356928	4753647616	418561248	26377805824	285219040	58207152	88720624
QX1_21_0094	3039-1	1820 ΔpphA ΔserC	10451495936	4549629952	3008503552	189201744	20444930048	212645584	41231520	56289880
QX1_21_0076	3039-2		510166592	150787328	47141752	22864382	1610521600	37456864	4.49338e+06	8.26456e+06
QX1_21_0130	3039-3		9276667904	6070888960	2617774848	367598272	30701297664	326617696	65068436	86595704
QX1_21_0128	3103-1	1820 ΔycdX ΔserC	18105243648	1770775424	839065024	56013980	3755941888	90690408	2.30959e+06	8.35431e+06
QX1_21_0114	3103-2		4556809216	649666624	120283872	121706624	12446902272	144433936	17977724	28131596
QX1_21_0080	3103-3		13752259584	1426638976	740165312	81428896	4300916224	83447536	9958945	16092236
QX1_21_0054	3130-1	1820 ΔycdX ΔpphA ΔserC	15182361600	149918912	2228662784	34642556	3770288128	76156256	3.10892e+06	6.72748e+06
QX1_21_0062	3130-2		2637681152	141864752	181390192	68741552	7142353408	114647536	10163396	38656204
QX1_21_0064	3130-3		5407015424	49878864	671331776	12729009	1444244352	13609119	1.00623e+06	11153033

## Sheet: BL21 Raw Data
File	Sample	KO	pThr	Thr	pSer	Ser	Gly	Gln	Tyr	Trp
QX1_21_0108	3035-1	BL21 ΔycdX	2936141824	852718784	3337808896	264793296	176084496	270057536	7.97142e+06	9488492
QX1_21_0116	3035-2		1166631296	243627984	1435590144	177146752	501682944	71391376	16778926	50430184
QX1_21_0126	3035-3		12072217600	1751453952	15431023616	573948160	920270080	409857888	44739560	85975264
QX1_21_0046	3037-1	BL21 ΔpphA	5620497920	19748274176	18308792320	607915008	583127552	164735968	23354658	42759432
QX1_21_0078	3037-2		1831272064	1057958912	4528244224	185408208	540719808	125249440	39930692	96377632
QX1_21_0132	3037-3		10178099200	18865817600	19351701504	1009042944	1628780288	523930464	78360664	195058608
QX1_21_0050	3040-1	BL21 ΔserC	15623680000	36967747584	6521923072	383455520	1367227008	443655168	70839864	142125024
QX1_21_0104	3040-2		528137792	381649152	287878016	26364282	117645648	15827034	3.59223e+06	14532842
QX1_21_0106	3040-3		6332113920	10593941504	1844617728	327141376	787507712	251632352	46248504	121281712
QX1_21_0102	3127-1	BL21 ΔpphA ΔserC	9661748224	25117091840	3812710912	403654560	1057521600	370175680	58840656	140159104
QX1_21_0122	3127-2		493718912	739179200	355717952	6.42971e+06	392047840	31283940	7.02729e+06	27523818
QX1_21_0110	3127-3		22964332544	18101293056	2552278272	538086080	1602944256	481873344	89746240	269982784
QX1_21_0090	3129-1	BL21 ΔycdX ΔserC	5220148224	984138816	6668566528	272480512	181206672	192641392	5815616	11786223
QX1_21_0086	3129-2		942347392	197658688	2365249280	122424208	280659776	51194456	5.21653e+06	28084228
QX1_21_0120	3129-3		13417116672	1779177472	15559726080	596274176	935170496	479706048	40038292	79917080
QX1_21_0118	3174-1	BL21 ΔpphA ΔserC ΔycdX	5008332288	155213792	459072384	170517712	703526144	167036352	29960524	81584336
QX1_21_0096	3174-2		6795265024	199998368	612918848	231448960	1001502528	222992224	42519144	108722232
QX1_21_0082	3174-3		9065822208	204949072	650425216	237486560	980305088	230691184	41322716	102546424

## Sheet: Percentages
C321	Rep 1	Rep 2	Rep 3
ΔserC	27.43	10.33	22.23
ΔycdX	11.57	3.54	10.47
ΔpphA	3.48	1.28	3.53
ΔpphA ΔserC	26.83	21.33	18.74
ΔycdX ΔserC	73.51	25.2	67.38
ΔycdX ΔpphA ΔserC	70.77	78	71.04
BL21	Rep 1	Rep 2	Rep 3
ΔserC	25.4	38.39	31.19
ΔycdX	37.38	31.85	38.58
ΔpphA	12.46	21.79	19.64
ΔpphA ΔserC	23.78	24.05	49.28
ΔycdX ΔserC	38.56	23.6	40.8
ΔycdX ΔpphA ΔserC	73.92	73.74	78.74

## Sheet: Heatmap
C321	pThr	Thr	pSer	Ser	Gly
pphA	0	0.0218889	1	-0.272028	0.196648
ycdX	0	-0.897783	1	-0.785831	0.148291
serC	0	-0.0891895	-0.651044	-0.965148	1
pphA serC	0	-0.470352	-0.723631	-0.976705	1
ycdX serC	0	-0.895096	-0.954121	-0.993709	-0.437295
ycdX pphA serC	0	-0.985896	-0.86787	-0.995613	-0.468284
BL21	pThr	Thr	pSer	Ser	Gly
pphA	0	0.897524	1	-1	-0.939961
ycdX	0	-0.879154	1	-1	-0.961597
serC	0	1	-0.635928	-1	-0.929396
pphA serC	0	1	-0.820571	-1	-0.93459
ycdX serC	0	-0.894031	1	-1	-0.978166
ycdX pphA serC	0	-1	-0.942772	-0.996096	-0.895359
