# Supplementary material for: Enhanced access to the human phosphoproteome with genetically encoded phosphothreonine
Source: Nat Commun. 2022 Nov 24;13:7226. doi: 10.1038/s41467-022-34980-5 (PMC9700786; doi:10.1038/s41467-022-34980-5)
Supplement: Supplementary file 12 — source data [file 41467_2022_34980_MOESM12_ESM.zip › Fig 2.xlsx]

## Sheet: Thr
Sequence	Length	Modifications	Modified sequence	Proteins	Leading proteins	Leading razor protein	Score	Delta score	Intensity	Raw file	Fraction	Experiment
AAAAAWEEPSSGNGTAR	17	Unmodified	_AAAAAWEEPSSGNGTAR_	sp|TD-60|pT_ACC_39312:T20-ponTD-60	sp|TD-60|pT_ACC_39312:T20-ponTD-60	sp|TD-60|pT_ACC_39312:T20-ponTD-60	173.72	159.3	123430000	QX1_21_0271	2	Thr20
AAAAGALGNHVK	12	Unmodified	_AAAAGALGNHVK_	sp|TAF4|pT_ACC_46571:T47-ponTAF4	sp|TAF4|pT_ACC_46571:T47-ponTAF4	sp|TAF4|pT_ACC_46571:T47-ponTAF4	106.35	100.89	748330000	QX1_21_0272	3	Thr20
AAAAGALGNHVK	12	Unmodified	_AAAAGALGNHVK_	sp|TAF4|pT_ACC_46571:T47-ponTAF4	sp|TAF4|pT_ACC_46571:T47-ponTAF4	sp|TAF4|pT_ACC_46571:T47-ponTAF4	114.2	109.24	296160000	QX1_21_0272	3	Thr20
AAAAGALGNHVK	12	Unmodified	_AAAAGALGNHVK_	sp|TAF4|pT_ACC_46571:T47-ponTAF4	sp|TAF4|pT_ACC_46571:T47-ponTAF4	sp|TAF4|pT_ACC_46571:T47-ponTAF4	88.056	81.793	17678000	QX1_21_0276	7	Thr20
AAAAGALGNHVK	12	Unmodified	_AAAAGALGNHVK_	sp|TAF4|pT_ACC_46571:T47-ponTAF4	sp|TAF4|pT_ACC_46571:T47-ponTAF4	sp|TAF4|pT_ACC_46571:T47-ponTAF4	60.436	53.243	5224200	QX1_21_0276	7	Thr20
AAAASAAEAGIATTGTEDSDDALLK	25	Unmodified	_AAAASAAEAGIATTGTEDSDDALLK_	sp|PSMD4|pT_ACC_37570:T250-ponPSMD4	sp|PSMD4|pT_ACC_37570:T250-ponPSMD4	sp|PSMD4|pT_ACC_37570:T250-ponPSMD4	209.13	204.82	11372000	QX1_21_0271	2	Thr20
AAAASAAEAGIATTGTEDSDDALLK	25	Unmodified	_AAAASAAEAGIATTGTEDSDDALLK_	sp|PSMD4|pT_ACC_37570:T250-ponPSMD4	sp|PSMD4|pT_ACC_37570:T250-ponPSMD4	sp|PSMD4|pT_ACC_37570:T250-ponPSMD4	166.69	161.89	59749000	QX1_21_0271	2	Thr20
AAAEDVNVTFEDK	13	Unmodified	_AAAEDVNVTFEDK_	sp|PFDN4|pT_ACC_34271:T4-ponPFDN4	sp|PFDN4|pT_ACC_34271:T4-ponPFDN4	sp|PFDN4|pT_ACC_34271:T4-ponPFDN4	77.379	66.856	2938700	QX1_21_0270	1	Thr20
AAAEDVNVTFEDKLHHHHHH	20	Unmodified	_AAAEDVNVTFEDKLHHHHHH_	sp|PFDN4|pT_ACC_34271:T4-ponPFDN4	sp|PFDN4|pT_ACC_34271:T4-ponPFDN4	sp|PFDN4|pT_ACC_34271:T4-ponPFDN4	85.51	43.956	214670000	QX1_21_0272	3	Thr20
AAAEDVNVTFEDKLHHHHHH	20	Unmodified	_AAAEDVNVTFEDKLHHHHHH_	sp|PFDN4|pT_ACC_34271:T4-ponPFDN4	sp|PFDN4|pT_ACC_34271:T4-ponPFDN4	sp|PFDN4|pT_ACC_34271:T4-ponPFDN4	112.16	70.747	175730000	QX1_21_0272	3	Thr20
AAAGACTPPCTK	12	Unmodified	_AAAGACTPPCTK_	sp|NSUN5iso2|pT_ACC_31966:T466-ponNSUN5iso2;sp|NSUN5iso2|pT_ACC_31965:T462-ponNSUN5iso2	sp|NSUN5iso2|pT_ACC_31966:T466-ponNSUN5iso2	sp|NSUN5iso2|pT_ACC_31966:T466-ponNSUN5iso2	114.5	111.52	19313000	QX1_21_0273	4	Thr20
AAAGACTPPCTK	12	Unmodified	_AAAGACTPPCTK_	sp|NSUN5iso2|pT_ACC_31966:T466-ponNSUN5iso2;sp|NSUN5iso2|pT_ACC_31965:T462-ponNSUN5iso2	sp|NSUN5iso2|pT_ACC_31966:T466-ponNSUN5iso2	sp|NSUN5iso2|pT_ACC_31966:T466-ponNSUN5iso2	67.726	66.75	145970000	QX1_21_0274	5	Thr20
AAAGACTPPCTK	12	Unmodified	_AAAGACTPPCTK_	sp|NSUN5iso2|pT_ACC_31966:T466-ponNSUN5iso2;sp|NSUN5iso2|pT_ACC_31965:T462-ponNSUN5iso2	sp|NSUN5iso2|pT_ACC_31966:T466-ponNSUN5iso2	sp|NSUN5iso2|pT_ACC_31966:T466-ponNSUN5iso2	105.98	105.54	44422000	QX1_21_0275	6	Thr20
AAAGACTPPCTK	12	Unmodified	_AAAGACTPPCTK_	sp|NSUN5iso2|pT_ACC_31966:T466-ponNSUN5iso2;sp|NSUN5iso2|pT_ACC_31965:T462-ponNSUN5iso2	sp|NSUN5iso2|pT_ACC_31966:T466-ponNSUN5iso2	sp|NSUN5iso2|pT_ACC_31966:T466-ponNSUN5iso2	83.862	80.883	12873000	QX1_21_0276	7	Thr20
AAAGACTPPCTK	12	Unmodified	_AAAGACTPPCTK_	sp|NSUN5iso2|pT_ACC_31966:T466-ponNSUN5iso2;sp|NSUN5iso2|pT_ACC_31965:T462-ponNSUN5iso2	sp|NSUN5iso2|pT_ACC_31966:T466-ponNSUN5iso2	sp|NSUN5iso2|pT_ACC_31966:T466-ponNSUN5iso2	64.04	63.248	10357000	QX1_21_0277	8	Thr20
AAAGGTASPGGGAR	14	Unmodified	_AAAGGTASPGGGAR_	sp|OTUD7A|pT_ACC_32920:T742-ponOTUD7A	sp|OTUD7A|pT_ACC_32920:T742-ponOTUD7A	sp|OTUD7A|pT_ACC_32920:T742-ponOTUD7A	73.499	39.397		QX1_21_0270	1	Thr20
AAAGPLDMSLPSTPDIK	17	Unmodified	_AAAGPLDMSLPSTPDIK_	sp|ATF7iso6|pT_ACC_4085:T101-ponATF7iso6;sp|ATF7iso2|pT_ACC_4084:T101-ponATF7iso2	sp|ATF7iso6|pT_ACC_4085:T101-ponATF7iso6;sp|ATF7iso2|pT_ACC_4084:T101-ponATF7iso2	sp|ATF7iso6|pT_ACC_4085:T101-ponATF7iso6	115.57	104.26	76624000	QX1_21_0274	5	Thr20
AAAGPLDMSLPSTPDIK	17	Unmodified	_AAAGPLDMSLPSTPDIK_	sp|ATF7iso6|pT_ACC_4085:T101-ponATF7iso6;sp|ATF7iso2|pT_ACC_4084:T101-ponATF7iso2	sp|ATF7iso6|pT_ACC_4085:T101-ponATF7iso6;sp|ATF7iso2|pT_ACC_4084:T101-ponATF7iso2	sp|ATF7iso6|pT_ACC_4085:T101-ponATF7iso6	51.013	46.996	6095500	QX1_21_0275	6	Thr20
AAAGPLDMSLPSTPDIK	17	Unmodified	_AAAGPLDMSLPSTPDIK_	sp|ATF7iso6|pT_ACC_4085:T101-ponATF7iso6;sp|ATF7iso2|pT_ACC_4084:T101-ponATF7iso2	sp|ATF7iso6|pT_ACC_4085:T101-ponATF7iso6;sp|ATF7iso2|pT_ACC_4084:T101-ponATF7iso2	sp|ATF7iso6|pT_ACC_4085:T101-ponATF7iso6	31.639	26.033	972870	QX1_21_0276	7	Thr20
AAAGPLDMSLPSTPDIK	17	Unmodified	_AAAGPLDMSLPSTPDIK_	sp|ATF7iso6|pT_ACC_4085:T101-ponATF7iso6;sp|ATF7iso2|pT_ACC_4084:T101-ponATF7iso2	sp|ATF7iso6|pT_ACC_4085:T101-ponATF7iso6;sp|ATF7iso2|pT_ACC_4084:T101-ponATF7iso2	sp|ATF7iso6|pT_ACC_4085:T101-ponATF7iso6	53.528	46.995	5145000	QX1_21_0277	8	Thr20
AAAGPLDMSLPSTPDIK	17	Oxidation (M)	_AAAGPLDM(Oxidation (M))SLPSTPDIK_	sp|ATF7iso6|pT_ACC_4085:T101-ponATF7iso6;sp|ATF7iso2|pT_ACC_4084:T101-ponATF7iso2	sp|ATF7iso6|pT_ACC_4085:T101-ponATF7iso6;sp|ATF7iso2|pT_ACC_4084:T101-ponATF7iso2	sp|ATF7iso6|pT_ACC_4085:T101-ponATF7iso6	66.262	50.691	35806000	QX1_21_0274	5	Thr20
AAAGPLDMSLPSTPDIK	17	Oxidation (M)	_AAAGPLDM(Oxidation (M))SLPSTPDIK_	sp|ATF7iso6|pT_ACC_4085:T101-ponATF7iso6;sp|ATF7iso2|pT_ACC_4084:T101-ponATF7iso2	sp|ATF7iso6|pT_ACC_4085:T101-ponATF7iso6;sp|ATF7iso2|pT_ACC_4084:T101-ponATF7iso2	sp|ATF7iso6|pT_ACC_4085:T101-ponATF7iso6	74.76	58.536	3475000	QX1_21_0275	6	Thr20
AAAIGITQVVISR	13	Unmodified	_AAAIGITQVVISR_	sp|SFXN2|pT_ACC_42354:T226-ponSFXN2	sp|SFXN2|pT_ACC_42354:T226-ponSFXN2	sp|SFXN2|pT_ACC_42354:T226-ponSFXN2	61.353	54.763	4754800	QX1_21_0275	6	Thr20
AAAIGITQVVISR	13	Unmodified	_AAAIGITQVVISR_	sp|SFXN2|pT_ACC_42354:T226-ponSFXN2	sp|SFXN2|pT_ACC_42354:T226-ponSFXN2	sp|SFXN2|pT_ACC_42354:T226-ponSFXN2	55.567	51.413	1559600	QX1_21_0276	7	Thr20
AAAIPPIQVTK	11	Unmodified	_AAAIPPIQVTK_	sp|SMRT|pT_ACC_30552:T979-ponSMRT	sp|SMRT|pT_ACC_30552:T979-ponSMRT	sp|SMRT|pT_ACC_30552:T979-ponSMRT	39.848	33.696	161650000	QX1_21_0273	4	Thr20
AAAIPPIQVTK	11	Unmodified	_AAAIPPIQVTK_	sp|SMRT|pT_ACC_30552:T979-ponSMRT	sp|SMRT|pT_ACC_30552:T979-ponSMRT	sp|SMRT|pT_ACC_30552:T979-ponSMRT	39.022	35.766	84992000	QX1_21_0274	5	Thr20
AAAIPPIQVTK	11	Unmodified	_AAAIPPIQVTK_	sp|SMRT|pT_ACC_30552:T979-ponSMRT	sp|SMRT|pT_ACC_30552:T979-ponSMRT	sp|SMRT|pT_ACC_30552:T979-ponSMRT	49.418	45.305	32091000	QX1_21_0275	6	Thr20
AAAIPPIQVTK	11	Unmodified	_AAAIPPIQVTK_	sp|SMRT|pT_ACC_30552:T979-ponSMRT	sp|SMRT|pT_ACC_30552:T979-ponSMRT	sp|SMRT|pT_ACC_30552:T979-ponSMRT	44.349	38.867	12238000	QX1_21_0277	8	Thr20
AAANGLMQTSK	11	Unmodified	_AAANGLMQTSK_	sp|SSTR5|pT_ACC_45477:T347-ponSSTR5	sp|SSTR5|pT_ACC_45477:T347-ponSSTR5	sp|SSTR5|pT_ACC_45477:T347-ponSSTR5	118.18	112.7	8435500	QX1_21_0275	6	Thr20
AAANGLMQTSK	11	Deamidation (NQ)	_AAAN(Deamidation (NQ))GLMQTSK_	sp|SSTR5|pT_ACC_45477:T347-ponSSTR5	sp|SSTR5|pT_ACC_45477:T347-ponSSTR5	sp|SSTR5|pT_ACC_45477:T347-ponSSTR5	126.07	109.29		QX1_21_0271	2	Thr20
AAAPAALTPR	10	Unmodified	_AAAPAALTPR_	sp|AIRE|pT_ACC_1741:T147-ponAIRE	sp|AIRE|pT_ACC_1741:T147-ponAIRE	sp|AIRE|pT_ACC_1741:T147-ponAIRE	85.666	76.273	150010000	QX1_21_0272	3	Thr20
AAAPAALTPR	10	Unmodified	_AAAPAALTPR_	sp|AIRE|pT_ACC_1741:T147-ponAIRE	sp|AIRE|pT_ACC_1741:T147-ponAIRE	sp|AIRE|pT_ACC_1741:T147-ponAIRE	80.787	71.404	91620000	QX1_21_0273	4	Thr20
AAAPAALTPR	10	Unmodified	_AAAPAALTPR_	sp|AIRE|pT_ACC_1741:T147-ponAIRE	sp|AIRE|pT_ACC_1741:T147-ponAIRE	sp|AIRE|pT_ACC_1741:T147-ponAIRE	68.016	56.295	9439500	QX1_21_0274	5	Thr20
AAAPAALTPR	10	Unmodified	_AAAPAALTPR_	sp|AIRE|pT_ACC_1741:T147-ponAIRE	sp|AIRE|pT_ACC_1741:T147-ponAIRE	sp|AIRE|pT_ACC_1741:T147-ponAIRE	45.368	40.612	3043200	QX1_21_0277	8	Thr20
AAAPAPVSK	9	Unmodified	_AAAPAPVSK_	sp|calpastatin|pT_ACC_6931:T389-poncalpastatin	sp|calpastatin|pT_ACC_6931:T389-poncalpastatin	sp|calpastatin|pT_ACC_6931:T389-poncalpastatin	104.44	91.884	408620000	QX1_21_0270	1	Thr20
AAAQCYKLHHHHHH	14	Deamidation (NQ)	_AAAQ(Deamidation (NQ))CYKLHHHHHH_	sp|COPB1|pT_ACC_10203:T270-ponCOPB1	sp|COPB1|pT_ACC_10203:T270-ponCOPB1	sp|COPB1|pT_ACC_10203:T270-ponCOPB1	46.592	45.767	52107000	QX1_21_0272	3	Thr20
AAASEAPQDVTYAQLHSLTLR	21	Unmodified	_AAASEAPQDVTYAQLHSLTLR_	sp|LILRB5|pT_ACC_24622:T553-ponLILRB5;sp|LILRB2|pT_ACC_24615:T561-ponLILRB2	sp|LILRB5|pT_ACC_24622:T553-ponLILRB5	sp|LILRB5|pT_ACC_24622:T553-ponLILRB5	65.472	54.201	7240200	QX1_21_0273	4	Thr20
AAASEAPQDVTYAQLHSLTLR	21	Unmodified	_AAASEAPQDVTYAQLHSLTLR_	sp|LILRB5|pT_ACC_24622:T553-ponLILRB5;sp|LILRB2|pT_ACC_24615:T561-ponLILRB2	sp|LILRB5|pT_ACC_24622:T553-ponLILRB5	sp|LILRB5|pT_ACC_24622:T553-ponLILRB5	65.805	52.401	6505900	QX1_21_0274	5	Thr20
AAASEAPQDVTYAQLHSLTLR	21	Unmodified	_AAASEAPQDVTYAQLHSLTLR_	sp|LILRB5|pT_ACC_24622:T553-ponLILRB5;sp|LILRB2|pT_ACC_24615:T561-ponLILRB2	sp|LILRB5|pT_ACC_24622:T553-ponLILRB5	sp|LILRB5|pT_ACC_24622:T553-ponLILRB5	37.856	34.262	51976000	QX1_21_0275	6	Thr20
AAASPPTPIR	10	Unmodified	_AAASPPTPIR_	sp|PSRC1iso2|pT_ACC_37613:T215-ponPSRC1iso2	sp|PSRC1iso2|pT_ACC_37613:T215-ponPSRC1iso2	sp|PSRC1iso2|pT_ACC_37613:T215-ponPSRC1iso2	116.25	67.495	36417000	QX1_21_0272	3	Thr20
AAASPTQTPPTTSTIR	16	Unmodified	_AAASPTQTPPTTSTIR_	sp|RAB36|pT_ACC_38280:T26-ponRAB36;sp|RAB36|pT_ACC_38279:T24-ponRAB36;sp|RAB36|pT_ACC_38278:T23-ponRAB36	sp|RAB36|pT_ACC_38280:T26-ponRAB36	sp|RAB36|pT_ACC_38280:T26-ponRAB36	172.09	150.46	354470000	QX1_21_0272	3	Thr20
AAASPTQTPPTTSTIR	16	Unmodified	_AAASPTQTPPTTSTIR_	sp|RAB36|pT_ACC_38280:T26-ponRAB36;sp|RAB36|pT_ACC_38279:T24-ponRAB36;sp|RAB36|pT_ACC_38278:T23-ponRAB36	sp|RAB36|pT_ACC_38280:T26-ponRAB36	sp|RAB36|pT_ACC_38280:T26-ponRAB36	214	193.68	157390000	QX1_21_0273	4	Thr20
AAASPTQTPPTTSTIR	16	Unmodified	_AAASPTQTPPTTSTIR_	sp|RAB36|pT_ACC_38280:T26-ponRAB36;sp|RAB36|pT_ACC_38279:T24-ponRAB36;sp|RAB36|pT_ACC_38278:T23-ponRAB36	sp|RAB36|pT_ACC_38280:T26-ponRAB36	sp|RAB36|pT_ACC_38280:T26-ponRAB36	134.98	114.77	25620000	QX1_21_0274	5	Thr20
AAASPTQTPPTTSTIR	16	Unmodified	_AAASPTQTPPTTSTIR_	sp|RAB36|pT_ACC_38280:T26-ponRAB36;sp|RAB36|pT_ACC_38279:T24-ponRAB36;sp|RAB36|pT_ACC_38278:T23-ponRAB36	sp|RAB36|pT_ACC_38280:T26-ponRAB36	sp|RAB36|pT_ACC_38280:T26-ponRAB36	81.92	72.965	19833000	QX1_21_0275	6	Thr20
AAASPTQTPPTTSTIR	16	Unmodified	_AAASPTQTPPTTSTIR_	sp|RAB36|pT_ACC_38280:T26-ponRAB36;sp|RAB36|pT_ACC_38279:T24-ponRAB36;sp|RAB36|pT_ACC_38278:T23-ponRAB36	sp|RAB36|pT_ACC_38280:T26-ponRAB36	sp|RAB36|pT_ACC_38280:T26-ponRAB36	48.741	43.357	5685100	QX1_21_0276	7	Thr20
AAASPTQTPPTTSTIR	16	Unmodified	_AAASPTQTPPTTSTIR_	sp|RAB36|pT_ACC_38280:T26-ponRAB36;sp|RAB36|pT_ACC_38279:T24-ponRAB36;sp|RAB36|pT_ACC_38278:T23-ponRAB36	sp|RAB36|pT_ACC_38280:T26-ponRAB36	sp|RAB36|pT_ACC_38280:T26-ponRAB36	68.069	56.203	8922100	QX1_21_0277	8	Thr20
AAASTDYYK	9	Unmodified	_AAASTDYYK_	sp|PDHA1|pT_ACC_33971:T240-ponPDHA1;sp|PDHA1|pT_ACC_33970:T231-ponPDHA1	sp|PDHA1|pT_ACC_33971:T240-ponPDHA1	sp|PDHA1|pT_ACC_33971:T240-ponPDHA1	84.498	74.511	234190000	QX1_21_0271	2	Thr20
AAASTDYYKR	10	Unmodified	_AAASTDYYKR_	sp|PDHA1|pT_ACC_33971:T240-ponPDHA1;sp|PDHA1|pT_ACC_33970:T231-ponPDHA1	sp|PDHA1|pT_ACC_33971:T240-ponPDHA1	sp|PDHA1|pT_ACC_33971:T240-ponPDHA1	48.284	33.617	6338400	QX1_21_0274	5	Thr20
AAATAEEPDPK	11	Unmodified	_AAATAEEPDPK_	sp|NAP1L4|pT_ACC_30069:T150-ponNAP1L4	sp|NAP1L4|pT_ACC_30069:T150-ponNAP1L4	sp|NAP1L4|pT_ACC_30069:T150-ponNAP1L4	110.76	98.549	65408000	QX1_21_0270	1	Thr20
AAATGNASPGKLEHSK	16	Unmodified	_AAATGNASPGKLEHSK_	sp|AOF1|pT_ACC_22573:T243-ponAOF1	sp|AOF1|pT_ACC_22573:T243-ponAOF1	sp|AOF1|pT_ACC_22573:T243-ponAOF1	121.39	103.48	383480000	QX1_21_0271	2	Thr20
AAATISIAEWSKPK	14	Unmodified	_AAATISIAEWSKPK_	sp|MUSK|pT_ACC_29086:T294-ponMUSK	sp|MUSK|pT_ACC_29086:T294-ponMUSK	sp|MUSK|pT_ACC_29086:T294-ponMUSK	87.298	65.425	5213300	QX1_21_0275	6	Thr20
AAATPESQEPQAK	13	Unmodified	_AAATPESQEPQAK_	sp|MLP|pT_ACC_26423:T148-ponMLP	sp|MLP|pT_ACC_26423:T148-ponMLP	sp|MLP|pT_ACC_26423:T148-ponMLP	197.79	171.75	255760000	QX1_21_0270	1	Thr20
AAAYNLVQHK	10	Unmodified	_AAAYNLVQHK_	sp|PFKL|pT_ACC_34287:T93-ponPFKL	sp|PFKL|pT_ACC_34287:T93-ponPFKL	sp|PFKL|pT_ACC_34287:T93-ponPFKL	105.4	84.526	147110000	QX1_21_0272	3	Thr20
AAAYNLVQHK	10	Unmodified	_AAAYNLVQHK_	sp|PFKL|pT_ACC_34287:T93-ponPFKL	sp|PFKL|pT_ACC_34287:T93-ponPFKL	sp|PFKL|pT_ACC_34287:T93-ponPFKL	104.89	84.019	197640000	QX1_21_0273	4	Thr20
AAAYNLVQHK	10	Unmodified	_AAAYNLVQHK_	sp|PFKL|pT_ACC_34287:T93-ponPFKL	sp|PFKL|pT_ACC_34287:T93-ponPFKL	sp|PFKL|pT_ACC_34287:T93-ponPFKL	170.32	125.87	61172000	QX1_21_0273	4	Thr20
AACLPLPGYR	10	Unmodified	_AACLPLPGYR_	sp|L-plastin|pT_ACC_24436:T54-ponL-plastin	sp|L-plastin|pT_ACC_24436:T54-ponL-plastin	sp|L-plastin|pT_ACC_24436:T54-ponL-plastin	65.038	59.379	12369000	QX1_21_0275	6	Thr20
AADISLDNLVEGK	13	Unmodified	_AADISLDNLVEGK_	sp|53BP1|pT_ACC_48827:T1612-pon53BP1	sp|53BP1|pT_ACC_48827:T1612-pon53BP1	sp|53BP1|pT_ACC_48827:T1612-pon53BP1	150.04	121.35	55859000	QX1_21_0271	2	Thr20
AADISLDNLVEGK	13	Unmodified	_AADISLDNLVEGK_	sp|53BP1|pT_ACC_48827:T1612-pon53BP1	sp|53BP1|pT_ACC_48827:T1612-pon53BP1	sp|53BP1|pT_ACC_48827:T1612-pon53BP1	56.548	45.79	13316000	QX1_21_0272	3	Thr20
AADISLDNLVEGKR	14	Unmodified	_AADISLDNLVEGKR_	sp|53BP1|pT_ACC_48827:T1612-pon53BP1	sp|53BP1|pT_ACC_48827:T1612-pon53BP1	sp|53BP1|pT_ACC_48827:T1612-pon53BP1	85.42	72.007	11687000	QX1_21_0272	3	Thr20
AADKAEGGPFKDGETLEGSDAEESLDK	27	Unmodified	_AADKAEGGPFKDGETLEGSDAEESLDK_	sp|CHD-7|pT_ACC_9094:T2952-ponCHD-7	sp|CHD-7|pT_ACC_9094:T2952-ponCHD-7	sp|CHD-7|pT_ACC_9094:T2952-ponCHD-7	81.055	74.332	37114000	QX1_21_0271	2	Thr20
AADKLAPAQYIR	12	Unmodified	_AADKLAPAQYIR_	sp|Skip|pT_ACC_44134:T180-ponSkip	sp|Skip|pT_ACC_44134:T180-ponSkip	sp|Skip|pT_ACC_44134:T180-ponSkip	129.34	113.8	92932000	QX1_21_0273	4	Thr20
AADKLAPAQYIR	12	Unmodified	_AADKLAPAQYIR_	sp|Skip|pT_ACC_44134:T180-ponSkip	sp|Skip|pT_ACC_44134:T180-ponSkip	sp|Skip|pT_ACC_44134:T180-ponSkip	155.97	138.16	17072000	QX1_21_0274	5	Thr20
AADKLAPAQYIR	12	Unmodified	_AADKLAPAQYIR_	sp|Skip|pT_ACC_44134:T180-ponSkip	sp|Skip|pT_ACC_44134:T180-ponSkip	sp|Skip|pT_ACC_44134:T180-ponSkip	46.985	37.774	10196000	QX1_21_0275	6	Thr20
AADKLAPAQYIR	12	Unmodified	_AADKLAPAQYIR_	sp|Skip|pT_ACC_44134:T180-ponSkip	sp|Skip|pT_ACC_44134:T180-ponSkip	sp|Skip|pT_ACC_44134:T180-ponSkip	117.98	102.44	5396300	QX1_21_0277	8	Thr20
AADLAHITAR	10	Unmodified	_AADLAHITAR_	sp|CDT1|pT_ACC_8301:T533-ponCDT1	sp|CDT1|pT_ACC_8301:T533-ponCDT1	sp|CDT1|pT_ACC_8301:T533-ponCDT1	90.964	73.734	175550000	QX1_21_0272	3	Thr20
AADLAHITAR	10	Unmodified	_AADLAHITAR_	sp|CDT1|pT_ACC_8301:T533-ponCDT1	sp|CDT1|pT_ACC_8301:T533-ponCDT1	sp|CDT1|pT_ACC_8301:T533-ponCDT1	68.626	54.469	37793000	QX1_21_0272	3	Thr20
AADLDVGVNK	10	Unmodified	_AADLDVGVNK_	sp|PCDH7|pT_ACC_33530:T325-ponPCDH7	sp|PCDH7|pT_ACC_33530:T325-ponPCDH7	sp|PCDH7|pT_ACC_33530:T325-ponPCDH7	184.49	139.41	343260000	QX1_21_0270	1	Thr20
AADLDVGVNK	10	Unmodified	_AADLDVGVNK_	sp|PCDH7|pT_ACC_33530:T325-ponPCDH7	sp|PCDH7|pT_ACC_33530:T325-ponPCDH7	sp|PCDH7|pT_ACC_33530:T325-ponPCDH7	138.78	109.37	88230000	QX1_21_0271	2	Thr20
AADLLVK	7	Unmodified	_AADLLVK_	sp|SRPK2|pT_ACC_45126:T498-ponSRPK2	sp|SRPK2|pT_ACC_45126:T498-ponSRPK2	sp|SRPK2|pT_ACC_45126:T498-ponSRPK2	59.609	10.849	36220000	QX1_21_0271	2	Thr20
AADLLVK	7	Unmodified	_AADLLVK_	sp|SRPK2|pT_ACC_45126:T498-ponSRPK2	sp|SRPK2|pT_ACC_45126:T498-ponSRPK2	sp|SRPK2|pT_ACC_45126:T498-ponSRPK2	76.035	43.106	2184600000	QX1_21_0271	2	Thr20
AADLLVK	7	Unmodified	_AADLLVK_	sp|SRPK2|pT_ACC_45126:T498-ponSRPK2	sp|SRPK2|pT_ACC_45126:T498-ponSRPK2	sp|SRPK2|pT_ACC_45126:T498-ponSRPK2	95.793	70.175	359730000	QX1_21_0272	3	Thr20
AADLLVK	7	Unmodified	_AADLLVK_	sp|SRPK2|pT_ACC_45126:T498-ponSRPK2	sp|SRPK2|pT_ACC_45126:T498-ponSRPK2	sp|SRPK2|pT_ACC_45126:T498-ponSRPK2	71.141	36.436	58134000	QX1_21_0273	4	Thr20
AADLLVK	7	Unmodified	_AADLLVK_	sp|SRPK2|pT_ACC_45126:T498-ponSRPK2	sp|SRPK2|pT_ACC_45126:T498-ponSRPK2	sp|SRPK2|pT_ACC_45126:T498-ponSRPK2	62.717	28.001	21284000	QX1_21_0274	5	Thr20
AADLLVK	7	Unmodified	_AADLLVK_	sp|SRPK2|pT_ACC_45126:T498-ponSRPK2	sp|SRPK2|pT_ACC_45126:T498-ponSRPK2	sp|SRPK2|pT_ACC_45126:T498-ponSRPK2	53.554	53.554	10550000	QX1_21_0277	8	Thr20
AADLNGDLTATR	12	Deamidation (NQ)	_AADLN(Deamidation (NQ))GDLTATR_	sp|RCN1|pT_ACC_39328:T185-ponRCN1	sp|RCN1|pT_ACC_39328:T185-ponRCN1	sp|RCN1|pT_ACC_39328:T185-ponRCN1	84.658	65.387	4432200	QX1_21_0270	1	Thr20
AADPTAPGSDSAVTLR	16	Unmodified	_AADPTAPGSDSAVTLR_	sp|SLC30A10|pT_ACC_43243:T192-ponSLC30A10	sp|SLC30A10|pT_ACC_43243:T192-ponSLC30A10	sp|SLC30A10|pT_ACC_43243:T192-ponSLC30A10	141.58	135.34	5646100000	QX1_21_0271	2	Thr20
AADPTAPGSDSAVTLR	16	Unmodified	_AADPTAPGSDSAVTLR_	sp|SLC30A10|pT_ACC_43243:T192-ponSLC30A10	sp|SLC30A10|pT_ACC_43243:T192-ponSLC30A10	sp|SLC30A10|pT_ACC_43243:T192-ponSLC30A10	112.84	100.92	310230000	QX1_21_0272	3	Thr20
AADPTAPGSDSAVTLR	16	Unmodified	_AADPTAPGSDSAVTLR_	sp|SLC30A10|pT_ACC_43243:T192-ponSLC30A10	sp|SLC30A10|pT_ACC_43243:T192-ponSLC30A10	sp|SLC30A10|pT_ACC_43243:T192-ponSLC30A10	96.82	87.631	19424000	QX1_21_0274	5	Thr20
AADPTAPGSDSAVTLR	16	Unmodified	_AADPTAPGSDSAVTLR_	sp|SLC30A10|pT_ACC_43243:T192-ponSLC30A10	sp|SLC30A10|pT_ACC_43243:T192-ponSLC30A10	sp|SLC30A10|pT_ACC_43243:T192-ponSLC30A10	93.345	86.812	9531600	QX1_21_0275	6	Thr20
AADPTAPGSDSAVTLR	16	Unmodified	_AADPTAPGSDSAVTLR_	sp|SLC30A10|pT_ACC_43243:T192-ponSLC30A10	sp|SLC30A10|pT_ACC_43243:T192-ponSLC30A10	sp|SLC30A10|pT_ACC_43243:T192-ponSLC30A10	75.739	66.551	5648100	QX1_21_0276	7	Thr20
AADPTAPGSDSAVTLR	16	Unmodified	_AADPTAPGSDSAVTLR_	sp|SLC30A10|pT_ACC_43243:T192-ponSLC30A10	sp|SLC30A10|pT_ACC_43243:T192-ponSLC30A10	sp|SLC30A10|pT_ACC_43243:T192-ponSLC30A10	77.597	71.213	7859100	QX1_21_0277	8	Thr20
AADPTAPGSDSAVTLRGTSVER	22	Unmodified	_AADPTAPGSDSAVTLRGTSVER_	sp|SLC30A10|pT_ACC_43243:T192-ponSLC30A10	sp|SLC30A10|pT_ACC_43243:T192-ponSLC30A10	sp|SLC30A10|pT_ACC_43243:T192-ponSLC30A10	47.499	35.008	30910000	QX1_21_0272	3	Thr20
AADRLEQELLR	11	Unmodified	_AADRLEQELLR_	sp|MGC16597|pT_ACC_7153:T195-ponMGC16597	sp|MGC16597|pT_ACC_7153:T195-ponMGC16597	sp|MGC16597|pT_ACC_7153:T195-ponMGC16597	192.68	131.34	70166000	QX1_21_0271	2	Thr20
AADRLEQELLRDTVK	15	Unmodified	_AADRLEQELLRDTVK_	sp|MGC16597|pT_ACC_7153:T195-ponMGC16597	sp|MGC16597|pT_ACC_7153:T195-ponMGC16597	sp|MGC16597|pT_ACC_7153:T195-ponMGC16597	69.878	45.32	19251000	QX1_21_0272	3	Thr20
AADSQNSGEGNTGAAESSFSQEVSR	25	Unmodified	_AADSQNSGEGNTGAAESSFSQEVSR_	sp|TPR|pT_ACC_48995:T2042-ponTPR	sp|TPR|pT_ACC_48995:T2042-ponTPR	sp|TPR|pT_ACC_48995:T2042-ponTPR	99.454	98.245	845980000	QX1_21_0270	1	Thr20
AADSQNSGEGNTGAAESSFSQEVSR	25	Unmodified	_AADSQNSGEGNTGAAESSFSQEVSR_	sp|TPR|pT_ACC_48995:T2042-ponTPR	sp|TPR|pT_ACC_48995:T2042-ponTPR	sp|TPR|pT_ACC_48995:T2042-ponTPR	290.16	287.37	181840000	QX1_21_0270	1	Thr20
AADSQNSGEGNTGAAESSFSQEVSR	25	Unmodified	_AADSQNSGEGNTGAAESSFSQEVSR_	sp|TPR|pT_ACC_48995:T2042-ponTPR	sp|TPR|pT_ACC_48995:T2042-ponTPR	sp|TPR|pT_ACC_48995:T2042-ponTPR	484.81	480.5	761180000	QX1_21_0271	2	Thr20
AADSQNSGEGNTGAAESSFSQEVSR	25	Unmodified	_AADSQNSGEGNTGAAESSFSQEVSR_	sp|TPR|pT_ACC_48995:T2042-ponTPR	sp|TPR|pT_ACC_48995:T2042-ponTPR	sp|TPR|pT_ACC_48995:T2042-ponTPR	186.96	185.84	1126800000	QX1_21_0271	2	Thr20
AADSQNSGEGNTGAAESSFSQEVSR	25	Unmodified	_AADSQNSGEGNTGAAESSFSQEVSR_	sp|TPR|pT_ACC_48995:T2042-ponTPR	sp|TPR|pT_ACC_48995:T2042-ponTPR	sp|TPR|pT_ACC_48995:T2042-ponTPR	24.459	23.835	3305900	QX1_21_0277	8	Thr20
AADSQNSGEGNTGAAESSFSQEVSR	25	Deamidation (NQ)	_AADSQNSGEGN(Deamidation (NQ))TGAAESSFSQEVSR_	sp|TPR|pT_ACC_48995:T2042-ponTPR	sp|TPR|pT_ACC_48995:T2042-ponTPR	sp|TPR|pT_ACC_48995:T2042-ponTPR	56.298	56.298	5936500	QX1_21_0270	1	Thr20
AADSSAPEDSEK	12	Unmodified	_AADSSAPEDSEK_	sp|SLC20A2|pT_ACC_43055:T401-ponSLC20A2	sp|SLC20A2|pT_ACC_43055:T401-ponSLC20A2	sp|SLC20A2|pT_ACC_43055:T401-ponSLC20A2	60.342	49.885	18501000	QX1_21_0270	1	Thr20
AADTTPR	7	Unmodified	_AADTTPR_	sp|POM121C|pT_ACC_36065:T462-ponPOM121C;sp|POM121C|pT_ACC_36064:T461-ponPOM121C;sp|POM121|pT_ACC_36050:T485-ponPOM121;sp|POM121|pT_ACC_36049:T484-ponPOM121	sp|POM121C|pT_ACC_36065:T462-ponPOM121C	sp|POM121C|pT_ACC_36065:T462-ponPOM121C	97.068	60.882		QX1_21_0270	1	Thr20
AADWAEALPAWR	12	Unmodified	_AADWAEALPAWR_	sp|C17orf74|pT_ACC_5980:T399-ponC17orf74	sp|C17orf74|pT_ACC_5980:T399-ponC17orf74	sp|C17orf74|pT_ACC_5980:T399-ponC17orf74	45.161	40.549	1956400	QX1_21_0274	5	Thr20
AADWAEALPAWR	12	Unmodified	_AADWAEALPAWR_	sp|C17orf74|pT_ACC_5980:T399-ponC17orf74	sp|C17orf74|pT_ACC_5980:T399-ponC17orf74	sp|C17orf74|pT_ACC_5980:T399-ponC17orf74	22.72	19.399	1580100	QX1_21_0275	6	Thr20
AADWAEALPAWR	12	Unmodified	_AADWAEALPAWR_	sp|C17orf74|pT_ACC_5980:T399-ponC17orf74	sp|C17orf74|pT_ACC_5980:T399-ponC17orf74	sp|C17orf74|pT_ACC_5980:T399-ponC17orf74	101.65	101.65	5407900	QX1_21_0275	6	Thr20
AAEAGGAEEQYGFLTTPTK	19	Unmodified	_AAEAGGAEEQYGFLTTPTK_	sp|MAP1B|pT_ACC_25808:T1066-ponMAP1B	sp|MAP1B|pT_ACC_25808:T1066-ponMAP1B	sp|MAP1B|pT_ACC_25808:T1066-ponMAP1B	175.15	167.61	439960000	QX1_21_0272	3	Thr20
AAEAGGAEEQYGFLTTPTK	19	Unmodified	_AAEAGGAEEQYGFLTTPTK_	sp|MAP1B|pT_ACC_25808:T1066-ponMAP1B	sp|MAP1B|pT_ACC_25808:T1066-ponMAP1B	sp|MAP1B|pT_ACC_25808:T1066-ponMAP1B	144.68	136.08	46664000	QX1_21_0273	4	Thr20
AAEAGGAEEQYGFLTTPTK	19	Unmodified	_AAEAGGAEEQYGFLTTPTK_	sp|MAP1B|pT_ACC_25808:T1066-ponMAP1B	sp|MAP1B|pT_ACC_25808:T1066-ponMAP1B	sp|MAP1B|pT_ACC_25808:T1066-ponMAP1B	128.96	123.79	6992200	QX1_21_0274	5	Thr20
AAEAGGAEEQYGFLTTPTK	19	Unmodified	_AAEAGGAEEQYGFLTTPTK_	sp|MAP1B|pT_ACC_25808:T1066-ponMAP1B	sp|MAP1B|pT_ACC_25808:T1066-ponMAP1B	sp|MAP1B|pT_ACC_25808:T1066-ponMAP1B	107.45	102.17	6013400	QX1_21_0275	6	Thr20
AAEAGGAEEQYGFLTTPTK	19	Unmodified	_AAEAGGAEEQYGFLTTPTK_	sp|MAP1B|pT_ACC_25808:T1066-ponMAP1B	sp|MAP1B|pT_ACC_25808:T1066-ponMAP1B	sp|MAP1B|pT_ACC_25808:T1066-ponMAP1B	51.774	48.646	1655900	QX1_21_0276	7	Thr20
AAEATEGPTSEPSSSGPGR	19	Unmodified	_AAEATEGPTSEPSSSGPGR_	sp|WTX|pT_ACC_2240:T41-ponWTX	sp|WTX|pT_ACC_2240:T41-ponWTX	sp|WTX|pT_ACC_2240:T41-ponWTX	303.04	297.38	99028000	QX1_21_0271	2	Thr20
AAECNIVVTQPR	12	Unmodified	_AAECNIVVTQPR_	sp|DDX9|pT_ACC_12129:T443-ponDDX9	sp|DDX9|pT_ACC_12129:T443-ponDDX9	sp|DDX9|pT_ACC_12129:T443-ponDDX9	112.13	99.173	216070000	QX1_21_0273	4	Thr20
AAECNIVVTQPR	12	Unmodified	_AAECNIVVTQPR_	sp|DDX9|pT_ACC_12129:T443-ponDDX9	sp|DDX9|pT_ACC_12129:T443-ponDDX9	sp|DDX9|pT_ACC_12129:T443-ponDDX9	63.473	55.562	16202000	QX1_21_0273	4	Thr20
AAECNIVVTQPR	12	Unmodified	_AAECNIVVTQPR_	sp|DDX9|pT_ACC_12129:T443-ponDDX9	sp|DDX9|pT_ACC_12129:T443-ponDDX9	sp|DDX9|pT_ACC_12129:T443-ponDDX9	86.879	70.162	42145000	QX1_21_0274	5	Thr20
AAECSDFPVPSAEGTPIQGSK	21	Unmodified	_AAECSDFPVPSAEGTPIQGSK_	sp|BPAG1iso8|pT_ACC_13225:T5045-ponBPAG1iso8	sp|BPAG1iso8|pT_ACC_13225:T5045-ponBPAG1iso8	sp|BPAG1iso8|pT_ACC_13225:T5045-ponBPAG1iso8	115.78	113.07	32834000	QX1_21_0273	4	Thr20
AAECSDFPVPSAEGTPIQGSK	21	Unmodified	_AAECSDFPVPSAEGTPIQGSK_	sp|BPAG1iso8|pT_ACC_13225:T5045-ponBPAG1iso8	sp|BPAG1iso8|pT_ACC_13225:T5045-ponBPAG1iso8	sp|BPAG1iso8|pT_ACC_13225:T5045-ponBPAG1iso8	41.615	38.217	14980000	QX1_21_0273	4	Thr20
AAEDDEDDDVDTKK	14	Unmodified	_AAEDDEDDDVDTKK_	sp|PTMA|pT_ACC_37732:T102-ponPTMA	sp|PTMA|pT_ACC_37732:T102-ponPTMA	sp|PTMA|pT_ACC_37732:T102-ponPTMA	81.879	77.845	655060000	QX1_21_0270	1	Thr20
AAEDDEDDDVDTKK	14	Unmodified	_AAEDDEDDDVDTKK_	sp|PTMA|pT_ACC_37732:T102-ponPTMA	sp|PTMA|pT_ACC_37732:T102-ponPTMA	sp|PTMA|pT_ACC_37732:T102-ponPTMA	274.53	264.88	439600000	QX1_21_0270	1	Thr20
AAEDDEDDDVDTKKQK	16	Unmodified	_AAEDDEDDDVDTKKQK_	sp|PTMA|pT_ACC_37732:T102-ponPTMA	sp|PTMA|pT_ACC_37732:T102-ponPTMA	sp|PTMA|pT_ACC_37732:T102-ponPTMA	127.88	125.31	34511000	QX1_21_0270	1	Thr20
AAEDDEDDDVDTKKQK	16	Unmodified	_AAEDDEDDDVDTKKQK_	sp|PTMA|pT_ACC_37732:T102-ponPTMA	sp|PTMA|pT_ACC_37732:T102-ponPTMA	sp|PTMA|pT_ACC_37732:T102-ponPTMA	317.84	309.97	28764000	QX1_21_0270	1	Thr20
AAEGVQEVSTACTWNGR	17	Unmodified	_AAEGVQEVSTACTWNGR_	sp|SNTA1|pT_ACC_44121:T412-ponSNTA1;sp|SNTA1|pT_ACC_44122:T415-ponSNTA1	sp|SNTA1|pT_ACC_44121:T412-ponSNTA1	sp|SNTA1|pT_ACC_44121:T412-ponSNTA1	101.6	92.591	5793600	QX1_21_0273	4	Thr20
AAEITVQPK	9	Unmodified	_AAEITVQPK_	sp|PCDH11X|pT_ACC_33500:T1115-ponPCDH11X	sp|PCDH11X|pT_ACC_33500:T1115-ponPCDH11X	sp|PCDH11X|pT_ACC_33500:T1115-ponPCDH11X	82.452	71.093	640670000	QX1_21_0271	2	Thr20
AAENASLGPTNGSK	14	Unmodified	_AAENASLGPTNGSK_	sp|GPR115|pT_ACC_1159:T685-ponGPR115	sp|GPR115|pT_ACC_1159:T685-ponGPR115	sp|GPR115|pT_ACC_1159:T685-ponGPR115	234.3	222.25	141010000	QX1_21_0272	3	Thr20
AAENASLGPTNGSK	14	Unmodified	_AAENASLGPTNGSK_	sp|GPR115|pT_ACC_1159:T685-ponGPR115	sp|GPR115|pT_ACC_1159:T685-ponGPR115	sp|GPR115|pT_ACC_1159:T685-ponGPR115	142.07	133.85		QX1_21_0273	4	Thr20
AAENASLGPTNGSK	14	Unmodified	_AAENASLGPTNGSK_	sp|GPR115|pT_ACC_1159:T685-ponGPR115	sp|GPR115|pT_ACC_1159:T685-ponGPR115	sp|GPR115|pT_ACC_1159:T685-ponGPR115	120.96	113.16	8187600	QX1_21_0274	5	Thr20
AAENASLGPTNGSK	14	Unmodified	_AAENASLGPTNGSK_	sp|GPR115|pT_ACC_1159:T685-ponGPR115	sp|GPR115|pT_ACC_1159:T685-ponGPR115	sp|GPR115|pT_ACC_1159:T685-ponGPR115	106.01	96.32	4504300	QX1_21_0275	6	Thr20
AAENASLGPTNGSK	14	Unmodified	_AAENASLGPTNGSK_	sp|GPR115|pT_ACC_1159:T685-ponGPR115	sp|GPR115|pT_ACC_1159:T685-ponGPR115	sp|GPR115|pT_ACC_1159:T685-ponGPR115	73.781	69.33	3519800	QX1_21_0276	7	Thr20
AAENASLGPTNGSK	14	Unmodified	_AAENASLGPTNGSK_	sp|GPR115|pT_ACC_1159:T685-ponGPR115	sp|GPR115|pT_ACC_1159:T685-ponGPR115	sp|GPR115|pT_ACC_1159:T685-ponGPR115	126.19	121.74	6249600	QX1_21_0277	8	Thr20
AAENASLGPTNGSK	14	Deamidation (NQ)	_AAENASLGPTN(Deamidation (NQ))GSK_	sp|GPR115|pT_ACC_1159:T685-ponGPR115	sp|GPR115|pT_ACC_1159:T685-ponGPR115	sp|GPR115|pT_ACC_1159:T685-ponGPR115	76.326	65.496		QX1_21_0272	3	Thr20
AAEPHFGTLPK	11	Unmodified	_AAEPHFGTLPK_	sp|KSR|pT_ACC_24075:T425-ponKSR	sp|KSR|pT_ACC_24075:T425-ponKSR	sp|KSR|pT_ACC_24075:T425-ponKSR	43.544	38.08	75367000	QX1_21_0272	3	Thr20
AAEPHFGTLPK	11	Unmodified	_AAEPHFGTLPK_	sp|KSR|pT_ACC_24075:T425-ponKSR	sp|KSR|pT_ACC_24075:T425-ponKSR	sp|KSR|pT_ACC_24075:T425-ponKSR	43.544	38.843	72663000	QX1_21_0273	4	Thr20
AAEPHFGTLPK	11	Unmodified	_AAEPHFGTLPK_	sp|KSR|pT_ACC_24075:T425-ponKSR	sp|KSR|pT_ACC_24075:T425-ponKSR	sp|KSR|pT_ACC_24075:T425-ponKSR	26.412	24.14	5015500	QX1_21_0276	7	Thr20
AAEPQEQEFGK	11	Unmodified	_AAEPQEQEFGK_	sp|TNKS1BP1|pT_ACC_48465:T939-ponTNKS1BP1	sp|TNKS1BP1|pT_ACC_48465:T939-ponTNKS1BP1	sp|TNKS1BP1|pT_ACC_48465:T939-ponTNKS1BP1	172.23	150	1077100000	QX1_21_0270	1	Thr20
AAEPQEQEFGKK	12	Unmodified	_AAEPQEQEFGKK_	sp|TNKS1BP1|pT_ACC_48465:T939-ponTNKS1BP1	sp|TNKS1BP1|pT_ACC_48465:T939-ponTNKS1BP1	sp|TNKS1BP1|pT_ACC_48465:T939-ponTNKS1BP1	110.93	105.78	654110000	QX1_21_0270	1	Thr20
AAEPTVDLLGLK	12	Unmodified	_AAEPTVDLLGLK_	sp|SMAP1|pT_ACC_43708:T206-ponSMAP1	sp|SMAP1|pT_ACC_43708:T206-ponSMAP1	sp|SMAP1|pT_ACC_43708:T206-ponSMAP1	99.653	93.732	180220000	QX1_21_0273	4	Thr20
AAEPTVDLLGLK	12	Unmodified	_AAEPTVDLLGLK_	sp|SMAP1|pT_ACC_43708:T206-ponSMAP1	sp|SMAP1|pT_ACC_43708:T206-ponSMAP1	sp|SMAP1|pT_ACC_43708:T206-ponSMAP1	102.61	98.454	15188000	QX1_21_0274	5	Thr20
AAESETPGKSPEK	13	Unmodified	_AAESETPGKSPEK_	sp|CSIG|pT_ACC_40941:T415-ponCSIG;sp|CSIG|pT_ACC_40942:T423-ponCSIG	sp|CSIG|pT_ACC_40941:T415-ponCSIG	sp|CSIG|pT_ACC_40941:T415-ponCSIG	181.31	158.26	37256000	QX1_21_0270	1	Thr20
AAESPDQKDTEGGPKEEESPVK	22	Unmodified	_AAESPDQKDTEGGPKEEESPVK_	sp|MCT1iso4|pT_ACC_43009:T469-ponMCT1iso4	sp|MCT1iso4|pT_ACC_43009:T469-ponMCT1iso4	sp|MCT1iso4|pT_ACC_43009:T469-ponMCT1iso4	244.22	233.97	112520000	QX1_21_0270	1	Thr20
AAETHFGFETVSEEEKGGK	19	Unmodified	_AAETHFGFETVSEEEKGGK_	sp|COQ5|pT_ACC_10254:T58-ponCOQ5	sp|COQ5|pT_ACC_10254:T58-ponCOQ5	sp|COQ5|pT_ACC_10254:T58-ponCOQ5	96.561	93.012	147470000	QX1_21_0271	2	Thr20
AAFCDHK	7	Unmodified	_AAFCDHK_	sp|RIPK2|pT_ACC_40068:T412-ponRIPK2;sp|RIPK2|pT_ACC_40067:T411-ponRIPK2	sp|RIPK2|pT_ACC_40068:T412-ponRIPK2	sp|RIPK2|pT_ACC_40068:T412-ponRIPK2	60.788	27.05	86129000	QX1_21_0272	3	Thr20
AAFDENVPIGK	11	Unmodified	_AAFDENVPIGK_	sp|FAT|pT_ACC_16076:T464-ponFAT	sp|FAT|pT_ACC_16076:T464-ponFAT	sp|FAT|pT_ACC_16076:T464-ponFAT	173.75	144.27	344220000	QX1_21_0271	2	Thr20
AAFDENVPIGK	11	Unmodified	_AAFDENVPIGK_	sp|FAT|pT_ACC_16076:T464-ponFAT	sp|FAT|pT_ACC_16076:T464-ponFAT	sp|FAT|pT_ACC_16076:T464-ponFAT	159.79	151.33	358530000	QX1_21_0272	3	Thr20
AAFDENVPIGK	11	Unmodified	_AAFDENVPIGK_	sp|FAT|pT_ACC_16076:T464-ponFAT	sp|FAT|pT_ACC_16076:T464-ponFAT	sp|FAT|pT_ACC_16076:T464-ponFAT	96.331	90.589	31469000	QX1_21_0273	4	Thr20
AAFDENVPIGK	11	Unmodified	_AAFDENVPIGK_	sp|FAT|pT_ACC_16076:T464-ponFAT	sp|FAT|pT_ACC_16076:T464-ponFAT	sp|FAT|pT_ACC_16076:T464-ponFAT	36.334	31.008	3576000	QX1_21_0275	6	Thr20
AAFGTQAPDPGSTESLQEKPMEIAPSAGK	29	Unmodified	_AAFGTQAPDPGSTESLQEKPMEIAPSAGK_	sp|ULK1|pT_ACC_50991:T717-ponULK1	sp|ULK1|pT_ACC_50991:T717-ponULK1	sp|ULK1|pT_ACC_50991:T717-ponULK1	74.274	72.191	27291000	QX1_21_0272	3	Thr20
AAFGTQAPDPGSTESLQEKPMEIAPSAGK	29	Unmodified	_AAFGTQAPDPGSTESLQEKPMEIAPSAGK_	sp|ULK1|pT_ACC_50991:T717-ponULK1	sp|ULK1|pT_ACC_50991:T717-ponULK1	sp|ULK1|pT_ACC_50991:T717-ponULK1	83.216	82.337	36616000	QX1_21_0273	4	Thr20
AAFKELQSTFK	11	Unmodified	_AAFKELQSTFK_	sp|EFHD2|pT_ACC_13752:T238-ponEFHD2	sp|EFHD2|pT_ACC_13752:T238-ponEFHD2	sp|EFHD2|pT_ACC_13752:T238-ponEFHD2	52.247	48.484	3222700	QX1_21_0274	5	Thr20
AAFSHTQVIELER	13	Unmodified	_AAFSHTQVIELER_	sp|NKX3-1|pT_ACC_31299:T134-ponNKX3-1	sp|NKX3-1|pT_ACC_31299:T134-ponNKX3-1	sp|NKX3-1|pT_ACC_31299:T134-ponNKX3-1	215.51	211.36	182880000	QX1_21_0273	4	Thr20
AAFSHTQVIELER	13	Unmodified	_AAFSHTQVIELER_	sp|NKX3-1|pT_ACC_31299:T134-ponNKX3-1	sp|NKX3-1|pT_ACC_31299:T134-ponNKX3-1	sp|NKX3-1|pT_ACC_31299:T134-ponNKX3-1	80.746	74.901	22841000	QX1_21_0274	5	Thr20
AAFSHTQVIELER	13	Unmodified	_AAFSHTQVIELER_	sp|NKX3-1|pT_ACC_31299:T134-ponNKX3-1	sp|NKX3-1|pT_ACC_31299:T134-ponNKX3-1	sp|NKX3-1|pT_ACC_31299:T134-ponNKX3-1	40.315	32.945	5625200	QX1_21_0275	6	Thr20
AAFTTPDHAPLSPQSSVASSK	21	Unmodified	_AAFTTPDHAPLSPQSSVASSK_	sp|SAMD4B|pT_ACC_41325:T264-ponSAMD4B	sp|SAMD4B|pT_ACC_41325:T264-ponSAMD4B	sp|SAMD4B|pT_ACC_41325:T264-ponSAMD4B	153.19	148.32	206690000	QX1_21_0273	4	Thr20
AAFTTPDHAPLSPQSSVASSK	21	Unmodified	_AAFTTPDHAPLSPQSSVASSK_	sp|SAMD4B|pT_ACC_41325:T264-ponSAMD4B	sp|SAMD4B|pT_ACC_41325:T264-ponSAMD4B	sp|SAMD4B|pT_ACC_41325:T264-ponSAMD4B	58.831	53.225	7606000	QX1_21_0273	4	Thr20
AAFTTPDHAPLSPQSSVASSK	21	Unmodified	_AAFTTPDHAPLSPQSSVASSK_	sp|SAMD4B|pT_ACC_41325:T264-ponSAMD4B	sp|SAMD4B|pT_ACC_41325:T264-ponSAMD4B	sp|SAMD4B|pT_ACC_41325:T264-ponSAMD4B	64.83	60.026	11347000	QX1_21_0277	8	Thr20
AAFYKLHHHHHH	12	Unmodified	_AAFYKLHHHHHH_	sp|SMARCD2|pT_ACC_43786:T483-ponSMARCD2	sp|SMARCD2|pT_ACC_43786:T483-ponSMARCD2	sp|SMARCD2|pT_ACC_43786:T483-ponSMARCD2	22.917	11.002	2300300	QX1_21_0273	4	Thr20
AAGEGLLTLR	10	Unmodified	_AAGEGLLTLR_	sp|EPS8L1|pT_ACC_14913:T305-ponEPS8L1	sp|EPS8L1|pT_ACC_14913:T305-ponEPS8L1	sp|EPS8L1|pT_ACC_14913:T305-ponEPS8L1	82.645	57.751	318370000	QX1_21_0273	4	Thr20
AAGFSDDDSSDPGSK	15	Unmodified	_AAGFSDDDSSDPGSK_	sp|NHE4|pT_ACC_43538:T673-ponNHE4	sp|NHE4|pT_ACC_43538:T673-ponNHE4	sp|NHE4|pT_ACC_43538:T673-ponNHE4	147.26	147.26	330930000	QX1_21_0270	1	Thr20
AAGGSPAVGCTTR	13	Unmodified	_AAGGSPAVGCTTR_	sp|CAMKMT|pT_ACC_6610:T13-ponCAMKMT	sp|CAMKMT|pT_ACC_6610:T13-ponCAMKMT	sp|CAMKMT|pT_ACC_6610:T13-ponCAMKMT	98.634	94.521	97897000	QX1_21_0273	4	Thr20
AAGGSPAVGCTTR	13	Unmodified	_AAGGSPAVGCTTR_	sp|CAMKMT|pT_ACC_6610:T13-ponCAMKMT	sp|CAMKMT|pT_ACC_6610:T13-ponCAMKMT	sp|CAMKMT|pT_ACC_6610:T13-ponCAMKMT	99.283	91.715	20547000	QX1_21_0274	5	Thr20
AAGGSPAVGCTTR	13	Unmodified	_AAGGSPAVGCTTR_	sp|CAMKMT|pT_ACC_6610:T13-ponCAMKMT	sp|CAMKMT|pT_ACC_6610:T13-ponCAMKMT	sp|CAMKMT|pT_ACC_6610:T13-ponCAMKMT	56.359	46.771	20252000	QX1_21_0275	6	Thr20
AAGGSPAVGCTTR	13	Unmodified	_AAGGSPAVGCTTR_	sp|CAMKMT|pT_ACC_6610:T13-ponCAMKMT	sp|CAMKMT|pT_ACC_6610:T13-ponCAMKMT	sp|CAMKMT|pT_ACC_6610:T13-ponCAMKMT	58.37	54.96	4929200	QX1_21_0276	7	Thr20
AAGGSPAVGCTTR	13	Unmodified	_AAGGSPAVGCTTR_	sp|CAMKMT|pT_ACC_6610:T13-ponCAMKMT	sp|CAMKMT|pT_ACC_6610:T13-ponCAMKMT	sp|CAMKMT|pT_ACC_6610:T13-ponCAMKMT	62.633	59.377	6304900	QX1_21_0277	8	Thr20
AAGIIHLGK	9	Unmodified	_AAGIIHLGK_	sp|ADSL|pT_ACC_1283:T94-ponADSL	sp|ADSL|pT_ACC_1283:T94-ponADSL	sp|ADSL|pT_ACC_1283:T94-ponADSL	91.906	82.436	29267000	QX1_21_0274	5	Thr20
AAGIIHLGK	9	Unmodified	_AAGIIHLGK_	sp|ADSL|pT_ACC_1283:T94-ponADSL	sp|ADSL|pT_ACC_1283:T94-ponADSL	sp|ADSL|pT_ACC_1283:T94-ponADSL	46.994	41.554	6875700	QX1_21_0275	6	Thr20
AAGIIHLGK	9	Unmodified	_AAGIIHLGK_	sp|ADSL|pT_ACC_1283:T94-ponADSL	sp|ADSL|pT_ACC_1283:T94-ponADSL	sp|ADSL|pT_ACC_1283:T94-ponADSL	91.906	82.436	9725100	QX1_21_0276	7	Thr20
AAGIIHLGK	9	Unmodified	_AAGIIHLGK_	sp|ADSL|pT_ACC_1283:T94-ponADSL	sp|ADSL|pT_ACC_1283:T94-ponADSL	sp|ADSL|pT_ACC_1283:T94-ponADSL	105.39	98.04	8100700	QX1_21_0277	8	Thr20
AAGISLIVPGK	11	Unmodified	_AAGISLIVPGK_	sp|RAP1GAP|pT_ACC_38766:T486-ponRAP1GAP	sp|RAP1GAP|pT_ACC_38766:T486-ponRAP1GAP	sp|RAP1GAP|pT_ACC_38766:T486-ponRAP1GAP	110.87	100.8	74475000	QX1_21_0273	4	Thr20
AAGISLIVPGK	11	Unmodified	_AAGISLIVPGK_	sp|RAP1GAP|pT_ACC_38766:T486-ponRAP1GAP	sp|RAP1GAP|pT_ACC_38766:T486-ponRAP1GAP	sp|RAP1GAP|pT_ACC_38766:T486-ponRAP1GAP	130.75	101.67	314570000	QX1_21_0274	5	Thr20
AAGISLIVPGK	11	Unmodified	_AAGISLIVPGK_	sp|RAP1GAP|pT_ACC_38766:T486-ponRAP1GAP	sp|RAP1GAP|pT_ACC_38766:T486-ponRAP1GAP	sp|RAP1GAP|pT_ACC_38766:T486-ponRAP1GAP	85.676	78.482	1075600000	QX1_21_0275	6	Thr20
AAGISLIVPGK	11	Unmodified	_AAGISLIVPGK_	sp|RAP1GAP|pT_ACC_38766:T486-ponRAP1GAP	sp|RAP1GAP|pT_ACC_38766:T486-ponRAP1GAP	sp|RAP1GAP|pT_ACC_38766:T486-ponRAP1GAP	71.692	63.273	188390000	QX1_21_0276	7	Thr20
AAGISLIVPGK	11	Unmodified	_AAGISLIVPGK_	sp|RAP1GAP|pT_ACC_38766:T486-ponRAP1GAP	sp|RAP1GAP|pT_ACC_38766:T486-ponRAP1GAP	sp|RAP1GAP|pT_ACC_38766:T486-ponRAP1GAP	87.639	78.256	214640000	QX1_21_0277	8	Thr20
AAGISLIVPGKSPTR	15	Unmodified	_AAGISLIVPGKSPTR_	sp|RAP1GAP|pT_ACC_38766:T486-ponRAP1GAP	sp|RAP1GAP|pT_ACC_38766:T486-ponRAP1GAP	sp|RAP1GAP|pT_ACC_38766:T486-ponRAP1GAP	38.511	36.493	5424800	QX1_21_0275	6	Thr20
AAGISLIVPGKSPTR	15	Unmodified	_AAGISLIVPGKSPTR_	sp|RAP1GAP|pT_ACC_38766:T486-ponRAP1GAP	sp|RAP1GAP|pT_ACC_38766:T486-ponRAP1GAP	sp|RAP1GAP|pT_ACC_38766:T486-ponRAP1GAP	29.341	26.39	15716000	QX1_21_0276	7	Thr20
AAGISLIVPGKSPTR	15	Unmodified	_AAGISLIVPGKSPTR_	sp|RAP1GAP|pT_ACC_38766:T486-ponRAP1GAP	sp|RAP1GAP|pT_ACC_38766:T486-ponRAP1GAP	sp|RAP1GAP|pT_ACC_38766:T486-ponRAP1GAP	17.506	9.6404	19389000	QX1_21_0276	7	Thr20
AAGLSPLVSGTTVQTGPLPTLVSGGTIK	28	Unmodified	_AAGLSPLVSGTTVQTGPLPTLVSGGTIK_	sp|SREBP-1|pT_ACC_45039:T275-ponSREBP-1	sp|SREBP-1|pT_ACC_45039:T275-ponSREBP-1	sp|SREBP-1|pT_ACC_45039:T275-ponSREBP-1	226.18	225.32	310400000	QX1_21_0277	8	Thr20
AAGLSPLVSGTTVQTGPLPTLVSGGTIK	28	Unmodified	_AAGLSPLVSGTTVQTGPLPTLVSGGTIK_	sp|SREBP-1|pT_ACC_45039:T275-ponSREBP-1	sp|SREBP-1|pT_ACC_45039:T275-ponSREBP-1	sp|SREBP-1|pT_ACC_45039:T275-ponSREBP-1	340.9	330	82141000	QX1_21_0277	8	Thr20
AAGNPSPILTWLK	13	Unmodified	_AAGNPSPILTWLK_	sp|HMCN1|pT_ACC_20011:T1674-ponHMCN1	sp|HMCN1|pT_ACC_20011:T1674-ponHMCN1	sp|HMCN1|pT_ACC_20011:T1674-ponHMCN1	63.283	34.325	4199300	QX1_21_0275	6	Thr20
AAGNPSPILTWLK	13	Unmodified	_AAGNPSPILTWLK_	sp|HMCN1|pT_ACC_20011:T1674-ponHMCN1	sp|HMCN1|pT_ACC_20011:T1674-ponHMCN1	sp|HMCN1|pT_ACC_20011:T1674-ponHMCN1	62.303	36.364	9046300	QX1_21_0276	7	Thr20
AAGNPSPILTWLK	13	Unmodified	_AAGNPSPILTWLK_	sp|HMCN1|pT_ACC_20011:T1674-ponHMCN1	sp|HMCN1|pT_ACC_20011:T1674-ponHMCN1	sp|HMCN1|pT_ACC_20011:T1674-ponHMCN1	105.86	97.134	15651000	QX1_21_0277	8	Thr20
AAGPSLSHTSGGK	13	Unmodified	_AAGPSLSHTSGGK_	sp|RPA1|pT_ACC_40382:T164-ponRPA1	sp|RPA1|pT_ACC_40382:T164-ponRPA1	sp|RPA1|pT_ACC_40382:T164-ponRPA1	100.22	93.745	2116100000	QX1_21_0272	3	Thr20
AAGPSLSHTSGGK	13	Unmodified	_AAGPSLSHTSGGK_	sp|RPA1|pT_ACC_40382:T164-ponRPA1	sp|RPA1|pT_ACC_40382:T164-ponRPA1	sp|RPA1|pT_ACC_40382:T164-ponRPA1	176.45	149.56	863720000	QX1_21_0272	3	Thr20
AAGPSLSHTSGGK	13	Unmodified	_AAGPSLSHTSGGK_	sp|RPA1|pT_ACC_40382:T164-ponRPA1	sp|RPA1|pT_ACC_40382:T164-ponRPA1	sp|RPA1|pT_ACC_40382:T164-ponRPA1	105.66	97.345	453400000	QX1_21_0273	4	Thr20
AAGPSLSHTSGGK	13	Unmodified	_AAGPSLSHTSGGK_	sp|RPA1|pT_ACC_40382:T164-ponRPA1	sp|RPA1|pT_ACC_40382:T164-ponRPA1	sp|RPA1|pT_ACC_40382:T164-ponRPA1	157.97	139.8	126520000	QX1_21_0273	4	Thr20
AAGPSLSHTSGGK	13	Unmodified	_AAGPSLSHTSGGK_	sp|RPA1|pT_ACC_40382:T164-ponRPA1	sp|RPA1|pT_ACC_40382:T164-ponRPA1	sp|RPA1|pT_ACC_40382:T164-ponRPA1	90.412	85.096	127530000	QX1_21_0274	5	Thr20
AAGPSLSHTSGGK	13	Unmodified	_AAGPSLSHTSGGK_	sp|RPA1|pT_ACC_40382:T164-ponRPA1	sp|RPA1|pT_ACC_40382:T164-ponRPA1	sp|RPA1|pT_ACC_40382:T164-ponRPA1	108.31	91.2	32394000	QX1_21_0274	5	Thr20
AAGPSLSHTSGGK	13	Unmodified	_AAGPSLSHTSGGK_	sp|RPA1|pT_ACC_40382:T164-ponRPA1	sp|RPA1|pT_ACC_40382:T164-ponRPA1	sp|RPA1|pT_ACC_40382:T164-ponRPA1	97.86	93.138	83365000	QX1_21_0275	6	Thr20
AAGPSLSHTSGGK	13	Unmodified	_AAGPSLSHTSGGK_	sp|RPA1|pT_ACC_40382:T164-ponRPA1	sp|RPA1|pT_ACC_40382:T164-ponRPA1	sp|RPA1|pT_ACC_40382:T164-ponRPA1	87.498	84.179	41597000	QX1_21_0276	7	Thr20
AAGPSLSHTSGGK	13	Unmodified	_AAGPSLSHTSGGK_	sp|RPA1|pT_ACC_40382:T164-ponRPA1	sp|RPA1|pT_ACC_40382:T164-ponRPA1	sp|RPA1|pT_ACC_40382:T164-ponRPA1	125.75	104.47	8770200	QX1_21_0276	7	Thr20
AAGPSLSHTSGGK	13	Unmodified	_AAGPSLSHTSGGK_	sp|RPA1|pT_ACC_40382:T164-ponRPA1	sp|RPA1|pT_ACC_40382:T164-ponRPA1	sp|RPA1|pT_ACC_40382:T164-ponRPA1	133.81	122.64	11182000	QX1_21_0277	8	Thr20
AAGPSLSHTSGGK	13	Unmodified	_AAGPSLSHTSGGK_	sp|RPA1|pT_ACC_40382:T164-ponRPA1	sp|RPA1|pT_ACC_40382:T164-ponRPA1	sp|RPA1|pT_ACC_40382:T164-ponRPA1	110.38	102.33	58088000	QX1_21_0277	8	Thr20
AAGSGELGKLHHHHHH	16	Unmodified	_AAGSGELGKLHHHHHH_	sp|FLNB|pT_ACC_16708:T473-ponFLNB	sp|FLNB|pT_ACC_16708:T473-ponFLNB	sp|FLNB|pT_ACC_16708:T473-ponFLNB	117.07	34.072	9400100	QX1_21_0273	4	Thr20
AAGSGELGKLHHHHHH	16	Unmodified	_AAGSGELGKLHHHHHH_	sp|FLNB|pT_ACC_16708:T473-ponFLNB	sp|FLNB|pT_ACC_16708:T473-ponFLNB	sp|FLNB|pT_ACC_16708:T473-ponFLNB	38.799	7.3208	2173700	QX1_21_0274	5	Thr20
AAGSLFFK	8	Unmodified	_AAGSLFFK_	sp|AESiso2|pT_ACC_1296:T49-ponAESiso2	sp|AESiso2|pT_ACC_1296:T49-ponAESiso2	sp|AESiso2|pT_ACC_1296:T49-ponAESiso2	105.39	62.39	37876000	QX1_21_0275	6	Thr20
AAGSLFFK	8	Unmodified	_AAGSLFFK_	sp|AESiso2|pT_ACC_1296:T49-ponAESiso2	sp|AESiso2|pT_ACC_1296:T49-ponAESiso2	sp|AESiso2|pT_ACC_1296:T49-ponAESiso2	81.784	49.313	9710700	QX1_21_0277	8	Thr20
AAGTCGVLLR	10	Unmodified	_AAGTCGVLLR_	sp|MRPL2|pT_ACC_28185:T223-ponMRPL2	sp|MRPL2|pT_ACC_28185:T223-ponMRPL2	sp|MRPL2|pT_ACC_28185:T223-ponMRPL2	61.962	51.548	9376300	QX1_21_0275	6	Thr20
AAGTCGVLLR	10	Unmodified	_AAGTCGVLLR_	sp|MRPL2|pT_ACC_28185:T223-ponMRPL2	sp|MRPL2|pT_ACC_28185:T223-ponMRPL2	sp|MRPL2|pT_ACC_28185:T223-ponMRPL2	127.56	113.41	5664200	QX1_21_0276	7	Thr20
AAHFVFR	7	Unmodified	_AAHFVFR_	sp|NCAM1iso3|pT_ACC_30266:T727-ponNCAM1iso3	sp|NCAM1iso3|pT_ACC_30266:T727-ponNCAM1iso3	sp|NCAM1iso3|pT_ACC_30266:T727-ponNCAM1iso3	143.22	139.01	25398000	QX1_21_0275	6	Thr20
AAHFVFR	7	Unmodified	_AAHFVFR_	sp|NCAM1iso3|pT_ACC_30266:T727-ponNCAM1iso3	sp|NCAM1iso3|pT_ACC_30266:T727-ponNCAM1iso3	sp|NCAM1iso3|pT_ACC_30266:T727-ponNCAM1iso3	126.05	121.83	13094000	QX1_21_0277	8	Thr20
AAHGCVTAVSGK	12	Unmodified	_AAHGCVTAVSGK_	sp|TACC1|pT_ACC_46456:T168-ponTACC1	sp|TACC1|pT_ACC_46456:T168-ponTACC1	sp|TACC1|pT_ACC_46456:T168-ponTACC1	91.937	78.929	406540000	QX1_21_0273	4	Thr20
AAHGCVTAVSGK	12	Unmodified	_AAHGCVTAVSGK_	sp|TACC1|pT_ACC_46456:T168-ponTACC1	sp|TACC1|pT_ACC_46456:T168-ponTACC1	sp|TACC1|pT_ACC_46456:T168-ponTACC1	91.937	85.79	179470000	QX1_21_0274	5	Thr20
AAHGCVTAVSGK	12	Unmodified	_AAHGCVTAVSGK_	sp|TACC1|pT_ACC_46456:T168-ponTACC1	sp|TACC1|pT_ACC_46456:T168-ponTACC1	sp|TACC1|pT_ACC_46456:T168-ponTACC1	103.34	94.648	65570000	QX1_21_0275	6	Thr20
AAHGCVTAVSGK	12	Unmodified	_AAHGCVTAVSGK_	sp|TACC1|pT_ACC_46456:T168-ponTACC1	sp|TACC1|pT_ACC_46456:T168-ponTACC1	sp|TACC1|pT_ACC_46456:T168-ponTACC1	108.7	98.087	30266000	QX1_21_0276	7	Thr20
AAHGCVTAVSGK	12	Unmodified	_AAHGCVTAVSGK_	sp|TACC1|pT_ACC_46456:T168-ponTACC1	sp|TACC1|pT_ACC_46456:T168-ponTACC1	sp|TACC1|pT_ACC_46456:T168-ponTACC1	81.625	69.192	37441000	QX1_21_0277	8	Thr20
AAHGFDWEEER	11	Unmodified	_AAHGFDWEEER_	sp|CNAP1|pT_ACC_30282:T154-ponCNAP1	sp|CNAP1|pT_ACC_30282:T154-ponCNAP1	sp|CNAP1|pT_ACC_30282:T154-ponCNAP1	139.43	132.51	461580000	QX1_21_0271	2	Thr20
AAHGFDWEEER	11	Unmodified	_AAHGFDWEEER_	sp|CNAP1|pT_ACC_30282:T154-ponCNAP1	sp|CNAP1|pT_ACC_30282:T154-ponCNAP1	sp|CNAP1|pT_ACC_30282:T154-ponCNAP1	130.94	121.25	122270000	QX1_21_0271	2	Thr20
AAHGFDWEEER	11	Unmodified	_AAHGFDWEEER_	sp|CNAP1|pT_ACC_30282:T154-ponCNAP1	sp|CNAP1|pT_ACC_30282:T154-ponCNAP1	sp|CNAP1|pT_ACC_30282:T154-ponCNAP1	64.103	58.799	18754000	QX1_21_0272	3	Thr20
AAHGFDWEEERQPIK	15	Unmodified	_AAHGFDWEEERQPIK_	sp|CNAP1|pT_ACC_30282:T154-ponCNAP1	sp|CNAP1|pT_ACC_30282:T154-ponCNAP1	sp|CNAP1|pT_ACC_30282:T154-ponCNAP1	96.464	91.983	962650000	QX1_21_0272	3	Thr20
AAHGFDWEEERQPIK	15	Unmodified	_AAHGFDWEEERQPIK_	sp|CNAP1|pT_ACC_30282:T154-ponCNAP1	sp|CNAP1|pT_ACC_30282:T154-ponCNAP1	sp|CNAP1|pT_ACC_30282:T154-ponCNAP1	168.5	161.28	448190000	QX1_21_0272	3	Thr20
AAHGFDWEEERQPIK	15	Unmodified	_AAHGFDWEEERQPIK_	sp|CNAP1|pT_ACC_30282:T154-ponCNAP1	sp|CNAP1|pT_ACC_30282:T154-ponCNAP1	sp|CNAP1|pT_ACC_30282:T154-ponCNAP1	200.82	188.95	53144000	QX1_21_0272	3	Thr20
AAHGFDWEEERQPIK	15	Unmodified	_AAHGFDWEEERQPIK_	sp|CNAP1|pT_ACC_30282:T154-ponCNAP1	sp|CNAP1|pT_ACC_30282:T154-ponCNAP1	sp|CNAP1|pT_ACC_30282:T154-ponCNAP1	64.499	61.438	70971000	QX1_21_0273	4	Thr20
AAHGFDWEEERQPIK	15	Unmodified	_AAHGFDWEEERQPIK_	sp|CNAP1|pT_ACC_30282:T154-ponCNAP1	sp|CNAP1|pT_ACC_30282:T154-ponCNAP1	sp|CNAP1|pT_ACC_30282:T154-ponCNAP1	74.789	63.75	29699000	QX1_21_0273	4	Thr20
AAHGFDWEEERQPIK	15	Unmodified	_AAHGFDWEEERQPIK_	sp|CNAP1|pT_ACC_30282:T154-ponCNAP1	sp|CNAP1|pT_ACC_30282:T154-ponCNAP1	sp|CNAP1|pT_ACC_30282:T154-ponCNAP1	38.008	31.977	14835000	QX1_21_0274	5	Thr20
AAHGFDWEEERQPIK	15	Unmodified	_AAHGFDWEEERQPIK_	sp|CNAP1|pT_ACC_30282:T154-ponCNAP1	sp|CNAP1|pT_ACC_30282:T154-ponCNAP1	sp|CNAP1|pT_ACC_30282:T154-ponCNAP1	43.761	37.73	7002600	QX1_21_0275	6	Thr20
AAHGFDWEEERQPIK	15	Unmodified	_AAHGFDWEEERQPIK_	sp|CNAP1|pT_ACC_30282:T154-ponCNAP1	sp|CNAP1|pT_ACC_30282:T154-ponCNAP1	sp|CNAP1|pT_ACC_30282:T154-ponCNAP1	45.79	39.758	6402300	QX1_21_0277	8	Thr20
AAHIAVLDK	9	Unmodified	_AAHIAVLDK_	sp|FAM135B|pT_ACC_15579:T1373-ponFAM135B	sp|FAM135B|pT_ACC_15579:T1373-ponFAM135B	sp|FAM135B|pT_ACC_15579:T1373-ponFAM135B	93.111	79.115	40632000	QX1_21_0272	3	Thr20
AAHIFFTDTK	10	Unmodified	_AAHIFFTDTK_	sp|STXBP2|pT_ACC_45905:T94-ponSTXBP2	sp|STXBP2|pT_ACC_45905:T94-ponSTXBP2	sp|STXBP2|pT_ACC_45905:T94-ponSTXBP2	130.75	115.81	17668000	QX1_21_0274	5	Thr20
AAHIFFTDTK	10	Unmodified	_AAHIFFTDTK_	sp|STXBP2|pT_ACC_45905:T94-ponSTXBP2	sp|STXBP2|pT_ACC_45905:T94-ponSTXBP2	sp|STXBP2|pT_ACC_45905:T94-ponSTXBP2	47.228	43.527	83476000	QX1_21_0274	5	Thr20
AAHIFFTDTK	10	Unmodified	_AAHIFFTDTK_	sp|STXBP2|pT_ACC_45905:T94-ponSTXBP2	sp|STXBP2|pT_ACC_45905:T94-ponSTXBP2	sp|STXBP2|pT_ACC_45905:T94-ponSTXBP2	64.711	55.753	5958200	QX1_21_0275	6	Thr20
AAHNNSENIPLHK	13	Unmodified	_AAHNNSENIPLHK_	sp|AFF3|pT_ACC_1370:T931-ponAFF3	sp|AFF3|pT_ACC_1370:T931-ponAFF3	sp|AFF3|pT_ACC_1370:T931-ponAFF3	66.84	64.277	1162100000	QX1_21_0271	2	Thr20
AAHNNSENIPLHK	13	Unmodified	_AAHNNSENIPLHK_	sp|AFF3|pT_ACC_1370:T931-ponAFF3	sp|AFF3|pT_ACC_1370:T931-ponAFF3	sp|AFF3|pT_ACC_1370:T931-ponAFF3	168.82	161.94	1126900000	QX1_21_0271	2	Thr20
AAHNNSENIPLHK	13	Unmodified	_AAHNNSENIPLHK_	sp|AFF3|pT_ACC_1370:T931-ponAFF3	sp|AFF3|pT_ACC_1370:T931-ponAFF3	sp|AFF3|pT_ACC_1370:T931-ponAFF3	132.86	128.16	308680000	QX1_21_0272	3	Thr20
AAHNNSENIPLHK	13	Unmodified	_AAHNNSENIPLHK_	sp|AFF3|pT_ACC_1370:T931-ponAFF3	sp|AFF3|pT_ACC_1370:T931-ponAFF3	sp|AFF3|pT_ACC_1370:T931-ponAFF3	66.023	61.318	7421600	QX1_21_0276	7	Thr20
AAHTEDINACTLTTSPR	17	Unmodified	_AAHTEDINACTLTTSPR_	sp|RAF1|pT_ACC_38548:T640-ponRAF1;sp|RAF1|pT_ACC_38547:T638-ponRAF1	sp|RAF1|pT_ACC_38548:T640-ponRAF1	sp|RAF1|pT_ACC_38548:T640-ponRAF1	118.21	112.61	310690000	QX1_21_0272	3	Thr20
AAHTEDINACTLTTSPR	17	Unmodified	_AAHTEDINACTLTTSPR_	sp|RAF1|pT_ACC_38548:T640-ponRAF1;sp|RAF1|pT_ACC_38547:T638-ponRAF1	sp|RAF1|pT_ACC_38548:T640-ponRAF1	sp|RAF1|pT_ACC_38548:T640-ponRAF1	176.33	170.07	2402700000	QX1_21_0273	4	Thr20
AAHTEDINACTLTTSPR	17	Unmodified	_AAHTEDINACTLTTSPR_	sp|RAF1|pT_ACC_38548:T640-ponRAF1;sp|RAF1|pT_ACC_38547:T638-ponRAF1	sp|RAF1|pT_ACC_38548:T640-ponRAF1	sp|RAF1|pT_ACC_38548:T640-ponRAF1	182.57	172.65	388280000	QX1_21_0274	5	Thr20
AAHTEDINACTLTTSPR	17	Unmodified	_AAHTEDINACTLTTSPR_	sp|RAF1|pT_ACC_38548:T640-ponRAF1;sp|RAF1|pT_ACC_38547:T638-ponRAF1	sp|RAF1|pT_ACC_38548:T640-ponRAF1	sp|RAF1|pT_ACC_38548:T640-ponRAF1	203.39	197.21	13000000	QX1_21_0274	5	Thr20
AAHTEDINACTLTTSPR	17	Unmodified	_AAHTEDINACTLTTSPR_	sp|RAF1|pT_ACC_38548:T640-ponRAF1;sp|RAF1|pT_ACC_38547:T638-ponRAF1	sp|RAF1|pT_ACC_38548:T640-ponRAF1	sp|RAF1|pT_ACC_38548:T640-ponRAF1	172.57	165.25	79485000	QX1_21_0275	6	Thr20
AAHTEDINACTLTTSPR	17	Unmodified	_AAHTEDINACTLTTSPR_	sp|RAF1|pT_ACC_38548:T640-ponRAF1;sp|RAF1|pT_ACC_38547:T638-ponRAF1	sp|RAF1|pT_ACC_38548:T640-ponRAF1	sp|RAF1|pT_ACC_38548:T640-ponRAF1	136.01	129.75	40892000	QX1_21_0277	8	Thr20
AAHVPENSDTEQDVLTVKPVR	21	Unmodified	_AAHVPENSDTEQDVLTVKPVR_	sp|ZFP106|pT_ACC_53683:T1372-ponZFP106	sp|ZFP106|pT_ACC_53683:T1372-ponZFP106	sp|ZFP106|pT_ACC_53683:T1372-ponZFP106	157.98	153.88	2175500000	QX1_21_0271	2	Thr20
AAHVPENSDTEQDVLTVKPVR	21	Unmodified	_AAHVPENSDTEQDVLTVKPVR_	sp|ZFP106|pT_ACC_53683:T1372-ponZFP106	sp|ZFP106|pT_ACC_53683:T1372-ponZFP106	sp|ZFP106|pT_ACC_53683:T1372-ponZFP106	237.76	235.04	334390000	QX1_21_0271	2	Thr20
AAHVPENSDTEQDVLTVKPVR	21	Unmodified	_AAHVPENSDTEQDVLTVKPVR_	sp|ZFP106|pT_ACC_53683:T1372-ponZFP106	sp|ZFP106|pT_ACC_53683:T1372-ponZFP106	sp|ZFP106|pT_ACC_53683:T1372-ponZFP106	136.66	133.9	68789000	QX1_21_0271	2	Thr20
AAHVPENSDTEQDVLTVKPVR	21	Unmodified	_AAHVPENSDTEQDVLTVKPVR_	sp|ZFP106|pT_ACC_53683:T1372-ponZFP106	sp|ZFP106|pT_ACC_53683:T1372-ponZFP106	sp|ZFP106|pT_ACC_53683:T1372-ponZFP106	213.93	210.54	191270000	QX1_21_0272	3	Thr20
AAHVPENSDTEQDVLTVKPVR	21	Unmodified	_AAHVPENSDTEQDVLTVKPVR_	sp|ZFP106|pT_ACC_53683:T1372-ponZFP106	sp|ZFP106|pT_ACC_53683:T1372-ponZFP106	sp|ZFP106|pT_ACC_53683:T1372-ponZFP106	102.33	99.039	63145000	QX1_21_0272	3	Thr20
AAHVPENSDTEQDVLTVKPVR	21	Unmodified	_AAHVPENSDTEQDVLTVKPVR_	sp|ZFP106|pT_ACC_53683:T1372-ponZFP106	sp|ZFP106|pT_ACC_53683:T1372-ponZFP106	sp|ZFP106|pT_ACC_53683:T1372-ponZFP106	151.23	147.94	175260000	QX1_21_0273	4	Thr20
AAHVPENSDTEQDVLTVKPVR	21	Unmodified	_AAHVPENSDTEQDVLTVKPVR_	sp|ZFP106|pT_ACC_53683:T1372-ponZFP106	sp|ZFP106|pT_ACC_53683:T1372-ponZFP106	sp|ZFP106|pT_ACC_53683:T1372-ponZFP106	152.32	146.07	22560000	QX1_21_0273	4	Thr20
AAHVPENSDTEQDVLTVKPVR	21	Unmodified	_AAHVPENSDTEQDVLTVKPVR_	sp|ZFP106|pT_ACC_53683:T1372-ponZFP106	sp|ZFP106|pT_ACC_53683:T1372-ponZFP106	sp|ZFP106|pT_ACC_53683:T1372-ponZFP106	70.414	65.975	11389000	QX1_21_0276	7	Thr20
AAHVPENSDTEQDVLTVKPVR	21	Deamidation (NQ)	_AAHVPEN(Deamidation (NQ))SDTEQDVLTVKPVR_	sp|ZFP106|pT_ACC_53683:T1372-ponZFP106	sp|ZFP106|pT_ACC_53683:T1372-ponZFP106	sp|ZFP106|pT_ACC_53683:T1372-ponZFP106	78.674	74.954	18060000	QX1_21_0271	2	Thr20
AAHVPENSDTEQDVLTVKPVRK	22	Unmodified	_AAHVPENSDTEQDVLTVKPVRK_	sp|ZFP106|pT_ACC_53683:T1372-ponZFP106	sp|ZFP106|pT_ACC_53683:T1372-ponZFP106	sp|ZFP106|pT_ACC_53683:T1372-ponZFP106	131.09	128.25	1897000000	QX1_21_0272	3	Thr20
AAHVPENSDTEQDVLTVKPVRK	22	Unmodified	_AAHVPENSDTEQDVLTVKPVRK_	sp|ZFP106|pT_ACC_53683:T1372-ponZFP106	sp|ZFP106|pT_ACC_53683:T1372-ponZFP106	sp|ZFP106|pT_ACC_53683:T1372-ponZFP106	188.04	184.71	668640000	QX1_21_0272	3	Thr20
AAHVPENSDTEQDVLTVKPVRK	22	Unmodified	_AAHVPENSDTEQDVLTVKPVRK_	sp|ZFP106|pT_ACC_53683:T1372-ponZFP106	sp|ZFP106|pT_ACC_53683:T1372-ponZFP106	sp|ZFP106|pT_ACC_53683:T1372-ponZFP106	168.78	164.8	111630000	QX1_21_0272	3	Thr20
AAHVPENSDTEQDVLTVKPVRK	22	Unmodified	_AAHVPENSDTEQDVLTVKPVRK_	sp|ZFP106|pT_ACC_53683:T1372-ponZFP106	sp|ZFP106|pT_ACC_53683:T1372-ponZFP106	sp|ZFP106|pT_ACC_53683:T1372-ponZFP106	117.03	109.83	292110000	QX1_21_0273	4	Thr20
AAHVPENSDTEQDVLTVKPVRK	22	Unmodified	_AAHVPENSDTEQDVLTVKPVRK_	sp|ZFP106|pT_ACC_53683:T1372-ponZFP106	sp|ZFP106|pT_ACC_53683:T1372-ponZFP106	sp|ZFP106|pT_ACC_53683:T1372-ponZFP106	156.85	155.7	140800000	QX1_21_0273	4	Thr20
AAHVPENSDTEQDVLTVKPVRK	22	Unmodified	_AAHVPENSDTEQDVLTVKPVRK_	sp|ZFP106|pT_ACC_53683:T1372-ponZFP106	sp|ZFP106|pT_ACC_53683:T1372-ponZFP106	sp|ZFP106|pT_ACC_53683:T1372-ponZFP106	60.561	57.225	65583000	QX1_21_0274	5	Thr20
AAHVPENSDTEQDVLTVKPVRK	22	Unmodified	_AAHVPENSDTEQDVLTVKPVRK_	sp|ZFP106|pT_ACC_53683:T1372-ponZFP106	sp|ZFP106|pT_ACC_53683:T1372-ponZFP106	sp|ZFP106|pT_ACC_53683:T1372-ponZFP106	117.37	114.65	73598000	QX1_21_0275	6	Thr20
AAHVPENSDTEQDVLTVKPVRK	22	Unmodified	_AAHVPENSDTEQDVLTVKPVRK_	sp|ZFP106|pT_ACC_53683:T1372-ponZFP106	sp|ZFP106|pT_ACC_53683:T1372-ponZFP106	sp|ZFP106|pT_ACC_53683:T1372-ponZFP106	134.06	132.85	22056000	QX1_21_0275	6	Thr20
AAHVPENSDTEQDVLTVKPVRK	22	Unmodified	_AAHVPENSDTEQDVLTVKPVRK_	sp|ZFP106|pT_ACC_53683:T1372-ponZFP106	sp|ZFP106|pT_ACC_53683:T1372-ponZFP106	sp|ZFP106|pT_ACC_53683:T1372-ponZFP106	56.055	55.196	9280300	QX1_21_0276	7	Thr20
AAHVPENSDTEQDVLTVKPVRK	22	Unmodified	_AAHVPENSDTEQDVLTVKPVRK_	sp|ZFP106|pT_ACC_53683:T1372-ponZFP106	sp|ZFP106|pT_ACC_53683:T1372-ponZFP106	sp|ZFP106|pT_ACC_53683:T1372-ponZFP106	49.089	45.494	5539500	QX1_21_0276	7	Thr20
AAHVPENSDTEQDVLTVKPVRK	22	Unmodified	_AAHVPENSDTEQDVLTVKPVRK_	sp|ZFP106|pT_ACC_53683:T1372-ponZFP106	sp|ZFP106|pT_ACC_53683:T1372-ponZFP106	sp|ZFP106|pT_ACC_53683:T1372-ponZFP106	89.483	86.682	30100000	QX1_21_0277	8	Thr20
AAHVPENSDTEQDVLTVKPVRK	22	Unmodified	_AAHVPENSDTEQDVLTVKPVRK_	sp|ZFP106|pT_ACC_53683:T1372-ponZFP106	sp|ZFP106|pT_ACC_53683:T1372-ponZFP106	sp|ZFP106|pT_ACC_53683:T1372-ponZFP106	114.55	114.22	17095000	QX1_21_0277	8	Thr20
AAHVQQMK	8	Unmodified	_AAHVQQMK_	sp|UNC13B|pT_ACC_51013:T586-ponUNC13B	sp|UNC13B|pT_ACC_51013:T586-ponUNC13B	sp|UNC13B|pT_ACC_51013:T586-ponUNC13B	78.616	63.951	8086400	QX1_21_0271	2	Thr20
AAIKPLEQTECLNK	14	Unmodified	_AAIKPLEQTECLNK_	sp|SYNE2|pT_ACC_46238:T2478-ponSYNE2	sp|SYNE2|pT_ACC_46238:T2478-ponSYNE2	sp|SYNE2|pT_ACC_46238:T2478-ponSYNE2	136.21	131.5	89644000	QX1_21_0273	4	Thr20
AAITETQR	8	Unmodified	_AAITETQR_	sp|EHBP1|pT_ACC_13828:T1053-ponEHBP1;sp|EHBP1|pT_ACC_13827:T1040-ponEHBP1	sp|EHBP1|pT_ACC_13828:T1053-ponEHBP1	sp|EHBP1|pT_ACC_13828:T1053-ponEHBP1	170.73	105.95	761450000	QX1_21_0270	1	Thr20
AAITSYEK	8	Unmodified	_AAITSYEK_	sp|FCER1G|pT_ACC_16266:T66-ponFCER1G	sp|FCER1G|pT_ACC_16266:T66-ponFCER1G	sp|FCER1G|pT_ACC_16266:T66-ponFCER1G	122.13	90.839	760130000	QX1_21_0271	2	Thr20
AAITTLK	7	Unmodified	_AAITTLK_	sp|WDR3|pT_ACC_52061:T102-ponWDR3	sp|WDR3|pT_ACC_52061:T102-ponWDR3	sp|WDR3|pT_ACC_52061:T102-ponWDR3	83.614	45.969	61352000	QX1_21_0272	3	Thr20
AAKLHHHHHH	10	Unmodified	_AAKLHHHHHH_	sp|DOS|pT_ACC_6994:T325-ponDOS;sp|SOX12|pT_ACC_44378:T181-ponSOX12;sp|SOLO|pT_ACC_3577:T371-ponSOLO;sp|SLC39A4|pT_ACC_43315:T137-ponSLC39A4;sp|SLC20A2|pT_ACC_43054:T390-ponSLC20A2;sp|PDLIM3|pT_ACC_34025:T57-ponPDLIM3;sp|MAP7|pT_ACC_26202:T342-ponMAP7;sp|KSR|pT_ACC_24074:T404-ponKSR;sp|FAT|pT_ACC_16079:T789-ponFAT;sp|ENO1|pT_ACC_14452:T19-ponENO1;sp|DBN1|pT_ACC_11365:T377-ponDBN1;sp|ATP5B|pT_ACC_4…	sp|DOS|pT_ACC_6994:T325-ponDOS;sp|MCT1|pT_ACC_43008:T466-ponMCT1;sp|CAMK2Giso9|pT_ACC_6597:T357-ponCAMK2Giso9;sp|ACE|pT_ACC_543:T716-ponACE;sp|CHODLiso3|pT_ACC_9195:T180-ponCHODLiso3;sp|DBIiso5|pT_ACC_11357:T56-ponDBIiso5;sp|DDX46|pT_ACC_11768:T783-ponDDX46;sp|FBXL19|pT_ACC_16168:T413-ponFBXL19;sp|GCN2|pT_ACC_13937:T667-ponGCN2;sp|IGLON5|pT_ACC_21141:T219-ponIGLON5;sp|MDH2|pT_ACC_26961:T61-ponMDH…	sp|PPP1R12C|pT_ACC_36444:T560-ponPPP1R12C	49.418	24.674	5206400	QX1_21_0273	4	Thr20
AAKLHHHHHH	10	Unmodified	_AAKLHHHHHH_	sp|DOS|pT_ACC_6994:T325-ponDOS;sp|SOX12|pT_ACC_44378:T181-ponSOX12;sp|SOLO|pT_ACC_3577:T371-ponSOLO;sp|SLC39A4|pT_ACC_43315:T137-ponSLC39A4;sp|SLC20A2|pT_ACC_43054:T390-ponSLC20A2;sp|PDLIM3|pT_ACC_34025:T57-ponPDLIM3;sp|MAP7|pT_ACC_26202:T342-ponMAP7;sp|KSR|pT_ACC_24074:T404-ponKSR;sp|FAT|pT_ACC_16079:T789-ponFAT;sp|ENO1|pT_ACC_14452:T19-ponENO1;sp|DBN1|pT_ACC_11365:T377-ponDBN1;sp|ATP5B|pT_ACC_4…	sp|DOS|pT_ACC_6994:T325-ponDOS;sp|MCT1|pT_ACC_43008:T466-ponMCT1;sp|CAMK2Giso9|pT_ACC_6597:T357-ponCAMK2Giso9;sp|ACE|pT_ACC_543:T716-ponACE;sp|CHODLiso3|pT_ACC_9195:T180-ponCHODLiso3;sp|DBIiso5|pT_ACC_11357:T56-ponDBIiso5;sp|DDX46|pT_ACC_11768:T783-ponDDX46;sp|FBXL19|pT_ACC_16168:T413-ponFBXL19;sp|GCN2|pT_ACC_13937:T667-ponGCN2;sp|IGLON5|pT_ACC_21141:T219-ponIGLON5;sp|MDH2|pT_ACC_26961:T61-ponMDH…	sp|PPP1R12C|pT_ACC_36444:T560-ponPPP1R12C	36.557	17.25	2846400	QX1_21_0274	5	Thr20
AAKPTTTPEVK	11	Unmodified	_AAKPTTTPEVK_	sp|MAP1B|pT_ACC_25857:T2303-ponMAP1B;sp|MAP1B|pT_ACC_25858:T2305-ponMAP1B	sp|MAP1B|pT_ACC_25857:T2303-ponMAP1B	sp|MAP1B|pT_ACC_25857:T2303-ponMAP1B	92.943	75.11	1320600000	QX1_21_0271	2	Thr20
AAKPTTTPEVK	11	Unmodified	_AAKPTTTPEVK_	sp|MAP1B|pT_ACC_25857:T2303-ponMAP1B;sp|MAP1B|pT_ACC_25858:T2305-ponMAP1B	sp|MAP1B|pT_ACC_25857:T2303-ponMAP1B	sp|MAP1B|pT_ACC_25857:T2303-ponMAP1B	103.88	77.773	470560000	QX1_21_0271	2	Thr20
AALADDFDTPR	11	Unmodified	_AALADDFDTPR_	sp|CARS2|pT_ACC_6818:T416-ponCARS2	sp|CARS2|pT_ACC_6818:T416-ponCARS2	sp|CARS2|pT_ACC_6818:T416-ponCARS2	83.358	72.986	364140000	QX1_21_0271	2	Thr20
AALANLCIGDVK	12	Unmodified	_AALANLCIGDVK_	sp|CLIM1|pT_ACC_34015:T34-ponCLIM1	sp|CLIM1|pT_ACC_34015:T34-ponCLIM1	sp|CLIM1|pT_ACC_34015:T34-ponCLIM1	34.721	28.939	1745400	QX1_21_0274	5	Thr20
AALANLCIGDVK	12	Unmodified	_AALANLCIGDVK_	sp|CLIM1|pT_ACC_34015:T34-ponCLIM1	sp|CLIM1|pT_ACC_34015:T34-ponCLIM1	sp|CLIM1|pT_ACC_34015:T34-ponCLIM1	76.465	68.525	1977700	QX1_21_0276	7	Thr20
AALANLCIGDVK	12	Unmodified	_AALANLCIGDVK_	sp|CLIM1|pT_ACC_34015:T34-ponCLIM1	sp|CLIM1|pT_ACC_34015:T34-ponCLIM1	sp|CLIM1|pT_ACC_34015:T34-ponCLIM1	76.465	68.245	2637900	QX1_21_0277	8	Thr20
AALCAGCK	8	Unmodified	_AALCAGCK_	sp|LHX2|pT_ACC_24572:T41-ponLHX2	sp|LHX2|pT_ACC_24572:T41-ponLHX2	sp|LHX2|pT_ACC_24572:T41-ponLHX2	73.039	70.463	26970000	QX1_21_0275	6	Thr20
AALCAGCK	8	Unmodified	_AALCAGCK_	sp|LHX2|pT_ACC_24572:T41-ponLHX2	sp|LHX2|pT_ACC_24572:T41-ponLHX2	sp|LHX2|pT_ACC_24572:T41-ponLHX2	73.039	70.463	6962600	QX1_21_0276	7	Thr20
AALCAGCK	8	Unmodified	_AALCAGCK_	sp|LHX2|pT_ACC_24572:T41-ponLHX2	sp|LHX2|pT_ACC_24572:T41-ponLHX2	sp|LHX2|pT_ACC_24572:T41-ponLHX2	64.803	61.676	5406200	QX1_21_0277	8	Thr20
AALDIVHPVR	10	Unmodified	_AALDIVHPVR_	sp|ADAMTS7|pT_ACC_962:T37-ponADAMTS7	sp|ADAMTS7|pT_ACC_962:T37-ponADAMTS7	sp|ADAMTS7|pT_ACC_962:T37-ponADAMTS7	61.56	53.517	19327000	QX1_21_0273	4	Thr20
AALDSGAFQSVWVSTDHDEIENVAK	25	Unmodified	_AALDSGAFQSVWVSTDHDEIENVAK_	sp|CMAS|pT_ACC_9743:T92-ponCMAS	sp|CMAS|pT_ACC_9743:T92-ponCMAS	sp|CMAS|pT_ACC_9743:T92-ponCMAS	145.13	137.6	390670000	QX1_21_0273	4	Thr20
AALFLQTLK	9	Unmodified	_AALFLQTLK_	sp|SFRS8|pT_ACC_42346:T693-ponSFRS8	sp|SFRS8|pT_ACC_42346:T693-ponSFRS8	sp|SFRS8|pT_ACC_42346:T693-ponSFRS8	47.082	37.566	1141000	QX1_21_0275	6	Thr20
AALFLQTLK	9	Unmodified	_AALFLQTLK_	sp|SFRS8|pT_ACC_42346:T693-ponSFRS8	sp|SFRS8|pT_ACC_42346:T693-ponSFRS8	sp|SFRS8|pT_ACC_42346:T693-ponSFRS8	51.346	41.83	10729000	QX1_21_0276	7	Thr20
AALGYDYK	8	Unmodified	_AALGYDYK_	sp|HS1|pT_ACC_19278:T181-ponHS1	sp|HS1|pT_ACC_19278:T181-ponHS1	sp|HS1|pT_ACC_19278:T181-ponHS1	74.929	63.208	720000000	QX1_21_0272	3	Thr20
AALGYDYK	8	Unmodified	_AALGYDYK_	sp|HS1|pT_ACC_19278:T181-ponHS1	sp|HS1|pT_ACC_19278:T181-ponHS1	sp|HS1|pT_ACC_19278:T181-ponHS1	56.721	37.361	73789000	QX1_21_0273	4	Thr20
AALGYDYKGETEKHESQR	18	Unmodified	_AALGYDYKGETEKHESQR_	sp|HS1|pT_ACC_19278:T181-ponHS1	sp|HS1|pT_ACC_19278:T181-ponHS1	sp|HS1|pT_ACC_19278:T181-ponHS1	118.24	112.91	297980000	QX1_21_0271	2	Thr20
AALGYDYKGETEKHESQR	18	Unmodified	_AALGYDYKGETEKHESQR_	sp|HS1|pT_ACC_19278:T181-ponHS1	sp|HS1|pT_ACC_19278:T181-ponHS1	sp|HS1|pT_ACC_19278:T181-ponHS1	170.5	155.34	206790000	QX1_21_0271	2	Thr20
AALGYDYKGETEKHESQR	18	Unmodified	_AALGYDYKGETEKHESQR_	sp|HS1|pT_ACC_19278:T181-ponHS1	sp|HS1|pT_ACC_19278:T181-ponHS1	sp|HS1|pT_ACC_19278:T181-ponHS1	107.15	98.335	914320000	QX1_21_0272	3	Thr20
AALGYDYKGETEKHESQR	18	Unmodified	_AALGYDYKGETEKHESQR_	sp|HS1|pT_ACC_19278:T181-ponHS1	sp|HS1|pT_ACC_19278:T181-ponHS1	sp|HS1|pT_ACC_19278:T181-ponHS1	126.19	122.39	372110000	QX1_21_0272	3	Thr20
AALGYDYKGETEKHESQR	18	Unmodified	_AALGYDYKGETEKHESQR_	sp|HS1|pT_ACC_19278:T181-ponHS1	sp|HS1|pT_ACC_19278:T181-ponHS1	sp|HS1|pT_ACC_19278:T181-ponHS1	169.25	160.21	252100000	QX1_21_0272	3	Thr20
AALGYDYKGETEKHESQR	18	Unmodified	_AALGYDYKGETEKHESQR_	sp|HS1|pT_ACC_19278:T181-ponHS1	sp|HS1|pT_ACC_19278:T181-ponHS1	sp|HS1|pT_ACC_19278:T181-ponHS1	66.827	61.497	118540000	QX1_21_0273	4	Thr20
AALGYDYKGETEKHESQR	18	Unmodified	_AALGYDYKGETEKHESQR_	sp|HS1|pT_ACC_19278:T181-ponHS1	sp|HS1|pT_ACC_19278:T181-ponHS1	sp|HS1|pT_ACC_19278:T181-ponHS1	61.648	58.044	3339500	QX1_21_0276	7	Thr20
AALGYDYKGETEKHESQR	18	Unmodified	_AALGYDYKGETEKHESQR_	sp|HS1|pT_ACC_19278:T181-ponHS1	sp|HS1|pT_ACC_19278:T181-ponHS1	sp|HS1|pT_ACC_19278:T181-ponHS1	62.765	59.377	11250000	QX1_21_0277	8	Thr20
AALHLSVPR	9	Unmodified	_AALHLSVPR_	sp|GATD3A|pT_ACC_17630:T27-ponGATD3A	sp|GATD3A|pT_ACC_17630:T27-ponGATD3A	sp|GATD3A|pT_ACC_17630:T27-ponGATD3A	70.256	58.209	9855900	QX1_21_0273	4	Thr20
AALHLSVPR	9	Unmodified	_AALHLSVPR_	sp|GATD3A|pT_ACC_17630:T27-ponGATD3A	sp|GATD3A|pT_ACC_17630:T27-ponGATD3A	sp|GATD3A|pT_ACC_17630:T27-ponGATD3A	113.71	95.798	53424000	QX1_21_0274	5	Thr20
AALHLSVPR	9	Unmodified	_AALHLSVPR_	sp|GATD3A|pT_ACC_17630:T27-ponGATD3A	sp|GATD3A|pT_ACC_17630:T27-ponGATD3A	sp|GATD3A|pT_ACC_17630:T27-ponGATD3A	61.78	45.898	12924000	QX1_21_0275	6	Thr20
AALHLSVPR	9	Unmodified	_AALHLSVPR_	sp|GATD3A|pT_ACC_17630:T27-ponGATD3A	sp|GATD3A|pT_ACC_17630:T27-ponGATD3A	sp|GATD3A|pT_ACC_17630:T27-ponGATD3A	38.567	22.686	4300000	QX1_21_0276	7	Thr20
AALHLSVPR	9	Unmodified	_AALHLSVPR_	sp|GATD3A|pT_ACC_17630:T27-ponGATD3A	sp|GATD3A|pT_ACC_17630:T27-ponGATD3A	sp|GATD3A|pT_ACC_17630:T27-ponGATD3A	70.908	61.492	6582200	QX1_21_0277	8	Thr20
AALHLSVPRPAK	12	Unmodified	_AALHLSVPRPAK_	sp|GATD3A|pT_ACC_17630:T27-ponGATD3A	sp|GATD3A|pT_ACC_17630:T27-ponGATD3A	sp|GATD3A|pT_ACC_17630:T27-ponGATD3A	45.915	43.494	5649000	QX1_21_0275	6	Thr20
AALIPDK	7	Unmodified	_AALIPDK_	sp|ChaK1|pT_ACC_49496:T1505-ponChaK1	sp|ChaK1|pT_ACC_49496:T1505-ponChaK1	sp|ChaK1|pT_ACC_49496:T1505-ponChaK1	84.244	60.448	914780000	QX1_21_0271	2	Thr20
AALIPDK	7	Unmodified	_AALIPDK_	sp|ChaK1|pT_ACC_49496:T1505-ponChaK1	sp|ChaK1|pT_ACC_49496:T1505-ponChaK1	sp|ChaK1|pT_ACC_49496:T1505-ponChaK1	94.407	45.647	84932000	QX1_21_0272	3	Thr20
AALIPDK	7	Unmodified	_AALIPDK_	sp|ChaK1|pT_ACC_49496:T1505-ponChaK1	sp|ChaK1|pT_ACC_49496:T1505-ponChaK1	sp|ChaK1|pT_ACC_49496:T1505-ponChaK1	81.297	53.123	69718000	QX1_21_0277	8	Thr20
AALIPDKLHHHHHH	14	Unmodified	_AALIPDKLHHHHHH_	sp|ChaK1|pT_ACC_49496:T1505-ponChaK1	sp|ChaK1|pT_ACC_49496:T1505-ponChaK1	sp|ChaK1|pT_ACC_49496:T1505-ponChaK1	119.39	69.032	1757000000	QX1_21_0273	4	Thr20
AALIPDKLHHHHHH	14	Unmodified	_AALIPDKLHHHHHH_	sp|ChaK1|pT_ACC_49496:T1505-ponChaK1	sp|ChaK1|pT_ACC_49496:T1505-ponChaK1	sp|ChaK1|pT_ACC_49496:T1505-ponChaK1	83.182	26.957	1180000000	QX1_21_0273	4	Thr20
AALIPDKLHHHHHH	14	Unmodified	_AALIPDKLHHHHHH_	sp|ChaK1|pT_ACC_49496:T1505-ponChaK1	sp|ChaK1|pT_ACC_49496:T1505-ponChaK1	sp|ChaK1|pT_ACC_49496:T1505-ponChaK1	106.26	64.162	297330000	QX1_21_0273	4	Thr20
AALIPDKLHHHHHH	14	Unmodified	_AALIPDKLHHHHHH_	sp|ChaK1|pT_ACC_49496:T1505-ponChaK1	sp|ChaK1|pT_ACC_49496:T1505-ponChaK1	sp|ChaK1|pT_ACC_49496:T1505-ponChaK1	126.19	60.138	952440000	QX1_21_0274	5	Thr20
AALIPDKLHHHHHH	14	Unmodified	_AALIPDKLHHHHHH_	sp|ChaK1|pT_ACC_49496:T1505-ponChaK1	sp|ChaK1|pT_ACC_49496:T1505-ponChaK1	sp|ChaK1|pT_ACC_49496:T1505-ponChaK1	107.17	55.948	192440000	QX1_21_0274	5	Thr20
AALIPDKLHHHHHH	14	Unmodified	_AALIPDKLHHHHHH_	sp|ChaK1|pT_ACC_49496:T1505-ponChaK1	sp|ChaK1|pT_ACC_49496:T1505-ponChaK1	sp|ChaK1|pT_ACC_49496:T1505-ponChaK1	73.435	6.2819	279580000	QX1_21_0274	5	Thr20
AALIPDWLQK	10	Unmodified	_AALIPDWLQK_	sp|ChaK1|pT_ACC_49497:T1508-ponChaK1	sp|ChaK1|pT_ACC_49497:T1508-ponChaK1	sp|ChaK1|pT_ACC_49497:T1508-ponChaK1	40.268	33.444	16825000	QX1_21_0274	5	Thr20
AALIPDWLQK	10	Unmodified	_AALIPDWLQK_	sp|ChaK1|pT_ACC_49497:T1508-ponChaK1	sp|ChaK1|pT_ACC_49497:T1508-ponChaK1	sp|ChaK1|pT_ACC_49497:T1508-ponChaK1	129.47	119.95	374450000	QX1_21_0275	6	Thr20
AALIPDWLQK	10	Unmodified	_AALIPDWLQK_	sp|ChaK1|pT_ACC_49497:T1508-ponChaK1	sp|ChaK1|pT_ACC_49497:T1508-ponChaK1	sp|ChaK1|pT_ACC_49497:T1508-ponChaK1	91.853	79.66	142280000	QX1_21_0277	8	Thr20
AALIVHQR	8	Unmodified	_AALIVHQR_	sp|ZNF658|pT_ACC_56152:T821-ponZNF658;sp|ZNF658B|pT_ACC_56160:T581-ponZNF658B	sp|ZNF658|pT_ACC_56152:T821-ponZNF658	sp|ZNF658|pT_ACC_56152:T821-ponZNF658	86.472	72.476	55665000	QX1_21_0274	5	Thr20
AALIVHQR	8	Unmodified	_AALIVHQR_	sp|ZNF658|pT_ACC_56152:T821-ponZNF658;sp|ZNF658B|pT_ACC_56160:T581-ponZNF658B	sp|ZNF658|pT_ACC_56152:T821-ponZNF658	sp|ZNF658|pT_ACC_56152:T821-ponZNF658	91.626	79.419	23312000	QX1_21_0275	6	Thr20
AALIVHQR	8	Unmodified	_AALIVHQR_	sp|ZNF658|pT_ACC_56152:T821-ponZNF658;sp|ZNF658B|pT_ACC_56160:T581-ponZNF658B	sp|ZNF658|pT_ACC_56152:T821-ponZNF658	sp|ZNF658|pT_ACC_56152:T821-ponZNF658	56.547	48.278	11917000	QX1_21_0277	8	Thr20
AALKLEPSNK	10	Unmodified	_AALKLEPSNK_	sp|FKBP8|pT_ACC_16573:T341-ponFKBP8	sp|FKBP8|pT_ACC_16573:T341-ponFKBP8	sp|FKBP8|pT_ACC_16573:T341-ponFKBP8	86.014	71.569	46842000	QX1_21_0272	3	Thr20
AALLAQYADVTDEEDEADEKDDSGATK	27	Unmodified	_AALLAQYADVTDEEDEADEKDDSGATK_	sp|CCDC43|pT_ACC_7287:T139-ponCCDC43	sp|CCDC43|pT_ACC_7287:T139-ponCCDC43	sp|CCDC43|pT_ACC_7287:T139-ponCCDC43	69.248	67.901	243180000	QX1_21_0271	2	Thr20
AALLSPGDK	9	Unmodified	_AALLSPGDK_	sp|TTC37|pT_ACC_49735:T1254-ponTTC37	sp|TTC37|pT_ACC_49735:T1254-ponTTC37	sp|TTC37|pT_ACC_49735:T1254-ponTTC37	114.28	99.345	40879000	QX1_21_0271	2	Thr20
AALLSPGDKLHHHHHH	16	Unmodified	_AALLSPGDKLHHHHHH_	sp|TTC37|pT_ACC_49735:T1254-ponTTC37	sp|TTC37|pT_ACC_49735:T1254-ponTTC37	sp|TTC37|pT_ACC_49735:T1254-ponTTC37	33.008	20.854	87495000	QX1_21_0274	5	Thr20
AALLVPPK	8	Unmodified	_AALLVPPK_	sp|plakophilin2|pT_ACC_35130:T177-ponplakophilin2	sp|plakophilin2|pT_ACC_35130:T177-ponplakophilin2	sp|plakophilin2|pT_ACC_35130:T177-ponplakophilin2	86.086	79.632	255540000	QX1_21_0273	4	Thr20
AALLVPPK	8	Unmodified	_AALLVPPK_	sp|plakophilin2|pT_ACC_35130:T177-ponplakophilin2	sp|plakophilin2|pT_ACC_35130:T177-ponplakophilin2	sp|plakophilin2|pT_ACC_35130:T177-ponplakophilin2	86.086	79.632	234890000	QX1_21_0274	5	Thr20
AALLVPPK	8	Unmodified	_AALLVPPK_	sp|plakophilin2|pT_ACC_35130:T177-ponplakophilin2	sp|plakophilin2|pT_ACC_35130:T177-ponplakophilin2	sp|plakophilin2|pT_ACC_35130:T177-ponplakophilin2	75.311	71.293	63390000	QX1_21_0275	6	Thr20
AALLVPPK	8	Unmodified	_AALLVPPK_	sp|plakophilin2|pT_ACC_35130:T177-ponplakophilin2	sp|plakophilin2|pT_ACC_35130:T177-ponplakophilin2	sp|plakophilin2|pT_ACC_35130:T177-ponplakophilin2	75.311	69.831	26400000	QX1_21_0276	7	Thr20
AALLVPPK	8	Unmodified	_AALLVPPK_	sp|plakophilin2|pT_ACC_35130:T177-ponplakophilin2	sp|plakophilin2|pT_ACC_35130:T177-ponplakophilin2	sp|plakophilin2|pT_ACC_35130:T177-ponplakophilin2	81.381	74.927	29718000	QX1_21_0277	8	Thr20
AALNELLK	8	Unmodified	_AALNELLK_	sp|TTC37|pT_ACC_49734:T1139-ponTTC37	sp|TTC37|pT_ACC_49734:T1139-ponTTC37	sp|TTC37|pT_ACC_49734:T1139-ponTTC37	67.981	30.992	11705000	QX1_21_0272	3	Thr20
AALNELLK	8	Unmodified	_AALNELLK_	sp|TTC37|pT_ACC_49734:T1139-ponTTC37	sp|TTC37|pT_ACC_49734:T1139-ponTTC37	sp|TTC37|pT_ACC_49734:T1139-ponTTC37	79.469	25.914		QX1_21_0273	4	Thr20
AALPEASAGSPEK	13	Unmodified	_AALPEASAGSPEK_	sp|KIAA1755|pT_ACC_23006:T535-ponKIAA1755	sp|KIAA1755|pT_ACC_23006:T535-ponKIAA1755	sp|KIAA1755|pT_ACC_23006:T535-ponKIAA1755	128.81	106.57	93847000	QX1_21_0270	1	Thr20
AALPSLTNPPSLSPIR	16	Unmodified	_AALPSLTNPPSLSPIR_	sp|Huntingtin|pT_ACC_20742:T1173-ponHuntingtin	sp|Huntingtin|pT_ACC_20742:T1173-ponHuntingtin	sp|Huntingtin|pT_ACC_20742:T1173-ponHuntingtin	78.548	59.305	16738000	QX1_21_0277	8	Thr20
AALSATVPR	9	Unmodified	_AALSATVPR_	sp|ENaC-delta|pT_ACC_41692:T177-ponENaC-delta	sp|ENaC-delta|pT_ACC_41692:T177-ponENaC-delta	sp|ENaC-delta|pT_ACC_41692:T177-ponENaC-delta	132.08	105.12	105270000	QX1_21_0273	4	Thr20
AALSWSNGNGTASCR	15	Unmodified	_AALSWSNGNGTASCR_	sp|PTPRJ|pT_ACC_37898:T233-ponPTPRJ	sp|PTPRJ|pT_ACC_37898:T233-ponPTPRJ	sp|PTPRJ|pT_ACC_37898:T233-ponPTPRJ	165.66	156.71	10023000	QX1_21_0275	6	Thr20
AALSWSNGNGTASCR	15	Unmodified	_AALSWSNGNGTASCR_	sp|PTPRJ|pT_ACC_37898:T233-ponPTPRJ	sp|PTPRJ|pT_ACC_37898:T233-ponPTPRJ	sp|PTPRJ|pT_ACC_37898:T233-ponPTPRJ	57.836	54.412	3277800	QX1_21_0276	7	Thr20
AALTQQHPPVTNGDTVK	17	Deamidation (NQ)	_AALTQQHPPVTN(Deamidation (NQ))GDTVK_	sp|ATF-2|pT_ACC_4063:T283-ponATF-2;sp|ATF-2|pT_ACC_4064:T290-ponATF-2	sp|ATF-2|pT_ACC_4063:T283-ponATF-2;sp|ATF-2|pT_ACC_4064:T290-ponATF-2	sp|ATF-2|pT_ACC_4064:T290-ponATF-2	100.77	89.726	381780000	QX1_21_0271	2	Thr20
AALTQQHPPVTNGDTVK	17	Deamidation (NQ)	_AALTQQHPPVTN(Deamidation (NQ))GDTVK_	sp|ATF-2|pT_ACC_4063:T283-ponATF-2;sp|ATF-2|pT_ACC_4064:T290-ponATF-2	sp|ATF-2|pT_ACC_4063:T283-ponATF-2;sp|ATF-2|pT_ACC_4064:T290-ponATF-2	sp|ATF-2|pT_ACC_4064:T290-ponATF-2	127.32	106.53	34962000	QX1_21_0271	2	Thr20
AALTQQHPPVTNGDTVK	17	Deamidation (NQ)	_AALTQQHPPVTN(Deamidation (NQ))GDTVK_	sp|ATF-2|pT_ACC_4063:T283-ponATF-2;sp|ATF-2|pT_ACC_4064:T290-ponATF-2	sp|ATF-2|pT_ACC_4063:T283-ponATF-2;sp|ATF-2|pT_ACC_4064:T290-ponATF-2	sp|ATF-2|pT_ACC_4064:T290-ponATF-2	141.97	131.69	138640000	QX1_21_0272	3	Thr20
AALTQQHPPVTNGDTVK	17	Deamidation (NQ)	_AALTQQHPPVTN(Deamidation (NQ))GDTVK_	sp|ATF-2|pT_ACC_4063:T283-ponATF-2;sp|ATF-2|pT_ACC_4064:T290-ponATF-2	sp|ATF-2|pT_ACC_4063:T283-ponATF-2;sp|ATF-2|pT_ACC_4064:T290-ponATF-2	sp|ATF-2|pT_ACC_4064:T290-ponATF-2	121.19	110.55	37835000	QX1_21_0273	4	Thr20
AALTQQHPPVTNGDTVK	17	Deamidation (NQ)	_AALTQQHPPVTN(Deamidation (NQ))GDTVK_	sp|ATF-2|pT_ACC_4063:T283-ponATF-2;sp|ATF-2|pT_ACC_4064:T290-ponATF-2	sp|ATF-2|pT_ACC_4063:T283-ponATF-2;sp|ATF-2|pT_ACC_4064:T290-ponATF-2	sp|ATF-2|pT_ACC_4064:T290-ponATF-2	58.98	48.036	7833900	QX1_21_0274	5	Thr20
AALTQQHPPVTNGDTVK	17	Unmodified	_AALTQQHPPVTNGDTVK_	sp|ATF-2|pT_ACC_4063:T283-ponATF-2;sp|ATF-2|pT_ACC_4064:T290-ponATF-2	sp|ATF-2|pT_ACC_4063:T283-ponATF-2;sp|ATF-2|pT_ACC_4064:T290-ponATF-2	sp|ATF-2|pT_ACC_4064:T290-ponATF-2	144.73	129.94	3322100000	QX1_21_0272	3	Thr20
AALTQQHPPVTNGDTVK	17	Unmodified	_AALTQQHPPVTNGDTVK_	sp|ATF-2|pT_ACC_4063:T283-ponATF-2;sp|ATF-2|pT_ACC_4064:T290-ponATF-2	sp|ATF-2|pT_ACC_4063:T283-ponATF-2;sp|ATF-2|pT_ACC_4064:T290-ponATF-2	sp|ATF-2|pT_ACC_4064:T290-ponATF-2	293.41	269.65	210840000	QX1_21_0272	3	Thr20
AALTQQHPPVTNGDTVK	17	Unmodified	_AALTQQHPPVTNGDTVK_	sp|ATF-2|pT_ACC_4063:T283-ponATF-2;sp|ATF-2|pT_ACC_4064:T290-ponATF-2	sp|ATF-2|pT_ACC_4063:T283-ponATF-2;sp|ATF-2|pT_ACC_4064:T290-ponATF-2	sp|ATF-2|pT_ACC_4064:T290-ponATF-2	70.235	56.822	357220000	QX1_21_0273	4	Thr20
AALTQQHPPVTNGDTVK	17	Unmodified	_AALTQQHPPVTNGDTVK_	sp|ATF-2|pT_ACC_4063:T283-ponATF-2;sp|ATF-2|pT_ACC_4064:T290-ponATF-2	sp|ATF-2|pT_ACC_4063:T283-ponATF-2;sp|ATF-2|pT_ACC_4064:T290-ponATF-2	sp|ATF-2|pT_ACC_4064:T290-ponATF-2	105.65	95.696	21280000	QX1_21_0273	4	Thr20
AALTQQHPPVTNGDTVK	17	Unmodified	_AALTQQHPPVTNGDTVK_	sp|ATF-2|pT_ACC_4063:T283-ponATF-2;sp|ATF-2|pT_ACC_4064:T290-ponATF-2	sp|ATF-2|pT_ACC_4063:T283-ponATF-2;sp|ATF-2|pT_ACC_4064:T290-ponATF-2	sp|ATF-2|pT_ACC_4064:T290-ponATF-2	85.469	77.555	86226000	QX1_21_0274	5	Thr20
AALTQQHPPVTNGDTVK	17	Unmodified	_AALTQQHPPVTNGDTVK_	sp|ATF-2|pT_ACC_4063:T283-ponATF-2;sp|ATF-2|pT_ACC_4064:T290-ponATF-2	sp|ATF-2|pT_ACC_4063:T283-ponATF-2;sp|ATF-2|pT_ACC_4064:T290-ponATF-2	sp|ATF-2|pT_ACC_4064:T290-ponATF-2	41.695	36.035	60466000	QX1_21_0275	6	Thr20
AALTQQHPPVTNGDTVK	17	Unmodified	_AALTQQHPPVTNGDTVK_	sp|ATF-2|pT_ACC_4063:T283-ponATF-2;sp|ATF-2|pT_ACC_4064:T290-ponATF-2	sp|ATF-2|pT_ACC_4063:T283-ponATF-2;sp|ATF-2|pT_ACC_4064:T290-ponATF-2	sp|ATF-2|pT_ACC_4064:T290-ponATF-2	29.687	25.846	24442000	QX1_21_0276	7	Thr20
AALTQQHPPVTNGDTVK	17	Unmodified	_AALTQQHPPVTNGDTVK_	sp|ATF-2|pT_ACC_4063:T283-ponATF-2;sp|ATF-2|pT_ACC_4064:T290-ponATF-2	sp|ATF-2|pT_ACC_4063:T283-ponATF-2;sp|ATF-2|pT_ACC_4064:T290-ponATF-2	sp|ATF-2|pT_ACC_4064:T290-ponATF-2	40.493	32.317	50006000	QX1_21_0277	8	Thr20
AALTQQHPPVTNGDTVKGHGSGLVR	25	Unmodified	_AALTQQHPPVTNGDTVKGHGSGLVR_	sp|ATF-2|pT_ACC_4064:T290-ponATF-2	sp|ATF-2|pT_ACC_4064:T290-ponATF-2	sp|ATF-2|pT_ACC_4064:T290-ponATF-2	112.23	108.66	47048000	QX1_21_0274	5	Thr20
AALTVHQAR	9	Unmodified	_AALTVHQAR_	sp|C16orf58|pT_ACC_5940:T215-ponC16orf58	sp|C16orf58|pT_ACC_5940:T215-ponC16orf58	sp|C16orf58|pT_ACC_5940:T215-ponC16orf58	99.136	84.929	20121000	QX1_21_0275	6	Thr20
AALTVHQAR	9	Unmodified	_AALTVHQAR_	sp|C16orf58|pT_ACC_5940:T215-ponC16orf58	sp|C16orf58|pT_ACC_5940:T215-ponC16orf58	sp|C16orf58|pT_ACC_5940:T215-ponC16orf58	44.98	37.055	9536700	QX1_21_0276	7	Thr20
AALTVHQAR	9	Unmodified	_AALTVHQAR_	sp|C16orf58|pT_ACC_5940:T215-ponC16orf58	sp|C16orf58|pT_ACC_5940:T215-ponC16orf58	sp|C16orf58|pT_ACC_5940:T215-ponC16orf58	66.621	58.466	14492000	QX1_21_0277	8	Thr20
AALVGGTTMIIDHVVPEPGSSLK	23	Unmodified	_AALVGGTTMIIDHVVPEPGSSLK_	sp|CRMP-1|pT_ACC_10500:T101-ponCRMP-1	sp|CRMP-1|pT_ACC_10500:T101-ponCRMP-1	sp|CRMP-1|pT_ACC_10500:T101-ponCRMP-1	33.348	30.907	3227800	QX1_21_0274	5	Thr20
AAMMAMSEYEDR	12	Oxidation (M)	_AAM(Oxidation (M))MAMSEYEDR_	sp|ATBF1|pT_ACC_53254:T2876-ponATBF1	sp|ATBF1|pT_ACC_53254:T2876-ponATBF1	sp|ATBF1|pT_ACC_53254:T2876-ponATBF1	63.216	63.216	35712000	QX1_21_0271	2	Thr20
AAMMAMSEYEDR	12	Unmodified	_AAMMAMSEYEDR_	sp|ATBF1|pT_ACC_53254:T2876-ponATBF1	sp|ATBF1|pT_ACC_53254:T2876-ponATBF1	sp|ATBF1|pT_ACC_53254:T2876-ponATBF1	41.824	41.824	37888000	QX1_21_0272	3	Thr20
AAMPPQIIQFPEK	13	Unmodified	_AAMPPQIIQFPEK_	sp|smMLCK|pT_ACC_29653:T1230-ponsmMLCK	sp|smMLCK|pT_ACC_29653:T1230-ponsmMLCK	sp|smMLCK|pT_ACC_29653:T1230-ponsmMLCK	76.143	61.985	14233000	QX1_21_0274	5	Thr20
AAMPPQIIQFPEK	13	Unmodified	_AAMPPQIIQFPEK_	sp|smMLCK|pT_ACC_29653:T1230-ponsmMLCK	sp|smMLCK|pT_ACC_29653:T1230-ponsmMLCK	sp|smMLCK|pT_ACC_29653:T1230-ponsmMLCK	75.197	68.538	9854900	QX1_21_0275	6	Thr20
AAMQFGDTEIK	11	Unmodified	_AAMQFGDTEIK_	sp|HSPA12B|pT_ACC_20478:T667-ponHSPA12B	sp|HSPA12B|pT_ACC_20478:T667-ponHSPA12B	sp|HSPA12B|pT_ACC_20478:T667-ponHSPA12B	150.27	140.04	206720000	QX1_21_0271	2	Thr20
AAMQFGDTEIK	11	Unmodified	_AAMQFGDTEIK_	sp|HSPA12B|pT_ACC_20478:T667-ponHSPA12B	sp|HSPA12B|pT_ACC_20478:T667-ponHSPA12B	sp|HSPA12B|pT_ACC_20478:T667-ponHSPA12B	144.65	129.79	820220000	QX1_21_0272	3	Thr20
AAMQFGDTEIK	11	Unmodified	_AAMQFGDTEIK_	sp|HSPA12B|pT_ACC_20478:T667-ponHSPA12B	sp|HSPA12B|pT_ACC_20478:T667-ponHSPA12B	sp|HSPA12B|pT_ACC_20478:T667-ponHSPA12B	108.57	99.707	55309000	QX1_21_0273	4	Thr20
AAMWNPK	7	Unmodified	_AAMWNPK_	sp|DUS2L|pT_ACC_13302:T234-ponDUS2L	sp|DUS2L|pT_ACC_13302:T234-ponDUS2L	sp|DUS2L|pT_ACC_13302:T234-ponDUS2L	80.377	80.377	35098000	QX1_21_0273	4	Thr20
AAMYDIISSPSK	12	Unmodified	_AAMYDIISSPSK_	sp|NIPBL|pT_ACC_31237:T356-ponNIPBL	sp|NIPBL|pT_ACC_31237:T356-ponNIPBL	sp|NIPBL|pT_ACC_31237:T356-ponNIPBL	57.348	52.897	14618000	QX1_21_0274	5	Thr20
AAMYDIISSPSK	12	Unmodified	_AAMYDIISSPSK_	sp|NIPBL|pT_ACC_31237:T356-ponNIPBL	sp|NIPBL|pT_ACC_31237:T356-ponNIPBL	sp|NIPBL|pT_ACC_31237:T356-ponNIPBL	84.17	71.133	2260600	QX1_21_0276	7	Thr20
AAMYDIISSPSKDSTK	16	Unmodified	_AAMYDIISSPSKDSTK_	sp|NIPBL|pT_ACC_31237:T356-ponNIPBL	sp|NIPBL|pT_ACC_31237:T356-ponNIPBL	sp|NIPBL|pT_ACC_31237:T356-ponNIPBL	82.007	76.226	52643000	QX1_21_0273	4	Thr20
AANTATTTGPR	11	Unmodified	_AANTATTTGPR_	sp|CEP170B|pT_ACC_8643:T1227-ponCEP170B	sp|CEP170B|pT_ACC_8643:T1227-ponCEP170B	sp|CEP170B|pT_ACC_8643:T1227-ponCEP170B	185.27	172.99	718960000	QX1_21_0270	1	Thr20
AANYTSSLNLPDK	13	Unmodified	_AANYTSSLNLPDK_	sp|SEMA4D|pT_ACC_41959:T390-ponSEMA4D	sp|SEMA4D|pT_ACC_41959:T390-ponSEMA4D	sp|SEMA4D|pT_ACC_41959:T390-ponSEMA4D	156.58	138.27	332990000	QX1_21_0272	3	Thr20
AANYTSSLNLPDKTLQFVK	19	Unmodified	_AANYTSSLNLPDKTLQFVK_	sp|SEMA4D|pT_ACC_41959:T390-ponSEMA4D	sp|SEMA4D|pT_ACC_41959:T390-ponSEMA4D	sp|SEMA4D|pT_ACC_41959:T390-ponSEMA4D	19.819	16.854	5335700	QX1_21_0275	6	Thr20
AANYTSSLNLPDKTLQFVK	19	Unmodified	_AANYTSSLNLPDKTLQFVK_	sp|SEMA4D|pT_ACC_41959:T390-ponSEMA4D	sp|SEMA4D|pT_ACC_41959:T390-ponSEMA4D	sp|SEMA4D|pT_ACC_41959:T390-ponSEMA4D	40.179	38.445	4176500	QX1_21_0277	8	Thr20
AAPAAPPVPAANK	13	Unmodified	_AAPAAPPVPAANK_	sp|TRO|pT_ACC_49424:T78-ponTRO	sp|TRO|pT_ACC_49424:T78-ponTRO	sp|TRO|pT_ACC_49424:T78-ponTRO	111.82	102.23	924920000	QX1_21_0272	3	Thr20
AAPAAPPVPAANK	13	Unmodified	_AAPAAPPVPAANK_	sp|TRO|pT_ACC_49424:T78-ponTRO	sp|TRO|pT_ACC_49424:T78-ponTRO	sp|TRO|pT_ACC_49424:T78-ponTRO	100.98	91.396	249110000	QX1_21_0273	4	Thr20
AAPAAPPVPAANK	13	Unmodified	_AAPAAPPVPAANK_	sp|TRO|pT_ACC_49424:T78-ponTRO	sp|TRO|pT_ACC_49424:T78-ponTRO	sp|TRO|pT_ACC_49424:T78-ponTRO	84.083	74.495	92536000	QX1_21_0274	5	Thr20
AAPAAPPVPAANK	13	Unmodified	_AAPAAPPVPAANK_	sp|TRO|pT_ACC_49424:T78-ponTRO	sp|TRO|pT_ACC_49424:T78-ponTRO	sp|TRO|pT_ACC_49424:T78-ponTRO	100.84	92.417	54308000	QX1_21_0275	6	Thr20
AAPAAPPVPAANK	13	Unmodified	_AAPAAPPVPAANK_	sp|TRO|pT_ACC_49424:T78-ponTRO	sp|TRO|pT_ACC_49424:T78-ponTRO	sp|TRO|pT_ACC_49424:T78-ponTRO	65.474	50.959	16780000	QX1_21_0276	7	Thr20
AAPAAPPVPAANK	13	Unmodified	_AAPAAPPVPAANK_	sp|TRO|pT_ACC_49424:T78-ponTRO	sp|TRO|pT_ACC_49424:T78-ponTRO	sp|TRO|pT_ACC_49424:T78-ponTRO	96.668	84.621	39603000	QX1_21_0277	8	Thr20
AAPAAPPVPAANKLHHHHHH	20	Unmodified	_AAPAAPPVPAANKLHHHHHH_	sp|TRO|pT_ACC_49424:T78-ponTRO	sp|TRO|pT_ACC_49424:T78-ponTRO	sp|TRO|pT_ACC_49424:T78-ponTRO	57.973	34.575	42536000	QX1_21_0274	5	Thr20
AAPDILIATPGR	12	Unmodified	_AAPDILIATPGR_	sp|DDX27|pT_ACC_11708:T346-ponDDX27	sp|DDX27|pT_ACC_11708:T346-ponDDX27	sp|DDX27|pT_ACC_11708:T346-ponDDX27	64.103	57.208	39914000	QX1_21_0273	4	Thr20
AAPEASGTPSSDAVSR	16	Unmodified	_AAPEASGTPSSDAVSR_	sp|coronin1A|pT_ACC_10265:T424-poncoronin1A	sp|coronin1A|pT_ACC_10265:T424-poncoronin1A	sp|coronin1A|pT_ACC_10265:T424-poncoronin1A	180.47	170.21	139690000	QX1_21_0271	2	Thr20
AAPEASGTPSSDAVSRLEEEMR	22	Unmodified	_AAPEASGTPSSDAVSRLEEEMR_	sp|coronin1A|pT_ACC_10265:T424-poncoronin1A	sp|coronin1A|pT_ACC_10265:T424-poncoronin1A	sp|coronin1A|pT_ACC_10265:T424-poncoronin1A	53.625	50.901	146600000	QX1_21_0271	2	Thr20
AAPEASGTPSSDAVSRLEEEMR	22	Unmodified	_AAPEASGTPSSDAVSRLEEEMR_	sp|coronin1A|pT_ACC_10265:T424-poncoronin1A	sp|coronin1A|pT_ACC_10265:T424-poncoronin1A	sp|coronin1A|pT_ACC_10265:T424-poncoronin1A	48.656	45.932	3562300	QX1_21_0272	3	Thr20
AAPEASGTPSSK	12	Unmodified	_AAPEASGTPSSK_	sp|coronin1A|pT_ACC_10264:T412-poncoronin1A	sp|coronin1A|pT_ACC_10264:T412-poncoronin1A	sp|coronin1A|pT_ACC_10264:T412-poncoronin1A	136.96	123.98	195770000	QX1_21_0270	1	Thr20
AAPEEAETLAETEPER	16	Unmodified	_AAPEEAETLAETEPER_	sp|NKX3-1|pT_ACC_31303:T93-ponNKX3-1;sp|NKX3-1|pT_ACC_31302:T89-ponNKX3-1	sp|NKX3-1|pT_ACC_31303:T93-ponNKX3-1	sp|NKX3-1|pT_ACC_31303:T93-ponNKX3-1	38.093	33.545	50784000	QX1_21_0270	1	Thr20
AAPFSLEYR	9	Unmodified	_AAPFSLEYR_	sp|PPA1|pT_ACC_36205:T6-ponPPA1	sp|PPA1|pT_ACC_36205:T6-ponPPA1	sp|PPA1|pT_ACC_36205:T6-ponPPA1	57.047	53.637	23948000	QX1_21_0273	4	Thr20
AAPGYHMAK	9	Unmodified	_AAPGYHMAK_	sp|PYGM|pT_ACC_38084:T603-ponPYGM	sp|PYGM|pT_ACC_38084:T603-ponPYGM	sp|PYGM|pT_ACC_38084:T603-ponPYGM	47.869	32.492	3816600	QX1_21_0275	6	Thr20
AAPPALVNGLELK	13	Unmodified	_AAPPALVNGLELK_	sp|DEAF1|pT_ACC_11849:T432-ponDEAF1	sp|DEAF1|pT_ACC_11849:T432-ponDEAF1	sp|DEAF1|pT_ACC_11849:T432-ponDEAF1	34.755	20.985	5939500	QX1_21_0273	4	Thr20
AAPPALVNGLELK	13	Unmodified	_AAPPALVNGLELK_	sp|DEAF1|pT_ACC_11849:T432-ponDEAF1	sp|DEAF1|pT_ACC_11849:T432-ponDEAF1	sp|DEAF1|pT_ACC_11849:T432-ponDEAF1	58.37	36.906	11089000	QX1_21_0274	5	Thr20
AAPPPPALTPDKLHHHHHH	19	Unmodified	_AAPPPPALTPDKLHHHHHH_	sp|SR-A1|pT_ACC_41509:T976-ponSR-A1	sp|SR-A1|pT_ACC_41509:T976-ponSR-A1	sp|SR-A1|pT_ACC_41509:T976-ponSR-A1	154.69	145.11	127470000	QX1_21_0273	4	Thr20
AAPPPPALTPDKLHHHHHH	19	Unmodified	_AAPPPPALTPDKLHHHHHH_	sp|SR-A1|pT_ACC_41509:T976-ponSR-A1	sp|SR-A1|pT_ACC_41509:T976-ponSR-A1	sp|SR-A1|pT_ACC_41509:T976-ponSR-A1	127.75	86.375	22106000	QX1_21_0274	5	Thr20
AAPPPPALTPDSQTVDSSCK	20	Unmodified	_AAPPPPALTPDSQTVDSSCK_	sp|SR-A1|pT_ACC_41511:T994-ponSR-A1;sp|SR-A1|pT_ACC_41510:T989-ponSR-A1	sp|SR-A1|pT_ACC_41511:T994-ponSR-A1	sp|SR-A1|pT_ACC_41511:T994-ponSR-A1	47.774	32.742	28188000	QX1_21_0272	3	Thr20
AAPPPPALTPDSQTVDSSCK	20	Unmodified	_AAPPPPALTPDSQTVDSSCK_	sp|SR-A1|pT_ACC_41511:T994-ponSR-A1;sp|SR-A1|pT_ACC_41510:T989-ponSR-A1	sp|SR-A1|pT_ACC_41511:T994-ponSR-A1	sp|SR-A1|pT_ACC_41511:T994-ponSR-A1	48.371	44.103	28598000	QX1_21_0272	3	Thr20
AAPSTAPAEATPPKPGEAEAPPK	23	Unmodified	_AAPSTAPAEATPPKPGEAEAPPK_	sp|BAG3|pT_ACC_4680:T406-ponBAG3	sp|BAG3|pT_ACC_4680:T406-ponBAG3	sp|BAG3|pT_ACC_4680:T406-ponBAG3	108.4	101.97	55165000	QX1_21_0271	2	Thr20
AAPSTAPAEATPPKPGEAEAPPKHPGK	27	Unmodified	_AAPSTAPAEATPPKPGEAEAPPKHPGK_	sp|BAG3|pT_ACC_4680:T406-ponBAG3	sp|BAG3|pT_ACC_4680:T406-ponBAG3	sp|BAG3|pT_ACC_4680:T406-ponBAG3	29.198	26.549	7016500	QX1_21_0274	5	Thr20
AAPTEVLSMTAQPGPGHGK	19	Unmodified	_AAPTEVLSMTAQPGPGHGK_	sp|PIP5K1C|pT_ACC_34925:T47-ponPIP5K1C	sp|PIP5K1C|pT_ACC_34925:T47-ponPIP5K1C	sp|PIP5K1C|pT_ACC_34925:T47-ponPIP5K1C	105.77	99.93	1762800000	QX1_21_0273	4	Thr20
AAPTEVLSMTAQPGPGHGK	19	Unmodified	_AAPTEVLSMTAQPGPGHGK_	sp|PIP5K1C|pT_ACC_34925:T47-ponPIP5K1C	sp|PIP5K1C|pT_ACC_34925:T47-ponPIP5K1C	sp|PIP5K1C|pT_ACC_34925:T47-ponPIP5K1C	281.26	267.86	59237000	QX1_21_0273	4	Thr20
AAPTEVLSMTAQPGPGHGK	19	Unmodified	_AAPTEVLSMTAQPGPGHGK_	sp|PIP5K1C|pT_ACC_34925:T47-ponPIP5K1C	sp|PIP5K1C|pT_ACC_34925:T47-ponPIP5K1C	sp|PIP5K1C|pT_ACC_34925:T47-ponPIP5K1C	79.489	74.819	1082800000	QX1_21_0274	5	Thr20
AAPTEVLSMTAQPGPGHGK	19	Unmodified	_AAPTEVLSMTAQPGPGHGK_	sp|PIP5K1C|pT_ACC_34925:T47-ponPIP5K1C	sp|PIP5K1C|pT_ACC_34925:T47-ponPIP5K1C	sp|PIP5K1C|pT_ACC_34925:T47-ponPIP5K1C	105.03	91.628	39944000	QX1_21_0274	5	Thr20
AAPTEVLSMTAQPGPGHGK	19	Unmodified	_AAPTEVLSMTAQPGPGHGK_	sp|PIP5K1C|pT_ACC_34925:T47-ponPIP5K1C	sp|PIP5K1C|pT_ACC_34925:T47-ponPIP5K1C	sp|PIP5K1C|pT_ACC_34925:T47-ponPIP5K1C	15.179	4.9823	28936000	QX1_21_0274	5	Thr20
AAPTEVLSMTAQPGPGHGK	19	Unmodified	_AAPTEVLSMTAQPGPGHGK_	sp|PIP5K1C|pT_ACC_34925:T47-ponPIP5K1C	sp|PIP5K1C|pT_ACC_34925:T47-ponPIP5K1C	sp|PIP5K1C|pT_ACC_34925:T47-ponPIP5K1C	52.555	46.831	6489500	QX1_21_0275	6	Thr20
AAPTEVLSMTAQPGPGHGK	19	Unmodified	_AAPTEVLSMTAQPGPGHGK_	sp|PIP5K1C|pT_ACC_34925:T47-ponPIP5K1C	sp|PIP5K1C|pT_ACC_34925:T47-ponPIP5K1C	sp|PIP5K1C|pT_ACC_34925:T47-ponPIP5K1C	38.696	31.365	57237000	QX1_21_0276	7	Thr20
AAPTEVLSMTAQPGPGHGK	19	Oxidation (M)	_AAPTEVLSM(Oxidation (M))TAQPGPGHGK_	sp|PIP5K1C|pT_ACC_34925:T47-ponPIP5K1C	sp|PIP5K1C|pT_ACC_34925:T47-ponPIP5K1C	sp|PIP5K1C|pT_ACC_34925:T47-ponPIP5K1C	67.644	63.472	163140000	QX1_21_0274	5	Thr20
AAPTEVLSMTAQPGPGHGK	19	Oxidation (M)	_AAPTEVLSM(Oxidation (M))TAQPGPGHGK_	sp|PIP5K1C|pT_ACC_34925:T47-ponPIP5K1C	sp|PIP5K1C|pT_ACC_34925:T47-ponPIP5K1C	sp|PIP5K1C|pT_ACC_34925:T47-ponPIP5K1C	49.606	46.708	9640600	QX1_21_0277	8	Thr20
AAPTEVLSMTAQPGPGHGKK	20	Unmodified	_AAPTEVLSMTAQPGPGHGKK_	sp|PIP5K1C|pT_ACC_34925:T47-ponPIP5K1C	sp|PIP5K1C|pT_ACC_34925:T47-ponPIP5K1C	sp|PIP5K1C|pT_ACC_34925:T47-ponPIP5K1C	98.165	94.261	115060000	QX1_21_0273	4	Thr20
AAPTEVLSMTAQPGPGHGKK	20	Unmodified	_AAPTEVLSMTAQPGPGHGKK_	sp|PIP5K1C|pT_ACC_34925:T47-ponPIP5K1C	sp|PIP5K1C|pT_ACC_34925:T47-ponPIP5K1C	sp|PIP5K1C|pT_ACC_34925:T47-ponPIP5K1C	58.371	54.343	463470000	QX1_21_0274	5	Thr20
AAPTEVLSMTAQPGPGHGKK	20	Unmodified	_AAPTEVLSMTAQPGPGHGKK_	sp|PIP5K1C|pT_ACC_34925:T47-ponPIP5K1C	sp|PIP5K1C|pT_ACC_34925:T47-ponPIP5K1C	sp|PIP5K1C|pT_ACC_34925:T47-ponPIP5K1C	70.942	67.038	128880000	QX1_21_0275	6	Thr20
AAPVEWR	7	Unmodified	_AAPVEWR_	sp|OBSCN|pT_ACC_32460:T3751-ponOBSCN	sp|OBSCN|pT_ACC_32460:T3751-ponOBSCN	sp|OBSCN|pT_ACC_32460:T3751-ponOBSCN	141.98	132.23	1107300000	QX1_21_0273	4	Thr20
AAPVEWR	7	Unmodified	_AAPVEWR_	sp|OBSCN|pT_ACC_32460:T3751-ponOBSCN	sp|OBSCN|pT_ACC_32460:T3751-ponOBSCN	sp|OBSCN|pT_ACC_32460:T3751-ponOBSCN	94.407	81.855	55684000	QX1_21_0275	6	Thr20
AAPVEWR	7	Unmodified	_AAPVEWR_	sp|OBSCN|pT_ACC_32460:T3751-ponOBSCN	sp|OBSCN|pT_ACC_32460:T3751-ponOBSCN	sp|OBSCN|pT_ACC_32460:T3751-ponOBSCN	62.714	52.965	42873000	QX1_21_0276	7	Thr20
AAPVEWR	7	Unmodified	_AAPVEWR_	sp|OBSCN|pT_ACC_32460:T3751-ponOBSCN	sp|OBSCN|pT_ACC_32460:T3751-ponOBSCN	sp|OBSCN|pT_ACC_32460:T3751-ponOBSCN	55.441	45.691	46954000	QX1_21_0277	8	Thr20
AAPVEWRK	8	Unmodified	_AAPVEWRK_	sp|OBSCN|pT_ACC_32460:T3751-ponOBSCN	sp|OBSCN|pT_ACC_32460:T3751-ponOBSCN	sp|OBSCN|pT_ACC_32460:T3751-ponOBSCN	77.923	74.514	12392000	QX1_21_0275	6	Thr20
AAPVEWRK	8	Unmodified	_AAPVEWRK_	sp|OBSCN|pT_ACC_32460:T3751-ponOBSCN	sp|OBSCN|pT_ACC_32460:T3751-ponOBSCN	sp|OBSCN|pT_ACC_32460:T3751-ponOBSCN	73.26	66.04	5056900	QX1_21_0276	7	Thr20
AAQGSQSPTGHEGGTIQLK	19	Unmodified	_AAQGSQSPTGHEGGTIQLK_	sp|TRO|pT_ACC_49422:T157-ponTRO	sp|TRO|pT_ACC_49422:T157-ponTRO	sp|TRO|pT_ACC_49422:T157-ponTRO	143.99	138.45	2172200000	QX1_21_0272	3	Thr20
AAQGSQSPTGHEGGTIQLK	19	Unmodified	_AAQGSQSPTGHEGGTIQLK_	sp|TRO|pT_ACC_49422:T157-ponTRO	sp|TRO|pT_ACC_49422:T157-ponTRO	sp|TRO|pT_ACC_49422:T157-ponTRO	399.57	368.5	346540000	QX1_21_0272	3	Thr20
AAQGSQSPTGHEGGTIQLK	19	Unmodified	_AAQGSQSPTGHEGGTIQLK_	sp|TRO|pT_ACC_49422:T157-ponTRO	sp|TRO|pT_ACC_49422:T157-ponTRO	sp|TRO|pT_ACC_49422:T157-ponTRO	142.26	135.53	308340000	QX1_21_0273	4	Thr20
AAQGSQSPTGHEGGTIQLK	19	Unmodified	_AAQGSQSPTGHEGGTIQLK_	sp|TRO|pT_ACC_49422:T157-ponTRO	sp|TRO|pT_ACC_49422:T157-ponTRO	sp|TRO|pT_ACC_49422:T157-ponTRO	309.88	288.21	34257000	QX1_21_0273	4	Thr20
AAQGSQSPTGHEGGTIQLK	19	Unmodified	_AAQGSQSPTGHEGGTIQLK_	sp|TRO|pT_ACC_49422:T157-ponTRO	sp|TRO|pT_ACC_49422:T157-ponTRO	sp|TRO|pT_ACC_49422:T157-ponTRO	116.82	111.27	73760000	QX1_21_0274	5	Thr20
AAQGSQSPTGHEGGTIQLK	19	Unmodified	_AAQGSQSPTGHEGGTIQLK_	sp|TRO|pT_ACC_49422:T157-ponTRO	sp|TRO|pT_ACC_49422:T157-ponTRO	sp|TRO|pT_ACC_49422:T157-ponTRO	29.689	26.822	2629000	QX1_21_0274	5	Thr20
AAQGSQSPTGHEGGTIQLK	19	Unmodified	_AAQGSQSPTGHEGGTIQLK_	sp|TRO|pT_ACC_49422:T157-ponTRO	sp|TRO|pT_ACC_49422:T157-ponTRO	sp|TRO|pT_ACC_49422:T157-ponTRO	101.67	97.765	44113000	QX1_21_0275	6	Thr20
AAQGSQSPTGHEGGTIQLK	19	Unmodified	_AAQGSQSPTGHEGGTIQLK_	sp|TRO|pT_ACC_49422:T157-ponTRO	sp|TRO|pT_ACC_49422:T157-ponTRO	sp|TRO|pT_ACC_49422:T157-ponTRO	101.67	95.231	22102000	QX1_21_0276	7	Thr20
AAQGSQSPTGHEGGTIQLK	19	Unmodified	_AAQGSQSPTGHEGGTIQLK_	sp|TRO|pT_ACC_49422:T157-ponTRO	sp|TRO|pT_ACC_49422:T157-ponTRO	sp|TRO|pT_ACC_49422:T157-ponTRO	137.14	131.59	35521000	QX1_21_0277	8	Thr20
AAQGSQSPTGHEGGTIQLKSPLQVK	25	Unmodified	_AAQGSQSPTGHEGGTIQLKSPLQVK_	sp|TRO|pT_ACC_49422:T157-ponTRO	sp|TRO|pT_ACC_49422:T157-ponTRO	sp|TRO|pT_ACC_49422:T157-ponTRO	17.907	13.956	14774000	QX1_21_0274	5	Thr20
AAQGSQSPTGHEGK	14	Unmodified	_AAQGSQSPTGHEGK_	sp|TRO|pT_ACC_49421:T146-ponTRO	sp|TRO|pT_ACC_49421:T146-ponTRO	sp|TRO|pT_ACC_49421:T146-ponTRO	115.33	95.54	42025000	QX1_21_0270	1	Thr20
AAQGSQSPTGHEGK	14	Unmodified	_AAQGSQSPTGHEGK_	sp|TRO|pT_ACC_49421:T146-ponTRO	sp|TRO|pT_ACC_49421:T146-ponTRO	sp|TRO|pT_ACC_49421:T146-ponTRO	126.32	96.545		QX1_21_0270	1	Thr20
AAQQQTVQQQPLAGSR	16	Unmodified	_AAQQQTVQQQPLAGSR_	sp|MEKK1|pT_ACC_25964:T522-ponMEKK1	sp|MEKK1|pT_ACC_25964:T522-ponMEKK1	sp|MEKK1|pT_ACC_25964:T522-ponMEKK1	213.84	196.11	225650000	QX1_21_0272	3	Thr20
AAQQQTVQQQPLAGSR	16	Unmodified	_AAQQQTVQQQPLAGSR_	sp|MEKK1|pT_ACC_25964:T522-ponMEKK1	sp|MEKK1|pT_ACC_25964:T522-ponMEKK1	sp|MEKK1|pT_ACC_25964:T522-ponMEKK1	88.311	83.506	71295000	QX1_21_0272	3	Thr20
AAQQQTVQQQPLAGSR	16	Unmodified	_AAQQQTVQQQPLAGSR_	sp|MEKK1|pT_ACC_25964:T522-ponMEKK1	sp|MEKK1|pT_ACC_25964:T522-ponMEKK1	sp|MEKK1|pT_ACC_25964:T522-ponMEKK1	214.88	202.25	23779000	QX1_21_0273	4	Thr20
AAQQQTVQQQPLAGSR	16	Unmodified	_AAQQQTVQQQPLAGSR_	sp|MEKK1|pT_ACC_25964:T522-ponMEKK1	sp|MEKK1|pT_ACC_25964:T522-ponMEKK1	sp|MEKK1|pT_ACC_25964:T522-ponMEKK1	34.928	30.537	13747000	QX1_21_0273	4	Thr20
AAQSLLNK	8	Unmodified	_AAQSLLNK_	sp|DDX19A|pT_ACC_11668:T47-ponDDX19A	sp|DDX19A|pT_ACC_11668:T47-ponDDX19A	sp|DDX19A|pT_ACC_11668:T47-ponDDX19A	89.55	48.048	239240000	QX1_21_0273	4	Thr20
AAQSLLNK	8	Unmodified	_AAQSLLNK_	sp|DDX19A|pT_ACC_11668:T47-ponDDX19A	sp|DDX19A|pT_ACC_11668:T47-ponDDX19A	sp|DDX19A|pT_ACC_11668:T47-ponDDX19A	89.55	48.048	29291000	QX1_21_0275	6	Thr20
AAQSLNELDYLSQGK	15	Unmodified	_AAQSLNELDYLSQGK_	sp|COG5|pT_ACC_10007:T201-ponCOG5	sp|COG5|pT_ACC_10007:T201-ponCOG5	sp|COG5|pT_ACC_10007:T201-ponCOG5	85.909	81.195	59486000	QX1_21_0272	3	Thr20
AAQSLNELDYLSQGK	15	Unmodified	_AAQSLNELDYLSQGK_	sp|COG5|pT_ACC_10007:T201-ponCOG5	sp|COG5|pT_ACC_10007:T201-ponCOG5	sp|COG5|pT_ACC_10007:T201-ponCOG5	78.705	72.519		QX1_21_0272	3	Thr20
AAQSPPVDSAAETPPR	16	Unmodified	_AAQSPPVDSAAETPPR_	sp|HSPB3|pT_ACC_20646:T62-ponHSPB3	sp|HSPB3|pT_ACC_20646:T62-ponHSPB3	sp|HSPB3|pT_ACC_20646:T62-ponHSPB3	137.95	131.51	80959000	QX1_21_0271	2	Thr20
AAQVALK	7	Unmodified	_AAQVALK_	sp|GTF3C2|pT_ACC_18937:T177-ponGTF3C2	sp|GTF3C2|pT_ACC_18937:T177-ponGTF3C2	sp|GTF3C2|pT_ACC_18937:T177-ponGTF3C2	66.138	45.583	3284900	QX1_21_0274	5	Thr20
AAQVALK	7	Unmodified	_AAQVALK_	sp|GTF3C2|pT_ACC_18937:T177-ponGTF3C2	sp|GTF3C2|pT_ACC_18937:T177-ponGTF3C2	sp|GTF3C2|pT_ACC_18937:T177-ponGTF3C2	59.641	38.094	3613600	QX1_21_0277	8	Thr20
AAQVALKLHHHHHH	14	Unmodified	_AAQVALKLHHHHHH_	sp|GTF3C2|pT_ACC_18937:T177-ponGTF3C2	sp|GTF3C2|pT_ACC_18937:T177-ponGTF3C2	sp|GTF3C2|pT_ACC_18937:T177-ponGTF3C2	101.93	43.559	2300400	QX1_21_0274	5	Thr20
AASAATAAPTATPAAQESGTIK	22	Unmodified	_AASAATAAPTATPAAQESGTIK_	sp|AGPS|pT_ACC_1517:T68-ponAGPS	sp|AGPS|pT_ACC_1517:T68-ponAGPS	sp|AGPS|pT_ACC_1517:T68-ponAGPS	186.68	164.2	76823000	QX1_21_0272	3	Thr20
AASAATAAPTATPAAQESGTIPK	23	Unmodified	_AASAATAAPTATPAAQESGTIPK_	sp|AGPS|pT_ACC_1518:T72-ponAGPS;sp|AGPS|pT_ACC_1519:T74-ponAGPS	sp|AGPS|pT_ACC_1518:T72-ponAGPS	sp|AGPS|pT_ACC_1518:T72-ponAGPS	166.52	153.9	547350000	QX1_21_0272	3	Thr20
AASAATAAPTATPAAQESGTIPK	23	Unmodified	_AASAATAAPTATPAAQESGTIPK_	sp|AGPS|pT_ACC_1518:T72-ponAGPS;sp|AGPS|pT_ACC_1519:T74-ponAGPS	sp|AGPS|pT_ACC_1518:T72-ponAGPS	sp|AGPS|pT_ACC_1518:T72-ponAGPS	175.46	166.05	480600000	QX1_21_0272	3	Thr20
AASAATAAPTATPAAQESGTIPK	23	Unmodified	_AASAATAAPTATPAAQESGTIPK_	sp|AGPS|pT_ACC_1518:T72-ponAGPS;sp|AGPS|pT_ACC_1519:T74-ponAGPS	sp|AGPS|pT_ACC_1518:T72-ponAGPS	sp|AGPS|pT_ACC_1518:T72-ponAGPS	167.61	153.87	47664000	QX1_21_0273	4	Thr20
AASAATAAPTATPAAQESGTIPK	23	Unmodified	_AASAATAAPTATPAAQESGTIPK_	sp|AGPS|pT_ACC_1518:T72-ponAGPS;sp|AGPS|pT_ACC_1519:T74-ponAGPS	sp|AGPS|pT_ACC_1518:T72-ponAGPS	sp|AGPS|pT_ACC_1518:T72-ponAGPS	87.319	82.215	69719000	QX1_21_0273	4	Thr20
AASAATAAPTATPAAQESGTIPK	23	Unmodified	_AASAATAAPTATPAAQESGTIPK_	sp|AGPS|pT_ACC_1518:T72-ponAGPS;sp|AGPS|pT_ACC_1519:T74-ponAGPS	sp|AGPS|pT_ACC_1518:T72-ponAGPS	sp|AGPS|pT_ACC_1518:T72-ponAGPS	136.33	117.08	10254000	QX1_21_0274	5	Thr20
AASAATAAPTATPAAQESGTIPK	23	Unmodified	_AASAATAAPTATPAAQESGTIPK_	sp|AGPS|pT_ACC_1518:T72-ponAGPS;sp|AGPS|pT_ACC_1519:T74-ponAGPS	sp|AGPS|pT_ACC_1518:T72-ponAGPS	sp|AGPS|pT_ACC_1518:T72-ponAGPS	77.912	70.71	5879400	QX1_21_0275	6	Thr20
AASAATAAPTATPAAQESGTIPK	23	Unmodified	_AASAATAAPTATPAAQESGTIPK_	sp|AGPS|pT_ACC_1518:T72-ponAGPS;sp|AGPS|pT_ACC_1519:T74-ponAGPS	sp|AGPS|pT_ACC_1518:T72-ponAGPS	sp|AGPS|pT_ACC_1518:T72-ponAGPS	88.552	75.926	4502200	QX1_21_0276	7	Thr20
AASAATAAPTATPAAQESGTIPK	23	Unmodified	_AASAATAAPTATPAAQESGTIPK_	sp|AGPS|pT_ACC_1518:T72-ponAGPS;sp|AGPS|pT_ACC_1519:T74-ponAGPS	sp|AGPS|pT_ACC_1518:T72-ponAGPS	sp|AGPS|pT_ACC_1518:T72-ponAGPS	87.18	75.034	2898000	QX1_21_0277	8	Thr20
AASADSTTEGTPADGFTVLSTK	22	Unmodified	_AASADSTTEGTPADGFTVLSTK_	sp|H2AFY|pT_ACC_19062:T174-ponH2AFY;sp|H2AFY|pT_ACC_19063:T175-ponH2AFY;sp|H2AFY|pT_ACC_19064:T178-ponH2AFY	sp|H2AFY|pT_ACC_19062:T174-ponH2AFY	sp|H2AFY|pT_ACC_19062:T174-ponH2AFY	55.841	48.116	5870800	QX1_21_0271	2	Thr20
AASADSTTEGTPADGFTVLSTK	22	Unmodified	_AASADSTTEGTPADGFTVLSTK_	sp|H2AFY|pT_ACC_19062:T174-ponH2AFY;sp|H2AFY|pT_ACC_19063:T175-ponH2AFY;sp|H2AFY|pT_ACC_19064:T178-ponH2AFY	sp|H2AFY|pT_ACC_19062:T174-ponH2AFY	sp|H2AFY|pT_ACC_19062:T174-ponH2AFY	151.9	145.72	172640000	QX1_21_0271	2	Thr20
AASADSTTEGTPADGFTVLSTK	22	Unmodified	_AASADSTTEGTPADGFTVLSTK_	sp|H2AFY|pT_ACC_19062:T174-ponH2AFY;sp|H2AFY|pT_ACC_19063:T175-ponH2AFY;sp|H2AFY|pT_ACC_19064:T178-ponH2AFY	sp|H2AFY|pT_ACC_19062:T174-ponH2AFY	sp|H2AFY|pT_ACC_19062:T174-ponH2AFY	82.635	77.83	58481000	QX1_21_0271	2	Thr20
AASADSTTEGTPADGFTVLSTK	22	Unmodified	_AASADSTTEGTPADGFTVLSTK_	sp|H2AFY|pT_ACC_19062:T174-ponH2AFY;sp|H2AFY|pT_ACC_19063:T175-ponH2AFY;sp|H2AFY|pT_ACC_19064:T178-ponH2AFY	sp|H2AFY|pT_ACC_19062:T174-ponH2AFY	sp|H2AFY|pT_ACC_19062:T174-ponH2AFY	108.58	100.85	15077000	QX1_21_0272	3	Thr20
AASADSTTEGTPADGFTVLSTK	22	Unmodified	_AASADSTTEGTPADGFTVLSTK_	sp|H2AFY|pT_ACC_19062:T174-ponH2AFY;sp|H2AFY|pT_ACC_19063:T175-ponH2AFY;sp|H2AFY|pT_ACC_19064:T178-ponH2AFY	sp|H2AFY|pT_ACC_19062:T174-ponH2AFY	sp|H2AFY|pT_ACC_19062:T174-ponH2AFY	19.21	10.278	5994600	QX1_21_0272	3	Thr20
AASADSTTEGTPADGFTVLSTK	22	Unmodified	_AASADSTTEGTPADGFTVLSTK_	sp|H2AFY|pT_ACC_19062:T174-ponH2AFY;sp|H2AFY|pT_ACC_19063:T175-ponH2AFY;sp|H2AFY|pT_ACC_19064:T178-ponH2AFY	sp|H2AFY|pT_ACC_19062:T174-ponH2AFY	sp|H2AFY|pT_ACC_19062:T174-ponH2AFY	232.28	226.79	3160600000	QX1_21_0272	3	Thr20
AASADSTTEGTPADGFTVLSTK	22	Unmodified	_AASADSTTEGTPADGFTVLSTK_	sp|H2AFY|pT_ACC_19062:T174-ponH2AFY;sp|H2AFY|pT_ACC_19063:T175-ponH2AFY;sp|H2AFY|pT_ACC_19064:T178-ponH2AFY	sp|H2AFY|pT_ACC_19062:T174-ponH2AFY	sp|H2AFY|pT_ACC_19062:T174-ponH2AFY	45.395	40.778	1051900000	QX1_21_0272	3	Thr20
AASADSTTEGTPADGFTVLSTK	22	Unmodified	_AASADSTTEGTPADGFTVLSTK_	sp|H2AFY|pT_ACC_19062:T174-ponH2AFY;sp|H2AFY|pT_ACC_19063:T175-ponH2AFY;sp|H2AFY|pT_ACC_19064:T178-ponH2AFY	sp|H2AFY|pT_ACC_19062:T174-ponH2AFY	sp|H2AFY|pT_ACC_19062:T174-ponH2AFY	240.04	232	343910000	QX1_21_0273	4	Thr20
AASADSTTEGTPADGFTVLSTK	22	Unmodified	_AASADSTTEGTPADGFTVLSTK_	sp|H2AFY|pT_ACC_19062:T174-ponH2AFY;sp|H2AFY|pT_ACC_19063:T175-ponH2AFY;sp|H2AFY|pT_ACC_19064:T178-ponH2AFY	sp|H2AFY|pT_ACC_19062:T174-ponH2AFY	sp|H2AFY|pT_ACC_19062:T174-ponH2AFY	124.69	122.09	107950000	QX1_21_0273	4	Thr20
AASADSTTEGTPADGFTVLSTK	22	Unmodified	_AASADSTTEGTPADGFTVLSTK_	sp|H2AFY|pT_ACC_19062:T174-ponH2AFY;sp|H2AFY|pT_ACC_19063:T175-ponH2AFY;sp|H2AFY|pT_ACC_19064:T178-ponH2AFY	sp|H2AFY|pT_ACC_19062:T174-ponH2AFY	sp|H2AFY|pT_ACC_19062:T174-ponH2AFY	227.41	218.36	70005000	QX1_21_0274	5	Thr20
AASADSTTEGTPADGFTVLSTK	22	Unmodified	_AASADSTTEGTPADGFTVLSTK_	sp|H2AFY|pT_ACC_19062:T174-ponH2AFY;sp|H2AFY|pT_ACC_19063:T175-ponH2AFY;sp|H2AFY|pT_ACC_19064:T178-ponH2AFY	sp|H2AFY|pT_ACC_19062:T174-ponH2AFY	sp|H2AFY|pT_ACC_19062:T174-ponH2AFY	60.747	57.738	22594000	QX1_21_0274	5	Thr20
AASADSTTEGTPADGFTVLSTK	22	Unmodified	_AASADSTTEGTPADGFTVLSTK_	sp|H2AFY|pT_ACC_19062:T174-ponH2AFY;sp|H2AFY|pT_ACC_19063:T175-ponH2AFY;sp|H2AFY|pT_ACC_19064:T178-ponH2AFY	sp|H2AFY|pT_ACC_19062:T174-ponH2AFY	sp|H2AFY|pT_ACC_19062:T174-ponH2AFY	272.96	266.58	44324000	QX1_21_0275	6	Thr20
AASADSTTEGTPADGFTVLSTK	22	Unmodified	_AASADSTTEGTPADGFTVLSTK_	sp|H2AFY|pT_ACC_19062:T174-ponH2AFY;sp|H2AFY|pT_ACC_19063:T175-ponH2AFY;sp|H2AFY|pT_ACC_19064:T178-ponH2AFY	sp|H2AFY|pT_ACC_19062:T174-ponH2AFY	sp|H2AFY|pT_ACC_19062:T174-ponH2AFY	45.784	44.391	16547000	QX1_21_0275	6	Thr20
AASADSTTEGTPADGFTVLSTK	22	Unmodified	_AASADSTTEGTPADGFTVLSTK_	sp|H2AFY|pT_ACC_19062:T174-ponH2AFY;sp|H2AFY|pT_ACC_19063:T175-ponH2AFY;sp|H2AFY|pT_ACC_19064:T178-ponH2AFY	sp|H2AFY|pT_ACC_19062:T174-ponH2AFY	sp|H2AFY|pT_ACC_19062:T174-ponH2AFY	27.947	24.168	4697200	QX1_21_0276	7	Thr20
AASADSTTEGTPADGFTVLSTK	22	Unmodified	_AASADSTTEGTPADGFTVLSTK_	sp|H2AFY|pT_ACC_19062:T174-ponH2AFY;sp|H2AFY|pT_ACC_19063:T175-ponH2AFY;sp|H2AFY|pT_ACC_19064:T178-ponH2AFY	sp|H2AFY|pT_ACC_19062:T174-ponH2AFY	sp|H2AFY|pT_ACC_19062:T174-ponH2AFY	173.36	165.63	13233000	QX1_21_0276	7	Thr20
AASADSTTEGTPADGFTVLSTK	22	Unmodified	_AASADSTTEGTPADGFTVLSTK_	sp|H2AFY|pT_ACC_19062:T174-ponH2AFY;sp|H2AFY|pT_ACC_19063:T175-ponH2AFY;sp|H2AFY|pT_ACC_19064:T178-ponH2AFY	sp|H2AFY|pT_ACC_19062:T174-ponH2AFY	sp|H2AFY|pT_ACC_19062:T174-ponH2AFY	135.37	122.81	27278000	QX1_21_0277	8	Thr20
AASADSTTEGTPADGFTVLSTK	22	Unmodified	_AASADSTTEGTPADGFTVLSTK_	sp|H2AFY|pT_ACC_19062:T174-ponH2AFY;sp|H2AFY|pT_ACC_19063:T175-ponH2AFY;sp|H2AFY|pT_ACC_19064:T178-ponH2AFY	sp|H2AFY|pT_ACC_19062:T174-ponH2AFY	sp|H2AFY|pT_ACC_19062:T174-ponH2AFY	38.237	35.094	9831500	QX1_21_0277	8	Thr20
AASADSTTEGTPADGFTVLSTKK	23	Unmodified	_AASADSTTEGTPADGFTVLSTKK_	sp|H2AFY|pT_ACC_19062:T174-ponH2AFY	sp|H2AFY|pT_ACC_19062:T174-ponH2AFY	sp|H2AFY|pT_ACC_19062:T174-ponH2AFY	194.25	149.66	185610000	QX1_21_0272	3	Thr20
AASADSTTEGTPADGFTVLSTKK	23	Unmodified	_AASADSTTEGTPADGFTVLSTKK_	sp|H2AFY|pT_ACC_19062:T174-ponH2AFY	sp|H2AFY|pT_ACC_19062:T174-ponH2AFY	sp|H2AFY|pT_ACC_19062:T174-ponH2AFY	187.19	180.58	55247000	QX1_21_0273	4	Thr20
AASADSTTEGTPADGFTVLSTKK	23	Unmodified	_AASADSTTEGTPADGFTVLSTKK_	sp|H2AFY|pT_ACC_19062:T174-ponH2AFY	sp|H2AFY|pT_ACC_19062:T174-ponH2AFY	sp|H2AFY|pT_ACC_19062:T174-ponH2AFY	43.497	41.1	5438800	QX1_21_0276	7	Thr20
AASADSTTEGTPADGFTVLSTKK	23	Unmodified	_AASADSTTEGTPADGFTVLSTKK_	sp|H2AFY|pT_ACC_19062:T174-ponH2AFY	sp|H2AFY|pT_ACC_19062:T174-ponH2AFY	sp|H2AFY|pT_ACC_19062:T174-ponH2AFY	54.672	51.871	10864000	QX1_21_0277	8	Thr20
AASASPYTPEHAASVPTHSPYAQK	24	Unmodified	_AASASPYTPEHAASVPTHSPYAQK_	sp|p73|pT_ACC_48890:T86-ponp73	sp|p73|pT_ACC_48890:T86-ponp73	sp|p73|pT_ACC_48890:T86-ponp73	188.24	169.33	534150000	QX1_21_0273	4	Thr20
AASASPYTPEHAASVPTHSPYAQK	24	Unmodified	_AASASPYTPEHAASVPTHSPYAQK_	sp|p73|pT_ACC_48890:T86-ponp73	sp|p73|pT_ACC_48890:T86-ponp73	sp|p73|pT_ACC_48890:T86-ponp73	129.43	118.13	323660000	QX1_21_0274	5	Thr20
AASASPYTPEHAASVPTHSPYAQK	24	Unmodified	_AASASPYTPEHAASVPTHSPYAQK_	sp|p73|pT_ACC_48890:T86-ponp73	sp|p73|pT_ACC_48890:T86-ponp73	sp|p73|pT_ACC_48890:T86-ponp73	129.85	119.31	22851000	QX1_21_0274	5	Thr20
AASASPYTPEHAASVPTHSPYAQK	24	Unmodified	_AASASPYTPEHAASVPTHSPYAQK_	sp|p73|pT_ACC_48890:T86-ponp73	sp|p73|pT_ACC_48890:T86-ponp73	sp|p73|pT_ACC_48890:T86-ponp73	165.53	158.2	135330000	QX1_21_0275	6	Thr20
AASASPYTPEHAASVPTHSPYAQK	24	Unmodified	_AASASPYTPEHAASVPTHSPYAQK_	sp|p73|pT_ACC_48890:T86-ponp73	sp|p73|pT_ACC_48890:T86-ponp73	sp|p73|pT_ACC_48890:T86-ponp73	80.98	77.385	12848000	QX1_21_0275	6	Thr20
AASASPYTPEHAASVPTHSPYAQK	24	Unmodified	_AASASPYTPEHAASVPTHSPYAQK_	sp|p73|pT_ACC_48890:T86-ponp73	sp|p73|pT_ACC_48890:T86-ponp73	sp|p73|pT_ACC_48890:T86-ponp73	95.835	91.673	57489000	QX1_21_0276	7	Thr20
AASASPYTPEHAASVPTHSPYAQK	24	Unmodified	_AASASPYTPEHAASVPTHSPYAQK_	sp|p73|pT_ACC_48890:T86-ponp73	sp|p73|pT_ACC_48890:T86-ponp73	sp|p73|pT_ACC_48890:T86-ponp73	115.36	111.77	72601000	QX1_21_0277	8	Thr20
AASASPYTPEHAASVPTHSPYAQK	24	Unmodified	_AASASPYTPEHAASVPTHSPYAQK_	sp|p73|pT_ACC_48890:T86-ponp73	sp|p73|pT_ACC_48890:T86-ponp73	sp|p73|pT_ACC_48890:T86-ponp73	103.27	100.47	10296000	QX1_21_0277	8	Thr20
AASAYAVGDVK	11	Unmodified	_AASAYAVGDVK_	sp|PKAR2A|pT_ACC_36908:T343-ponPKAR2A	sp|PKAR2A|pT_ACC_36908:T343-ponPKAR2A	sp|PKAR2A|pT_ACC_36908:T343-ponPKAR2A	85.622	35.789	51272000	QX1_21_0271	2	Thr20
AASDDGSLK	9	Unmodified	_AASDDGSLK_	sp|MYO18A|pT_ACC_29691:T2009-ponMYO18A	sp|MYO18A|pT_ACC_29691:T2009-ponMYO18A	sp|MYO18A|pT_ACC_29691:T2009-ponMYO18A	72.23	51.71	124940000	QX1_21_0270	1	Thr20
AASDGQYENQSPEATSPR	18	Unmodified	_AASDGQYENQSPEATSPR_	sp|tensin1|pT_ACC_48586:T911-pontensin1	sp|tensin1|pT_ACC_48586:T911-pontensin1	sp|tensin1|pT_ACC_48586:T911-pontensin1	253.16	241.7	264050000	QX1_21_0270	1	Thr20
AASDGQYENQSPEATSPR	18	Unmodified	_AASDGQYENQSPEATSPR_	sp|tensin1|pT_ACC_48586:T911-pontensin1	sp|tensin1|pT_ACC_48586:T911-pontensin1	sp|tensin1|pT_ACC_48586:T911-pontensin1	325.57	312.94	40939000	QX1_21_0271	2	Thr20
AASEQQADTSGGDSPKDESKPPFSK	25	Unmodified	_AASEQQADTSGGDSPKDESKPPFSK_	sp|FOXK1|pT_ACC_16955:T294-ponFOXK1	sp|FOXK1|pT_ACC_16955:T294-ponFOXK1	sp|FOXK1|pT_ACC_16955:T294-ponFOXK1	66.545	61.642	303190000	QX1_21_0271	2	Thr20
AASESTEQEEGDAPQEDFIQYK	22	Unmodified	_AASESTEQEEGDAPQEDFIQYK_	sp|DOS|pT_ACC_6995:T344-ponDOS	sp|DOS|pT_ACC_6995:T344-ponDOS	sp|DOS|pT_ACC_6995:T344-ponDOS	160.3	152.94	863320000	QX1_21_0271	2	Thr20
AASESTEQEEGDAPQEDFIQYK	22	Unmodified	_AASESTEQEEGDAPQEDFIQYK_	sp|DOS|pT_ACC_6995:T344-ponDOS	sp|DOS|pT_ACC_6995:T344-ponDOS	sp|DOS|pT_ACC_6995:T344-ponDOS	322.23	312.39	346890000	QX1_21_0271	2	Thr20
AASESTEQEEGDAPQEDFIQYK	22	Unmodified	_AASESTEQEEGDAPQEDFIQYK_	sp|DOS|pT_ACC_6995:T344-ponDOS	sp|DOS|pT_ACC_6995:T344-ponDOS	sp|DOS|pT_ACC_6995:T344-ponDOS	48.354	45.164	18573000	QX1_21_0272	3	Thr20
AASGEDSTEEALAAAAAPWEGGPK	24	Unmodified	_AASGEDSTEEALAAAAAPWEGGPK_	sp|FAM21A|pT_ACC_15768:T1092-ponFAM21A	sp|FAM21A|pT_ACC_15768:T1092-ponFAM21A	sp|FAM21A|pT_ACC_15768:T1092-ponFAM21A	52.909	48.557	17195000	QX1_21_0271	2	Thr20
AASGEDSTEEALAAAAAPWEGGPK	24	Unmodified	_AASGEDSTEEALAAAAAPWEGGPK_	sp|FAM21A|pT_ACC_15768:T1092-ponFAM21A	sp|FAM21A|pT_ACC_15768:T1092-ponFAM21A	sp|FAM21A|pT_ACC_15768:T1092-ponFAM21A	37.092	32.108	7287700	QX1_21_0271	2	Thr20
AASGEDSTEEALAAAAAPWEGGPK	24	Unmodified	_AASGEDSTEEALAAAAAPWEGGPK_	sp|FAM21A|pT_ACC_15768:T1092-ponFAM21A	sp|FAM21A|pT_ACC_15768:T1092-ponFAM21A	sp|FAM21A|pT_ACC_15768:T1092-ponFAM21A	64.136	64.136	4269500	QX1_21_0272	3	Thr20
AASGEDSTEEALAAAAAPWEGGPK	24	Unmodified	_AASGEDSTEEALAAAAAPWEGGPK_	sp|FAM21A|pT_ACC_15768:T1092-ponFAM21A	sp|FAM21A|pT_ACC_15768:T1092-ponFAM21A	sp|FAM21A|pT_ACC_15768:T1092-ponFAM21A	76.186	73.424	10746000	QX1_21_0272	3	Thr20
AASGEDSTEEALAAAAAPWEGGPK	24	Unmodified	_AASGEDSTEEALAAAAAPWEGGPK_	sp|FAM21A|pT_ACC_15768:T1092-ponFAM21A	sp|FAM21A|pT_ACC_15768:T1092-ponFAM21A	sp|FAM21A|pT_ACC_15768:T1092-ponFAM21A	19.755	16.611	1456600	QX1_21_0273	4	Thr20
AASGEDSTEEALAAAAAPWEGGPK	24	Unmodified	_AASGEDSTEEALAAAAAPWEGGPK_	sp|FAM21A|pT_ACC_15768:T1092-ponFAM21A	sp|FAM21A|pT_ACC_15768:T1092-ponFAM21A	sp|FAM21A|pT_ACC_15768:T1092-ponFAM21A	36.193	31.21	1034800	QX1_21_0273	4	Thr20
AASGFNAMEDAQTLR	15	Unmodified	_AASGFNAMEDAQTLR_	sp|ANXA4|pT_ACC_2827:T22-ponANXA4	sp|ANXA4|pT_ACC_2827:T22-ponANXA4	sp|ANXA4|pT_ACC_2827:T22-ponANXA4	166.04	161.73	152970000	QX1_21_0272	3	Thr20
AASGFNAMEDAQTLR	15	Unmodified	_AASGFNAMEDAQTLR_	sp|ANXA4|pT_ACC_2827:T22-ponANXA4	sp|ANXA4|pT_ACC_2827:T22-ponANXA4	sp|ANXA4|pT_ACC_2827:T22-ponANXA4	39.685	36.212	15708000	QX1_21_0272	3	Thr20
AASGFNAMEDAQTLRK	16	Unmodified	_AASGFNAMEDAQTLRK_	sp|ANXA4|pT_ACC_2827:T22-ponANXA4	sp|ANXA4|pT_ACC_2827:T22-ponANXA4	sp|ANXA4|pT_ACC_2827:T22-ponANXA4	84.14	79.749	48630000	QX1_21_0272	3	Thr20
AASGTEAGEEGDSEPK	16	Unmodified	_AASGTEAGEEGDSEPK_	sp|SHROOM4|pT_ACC_42650:T550-ponSHROOM4	sp|SHROOM4|pT_ACC_42650:T550-ponSHROOM4	sp|SHROOM4|pT_ACC_42650:T550-ponSHROOM4	220.66	207.56		QX1_21_0270	1	Thr20
AASGTEAGEEGDSEPKECSR	20	Unmodified	_AASGTEAGEEGDSEPKECSR_	sp|SHROOM4|pT_ACC_42650:T550-ponSHROOM4	sp|SHROOM4|pT_ACC_42650:T550-ponSHROOM4	sp|SHROOM4|pT_ACC_42650:T550-ponSHROOM4	177.64	177.28	871540000	QX1_21_0270	1	Thr20
AASGTEAGEEGDSEPKECSR	20	Unmodified	_AASGTEAGEEGDSEPKECSR_	sp|SHROOM4|pT_ACC_42650:T550-ponSHROOM4	sp|SHROOM4|pT_ACC_42650:T550-ponSHROOM4	sp|SHROOM4|pT_ACC_42650:T550-ponSHROOM4	383.79	382.15	108410000	QX1_21_0270	1	Thr20
AASGTTGTYQEWK	13	Unmodified	_AASGTTGTYQEWK_	sp|APOB|pT_ACC_3060:T4140-ponAPOB	sp|APOB|pT_ACC_3060:T4140-ponAPOB	sp|APOB|pT_ACC_3060:T4140-ponAPOB	242.49	202.87	240030000	QX1_21_0272	3	Thr20
AASGTTGTYQEWK	13	Unmodified	_AASGTTGTYQEWK_	sp|APOB|pT_ACC_3060:T4140-ponAPOB	sp|APOB|pT_ACC_3060:T4140-ponAPOB	sp|APOB|pT_ACC_3060:T4140-ponAPOB	102.06	86.472	25108000	QX1_21_0273	4	Thr20
AASGTTGTYQEWK	13	Unmodified	_AASGTTGTYQEWK_	sp|APOB|pT_ACC_3060:T4140-ponAPOB	sp|APOB|pT_ACC_3060:T4140-ponAPOB	sp|APOB|pT_ACC_3060:T4140-ponAPOB	72.006	54.98	3921700	QX1_21_0275	6	Thr20
AASGTTGTYQEWKDK	15	Unmodified	_AASGTTGTYQEWKDK_	sp|APOB|pT_ACC_3060:T4140-ponAPOB	sp|APOB|pT_ACC_3060:T4140-ponAPOB	sp|APOB|pT_ACC_3060:T4140-ponAPOB	155.98	147.59	63475000	QX1_21_0272	3	Thr20
AASIFGGAK	9	Unmodified	_AASIFGGAK_	sp|EIF4B|pT_ACC_14077:T351-ponEIF4B;sp|EIF4B|pT_ACC_14078:T369-ponEIF4B	sp|EIF4B|pT_ACC_14077:T351-ponEIF4B;sp|EIF4B|pT_ACC_14078:T369-ponEIF4B	sp|EIF4B|pT_ACC_14077:T351-ponEIF4B	89.752	62.869	25427000	QX1_21_0273	4	Thr20
AASIFGGAK	9	Unmodified	_AASIFGGAK_	sp|EIF4B|pT_ACC_14077:T351-ponEIF4B;sp|EIF4B|pT_ACC_14078:T369-ponEIF4B	sp|EIF4B|pT_ACC_14077:T351-ponEIF4B;sp|EIF4B|pT_ACC_14078:T369-ponEIF4B	sp|EIF4B|pT_ACC_14077:T351-ponEIF4B	111.82	84.854	87461000	QX1_21_0274	5	Thr20
AASIFGGAK	9	Unmodified	_AASIFGGAK_	sp|EIF4B|pT_ACC_14077:T351-ponEIF4B;sp|EIF4B|pT_ACC_14078:T369-ponEIF4B	sp|EIF4B|pT_ACC_14077:T351-ponEIF4B;sp|EIF4B|pT_ACC_14078:T369-ponEIF4B	sp|EIF4B|pT_ACC_14077:T351-ponEIF4B	111.82	84.679	22952000	QX1_21_0276	7	Thr20
AASIFGGAKPK	11	Unmodified	_AASIFGGAKPK_	sp|EIF4B|pT_ACC_14077:T351-ponEIF4B	sp|EIF4B|pT_ACC_14077:T351-ponEIF4B	sp|EIF4B|pT_ACC_14077:T351-ponEIF4B	39.179	35.286	202560000	QX1_21_0274	5	Thr20
AASIFGGAKPK	11	Unmodified	_AASIFGGAKPK_	sp|EIF4B|pT_ACC_14077:T351-ponEIF4B	sp|EIF4B|pT_ACC_14077:T351-ponEIF4B	sp|EIF4B|pT_ACC_14077:T351-ponEIF4B	106.68	97.469	45243000	QX1_21_0274	5	Thr20
AASIFGGAKPK	11	Unmodified	_AASIFGGAKPK_	sp|EIF4B|pT_ACC_14077:T351-ponEIF4B	sp|EIF4B|pT_ACC_14077:T351-ponEIF4B	sp|EIF4B|pT_ACC_14077:T351-ponEIF4B	34.773	30.126	139330000	QX1_21_0275	6	Thr20
AASIFGGAKPK	11	Unmodified	_AASIFGGAKPK_	sp|EIF4B|pT_ACC_14077:T351-ponEIF4B	sp|EIF4B|pT_ACC_14077:T351-ponEIF4B	sp|EIF4B|pT_ACC_14077:T351-ponEIF4B	42.21	36.729	73779000	QX1_21_0276	7	Thr20
AASIFGGAKPK	11	Unmodified	_AASIFGGAKPK_	sp|EIF4B|pT_ACC_14077:T351-ponEIF4B	sp|EIF4B|pT_ACC_14077:T351-ponEIF4B	sp|EIF4B|pT_ACC_14077:T351-ponEIF4B	34.773	31.895	73051000	QX1_21_0277	8	Thr20
AASIFGGAKPK	11	Unmodified	_AASIFGGAKPK_	sp|EIF4B|pT_ACC_14077:T351-ponEIF4B	sp|EIF4B|pT_ACC_14077:T351-ponEIF4B	sp|EIF4B|pT_ACC_14077:T351-ponEIF4B	61.679	49.632	18073000	QX1_21_0277	8	Thr20
AASIFGGAKPVDTAAR	16	Unmodified	_AASIFGGAKPVDTAAR_	sp|EIF4B|pT_ACC_14078:T369-ponEIF4B	sp|EIF4B|pT_ACC_14078:T369-ponEIF4B	sp|EIF4B|pT_ACC_14078:T369-ponEIF4B	83.106	75.697	73549000	QX1_21_0275	6	Thr20
AASKPTLDPIIK	12	Unmodified	_AASKPTLDPIIK_	sp|CSRP2BP|pT_ACC_22287:T223-ponCSRP2BP	sp|CSRP2BP|pT_ACC_22287:T223-ponCSRP2BP	sp|CSRP2BP|pT_ACC_22287:T223-ponCSRP2BP	83.204	72.103	236950000	QX1_21_0273	4	Thr20
AASKPTLDPIIK	12	Unmodified	_AASKPTLDPIIK_	sp|CSRP2BP|pT_ACC_22287:T223-ponCSRP2BP	sp|CSRP2BP|pT_ACC_22287:T223-ponCSRP2BP	sp|CSRP2BP|pT_ACC_22287:T223-ponCSRP2BP	43.717	38.423	106770000	QX1_21_0274	5	Thr20
AASKPTLDPIIK	12	Unmodified	_AASKPTLDPIIK_	sp|CSRP2BP|pT_ACC_22287:T223-ponCSRP2BP	sp|CSRP2BP|pT_ACC_22287:T223-ponCSRP2BP	sp|CSRP2BP|pT_ACC_22287:T223-ponCSRP2BP	84.365	74.853	61531000	QX1_21_0275	6	Thr20
AASKPTLDPIIK	12	Unmodified	_AASKPTLDPIIK_	sp|CSRP2BP|pT_ACC_22287:T223-ponCSRP2BP	sp|CSRP2BP|pT_ACC_22287:T223-ponCSRP2BP	sp|CSRP2BP|pT_ACC_22287:T223-ponCSRP2BP	22.885	11.914	32915000	QX1_21_0276	7	Thr20
AASKPTLDPIIK	12	Unmodified	_AASKPTLDPIIK_	sp|CSRP2BP|pT_ACC_22287:T223-ponCSRP2BP	sp|CSRP2BP|pT_ACC_22287:T223-ponCSRP2BP	sp|CSRP2BP|pT_ACC_22287:T223-ponCSRP2BP	24.514	15.319	31663000	QX1_21_0277	8	Thr20
AASLDTR	7	Unmodified	_AASLDTR_	sp|DOS|pT_ACC_6994:T325-ponDOS	sp|DOS|pT_ACC_6994:T325-ponDOS	sp|DOS|pT_ACC_6994:T325-ponDOS	117.62	12.857	1247500000	QX1_21_0270	1	Thr20
AASLDVSGTPVCTSYNLEPHSIRPFQLAK	29	Unmodified	_AASLDVSGTPVCTSYNLEPHSIRPFQLAK_	sp|GREB1|pT_ACC_18624:T651-ponGREB1	sp|GREB1|pT_ACC_18624:T651-ponGREB1	sp|GREB1|pT_ACC_18624:T651-ponGREB1	74.748	68.453	9081300	QX1_21_0277	8	Thr20
AASLGSSQSSR	11	Unmodified	_AASLGSSQSSR_	sp|calpastatiniso5|pT_ACC_6934:T60-poncalpastatiniso5	sp|calpastatiniso5|pT_ACC_6934:T60-poncalpastatiniso5	sp|calpastatiniso5|pT_ACC_6934:T60-poncalpastatiniso5	195.79	161.7	739930000	QX1_21_0270	1	Thr20
AASLGSSQSSR	11	Unmodified	_AASLGSSQSSR_	sp|calpastatiniso5|pT_ACC_6934:T60-poncalpastatiniso5	sp|calpastatiniso5|pT_ACC_6934:T60-poncalpastatiniso5	sp|calpastatiniso5|pT_ACC_6934:T60-poncalpastatiniso5	72.275	61.861	11818000	QX1_21_0277	8	Thr20
AASLTEDRDR	10	Unmodified	_AASLTEDRDR_	sp|eIF4G|pT_ACC_14152:T1211-poneIF4G	sp|eIF4G|pT_ACC_14152:T1211-poneIF4G	sp|eIF4G|pT_ACC_14152:T1211-poneIF4G	125.7	91.776	557300000	QX1_21_0270	1	Thr20
AASPESASSTPESLQAR	17	Unmodified	_AASPESASSTPESLQAR_	sp|CENPT|pT_ACC_8514:T404-ponCENPT	sp|CENPT|pT_ACC_8514:T404-ponCENPT	sp|CENPT|pT_ACC_8514:T404-ponCENPT	282.21	255.54	2126900000	QX1_21_0271	2	Thr20
AASPESASSTPESLQAR	17	Unmodified	_AASPESASSTPESLQAR_	sp|CENPT|pT_ACC_8514:T404-ponCENPT	sp|CENPT|pT_ACC_8514:T404-ponCENPT	sp|CENPT|pT_ACC_8514:T404-ponCENPT	240.6	215.13	92622000	QX1_21_0272	3	Thr20
AASPHQVTPK	10	Unmodified	_AASPHQVTPK_	sp|NSD1|pT_ACC_31889:T2462-ponNSD1	sp|NSD1|pT_ACC_31889:T2462-ponNSD1	sp|NSD1|pT_ACC_31889:T2462-ponNSD1	73.841	60.441	208050000	QX1_21_0271	2	Thr20
AASPHQVTPQADEK	14	Unmodified	_AASPHQVTPQADEK_	sp|NSD1|pT_ACC_31890:T2476-ponNSD1	sp|NSD1|pT_ACC_31890:T2476-ponNSD1	sp|NSD1|pT_ACC_31890:T2476-ponNSD1	34.967	20.937	453310000	QX1_21_0271	2	Thr20
AASPHQVTPQADEKMPVLESSSWK	24	Unmodified	_AASPHQVTPQADEKMPVLESSSWK_	sp|NSD1|pT_ACC_31890:T2476-ponNSD1	sp|NSD1|pT_ACC_31890:T2476-ponNSD1	sp|NSD1|pT_ACC_31890:T2476-ponNSD1	107.17	104.41	145080000	QX1_21_0273	4	Thr20
AASPHQVTPQADEKMPVLESSSWK	24	Unmodified	_AASPHQVTPQADEKMPVLESSSWK_	sp|NSD1|pT_ACC_31890:T2476-ponNSD1	sp|NSD1|pT_ACC_31890:T2476-ponNSD1	sp|NSD1|pT_ACC_31890:T2476-ponNSD1	97.509	90.634	15681000	QX1_21_0275	6	Thr20
AASPHQVTPQADEKMPVLESSSWK	24	Unmodified	_AASPHQVTPQADEKMPVLESSSWK_	sp|NSD1|pT_ACC_31890:T2476-ponNSD1	sp|NSD1|pT_ACC_31890:T2476-ponNSD1	sp|NSD1|pT_ACC_31890:T2476-ponNSD1	19.113	11.752	3428500	QX1_21_0276	7	Thr20
AASPHQVTPQADEKMPVLESSSWK	24	Unmodified	_AASPHQVTPQADEKMPVLESSSWK_	sp|NSD1|pT_ACC_31890:T2476-ponNSD1	sp|NSD1|pT_ACC_31890:T2476-ponNSD1	sp|NSD1|pT_ACC_31890:T2476-ponNSD1	48.077	45.09	6064100	QX1_21_0277	8	Thr20
AASPSPQK	8	Unmodified	_AASPSPQK_	sp|SRm160|pT_ACC_45170:T727-ponSRm160	sp|SRm160|pT_ACC_45170:T727-ponSRm160	sp|SRm160|pT_ACC_45170:T727-ponSRm160	63.054	25.524		QX1_21_0270	1	Thr20
AASPYSQRPASPTAIR	16	Unmodified	_AASPYSQRPASPTAIR_	sp|plakophilin4|pT_ACC_35156:T283-ponplakophilin4	sp|plakophilin4|pT_ACC_35156:T283-ponplakophilin4	sp|plakophilin4|pT_ACC_35156:T283-ponplakophilin4	86.548	69.146	62028000	QX1_21_0274	5	Thr20
AASPYSQRPASPTAIR	16	Unmodified	_AASPYSQRPASPTAIR_	sp|plakophilin4|pT_ACC_35156:T283-ponplakophilin4	sp|plakophilin4|pT_ACC_35156:T283-ponplakophilin4	sp|plakophilin4|pT_ACC_35156:T283-ponplakophilin4	87.519	62.584	45727000	QX1_21_0275	6	Thr20
AASPYSQRPASPTAIR	16	Unmodified	_AASPYSQRPASPTAIR_	sp|plakophilin4|pT_ACC_35156:T283-ponplakophilin4	sp|plakophilin4|pT_ACC_35156:T283-ponplakophilin4	sp|plakophilin4|pT_ACC_35156:T283-ponplakophilin4	45.723	38.665	24947000	QX1_21_0276	7	Thr20
AASPYSQRPASPTAIR	16	Unmodified	_AASPYSQRPASPTAIR_	sp|plakophilin4|pT_ACC_35156:T283-ponplakophilin4	sp|plakophilin4|pT_ACC_35156:T283-ponplakophilin4	sp|plakophilin4|pT_ACC_35156:T283-ponplakophilin4	34.498	16.992	23601000	QX1_21_0277	8	Thr20
AASQDKLHHHHHH	13	Unmodified	_AASQDKLHHHHHH_	sp|NOSIP|pT_ACC_31568:T94-ponNOSIP	sp|NOSIP|pT_ACC_31568:T94-ponNOSIP	sp|NOSIP|pT_ACC_31568:T94-ponNOSIP	54.343	7.1157	5796800	QX1_21_0279	10	Thr20
AASQSTTDYNQVVPNR	16	Unmodified	_AASQSTTDYNQVVPNR_	sp|ARHGAP21|pT_ACC_3307:T422-ponARHGAP21	sp|ARHGAP21|pT_ACC_3307:T422-ponARHGAP21	sp|ARHGAP21|pT_ACC_3307:T422-ponARHGAP21	350.43	319	921360000	QX1_21_0272	3	Thr20
AASQSTTDYNQVVPNR	16	Unmodified	_AASQSTTDYNQVVPNR_	sp|ARHGAP21|pT_ACC_3307:T422-ponARHGAP21	sp|ARHGAP21|pT_ACC_3307:T422-ponARHGAP21	sp|ARHGAP21|pT_ACC_3307:T422-ponARHGAP21	343.47	309.6	83664000	QX1_21_0273	4	Thr20
AASQSTTDYNQVVPNR	16	Unmodified	_AASQSTTDYNQVVPNR_	sp|ARHGAP21|pT_ACC_3307:T422-ponARHGAP21	sp|ARHGAP21|pT_ACC_3307:T422-ponARHGAP21	sp|ARHGAP21|pT_ACC_3307:T422-ponARHGAP21	88.441	79.712	7243000	QX1_21_0274	5	Thr20
AASQSTTDYNQVVPNR	16	Unmodified	_AASQSTTDYNQVVPNR_	sp|ARHGAP21|pT_ACC_3307:T422-ponARHGAP21	sp|ARHGAP21|pT_ACC_3307:T422-ponARHGAP21	sp|ARHGAP21|pT_ACC_3307:T422-ponARHGAP21	49.5	43.397	2227500	QX1_21_0276	7	Thr20
AASSLNLSNGETESVK	16	Deamidation (NQ)	_AASSLNLSN(Deamidation (NQ))GETESVK_	sp|HGK|pT_ACC_26173:T809-ponHGK	sp|HGK|pT_ACC_26173:T809-ponHGK	sp|HGK|pT_ACC_26173:T809-ponHGK	119.76	113.58	18433000	QX1_21_0270	1	Thr20
AASSLNLSNGETESVK	16	Unmodified	_AASSLNLSNGETESVK_	sp|HGK|pT_ACC_26173:T809-ponHGK	sp|HGK|pT_ACC_26173:T809-ponHGK	sp|HGK|pT_ACC_26173:T809-ponHGK	287.29	252.52	597090000	QX1_21_0271	2	Thr20
AASSVPNLK	9	Unmodified	_AASSVPNLK_	sp|BPY2-IP1|pT_ACC_25879:T554-ponBPY2-IP1	sp|BPY2-IP1|pT_ACC_25879:T554-ponBPY2-IP1	sp|BPY2-IP1|pT_ACC_25879:T554-ponBPY2-IP1	137.18	104.39	713150000	QX1_21_0272	3	Thr20
AASSVPNLK	9	Unmodified	_AASSVPNLK_	sp|BPY2-IP1|pT_ACC_25879:T554-ponBPY2-IP1	sp|BPY2-IP1|pT_ACC_25879:T554-ponBPY2-IP1	sp|BPY2-IP1|pT_ACC_25879:T554-ponBPY2-IP1	98.523	52.133	80905000	QX1_21_0273	4	Thr20
AASSVPNLK	9	Unmodified	_AASSVPNLK_	sp|BPY2-IP1|pT_ACC_25879:T554-ponBPY2-IP1	sp|BPY2-IP1|pT_ACC_25879:T554-ponBPY2-IP1	sp|BPY2-IP1|pT_ACC_25879:T554-ponBPY2-IP1	74.184	30.415	12700000	QX1_21_0275	6	Thr20
AASSVPNLKK	10	Unmodified	_AASSVPNLKK_	sp|BPY2-IP1|pT_ACC_25879:T554-ponBPY2-IP1	sp|BPY2-IP1|pT_ACC_25879:T554-ponBPY2-IP1	sp|BPY2-IP1|pT_ACC_25879:T554-ponBPY2-IP1	98.048	76.676	467980000	QX1_21_0272	3	Thr20
AASSVPNLKK	10	Unmodified	_AASSVPNLKK_	sp|BPY2-IP1|pT_ACC_25879:T554-ponBPY2-IP1	sp|BPY2-IP1|pT_ACC_25879:T554-ponBPY2-IP1	sp|BPY2-IP1|pT_ACC_25879:T554-ponBPY2-IP1	114.2	73.423	109340000	QX1_21_0272	3	Thr20
AASSVPNLKK	10	Unmodified	_AASSVPNLKK_	sp|BPY2-IP1|pT_ACC_25879:T554-ponBPY2-IP1	sp|BPY2-IP1|pT_ACC_25879:T554-ponBPY2-IP1	sp|BPY2-IP1|pT_ACC_25879:T554-ponBPY2-IP1	114.99	71.741	31491000	QX1_21_0273	4	Thr20
AASSVPNLKK	10	Unmodified	_AASSVPNLKK_	sp|BPY2-IP1|pT_ACC_25879:T554-ponBPY2-IP1	sp|BPY2-IP1|pT_ACC_25879:T554-ponBPY2-IP1	sp|BPY2-IP1|pT_ACC_25879:T554-ponBPY2-IP1	79.148	66.572		QX1_21_0273	4	Thr20
AASSVPNLKK	10	Unmodified	_AASSVPNLKK_	sp|BPY2-IP1|pT_ACC_25879:T554-ponBPY2-IP1	sp|BPY2-IP1|pT_ACC_25879:T554-ponBPY2-IP1	sp|BPY2-IP1|pT_ACC_25879:T554-ponBPY2-IP1	60.102	50.447	79411000	QX1_21_0274	5	Thr20
AASSVPNLKK	10	Unmodified	_AASSVPNLKK_	sp|BPY2-IP1|pT_ACC_25879:T554-ponBPY2-IP1	sp|BPY2-IP1|pT_ACC_25879:T554-ponBPY2-IP1	sp|BPY2-IP1|pT_ACC_25879:T554-ponBPY2-IP1	78.516	55.088	16572000	QX1_21_0274	5	Thr20
AASSVPNLKK	10	Unmodified	_AASSVPNLKK_	sp|BPY2-IP1|pT_ACC_25879:T554-ponBPY2-IP1	sp|BPY2-IP1|pT_ACC_25879:T554-ponBPY2-IP1	sp|BPY2-IP1|pT_ACC_25879:T554-ponBPY2-IP1	59.426	49.771	41974000	QX1_21_0275	6	Thr20
AASSVPNLKK	10	Unmodified	_AASSVPNLKK_	sp|BPY2-IP1|pT_ACC_25879:T554-ponBPY2-IP1	sp|BPY2-IP1|pT_ACC_25879:T554-ponBPY2-IP1	sp|BPY2-IP1|pT_ACC_25879:T554-ponBPY2-IP1	73.208	56.734	7310100	QX1_21_0275	6	Thr20
AASSVPNLKK	10	Unmodified	_AASSVPNLKK_	sp|BPY2-IP1|pT_ACC_25879:T554-ponBPY2-IP1	sp|BPY2-IP1|pT_ACC_25879:T554-ponBPY2-IP1	sp|BPY2-IP1|pT_ACC_25879:T554-ponBPY2-IP1	70.1	57.524	20725000	QX1_21_0276	7	Thr20
AASSVPNLKK	10	Unmodified	_AASSVPNLKK_	sp|BPY2-IP1|pT_ACC_25879:T554-ponBPY2-IP1	sp|BPY2-IP1|pT_ACC_25879:T554-ponBPY2-IP1	sp|BPY2-IP1|pT_ACC_25879:T554-ponBPY2-IP1	83.265	67.062	4555300	QX1_21_0276	7	Thr20
AASSVPNLKK	10	Unmodified	_AASSVPNLKK_	sp|BPY2-IP1|pT_ACC_25879:T554-ponBPY2-IP1	sp|BPY2-IP1|pT_ACC_25879:T554-ponBPY2-IP1	sp|BPY2-IP1|pT_ACC_25879:T554-ponBPY2-IP1	73.208	55.968	3885200	QX1_21_0277	8	Thr20
AASSVPNLKK	10	Unmodified	_AASSVPNLKK_	sp|BPY2-IP1|pT_ACC_25879:T554-ponBPY2-IP1	sp|BPY2-IP1|pT_ACC_25879:T554-ponBPY2-IP1	sp|BPY2-IP1|pT_ACC_25879:T554-ponBPY2-IP1	61.78	54.651	22958000	QX1_21_0277	8	Thr20
AASTAPSSTSTPAASSAGLIYIDPSNK	27	Unmodified	_AASTAPSSTSTPAASSAGLIYIDPSNK_	sp|UBR5|pT_ACC_50824:T1736-ponUBR5	sp|UBR5|pT_ACC_50824:T1736-ponUBR5	sp|UBR5|pT_ACC_50824:T1736-ponUBR5	130.15	119.89	279510000	QX1_21_0273	4	Thr20
AASTAPSSTSTPAASSAGLIYIDPSNK	27	Unmodified	_AASTAPSSTSTPAASSAGLIYIDPSNK_	sp|UBR5|pT_ACC_50824:T1736-ponUBR5	sp|UBR5|pT_ACC_50824:T1736-ponUBR5	sp|UBR5|pT_ACC_50824:T1736-ponUBR5	268.21	245.6	72779000	QX1_21_0273	4	Thr20
AASTAPSSTSTPAASSAGLIYIDPSNK	27	Unmodified	_AASTAPSSTSTPAASSAGLIYIDPSNK_	sp|UBR5|pT_ACC_50824:T1736-ponUBR5	sp|UBR5|pT_ACC_50824:T1736-ponUBR5	sp|UBR5|pT_ACC_50824:T1736-ponUBR5	61.801	50.658	68357000	QX1_21_0274	5	Thr20
AASTAPSSTSTPAASSAGLIYIDPSNK	27	Unmodified	_AASTAPSSTSTPAASSAGLIYIDPSNK_	sp|UBR5|pT_ACC_50824:T1736-ponUBR5	sp|UBR5|pT_ACC_50824:T1736-ponUBR5	sp|UBR5|pT_ACC_50824:T1736-ponUBR5	120.63	108.94	14111000	QX1_21_0274	5	Thr20
AASTAPSSTSTPAASSAGLIYIDPSNK	27	Unmodified	_AASTAPSSTSTPAASSAGLIYIDPSNK_	sp|UBR5|pT_ACC_50824:T1736-ponUBR5	sp|UBR5|pT_ACC_50824:T1736-ponUBR5	sp|UBR5|pT_ACC_50824:T1736-ponUBR5	69.152	62.428	30671000	QX1_21_0275	6	Thr20
AASTAPSSTSTPAASSAGLIYIDPSNK	27	Unmodified	_AASTAPSSTSTPAASSAGLIYIDPSNK_	sp|UBR5|pT_ACC_50824:T1736-ponUBR5	sp|UBR5|pT_ACC_50824:T1736-ponUBR5	sp|UBR5|pT_ACC_50824:T1736-ponUBR5	88.133	77.028	5743300	QX1_21_0275	6	Thr20
AASTAPSSTSTPAASSAGLIYIDPSNK	27	Unmodified	_AASTAPSSTSTPAASSAGLIYIDPSNK_	sp|UBR5|pT_ACC_50824:T1736-ponUBR5	sp|UBR5|pT_ACC_50824:T1736-ponUBR5	sp|UBR5|pT_ACC_50824:T1736-ponUBR5	35.016	31.742	10711000	QX1_21_0276	7	Thr20
AASTAPSSTSTPAASSAGLIYIDPSNK	27	Unmodified	_AASTAPSSTSTPAASSAGLIYIDPSNK_	sp|UBR5|pT_ACC_50824:T1736-ponUBR5	sp|UBR5|pT_ACC_50824:T1736-ponUBR5	sp|UBR5|pT_ACC_50824:T1736-ponUBR5	33.947	29.317	2165300	QX1_21_0276	7	Thr20
AASTAPSSTSTPAASSAGLIYIDPSNKLHHHHHH	34	Unmodified	_AASTAPSSTSTPAASSAGLIYIDPSNKLHHHHHH_	sp|UBR5|pT_ACC_50824:T1736-ponUBR5	sp|UBR5|pT_ACC_50824:T1736-ponUBR5	sp|UBR5|pT_ACC_50824:T1736-ponUBR5	96.748	91.261	86119000	QX1_21_0274	5	Thr20
AASTAPSSTSTPAASSAGLIYIDPSNKLHHHHHH	34	Unmodified	_AASTAPSSTSTPAASSAGLIYIDPSNKLHHHHHH_	sp|UBR5|pT_ACC_50824:T1736-ponUBR5	sp|UBR5|pT_ACC_50824:T1736-ponUBR5	sp|UBR5|pT_ACC_50824:T1736-ponUBR5	89.634	83.854	37458000	QX1_21_0275	6	Thr20
AASTAPSSTSTPAASSAGLIYIDPSNKLHHHHHH	34	Unmodified	_AASTAPSSTSTPAASSAGLIYIDPSNKLHHHHHH_	sp|UBR5|pT_ACC_50824:T1736-ponUBR5	sp|UBR5|pT_ACC_50824:T1736-ponUBR5	sp|UBR5|pT_ACC_50824:T1736-ponUBR5	37.348	31.746	15456000	QX1_21_0275	6	Thr20
AASTAPSSTSTPAASSAGLK	20	Unmodified	_AASTAPSSTSTPAASSAGLK_	sp|UBR5|pT_ACC_50823:T1729-ponUBR5	sp|UBR5|pT_ACC_50823:T1729-ponUBR5	sp|UBR5|pT_ACC_50823:T1729-ponUBR5	165.64	132.71	311290000	QX1_21_0272	3	Thr20
AASTAPSSTSTPAASSAGLK	20	Unmodified	_AASTAPSSTSTPAASSAGLK_	sp|UBR5|pT_ACC_50823:T1729-ponUBR5	sp|UBR5|pT_ACC_50823:T1729-ponUBR5	sp|UBR5|pT_ACC_50823:T1729-ponUBR5	40.097	34.966	72494000	QX1_21_0272	3	Thr20
AASTAPSSTSTPAASSAGLK	20	Unmodified	_AASTAPSSTSTPAASSAGLK_	sp|UBR5|pT_ACC_50823:T1729-ponUBR5	sp|UBR5|pT_ACC_50823:T1729-ponUBR5	sp|UBR5|pT_ACC_50823:T1729-ponUBR5	112.42	96.073	74801000	QX1_21_0273	4	Thr20
AASTAPSSTSTPAASSAGLK	20	Unmodified	_AASTAPSSTSTPAASSAGLK_	sp|UBR5|pT_ACC_50823:T1729-ponUBR5	sp|UBR5|pT_ACC_50823:T1729-ponUBR5	sp|UBR5|pT_ACC_50823:T1729-ponUBR5	76.588	47.247	17729000	QX1_21_0274	5	Thr20
AASTAPSSTSTPAASSAGLK	20	Unmodified	_AASTAPSSTSTPAASSAGLK_	sp|UBR5|pT_ACC_50823:T1729-ponUBR5	sp|UBR5|pT_ACC_50823:T1729-ponUBR5	sp|UBR5|pT_ACC_50823:T1729-ponUBR5	114.56	75.415	13105000	QX1_21_0275	6	Thr20
AASTAPSSTSTPAASSAGLK	20	Unmodified	_AASTAPSSTSTPAASSAGLK_	sp|UBR5|pT_ACC_50823:T1729-ponUBR5	sp|UBR5|pT_ACC_50823:T1729-ponUBR5	sp|UBR5|pT_ACC_50823:T1729-ponUBR5	61.641	48.441	6893300	QX1_21_0277	8	Thr20
AASTDLGAGETVVGK	15	Unmodified	_AASTDLGAGETVVGK_	sp|R3HDM1|pT_ACC_38153:T974-ponR3HDM1	sp|R3HDM1|pT_ACC_38153:T974-ponR3HDM1	sp|R3HDM1|pT_ACC_38153:T974-ponR3HDM1	162.68	118.48	1695600000	QX1_21_0271	2	Thr20
AASTDLGAGETVVGK	15	Unmodified	_AASTDLGAGETVVGK_	sp|R3HDM1|pT_ACC_38153:T974-ponR3HDM1	sp|R3HDM1|pT_ACC_38153:T974-ponR3HDM1	sp|R3HDM1|pT_ACC_38153:T974-ponR3HDM1	99.5	72.072	62608000	QX1_21_0272	3	Thr20
AASTDLGAGETVVGK	15	Unmodified	_AASTDLGAGETVVGK_	sp|R3HDM1|pT_ACC_38153:T974-ponR3HDM1	sp|R3HDM1|pT_ACC_38153:T974-ponR3HDM1	sp|R3HDM1|pT_ACC_38153:T974-ponR3HDM1	45.077	19.692	3066000	QX1_21_0276	7	Thr20
AASTDLGAGETVVGK	15	Unmodified	_AASTDLGAGETVVGK_	sp|R3HDM1|pT_ACC_38153:T974-ponR3HDM1	sp|R3HDM1|pT_ACC_38153:T974-ponR3HDM1	sp|R3HDM1|pT_ACC_38153:T974-ponR3HDM1	70.977	43.648	2897800	QX1_21_0277	8	Thr20
AASVAAATTSPTPK	14	Unmodified	_AASVAAATTSPTPK_	sp|ZNF652|pT_ACC_56129:T192-ponZNF652	sp|ZNF652|pT_ACC_56129:T192-ponZNF652	sp|ZNF652|pT_ACC_56129:T192-ponZNF652	240.8	208.27	652640000	QX1_21_0273	4	Thr20
AASVAAATTSPTPK	14	Unmodified	_AASVAAATTSPTPK_	sp|ZNF652|pT_ACC_56129:T192-ponZNF652	sp|ZNF652|pT_ACC_56129:T192-ponZNF652	sp|ZNF652|pT_ACC_56129:T192-ponZNF652	265.61	233.09	177340000	QX1_21_0274	5	Thr20
AASVAAATTSPTPK	14	Unmodified	_AASVAAATTSPTPK_	sp|ZNF652|pT_ACC_56129:T192-ponZNF652	sp|ZNF652|pT_ACC_56129:T192-ponZNF652	sp|ZNF652|pT_ACC_56129:T192-ponZNF652	220.25	186.38	94885000	QX1_21_0275	6	Thr20
AASVAAATTSPTPK	14	Unmodified	_AASVAAATTSPTPK_	sp|ZNF652|pT_ACC_56129:T192-ponZNF652	sp|ZNF652|pT_ACC_56129:T192-ponZNF652	sp|ZNF652|pT_ACC_56129:T192-ponZNF652	152.07	123.11	50358000	QX1_21_0276	7	Thr20
AASVAAATTSPTPK	14	Unmodified	_AASVAAATTSPTPK_	sp|ZNF652|pT_ACC_56129:T192-ponZNF652	sp|ZNF652|pT_ACC_56129:T192-ponZNF652	sp|ZNF652|pT_ACC_56129:T192-ponZNF652	196.88	163.01	49313000	QX1_21_0277	8	Thr20
AASVAAATTSPTPR	14	Unmodified	_AASVAAATTSPTPR_	sp|ZNF652|pT_ACC_56132:T206-ponZNF652;sp|ZNF652|pT_ACC_56131:T203-ponZNF652;sp|ZNF652|pT_ACC_56130:T202-ponZNF652	sp|ZNF652|pT_ACC_56132:T206-ponZNF652	sp|ZNF652|pT_ACC_56132:T206-ponZNF652	248.14	219.18	2238600000	QX1_21_0273	4	Thr20
AASVAAATTSPTPR	14	Unmodified	_AASVAAATTSPTPR_	sp|ZNF652|pT_ACC_56132:T206-ponZNF652;sp|ZNF652|pT_ACC_56131:T203-ponZNF652;sp|ZNF652|pT_ACC_56130:T202-ponZNF652	sp|ZNF652|pT_ACC_56132:T206-ponZNF652	sp|ZNF652|pT_ACC_56132:T206-ponZNF652	220.94	191.98	481650000	QX1_21_0274	5	Thr20
AASVAAATTSPTPR	14	Unmodified	_AASVAAATTSPTPR_	sp|ZNF652|pT_ACC_56132:T206-ponZNF652;sp|ZNF652|pT_ACC_56131:T203-ponZNF652;sp|ZNF652|pT_ACC_56130:T202-ponZNF652	sp|ZNF652|pT_ACC_56132:T206-ponZNF652	sp|ZNF652|pT_ACC_56132:T206-ponZNF652	248.14	216.65	294000000	QX1_21_0275	6	Thr20
AASVAAATTSPTPR	14	Unmodified	_AASVAAATTSPTPR_	sp|ZNF652|pT_ACC_56132:T206-ponZNF652;sp|ZNF652|pT_ACC_56131:T203-ponZNF652;sp|ZNF652|pT_ACC_56130:T202-ponZNF652	sp|ZNF652|pT_ACC_56132:T206-ponZNF652	sp|ZNF652|pT_ACC_56132:T206-ponZNF652	177.44	150.77	138950000	QX1_21_0276	7	Thr20
AASVAAATTSPTPR	14	Unmodified	_AASVAAATTSPTPR_	sp|ZNF652|pT_ACC_56132:T206-ponZNF652;sp|ZNF652|pT_ACC_56131:T203-ponZNF652;sp|ZNF652|pT_ACC_56130:T202-ponZNF652	sp|ZNF652|pT_ACC_56132:T206-ponZNF652	sp|ZNF652|pT_ACC_56132:T206-ponZNF652	209.85	174.34	244200000	QX1_21_0277	8	Thr20
AATAAAVAATAASGLSR	17	Unmodified	_AATAAAVAATAASGLSR_	sp|MDFICiso1|pT_ACC_26938:T8-ponMDFICiso1	sp|MDFICiso1|pT_ACC_26938:T8-ponMDFICiso1	sp|MDFICiso1|pT_ACC_26938:T8-ponMDFICiso1	249.98	243.66	81154000	QX1_21_0275	6	Thr20
AATAAAVAATAASGLSR	17	Unmodified	_AATAAAVAATAASGLSR_	sp|MDFICiso1|pT_ACC_26938:T8-ponMDFICiso1	sp|MDFICiso1|pT_ACC_26938:T8-ponMDFICiso1	sp|MDFICiso1|pT_ACC_26938:T8-ponMDFICiso1	151.7	147.81	19316000	QX1_21_0276	7	Thr20
AATDGADTPFGR	12	Unmodified	_AATDGADTPFGR_	sp|PPP1R13L|pT_ACC_36459:T90-ponPPP1R13L;sp|PPP1R13L|pT_ACC_36460:T95-ponPPP1R13L	sp|PPP1R13L|pT_ACC_36459:T90-ponPPP1R13L	sp|PPP1R13L|pT_ACC_36459:T90-ponPPP1R13L	114.4	105.66	114690000	QX1_21_0271	2	Thr20
AATDLPAPETPR	12	Unmodified	_AATDLPAPETPR_	sp|SREC-II|pT_ACC_41576:T840-ponSREC-II;sp|SREC-II|pT_ACC_41575:T833-ponSREC-II	sp|SREC-II|pT_ACC_41576:T840-ponSREC-II	sp|SREC-II|pT_ACC_41576:T840-ponSREC-II	93.325	75.013	386140000	QX1_21_0271	2	Thr20
AATDLPAPETPR	12	Unmodified	_AATDLPAPETPR_	sp|SREC-II|pT_ACC_41576:T840-ponSREC-II;sp|SREC-II|pT_ACC_41575:T833-ponSREC-II	sp|SREC-II|pT_ACC_41576:T840-ponSREC-II	sp|SREC-II|pT_ACC_41576:T840-ponSREC-II	73.841	60.072	22624000	QX1_21_0272	3	Thr20
AATEEENSHGQANGLLNAK	19	Unmodified	_AATEEENSHGQANGLLNAK_	sp|TTBK2|pT_ACC_49670:T402-ponTTBK2	sp|TTBK2|pT_ACC_49670:T402-ponTTBK2	sp|TTBK2|pT_ACC_49670:T402-ponTTBK2	190.82	185.28	476010000	QX1_21_0271	2	Thr20
AATEEENSHGQANGLLNAK	19	Unmodified	_AATEEENSHGQANGLLNAK_	sp|TTBK2|pT_ACC_49670:T402-ponTTBK2	sp|TTBK2|pT_ACC_49670:T402-ponTTBK2	sp|TTBK2|pT_ACC_49670:T402-ponTTBK2	381.53	348.48	76726000	QX1_21_0271	2	Thr20
AATENIPVVR	10	Unmodified	_AATENIPVVR_	sp|CDC73|pT_ACC_7957:T80-ponCDC73	sp|CDC73|pT_ACC_7957:T80-ponCDC73	sp|CDC73|pT_ACC_7957:T80-ponCDC73	223.83	198.91	1298300000	QX1_21_0271	2	Thr20
AATENIPVVR	10	Unmodified	_AATENIPVVR_	sp|CDC73|pT_ACC_7957:T80-ponCDC73	sp|CDC73|pT_ACC_7957:T80-ponCDC73	sp|CDC73|pT_ACC_7957:T80-ponCDC73	194.29	177.05	697090000	QX1_21_0272	3	Thr20
AATGECTATVGK	12	Unmodified	_AATGECTATVGK_	sp|KNG1|pT_ACC_23727:T110-ponKNG1	sp|KNG1|pT_ACC_23727:T110-ponKNG1	sp|KNG1|pT_ACC_23727:T110-ponKNG1	88.681	78.415	10743000	QX1_21_0274	5	Thr20
AATGECTATVGK	12	Unmodified	_AATGECTATVGK_	sp|KNG1|pT_ACC_23727:T110-ponKNG1	sp|KNG1|pT_ACC_23727:T110-ponKNG1	sp|KNG1|pT_ACC_23727:T110-ponKNG1	88.681	80.46	8680500	QX1_21_0275	6	Thr20
AATGECTATVGK	12	Unmodified	_AATGECTATVGK_	sp|KNG1|pT_ACC_23727:T110-ponKNG1	sp|KNG1|pT_ACC_23727:T110-ponKNG1	sp|KNG1|pT_ACC_23727:T110-ponKNG1	48.998	41.618	3388600	QX1_21_0276	7	Thr20
AATGECTATVGK	12	Unmodified	_AATGECTATVGK_	sp|KNG1|pT_ACC_23727:T110-ponKNG1	sp|KNG1|pT_ACC_23727:T110-ponKNG1	sp|KNG1|pT_ACC_23727:T110-ponKNG1	77.379	69.159	6475100	QX1_21_0277	8	Thr20
AATGECTATVGKR	13	Unmodified	_AATGECTATVGKR_	sp|KNG1|pT_ACC_23727:T110-ponKNG1	sp|KNG1|pT_ACC_23727:T110-ponKNG1	sp|KNG1|pT_ACC_23727:T110-ponKNG1	155.02	135.41		QX1_21_0273	4	Thr20
AATGECTATVGKR	13	Unmodified	_AATGECTATVGKR_	sp|KNG1|pT_ACC_23727:T110-ponKNG1	sp|KNG1|pT_ACC_23727:T110-ponKNG1	sp|KNG1|pT_ACC_23727:T110-ponKNG1	112.51	99.88		QX1_21_0274	5	Thr20
AATGECTATVGKR	13	Unmodified	_AATGECTATVGKR_	sp|KNG1|pT_ACC_23727:T110-ponKNG1	sp|KNG1|pT_ACC_23727:T110-ponKNG1	sp|KNG1|pT_ACC_23727:T110-ponKNG1	66.595	57.163		QX1_21_0274	5	Thr20
AATGECTATVGKR	13	Unmodified	_AATGECTATVGKR_	sp|KNG1|pT_ACC_23727:T110-ponKNG1	sp|KNG1|pT_ACC_23727:T110-ponKNG1	sp|KNG1|pT_ACC_23727:T110-ponKNG1	70.622	63.893		QX1_21_0275	6	Thr20
AATGECTATVGKR	13	Unmodified	_AATGECTATVGKR_	sp|KNG1|pT_ACC_23727:T110-ponKNG1	sp|KNG1|pT_ACC_23727:T110-ponKNG1	sp|KNG1|pT_ACC_23727:T110-ponKNG1	113.99	101.36		QX1_21_0277	8	Thr20
AATLDPGYYTYR	12	Unmodified	_AATLDPGYYTYR_	sp|STRA6|pT_ACC_45818:T565-ponSTRA6	sp|STRA6|pT_ACC_45818:T565-ponSTRA6	sp|STRA6|pT_ACC_45818:T565-ponSTRA6	89.171	78.846	42411000	QX1_21_0273	4	Thr20
AATLPHEQR	9	Unmodified	_AATLPHEQR_	sp|AAGAB|pT_ACC_91:T278-ponAAGAB	sp|AAGAB|pT_ACC_91:T278-ponAAGAB	sp|AAGAB|pT_ACC_91:T278-ponAAGAB	69.276	58.41	389390000	QX1_21_0271	2	Thr20
AATMEIPIHGNGEAR	15	Unmodified	_AATMEIPIHGNGEAR_	sp|arfaptin2|pT_ACC_3226:T11-ponarfaptin2	sp|arfaptin2|pT_ACC_3226:T11-ponarfaptin2	sp|arfaptin2|pT_ACC_3226:T11-ponarfaptin2	90.707	77.57	640000000	QX1_21_0272	3	Thr20
AATMEIPIHGNGEAR	15	Unmodified	_AATMEIPIHGNGEAR_	sp|arfaptin2|pT_ACC_3226:T11-ponarfaptin2	sp|arfaptin2|pT_ACC_3226:T11-ponarfaptin2	sp|arfaptin2|pT_ACC_3226:T11-ponarfaptin2	78.505	66.529	59655000	QX1_21_0273	4	Thr20
AATPTVVSATSLVPTPNPISGK	22	Unmodified	_AATPTVVSATSLVPTPNPISGK_	sp|YEATS2|pT_ACC_52646:T1021-ponYEATS2	sp|YEATS2|pT_ACC_52646:T1021-ponYEATS2	sp|YEATS2|pT_ACC_52646:T1021-ponYEATS2	47.532	42.548	3915500	QX1_21_0275	6	Thr20
AATPTVVSATSLVPTPNPISGK	22	Unmodified	_AATPTVVSATSLVPTPNPISGK_	sp|YEATS2|pT_ACC_52646:T1021-ponYEATS2	sp|YEATS2|pT_ACC_52646:T1021-ponYEATS2	sp|YEATS2|pT_ACC_52646:T1021-ponYEATS2	34.615	33.153	6502600	QX1_21_0275	6	Thr20
AATPTVVSATSLVPTPNPISGK	22	Unmodified	_AATPTVVSATSLVPTPNPISGK_	sp|YEATS2|pT_ACC_52646:T1021-ponYEATS2	sp|YEATS2|pT_ACC_52646:T1021-ponYEATS2	sp|YEATS2|pT_ACC_52646:T1021-ponYEATS2	27.72	19.225	2861900	QX1_21_0276	7	Thr20
AATPTVVSATSLVPTPNPISGK	22	Unmodified	_AATPTVVSATSLVPTPNPISGK_	sp|YEATS2|pT_ACC_52646:T1021-ponYEATS2	sp|YEATS2|pT_ACC_52646:T1021-ponYEATS2	sp|YEATS2|pT_ACC_52646:T1021-ponYEATS2	46.746	41.569	4105400	QX1_21_0277	8	Thr20
AATQCLSCR	9	Unmodified	_AATQCLSCR_	sp|PCSK6|pT_ACC_33804:T755-ponPCSK6	sp|PCSK6|pT_ACC_33804:T755-ponPCSK6	sp|PCSK6|pT_ACC_33804:T755-ponPCSK6	129.72	119.81	46924000	QX1_21_0274	5	Thr20
AATQCLSCR	9	Unmodified	_AATQCLSCR_	sp|PCSK6|pT_ACC_33804:T755-ponPCSK6	sp|PCSK6|pT_ACC_33804:T755-ponPCSK6	sp|PCSK6|pT_ACC_33804:T755-ponPCSK6	134.15	124.24	66166000	QX1_21_0275	6	Thr20
AATQCLSCR	9	Unmodified	_AATQCLSCR_	sp|PCSK6|pT_ACC_33804:T755-ponPCSK6	sp|PCSK6|pT_ACC_33804:T755-ponPCSK6	sp|PCSK6|pT_ACC_33804:T755-ponPCSK6	141.52	126.74	19263000	QX1_21_0276	7	Thr20
AATQCLSCR	9	Unmodified	_AATQCLSCR_	sp|PCSK6|pT_ACC_33804:T755-ponPCSK6	sp|PCSK6|pT_ACC_33804:T755-ponPCSK6	sp|PCSK6|pT_ACC_33804:T755-ponPCSK6	69.825	65.468	9410500	QX1_21_0277	8	Thr20
AATSEEPTGFSVDSNLLGSLSPK	23	Unmodified	_AATSEEPTGFSVDSNLLGSLSPK_	sp|ARHGEF17|pT_ACC_3509:T751-ponARHGEF17	sp|ARHGEF17|pT_ACC_3509:T751-ponARHGEF17	sp|ARHGEF17|pT_ACC_3509:T751-ponARHGEF17	50.843	48.543	3365100	QX1_21_0273	4	Thr20
AATSEEPTGFSVDSNLLGSLSPK	23	Unmodified	_AATSEEPTGFSVDSNLLGSLSPK_	sp|ARHGEF17|pT_ACC_3509:T751-ponARHGEF17	sp|ARHGEF17|pT_ACC_3509:T751-ponARHGEF17	sp|ARHGEF17|pT_ACC_3509:T751-ponARHGEF17	80.534	76.065	4045800	QX1_21_0277	8	Thr20
AATSEEPTGFSVDSNLLGSLSPK	23	Unmodified	_AATSEEPTGFSVDSNLLGSLSPK_	sp|ARHGEF17|pT_ACC_3509:T751-ponARHGEF17	sp|ARHGEF17|pT_ACC_3509:T751-ponARHGEF17	sp|ARHGEF17|pT_ACC_3509:T751-ponARHGEF17	21.129	18.163	5863200	QX1_21_0277	8	Thr20
AATSEGVQVK	10	Unmodified	_AATSEGVQVK_	sp|MECP2|pT_ACC_27024:T203-ponMECP2	sp|MECP2|pT_ACC_27024:T203-ponMECP2	sp|MECP2|pT_ACC_27024:T203-ponMECP2	111.74	78.898	1111100000	QX1_21_0271	2	Thr20
AATSEGVQVKR	11	Unmodified	_AATSEGVQVKR_	sp|MECP2|pT_ACC_27024:T203-ponMECP2	sp|MECP2|pT_ACC_27024:T203-ponMECP2	sp|MECP2|pT_ACC_27024:T203-ponMECP2	146.11	121.33	526460000	QX1_21_0270	1	Thr20
AATSPGVGQSAPGTR	15	Unmodified	_AATSPGVGQSAPGTR_	sp|JADE1|pT_ACC_22080:T713-ponJADE1;sp|JADE1|pT_ACC_22079:T702-ponJADE1	sp|JADE1|pT_ACC_22080:T713-ponJADE1	sp|JADE1|pT_ACC_22080:T713-ponJADE1	265.26	225.96	952680000	QX1_21_0272	3	Thr20
AATSPGVGQSAPGTR	15	Unmodified	_AATSPGVGQSAPGTR_	sp|JADE1|pT_ACC_22080:T713-ponJADE1;sp|JADE1|pT_ACC_22079:T702-ponJADE1	sp|JADE1|pT_ACC_22080:T713-ponJADE1	sp|JADE1|pT_ACC_22080:T713-ponJADE1	98.353	84.762	16018000	QX1_21_0274	5	Thr20
AATSPGVGQSAPGTR	15	Unmodified	_AATSPGVGQSAPGTR_	sp|JADE1|pT_ACC_22080:T713-ponJADE1;sp|JADE1|pT_ACC_22079:T702-ponJADE1	sp|JADE1|pT_ACC_22080:T713-ponJADE1	sp|JADE1|pT_ACC_22080:T713-ponJADE1	107.18	86.305	11991000	QX1_21_0275	6	Thr20
AATSPGVGQSAPGTR	15	Unmodified	_AATSPGVGQSAPGTR_	sp|JADE1|pT_ACC_22080:T713-ponJADE1;sp|JADE1|pT_ACC_22079:T702-ponJADE1	sp|JADE1|pT_ACC_22080:T713-ponJADE1	sp|JADE1|pT_ACC_22080:T713-ponJADE1	57.019	43.428	8264000	QX1_21_0276	7	Thr20
AATSPGVGQSAPGTR	15	Unmodified	_AATSPGVGQSAPGTR_	sp|JADE1|pT_ACC_22080:T713-ponJADE1;sp|JADE1|pT_ACC_22079:T702-ponJADE1	sp|JADE1|pT_ACC_22080:T713-ponJADE1	sp|JADE1|pT_ACC_22080:T713-ponJADE1	77.64	60.969	12281000	QX1_21_0277	8	Thr20
AATSPGVGQSAPGTRK	16	Unmodified	_AATSPGVGQSAPGTRK_	sp|JADE1|pT_ACC_22080:T713-ponJADE1;sp|JADE1|pT_ACC_22079:T702-ponJADE1	sp|JADE1|pT_ACC_22080:T713-ponJADE1	sp|JADE1|pT_ACC_22080:T713-ponJADE1	73.983	67.685	278790000	QX1_21_0272	3	Thr20
AATTVLQELKK	11	Unmodified	_AATTVLQELKK_	sp|STAU2|pT_ACC_45642:T267-ponSTAU2	sp|STAU2|pT_ACC_45642:T267-ponSTAU2	sp|STAU2|pT_ACC_45642:T267-ponSTAU2	41.338	14.665	12210000	QX1_21_0273	4	Thr20
AATVENAVLLETNTVEEK	18	Unmodified	_AATVENAVLLETNTVEEK_	sp|RIF1|pT_ACC_39963:T1372-ponRIF1	sp|RIF1|pT_ACC_39963:T1372-ponRIF1	sp|RIF1|pT_ACC_39963:T1372-ponRIF1	53.967	48.688	2508700	QX1_21_0271	2	Thr20
AAVALDK	7	Unmodified	_AAVALDK_	sp|SORL1|pT_ACC_44352:T779-ponSORL1	sp|SORL1|pT_ACC_44352:T779-ponSORL1	sp|SORL1|pT_ACC_44352:T779-ponSORL1	74.717	35.696	560370000	QX1_21_0270	1	Thr20
AAVATFLQSVQVPEFTPK	18	Unmodified	_AAVATFLQSVQVPEFTPK_	sp|UBE1|pT_ACC_50533:T789-ponUBE1	sp|UBE1|pT_ACC_50533:T789-ponUBE1	sp|UBE1|pT_ACC_50533:T789-ponUBE1	373.87	363.31	1142300000	QX1_21_0277	8	Thr20
AAVATFLQSVQVPEFTPK	18	Unmodified	_AAVATFLQSVQVPEFTPK_	sp|UBE1|pT_ACC_50533:T789-ponUBE1	sp|UBE1|pT_ACC_50533:T789-ponUBE1	sp|UBE1|pT_ACC_50533:T789-ponUBE1	243.9	190.69	522560000	QX1_21_0277	8	Thr20
AAVDVAALVR	10	Unmodified	_AAVDVAALVR_	sp|MAGIX|pT_ACC_25708:T58-ponMAGIX	sp|MAGIX|pT_ACC_25708:T58-ponMAGIX	sp|MAGIX|pT_ACC_25708:T58-ponMAGIX	51.059	39.99	3358800	QX1_21_0273	4	Thr20
AAVEALQSQALHATSQQPLR	20	Unmodified	_AAVEALQSQALHATSQQPLR_	sp|43351|pT_ACC_41:T416-pon43351	sp|43351|pT_ACC_41:T416-pon43351	sp|43351|pT_ACC_41:T416-pon43351	229.68	216.48	16558000	QX1_21_0274	5	Thr20
AAVEALQSQALHATSQQPLR	20	Unmodified	_AAVEALQSQALHATSQQPLR_	sp|43351|pT_ACC_41:T416-pon43351	sp|43351|pT_ACC_41:T416-pon43351	sp|43351|pT_ACC_41:T416-pon43351	94.057	81.02	21430000	QX1_21_0276	7	Thr20
AAVEALQSQALHATSQQPLR	20	Unmodified	_AAVEALQSQALHATSQQPLR_	sp|43351|pT_ACC_41:T416-pon43351	sp|43351|pT_ACC_41:T416-pon43351	sp|43351|pT_ACC_41:T416-pon43351	153.14	143.39	43137000	QX1_21_0277	8	Thr20
AAVEALQSQALHATSQQPLRK	21	Unmodified	_AAVEALQSQALHATSQQPLRK_	sp|43351|pT_ACC_41:T416-pon43351	sp|43351|pT_ACC_41:T416-pon43351	sp|43351|pT_ACC_41:T416-pon43351	170.19	162.57	117130000	QX1_21_0275	6	Thr20
AAVEDSGTTVETIK	14	Unmodified	_AAVEDSGTTVETIK_	sp|RNF20|pT_ACC_40207:T34-ponRNF20	sp|RNF20|pT_ACC_40207:T34-ponRNF20	sp|RNF20|pT_ACC_40207:T34-ponRNF20	183	162.79	4630400000	QX1_21_0270	1	Thr20
AAVEDSGTTVETIK	14	Unmodified	_AAVEDSGTTVETIK_	sp|RNF20|pT_ACC_40207:T34-ponRNF20	sp|RNF20|pT_ACC_40207:T34-ponRNF20	sp|RNF20|pT_ACC_40207:T34-ponRNF20	79.614	61.201	113020000	QX1_21_0270	1	Thr20
AAVEDSGTTVETIK	14	Unmodified	_AAVEDSGTTVETIK_	sp|RNF20|pT_ACC_40207:T34-ponRNF20	sp|RNF20|pT_ACC_40207:T34-ponRNF20	sp|RNF20|pT_ACC_40207:T34-ponRNF20	86.114	62.742	45305000	QX1_21_0272	3	Thr20
AAVEDSGTTVETIK	14	Unmodified	_AAVEDSGTTVETIK_	sp|RNF20|pT_ACC_40207:T34-ponRNF20	sp|RNF20|pT_ACC_40207:T34-ponRNF20	sp|RNF20|pT_ACC_40207:T34-ponRNF20	76.332	57.586	4393600	QX1_21_0277	8	Thr20
AAVEEGIVK	9	Unmodified	_AAVEEGIVK_	sp|HSP60|pT_ACC_20661:T422-ponHSP60	sp|HSP60|pT_ACC_20661:T422-ponHSP60	sp|HSP60|pT_ACC_20661:T422-ponHSP60	90.37	67.748	681480000	QX1_21_0270	1	Thr20
AAVEWFDGK	9	Unmodified	_AAVEWFDGK_	sp|EWS|pT_ACC_15257:T422-ponEWS	sp|EWS|pT_ACC_15257:T422-ponEWS	sp|EWS|pT_ACC_15257:T422-ponEWS	60.91	50.037	27585000	QX1_21_0273	4	Thr20
AAVEWFDGK	9	Unmodified	_AAVEWFDGK_	sp|EWS|pT_ACC_15257:T422-ponEWS	sp|EWS|pT_ACC_15257:T422-ponEWS	sp|EWS|pT_ACC_15257:T422-ponEWS	40.352	30.764	3851200	QX1_21_0275	6	Thr20
AAVEWFDGK	9	Unmodified	_AAVEWFDGK_	sp|EWS|pT_ACC_15257:T422-ponEWS	sp|EWS|pT_ACC_15257:T422-ponEWS	sp|EWS|pT_ACC_15257:T422-ponEWS	43.083	33.495	1393600	QX1_21_0276	7	Thr20
AAVEWFDGK	9	Unmodified	_AAVEWFDGK_	sp|EWS|pT_ACC_15257:T422-ponEWS	sp|EWS|pT_ACC_15257:T422-ponEWS	sp|EWS|pT_ACC_15257:T422-ponEWS	38.086	20.701	1553500	QX1_21_0277	8	Thr20
AAVEWFDGKDFQGK	14	Unmodified	_AAVEWFDGKDFQGK_	sp|EWS|pT_ACC_15257:T422-ponEWS	sp|EWS|pT_ACC_15257:T422-ponEWS	sp|EWS|pT_ACC_15257:T422-ponEWS	67.115	60.953	6356400	QX1_21_0272	3	Thr20
AAVEWFDGKDFQGK	14	Unmodified	_AAVEWFDGKDFQGK_	sp|EWS|pT_ACC_15257:T422-ponEWS	sp|EWS|pT_ACC_15257:T422-ponEWS	sp|EWS|pT_ACC_15257:T422-ponEWS	168.76	158.69	446090000	QX1_21_0273	4	Thr20
AAVEWFDGKDFQGK	14	Unmodified	_AAVEWFDGKDFQGK_	sp|EWS|pT_ACC_15257:T422-ponEWS	sp|EWS|pT_ACC_15257:T422-ponEWS	sp|EWS|pT_ACC_15257:T422-ponEWS	124.07	117.9	108180000	QX1_21_0274	5	Thr20
AAVEWFDGKDFQGK	14	Unmodified	_AAVEWFDGKDFQGK_	sp|EWS|pT_ACC_15257:T422-ponEWS	sp|EWS|pT_ACC_15257:T422-ponEWS	sp|EWS|pT_ACC_15257:T422-ponEWS	151.7	137.98	56290000	QX1_21_0275	6	Thr20
AAVEWFDGKDFQGK	14	Unmodified	_AAVEWFDGKDFQGK_	sp|EWS|pT_ACC_15257:T422-ponEWS	sp|EWS|pT_ACC_15257:T422-ponEWS	sp|EWS|pT_ACC_15257:T422-ponEWS	59.185	47.745	17844000	QX1_21_0276	7	Thr20
AAVEWFDGKDFQGK	14	Unmodified	_AAVEWFDGKDFQGK_	sp|EWS|pT_ACC_15257:T422-ponEWS	sp|EWS|pT_ACC_15257:T422-ponEWS	sp|EWS|pT_ACC_15257:T422-ponEWS	73.156	66.994	24518000	QX1_21_0277	8	Thr20
AAVFEEIDTYERR	13	Unmodified	_AAVFEEIDTYERR_	sp|EDC3|pT_ACC_13606:T224-ponEDC3	sp|EDC3|pT_ACC_13606:T224-ponEDC3	sp|EDC3|pT_ACC_13606:T224-ponEDC3	156.14	151.34	93906000	QX1_21_0271	2	Thr20
AAVFEEIDTYERR	13	Unmodified	_AAVFEEIDTYERR_	sp|EDC3|pT_ACC_13606:T224-ponEDC3	sp|EDC3|pT_ACC_13606:T224-ponEDC3	sp|EDC3|pT_ACC_13606:T224-ponEDC3	101.89	93.977	10487000	QX1_21_0272	3	Thr20
AAVGEEKDINTFVGTPVEK	19	Unmodified	_AAVGEEKDINTFVGTPVEK_	sp|KI-67|pT_ACC_27659:T1919-ponKI-67;sp|KI-67|pT_ACC_27660:T1923-ponKI-67	sp|KI-67|pT_ACC_27659:T1919-ponKI-67;sp|KI-67|pT_ACC_27660:T1923-ponKI-67	sp|KI-67|pT_ACC_27660:T1923-ponKI-67	91.889	83.24	105360000	QX1_21_0272	3	Thr20
AAVLFQQVK	9	Unmodified	_AAVLFQQVK_	sp|WDR7|pT_ACC_52167:T735-ponWDR7	sp|WDR7|pT_ACC_52167:T735-ponWDR7	sp|WDR7|pT_ACC_52167:T735-ponWDR7	68.915	41.953	9157600	QX1_21_0273	4	Thr20
AAVLFQQVK	9	Unmodified	_AAVLFQQVK_	sp|WDR7|pT_ACC_52167:T735-ponWDR7	sp|WDR7|pT_ACC_52167:T735-ponWDR7	sp|WDR7|pT_ACC_52167:T735-ponWDR7	129.39	84.671	104410000	QX1_21_0274	5	Thr20
AAVLFQQVK	9	Unmodified	_AAVLFQQVK_	sp|WDR7|pT_ACC_52167:T735-ponWDR7	sp|WDR7|pT_ACC_52167:T735-ponWDR7	sp|WDR7|pT_ACC_52167:T735-ponWDR7	119.56	78.984	49981000	QX1_21_0275	6	Thr20
AAVLFQQVK	9	Unmodified	_AAVLFQQVK_	sp|WDR7|pT_ACC_52167:T735-ponWDR7	sp|WDR7|pT_ACC_52167:T735-ponWDR7	sp|WDR7|pT_ACC_52167:T735-ponWDR7	81.297	57.44	15474000	QX1_21_0276	7	Thr20
AAVLFQQVK	9	Unmodified	_AAVLFQQVK_	sp|WDR7|pT_ACC_52167:T735-ponWDR7	sp|WDR7|pT_ACC_52167:T735-ponWDR7	sp|WDR7|pT_ACC_52167:T735-ponWDR7	111.73	74.752	9737400	QX1_21_0277	8	Thr20
AAVPSGASTGIYEALELR	18	Unmodified	_AAVPSGASTGIYEALELR_	sp|ENO1|pT_ACC_14458:T41-ponENO1;sp|ENO2|pT_ACC_14464:T41-ponENO2;sp|ENO3|pT_ACC_14467:T41-ponENO3	sp|ENO1|pT_ACC_14458:T41-ponENO1;sp|ENO2|pT_ACC_14464:T41-ponENO2	sp|ENO2|pT_ACC_14464:T41-ponENO2	88.087	82.241	872680000	QX1_21_0273	4	Thr20
AAVPSGASTGIYEALELR	18	Unmodified	_AAVPSGASTGIYEALELR_	sp|ENO1|pT_ACC_14458:T41-ponENO1;sp|ENO2|pT_ACC_14464:T41-ponENO2;sp|ENO3|pT_ACC_14467:T41-ponENO3	sp|ENO1|pT_ACC_14458:T41-ponENO1;sp|ENO2|pT_ACC_14464:T41-ponENO2	sp|ENO2|pT_ACC_14464:T41-ponENO2	127.22	120.09	456380000	QX1_21_0273	4	Thr20
AAVPSGASTGIYEALELR	18	Unmodified	_AAVPSGASTGIYEALELR_	sp|ENO1|pT_ACC_14458:T41-ponENO1;sp|ENO2|pT_ACC_14464:T41-ponENO2;sp|ENO3|pT_ACC_14467:T41-ponENO3	sp|ENO1|pT_ACC_14458:T41-ponENO1;sp|ENO2|pT_ACC_14464:T41-ponENO2	sp|ENO2|pT_ACC_14464:T41-ponENO2	54.974	49.069	23244000	QX1_21_0277	8	Thr20
AAVPSGASTGIYEALELRDGDK	22	Unmodified	_AAVPSGASTGIYEALELRDGDK_	sp|ENO2|pT_ACC_14464:T41-ponENO2;sp|ENO3|pT_ACC_14467:T41-ponENO3	sp|ENO2|pT_ACC_14464:T41-ponENO2	sp|ENO2|pT_ACC_14464:T41-ponENO2	87.319	79.422	26075000	QX1_21_0273	4	Thr20
AAVPSGASTGIYEALELRDGDKQR	24	Unmodified	_AAVPSGASTGIYEALELRDGDKQR_	sp|ENO2|pT_ACC_14464:T41-ponENO2	sp|ENO2|pT_ACC_14464:T41-ponENO2	sp|ENO2|pT_ACC_14464:T41-ponENO2	64.028	51.474	36785000	QX1_21_0273	4	Thr20
AAVPTPR	7	Unmodified	_AAVPTPR_	sp|DUOX2|pT_ACC_13299:T1012-ponDUOX2;sp|DUOX2|pT_ACC_13298:T1007-ponDUOX2	sp|DUOX2|pT_ACC_13299:T1012-ponDUOX2	sp|DUOX2|pT_ACC_13299:T1012-ponDUOX2	49.59	22.469	1642800	QX1_21_0277	8	Thr20
AAVQELSSSILK	12	Unmodified	_AAVQELSSSILK_	sp|PSEN1|pT_ACC_37417:T354-ponPSEN1	sp|PSEN1|pT_ACC_37417:T354-ponPSEN1	sp|PSEN1|pT_ACC_37417:T354-ponPSEN1	68.847	53.185	117540000	QX1_21_0272	3	Thr20
AAVQELSSSILK	12	Unmodified	_AAVQELSSSILK_	sp|PSEN1|pT_ACC_37417:T354-ponPSEN1	sp|PSEN1|pT_ACC_37417:T354-ponPSEN1	sp|PSEN1|pT_ACC_37417:T354-ponPSEN1	145.46	125.22	1716400000	QX1_21_0273	4	Thr20
AAVQELSSSILK	12	Unmodified	_AAVQELSSSILK_	sp|PSEN1|pT_ACC_37417:T354-ponPSEN1	sp|PSEN1|pT_ACC_37417:T354-ponPSEN1	sp|PSEN1|pT_ACC_37417:T354-ponPSEN1	53.683	48.699	31145000	QX1_21_0276	7	Thr20
AAVQELSSSILK	12	Unmodified	_AAVQELSSSILK_	sp|PSEN1|pT_ACC_37417:T354-ponPSEN1	sp|PSEN1|pT_ACC_37417:T354-ponPSEN1	sp|PSEN1|pT_ACC_37417:T354-ponPSEN1	123.75	104.65	43922000	QX1_21_0277	8	Thr20
AAVSQQGEQLQTER	14	Unmodified	_AAVSQQGEQLQTER_	sp|FYCO1|pT_ACC_17314:T276-ponFYCO1	sp|FYCO1|pT_ACC_17314:T276-ponFYCO1	sp|FYCO1|pT_ACC_17314:T276-ponFYCO1	395.42	349.01	2675700000	QX1_21_0270	1	Thr20
AAVSQQGEQLQTER	14	Unmodified	_AAVSQQGEQLQTER_	sp|FYCO1|pT_ACC_17314:T276-ponFYCO1	sp|FYCO1|pT_ACC_17314:T276-ponFYCO1	sp|FYCO1|pT_ACC_17314:T276-ponFYCO1	308.12	289.45	146050000	QX1_21_0271	2	Thr20
AAVSQQGEQLQTER	14	Unmodified	_AAVSQQGEQLQTER_	sp|FYCO1|pT_ACC_17314:T276-ponFYCO1	sp|FYCO1|pT_ACC_17314:T276-ponFYCO1	sp|FYCO1|pT_ACC_17314:T276-ponFYCO1	191.53	162.05	18169000	QX1_21_0272	3	Thr20
AAVSQQGEQLQTERER	16	Unmodified	_AAVSQQGEQLQTERER_	sp|FYCO1|pT_ACC_17314:T276-ponFYCO1	sp|FYCO1|pT_ACC_17314:T276-ponFYCO1	sp|FYCO1|pT_ACC_17314:T276-ponFYCO1	62.924	46.391	62075000	QX1_21_0270	1	Thr20
AAVSSSSTAAPAGPAK	16	Unmodified	_AAVSSSSTAAPAGPAK_	sp|FAM222A|pT_ACC_15788:T115-ponFAM222A	sp|FAM222A|pT_ACC_15788:T115-ponFAM222A	sp|FAM222A|pT_ACC_15788:T115-ponFAM222A	122.18	112.63	68358000	QX1_21_0272	3	Thr20
AAVTKPLPSVGPHTDK	16	Unmodified	_AAVTKPLPSVGPHTDK_	sp|SLC4A3|pT_ACC_43387:T185-ponSLC4A3	sp|SLC4A3|pT_ACC_43387:T185-ponSLC4A3	sp|SLC4A3|pT_ACC_43387:T185-ponSLC4A3	40.547	34.342	23945000	QX1_21_0273	4	Thr20
AAVTKPLPSVGPHTDK	16	Unmodified	_AAVTKPLPSVGPHTDK_	sp|SLC4A3|pT_ACC_43387:T185-ponSLC4A3	sp|SLC4A3|pT_ACC_43387:T185-ponSLC4A3	sp|SLC4A3|pT_ACC_43387:T185-ponSLC4A3	28.58	24.808	1120500	QX1_21_0277	8	Thr20
AAVTPGK	7	Unmodified	_AAVTPGK_	sp|NCL|pT_ACC_30427:T76-ponNCL;sp|NCL|pT_ACC_30428:T84-ponNCL;sp|NCL|pT_ACC_30429:T92-ponNCL	sp|NCL|pT_ACC_30427:T76-ponNCL	sp|NCL|pT_ACC_30427:T76-ponNCL	68.485	46.782	120910000	QX1_21_0270	1	Thr20
AAVVNITTNQAGR	13	Unmodified	_AAVVNITTNQAGR_	sp|EphA8iso2|pT_ACC_14738:T434-ponEphA8iso2;sp|EphA8iso2|pT_ACC_14739:T435-ponEphA8iso2	sp|EphA8iso2|pT_ACC_14738:T434-ponEphA8iso2;sp|EphA8iso2|pT_ACC_14739:T435-ponEphA8iso2	sp|EphA8iso2|pT_ACC_14738:T434-ponEphA8iso2	208.75	186.11	1852700000	QX1_21_0273	4	Thr20
AAVVNITTNQAGR	13	Unmodified	_AAVVNITTNQAGR_	sp|EphA8iso2|pT_ACC_14738:T434-ponEphA8iso2;sp|EphA8iso2|pT_ACC_14739:T435-ponEphA8iso2	sp|EphA8iso2|pT_ACC_14738:T434-ponEphA8iso2;sp|EphA8iso2|pT_ACC_14739:T435-ponEphA8iso2	sp|EphA8iso2|pT_ACC_14738:T434-ponEphA8iso2	225.66	199.15	306440000	QX1_21_0274	5	Thr20
AAVVNITTNQAGR	13	Unmodified	_AAVVNITTNQAGR_	sp|EphA8iso2|pT_ACC_14738:T434-ponEphA8iso2;sp|EphA8iso2|pT_ACC_14739:T435-ponEphA8iso2	sp|EphA8iso2|pT_ACC_14738:T434-ponEphA8iso2;sp|EphA8iso2|pT_ACC_14739:T435-ponEphA8iso2	sp|EphA8iso2|pT_ACC_14738:T434-ponEphA8iso2	219.8	209.43	142570000	QX1_21_0275	6	Thr20
AAVVNITTNQAGR	13	Unmodified	_AAVVNITTNQAGR_	sp|EphA8iso2|pT_ACC_14738:T434-ponEphA8iso2;sp|EphA8iso2|pT_ACC_14739:T435-ponEphA8iso2	sp|EphA8iso2|pT_ACC_14738:T434-ponEphA8iso2;sp|EphA8iso2|pT_ACC_14739:T435-ponEphA8iso2	sp|EphA8iso2|pT_ACC_14738:T434-ponEphA8iso2	219.8	181.72	101610000	QX1_21_0276	7	Thr20
AAVVNITTNQAGR	13	Unmodified	_AAVVNITTNQAGR_	sp|EphA8iso2|pT_ACC_14738:T434-ponEphA8iso2;sp|EphA8iso2|pT_ACC_14739:T435-ponEphA8iso2	sp|EphA8iso2|pT_ACC_14738:T434-ponEphA8iso2;sp|EphA8iso2|pT_ACC_14739:T435-ponEphA8iso2	sp|EphA8iso2|pT_ACC_14738:T434-ponEphA8iso2	163.94	141.85	54298000	QX1_21_0277	8	Thr20
AAVVTSPPPTTAPHK	15	Unmodified	_AAVVTSPPPTTAPHK_	sp|ADD1|pT_ACC_1045:T11-ponADD1;sp|ADD1|pT_ACC_1046:T16-ponADD1	sp|ADD1|pT_ACC_1045:T11-ponADD1;sp|ADD1|pT_ACC_1046:T16-ponADD1	sp|ADD1|pT_ACC_1046:T16-ponADD1	31.914	28.963	663720000	QX1_21_0272	3	Thr20
AAVVTSPPPTTAPHK	15	Unmodified	_AAVVTSPPPTTAPHK_	sp|ADD1|pT_ACC_1045:T11-ponADD1;sp|ADD1|pT_ACC_1046:T16-ponADD1	sp|ADD1|pT_ACC_1045:T11-ponADD1;sp|ADD1|pT_ACC_1046:T16-ponADD1	sp|ADD1|pT_ACC_1046:T16-ponADD1	127.83	103.32	73264000	QX1_21_0272	3	Thr20
AAVVTSPPPTTAPHK	15	Unmodified	_AAVVTSPPPTTAPHK_	sp|ADD1|pT_ACC_1045:T11-ponADD1;sp|ADD1|pT_ACC_1046:T16-ponADD1	sp|ADD1|pT_ACC_1045:T11-ponADD1;sp|ADD1|pT_ACC_1046:T16-ponADD1	sp|ADD1|pT_ACC_1046:T16-ponADD1	134.21	114.81	1852300000	QX1_21_0273	4	Thr20
AAVVTSPPPTTAPHK	15	Unmodified	_AAVVTSPPPTTAPHK_	sp|ADD1|pT_ACC_1045:T11-ponADD1;sp|ADD1|pT_ACC_1046:T16-ponADD1	sp|ADD1|pT_ACC_1045:T11-ponADD1;sp|ADD1|pT_ACC_1046:T16-ponADD1	sp|ADD1|pT_ACC_1046:T16-ponADD1	103.34	88.369	164910000	QX1_21_0273	4	Thr20
AAVVTSPPPTTAPHK	15	Unmodified	_AAVVTSPPPTTAPHK_	sp|ADD1|pT_ACC_1045:T11-ponADD1;sp|ADD1|pT_ACC_1046:T16-ponADD1	sp|ADD1|pT_ACC_1045:T11-ponADD1;sp|ADD1|pT_ACC_1046:T16-ponADD1	sp|ADD1|pT_ACC_1046:T16-ponADD1	73.022	65.732	394000000	QX1_21_0274	5	Thr20
AAVVTSPPPTTAPHK	15	Unmodified	_AAVVTSPPPTTAPHK_	sp|ADD1|pT_ACC_1045:T11-ponADD1;sp|ADD1|pT_ACC_1046:T16-ponADD1	sp|ADD1|pT_ACC_1045:T11-ponADD1;sp|ADD1|pT_ACC_1046:T16-ponADD1	sp|ADD1|pT_ACC_1046:T16-ponADD1	79.693	64.721	13699000	QX1_21_0274	5	Thr20
AAVVTSPPPTTAPHK	15	Unmodified	_AAVVTSPPPTTAPHK_	sp|ADD1|pT_ACC_1045:T11-ponADD1;sp|ADD1|pT_ACC_1046:T16-ponADD1	sp|ADD1|pT_ACC_1045:T11-ponADD1;sp|ADD1|pT_ACC_1046:T16-ponADD1	sp|ADD1|pT_ACC_1046:T16-ponADD1	81.619	70.179	200410000	QX1_21_0275	6	Thr20
AAVVTSPPPTTAPHK	15	Unmodified	_AAVVTSPPPTTAPHK_	sp|ADD1|pT_ACC_1045:T11-ponADD1;sp|ADD1|pT_ACC_1046:T16-ponADD1	sp|ADD1|pT_ACC_1045:T11-ponADD1;sp|ADD1|pT_ACC_1046:T16-ponADD1	sp|ADD1|pT_ACC_1046:T16-ponADD1	76.143	66.455	8058000	QX1_21_0275	6	Thr20
AAVVTSPPPTTAPHK	15	Unmodified	_AAVVTSPPPTTAPHK_	sp|ADD1|pT_ACC_1045:T11-ponADD1;sp|ADD1|pT_ACC_1046:T16-ponADD1	sp|ADD1|pT_ACC_1045:T11-ponADD1;sp|ADD1|pT_ACC_1046:T16-ponADD1	sp|ADD1|pT_ACC_1046:T16-ponADD1	40.589	34.486	8287900	QX1_21_0276	7	Thr20
AAVVTSPPPTTAPHK	15	Unmodified	_AAVVTSPPPTTAPHK_	sp|ADD1|pT_ACC_1045:T11-ponADD1;sp|ADD1|pT_ACC_1046:T16-ponADD1	sp|ADD1|pT_ACC_1045:T11-ponADD1;sp|ADD1|pT_ACC_1046:T16-ponADD1	sp|ADD1|pT_ACC_1046:T16-ponADD1	91.441	78.814	171650000	QX1_21_0277	8	Thr20
AAVVTSPPPTTAPHK	15	Unmodified	_AAVVTSPPPTTAPHK_	sp|ADD1|pT_ACC_1045:T11-ponADD1;sp|ADD1|pT_ACC_1046:T16-ponADD1	sp|ADD1|pT_ACC_1045:T11-ponADD1;sp|ADD1|pT_ACC_1046:T16-ponADD1	sp|ADD1|pT_ACC_1046:T16-ponADD1	56.359	41.68	7355800	QX1_21_0277	8	Thr20
AAVVTSPPPTTAPHKER	17	Unmodified	_AAVVTSPPPTTAPHKER_	sp|ADD1|pT_ACC_1045:T11-ponADD1;sp|ADD1|pT_ACC_1046:T16-ponADD1	sp|ADD1|pT_ACC_1045:T11-ponADD1;sp|ADD1|pT_ACC_1046:T16-ponADD1	sp|ADD1|pT_ACC_1046:T16-ponADD1	81.346	76.798	226410000	QX1_21_0272	3	Thr20
AAVVTSPPPTTAPHKER	17	Unmodified	_AAVVTSPPPTTAPHKER_	sp|ADD1|pT_ACC_1045:T11-ponADD1;sp|ADD1|pT_ACC_1046:T16-ponADD1	sp|ADD1|pT_ACC_1045:T11-ponADD1;sp|ADD1|pT_ACC_1046:T16-ponADD1	sp|ADD1|pT_ACC_1046:T16-ponADD1	90.754	86.206	296180000	QX1_21_0273	4	Thr20
AAVVTSPPPTTAPHKER	17	Unmodified	_AAVVTSPPPTTAPHKER_	sp|ADD1|pT_ACC_1045:T11-ponADD1;sp|ADD1|pT_ACC_1046:T16-ponADD1	sp|ADD1|pT_ACC_1045:T11-ponADD1;sp|ADD1|pT_ACC_1046:T16-ponADD1	sp|ADD1|pT_ACC_1046:T16-ponADD1	91.317	76.845	165690000	QX1_21_0273	4	Thr20
AAVVTSPPPTTAPHKER	17	Unmodified	_AAVVTSPPPTTAPHKER_	sp|ADD1|pT_ACC_1045:T11-ponADD1;sp|ADD1|pT_ACC_1046:T16-ponADD1	sp|ADD1|pT_ACC_1045:T11-ponADD1;sp|ADD1|pT_ACC_1046:T16-ponADD1	sp|ADD1|pT_ACC_1046:T16-ponADD1	64.52	61.868	100580000	QX1_21_0274	5	Thr20
AAVVTSPPPTTAPHKER	17	Unmodified	_AAVVTSPPPTTAPHKER_	sp|ADD1|pT_ACC_1045:T11-ponADD1;sp|ADD1|pT_ACC_1046:T16-ponADD1	sp|ADD1|pT_ACC_1045:T11-ponADD1;sp|ADD1|pT_ACC_1046:T16-ponADD1	sp|ADD1|pT_ACC_1046:T16-ponADD1	84.859	80.616	54604000	QX1_21_0275	6	Thr20
AAVVTSPPPTTAPHKER	17	Unmodified	_AAVVTSPPPTTAPHKER_	sp|ADD1|pT_ACC_1045:T11-ponADD1;sp|ADD1|pT_ACC_1046:T16-ponADD1	sp|ADD1|pT_ACC_1045:T11-ponADD1;sp|ADD1|pT_ACC_1046:T16-ponADD1	sp|ADD1|pT_ACC_1046:T16-ponADD1	58.98	37.139	21497000	QX1_21_0275	6	Thr20
AAVVTSPPPTTAPHKER	17	Unmodified	_AAVVTSPPPTTAPHKER_	sp|ADD1|pT_ACC_1045:T11-ponADD1;sp|ADD1|pT_ACC_1046:T16-ponADD1	sp|ADD1|pT_ACC_1045:T11-ponADD1;sp|ADD1|pT_ACC_1046:T16-ponADD1	sp|ADD1|pT_ACC_1046:T16-ponADD1	75.463	71.22	14111000	QX1_21_0276	7	Thr20
AAVVTSPPPTTAPHKER	17	Unmodified	_AAVVTSPPPTTAPHKER_	sp|ADD1|pT_ACC_1045:T11-ponADD1;sp|ADD1|pT_ACC_1046:T16-ponADD1	sp|ADD1|pT_ACC_1045:T11-ponADD1;sp|ADD1|pT_ACC_1046:T16-ponADD1	sp|ADD1|pT_ACC_1046:T16-ponADD1	20.65	16.335	6461200	QX1_21_0276	7	Thr20
AAVVTSPPPTTAPHKER	17	Unmodified	_AAVVTSPPPTTAPHKER_	sp|ADD1|pT_ACC_1045:T11-ponADD1;sp|ADD1|pT_ACC_1046:T16-ponADD1	sp|ADD1|pT_ACC_1045:T11-ponADD1;sp|ADD1|pT_ACC_1046:T16-ponADD1	sp|ADD1|pT_ACC_1046:T16-ponADD1	74.786	69.576	18418000	QX1_21_0277	8	Thr20
AAWSGGVK	8	Unmodified	_AAWSGGVK_	sp|SHRM|pT_ACC_42636:T131-ponSHRM	sp|SHRM|pT_ACC_42636:T131-ponSHRM	sp|SHRM|pT_ACC_42636:T131-ponSHRM	85.265	76.024	171750000	QX1_21_0272	3	Thr20
AAWSGGVK	8	Unmodified	_AAWSGGVK_	sp|SHRM|pT_ACC_42636:T131-ponSHRM	sp|SHRM|pT_ACC_42636:T131-ponSHRM	sp|SHRM|pT_ACC_42636:T131-ponSHRM	81.32	73.97	63722000	QX1_21_0274	5	Thr20
AAWSGGVK	8	Unmodified	_AAWSGGVK_	sp|SHRM|pT_ACC_42636:T131-ponSHRM	sp|SHRM|pT_ACC_42636:T131-ponSHRM	sp|SHRM|pT_ACC_42636:T131-ponSHRM	65.777	65.777	14721000	QX1_21_0276	7	Thr20
AAWSGGVKK	9	Unmodified	_AAWSGGVKK_	sp|SHRM|pT_ACC_42636:T131-ponSHRM	sp|SHRM|pT_ACC_42636:T131-ponSHRM	sp|SHRM|pT_ACC_42636:T131-ponSHRM	56.177	50.639	7995400	QX1_21_0274	5	Thr20
AAYADLLTPLISK	13	Unmodified	_AAYADLLTPLISK_	sp|WDR47|pT_ACC_52112:T285-ponWDR47	sp|WDR47|pT_ACC_52112:T285-ponWDR47	sp|WDR47|pT_ACC_52112:T285-ponWDR47	51.927	49.883	792090	QX1_21_0275	6	Thr20
AAYFGVYDTAK	11	Unmodified	_AAYFGVYDTAK_	sp|SLC25A6|pT_ACC_43187:T197-ponSLC25A6;sp|SLC25A4|pT_ACC_43156:T197-ponSLC25A4	sp|SLC25A6|pT_ACC_43187:T197-ponSLC25A6	sp|SLC25A6|pT_ACC_43187:T197-ponSLC25A6	81.338	68.81	73109000	QX1_21_0273	4	Thr20
AAYISALPTSPHWGR	15	Unmodified	_AAYISALPTSPHWGR_	sp|USP35|pT_ACC_51321:T981-ponUSP35	sp|USP35|pT_ACC_51321:T981-ponUSP35	sp|USP35|pT_ACC_51321:T981-ponUSP35	44.925	40.457	14824000	QX1_21_0274	5	Thr20
AAYISALPTSPHWGR	15	Unmodified	_AAYISALPTSPHWGR_	sp|USP35|pT_ACC_51321:T981-ponUSP35	sp|USP35|pT_ACC_51321:T981-ponUSP35	sp|USP35|pT_ACC_51321:T981-ponUSP35	84.753	78.173	188040000	QX1_21_0275	6	Thr20
AAYISALPTSPHWGR	15	Unmodified	_AAYISALPTSPHWGR_	sp|USP35|pT_ACC_51321:T981-ponUSP35	sp|USP35|pT_ACC_51321:T981-ponUSP35	sp|USP35|pT_ACC_51321:T981-ponUSP35	93.058	76.804	9596700	QX1_21_0275	6	Thr20
AAYISALPTSPHWGR	15	Unmodified	_AAYISALPTSPHWGR_	sp|USP35|pT_ACC_51321:T981-ponUSP35	sp|USP35|pT_ACC_51321:T981-ponUSP35	sp|USP35|pT_ACC_51321:T981-ponUSP35	59.542	43.288	10657000	QX1_21_0276	7	Thr20
AAYISALPTSPHWGR	15	Unmodified	_AAYISALPTSPHWGR_	sp|USP35|pT_ACC_51321:T981-ponUSP35	sp|USP35|pT_ACC_51321:T981-ponUSP35	sp|USP35|pT_ACC_51321:T981-ponUSP35	86.944	80.363	229570000	QX1_21_0276	7	Thr20
AAYISALPTSPHWGR	15	Unmodified	_AAYISALPTSPHWGR_	sp|USP35|pT_ACC_51321:T981-ponUSP35	sp|USP35|pT_ACC_51321:T981-ponUSP35	sp|USP35|pT_ACC_51321:T981-ponUSP35	120.53	109.42	70758000	QX1_21_0277	8	Thr20
AAYLMGVSSGK	11	Unmodified	_AAYLMGVSSGK_	sp|MYH7B|pT_ACC_29548:T381-ponMYH7B	sp|MYH7B|pT_ACC_29548:T381-ponMYH7B	sp|MYH7B|pT_ACC_29548:T381-ponMYH7B	79.986	72.34	34446000	QX1_21_0274	5	Thr20
AAYLMGVSSGK	11	Unmodified	_AAYLMGVSSGK_	sp|MYH7B|pT_ACC_29548:T381-ponMYH7B	sp|MYH7B|pT_ACC_29548:T381-ponMYH7B	sp|MYH7B|pT_ACC_29548:T381-ponMYH7B	79.148	64.991	16677000	QX1_21_0275	6	Thr20
AAYLMGVSSGK	11	Unmodified	_AAYLMGVSSGK_	sp|MYH7B|pT_ACC_29548:T381-ponMYH7B	sp|MYH7B|pT_ACC_29548:T381-ponMYH7B	sp|MYH7B|pT_ACC_29548:T381-ponMYH7B	64.841	56.62	8418900	QX1_21_0276	7	Thr20
AAYLMGVSSGK	11	Unmodified	_AAYLMGVSSGK_	sp|MYH7B|pT_ACC_29548:T381-ponMYH7B	sp|MYH7B|pT_ACC_29548:T381-ponMYH7B	sp|MYH7B|pT_ACC_29548:T381-ponMYH7B	53.124	47.922	6574200	QX1_21_0277	8	Thr20
AAYLQETGKPLDETLKK	17	Unmodified	_AAYLQETGKPLDETLKK_	sp|ANXA1|pT_ACC_2800:T95-ponANXA1;sp|ANXA1|pT_ACC_2799:T88-ponANXA1	sp|ANXA1|pT_ACC_2800:T95-ponANXA1	sp|ANXA1|pT_ACC_2800:T95-ponANXA1	123.36	100.76	669540000	QX1_21_0272	3	Thr20
AAYLQETGKPLDETLKK	17	Unmodified	_AAYLQETGKPLDETLKK_	sp|ANXA1|pT_ACC_2800:T95-ponANXA1;sp|ANXA1|pT_ACC_2799:T88-ponANXA1	sp|ANXA1|pT_ACC_2800:T95-ponANXA1	sp|ANXA1|pT_ACC_2800:T95-ponANXA1	66.022	61.85	19651000	QX1_21_0276	7	Thr20
AAYLQETGKPLDETLKK	17	Unmodified	_AAYLQETGKPLDETLKK_	sp|ANXA1|pT_ACC_2800:T95-ponANXA1;sp|ANXA1|pT_ACC_2799:T88-ponANXA1	sp|ANXA1|pT_ACC_2800:T95-ponANXA1	sp|ANXA1|pT_ACC_2800:T95-ponANXA1	101.39	87.521	42593000	QX1_21_0277	8	Thr20
AAYLQNLNSAK	11	Unmodified	_AAYLQNLNSAK_	sp|MYH1|pT_ACC_29287:T381-ponMYH1	sp|MYH1|pT_ACC_29287:T381-ponMYH1	sp|MYH1|pT_ACC_29287:T381-ponMYH1	100.25	92.596	111250000	QX1_21_0272	3	Thr20
AAYLQNLNSAK	11	Unmodified	_AAYLQNLNSAK_	sp|MYH1|pT_ACC_29287:T381-ponMYH1	sp|MYH1|pT_ACC_29287:T381-ponMYH1	sp|MYH1|pT_ACC_29287:T381-ponMYH1	126.07	118.24	32559000	QX1_21_0275	6	Thr20
AAYLQNLNSAK	11	Unmodified	_AAYLQNLNSAK_	sp|MYH1|pT_ACC_29287:T381-ponMYH1	sp|MYH1|pT_ACC_29287:T381-ponMYH1	sp|MYH1|pT_ACC_29287:T381-ponMYH1	91.265	82.733	15409000	QX1_21_0277	8	Thr20
AAYLQSLNSAK	11	Unmodified	_AAYLQSLNSAK_	sp|MYH8|pT_ACC_29570:T381-ponMYH8;sp|MYH2|pT_ACC_29404:T381-ponMYH2	sp|MYH8|pT_ACC_29570:T381-ponMYH8	sp|MYH8|pT_ACC_29570:T381-ponMYH8	136.57	127.38	288010000	QX1_21_0273	4	Thr20
AAYLQSLNSAK	11	Unmodified	_AAYLQSLNSAK_	sp|MYH8|pT_ACC_29570:T381-ponMYH8;sp|MYH2|pT_ACC_29404:T381-ponMYH2	sp|MYH8|pT_ACC_29570:T381-ponMYH8	sp|MYH8|pT_ACC_29570:T381-ponMYH8	91.584	81.996	28001000	QX1_21_0275	6	Thr20
AAYLQSLNSAK	11	Unmodified	_AAYLQSLNSAK_	sp|MYH8|pT_ACC_29570:T381-ponMYH8;sp|MYH2|pT_ACC_29404:T381-ponMYH2	sp|MYH8|pT_ACC_29570:T381-ponMYH8	sp|MYH8|pT_ACC_29570:T381-ponMYH8	77.662	68.075	13409000	QX1_21_0276	7	Thr20
AAYLTSLNSAK	11	Unmodified	_AAYLTSLNSAK_	sp|MYH4|pT_ACC_29455:T381-ponMYH4	sp|MYH4|pT_ACC_29455:T381-ponMYH4	sp|MYH4|pT_ACC_29455:T381-ponMYH4	144.77	119.85	464830000	QX1_21_0273	4	Thr20
AAYLTSLNSAK	11	Unmodified	_AAYLTSLNSAK_	sp|MYH4|pT_ACC_29455:T381-ponMYH4	sp|MYH4|pT_ACC_29455:T381-ponMYH4	sp|MYH4|pT_ACC_29455:T381-ponMYH4	150.27	125.34	116140000	QX1_21_0274	5	Thr20
AAYLTSLNSAK	11	Unmodified	_AAYLTSLNSAK_	sp|MYH4|pT_ACC_29455:T381-ponMYH4	sp|MYH4|pT_ACC_29455:T381-ponMYH4	sp|MYH4|pT_ACC_29455:T381-ponMYH4	114.5	93.976	56436000	QX1_21_0275	6	Thr20
AAYLTSLNSAK	11	Unmodified	_AAYLTSLNSAK_	sp|MYH4|pT_ACC_29455:T381-ponMYH4	sp|MYH4|pT_ACC_29455:T381-ponMYH4	sp|MYH4|pT_ACC_29455:T381-ponMYH4	101.65	85.443	24700000	QX1_21_0276	7	Thr20
AAYLTSLNSAK	11	Unmodified	_AAYLTSLNSAK_	sp|MYH4|pT_ACC_29455:T381-ponMYH4	sp|MYH4|pT_ACC_29455:T381-ponMYH4	sp|MYH4|pT_ACC_29455:T381-ponMYH4	49.35	40.488	18244000	QX1_21_0277	8	Thr20
AAYPDLENPPLLVTPSQQAK	20	Unmodified	_AAYPDLENPPLLVTPSQQAK_	sp|RARS|pT_ACC_38854:T103-ponRARS	sp|RARS|pT_ACC_38854:T103-ponRARS	sp|RARS|pT_ACC_38854:T103-ponRARS	36.111	31.494	42953000	QX1_21_0273	4	Thr20
AAYPDLENPPLLVTPSQQAK	20	Unmodified	_AAYPDLENPPLLVTPSQQAK_	sp|RARS|pT_ACC_38854:T103-ponRARS	sp|RARS|pT_ACC_38854:T103-ponRARS	sp|RARS|pT_ACC_38854:T103-ponRARS	76.588	76.361	27491000	QX1_21_0273	4	Thr20
AAYPDLENPPLLVTPSQQAK	20	Unmodified	_AAYPDLENPPLLVTPSQQAK_	sp|RARS|pT_ACC_38854:T103-ponRARS	sp|RARS|pT_ACC_38854:T103-ponRARS	sp|RARS|pT_ACC_38854:T103-ponRARS	51.348	47.854	9514900	QX1_21_0274	5	Thr20
ACADGPER	8	Unmodified	_ACADGPER_	sp|BSPRY|pT_ACC_5713:T253-ponBSPRY	sp|BSPRY|pT_ACC_5713:T253-ponBSPRY	sp|BSPRY|pT_ACC_5713:T253-ponBSPRY	130.64	114.09	424190000	QX1_21_0270	1	Thr20
ACCVAEK	7	Unmodified	_ACCVAEK_	sp|HPK1|pT_ACC_26145:T599-ponHPK1	sp|HPK1|pT_ACC_26145:T599-ponHPK1	sp|HPK1|pT_ACC_26145:T599-ponHPK1	81.297	71.547	85177000	QX1_21_0272	3	Thr20
ACDASDPR	8	Unmodified	_ACDASDPR_	sp|NTN3|pT_ACC_31992:T58-ponNTN3	sp|NTN3|pT_ACC_31992:T58-ponNTN3	sp|NTN3|pT_ACC_31992:T58-ponNTN3	96.492	88.151	121370000	QX1_21_0270	1	Thr20
ACDCDQQIDSK	11	Unmodified	_ACDCDQQIDSK_	sp|CBL|pT_ACC_7016:T713-ponCBL	sp|CBL|pT_ACC_7016:T713-ponCBL	sp|CBL|pT_ACC_7016:T713-ponCBL	168.9	168.9	684890000	QX1_21_0271	2	Thr20
ACDCDQQIDSK	11	Unmodified	_ACDCDQQIDSK_	sp|CBL|pT_ACC_7016:T713-ponCBL	sp|CBL|pT_ACC_7016:T713-ponCBL	sp|CBL|pT_ACC_7016:T713-ponCBL	112.75	112.75	22418000	QX1_21_0272	3	Thr20
ACDCDQQIDSK	11	Unmodified	_ACDCDQQIDSK_	sp|CBL|pT_ACC_7016:T713-ponCBL	sp|CBL|pT_ACC_7016:T713-ponCBL	sp|CBL|pT_ACC_7016:T713-ponCBL	45.368	45.368	1044100	QX1_21_0277	8	Thr20
ACDGVVHTPAEPTGDSR	17	Unmodified	_ACDGVVHTPAEPTGDSR_	sp|C2orf72|pT_ACC_6208:T286-ponC2orf72	sp|C2orf72|pT_ACC_6208:T286-ponC2orf72	sp|C2orf72|pT_ACC_6208:T286-ponC2orf72	118.48	114.58	2205600000	QX1_21_0271	2	Thr20
ACDGVVHTPAEPTGDSR	17	Unmodified	_ACDGVVHTPAEPTGDSR_	sp|C2orf72|pT_ACC_6208:T286-ponC2orf72	sp|C2orf72|pT_ACC_6208:T286-ponC2orf72	sp|C2orf72|pT_ACC_6208:T286-ponC2orf72	272.59	257.39	568630000	QX1_21_0271	2	Thr20
ACDGVVHTPAEPTGDSR	17	Unmodified	_ACDGVVHTPAEPTGDSR_	sp|C2orf72|pT_ACC_6208:T286-ponC2orf72	sp|C2orf72|pT_ACC_6208:T286-ponC2orf72	sp|C2orf72|pT_ACC_6208:T286-ponC2orf72	75.91	74.912	309650000	QX1_21_0272	3	Thr20
ACDGVVHTPAEPTGDSR	17	Unmodified	_ACDGVVHTPAEPTGDSR_	sp|C2orf72|pT_ACC_6208:T286-ponC2orf72	sp|C2orf72|pT_ACC_6208:T286-ponC2orf72	sp|C2orf72|pT_ACC_6208:T286-ponC2orf72	103.88	101.56	52090000	QX1_21_0272	3	Thr20
ACDGVVHTPAEPTGDSRK	18	Unmodified	_ACDGVVHTPAEPTGDSRK_	sp|C2orf72|pT_ACC_6208:T286-ponC2orf72	sp|C2orf72|pT_ACC_6208:T286-ponC2orf72	sp|C2orf72|pT_ACC_6208:T286-ponC2orf72	77.912	69.203	61210000	QX1_21_0272	3	Thr20
ACDGVVHTPAEPTGDSRK	18	Unmodified	_ACDGVVHTPAEPTGDSRK_	sp|C2orf72|pT_ACC_6208:T286-ponC2orf72	sp|C2orf72|pT_ACC_6208:T286-ponC2orf72	sp|C2orf72|pT_ACC_6208:T286-ponC2orf72	83.894	79.86	185310000	QX1_21_0272	3	Thr20
ACDPVFKPGPPK	12	Unmodified	_ACDPVFKPGPPK_	sp|Titin|pT_ACC_49947:T24835-ponTitin	sp|Titin|pT_ACC_49947:T24835-ponTitin	sp|Titin|pT_ACC_49947:T24835-ponTitin	62.408	57.113	8264400	QX1_21_0274	5	Thr20
ACDPVFKPGPPK	12	Unmodified	_ACDPVFKPGPPK_	sp|Titin|pT_ACC_49947:T24835-ponTitin	sp|Titin|pT_ACC_49947:T24835-ponTitin	sp|Titin|pT_ACC_49947:T24835-ponTitin	53.237	51.658	3404900	QX1_21_0275	6	Thr20
ACDTPDKPVQVTK	13	Unmodified	_ACDTPDKPVQVTK_	sp|ADAT1|pT_ACC_1011:T50-ponADAT1	sp|ADAT1|pT_ACC_1011:T50-ponADAT1	sp|ADAT1|pT_ACC_1011:T50-ponADAT1	37.092	31.997	240240000	QX1_21_0271	2	Thr20
ACDTPDKPVQVTK	13	Unmodified	_ACDTPDKPVQVTK_	sp|ADAT1|pT_ACC_1011:T50-ponADAT1	sp|ADAT1|pT_ACC_1011:T50-ponADAT1	sp|ADAT1|pT_ACC_1011:T50-ponADAT1	111.63	96.936	19889000	QX1_21_0273	4	Thr20
ACDTPDKPVQVTK	13	Unmodified	_ACDTPDKPVQVTK_	sp|ADAT1|pT_ACC_1011:T50-ponADAT1	sp|ADAT1|pT_ACC_1011:T50-ponADAT1	sp|ADAT1|pT_ACC_1011:T50-ponADAT1	79.639	73.858	216530000	QX1_21_0273	4	Thr20
ACDTPDKPVQVTK	13	Unmodified	_ACDTPDKPVQVTK_	sp|ADAT1|pT_ACC_1011:T50-ponADAT1	sp|ADAT1|pT_ACC_1011:T50-ponADAT1	sp|ADAT1|pT_ACC_1011:T50-ponADAT1	37.613	20.014	67934000	QX1_21_0274	5	Thr20
ACDTPDKPVQVTK	13	Unmodified	_ACDTPDKPVQVTK_	sp|ADAT1|pT_ACC_1011:T50-ponADAT1	sp|ADAT1|pT_ACC_1011:T50-ponADAT1	sp|ADAT1|pT_ACC_1011:T50-ponADAT1	103.85	98.138	57966000	QX1_21_0275	6	Thr20
ACDTPDKPVQVTK	13	Unmodified	_ACDTPDKPVQVTK_	sp|ADAT1|pT_ACC_1011:T50-ponADAT1	sp|ADAT1|pT_ACC_1011:T50-ponADAT1	sp|ADAT1|pT_ACC_1011:T50-ponADAT1	77.776	72.566	30211000	QX1_21_0276	7	Thr20
ACDTPDKPVQVTK	13	Unmodified	_ACDTPDKPVQVTK_	sp|ADAT1|pT_ACC_1011:T50-ponADAT1	sp|ADAT1|pT_ACC_1011:T50-ponADAT1	sp|ADAT1|pT_ACC_1011:T50-ponADAT1	106.13	98.765	45294000	QX1_21_0277	8	Thr20
ACDVPIEEGPVPR	13	Unmodified	_ACDVPIEEGPVPR_	sp|GLOD5|pT_ACC_18028:T133-ponGLOD5	sp|GLOD5|pT_ACC_18028:T133-ponGLOD5	sp|GLOD5|pT_ACC_18028:T133-ponGLOD5	72.29	67.137		QX1_21_0271	2	Thr20
ACECQEYGPKPWK	13	Unmodified	_ACECQEYGPKPWK_	sp|ZNF439|pT_ACC_55066:T143-ponZNF439	sp|ZNF439|pT_ACC_55066:T143-ponZNF439	sp|ZNF439|pT_ACC_55066:T143-ponZNF439	73.466	68.752	18177000	QX1_21_0273	4	Thr20
ACECQEYGPKPWK	13	Unmodified	_ACECQEYGPKPWK_	sp|ZNF439|pT_ACC_55066:T143-ponZNF439	sp|ZNF439|pT_ACC_55066:T143-ponZNF439	sp|ZNF439|pT_ACC_55066:T143-ponZNF439	91.914	87.2	101890000	QX1_21_0274	5	Thr20
ACECQEYGPKPWK	13	Unmodified	_ACECQEYGPKPWK_	sp|ZNF439|pT_ACC_55066:T143-ponZNF439	sp|ZNF439|pT_ACC_55066:T143-ponZNF439	sp|ZNF439|pT_ACC_55066:T143-ponZNF439	85.258	80.544	13715000	QX1_21_0277	8	Thr20
ACEVALEEIK	10	Unmodified	_ACEVALEEIK_	sp|ARFGEF1|pT_ACC_3198:T48-ponARFGEF1	sp|ARFGEF1|pT_ACC_3198:T48-ponARFGEF1	sp|ARFGEF1|pT_ACC_3198:T48-ponARFGEF1	123.35	94.206	133550000	QX1_21_0271	2	Thr20
ACEVALEEIKAETEK	15	Unmodified	_ACEVALEEIKAETEK_	sp|ARFGEF1|pT_ACC_3198:T48-ponARFGEF1	sp|ARFGEF1|pT_ACC_3198:T48-ponARFGEF1	sp|ARFGEF1|pT_ACC_3198:T48-ponARFGEF1	119.31	109.78	80281000	QX1_21_0271	2	Thr20
ACEVALEEIKAETEK	15	Unmodified	_ACEVALEEIKAETEK_	sp|ARFGEF1|pT_ACC_3198:T48-ponARFGEF1	sp|ARFGEF1|pT_ACC_3198:T48-ponARFGEF1	sp|ARFGEF1|pT_ACC_3198:T48-ponARFGEF1	51.927	46.081	8120100	QX1_21_0271	2	Thr20
ACEVALEEIKAETEK	15	Unmodified	_ACEVALEEIKAETEK_	sp|ARFGEF1|pT_ACC_3198:T48-ponARFGEF1	sp|ARFGEF1|pT_ACC_3198:T48-ponARFGEF1	sp|ARFGEF1|pT_ACC_3198:T48-ponARFGEF1	78.285	73.284	20529000	QX1_21_0272	3	Thr20
ACGMAFSK	8	Oxidation (M)	_ACGM(Oxidation (M))AFSK_	sp|ZNF345|pT_ACC_54744:T225-ponZNF345	sp|ZNF345|pT_ACC_54744:T225-ponZNF345	sp|ZNF345|pT_ACC_54744:T225-ponZNF345	53.968	53.968	4466500	QX1_21_0275	6	Thr20
ACGTGNPAHLR	11	Unmodified	_ACGTGNPAHLR_	sp|DZANK1|pT_ACC_13498:T308-ponDZANK1	sp|DZANK1|pT_ACC_13498:T308-ponDZANK1	sp|DZANK1|pT_ACC_13498:T308-ponDZANK1	94.692	92.257	28768000	QX1_21_0273	4	Thr20
ACGTGNPAHLR	11	Unmodified	_ACGTGNPAHLR_	sp|DZANK1|pT_ACC_13498:T308-ponDZANK1	sp|DZANK1|pT_ACC_13498:T308-ponDZANK1	sp|DZANK1|pT_ACC_13498:T308-ponDZANK1	76.143	69.014		QX1_21_0274	5	Thr20
ACGTGNPAHLR	11	Unmodified	_ACGTGNPAHLR_	sp|DZANK1|pT_ACC_13498:T308-ponDZANK1	sp|DZANK1|pT_ACC_13498:T308-ponDZANK1	sp|DZANK1|pT_ACC_13498:T308-ponDZANK1	61.593	57.065		QX1_21_0275	6	Thr20
ACGTGNPAHLR	11	Unmodified	_ACGTGNPAHLR_	sp|DZANK1|pT_ACC_13498:T308-ponDZANK1	sp|DZANK1|pT_ACC_13498:T308-ponDZANK1	sp|DZANK1|pT_ACC_13498:T308-ponDZANK1	41.824	33.899	1967800	QX1_21_0276	7	Thr20
ACGTGNPAHLR	11	Unmodified	_ACGTGNPAHLR_	sp|DZANK1|pT_ACC_13498:T308-ponDZANK1	sp|DZANK1|pT_ACC_13498:T308-ponDZANK1	sp|DZANK1|pT_ACC_13498:T308-ponDZANK1	65.719	58.347		QX1_21_0277	8	Thr20
ACHTSQLTPGTPPPSALHACTTGEEIK	27	Unmodified	_ACHTSQLTPGTPPPSALHACTTGEEIK_	sp|MSTO1|pT_ACC_28354:T434-ponMSTO1	sp|MSTO1|pT_ACC_28354:T434-ponMSTO1	sp|MSTO1|pT_ACC_28354:T434-ponMSTO1	87.659	85.152	28290000	QX1_21_0275	6	Thr20
ACIDKLHHHHHH	12	Unmodified	_ACIDKLHHHHHH_	sp|ZNF443|pT_ACC_55132:T472-ponZNF443	sp|ZNF443|pT_ACC_55132:T472-ponZNF443	sp|ZNF443|pT_ACC_55132:T472-ponZNF443	24.853	13.948	834090	QX1_21_0274	5	Thr20
ACIDKLHHHHHH	12	Unmodified	_ACIDKLHHHHHH_	sp|ZNF443|pT_ACC_55132:T472-ponZNF443	sp|ZNF443|pT_ACC_55132:T472-ponZNF443	sp|ZNF443|pT_ACC_55132:T472-ponZNF443	34.692	15.034	1380200	QX1_21_0275	6	Thr20
ACISIGNK	8	Unmodified	_ACISIGNK_	sp|MKK6|pT_ACC_25953:T28-ponMKK6	sp|MKK6|pT_ACC_25953:T28-ponMKK6	sp|MKK6|pT_ACC_25953:T28-ponMKK6	53.554	39.907	765580000	QX1_21_0273	4	Thr20
ACISIGNK	8	Unmodified	_ACISIGNK_	sp|MKK6|pT_ACC_25953:T28-ponMKK6	sp|MKK6|pT_ACC_25953:T28-ponMKK6	sp|MKK6|pT_ACC_25953:T28-ponMKK6	49.358	37.214	500170000	QX1_21_0274	5	Thr20
ACISIGNK	8	Unmodified	_ACISIGNK_	sp|MKK6|pT_ACC_25953:T28-ponMKK6	sp|MKK6|pT_ACC_25953:T28-ponMKK6	sp|MKK6|pT_ACC_25953:T28-ponMKK6	157.99	152.51	105140000	QX1_21_0274	5	Thr20
ACISIGNK	8	Unmodified	_ACISIGNK_	sp|MKK6|pT_ACC_25953:T28-ponMKK6	sp|MKK6|pT_ACC_25953:T28-ponMKK6	sp|MKK6|pT_ACC_25953:T28-ponMKK6	134.66	128.16	50963000	QX1_21_0275	6	Thr20
ACISIGNK	8	Unmodified	_ACISIGNK_	sp|MKK6|pT_ACC_25953:T28-ponMKK6	sp|MKK6|pT_ACC_25953:T28-ponMKK6	sp|MKK6|pT_ACC_25953:T28-ponMKK6	49.358	38.542	213220000	QX1_21_0275	6	Thr20
ACISIGNK	8	Unmodified	_ACISIGNK_	sp|MKK6|pT_ACC_25953:T28-ponMKK6	sp|MKK6|pT_ACC_25953:T28-ponMKK6	sp|MKK6|pT_ACC_25953:T28-ponMKK6	49.358	37.214	58731000	QX1_21_0276	7	Thr20
ACISIGNK	8	Unmodified	_ACISIGNK_	sp|MKK6|pT_ACC_25953:T28-ponMKK6	sp|MKK6|pT_ACC_25953:T28-ponMKK6	sp|MKK6|pT_ACC_25953:T28-ponMKK6	55.676	46.904	19715000	QX1_21_0276	7	Thr20
ACISIGNK	8	Unmodified	_ACISIGNK_	sp|MKK6|pT_ACC_25953:T28-ponMKK6	sp|MKK6|pT_ACC_25953:T28-ponMKK6	sp|MKK6|pT_ACC_25953:T28-ponMKK6	60.788	43.23	110050000	QX1_21_0277	8	Thr20
ACISIGNK	8	Unmodified	_ACISIGNK_	sp|MKK6|pT_ACC_25953:T28-ponMKK6	sp|MKK6|pT_ACC_25953:T28-ponMKK6	sp|MKK6|pT_ACC_25953:T28-ponMKK6	157.99	148.64	25628000	QX1_21_0277	8	Thr20
ACLAEAITLVESTHSR	16	Unmodified	_ACLAEAITLVESTHSR_	sp|MMAA|pT_ACC_27851:T111-ponMMAA	sp|MMAA|pT_ACC_27851:T111-ponMMAA	sp|MMAA|pT_ACC_27851:T111-ponMMAA	25.59	23.409	1171000	QX1_21_0275	6	Thr20
ACLAEAITLVESTHSR	16	Unmodified	_ACLAEAITLVESTHSR_	sp|MMAA|pT_ACC_27851:T111-ponMMAA	sp|MMAA|pT_ACC_27851:T111-ponMMAA	sp|MMAA|pT_ACC_27851:T111-ponMMAA	63.037	57.056	3705200	QX1_21_0277	8	Thr20
ACLDDSYASGEGK	13	Unmodified	_ACLDDSYASGEGK_	sp|IQSEC1|pT_ACC_21686:T901-ponIQSEC1	sp|IQSEC1|pT_ACC_21686:T901-ponIQSEC1	sp|IQSEC1|pT_ACC_21686:T901-ponIQSEC1	155	147.9	823240000	QX1_21_0271	2	Thr20
ACLDDSYASGEGK	13	Unmodified	_ACLDDSYASGEGK_	sp|IQSEC1|pT_ACC_21686:T901-ponIQSEC1	sp|IQSEC1|pT_ACC_21686:T901-ponIQSEC1	sp|IQSEC1|pT_ACC_21686:T901-ponIQSEC1	86.344	78.699	21536000	QX1_21_0272	3	Thr20
ACLFSSVAK	9	Unmodified	_ACLFSSVAK_	sp|TMEM131L|pT_ACC_48018:T368-ponTMEM131L	sp|TMEM131L|pT_ACC_48018:T368-ponTMEM131L	sp|TMEM131L|pT_ACC_48018:T368-ponTMEM131L	51.854	47.837	5771700	QX1_21_0274	5	Thr20
ACLFSSVAK	9	Unmodified	_ACLFSSVAK_	sp|TMEM131L|pT_ACC_48018:T368-ponTMEM131L	sp|TMEM131L|pT_ACC_48018:T368-ponTMEM131L	sp|TMEM131L|pT_ACC_48018:T368-ponTMEM131L	94.302	89.314	5597100	QX1_21_0275	6	Thr20
ACLFSSVAK	9	Unmodified	_ACLFSSVAK_	sp|TMEM131L|pT_ACC_48018:T368-ponTMEM131L	sp|TMEM131L|pT_ACC_48018:T368-ponTMEM131L	sp|TMEM131L|pT_ACC_48018:T368-ponTMEM131L	71.379	67.808	44237000	QX1_21_0276	7	Thr20
ACLFSSVAK	9	Unmodified	_ACLFSSVAK_	sp|TMEM131L|pT_ACC_48018:T368-ponTMEM131L	sp|TMEM131L|pT_ACC_48018:T368-ponTMEM131L	sp|TMEM131L|pT_ACC_48018:T368-ponTMEM131L	94.302	87.54	23684000	QX1_21_0277	8	Thr20
ACLFSSVAQGYK	12	Unmodified	_ACLFSSVAQGYK_	sp|TMEM131L|pT_ACC_48020:T371-ponTMEM131L	sp|TMEM131L|pT_ACC_48020:T371-ponTMEM131L	sp|TMEM131L|pT_ACC_48020:T371-ponTMEM131L	68.735	64.122	2352500	QX1_21_0275	6	Thr20
ACLFSSVAQGYK	12	Unmodified	_ACLFSSVAQGYK_	sp|TMEM131L|pT_ACC_48020:T371-ponTMEM131L	sp|TMEM131L|pT_ACC_48020:T371-ponTMEM131L	sp|TMEM131L|pT_ACC_48020:T371-ponTMEM131L	85.731	82.475	11876000	QX1_21_0276	7	Thr20
ACLFSSVAQGYK	12	Unmodified	_ACLFSSVAQGYK_	sp|TMEM131L|pT_ACC_48020:T371-ponTMEM131L	sp|TMEM131L|pT_ACC_48020:T371-ponTMEM131L	sp|TMEM131L|pT_ACC_48020:T371-ponTMEM131L	147.51	142.16	14081000	QX1_21_0277	8	Thr20
ACLFSSVAQK	10	Unmodified	_ACLFSSVAQK_	sp|TMEM131L|pT_ACC_48019:T369-ponTMEM131L	sp|TMEM131L|pT_ACC_48019:T369-ponTMEM131L	sp|TMEM131L|pT_ACC_48019:T369-ponTMEM131L	82.279	74.567	6249400	QX1_21_0274	5	Thr20
ACLFSSVAQK	10	Unmodified	_ACLFSSVAQK_	sp|TMEM131L|pT_ACC_48019:T369-ponTMEM131L	sp|TMEM131L|pT_ACC_48019:T369-ponTMEM131L	sp|TMEM131L|pT_ACC_48019:T369-ponTMEM131L	91.318	80.023	79650000	QX1_21_0276	7	Thr20
ACLFSSVAQK	10	Unmodified	_ACLFSSVAQK_	sp|TMEM131L|pT_ACC_48019:T369-ponTMEM131L	sp|TMEM131L|pT_ACC_48019:T369-ponTMEM131L	sp|TMEM131L|pT_ACC_48019:T369-ponTMEM131L	79.906	69.723	29399000	QX1_21_0277	8	Thr20
ACLLVQDACK	10	Unmodified	_ACLLVQDACK_	sp|SPIDR|pT_ACC_44784:T509-ponSPIDR	sp|SPIDR|pT_ACC_44784:T509-ponSPIDR	sp|SPIDR|pT_ACC_44784:T509-ponSPIDR	117.04	107.82	195250000	QX1_21_0275	6	Thr20
ACLLVQDACK	10	Unmodified	_ACLLVQDACK_	sp|SPIDR|pT_ACC_44784:T509-ponSPIDR	sp|SPIDR|pT_ACC_44784:T509-ponSPIDR	sp|SPIDR|pT_ACC_44784:T509-ponSPIDR	101.54	94.322	22124000	QX1_21_0277	8	Thr20
ACNDATLVQITSNMDSVGR	19	Unmodified	_ACNDATLVQITSNMDSVGR_	sp|G-beta4|pT_ACC_18132:T34-ponG-beta4	sp|G-beta4|pT_ACC_18132:T34-ponG-beta4	sp|G-beta4|pT_ACC_18132:T34-ponG-beta4	70.412	65.133	2678700	QX1_21_0277	8	Thr20
ACNDATLVQITSNMDSVGR	19	Oxidation (M)	_ACNDATLVQITSNM(Oxidation (M))DSVGR_	sp|G-beta4|pT_ACC_18132:T34-ponG-beta4	sp|G-beta4|pT_ACC_18132:T34-ponG-beta4	sp|G-beta4|pT_ACC_18132:T34-ponG-beta4	59.898	54.514	2443900	QX1_21_0275	6	Thr20
ACNSAGCGNETAQFATLDYDGSTIPPK	27	Unmodified	_ACNSAGCGNETAQFATLDYDGSTIPPK_	sp|DSCAML1|pT_ACC_13134:T1563-ponDSCAML1	sp|DSCAML1|pT_ACC_13134:T1563-ponDSCAML1	sp|DSCAML1|pT_ACC_13134:T1563-ponDSCAML1	17.358	17.358	7143300	QX1_21_0273	4	Thr20
ACPLQPDHTNDEK	13	Unmodified	_ACPLQPDHTNDEK_	sp|PAF|pT_ACC_33673:T106-ponPAF	sp|PAF|pT_ACC_33673:T106-ponPAF	sp|PAF|pT_ACC_33673:T106-ponPAF	100.02	98.952	57528000	QX1_21_0271	2	Thr20
ACPQTDKFFLHK	12	Unmodified	_ACPQTDKFFLHK_	sp|SETD2|pT_ACC_42162:T1137-ponSETD2	sp|SETD2|pT_ACC_42162:T1137-ponSETD2	sp|SETD2|pT_ACC_42162:T1137-ponSETD2	89.403	86.617	36174000	QX1_21_0275	6	Thr20
ACPQTDKFFLHK	12	Unmodified	_ACPQTDKFFLHK_	sp|SETD2|pT_ACC_42162:T1137-ponSETD2	sp|SETD2|pT_ACC_42162:T1137-ponSETD2	sp|SETD2|pT_ACC_42162:T1137-ponSETD2	78.692	73.515	40379000	QX1_21_0275	6	Thr20
ACPQTDKFFLHK	12	Unmodified	_ACPQTDKFFLHK_	sp|SETD2|pT_ACC_42162:T1137-ponSETD2	sp|SETD2|pT_ACC_42162:T1137-ponSETD2	sp|SETD2|pT_ACC_42162:T1137-ponSETD2	58.172	56.104	6790500	QX1_21_0276	7	Thr20
ACPQTDKFFLHK	12	Unmodified	_ACPQTDKFFLHK_	sp|SETD2|pT_ACC_42162:T1137-ponSETD2	sp|SETD2|pT_ACC_42162:T1137-ponSETD2	sp|SETD2|pT_ACC_42162:T1137-ponSETD2	44.612	43.832	9289000	QX1_21_0277	8	Thr20
ACSPTSGSPTAGTAATAEHVVQPK	24	Unmodified	_ACSPTSGSPTAGTAATAEHVVQPK_	sp|PRDM1|pT_ACC_36690:T518-ponPRDM1	sp|PRDM1|pT_ACC_36690:T518-ponPRDM1	sp|PRDM1|pT_ACC_36690:T518-ponPRDM1	162.81	159.71	77650000	QX1_21_0272	3	Thr20
ACSPTSGSPTAGTAATAEHVVQPK	24	Unmodified	_ACSPTSGSPTAGTAATAEHVVQPK_	sp|PRDM1|pT_ACC_36690:T518-ponPRDM1	sp|PRDM1|pT_ACC_36690:T518-ponPRDM1	sp|PRDM1|pT_ACC_36690:T518-ponPRDM1	224.59	222.98	2447800000	QX1_21_0273	4	Thr20
ACSPTSGSPTAGTAATAEHVVQPK	24	Unmodified	_ACSPTSGSPTAGTAATAEHVVQPK_	sp|PRDM1|pT_ACC_36690:T518-ponPRDM1	sp|PRDM1|pT_ACC_36690:T518-ponPRDM1	sp|PRDM1|pT_ACC_36690:T518-ponPRDM1	394.62	389.15	118230000	QX1_21_0273	4	Thr20
ACSPTSGSPTAGTAATAEHVVQPK	24	Unmodified	_ACSPTSGSPTAGTAATAEHVVQPK_	sp|PRDM1|pT_ACC_36690:T518-ponPRDM1	sp|PRDM1|pT_ACC_36690:T518-ponPRDM1	sp|PRDM1|pT_ACC_36690:T518-ponPRDM1	154.65	151.1	222360000	QX1_21_0274	5	Thr20
ACSPTSGSPTAGTAATAEHVVQPK	24	Unmodified	_ACSPTSGSPTAGTAATAEHVVQPK_	sp|PRDM1|pT_ACC_36690:T518-ponPRDM1	sp|PRDM1|pT_ACC_36690:T518-ponPRDM1	sp|PRDM1|pT_ACC_36690:T518-ponPRDM1	126.31	122.76	87224000	QX1_21_0275	6	Thr20
ACSPTSGSPTAGTAATAEHVVQPK	24	Unmodified	_ACSPTSGSPTAGTAATAEHVVQPK_	sp|PRDM1|pT_ACC_36690:T518-ponPRDM1	sp|PRDM1|pT_ACC_36690:T518-ponPRDM1	sp|PRDM1|pT_ACC_36690:T518-ponPRDM1	169.06	165.96	26250000	QX1_21_0276	7	Thr20
ACSPTSGSPTAGTAATAEHVVQPK	24	Unmodified	_ACSPTSGSPTAGTAATAEHVVQPK_	sp|PRDM1|pT_ACC_36690:T518-ponPRDM1	sp|PRDM1|pT_ACC_36690:T518-ponPRDM1	sp|PRDM1|pT_ACC_36690:T518-ponPRDM1	154.65	153.04	37773000	QX1_21_0277	8	Thr20
ACSSASHTQESFK	13	Unmodified	_ACSSASHTQESFK_	sp|SPATA6|pT_ACC_44626:T484-ponSPATA6	sp|SPATA6|pT_ACC_44626:T484-ponSPATA6	sp|SPATA6|pT_ACC_44626:T484-ponSPATA6	123.64	122.71	85184000	QX1_21_0272	3	Thr20
ACSTLSLSGPELK	13	Unmodified	_ACSTLSLSGPELK_	sp|SHRM|pT_ACC_42630:T1070-ponSHRM	sp|SHRM|pT_ACC_42630:T1070-ponSHRM	sp|SHRM|pT_ACC_42630:T1070-ponSHRM	188.49	183.28	632420000	QX1_21_0274	5	Thr20
ACSTLSLSGPELK	13	Unmodified	_ACSTLSLSGPELK_	sp|SHRM|pT_ACC_42630:T1070-ponSHRM	sp|SHRM|pT_ACC_42630:T1070-ponSHRM	sp|SHRM|pT_ACC_42630:T1070-ponSHRM	117.52	114.26	154850000	QX1_21_0275	6	Thr20
ACSVEELYAK	10	Unmodified	_ACSVEELYAK_	sp|PEAK1|pT_ACC_34172:T783-ponPEAK1	sp|PEAK1|pT_ACC_34172:T783-ponPEAK1	sp|PEAK1|pT_ACC_34172:T783-ponPEAK1	112.84	105.17	101870000	QX1_21_0272	3	Thr20
ACVVNGPDGTR	11	Deamidation (NQ)	_ACVVN(Deamidation (NQ))GPDGTR_	sp|FBX38|pT_ACC_16214:T799-ponFBX38	sp|FBX38|pT_ACC_16214:T799-ponFBX38	sp|FBX38|pT_ACC_16214:T799-ponFBX38	88.948	80.254	23366000	QX1_21_0271	2	Thr20
ACVVNGPDGTR	11	Unmodified	_ACVVNGPDGTR_	sp|FBX38|pT_ACC_16214:T799-ponFBX38	sp|FBX38|pT_ACC_16214:T799-ponFBX38	sp|FBX38|pT_ACC_16214:T799-ponFBX38	140.45	116.29	935890000	QX1_21_0272	3	Thr20
ACVVNGPDGTR	11	Unmodified	_ACVVNGPDGTR_	sp|FBX38|pT_ACC_16214:T799-ponFBX38	sp|FBX38|pT_ACC_16214:T799-ponFBX38	sp|FBX38|pT_ACC_16214:T799-ponFBX38	139.98	111.76	246830000	QX1_21_0273	4	Thr20
ACVVNGPDGTR	11	Unmodified	_ACVVNGPDGTR_	sp|FBX38|pT_ACC_16214:T799-ponFBX38	sp|FBX38|pT_ACC_16214:T799-ponFBX38	sp|FBX38|pT_ACC_16214:T799-ponFBX38	135.83	124.06	27002000	QX1_21_0274	5	Thr20
ACVVNGPDGTR	11	Unmodified	_ACVVNGPDGTR_	sp|FBX38|pT_ACC_16214:T799-ponFBX38	sp|FBX38|pT_ACC_16214:T799-ponFBX38	sp|FBX38|pT_ACC_16214:T799-ponFBX38	96.331	79.555	15751000	QX1_21_0275	6	Thr20
ACVVNGPDGTR	11	Unmodified	_ACVVNGPDGTR_	sp|FBX38|pT_ACC_16214:T799-ponFBX38	sp|FBX38|pT_ACC_16214:T799-ponFBX38	sp|FBX38|pT_ACC_16214:T799-ponFBX38	75.378	71.807	8104700	QX1_21_0276	7	Thr20
ACVVNGPDGTR	11	Unmodified	_ACVVNGPDGTR_	sp|FBX38|pT_ACC_16214:T799-ponFBX38	sp|FBX38|pT_ACC_16214:T799-ponFBX38	sp|FBX38|pT_ACC_16214:T799-ponFBX38	87.308	77.72	11976000	QX1_21_0277	8	Thr20
ACYEESLK	8	Unmodified	_ACYEESLK_	sp|SMRT|pT_ACC_30525:T1522-ponSMRT	sp|SMRT|pT_ACC_30525:T1522-ponSMRT	sp|SMRT|pT_ACC_30525:T1522-ponSMRT	101.64	97.625	893700000	QX1_21_0271	2	Thr20
ACYEESLK	8	Unmodified	_ACYEESLK_	sp|SMRT|pT_ACC_30525:T1522-ponSMRT	sp|SMRT|pT_ACC_30525:T1522-ponSMRT	sp|SMRT|pT_ACC_30525:T1522-ponSMRT	72.789	69.331	88056000	QX1_21_0272	3	Thr20
ACYEESLK	8	Unmodified	_ACYEESLK_	sp|SMRT|pT_ACC_30525:T1522-ponSMRT	sp|SMRT|pT_ACC_30525:T1522-ponSMRT	sp|SMRT|pT_ACC_30525:T1522-ponSMRT	54.157	53.156	5122000	QX1_21_0277	8	Thr20
ADAAEYSVMTTGGQSSAK	18	Oxidation (M)	_ADAAEYSVM(Oxidation (M))TTGGQSSAK_	sp|MYBPC1|pT_ACC_29184:T417-ponMYBPC1;sp|MYBPC1|pT_ACC_29185:T418-ponMYBPC1	sp|MYBPC1|pT_ACC_29184:T417-ponMYBPC1;sp|MYBPC1|pT_ACC_29185:T418-ponMYBPC1	sp|MYBPC1|pT_ACC_29185:T418-ponMYBPC1	117.7	111.27	19987000	QX1_21_0273	4	Thr20
ADAAEYSVMTTGGQSSAK	18	Oxidation (M)	_ADAAEYSVM(Oxidation (M))TTGGQSSAK_	sp|MYBPC1|pT_ACC_29184:T417-ponMYBPC1;sp|MYBPC1|pT_ACC_29185:T418-ponMYBPC1	sp|MYBPC1|pT_ACC_29184:T417-ponMYBPC1;sp|MYBPC1|pT_ACC_29185:T418-ponMYBPC1	sp|MYBPC1|pT_ACC_29185:T418-ponMYBPC1	72.496	66.89	4941000	QX1_21_0274	5	Thr20
ADAAEYSVMTTGGQSSAK	18	Oxidation (M)	_ADAAEYSVM(Oxidation (M))TTGGQSSAK_	sp|MYBPC1|pT_ACC_29184:T417-ponMYBPC1;sp|MYBPC1|pT_ACC_29185:T418-ponMYBPC1	sp|MYBPC1|pT_ACC_29184:T417-ponMYBPC1;sp|MYBPC1|pT_ACC_29185:T418-ponMYBPC1	sp|MYBPC1|pT_ACC_29185:T418-ponMYBPC1	41.052	35.875	1733200	QX1_21_0277	8	Thr20
ADAAEYSVMTTGGQSSAK	18	Unmodified	_ADAAEYSVMTTGGQSSAK_	sp|MYBPC1|pT_ACC_29184:T417-ponMYBPC1;sp|MYBPC1|pT_ACC_29185:T418-ponMYBPC1	sp|MYBPC1|pT_ACC_29184:T417-ponMYBPC1;sp|MYBPC1|pT_ACC_29185:T418-ponMYBPC1	sp|MYBPC1|pT_ACC_29185:T418-ponMYBPC1	79.776	75.307	160240000	QX1_21_0271	2	Thr20
ADAAEYSVMTTGGQSSAK	18	Unmodified	_ADAAEYSVMTTGGQSSAK_	sp|MYBPC1|pT_ACC_29184:T417-ponMYBPC1;sp|MYBPC1|pT_ACC_29185:T418-ponMYBPC1	sp|MYBPC1|pT_ACC_29184:T417-ponMYBPC1;sp|MYBPC1|pT_ACC_29185:T418-ponMYBPC1	sp|MYBPC1|pT_ACC_29185:T418-ponMYBPC1	101.3	82.847	2037900000	QX1_21_0272	3	Thr20
ADAAEYSVMTTGGQSSAK	18	Unmodified	_ADAAEYSVMTTGGQSSAK_	sp|MYBPC1|pT_ACC_29184:T417-ponMYBPC1;sp|MYBPC1|pT_ACC_29185:T418-ponMYBPC1	sp|MYBPC1|pT_ACC_29184:T417-ponMYBPC1;sp|MYBPC1|pT_ACC_29185:T418-ponMYBPC1	sp|MYBPC1|pT_ACC_29185:T418-ponMYBPC1	261.38	252.9	152220000	QX1_21_0273	4	Thr20
ADAAEYSVMTTGGQSSAK	18	Unmodified	_ADAAEYSVMTTGGQSSAK_	sp|MYBPC1|pT_ACC_29184:T417-ponMYBPC1;sp|MYBPC1|pT_ACC_29185:T418-ponMYBPC1	sp|MYBPC1|pT_ACC_29184:T417-ponMYBPC1;sp|MYBPC1|pT_ACC_29185:T418-ponMYBPC1	sp|MYBPC1|pT_ACC_29185:T418-ponMYBPC1	197.36	191.12	28182000	QX1_21_0274	5	Thr20
ADAAEYSVMTTGGQSSAK	18	Unmodified	_ADAAEYSVMTTGGQSSAK_	sp|MYBPC1|pT_ACC_29184:T417-ponMYBPC1;sp|MYBPC1|pT_ACC_29185:T418-ponMYBPC1	sp|MYBPC1|pT_ACC_29184:T417-ponMYBPC1;sp|MYBPC1|pT_ACC_29185:T418-ponMYBPC1	sp|MYBPC1|pT_ACC_29185:T418-ponMYBPC1	112.51	112.51	15303000	QX1_21_0275	6	Thr20
ADAAEYSVMTTGGQSSAK	18	Unmodified	_ADAAEYSVMTTGGQSSAK_	sp|MYBPC1|pT_ACC_29184:T417-ponMYBPC1;sp|MYBPC1|pT_ACC_29185:T418-ponMYBPC1	sp|MYBPC1|pT_ACC_29184:T417-ponMYBPC1;sp|MYBPC1|pT_ACC_29185:T418-ponMYBPC1	sp|MYBPC1|pT_ACC_29185:T418-ponMYBPC1	99.531	93.29	13056000	QX1_21_0276	7	Thr20
ADAAEYSVMTTGGQSSAK	18	Unmodified	_ADAAEYSVMTTGGQSSAK_	sp|MYBPC1|pT_ACC_29184:T417-ponMYBPC1;sp|MYBPC1|pT_ACC_29185:T418-ponMYBPC1	sp|MYBPC1|pT_ACC_29184:T417-ponMYBPC1;sp|MYBPC1|pT_ACC_29185:T418-ponMYBPC1	sp|MYBPC1|pT_ACC_29185:T418-ponMYBPC1	29.422	20.625	5716200	QX1_21_0277	8	Thr20
ADAASSLTVDVTPPTAK	17	Unmodified	_ADAASSLTVDVTPPTAK_	sp|GRASP55|pT_ACC_18299:T418-ponGRASP55;sp|GRASP55|pT_ACC_18298:T415-ponGRASP55;sp|GRASP55|pT_ACC_18297:T411-ponGRASP55	sp|GRASP55|pT_ACC_18299:T418-ponGRASP55;sp|GRASP55|pT_ACC_18297:T411-ponGRASP55	sp|GRASP55|pT_ACC_18299:T418-ponGRASP55	205.8	188.86	91911000	QX1_21_0272	3	Thr20
ADAASSLTVDVTPPTAK	17	Unmodified	_ADAASSLTVDVTPPTAK_	sp|GRASP55|pT_ACC_18299:T418-ponGRASP55;sp|GRASP55|pT_ACC_18298:T415-ponGRASP55;sp|GRASP55|pT_ACC_18297:T411-ponGRASP55	sp|GRASP55|pT_ACC_18299:T418-ponGRASP55;sp|GRASP55|pT_ACC_18297:T411-ponGRASP55	sp|GRASP55|pT_ACC_18299:T418-ponGRASP55	58.688	53.422	19257000	QX1_21_0272	3	Thr20
ADAASSLTVDVTPPTAK	17	Unmodified	_ADAASSLTVDVTPPTAK_	sp|GRASP55|pT_ACC_18299:T418-ponGRASP55;sp|GRASP55|pT_ACC_18298:T415-ponGRASP55;sp|GRASP55|pT_ACC_18297:T411-ponGRASP55	sp|GRASP55|pT_ACC_18299:T418-ponGRASP55;sp|GRASP55|pT_ACC_18297:T411-ponGRASP55	sp|GRASP55|pT_ACC_18299:T418-ponGRASP55	181.98	173.47	48011000	QX1_21_0273	4	Thr20
ADAASSLTVDVTPPTAK	17	Unmodified	_ADAASSLTVDVTPPTAK_	sp|GRASP55|pT_ACC_18299:T418-ponGRASP55;sp|GRASP55|pT_ACC_18298:T415-ponGRASP55;sp|GRASP55|pT_ACC_18297:T411-ponGRASP55	sp|GRASP55|pT_ACC_18299:T418-ponGRASP55;sp|GRASP55|pT_ACC_18297:T411-ponGRASP55	sp|GRASP55|pT_ACC_18299:T418-ponGRASP55	94.191	84.759	3176200	QX1_21_0275	6	Thr20
ADAASSLTVDVTPPTAK	17	Unmodified	_ADAASSLTVDVTPPTAK_	sp|GRASP55|pT_ACC_18299:T418-ponGRASP55;sp|GRASP55|pT_ACC_18298:T415-ponGRASP55;sp|GRASP55|pT_ACC_18297:T411-ponGRASP55	sp|GRASP55|pT_ACC_18299:T418-ponGRASP55;sp|GRASP55|pT_ACC_18297:T411-ponGRASP55	sp|GRASP55|pT_ACC_18299:T418-ponGRASP55	45.257	39.412	9025300	QX1_21_0277	8	Thr20
ADADPSPTSPPTAR	14	Unmodified	_ADADPSPTSPPTAR_	sp|UCKL1|pT_ACC_50881:T19-ponUCKL1	sp|UCKL1|pT_ACC_50881:T19-ponUCKL1	sp|UCKL1|pT_ACC_50881:T19-ponUCKL1	117.25	110.59	207630000	QX1_21_0271	2	Thr20
ADAEAECNILR	11	Unmodified	_ADAEAECNILR_	sp|CCDC101|pT_ACC_42371:T64-ponCCDC101;sp|CCDC101|pT_ACC_42372:T65-ponCCDC101	sp|CCDC101|pT_ACC_42371:T64-ponCCDC101	sp|CCDC101|pT_ACC_42371:T64-ponCCDC101	72.325	63.412	9122100	QX1_21_0271	2	Thr20
ADAEEGIFEIK	11	Unmodified	_ADAEEGIFEIK_	sp|TBC1D2|pT_ACC_46805:T115-ponTBC1D2	sp|TBC1D2|pT_ACC_46805:T115-ponTBC1D2	sp|TBC1D2|pT_ACC_46805:T115-ponTBC1D2	70.028	57.981	1313300	QX1_21_0270	1	Thr20
ADAETLR	7	Unmodified	_ADAETLR_	sp|ANXA5|pT_ACC_2833:T23-ponANXA5;sp|ANXA5|pT_ACC_2829:T10-ponANXA5;sp|ANXA5|pT_ACC_2837:T33-ponANXA5	sp|ANXA5|pT_ACC_2833:T23-ponANXA5;sp|ANXA5|pT_ACC_2829:T10-ponANXA5;sp|ANXA5|pT_ACC_2837:T33-ponANXA5	sp|ANXA5|pT_ACC_2829:T10-ponANXA5	154.09	94.454	329870000	QX1_21_0270	1	Thr20
ADAGSHTEGSPSQPR	15	Unmodified	_ADAGSHTEGSPSQPR_	sp|CASZ1|pT_ACC_6947:T54-ponCASZ1	sp|CASZ1|pT_ACC_6947:T54-ponCASZ1	sp|CASZ1|pT_ACC_6947:T54-ponCASZ1	163.23	133.89	3377400000	QX1_21_0270	1	Thr20
ADAGSHTEGSPSQPR	15	Unmodified	_ADAGSHTEGSPSQPR_	sp|CASZ1|pT_ACC_6947:T54-ponCASZ1	sp|CASZ1|pT_ACC_6947:T54-ponCASZ1	sp|CASZ1|pT_ACC_6947:T54-ponCASZ1	337.99	297.26	1218400000	QX1_21_0270	1	Thr20
ADAGSHTEGSPSQPR	15	Unmodified	_ADAGSHTEGSPSQPR_	sp|CASZ1|pT_ACC_6947:T54-ponCASZ1	sp|CASZ1|pT_ACC_6947:T54-ponCASZ1	sp|CASZ1|pT_ACC_6947:T54-ponCASZ1	160.78	131.44	180660000	QX1_21_0271	2	Thr20
ADAGSHTEGSPSQPRDQER	19	Unmodified	_ADAGSHTEGSPSQPRDQER_	sp|CASZ1|pT_ACC_6947:T54-ponCASZ1	sp|CASZ1|pT_ACC_6947:T54-ponCASZ1	sp|CASZ1|pT_ACC_6947:T54-ponCASZ1	89.982	79.818	150210000	QX1_21_0270	1	Thr20
ADALQAGASQFETSAAK	17	Unmodified	_ADALQAGASQFETSAAK_	sp|VAMP3|pT_ACC_51510:T62-ponVAMP3;sp|VAMP2|pT_ACC_51507:T79-ponVAMP2	sp|VAMP3|pT_ACC_51510:T62-ponVAMP3	sp|VAMP3|pT_ACC_51510:T62-ponVAMP3	170	155.13	30265000	QX1_21_0272	3	Thr20
ADALQAGASQFETSAAK	17	Unmodified	_ADALQAGASQFETSAAK_	sp|VAMP3|pT_ACC_51510:T62-ponVAMP3;sp|VAMP2|pT_ACC_51507:T79-ponVAMP2	sp|VAMP3|pT_ACC_51510:T62-ponVAMP3	sp|VAMP3|pT_ACC_51510:T62-ponVAMP3	86.488	77.954	15985000	QX1_21_0272	3	Thr20
ADALQGALEQAHMTLK	16	Unmodified	_ADALQGALEQAHMTLK_	sp|CEP250|pT_ACC_8677:T1853-ponCEP250	sp|CEP250|pT_ACC_8677:T1853-ponCEP250	sp|CEP250|pT_ACC_8677:T1853-ponCEP250	132.44	121.39	179600000	QX1_21_0273	4	Thr20
ADALQGALEQAHMTLK	16	Unmodified	_ADALQGALEQAHMTLK_	sp|CEP250|pT_ACC_8677:T1853-ponCEP250	sp|CEP250|pT_ACC_8677:T1853-ponCEP250	sp|CEP250|pT_ACC_8677:T1853-ponCEP250	160.87	148.95	177140000	QX1_21_0274	5	Thr20
ADALQGALEQAHMTLK	16	Unmodified	_ADALQGALEQAHMTLK_	sp|CEP250|pT_ACC_8677:T1853-ponCEP250	sp|CEP250|pT_ACC_8677:T1853-ponCEP250	sp|CEP250|pT_ACC_8677:T1853-ponCEP250	111.79	101.48	11643000	QX1_21_0274	5	Thr20
ADALQGALEQAHMTLK	16	Unmodified	_ADALQGALEQAHMTLK_	sp|CEP250|pT_ACC_8677:T1853-ponCEP250	sp|CEP250|pT_ACC_8677:T1853-ponCEP250	sp|CEP250|pT_ACC_8677:T1853-ponCEP250	87.932	81.634	41854000	QX1_21_0275	6	Thr20
ADALQGALEQAHMTLK	16	Unmodified	_ADALQGALEQAHMTLK_	sp|CEP250|pT_ACC_8677:T1853-ponCEP250	sp|CEP250|pT_ACC_8677:T1853-ponCEP250	sp|CEP250|pT_ACC_8677:T1853-ponCEP250	9.788	8.2087	867380	QX1_21_0276	7	Thr20
ADALQGALEQAHMTLK	16	Oxidation (M)	_ADALQGALEQAHM(Oxidation (M))TLK_	sp|CEP250|pT_ACC_8677:T1853-ponCEP250	sp|CEP250|pT_ACC_8677:T1853-ponCEP250	sp|CEP250|pT_ACC_8677:T1853-ponCEP250	72.662	72.662	27381000	QX1_21_0273	4	Thr20
ADALQGALEQAHMTLK	16	Oxidation (M)	_ADALQGALEQAHM(Oxidation (M))TLK_	sp|CEP250|pT_ACC_8677:T1853-ponCEP250	sp|CEP250|pT_ACC_8677:T1853-ponCEP250	sp|CEP250|pT_ACC_8677:T1853-ponCEP250	139.49	133.78	67614000	QX1_21_0274	5	Thr20
ADASSTPSFQQAFASSCTISSK	22	Unmodified	_ADASSTPSFQQAFASSCTISSK_	sp|tensin3|pT_ACC_48624:T917-pontensin3	sp|tensin3|pT_ACC_48624:T917-pontensin3	sp|tensin3|pT_ACC_48624:T917-pontensin3	34.221	31.255	10537000	QX1_21_0277	8	Thr20
ADATLIGK	8	Unmodified	_ADATLIGK_	sp|TANC1|pT_ACC_46647:T687-ponTANC1	sp|TANC1|pT_ACC_46647:T687-ponTANC1	sp|TANC1|pT_ACC_46647:T687-ponTANC1	75.109	41.106	28891000	QX1_21_0271	2	Thr20
ADCDISR	7	Unmodified	_ADCDISR_	sp|MPRIP|pT_ACC_28089:T946-ponMPRIP	sp|MPRIP|pT_ACC_28089:T946-ponMPRIP	sp|MPRIP|pT_ACC_28089:T946-ponMPRIP	114.78	40.368	36641000	QX1_21_0270	1	Thr20
ADDFPVRDDPSDVTDEDEGPAEPPPPPK	28	Unmodified	_ADDFPVRDDPSDVTDEDEGPAEPPPPPK_	sp|RABL6|pT_ACC_38415:T599-ponRABL6	sp|RABL6|pT_ACC_38415:T599-ponRABL6	sp|RABL6|pT_ACC_38415:T599-ponRABL6	123.79	123.79	77895000	QX1_21_0271	2	Thr20
ADDGGLTEQSVAQVLQSAK	19	Unmodified	_ADDGGLTEQSVAQVLQSAK_	sp|COPZ2|pT_ACC_10252:T189-ponCOPZ2	sp|COPZ2|pT_ACC_10252:T189-ponCOPZ2	sp|COPZ2|pT_ACC_10252:T189-ponCOPZ2	38.017	34.827	26978000	QX1_21_0272	3	Thr20
ADDGGLTEQSVAQVLQSAK	19	Unmodified	_ADDGGLTEQSVAQVLQSAK_	sp|COPZ2|pT_ACC_10252:T189-ponCOPZ2	sp|COPZ2|pT_ACC_10252:T189-ponCOPZ2	sp|COPZ2|pT_ACC_10252:T189-ponCOPZ2	196.11	182.97	452720000	QX1_21_0273	4	Thr20
ADDGGLTEQSVAQVLQSAK	19	Unmodified	_ADDGGLTEQSVAQVLQSAK_	sp|COPZ2|pT_ACC_10252:T189-ponCOPZ2	sp|COPZ2|pT_ACC_10252:T189-ponCOPZ2	sp|COPZ2|pT_ACC_10252:T189-ponCOPZ2	45.704	42.063	199310000	QX1_21_0273	4	Thr20
ADDGGLTEQSVAQVLQSAK	19	Unmodified	_ADDGGLTEQSVAQVLQSAK_	sp|COPZ2|pT_ACC_10252:T189-ponCOPZ2	sp|COPZ2|pT_ACC_10252:T189-ponCOPZ2	sp|COPZ2|pT_ACC_10252:T189-ponCOPZ2	85.837	78.798	15342000	QX1_21_0274	5	Thr20
ADDGGLTEQSVAQVLQSAK	19	Unmodified	_ADDGGLTEQSVAQVLQSAK_	sp|COPZ2|pT_ACC_10252:T189-ponCOPZ2	sp|COPZ2|pT_ACC_10252:T189-ponCOPZ2	sp|COPZ2|pT_ACC_10252:T189-ponCOPZ2	40.349	35.545	15524000	QX1_21_0274	5	Thr20
ADDGGLTEQSVAQVLQSAK	19	Unmodified	_ADDGGLTEQSVAQVLQSAK_	sp|COPZ2|pT_ACC_10252:T189-ponCOPZ2	sp|COPZ2|pT_ACC_10252:T189-ponCOPZ2	sp|COPZ2|pT_ACC_10252:T189-ponCOPZ2	49.627	44.644	2704500	QX1_21_0275	6	Thr20
ADDGGLTEQSVAQVLQSAK	19	Unmodified	_ADDGGLTEQSVAQVLQSAK_	sp|COPZ2|pT_ACC_10252:T189-ponCOPZ2	sp|COPZ2|pT_ACC_10252:T189-ponCOPZ2	sp|COPZ2|pT_ACC_10252:T189-ponCOPZ2	50.563	45.069	10859000	QX1_21_0277	8	Thr20
ADDGGLTEQSVAQVLQSAK	19	Unmodified	_ADDGGLTEQSVAQVLQSAK_	sp|COPZ2|pT_ACC_10252:T189-ponCOPZ2	sp|COPZ2|pT_ACC_10252:T189-ponCOPZ2	sp|COPZ2|pT_ACC_10252:T189-ponCOPZ2	30.152	25.047	6890600	QX1_21_0277	8	Thr20
ADDKETCFAEEGK	13	Unmodified	_ADDKETCFAEEGK_	CON__P02768-1	CON__P02768-1	CON__P02768-1	83.087	78.618	15318000	QX1_21_0270	1	Thr20
ADDKETCFAEEGKK	14	Unmodified	_ADDKETCFAEEGKK_	CON__P02768-1	CON__P02768-1	CON__P02768-1	72.374	68.518	64197000	QX1_21_0270	1	Thr20
ADDLIETAK	9	Unmodified	_ADDLIETAK_	sp|TMEM26|pT_ACC_48125:T119-ponTMEM26	sp|TMEM26|pT_ACC_48125:T119-ponTMEM26	sp|TMEM26|pT_ACC_48125:T119-ponTMEM26	65.305	49.866		QX1_21_0270	1	Thr20
ADDLLPLGDQTQDGDFGSR	19	Unmodified	_ADDLLPLGDQTQDGDFGSR_	sp|SART1|pT_ACC_41409:T430-ponSART1	sp|SART1|pT_ACC_41409:T430-ponSART1	sp|SART1|pT_ACC_41409:T430-ponSART1	44.616	39.232	1957500	QX1_21_0275	6	Thr20
ADDLLPLGDQTQDGDFGSR	19	Unmodified	_ADDLLPLGDQTQDGDFGSR_	sp|SART1|pT_ACC_41409:T430-ponSART1	sp|SART1|pT_ACC_41409:T430-ponSART1	sp|SART1|pT_ACC_41409:T430-ponSART1	40.113	34.834	2558300	QX1_21_0277	8	Thr20
ADDRGTDEKTSEQTILNMISQSSSDK	26	Unmodified	_ADDRGTDEKTSEQTILNMISQSSSDK_	sp|CCNT1|pT_ACC_7524:T278-ponCCNT1	sp|CCNT1|pT_ACC_7524:T278-ponCCNT1	sp|CCNT1|pT_ACC_7524:T278-ponCCNT1	50.857	45.324	12635000	QX1_21_0273	4	Thr20
ADDRGTDEKTSEQTILNMISQSSSDTTIAK	30	Unmodified	_ADDRGTDEKTSEQTILNMISQSSSDTTIAK_	sp|CCNT1|pT_ACC_7525:T282-ponCCNT1	sp|CCNT1|pT_ACC_7525:T282-ponCCNT1	sp|CCNT1|pT_ACC_7525:T282-ponCCNT1	41.432	39.402	136050000	QX1_21_0273	4	Thr20
ADDRGTDEKTSEQTILNMISQSSSDTTIAK	30	Unmodified	_ADDRGTDEKTSEQTILNMISQSSSDTTIAK_	sp|CCNT1|pT_ACC_7525:T282-ponCCNT1	sp|CCNT1|pT_ACC_7525:T282-ponCCNT1	sp|CCNT1|pT_ACC_7525:T282-ponCCNT1	30.855	28.542	10836000	QX1_21_0273	4	Thr20
ADDRGTDEKTSEQTILNMISQSSSDTTIAK	30	Unmodified	_ADDRGTDEKTSEQTILNMISQSSSDTTIAK_	sp|CCNT1|pT_ACC_7525:T282-ponCCNT1	sp|CCNT1|pT_ACC_7525:T282-ponCCNT1	sp|CCNT1|pT_ACC_7525:T282-ponCCNT1	36.092	33.954	5656100	QX1_21_0277	8	Thr20
ADDTFEALCK	10	Unmodified	_ADDTFEALCK_	sp|TCEB2|pT_ACC_14313:T74-ponTCEB2	sp|TCEB2|pT_ACC_14313:T74-ponTCEB2	sp|TCEB2|pT_ACC_14313:T74-ponTCEB2	85.731	83.332	5358200	QX1_21_0271	2	Thr20
ADDTFEALCK	10	Unmodified	_ADDTFEALCK_	sp|TCEB2|pT_ACC_14313:T74-ponTCEB2	sp|TCEB2|pT_ACC_14313:T74-ponTCEB2	sp|TCEB2|pT_ACC_14313:T74-ponTCEB2	128.36	125.35	44811000	QX1_21_0272	3	Thr20
ADDTFEALCK	10	Unmodified	_ADDTFEALCK_	sp|TCEB2|pT_ACC_14313:T74-ponTCEB2	sp|TCEB2|pT_ACC_14313:T74-ponTCEB2	sp|TCEB2|pT_ACC_14313:T74-ponTCEB2	44.753	42.401	1754800	QX1_21_0273	4	Thr20
ADDYIEIK	8	Unmodified	_ADDYIEIK_	sp|SAMHD1|pT_ACC_41350:T384-ponSAMHD1	sp|SAMHD1|pT_ACC_41350:T384-ponSAMHD1	sp|SAMHD1|pT_ACC_41350:T384-ponSAMHD1	66.682	50.528	2650200	QX1_21_0270	1	Thr20
ADEASELACPTPK	13	Unmodified	_ADEASELACPTPK_	sp|FASN|pT_ACC_16035:T2204-ponFASN	sp|FASN|pT_ACC_16035:T2204-ponFASN	sp|FASN|pT_ACC_16035:T2204-ponFASN	74.094	66.965	39100000	QX1_21_0272	3	Thr20
ADEASELACPTPKEDGLAQQQTQLNLK	27	Unmodified	_ADEASELACPTPKEDGLAQQQTQLNLK_	sp|FASN|pT_ACC_16035:T2204-ponFASN	sp|FASN|pT_ACC_16035:T2204-ponFASN	sp|FASN|pT_ACC_16035:T2204-ponFASN	63.63	61.19	12627000	QX1_21_0273	4	Thr20
ADEICIAGSPLTPR	14	Unmodified	_ADEICIAGSPLTPR_	sp|Rb-like2|pT_ACC_39073:T642-ponRb-like2	sp|Rb-like2|pT_ACC_39073:T642-ponRb-like2	sp|Rb-like2|pT_ACC_39073:T642-ponRb-like2	142.71	131.95	620840000	QX1_21_0273	4	Thr20
ADEICIAGSPLTPR	14	Unmodified	_ADEICIAGSPLTPR_	sp|Rb-like2|pT_ACC_39073:T642-ponRb-like2	sp|Rb-like2|pT_ACC_39073:T642-ponRb-like2	sp|Rb-like2|pT_ACC_39073:T642-ponRb-like2	102.52	92.448	66286000	QX1_21_0273	4	Thr20
ADEICIAGSPLTPR	14	Unmodified	_ADEICIAGSPLTPR_	sp|Rb-like2|pT_ACC_39073:T642-ponRb-like2	sp|Rb-like2|pT_ACC_39073:T642-ponRb-like2	sp|Rb-like2|pT_ACC_39073:T642-ponRb-like2	127.83	114.14	281800000	QX1_21_0274	5	Thr20
ADEICIAGSPLTPR	14	Unmodified	_ADEICIAGSPLTPR_	sp|Rb-like2|pT_ACC_39073:T642-ponRb-like2	sp|Rb-like2|pT_ACC_39073:T642-ponRb-like2	sp|Rb-like2|pT_ACC_39073:T642-ponRb-like2	22.911	15.872	26948000	QX1_21_0274	5	Thr20
ADEICIAGSPLTPR	14	Unmodified	_ADEICIAGSPLTPR_	sp|Rb-like2|pT_ACC_39073:T642-ponRb-like2	sp|Rb-like2|pT_ACC_39073:T642-ponRb-like2	sp|Rb-like2|pT_ACC_39073:T642-ponRb-like2	88.441	82.2	19005000	QX1_21_0275	6	Thr20
ADEICIAGSPLTPR	14	Unmodified	_ADEICIAGSPLTPR_	sp|Rb-like2|pT_ACC_39073:T642-ponRb-like2	sp|Rb-like2|pT_ACC_39073:T642-ponRb-like2	sp|Rb-like2|pT_ACC_39073:T642-ponRb-like2	23.489	15.878	1741100	QX1_21_0275	6	Thr20
ADEICIAGSPLTPR	14	Unmodified	_ADEICIAGSPLTPR_	sp|Rb-like2|pT_ACC_39073:T642-ponRb-like2	sp|Rb-like2|pT_ACC_39073:T642-ponRb-like2	sp|Rb-like2|pT_ACC_39073:T642-ponRb-like2	68.069	61.828	3115000	QX1_21_0276	7	Thr20
ADESHFLIENSTK	13	Unmodified	_ADESHFLIENSTK_	sp|TOPBP1|pT_ACC_48749:T742-ponTOPBP1	sp|TOPBP1|pT_ACC_48749:T742-ponTOPBP1	sp|TOPBP1|pT_ACC_48749:T742-ponTOPBP1	77.776	73.307	28122000	QX1_21_0271	2	Thr20
ADETKDEQFEEYVQNFK	17	Unmodified	_ADETKDEQFEEYVQNFK_	sp|amphiphysin|pT_ACC_2293:T34-ponamphiphysin	sp|amphiphysin|pT_ACC_2293:T34-ponamphiphysin	sp|amphiphysin|pT_ACC_2293:T34-ponamphiphysin	98.281	88.14	8988200	QX1_21_0272	3	Thr20
ADETKDEQFEEYVQNFKR	18	Unmodified	_ADETKDEQFEEYVQNFKR_	sp|amphiphysin|pT_ACC_2293:T34-ponamphiphysin	sp|amphiphysin|pT_ACC_2293:T34-ponamphiphysin	sp|amphiphysin|pT_ACC_2293:T34-ponamphiphysin	84.14	80.799	18965000	QX1_21_0271	2	Thr20
ADETKDEQFEEYVQNFKR	18	Unmodified	_ADETKDEQFEEYVQNFKR_	sp|amphiphysin|pT_ACC_2293:T34-ponamphiphysin	sp|amphiphysin|pT_ACC_2293:T34-ponamphiphysin	sp|amphiphysin|pT_ACC_2293:T34-ponamphiphysin	50.787	47.446	6509300	QX1_21_0271	2	Thr20
ADETKDEQFEEYVQNFKR	18	Unmodified	_ADETKDEQFEEYVQNFKR_	sp|amphiphysin|pT_ACC_2293:T34-ponamphiphysin	sp|amphiphysin|pT_ACC_2293:T34-ponamphiphysin	sp|amphiphysin|pT_ACC_2293:T34-ponamphiphysin	107.62	106.23	45468000	QX1_21_0272	3	Thr20
ADEVEALTFPPSSGK	15	Unmodified	_ADEVEALTFPPSSGK_	sp|STRN|pT_ACC_45841:T400-ponSTRN	sp|STRN|pT_ACC_45841:T400-ponSTRN	sp|STRN|pT_ACC_45841:T400-ponSTRN	77.64	67.953	7377300	QX1_21_0272	3	Thr20
ADFDHYTGR	9	Unmodified	_ADFDHYTGR_	sp|PHLDB2|pT_ACC_34615:T132-ponPHLDB2	sp|PHLDB2|pT_ACC_34615:T132-ponPHLDB2	sp|PHLDB2|pT_ACC_34615:T132-ponPHLDB2	111.46	96.195	181460000	QX1_21_0271	2	Thr20
ADFDNTVAIHPTSSEELVTLR	21	Unmodified	_ADFDNTVAIHPTSSEELVTLR_	sp|GSR|pT_ACC_18841:T513-ponGSR;sp|GSR|pT_ACC_18840:T507-ponGSR	sp|GSR|pT_ACC_18841:T513-ponGSR	sp|GSR|pT_ACC_18841:T513-ponGSR	99.86	97.136	15094000	QX1_21_0272	3	Thr20
ADFDNTVAIHPTSSEELVTLR	21	Unmodified	_ADFDNTVAIHPTSSEELVTLR_	sp|GSR|pT_ACC_18841:T513-ponGSR;sp|GSR|pT_ACC_18840:T507-ponGSR	sp|GSR|pT_ACC_18841:T513-ponGSR	sp|GSR|pT_ACC_18841:T513-ponGSR	132.48	124.39	995360000	QX1_21_0273	4	Thr20
ADFDNTVAIHPTSSEELVTLR	21	Unmodified	_ADFDNTVAIHPTSSEELVTLR_	sp|GSR|pT_ACC_18841:T513-ponGSR;sp|GSR|pT_ACC_18840:T507-ponGSR	sp|GSR|pT_ACC_18841:T513-ponGSR	sp|GSR|pT_ACC_18841:T513-ponGSR	220.61	207.73	23155000	QX1_21_0273	4	Thr20
ADFDNTVAIHPTSSEELVTLR	21	Unmodified	_ADFDNTVAIHPTSSEELVTLR_	sp|GSR|pT_ACC_18841:T513-ponGSR;sp|GSR|pT_ACC_18840:T507-ponGSR	sp|GSR|pT_ACC_18841:T513-ponGSR	sp|GSR|pT_ACC_18841:T513-ponGSR	29.766	25.414	3555200	QX1_21_0275	6	Thr20
ADFDNTVAIHPTSSEELVTLR	21	Unmodified	_ADFDNTVAIHPTSSEELVTLR_	sp|GSR|pT_ACC_18841:T513-ponGSR;sp|GSR|pT_ACC_18840:T507-ponGSR	sp|GSR|pT_ACC_18841:T513-ponGSR	sp|GSR|pT_ACC_18841:T513-ponGSR	52.784	51.629	18678000	QX1_21_0277	8	Thr20
ADFDNTVAIHPTSSEELVTLRK	22	Unmodified	_ADFDNTVAIHPTSSEELVTLRK_	sp|GSR|pT_ACC_18841:T513-ponGSR;sp|GSR|pT_ACC_18840:T507-ponGSR	sp|GSR|pT_ACC_18841:T513-ponGSR	sp|GSR|pT_ACC_18841:T513-ponGSR	40.381	37.044	23530000	QX1_21_0275	6	Thr20
ADFDNTVAIHPTSSEELVTLRK	22	Unmodified	_ADFDNTVAIHPTSSEELVTLRK_	sp|GSR|pT_ACC_18841:T513-ponGSR;sp|GSR|pT_ACC_18840:T507-ponGSR	sp|GSR|pT_ACC_18841:T513-ponGSR	sp|GSR|pT_ACC_18841:T513-ponGSR	75.358	72.119	75446000	QX1_21_0277	8	Thr20
ADFGFAIDK	9	Unmodified	_ADFGFAIDK_	sp|SARDH|pT_ACC_41394:T864-ponSARDH	sp|SARDH|pT_ACC_41394:T864-ponSARDH	sp|SARDH|pT_ACC_41394:T864-ponSARDH	78.516	63.146	71541000	QX1_21_0272	3	Thr20
ADFGFAIDK	9	Unmodified	_ADFGFAIDK_	sp|SARDH|pT_ACC_41394:T864-ponSARDH	sp|SARDH|pT_ACC_41394:T864-ponSARDH	sp|SARDH|pT_ACC_41394:T864-ponSARDH	83.948	63.466	44826000	QX1_21_0273	4	Thr20
ADFGFAIDK	9	Unmodified	_ADFGFAIDK_	sp|SARDH|pT_ACC_41394:T864-ponSARDH	sp|SARDH|pT_ACC_41394:T864-ponSARDH	sp|SARDH|pT_ACC_41394:T864-ponSARDH	41.724	23.876	6660200	QX1_21_0274	5	Thr20
ADFSAVGTIGR	11	Unmodified	_ADFSAVGTIGR_	sp|PHLPP|pT_ACC_34635:T1617-ponPHLPP	sp|PHLPP|pT_ACC_34635:T1617-ponPHLPP	sp|PHLPP|pT_ACC_34635:T1617-ponPHLPP	98.055	78.54	10248000	QX1_21_0275	6	Thr20
ADGATSDDLDLHDDR	15	Unmodified	_ADGATSDDLDLHDDR_	sp|ZO1|pT_ACC_47742:T809-ponZO1	sp|ZO1|pT_ACC_47742:T809-ponZO1	sp|ZO1|pT_ACC_47742:T809-ponZO1	132.44	113.15	775040000	QX1_21_0270	1	Thr20
ADGATSDDLDLHDDR	15	Unmodified	_ADGATSDDLDLHDDR_	sp|ZO1|pT_ACC_47742:T809-ponZO1	sp|ZO1|pT_ACC_47742:T809-ponZO1	sp|ZO1|pT_ACC_47742:T809-ponZO1	274.8	242.47	87053000	QX1_21_0270	1	Thr20
ADGATSDDLDLHDDRLSYLSK	21	Unmodified	_ADGATSDDLDLHDDRLSYLSK_	sp|ZO1|pT_ACC_47742:T809-ponZO1	sp|ZO1|pT_ACC_47742:T809-ponZO1	sp|ZO1|pT_ACC_47742:T809-ponZO1	63.225	59.197	550040000	QX1_21_0271	2	Thr20
ADGATSDDLDLHDDRLSYLSK	21	Unmodified	_ADGATSDDLDLHDDRLSYLSK_	sp|ZO1|pT_ACC_47742:T809-ponZO1	sp|ZO1|pT_ACC_47742:T809-ponZO1	sp|ZO1|pT_ACC_47742:T809-ponZO1	60.398	57.346	93012000	QX1_21_0272	3	Thr20
ADGATSDDLDLHDDRLSYLSK	21	Unmodified	_ADGATSDDLDLHDDRLSYLSK_	sp|ZO1|pT_ACC_47742:T809-ponZO1	sp|ZO1|pT_ACC_47742:T809-ponZO1	sp|ZO1|pT_ACC_47742:T809-ponZO1	64.203	62.776	26653000	QX1_21_0273	4	Thr20
ADGDTLSCICGK	12	Unmodified	_ADGDTLSCICGK_	sp|ITPRIP|pT_ACC_22037:T252-ponITPRIP	sp|ITPRIP|pT_ACC_22037:T252-ponITPRIP	sp|ITPRIP|pT_ACC_22037:T252-ponITPRIP	108.67	107.88	108230000	QX1_21_0273	4	Thr20
ADGDTLSCICGK	12	Unmodified	_ADGDTLSCICGK_	sp|ITPRIP|pT_ACC_22037:T252-ponITPRIP	sp|ITPRIP|pT_ACC_22037:T252-ponITPRIP	sp|ITPRIP|pT_ACC_22037:T252-ponITPRIP	111.06	110.55	45363000	QX1_21_0274	5	Thr20
ADGDTLSCICGK	12	Unmodified	_ADGDTLSCICGK_	sp|ITPRIP|pT_ACC_22037:T252-ponITPRIP	sp|ITPRIP|pT_ACC_22037:T252-ponITPRIP	sp|ITPRIP|pT_ACC_22037:T252-ponITPRIP	117.67	117.67	11957000	QX1_21_0275	6	Thr20
ADGDTLSCICGK	12	Unmodified	_ADGDTLSCICGK_	sp|ITPRIP|pT_ACC_22037:T252-ponITPRIP	sp|ITPRIP|pT_ACC_22037:T252-ponITPRIP	sp|ITPRIP|pT_ACC_22037:T252-ponITPRIP	87.913	87.913	6085900	QX1_21_0277	8	Thr20
ADGENPDILTHCEHDSNSQASDSPDK	26	Unmodified	_ADGENPDILTHCEHDSNSQASDSPDK_	sp|PRUNE2|pT_ACC_37363:T2091-ponPRUNE2	sp|PRUNE2|pT_ACC_37363:T2091-ponPRUNE2	sp|PRUNE2|pT_ACC_37363:T2091-ponPRUNE2	161.25	161.15	269200000	QX1_21_0271	2	Thr20
ADGENPDILTHCEHDSNSQASDSPDKLHHHHHH	33	Unmodified	_ADGENPDILTHCEHDSNSQASDSPDKLHHHHHH_	sp|PRUNE2|pT_ACC_37363:T2091-ponPRUNE2	sp|PRUNE2|pT_ACC_37363:T2091-ponPRUNE2	sp|PRUNE2|pT_ACC_37363:T2091-ponPRUNE2	131.5	110.24	838980000	QX1_21_0272	3	Thr20
ADGENPDILTHCEHDSNSQASDSPDKLHHHHHH	33	Unmodified	_ADGENPDILTHCEHDSNSQASDSPDKLHHHHHH_	sp|PRUNE2|pT_ACC_37363:T2091-ponPRUNE2	sp|PRUNE2|pT_ACC_37363:T2091-ponPRUNE2	sp|PRUNE2|pT_ACC_37363:T2091-ponPRUNE2	193.34	193.34	435540000	QX1_21_0272	3	Thr20
ADGENPDILTHCEHDSNSQASDSPDKLHHHHHH	33	Unmodified	_ADGENPDILTHCEHDSNSQASDSPDKLHHHHHH_	sp|PRUNE2|pT_ACC_37363:T2091-ponPRUNE2	sp|PRUNE2|pT_ACC_37363:T2091-ponPRUNE2	sp|PRUNE2|pT_ACC_37363:T2091-ponPRUNE2	34.313	34.313	43403000	QX1_21_0273	4	Thr20
ADGGAEYATYQTK	13	Unmodified	_ADGGAEYATYQTK_	sp|CD46iso4|pT_ACC_7739:T359-ponCD46iso4;sp|CD46iso4|pT_ACC_7738:T356-ponCD46iso4;sp|CD46iso2|pT_ACC_7742:T386-ponCD46iso2;sp|CD46iso16|pT_ACC_7737:T323-ponCD46iso16;sp|CD46iso4|pT_ACC_7740:T362-ponCD46iso4	sp|CD46iso4|pT_ACC_7739:T359-ponCD46iso4;sp|CD46iso4|pT_ACC_7740:T362-ponCD46iso4	sp|CD46iso4|pT_ACC_7740:T362-ponCD46iso4	228.13	224.21	8809000000	QX1_21_0271	2	Thr20
ADGGAEYATYQTK	13	Unmodified	_ADGGAEYATYQTK_	sp|CD46iso4|pT_ACC_7739:T359-ponCD46iso4;sp|CD46iso4|pT_ACC_7738:T356-ponCD46iso4;sp|CD46iso2|pT_ACC_7742:T386-ponCD46iso2;sp|CD46iso16|pT_ACC_7737:T323-ponCD46iso16;sp|CD46iso4|pT_ACC_7740:T362-ponCD46iso4	sp|CD46iso4|pT_ACC_7739:T359-ponCD46iso4;sp|CD46iso4|pT_ACC_7740:T362-ponCD46iso4	sp|CD46iso4|pT_ACC_7740:T362-ponCD46iso4	96.756	92.412	92228000	QX1_21_0271	2	Thr20
ADGGAEYATYQTK	13	Unmodified	_ADGGAEYATYQTK_	sp|CD46iso4|pT_ACC_7739:T359-ponCD46iso4;sp|CD46iso4|pT_ACC_7738:T356-ponCD46iso4;sp|CD46iso2|pT_ACC_7742:T386-ponCD46iso2;sp|CD46iso16|pT_ACC_7737:T323-ponCD46iso16;sp|CD46iso4|pT_ACC_7740:T362-ponCD46iso4	sp|CD46iso4|pT_ACC_7739:T359-ponCD46iso4;sp|CD46iso4|pT_ACC_7740:T362-ponCD46iso4	sp|CD46iso4|pT_ACC_7740:T362-ponCD46iso4	220.25	191.53	500800000	QX1_21_0272	3	Thr20
ADGGAEYATYQTK	13	Unmodified	_ADGGAEYATYQTK_	sp|CD46iso4|pT_ACC_7739:T359-ponCD46iso4;sp|CD46iso4|pT_ACC_7738:T356-ponCD46iso4;sp|CD46iso2|pT_ACC_7742:T386-ponCD46iso2;sp|CD46iso16|pT_ACC_7737:T323-ponCD46iso16;sp|CD46iso4|pT_ACC_7740:T362-ponCD46iso4	sp|CD46iso4|pT_ACC_7739:T359-ponCD46iso4;sp|CD46iso4|pT_ACC_7740:T362-ponCD46iso4	sp|CD46iso4|pT_ACC_7740:T362-ponCD46iso4	190.7	187.44	46574000	QX1_21_0273	4	Thr20
ADGGAEYATYQTK	13	Unmodified	_ADGGAEYATYQTK_	sp|CD46iso4|pT_ACC_7739:T359-ponCD46iso4;sp|CD46iso4|pT_ACC_7738:T356-ponCD46iso4;sp|CD46iso2|pT_ACC_7742:T386-ponCD46iso2;sp|CD46iso16|pT_ACC_7737:T323-ponCD46iso16;sp|CD46iso4|pT_ACC_7740:T362-ponCD46iso4	sp|CD46iso4|pT_ACC_7739:T359-ponCD46iso4;sp|CD46iso4|pT_ACC_7740:T362-ponCD46iso4	sp|CD46iso4|pT_ACC_7740:T362-ponCD46iso4	193.3	188.85	27864000	QX1_21_0274	5	Thr20
ADGGAEYATYQTK	13	Unmodified	_ADGGAEYATYQTK_	sp|CD46iso4|pT_ACC_7739:T359-ponCD46iso4;sp|CD46iso4|pT_ACC_7738:T356-ponCD46iso4;sp|CD46iso2|pT_ACC_7742:T386-ponCD46iso2;sp|CD46iso16|pT_ACC_7737:T323-ponCD46iso16;sp|CD46iso4|pT_ACC_7740:T362-ponCD46iso4	sp|CD46iso4|pT_ACC_7739:T359-ponCD46iso4;sp|CD46iso4|pT_ACC_7740:T362-ponCD46iso4	sp|CD46iso4|pT_ACC_7740:T362-ponCD46iso4	209.85	206.59	17037000	QX1_21_0275	6	Thr20
ADGGAEYATYQTK	13	Unmodified	_ADGGAEYATYQTK_	sp|CD46iso4|pT_ACC_7739:T359-ponCD46iso4;sp|CD46iso4|pT_ACC_7738:T356-ponCD46iso4;sp|CD46iso2|pT_ACC_7742:T386-ponCD46iso2;sp|CD46iso16|pT_ACC_7737:T323-ponCD46iso16;sp|CD46iso4|pT_ACC_7740:T362-ponCD46iso4	sp|CD46iso4|pT_ACC_7739:T359-ponCD46iso4;sp|CD46iso4|pT_ACC_7740:T362-ponCD46iso4	sp|CD46iso4|pT_ACC_7740:T362-ponCD46iso4	118.28	115.88	10071000	QX1_21_0276	7	Thr20
ADGGAEYATYQTK	13	Unmodified	_ADGGAEYATYQTK_	sp|CD46iso4|pT_ACC_7739:T359-ponCD46iso4;sp|CD46iso4|pT_ACC_7738:T356-ponCD46iso4;sp|CD46iso2|pT_ACC_7742:T386-ponCD46iso2;sp|CD46iso16|pT_ACC_7737:T323-ponCD46iso16;sp|CD46iso4|pT_ACC_7740:T362-ponCD46iso4	sp|CD46iso4|pT_ACC_7739:T359-ponCD46iso4;sp|CD46iso4|pT_ACC_7740:T362-ponCD46iso4	sp|CD46iso4|pT_ACC_7740:T362-ponCD46iso4	59.542	57.27	26111000	QX1_21_0277	8	Thr20
ADGKEEGTPQPESK	14	Unmodified	_ADGKEEGTPQPESK_	sp|ARID1B|pT_ACC_3629:T1024-ponARID1B	sp|ARID1B|pT_ACC_3629:T1024-ponARID1B	sp|ARID1B|pT_ACC_3629:T1024-ponARID1B	86.262	66.522	386410000	QX1_21_0270	1	Thr20
ADGKEEGTPQPESK	14	Unmodified	_ADGKEEGTPQPESK_	sp|ARID1B|pT_ACC_3629:T1024-ponARID1B	sp|ARID1B|pT_ACC_3629:T1024-ponARID1B	sp|ARID1B|pT_ACC_3629:T1024-ponARID1B	281.19	248.44	235990000	QX1_21_0270	1	Thr20
ADGYEPPVQK	10	Unmodified	_ADGYEPPVQK_	sp|RPS3A|pT_ACC_40664:T246-ponRPS3A	sp|RPS3A|pT_ACC_40664:T246-ponRPS3A	sp|RPS3A|pT_ACC_40664:T246-ponRPS3A	96.668	72.713	459740000	QX1_21_0270	1	Thr20
ADGYEPPVQK	10	Unmodified	_ADGYEPPVQK_	sp|RPS3A|pT_ACC_40664:T246-ponRPS3A	sp|RPS3A|pT_ACC_40664:T246-ponRPS3A	sp|RPS3A|pT_ACC_40664:T246-ponRPS3A	131.11	107.34	1666400000	QX1_21_0271	2	Thr20
ADHLEELLEQHR	12	Unmodified	_ADHLEELLEQHR_	sp|CEP131|pT_ACC_8547:T1079-ponCEP131	sp|CEP131|pT_ACC_8547:T1079-ponCEP131	sp|CEP131|pT_ACC_8547:T1079-ponCEP131	131.17	83.984	159910000	QX1_21_0271	2	Thr20
ADHLEELLEQHR	12	Unmodified	_ADHLEELLEQHR_	sp|CEP131|pT_ACC_8547:T1079-ponCEP131	sp|CEP131|pT_ACC_8547:T1079-ponCEP131	sp|CEP131|pT_ACC_8547:T1079-ponCEP131	151.92	91.76	96062000	QX1_21_0272	3	Thr20
ADHLEELLEQHR	12	Unmodified	_ADHLEELLEQHR_	sp|CEP131|pT_ACC_8547:T1079-ponCEP131	sp|CEP131|pT_ACC_8547:T1079-ponCEP131	sp|CEP131|pT_ACC_8547:T1079-ponCEP131	113.61	74.81	50974000	QX1_21_0272	3	Thr20
ADHLEELLEQHRR	13	Unmodified	_ADHLEELLEQHRR_	sp|CEP131|pT_ACC_8547:T1079-ponCEP131	sp|CEP131|pT_ACC_8547:T1079-ponCEP131	sp|CEP131|pT_ACC_8547:T1079-ponCEP131	185.59	177.97	70035000	QX1_21_0272	3	Thr20
ADHNLIIR	8	Unmodified	_ADHNLIIR_	sp|UNC5D|pT_ACC_51050:T210-ponUNC5D	sp|UNC5D|pT_ACC_51050:T210-ponUNC5D	sp|UNC5D|pT_ACC_51050:T210-ponUNC5D	151.04	136.83	2350400000	QX1_21_0272	3	Thr20
ADHNLIIR	8	Unmodified	_ADHNLIIR_	sp|UNC5D|pT_ACC_51050:T210-ponUNC5D	sp|UNC5D|pT_ACC_51050:T210-ponUNC5D	sp|UNC5D|pT_ACC_51050:T210-ponUNC5D	208.22	155.06	470380000	QX1_21_0272	3	Thr20
ADHNLIIR	8	Unmodified	_ADHNLIIR_	sp|UNC5D|pT_ACC_51050:T210-ponUNC5D	sp|UNC5D|pT_ACC_51050:T210-ponUNC5D	sp|UNC5D|pT_ACC_51050:T210-ponUNC5D	137.9	121.13	250230000	QX1_21_0273	4	Thr20
ADHNLIIR	8	Unmodified	_ADHNLIIR_	sp|UNC5D|pT_ACC_51050:T210-ponUNC5D	sp|UNC5D|pT_ACC_51050:T210-ponUNC5D	sp|UNC5D|pT_ACC_51050:T210-ponUNC5D	75.692	67.273	51893000	QX1_21_0273	4	Thr20
ADHNLIIR	8	Unmodified	_ADHNLIIR_	sp|UNC5D|pT_ACC_51050:T210-ponUNC5D	sp|UNC5D|pT_ACC_51050:T210-ponUNC5D	sp|UNC5D|pT_ACC_51050:T210-ponUNC5D	89.401	78.236		QX1_21_0274	5	Thr20
ADHNLIIR	8	Unmodified	_ADHNLIIR_	sp|UNC5D|pT_ACC_51050:T210-ponUNC5D	sp|UNC5D|pT_ACC_51050:T210-ponUNC5D	sp|UNC5D|pT_ACC_51050:T210-ponUNC5D	88.358	76.765		QX1_21_0275	6	Thr20
ADHNLIIR	8	Unmodified	_ADHNLIIR_	sp|UNC5D|pT_ACC_51050:T210-ponUNC5D	sp|UNC5D|pT_ACC_51050:T210-ponUNC5D	sp|UNC5D|pT_ACC_51050:T210-ponUNC5D	79.809	71.884	6823700	QX1_21_0276	7	Thr20
ADHNLIIR	8	Unmodified	_ADHNLIIR_	sp|UNC5D|pT_ACC_51050:T210-ponUNC5D	sp|UNC5D|pT_ACC_51050:T210-ponUNC5D	sp|UNC5D|pT_ACC_51050:T210-ponUNC5D	79.809	70.222	9281800	QX1_21_0277	8	Thr20
ADHNTVLPGRPR	12	Unmodified	_ADHNTVLPGRPR_	sp|BIKE|pT_ACC_5314:T1097-ponBIKE	sp|BIKE|pT_ACC_5314:T1097-ponBIKE	sp|BIKE|pT_ACC_5314:T1097-ponBIKE	129.34	112.57	72733000	QX1_21_0274	5	Thr20
ADHNTVLPGRPR	12	Unmodified	_ADHNTVLPGRPR_	sp|BIKE|pT_ACC_5314:T1097-ponBIKE	sp|BIKE|pT_ACC_5314:T1097-ponBIKE	sp|BIKE|pT_ACC_5314:T1097-ponBIKE	147.71	130.76	58050000	QX1_21_0275	6	Thr20
ADHNTVLPGRPR	12	Unmodified	_ADHNTVLPGRPR_	sp|BIKE|pT_ACC_5314:T1097-ponBIKE	sp|BIKE|pT_ACC_5314:T1097-ponBIKE	sp|BIKE|pT_ACC_5314:T1097-ponBIKE	131.17	114.4	22096000	QX1_21_0276	7	Thr20
ADHNTVLPGRPR	12	Unmodified	_ADHNTVLPGRPR_	sp|BIKE|pT_ACC_5314:T1097-ponBIKE	sp|BIKE|pT_ACC_5314:T1097-ponBIKE	sp|BIKE|pT_ACC_5314:T1097-ponBIKE	114.72	92.962	34644000	QX1_21_0277	8	Thr20
ADHPPAEVTSHAASGAK	17	Unmodified	_ADHPPAEVTSHAASGAK_	sp|eplin|pT_ACC_24623:T109-poneplin	sp|eplin|pT_ACC_24623:T109-poneplin	sp|eplin|pT_ACC_24623:T109-poneplin	163.18	135.21	881650000	QX1_21_0271	2	Thr20
ADHPPAEVTSHAASGAK	17	Unmodified	_ADHPPAEVTSHAASGAK_	sp|eplin|pT_ACC_24623:T109-poneplin	sp|eplin|pT_ACC_24623:T109-poneplin	sp|eplin|pT_ACC_24623:T109-poneplin	277.82	252.52	279130000	QX1_21_0271	2	Thr20
ADHPPAEVTSHAASGAK	17	Unmodified	_ADHPPAEVTSHAASGAK_	sp|eplin|pT_ACC_24623:T109-poneplin	sp|eplin|pT_ACC_24623:T109-poneplin	sp|eplin|pT_ACC_24623:T109-poneplin	155.1	141.35	1226000000	QX1_21_0271	2	Thr20
ADIDVSGPK	9	Unmodified	_ADIDVSGPK_	sp|AHNAK|pT_ACC_1630:T4100-ponAHNAK	sp|AHNAK|pT_ACC_1630:T4100-ponAHNAK	sp|AHNAK|pT_ACC_1630:T4100-ponAHNAK	125.31	103.54	204890000	QX1_21_0270	1	Thr20
ADIGISALTITPDR	14	Unmodified	_ADIGISALTITPDR_	sp|GluR-delta2|pT_ACC_18656:T525-ponGluR-delta2	sp|GluR-delta2|pT_ACC_18656:T525-ponGluR-delta2	sp|GluR-delta2|pT_ACC_18656:T525-ponGluR-delta2	77.597	63.904	15975000	QX1_21_0273	4	Thr20
ADIGTPSNFQHIGHVGWDPNK	21	Unmodified	_ADIGTPSNFQHIGHVGWDPNK_	sp|N-WASP|pT_ACC_51980:T205-ponN-WASP	sp|N-WASP|pT_ACC_51980:T205-ponN-WASP	sp|N-WASP|pT_ACC_51980:T205-ponN-WASP	97.488	89.915	1047100000	QX1_21_0274	5	Thr20
ADIGTPSNFQHIGHVGWDPNK	21	Unmodified	_ADIGTPSNFQHIGHVGWDPNK_	sp|N-WASP|pT_ACC_51980:T205-ponN-WASP	sp|N-WASP|pT_ACC_51980:T205-ponN-WASP	sp|N-WASP|pT_ACC_51980:T205-ponN-WASP	171.35	158.97	372710000	QX1_21_0274	5	Thr20
ADIGTPSNFQHIGHVGWDPNK	21	Unmodified	_ADIGTPSNFQHIGHVGWDPNK_	sp|N-WASP|pT_ACC_51980:T205-ponN-WASP	sp|N-WASP|pT_ACC_51980:T205-ponN-WASP	sp|N-WASP|pT_ACC_51980:T205-ponN-WASP	132.05	125.47	10174000	QX1_21_0274	5	Thr20
ADIGTPSNFQHIGHVGWDPNK	21	Unmodified	_ADIGTPSNFQHIGHVGWDPNK_	sp|N-WASP|pT_ACC_51980:T205-ponN-WASP	sp|N-WASP|pT_ACC_51980:T205-ponN-WASP	sp|N-WASP|pT_ACC_51980:T205-ponN-WASP	47.808	41.645	180280000	QX1_21_0275	6	Thr20
ADIGTPSNFQHIGHVGWDPNK	21	Unmodified	_ADIGTPSNFQHIGHVGWDPNK_	sp|N-WASP|pT_ACC_51980:T205-ponN-WASP	sp|N-WASP|pT_ACC_51980:T205-ponN-WASP	sp|N-WASP|pT_ACC_51980:T205-ponN-WASP	123.19	115.1	571040000	QX1_21_0275	6	Thr20
ADIGTPSNFQHIGHVGWDPNK	21	Unmodified	_ADIGTPSNFQHIGHVGWDPNK_	sp|N-WASP|pT_ACC_51980:T205-ponN-WASP	sp|N-WASP|pT_ACC_51980:T205-ponN-WASP	sp|N-WASP|pT_ACC_51980:T205-ponN-WASP	14.015	12.806	7763100	QX1_21_0276	7	Thr20
ADIGTPSNFQHIGHVGWDPNK	21	Unmodified	_ADIGTPSNFQHIGHVGWDPNK_	sp|N-WASP|pT_ACC_51980:T205-ponN-WASP	sp|N-WASP|pT_ACC_51980:T205-ponN-WASP	sp|N-WASP|pT_ACC_51980:T205-ponN-WASP	88.755	76.798	26714000	QX1_21_0276	7	Thr20
ADIGTPSNFQHIGHVGWDPNK	21	Unmodified	_ADIGTPSNFQHIGHVGWDPNK_	sp|N-WASP|pT_ACC_51980:T205-ponN-WASP	sp|N-WASP|pT_ACC_51980:T205-ponN-WASP	sp|N-WASP|pT_ACC_51980:T205-ponN-WASP	37.672	34.528	26979000	QX1_21_0277	8	Thr20
ADIINVVNGPITYSPDILPMVGPHQGVK	28	Oxidation (M)	_ADIINVVNGPITYSPDILPM(Oxidation (M))VGPHQGVK_	sp|DMGDH|pT_ACC_12384:T373-ponDMGDH	sp|DMGDH|pT_ACC_12384:T373-ponDMGDH	sp|DMGDH|pT_ACC_12384:T373-ponDMGDH	78.429	72.649	30667000	QX1_21_0277	8	Thr20
ADIVNYNQEPMSR	13	Unmodified	_ADIVNYNQEPMSR_	sp|RAB28|pT_ACC_38252:T209-ponRAB28	sp|RAB28|pT_ACC_38252:T209-ponRAB28	sp|RAB28|pT_ACC_38252:T209-ponRAB28	202.65	195.39	211130000	QX1_21_0271	2	Thr20
ADIVNYNQEPMSR	13	Unmodified	_ADIVNYNQEPMSR_	sp|RAB28|pT_ACC_38252:T209-ponRAB28	sp|RAB28|pT_ACC_38252:T209-ponRAB28	sp|RAB28|pT_ACC_38252:T209-ponRAB28	234.3	224.3	175350000	QX1_21_0272	3	Thr20
ADLAAQYTTVGR	12	Unmodified	_ADLAAQYTTVGR_	sp|SGSH|pT_ACC_42413:T241-ponSGSH	sp|SGSH|pT_ACC_42413:T241-ponSGSH	sp|SGSH|pT_ACC_42413:T241-ponSGSH	99.568	80.962	22000000	QX1_21_0272	3	Thr20
ADLAAVEAK	9	Unmodified	_ADLAAVEAK_	sp|DNCH1|pT_ACC_13407:T3476-ponDNCH1	sp|DNCH1|pT_ACC_13407:T3476-ponDNCH1	sp|DNCH1|pT_ACC_13407:T3476-ponDNCH1	86.136	49.042	38369000	QX1_21_0270	1	Thr20
ADLCDVALR	9	Unmodified	_ADLCDVALR_	sp|TCF19|pT_ACC_47025:T30-ponTCF19	sp|TCF19|pT_ACC_47025:T30-ponTCF19	sp|TCF19|pT_ACC_47025:T30-ponTCF19	70.919	60.209	2057700	QX1_21_0272	3	Thr20
ADLCDVALR	9	Unmodified	_ADLCDVALR_	sp|TCF19|pT_ACC_47025:T30-ponTCF19	sp|TCF19|pT_ACC_47025:T30-ponTCF19	sp|TCF19|pT_ACC_47025:T30-ponTCF19	81.548	65.345	9361500	QX1_21_0273	4	Thr20
ADLEDKTPDQLNK	13	Unmodified	_ADLEDKTPDQLNK_	sp|PRKRIR|pT_ACC_47482:T47-ponPRKRIR	sp|PRKRIR|pT_ACC_47482:T47-ponPRKRIR	sp|PRKRIR|pT_ACC_47482:T47-ponPRKRIR	119.52	108.42	205120000	QX1_21_0270	1	Thr20
ADLEDKTPDQLNK	13	Unmodified	_ADLEDKTPDQLNK_	sp|PRKRIR|pT_ACC_47482:T47-ponPRKRIR	sp|PRKRIR|pT_ACC_47482:T47-ponPRKRIR	sp|PRKRIR|pT_ACC_47482:T47-ponPRKRIR	227.36	190.93	34224000	QX1_21_0270	1	Thr20
ADLESLLQTPGGK	13	Unmodified	_ADLESLLQTPGGK_	sp|LUZP5|pT_ACC_30324:T805-ponLUZP5	sp|LUZP5|pT_ACC_30324:T805-ponLUZP5	sp|LUZP5|pT_ACC_30324:T805-ponLUZP5	74.944	62.132	5001500	QX1_21_0273	4	Thr20
ADLESLLQTPGGKPR	15	Unmodified	_ADLESLLQTPGGKPR_	sp|LUZP5|pT_ACC_30324:T805-ponLUZP5	sp|LUZP5|pT_ACC_30324:T805-ponLUZP5	sp|LUZP5|pT_ACC_30324:T805-ponLUZP5	47.506	42.591	59460000	QX1_21_0274	5	Thr20
ADLFMHQK	8	Unmodified	_ADLFMHQK_	sp|ZNF664|pT_ACC_56179:T26-ponZNF664	sp|ZNF664|pT_ACC_56179:T26-ponZNF664	sp|ZNF664|pT_ACC_56179:T26-ponZNF664	65.777	65.777	32506000	QX1_21_0272	3	Thr20
ADLFMHQK	8	Unmodified	_ADLFMHQK_	sp|ZNF664|pT_ACC_56179:T26-ponZNF664	sp|ZNF664|pT_ACC_56179:T26-ponZNF664	sp|ZNF664|pT_ACC_56179:T26-ponZNF664	61.357	61.357	29821000	QX1_21_0273	4	Thr20
ADLINNLGTIAK	12	Unmodified	_ADLINNLGTIAK_	sp|HSP90AA2|pT_ACC_20421:T99-ponHSP90AA2;sp|HSP90B|pT_ACC_20427:T104-ponHSP90B;sp|HSP90AA2|pT_ACC_20418:T109-ponHSP90AA2;sp|HSP90A|pT_ACC_20417:T99-ponHSP90A;sp|HSP90A|pT_ACC_20387:T115-ponHSP90A;sp|HSP90A|pT_ACC_20386:T109-ponHSP90A;sp|HSP90AB2P|pT_ACC_20451:T104-ponHSP90AB2P;sp|HSP90B|pT_ACC_20450:T94-ponHSP90B	sp|HSP90AA2|pT_ACC_20421:T99-ponHSP90AA2;sp|HSP90AB2P|pT_ACC_20451:T104-ponHSP90AB2P;sp|HSP90B|pT_ACC_20450:T94-ponHSP90B	sp|HSP90B|pT_ACC_20450:T94-ponHSP90B	135.55	96.586	1096100000	QX1_21_0273	4	Thr20
ADLINNLGTIAK	12	Deamidation (NQ)	_ADLIN(Deamidation (NQ))NLGTIAK_	sp|HSP90AA2|pT_ACC_20421:T99-ponHSP90AA2;sp|HSP90B|pT_ACC_20427:T104-ponHSP90B;sp|HSP90AA2|pT_ACC_20418:T109-ponHSP90AA2;sp|HSP90A|pT_ACC_20417:T99-ponHSP90A;sp|HSP90A|pT_ACC_20387:T115-ponHSP90A;sp|HSP90A|pT_ACC_20386:T109-ponHSP90A;sp|HSP90AB2P|pT_ACC_20451:T104-ponHSP90AB2P;sp|HSP90B|pT_ACC_20450:T94-ponHSP90B	sp|HSP90AA2|pT_ACC_20421:T99-ponHSP90AA2;sp|HSP90AB2P|pT_ACC_20451:T104-ponHSP90AB2P;sp|HSP90B|pT_ACC_20450:T94-ponHSP90B	sp|HSP90B|pT_ACC_20450:T94-ponHSP90B	81.338	59.252	6128000	QX1_21_0272	3	Thr20
ADLINNLGTITK	12	Unmodified	_ADLINNLGTITK_	sp|HSP90AA4P|pT_ACC_20425:T39-ponHSP90AA4P	sp|HSP90AA4P|pT_ACC_20425:T39-ponHSP90AA4P	sp|HSP90AA4P|pT_ACC_20425:T39-ponHSP90AA4P	134.2	83.395	315450000	QX1_21_0273	4	Thr20
ADLINNLGTITK	12	Unmodified	_ADLINNLGTITK_	sp|HSP90AA4P|pT_ACC_20425:T39-ponHSP90AA4P	sp|HSP90AA4P|pT_ACC_20425:T39-ponHSP90AA4P	sp|HSP90AA4P|pT_ACC_20425:T39-ponHSP90AA4P	132.32	79.382	170170000	QX1_21_0274	5	Thr20
ADLINNLGTITK	12	Unmodified	_ADLINNLGTITK_	sp|HSP90AA4P|pT_ACC_20425:T39-ponHSP90AA4P	sp|HSP90AA4P|pT_ACC_20425:T39-ponHSP90AA4P	sp|HSP90AA4P|pT_ACC_20425:T39-ponHSP90AA4P	54.784	28.845	37367000	QX1_21_0275	6	Thr20
ADLINNLGTITK	12	Unmodified	_ADLINNLGTITK_	sp|HSP90AA4P|pT_ACC_20425:T39-ponHSP90AA4P	sp|HSP90AA4P|pT_ACC_20425:T39-ponHSP90AA4P	sp|HSP90AA4P|pT_ACC_20425:T39-ponHSP90AA4P	70.808	44.87	14011000	QX1_21_0276	7	Thr20
ADLINNLGTK	10	Unmodified	_ADLINNLGTK_	sp|HSP90B|pT_ACC_20449:T89-ponHSP90B	sp|HSP90B|pT_ACC_20449:T89-ponHSP90B	sp|HSP90B|pT_ACC_20449:T89-ponHSP90B	123.35	98.461	802690000	QX1_21_0272	3	Thr20
ADLNCSK	7	Unmodified	_ADLNCSK_	sp|RNF219|pT_ACC_40241:T331-ponRNF219	sp|RNF219|pT_ACC_40241:T331-ponRNF219	sp|RNF219|pT_ACC_40241:T331-ponRNF219	86.872	47.9	139390000	QX1_21_0271	2	Thr20
ADLPEGVK	8	Unmodified	_ADLPEGVK_	sp|RHOT2|pT_ACC_39893:T517-ponRHOT2	sp|RHOT2|pT_ACC_39893:T517-ponRHOT2	sp|RHOT2|pT_ACC_39893:T517-ponRHOT2	98.523	72.629	350990000	QX1_21_0270	1	Thr20
ADLQEEDAEIK	11	Unmodified	_ADLQEEDAEIK_	sp|ARMC2|pT_ACC_3722:T247-ponARMC2	sp|ARMC2|pT_ACC_3722:T247-ponARMC2	sp|ARMC2|pT_ACC_3722:T247-ponARMC2	120.27	99.371	179360000	QX1_21_0270	1	Thr20
ADLQQIIVSLTEK	13	Unmodified	_ADLQQIIVSLTEK_	sp|PCAF|pT_ACC_22294:T119-ponPCAF	sp|PCAF|pT_ACC_22294:T119-ponPCAF	sp|PCAF|pT_ACC_22294:T119-ponPCAF	65.395	30.674	16293000	QX1_21_0277	8	Thr20
ADLSGITGAR	10	Unmodified	_ADLSGITGAR_	sp|SERPINA3|pT_ACC_42063:T347-ponSERPINA3;sp|SERPINA3|pT_ACC_42062:T338-ponSERPINA3	sp|SERPINA3|pT_ACC_42063:T347-ponSERPINA3	sp|SERPINA3|pT_ACC_42063:T347-ponSERPINA3	164.71	115.65	1055300000	QX1_21_0272	3	Thr20
ADLSGITGAR	10	Unmodified	_ADLSGITGAR_	sp|SERPINA3|pT_ACC_42063:T347-ponSERPINA3;sp|SERPINA3|pT_ACC_42062:T338-ponSERPINA3	sp|SERPINA3|pT_ACC_42063:T347-ponSERPINA3	sp|SERPINA3|pT_ACC_42063:T347-ponSERPINA3	105.52	59.095	6123500	QX1_21_0277	8	Thr20
ADLTAEMISAPLGDFR	16	Unmodified	_ADLTAEMISAPLGDFR_	sp|CDC42EP4|pT_ACC_7918:T23-ponCDC42EP4	sp|CDC42EP4|pT_ACC_7918:T23-ponCDC42EP4	sp|CDC42EP4|pT_ACC_7918:T23-ponCDC42EP4	248.32	226.28	95382000	QX1_21_0273	4	Thr20
ADLTAEMISAPLGDFR	16	Unmodified	_ADLTAEMISAPLGDFR_	sp|CDC42EP4|pT_ACC_7918:T23-ponCDC42EP4	sp|CDC42EP4|pT_ACC_7918:T23-ponCDC42EP4	sp|CDC42EP4|pT_ACC_7918:T23-ponCDC42EP4	119.45	114.98	13926000	QX1_21_0273	4	Thr20
ADLTAEMISAPLGDFR	16	Unmodified	_ADLTAEMISAPLGDFR_	sp|CDC42EP4|pT_ACC_7918:T23-ponCDC42EP4	sp|CDC42EP4|pT_ACC_7918:T23-ponCDC42EP4	sp|CDC42EP4|pT_ACC_7918:T23-ponCDC42EP4	193.73	159.84	27391000	QX1_21_0274	5	Thr20
ADLTAEMISAPLGDFR	16	Oxidation (M)	_ADLTAEM(Oxidation (M))ISAPLGDFR_	sp|CDC42EP4|pT_ACC_7918:T23-ponCDC42EP4	sp|CDC42EP4|pT_ACC_7918:T23-ponCDC42EP4	sp|CDC42EP4|pT_ACC_7918:T23-ponCDC42EP4	88.187	80.082	10401000	QX1_21_0273	4	Thr20
ADLTAEMISAPLGDFR	16	Oxidation (M)	_ADLTAEM(Oxidation (M))ISAPLGDFR_	sp|CDC42EP4|pT_ACC_7918:T23-ponCDC42EP4	sp|CDC42EP4|pT_ACC_7918:T23-ponCDC42EP4	sp|CDC42EP4|pT_ACC_7918:T23-ponCDC42EP4	96.64	79.273	18826000	QX1_21_0274	5	Thr20
ADLYPIGWCEQNK	13	Unmodified	_ADLYPIGWCEQNK_	sp|SFMBT1|pT_ACC_42323:T116-ponSFMBT1	sp|SFMBT1|pT_ACC_42323:T116-ponSFMBT1	sp|SFMBT1|pT_ACC_42323:T116-ponSFMBT1	48.44	42.468	4773400	QX1_21_0274	5	Thr20
ADLYPIGWCEQNK	13	Unmodified	_ADLYPIGWCEQNK_	sp|SFMBT1|pT_ACC_42323:T116-ponSFMBT1	sp|SFMBT1|pT_ACC_42323:T116-ponSFMBT1	sp|SFMBT1|pT_ACC_42323:T116-ponSFMBT1	19.578	19.18	2285100	QX1_21_0274	5	Thr20
ADLYPIGWCEQNKK	14	Unmodified	_ADLYPIGWCEQNKK_	sp|SFMBT1|pT_ACC_42323:T116-ponSFMBT1	sp|SFMBT1|pT_ACC_42323:T116-ponSFMBT1	sp|SFMBT1|pT_ACC_42323:T116-ponSFMBT1	38.337	33.868	9163500	QX1_21_0274	5	Thr20
ADMQIVDGSAK	11	Unmodified	_ADMQIVDGSAK_	sp|PRDM16|pT_ACC_36696:T1090-ponPRDM16	sp|PRDM16|pT_ACC_36696:T1090-ponPRDM16	sp|PRDM16|pT_ACC_36696:T1090-ponPRDM16	117.3	101.64	17788000	QX1_21_0270	1	Thr20
ADMQIVDGSAK	11	Unmodified	_ADMQIVDGSAK_	sp|PRDM16|pT_ACC_36696:T1090-ponPRDM16	sp|PRDM16|pT_ACC_36696:T1090-ponPRDM16	sp|PRDM16|pT_ACC_36696:T1090-ponPRDM16	167.67	144.89	460360000	QX1_21_0271	2	Thr20
ADMTASGSPDYGQPHK	16	Unmodified	_ADMTASGSPDYGQPHK_	sp|FLI1|pT_ACC_16609:T35-ponFLI1	sp|FLI1|pT_ACC_16609:T35-ponFLI1	sp|FLI1|pT_ACC_16609:T35-ponFLI1	194.96	185.53	61997000	QX1_21_0271	2	Thr20
ADMTASGSPDYGQPHK	16	Unmodified	_ADMTASGSPDYGQPHK_	sp|FLI1|pT_ACC_16609:T35-ponFLI1	sp|FLI1|pT_ACC_16609:T35-ponFLI1	sp|FLI1|pT_ACC_16609:T35-ponFLI1	39.531	36.392	79886000	QX1_21_0272	3	Thr20
ADNDKEYLVLTLTK	14	Unmodified	_ADNDKEYLVLTLTK_	sp|PTEN|pT_ACC_37661:T321-ponPTEN;sp|PTEN|pT_ACC_37660:T319-ponPTEN	sp|PTEN|pT_ACC_37661:T321-ponPTEN	sp|PTEN|pT_ACC_37661:T321-ponPTEN	129.04	123.33	25325000	QX1_21_0273	4	Thr20
ADNDKEYLVLTLTK	14	Unmodified	_ADNDKEYLVLTLTK_	sp|PTEN|pT_ACC_37661:T321-ponPTEN;sp|PTEN|pT_ACC_37660:T319-ponPTEN	sp|PTEN|pT_ACC_37661:T321-ponPTEN	sp|PTEN|pT_ACC_37661:T321-ponPTEN	49.988	46.673	6650100	QX1_21_0275	6	Thr20
ADNFEYSDPVDGK	13	Unmodified	_ADNFEYSDPVDGK_	sp|PGM1|pT_ACC_34358:T467-ponPGM1	sp|PGM1|pT_ACC_34358:T467-ponPGM1	sp|PGM1|pT_ACC_34358:T467-ponPGM1	156.51	143.55	69603000	QX1_21_0271	2	Thr20
ADNIEVFAQGHGK	13	Unmodified	_ADNIEVFAQGHGK_	sp|TPP2|pT_ACC_48973:T485-ponTPP2	sp|TPP2|pT_ACC_48973:T485-ponTPP2	sp|TPP2|pT_ACC_48973:T485-ponTPP2	88.092	77.243	91645000	QX1_21_0271	2	Thr20
ADNIEVFAQGHGK	13	Unmodified	_ADNIEVFAQGHGK_	sp|TPP2|pT_ACC_48973:T485-ponTPP2	sp|TPP2|pT_ACC_48973:T485-ponTPP2	sp|TPP2|pT_ACC_48973:T485-ponTPP2	38.674	29.719	8869600	QX1_21_0276	7	Thr20
ADNNIDANEETLETDDTTICSDRPPEK	27	Unmodified	_ADNNIDANEETLETDDTTICSDRPPEK_	sp|ATF7IP|pT_ACC_4100:T351-ponATF7IP	sp|ATF7IP|pT_ACC_4100:T351-ponATF7IP	sp|ATF7IP|pT_ACC_4100:T351-ponATF7IP	55.358	55.103	303200000	QX1_21_0271	2	Thr20
ADNNIDANEETLETDDTTICSDRPPEK	27	Unmodified	_ADNNIDANEETLETDDTTICSDRPPEK_	sp|ATF7IP|pT_ACC_4100:T351-ponATF7IP	sp|ATF7IP|pT_ACC_4100:T351-ponATF7IP	sp|ATF7IP|pT_ACC_4100:T351-ponATF7IP	23.917	23.213	3528300	QX1_21_0272	3	Thr20
ADNSSDSPTTLK	12	Unmodified	_ADNSSDSPTTLK_	sp|FAM208B|pT_ACC_15749:T386-ponFAM208B;sp|FAM208B|pT_ACC_15750:T387-ponFAM208B	sp|FAM208B|pT_ACC_15749:T386-ponFAM208B	sp|FAM208B|pT_ACC_15749:T386-ponFAM208B	141.88	134.23	5604200000	QX1_21_0270	1	Thr20
ADNSSDSPTTLK	12	Unmodified	_ADNSSDSPTTLK_	sp|FAM208B|pT_ACC_15749:T386-ponFAM208B;sp|FAM208B|pT_ACC_15750:T387-ponFAM208B	sp|FAM208B|pT_ACC_15749:T386-ponFAM208B	sp|FAM208B|pT_ACC_15749:T386-ponFAM208B	125.74	119.19	20685000	QX1_21_0273	4	Thr20
ADNSSDSPTTLK	12	Unmodified	_ADNSSDSPTTLK_	sp|FAM208B|pT_ACC_15749:T386-ponFAM208B;sp|FAM208B|pT_ACC_15750:T387-ponFAM208B	sp|FAM208B|pT_ACC_15749:T386-ponFAM208B	sp|FAM208B|pT_ACC_15749:T386-ponFAM208B	85.958	81.346	10343000	QX1_21_0274	5	Thr20
ADNSSDSPTTLK	12	Unmodified	_ADNSSDSPTTLK_	sp|FAM208B|pT_ACC_15749:T386-ponFAM208B;sp|FAM208B|pT_ACC_15750:T387-ponFAM208B	sp|FAM208B|pT_ACC_15749:T386-ponFAM208B	sp|FAM208B|pT_ACC_15749:T386-ponFAM208B	94.297	87.706	4903800	QX1_21_0275	6	Thr20
ADNSSDSPTTLK	12	Unmodified	_ADNSSDSPTTLK_	sp|FAM208B|pT_ACC_15749:T386-ponFAM208B;sp|FAM208B|pT_ACC_15750:T387-ponFAM208B	sp|FAM208B|pT_ACC_15749:T386-ponFAM208B	sp|FAM208B|pT_ACC_15749:T386-ponFAM208B	90.108	81.576	6412800	QX1_21_0277	8	Thr20
ADNTLVAVK	9	Unmodified	_ADNTLVAVK_	sp|Fes|pT_ACC_16357:T595-ponFes	sp|Fes|pT_ACC_16357:T595-ponFes	sp|Fes|pT_ACC_16357:T595-ponFes	107.57	64.574	135700000	QX1_21_0271	2	Thr20
ADPAFGLESSGIAK	14	Unmodified	_ADPAFGLESSGIAK_	sp|SMARCC2|pT_ACC_43776:T726-ponSMARCC2	sp|SMARCC2|pT_ACC_43776:T726-ponSMARCC2	sp|SMARCC2|pT_ACC_43776:T726-ponSMARCC2	151.66	137.67	202990000	QX1_21_0272	3	Thr20
ADPAFGLESSGIAK	14	Unmodified	_ADPAFGLESSGIAK_	sp|SMARCC2|pT_ACC_43776:T726-ponSMARCC2	sp|SMARCC2|pT_ACC_43776:T726-ponSMARCC2	sp|SMARCC2|pT_ACC_43776:T726-ponSMARCC2	84.289	73.138	23548000	QX1_21_0273	4	Thr20
ADPENIKSEGDGTQDIVDK	19	Unmodified	_ADPENIKSEGDGTQDIVDK_	sp|RIF1|pT_ACC_39968:T1518-ponRIF1	sp|RIF1|pT_ACC_39968:T1518-ponRIF1	sp|RIF1|pT_ACC_39968:T1518-ponRIF1	189.84	183.08	225380000	QX1_21_0270	1	Thr20
ADPENIKSEGDGTQDIVDK	19	Unmodified	_ADPENIKSEGDGTQDIVDK_	sp|RIF1|pT_ACC_39968:T1518-ponRIF1	sp|RIF1|pT_ACC_39968:T1518-ponRIF1	sp|RIF1|pT_ACC_39968:T1518-ponRIF1	133.66	117.9	25615000	QX1_21_0270	1	Thr20
ADPENIKSEGDGTQDIVDKSSEK	23	Unmodified	_ADPENIKSEGDGTQDIVDKSSEK_	sp|RIF1|pT_ACC_39968:T1518-ponRIF1	sp|RIF1|pT_ACC_39968:T1518-ponRIF1	sp|RIF1|pT_ACC_39968:T1518-ponRIF1	187.86	181.57	215450000	QX1_21_0270	1	Thr20
ADPENIKSEGDGTQDIVDKSSEK	23	Unmodified	_ADPENIKSEGDGTQDIVDKSSEK_	sp|RIF1|pT_ACC_39968:T1518-ponRIF1	sp|RIF1|pT_ACC_39968:T1518-ponRIF1	sp|RIF1|pT_ACC_39968:T1518-ponRIF1	110.09	103.79	70572000	QX1_21_0270	1	Thr20
ADPGRDPLLAFK	12	Unmodified	_ADPGRDPLLAFK_	sp|PROSAPIP1|pT_ACC_25551:T6-ponPROSAPIP1	sp|PROSAPIP1|pT_ACC_25551:T6-ponPROSAPIP1	sp|PROSAPIP1|pT_ACC_25551:T6-ponPROSAPIP1	57.175	54.661	28305000	QX1_21_0273	4	Thr20
ADPGRDPLLAFK	12	Unmodified	_ADPGRDPLLAFK_	sp|PROSAPIP1|pT_ACC_25551:T6-ponPROSAPIP1	sp|PROSAPIP1|pT_ACC_25551:T6-ponPROSAPIP1	sp|PROSAPIP1|pT_ACC_25551:T6-ponPROSAPIP1	45.915	43.402	7653800	QX1_21_0274	5	Thr20
ADPGRDPLLAFK	12	Unmodified	_ADPGRDPLLAFK_	sp|PROSAPIP1|pT_ACC_25551:T6-ponPROSAPIP1	sp|PROSAPIP1|pT_ACC_25551:T6-ponPROSAPIP1	sp|PROSAPIP1|pT_ACC_25551:T6-ponPROSAPIP1	32.859	30.438	3934400	QX1_21_0275	6	Thr20
ADPIPICSFCLGTK	14	Unmodified	_ADPIPICSFCLGTK_	sp|MYST4|pT_ACC_22318:T222-ponMYST4	sp|MYST4|pT_ACC_22318:T222-ponMYST4	sp|MYST4|pT_ACC_22318:T222-ponMYST4	98.105	93.951	130640000	QX1_21_0277	8	Thr20
ADPLDPCMK	9	Oxidation (M)	_ADPLDPCM(Oxidation (M))K_	sp|L-Myc|pT_ACC_29251:T188-ponL-Myc	sp|L-Myc|pT_ACC_29251:T188-ponL-Myc	sp|L-Myc|pT_ACC_29251:T188-ponL-Myc	42.075	40.703	13810000	QX1_21_0272	3	Thr20
ADPLDPCMK	9	Unmodified	_ADPLDPCMK_	sp|L-Myc|pT_ACC_29251:T188-ponL-Myc	sp|L-Myc|pT_ACC_29251:T188-ponL-Myc	sp|L-Myc|pT_ACC_29251:T188-ponL-Myc	51.346	38.915	173130000	QX1_21_0272	3	Thr20
ADPLDPCMK	9	Unmodified	_ADPLDPCMK_	sp|L-Myc|pT_ACC_29251:T188-ponL-Myc	sp|L-Myc|pT_ACC_29251:T188-ponL-Myc	sp|L-Myc|pT_ACC_29251:T188-ponL-Myc	38.776	36.073	9504900	QX1_21_0273	4	Thr20
ADPNLNAVK	9	Unmodified	_ADPNLNAVK_	sp|MYSM1|pT_ACC_29916:T197-ponMYSM1	sp|MYSM1|pT_ACC_29916:T197-ponMYSM1	sp|MYSM1|pT_ACC_29916:T197-ponMYSM1	87.323	55.452	38559000	QX1_21_0270	1	Thr20
ADPPKTHVTHHPISDHEATLR	21	Unmodified	_ADPPKTHVTHHPISDHEATLR_	sp|HLABiso8|pT_ACC_19962:T211-ponHLABiso8;sp|HLABiso7|pT_ACC_19961:T211-ponHLABiso7	sp|HLABiso8|pT_ACC_19962:T211-ponHLABiso8	sp|HLABiso8|pT_ACC_19962:T211-ponHLABiso8	173.77	163.62	8206500000	QX1_21_0272	3	Thr20
ADPPKTHVTHHPISDHEATLR	21	Unmodified	_ADPPKTHVTHHPISDHEATLR_	sp|HLABiso8|pT_ACC_19962:T211-ponHLABiso8;sp|HLABiso7|pT_ACC_19961:T211-ponHLABiso7	sp|HLABiso8|pT_ACC_19962:T211-ponHLABiso8	sp|HLABiso8|pT_ACC_19962:T211-ponHLABiso8	180.16	172.27	1962900000	QX1_21_0272	3	Thr20
ADPPKTHVTHHPISDHEATLR	21	Unmodified	_ADPPKTHVTHHPISDHEATLR_	sp|HLABiso8|pT_ACC_19962:T211-ponHLABiso8;sp|HLABiso7|pT_ACC_19961:T211-ponHLABiso7	sp|HLABiso8|pT_ACC_19962:T211-ponHLABiso8	sp|HLABiso8|pT_ACC_19962:T211-ponHLABiso8	95.957	90.979	3116000000	QX1_21_0272	3	Thr20
ADPPKTHVTHHPISDHEATLR	21	Unmodified	_ADPPKTHVTHHPISDHEATLR_	sp|HLABiso8|pT_ACC_19962:T211-ponHLABiso8;sp|HLABiso7|pT_ACC_19961:T211-ponHLABiso7	sp|HLABiso8|pT_ACC_19962:T211-ponHLABiso8	sp|HLABiso8|pT_ACC_19962:T211-ponHLABiso8	130.09	122.26	2389100000	QX1_21_0273	4	Thr20
ADPPKTHVTHHPISDHEATLR	21	Unmodified	_ADPPKTHVTHHPISDHEATLR_	sp|HLABiso8|pT_ACC_19962:T211-ponHLABiso8;sp|HLABiso7|pT_ACC_19961:T211-ponHLABiso7	sp|HLABiso8|pT_ACC_19962:T211-ponHLABiso8	sp|HLABiso8|pT_ACC_19962:T211-ponHLABiso8	173.43	164.83	719930000	QX1_21_0273	4	Thr20
ADPPKTHVTHHPISDHEATLR	21	Unmodified	_ADPPKTHVTHHPISDHEATLR_	sp|HLABiso8|pT_ACC_19962:T211-ponHLABiso8;sp|HLABiso7|pT_ACC_19961:T211-ponHLABiso7	sp|HLABiso8|pT_ACC_19962:T211-ponHLABiso8	sp|HLABiso8|pT_ACC_19962:T211-ponHLABiso8	133.16	125.32	662030000	QX1_21_0273	4	Thr20
ADPPKTHVTHHPISDHEATLR	21	Unmodified	_ADPPKTHVTHHPISDHEATLR_	sp|HLABiso8|pT_ACC_19962:T211-ponHLABiso8;sp|HLABiso7|pT_ACC_19961:T211-ponHLABiso7	sp|HLABiso8|pT_ACC_19962:T211-ponHLABiso8	sp|HLABiso8|pT_ACC_19962:T211-ponHLABiso8	107.47	103.03	70901000	QX1_21_0273	4	Thr20
ADPPKTHVTHHPISDHEATLR	21	Unmodified	_ADPPKTHVTHHPISDHEATLR_	sp|HLABiso8|pT_ACC_19962:T211-ponHLABiso8;sp|HLABiso7|pT_ACC_19961:T211-ponHLABiso7	sp|HLABiso8|pT_ACC_19962:T211-ponHLABiso8	sp|HLABiso8|pT_ACC_19962:T211-ponHLABiso8	89.663	81.475	121170000	QX1_21_0274	5	Thr20
ADPPKTHVTHHPISDHEATLR	21	Unmodified	_ADPPKTHVTHHPISDHEATLR_	sp|HLABiso8|pT_ACC_19962:T211-ponHLABiso8;sp|HLABiso7|pT_ACC_19961:T211-ponHLABiso7	sp|HLABiso8|pT_ACC_19962:T211-ponHLABiso8	sp|HLABiso8|pT_ACC_19962:T211-ponHLABiso8	139.83	132.02	128750000	QX1_21_0274	5	Thr20
ADPPKTHVTHHPISDHEATLR	21	Unmodified	_ADPPKTHVTHHPISDHEATLR_	sp|HLABiso8|pT_ACC_19962:T211-ponHLABiso8;sp|HLABiso7|pT_ACC_19961:T211-ponHLABiso7	sp|HLABiso8|pT_ACC_19962:T211-ponHLABiso8	sp|HLABiso8|pT_ACC_19962:T211-ponHLABiso8	105.06	100.09	66325000	QX1_21_0275	6	Thr20
ADPPKTHVTHHPISDHEATLR	21	Unmodified	_ADPPKTHVTHHPISDHEATLR_	sp|HLABiso8|pT_ACC_19962:T211-ponHLABiso8;sp|HLABiso7|pT_ACC_19961:T211-ponHLABiso7	sp|HLABiso8|pT_ACC_19962:T211-ponHLABiso8	sp|HLABiso8|pT_ACC_19962:T211-ponHLABiso8	130.25	122.44	164750000	QX1_21_0277	8	Thr20
ADPPKTHVTHHPISDHEATLR	21	Unmodified	_ADPPKTHVTHHPISDHEATLR_	sp|HLABiso8|pT_ACC_19962:T211-ponHLABiso8;sp|HLABiso7|pT_ACC_19961:T211-ponHLABiso7	sp|HLABiso8|pT_ACC_19962:T211-ponHLABiso8	sp|HLABiso8|pT_ACC_19962:T211-ponHLABiso8	119.01	111.21	39140000	QX1_21_0277	8	Thr20
ADPPKTHVTHHPISDHEATLR	21	Unmodified	_ADPPKTHVTHHPISDHEATLR_	sp|HLABiso8|pT_ACC_19962:T211-ponHLABiso8;sp|HLABiso7|pT_ACC_19961:T211-ponHLABiso7	sp|HLABiso8|pT_ACC_19962:T211-ponHLABiso8	sp|HLABiso8|pT_ACC_19962:T211-ponHLABiso8	92.932	84.744	27083000	QX1_21_0277	8	Thr20
ADPPKTHVTHHPISDHEATLRK	22	Unmodified	_ADPPKTHVTHHPISDHEATLRK_	sp|HLABiso8|pT_ACC_19962:T211-ponHLABiso8;sp|HLABiso7|pT_ACC_19961:T211-ponHLABiso7	sp|HLABiso8|pT_ACC_19962:T211-ponHLABiso8	sp|HLABiso8|pT_ACC_19962:T211-ponHLABiso8	127.05	112.94	282920000	QX1_21_0273	4	Thr20
ADPPKTHVTHHPISDHEATLRK	22	Unmodified	_ADPPKTHVTHHPISDHEATLRK_	sp|HLABiso8|pT_ACC_19962:T211-ponHLABiso8;sp|HLABiso7|pT_ACC_19961:T211-ponHLABiso7	sp|HLABiso8|pT_ACC_19962:T211-ponHLABiso8	sp|HLABiso8|pT_ACC_19962:T211-ponHLABiso8	93.583	80.128	84441000	QX1_21_0274	5	Thr20
ADPPKTHVTHHPISDHEATLRK	22	Unmodified	_ADPPKTHVTHHPISDHEATLRK_	sp|HLABiso8|pT_ACC_19962:T211-ponHLABiso8;sp|HLABiso7|pT_ACC_19961:T211-ponHLABiso7	sp|HLABiso8|pT_ACC_19962:T211-ponHLABiso8	sp|HLABiso8|pT_ACC_19962:T211-ponHLABiso8	80.412	73.3	48927000	QX1_21_0275	6	Thr20
ADPPYTHTIQK	11	Unmodified	_ADPPYTHTIQK_	sp|EPS8|pT_ACC_14899:T603-ponEPS8;sp|EPS8|pT_ACC_14900:T605-ponEPS8	sp|EPS8|pT_ACC_14899:T603-ponEPS8;sp|EPS8|pT_ACC_14900:T605-ponEPS8	sp|EPS8|pT_ACC_14899:T603-ponEPS8	123.86	94.197	158660000	QX1_21_0272	3	Thr20
ADPPYTHTIQK	11	Unmodified	_ADPPYTHTIQK_	sp|EPS8|pT_ACC_14899:T603-ponEPS8;sp|EPS8|pT_ACC_14900:T605-ponEPS8	sp|EPS8|pT_ACC_14899:T603-ponEPS8;sp|EPS8|pT_ACC_14900:T605-ponEPS8	sp|EPS8|pT_ACC_14899:T603-ponEPS8	75.416	67.691	350640000	QX1_21_0272	3	Thr20
ADPPYTHTIQK	11	Unmodified	_ADPPYTHTIQK_	sp|EPS8|pT_ACC_14899:T603-ponEPS8;sp|EPS8|pT_ACC_14900:T605-ponEPS8	sp|EPS8|pT_ACC_14899:T603-ponEPS8;sp|EPS8|pT_ACC_14900:T605-ponEPS8	sp|EPS8|pT_ACC_14899:T603-ponEPS8	84.507	70.498	35381000	QX1_21_0273	4	Thr20
ADPPYTHTIQK	11	Unmodified	_ADPPYTHTIQK_	sp|EPS8|pT_ACC_14899:T603-ponEPS8;sp|EPS8|pT_ACC_14900:T605-ponEPS8	sp|EPS8|pT_ACC_14899:T603-ponEPS8;sp|EPS8|pT_ACC_14900:T605-ponEPS8	sp|EPS8|pT_ACC_14899:T603-ponEPS8	58.829	49.702	11890000	QX1_21_0274	5	Thr20
ADPPYTHTIQK	11	Unmodified	_ADPPYTHTIQK_	sp|EPS8|pT_ACC_14899:T603-ponEPS8;sp|EPS8|pT_ACC_14900:T605-ponEPS8	sp|EPS8|pT_ACC_14899:T603-ponEPS8;sp|EPS8|pT_ACC_14900:T605-ponEPS8	sp|EPS8|pT_ACC_14899:T603-ponEPS8	44.564	38.687	4498100	QX1_21_0275	6	Thr20
ADPPYTHTIQK	11	Unmodified	_ADPPYTHTIQK_	sp|EPS8|pT_ACC_14899:T603-ponEPS8;sp|EPS8|pT_ACC_14900:T605-ponEPS8	sp|EPS8|pT_ACC_14899:T603-ponEPS8;sp|EPS8|pT_ACC_14900:T605-ponEPS8	sp|EPS8|pT_ACC_14899:T603-ponEPS8	69.721	60.526	2433100	QX1_21_0276	7	Thr20
ADPPYTHTIQK	11	Unmodified	_ADPPYTHTIQK_	sp|EPS8|pT_ACC_14899:T603-ponEPS8;sp|EPS8|pT_ACC_14900:T605-ponEPS8	sp|EPS8|pT_ACC_14899:T603-ponEPS8;sp|EPS8|pT_ACC_14900:T605-ponEPS8	sp|EPS8|pT_ACC_14899:T603-ponEPS8	53.569	41.65	4282600	QX1_21_0277	8	Thr20
ADPQLPSR	8	Unmodified	_ADPQLPSR_	sp|ERK7|pT_ACC_26268:T381-ponERK7	sp|ERK7|pT_ACC_26268:T381-ponERK7	sp|ERK7|pT_ACC_26268:T381-ponERK7	105.81	85.253	649490000	QX1_21_0271	2	Thr20
ADQCYEDVR	9	Unmodified	_ADQCYEDVR_	sp|coronin1A|pT_ACC_10263:T34-poncoronin1A;sp|coronin1A|pT_ACC_10262:T33-poncoronin1A	sp|coronin1A|pT_ACC_10263:T34-poncoronin1A	sp|coronin1A|pT_ACC_10263:T34-poncoronin1A	122.44	118.86	345410000	QX1_21_0270	1	Thr20
ADQFEYVMYK	10	Unmodified	_ADQFEYVMYK_	sp|POLR2H|pT_ACC_36004:T78-ponPOLR2H	sp|POLR2H|pT_ACC_36004:T78-ponPOLR2H	sp|POLR2H|pT_ACC_36004:T78-ponPOLR2H	91.867	77.2	38514000	QX1_21_0272	3	Thr20
ADQFEYVMYK	10	Unmodified	_ADQFEYVMYK_	sp|POLR2H|pT_ACC_36004:T78-ponPOLR2H	sp|POLR2H|pT_ACC_36004:T78-ponPOLR2H	sp|POLR2H|pT_ACC_36004:T78-ponPOLR2H	47.198	41.64	4543800	QX1_21_0273	4	Thr20
ADQHHLDLTALPTPESTPTLQQK	23	Unmodified	_ADQHHLDLTALPTPESTPTLQQK_	sp|SEMA6A|pT_ACC_41976:T757-ponSEMA6A	sp|SEMA6A|pT_ACC_41976:T757-ponSEMA6A	sp|SEMA6A|pT_ACC_41976:T757-ponSEMA6A	88.627	84.823	2154800000	QX1_21_0273	4	Thr20
ADQHHLDLTALPTPESTPTLQQK	23	Unmodified	_ADQHHLDLTALPTPESTPTLQQK_	sp|SEMA6A|pT_ACC_41976:T757-ponSEMA6A	sp|SEMA6A|pT_ACC_41976:T757-ponSEMA6A	sp|SEMA6A|pT_ACC_41976:T757-ponSEMA6A	231.91	220.81	21397000	QX1_21_0273	4	Thr20
ADQHHLDLTALPTPESTPTLQQK	23	Unmodified	_ADQHHLDLTALPTPESTPTLQQK_	sp|SEMA6A|pT_ACC_41976:T757-ponSEMA6A	sp|SEMA6A|pT_ACC_41976:T757-ponSEMA6A	sp|SEMA6A|pT_ACC_41976:T757-ponSEMA6A	111.38	107.57	1094300000	QX1_21_0274	5	Thr20
ADQHHLDLTALPTPESTPTLQQK	23	Unmodified	_ADQHHLDLTALPTPESTPTLQQK_	sp|SEMA6A|pT_ACC_41976:T757-ponSEMA6A	sp|SEMA6A|pT_ACC_41976:T757-ponSEMA6A	sp|SEMA6A|pT_ACC_41976:T757-ponSEMA6A	90.534	86.73	201850000	QX1_21_0274	5	Thr20
ADQHHLDLTALPTPESTPTLQQK	23	Unmodified	_ADQHHLDLTALPTPESTPTLQQK_	sp|SEMA6A|pT_ACC_41976:T757-ponSEMA6A	sp|SEMA6A|pT_ACC_41976:T757-ponSEMA6A	sp|SEMA6A|pT_ACC_41976:T757-ponSEMA6A	92.913	85.961	164410000	QX1_21_0275	6	Thr20
ADQHHLDLTALPTPESTPTLQQK	23	Unmodified	_ADQHHLDLTALPTPESTPTLQQK_	sp|SEMA6A|pT_ACC_41976:T757-ponSEMA6A	sp|SEMA6A|pT_ACC_41976:T757-ponSEMA6A	sp|SEMA6A|pT_ACC_41976:T757-ponSEMA6A	45.885	43.509	11626000	QX1_21_0276	7	Thr20
ADQHHLDLTALPTPESTPTLQQK	23	Unmodified	_ADQHHLDLTALPTPESTPTLQQK_	sp|SEMA6A|pT_ACC_41976:T757-ponSEMA6A	sp|SEMA6A|pT_ACC_41976:T757-ponSEMA6A	sp|SEMA6A|pT_ACC_41976:T757-ponSEMA6A	10.838	7.9561	1190400	QX1_21_0276	7	Thr20
ADQHHLDLTALPTPESTPTLQQK	23	Unmodified	_ADQHHLDLTALPTPESTPTLQQK_	sp|SEMA6A|pT_ACC_41976:T757-ponSEMA6A	sp|SEMA6A|pT_ACC_41976:T757-ponSEMA6A	sp|SEMA6A|pT_ACC_41976:T757-ponSEMA6A	98.703	92.36	82702000	QX1_21_0277	8	Thr20
ADQLADESLESTR	13	Unmodified	_ADQLADESLESTR_	sp|SNAP-25|pT_ACC_44006:T29-ponSNAP-25	sp|SNAP-25|pT_ACC_44006:T29-ponSNAP-25	sp|SNAP-25|pT_ACC_44006:T29-ponSNAP-25	168.3	145.66		QX1_21_0270	1	Thr20
ADRETVAVKPTENNEEEFTSK	21	Unmodified	_ADRETVAVKPTENNEEEFTSK_	sp|EIF5B|pT_ACC_14213:T78-ponEIF5B	sp|EIF5B|pT_ACC_14213:T78-ponEIF5B	sp|EIF5B|pT_ACC_14213:T78-ponEIF5B	123.12	115.41	41537000	QX1_21_0270	1	Thr20
ADRETVAVKPTENNEEEFTSK	21	Unmodified	_ADRETVAVKPTENNEEEFTSK_	sp|EIF5B|pT_ACC_14213:T78-ponEIF5B	sp|EIF5B|pT_ACC_14213:T78-ponEIF5B	sp|EIF5B|pT_ACC_14213:T78-ponEIF5B	28.076	24.837	69032000	QX1_21_0270	1	Thr20
ADRPPSPVNVTVTHLR	16	Unmodified	_ADRPPSPVNVTVTHLR_	sp|FNDC4|pT_ACC_16878:T56-ponFNDC4	sp|FNDC4|pT_ACC_16878:T56-ponFNDC4	sp|FNDC4|pT_ACC_16878:T56-ponFNDC4	36.816	32.901	82764000	QX1_21_0273	4	Thr20
ADRPPSPVNVTVTHLR	16	Unmodified	_ADRPPSPVNVTVTHLR_	sp|FNDC4|pT_ACC_16878:T56-ponFNDC4	sp|FNDC4|pT_ACC_16878:T56-ponFNDC4	sp|FNDC4|pT_ACC_16878:T56-ponFNDC4	99.711	95.468	166480000	QX1_21_0274	5	Thr20
ADRPPSPVNVTVTHLR	16	Unmodified	_ADRPPSPVNVTVTHLR_	sp|FNDC4|pT_ACC_16878:T56-ponFNDC4	sp|FNDC4|pT_ACC_16878:T56-ponFNDC4	sp|FNDC4|pT_ACC_16878:T56-ponFNDC4	110.56	106.32	68591000	QX1_21_0275	6	Thr20
ADRPPSPVNVTVTHLR	16	Unmodified	_ADRPPSPVNVTVTHLR_	sp|FNDC4|pT_ACC_16878:T56-ponFNDC4	sp|FNDC4|pT_ACC_16878:T56-ponFNDC4	sp|FNDC4|pT_ACC_16878:T56-ponFNDC4	61.265	56.874	9169700	QX1_21_0276	7	Thr20
ADRPPSPVNVTVTHLR	16	Unmodified	_ADRPPSPVNVTVTHLR_	sp|FNDC4|pT_ACC_16878:T56-ponFNDC4	sp|FNDC4|pT_ACC_16878:T56-ponFNDC4	sp|FNDC4|pT_ACC_16878:T56-ponFNDC4	89.484	83.844	20000000	QX1_21_0277	8	Thr20
ADSASCENR	9	Unmodified	_ADSASCENR_	sp|JARID2|pT_ACC_22121:T527-ponJARID2	sp|JARID2|pT_ACC_22121:T527-ponJARID2	sp|JARID2|pT_ACC_22121:T527-ponJARID2	236.1	236.1	663480000	QX1_21_0270	1	Thr20
ADSAVSQEQK	10	Unmodified	_ADSAVSQEQK_	sp|PACSIN3|pT_ACC_33066:T169-ponPACSIN3	sp|PACSIN3|pT_ACC_33066:T169-ponPACSIN3	sp|PACSIN3|pT_ACC_33066:T169-ponPACSIN3	263.55	210.83	288450000	QX1_21_0270	1	Thr20
ADSCTNSEGSSQPEEQLK	18	Unmodified	_ADSCTNSEGSSQPEEQLK_	sp|TCF20|pT_ACC_47040:T499-ponTCF20	sp|TCF20|pT_ACC_47040:T499-ponTCF20	sp|TCF20|pT_ACC_47040:T499-ponTCF20	63.185	62.151	9703600	QX1_21_0270	1	Thr20
ADSEGSNSGGTWPK	14	Unmodified	_ADSEGSNSGGTWPK_	sp|DLG5|pT_ACC_12291:T946-ponDLG5	sp|DLG5|pT_ACC_12291:T946-ponDLG5	sp|DLG5|pT_ACC_12291:T946-ponDLG5	204.69	200.17	116500000	QX1_21_0271	2	Thr20
ADSEYTDKLQHYTSGHMTPGMK	22	Unmodified	_ADSEYTDKLQHYTSGHMTPGMK_	sp|EphB2|pT_ACC_14751:T585-ponEphB2;sp|EphB2|pT_ACC_14750:T578-ponEphB2	sp|EphB2|pT_ACC_14751:T585-ponEphB2	sp|EphB2|pT_ACC_14751:T585-ponEphB2	213.5	209.43	208030000	QX1_21_0273	4	Thr20
ADSEYTDKLQHYTSGHMTPGMK	22	Unmodified	_ADSEYTDKLQHYTSGHMTPGMK_	sp|EphB2|pT_ACC_14751:T585-ponEphB2;sp|EphB2|pT_ACC_14750:T578-ponEphB2	sp|EphB2|pT_ACC_14751:T585-ponEphB2	sp|EphB2|pT_ACC_14751:T585-ponEphB2	104.63	90.47	55647000	QX1_21_0274	5	Thr20
ADSEYTDKLQHYTSGHMTPGMK	22	Unmodified	_ADSEYTDKLQHYTSGHMTPGMK_	sp|EphB2|pT_ACC_14751:T585-ponEphB2;sp|EphB2|pT_ACC_14750:T578-ponEphB2	sp|EphB2|pT_ACC_14751:T585-ponEphB2	sp|EphB2|pT_ACC_14751:T585-ponEphB2	6.589	3.7478	18694000	QX1_21_0275	6	Thr20
ADSEYTDKLQHYTSGHMTPGMK	22	Oxidation (M)	_ADSEYTDKLQHYTSGHM(Oxidation (M))TPGMK_	sp|EphB2|pT_ACC_14751:T585-ponEphB2;sp|EphB2|pT_ACC_14750:T578-ponEphB2	sp|EphB2|pT_ACC_14751:T585-ponEphB2	sp|EphB2|pT_ACC_14751:T585-ponEphB2	122.01	114.43	51865000	QX1_21_0273	4	Thr20
ADSFSSLK	8	Unmodified	_ADSFSSLK_	sp|BAHCC1|pT_ACC_4701:T2177-ponBAHCC1	sp|BAHCC1|pT_ACC_4701:T2177-ponBAHCC1	sp|BAHCC1|pT_ACC_4701:T2177-ponBAHCC1	55.37	36.01	50274000	QX1_21_0271	2	Thr20
ADSGPTQPPLSLSPAPETK	19	Unmodified	_ADSGPTQPPLSLSPAPETK_	sp|SEC16A|pT_ACC_41825:T1898-ponSEC16A	sp|SEC16A|pT_ACC_41825:T1898-ponSEC16A	sp|SEC16A|pT_ACC_41825:T1898-ponSEC16A	100.73	94.885	36677000	QX1_21_0272	3	Thr20
ADSLPRPQGITVQFAGR	17	Unmodified	_ADSLPRPQGITVQFAGR_	sp|PROSER2|pT_ACC_37111:T408-ponPROSER2	sp|PROSER2|pT_ACC_37111:T408-ponPROSER2	sp|PROSER2|pT_ACC_37111:T408-ponPROSER2	103.61	93.27	6525000	QX1_21_0276	7	Thr20
ADSQDAGQETEKEGEEPQASAQDETK	26	Unmodified	_ADSQDAGQETEKEGEEPQASAQDETK_	sp|AKAP12|pT_ACC_1808:T1594-ponAKAP12	sp|AKAP12|pT_ACC_1808:T1594-ponAKAP12	sp|AKAP12|pT_ACC_1808:T1594-ponAKAP12	353.57	351.32	229310000	QX1_21_0270	1	Thr20
ADSQEPSHFDK	11	Unmodified	_ADSQEPSHFDK_	sp|SLC39A6|pT_ACC_43318:T490-ponSLC39A6	sp|SLC39A6|pT_ACC_43318:T490-ponSLC39A6	sp|SLC39A6|pT_ACC_43318:T490-ponSLC39A6	87.001	85.851	594050000	QX1_21_0270	1	Thr20
ADSQEPSHFDK	11	Unmodified	_ADSQEPSHFDK_	sp|SLC39A6|pT_ACC_43318:T490-ponSLC39A6	sp|SLC39A6|pT_ACC_43318:T490-ponSLC39A6	sp|SLC39A6|pT_ACC_43318:T490-ponSLC39A6	205.32	203.66	430330000	QX1_21_0270	1	Thr20
ADSQEPSHFDKLHHHHHH	18	Unmodified	_ADSQEPSHFDKLHHHHHH_	sp|SLC39A6|pT_ACC_43318:T490-ponSLC39A6	sp|SLC39A6|pT_ACC_43318:T490-ponSLC39A6	sp|SLC39A6|pT_ACC_43318:T490-ponSLC39A6	146.16	109.07	490940000	QX1_21_0272	3	Thr20
ADSQEPSHFDKLHHHHHH	18	Unmodified	_ADSQEPSHFDKLHHHHHH_	sp|SLC39A6|pT_ACC_43318:T490-ponSLC39A6	sp|SLC39A6|pT_ACC_43318:T490-ponSLC39A6	sp|SLC39A6|pT_ACC_43318:T490-ponSLC39A6	214.82	158.3	59196000	QX1_21_0272	3	Thr20
ADSQEPSHFDKLHHHHHH	18	Unmodified	_ADSQEPSHFDKLHHHHHH_	sp|SLC39A6|pT_ACC_43318:T490-ponSLC39A6	sp|SLC39A6|pT_ACC_43318:T490-ponSLC39A6	sp|SLC39A6|pT_ACC_43318:T490-ponSLC39A6	110.77	65.445	314470000	QX1_21_0272	3	Thr20
ADSQEPSHFDKLHHHHHH	18	Unmodified	_ADSQEPSHFDKLHHHHHH_	sp|SLC39A6|pT_ACC_43318:T490-ponSLC39A6	sp|SLC39A6|pT_ACC_43318:T490-ponSLC39A6	sp|SLC39A6|pT_ACC_43318:T490-ponSLC39A6	36.638	11.048	36693000	QX1_21_0273	4	Thr20
ADSQEPSHFDKLHHHHHH	18	Unmodified	_ADSQEPSHFDKLHHHHHH_	sp|SLC39A6|pT_ACC_43318:T490-ponSLC39A6	sp|SLC39A6|pT_ACC_43318:T490-ponSLC39A6	sp|SLC39A6|pT_ACC_43318:T490-ponSLC39A6	79.022	32.613	42496000	QX1_21_0273	4	Thr20
ADSQEPSHFDKLHHHHHH	18	Unmodified	_ADSQEPSHFDKLHHHHHH_	sp|SLC39A6|pT_ACC_43318:T490-ponSLC39A6	sp|SLC39A6|pT_ACC_43318:T490-ponSLC39A6	sp|SLC39A6|pT_ACC_43318:T490-ponSLC39A6	37.555	34.673	9998500	QX1_21_0274	5	Thr20
ADSQEPSHFDKLHHHHHH	18	Unmodified	_ADSQEPSHFDKLHHHHHH_	sp|SLC39A6|pT_ACC_43318:T490-ponSLC39A6	sp|SLC39A6|pT_ACC_43318:T490-ponSLC39A6	sp|SLC39A6|pT_ACC_43318:T490-ponSLC39A6	80.706	72.881	10050000	QX1_21_0274	5	Thr20
ADSQEPSHFDKLHHHHHH	18	Unmodified	_ADSQEPSHFDKLHHHHHH_	sp|SLC39A6|pT_ACC_43318:T490-ponSLC39A6	sp|SLC39A6|pT_ACC_43318:T490-ponSLC39A6	sp|SLC39A6|pT_ACC_43318:T490-ponSLC39A6	45.614	35.449	4543100	QX1_21_0275	6	Thr20
ADSQEPSHFDKLHHHHHH	18	Unmodified	_ADSQEPSHFDKLHHHHHH_	sp|SLC39A6|pT_ACC_43318:T490-ponSLC39A6	sp|SLC39A6|pT_ACC_43318:T490-ponSLC39A6	sp|SLC39A6|pT_ACC_43318:T490-ponSLC39A6	61.641	46.682	3356200	QX1_21_0275	6	Thr20
ADSQLQPHGGDLTK	14	Unmodified	_ADSQLQPHGGDLTK_	sp|AFF3|pT_ACC_1370:T931-ponAFF3	sp|AFF3|pT_ACC_1370:T931-ponAFF3	sp|AFF3|pT_ACC_1370:T931-ponAFF3	123.67	85.974	501870000	QX1_21_0271	2	Thr20
ADSQLQPHGGDLTK	14	Unmodified	_ADSQLQPHGGDLTK_	sp|AFF3|pT_ACC_1370:T931-ponAFF3	sp|AFF3|pT_ACC_1370:T931-ponAFF3	sp|AFF3|pT_ACC_1370:T931-ponAFF3	101.62	82.338	160770000	QX1_21_0272	3	Thr20
ADSSSILIIK	10	Unmodified	_ADSSSILIIK_	sp|Titin|pT_ACC_49879:T19889-ponTitin	sp|Titin|pT_ACC_49879:T19889-ponTitin	sp|Titin|pT_ACC_49879:T19889-ponTitin	87.308	73.305	40488000	QX1_21_0272	3	Thr20
ADSSSILIIK	10	Unmodified	_ADSSSILIIK_	sp|Titin|pT_ACC_49879:T19889-ponTitin	sp|Titin|pT_ACC_49879:T19889-ponTitin	sp|Titin|pT_ACC_49879:T19889-ponTitin	87.308	70.768	8357400	QX1_21_0274	5	Thr20
ADSSSILIIK	10	Unmodified	_ADSSSILIIK_	sp|Titin|pT_ACC_49879:T19889-ponTitin	sp|Titin|pT_ACC_49879:T19889-ponTitin	sp|Titin|pT_ACC_49879:T19889-ponTitin	65.224	49.683	3960200	QX1_21_0275	6	Thr20
ADSSSILIIK	10	Unmodified	_ADSSSILIIK_	sp|Titin|pT_ACC_49879:T19889-ponTitin	sp|Titin|pT_ACC_49879:T19889-ponTitin	sp|Titin|pT_ACC_49879:T19889-ponTitin	44.753	35.84	2035400	QX1_21_0276	7	Thr20
ADSSSVLPSPLK	12	Unmodified	_ADSSSVLPSPLK_	sp|TBC1D9B|pT_ACC_46887:T350-ponTBC1D9B	sp|TBC1D9B|pT_ACC_46887:T350-ponTBC1D9B	sp|TBC1D9B|pT_ACC_46887:T350-ponTBC1D9B	88.681	73.019	25648000	QX1_21_0274	5	Thr20
ADSTDIRSEEPLKTDSSASNSNSELK	26	Unmodified	_ADSTDIRSEEPLKTDSSASNSNSELK_	sp|JMJD1B|pT_ACC_22613:T1194-ponJMJD1B	sp|JMJD1B|pT_ACC_22613:T1194-ponJMJD1B	sp|JMJD1B|pT_ACC_22613:T1194-ponJMJD1B	185.06	179.22	162730000	QX1_21_0270	1	Thr20
ADSTDIRSEEPLKTDSSASNSNSELK	26	Unmodified	_ADSTDIRSEEPLKTDSSASNSNSELK_	sp|JMJD1B|pT_ACC_22613:T1194-ponJMJD1B	sp|JMJD1B|pT_ACC_22613:T1194-ponJMJD1B	sp|JMJD1B|pT_ACC_22613:T1194-ponJMJD1B	229.71	218.08	1383600000	QX1_21_0271	2	Thr20
ADSTDIRSEEPLKTDSSASNSNSELK	26	Unmodified	_ADSTDIRSEEPLKTDSSASNSNSELK_	sp|JMJD1B|pT_ACC_22613:T1194-ponJMJD1B	sp|JMJD1B|pT_ACC_22613:T1194-ponJMJD1B	sp|JMJD1B|pT_ACC_22613:T1194-ponJMJD1B	283.37	280.73	440770000	QX1_21_0271	2	Thr20
ADSTSDVKR	9	Unmodified	_ADSTSDVKR_	sp|ZC3H12C|pT_ACC_52991:T474-ponZC3H12C	sp|ZC3H12C|pT_ACC_52991:T474-ponZC3H12C	sp|ZC3H12C|pT_ACC_52991:T474-ponZC3H12C	145.63	115.45	31816000	QX1_21_0279	10	Thr20
ADSVPGTYR	9	Unmodified	_ADSVPGTYR_	sp|PAF|pT_ACC_33676:T4-ponPAF;sp|PAF|pT_ACC_33674:T12-ponPAF	sp|PAF|pT_ACC_33676:T4-ponPAF	sp|PAF|pT_ACC_33676:T4-ponPAF	62.546	42.843	54656000	QX1_21_0272	3	Thr20
ADTDLLPEEIGK	12	Unmodified	_ADTDLLPEEIGK_	sp|SNX7|pT_ACC_44197:T303-ponSNX7	sp|SNX7|pT_ACC_44197:T303-ponSNX7	sp|SNX7|pT_ACC_44197:T303-ponSNX7	115.42	103.78	12214000	QX1_21_0271	2	Thr20
ADTDLLPEEIGKK	13	Unmodified	_ADTDLLPEEIGKK_	sp|SNX7|pT_ACC_44197:T303-ponSNX7	sp|SNX7|pT_ACC_44197:T303-ponSNX7	sp|SNX7|pT_ACC_44197:T303-ponSNX7	65.329	60.896	28839000	QX1_21_0271	2	Thr20
ADTDTAPASFPAPGCCENK	19	Unmodified	_ADTDTAPASFPAPGCCENK_	sp|MBD1|pT_ACC_26656:T120-ponMBD1	sp|MBD1|pT_ACC_26656:T120-ponMBD1	sp|MBD1|pT_ACC_26656:T120-ponMBD1	30.059	24.98	8056300	QX1_21_0272	3	Thr20
ADTDTAPASFPAPGCCENK	19	Unmodified	_ADTDTAPASFPAPGCCENK_	sp|MBD1|pT_ACC_26656:T120-ponMBD1	sp|MBD1|pT_ACC_26656:T120-ponMBD1	sp|MBD1|pT_ACC_26656:T120-ponMBD1	18.296	18.296	4186300	QX1_21_0272	3	Thr20
ADTDTAPASFPAPGCCENK	19	Unmodified	_ADTDTAPASFPAPGCCENK_	sp|MBD1|pT_ACC_26656:T120-ponMBD1	sp|MBD1|pT_ACC_26656:T120-ponMBD1	sp|MBD1|pT_ACC_26656:T120-ponMBD1	37.009	35.582	20118000	QX1_21_0273	4	Thr20
ADTDTAPASFPAPGCCENK	19	Unmodified	_ADTDTAPASFPAPGCCENK_	sp|MBD1|pT_ACC_26656:T120-ponMBD1	sp|MBD1|pT_ACC_26656:T120-ponMBD1	sp|MBD1|pT_ACC_26656:T120-ponMBD1	137.81	132.3	57130000	QX1_21_0273	4	Thr20
ADTDTAPASFPAPGCCENK	19	Unmodified	_ADTDTAPASFPAPGCCENK_	sp|MBD1|pT_ACC_26656:T120-ponMBD1	sp|MBD1|pT_ACC_26656:T120-ponMBD1	sp|MBD1|pT_ACC_26656:T120-ponMBD1	86.772	79.048	7791200	QX1_21_0274	5	Thr20
ADTDTAPASFPAPGCCENK	19	Unmodified	_ADTDTAPASFPAPGCCENK_	sp|MBD1|pT_ACC_26656:T120-ponMBD1	sp|MBD1|pT_ACC_26656:T120-ponMBD1	sp|MBD1|pT_ACC_26656:T120-ponMBD1	22.435	22.251	3653500	QX1_21_0274	5	Thr20
ADTDTAPASFPAPGK	15	Unmodified	_ADTDTAPASFPAPGK_	sp|MBD1|pT_ACC_26655:T116-ponMBD1	sp|MBD1|pT_ACC_26655:T116-ponMBD1	sp|MBD1|pT_ACC_26655:T116-ponMBD1	155.48	127.08	193430000	QX1_21_0272	3	Thr20
ADTDTSCR	8	Unmodified	_ADTDTSCR_	sp|IQSEC1|pT_ACC_21684:T362-ponIQSEC1	sp|IQSEC1|pT_ACC_21684:T362-ponIQSEC1	sp|IQSEC1|pT_ACC_21684:T362-ponIQSEC1	161.68	112.09	429590000	QX1_21_0270	1	Thr20
ADTEEEFLAFR	11	Unmodified	_ADTEEEFLAFR_	sp|KI-67|pT_ACC_27645:T1775-ponKI-67;sp|KI-67|pT_ACC_27644:T1764-ponKI-67	sp|KI-67|pT_ACC_27645:T1775-ponKI-67	sp|KI-67|pT_ACC_27645:T1775-ponKI-67	203.29	184.51	244940000	QX1_21_0271	2	Thr20
ADTEEEFLAFR	11	Unmodified	_ADTEEEFLAFR_	sp|KI-67|pT_ACC_27645:T1775-ponKI-67;sp|KI-67|pT_ACC_27644:T1764-ponKI-67	sp|KI-67|pT_ACC_27645:T1775-ponKI-67	sp|KI-67|pT_ACC_27645:T1775-ponKI-67	105.52	96.658	10382000	QX1_21_0272	3	Thr20
ADTGGLGR	8	Unmodified	_ADTGGLGR_	sp|Rb-like2|pT_ACC_39075:T661-ponRb-like2;sp|Rb-like2|pT_ACC_39074:T647-ponRb-like2;sp|Rb-like2|pT_ACC_39077:T665-ponRb-like2;sp|Rb-like2|pT_ACC_39076:T664-ponRb-like2	sp|Rb-like2|pT_ACC_39075:T661-ponRb-like2;sp|Rb-like2|pT_ACC_39077:T665-ponRb-like2	sp|Rb-like2|pT_ACC_39077:T665-ponRb-like2	71.134	29.039	1000300000	QX1_21_0270	1	Thr20
ADTGLFSR	8	Unmodified	_ADTGLFSR_	sp|TRIM29|pT_ACC_49227:T158-ponTRIM29	sp|TRIM29|pT_ACC_49227:T158-ponTRIM29	sp|TRIM29|pT_ACC_49227:T158-ponTRIM29	116.37	70.001	343780000	QX1_21_0272	3	Thr20
ADTGLFSR	8	Unmodified	_ADTGLFSR_	sp|TRIM29|pT_ACC_49227:T158-ponTRIM29	sp|TRIM29|pT_ACC_49227:T158-ponTRIM29	sp|TRIM29|pT_ACC_49227:T158-ponTRIM29	101.33	53.154	28608000	QX1_21_0273	4	Thr20
ADTLDEYK	8	Unmodified	_ADTLDEYK_	sp|LSM1|pT_ACC_25370:T129-ponLSM1	sp|LSM1|pT_ACC_25370:T129-ponLSM1	sp|LSM1|pT_ACC_25370:T129-ponLSM1	135.84	91.076	261030000	QX1_21_0270	1	Thr20
ADTLDEYKLHHHHHH	15	Unmodified	_ADTLDEYKLHHHHHH_	sp|LSM1|pT_ACC_25370:T129-ponLSM1	sp|LSM1|pT_ACC_25370:T129-ponLSM1	sp|LSM1|pT_ACC_25370:T129-ponLSM1	143.42	67.644	363130000	QX1_21_0272	3	Thr20
ADTLDPALLR	10	Unmodified	_ADTLDPALLR_	sp|RPT3|pT_ACC_37534:T316-ponRPT3	sp|RPT3|pT_ACC_37534:T316-ponRPT3	sp|RPT3|pT_ACC_37534:T316-ponRPT3	103.56	88.412	15696000	QX1_21_0271	2	Thr20
ADTLDPALLR	10	Unmodified	_ADTLDPALLR_	sp|RPT3|pT_ACC_37534:T316-ponRPT3	sp|RPT3|pT_ACC_37534:T316-ponRPT3	sp|RPT3|pT_ACC_37534:T316-ponRPT3	60.91	31.749	11066000	QX1_21_0272	3	Thr20
ADTLDPALLRPGR	13	Unmodified	_ADTLDPALLRPGR_	sp|RPT3|pT_ACC_37534:T316-ponRPT3	sp|RPT3|pT_ACC_37534:T316-ponRPT3	sp|RPT3|pT_ACC_37534:T316-ponRPT3	78.324	71.887	16216000	QX1_21_0272	3	Thr20
ADTLDPALLRPGR	13	Unmodified	_ADTLDPALLRPGR_	sp|RPT3|pT_ACC_37534:T316-ponRPT3	sp|RPT3|pT_ACC_37534:T316-ponRPT3	sp|RPT3|pT_ACC_37534:T316-ponRPT3	153.34	146.76	116610000	QX1_21_0273	4	Thr20
ADTLDPALLRPGR	13	Unmodified	_ADTLDPALLRPGR_	sp|RPT3|pT_ACC_37534:T316-ponRPT3	sp|RPT3|pT_ACC_37534:T316-ponRPT3	sp|RPT3|pT_ACC_37534:T316-ponRPT3	122.55	115.97	36400000	QX1_21_0274	5	Thr20
ADTLDPALLRPGR	13	Unmodified	_ADTLDPALLRPGR_	sp|RPT3|pT_ACC_37534:T316-ponRPT3	sp|RPT3|pT_ACC_37534:T316-ponRPT3	sp|RPT3|pT_ACC_37534:T316-ponRPT3	80.17	72.446	15335000	QX1_21_0275	6	Thr20
ADTLDPALLRPGR	13	Unmodified	_ADTLDPALLRPGR_	sp|RPT3|pT_ACC_37534:T316-ponRPT3	sp|RPT3|pT_ACC_37534:T316-ponRPT3	sp|RPT3|pT_ACC_37534:T316-ponRPT3	73.466	68.313	9355700	QX1_21_0276	7	Thr20
ADTLDPALLRPGR	13	Unmodified	_ADTLDPALLRPGR_	sp|RPT3|pT_ACC_37534:T316-ponRPT3	sp|RPT3|pT_ACC_37534:T316-ponRPT3	sp|RPT3|pT_ACC_37534:T316-ponRPT3	84.289	79.946	9645600	QX1_21_0277	8	Thr20
ADTLGELDLER	11	Unmodified	_ADTLGELDLER_	sp|ACOT2|pT_ACC_621:T118-ponACOT2;sp|ACOT1|pT_ACC_614:T56-ponACOT1	sp|ACOT2|pT_ACC_621:T118-ponACOT2	sp|ACOT2|pT_ACC_621:T118-ponACOT2	133.23	97.782	48710000	QX1_21_0271	2	Thr20
ADTLGELDLERAPALGGSK	19	Unmodified	_ADTLGELDLERAPALGGSK_	sp|ACOT2|pT_ACC_621:T118-ponACOT2;sp|ACOT1|pT_ACC_614:T56-ponACOT1	sp|ACOT2|pT_ACC_621:T118-ponACOT2	sp|ACOT2|pT_ACC_621:T118-ponACOT2	96.379	93.189	16364000	QX1_21_0272	3	Thr20
ADTLHLESEDLEK	13	Unmodified	_ADTLHLESEDLEK_	sp|BATF|pT_ACC_4767:T48-ponBATF	sp|BATF|pT_ACC_4767:T48-ponBATF	sp|BATF|pT_ACC_4767:T48-ponBATF	86.467	77.18	558670000	QX1_21_0270	1	Thr20
ADTLHLESEDLEK	13	Unmodified	_ADTLHLESEDLEK_	sp|BATF|pT_ACC_4767:T48-ponBATF	sp|BATF|pT_ACC_4767:T48-ponBATF	sp|BATF|pT_ACC_4767:T48-ponBATF	129.84	101.82	19770000	QX1_21_0271	2	Thr20
ADTLHLESEDLEKK	14	Unmodified	_ADTLHLESEDLEKK_	sp|BATF|pT_ACC_4767:T48-ponBATF	sp|BATF|pT_ACC_4767:T48-ponBATF	sp|BATF|pT_ACC_4767:T48-ponBATF	175.15	159.99	48827000	QX1_21_0270	1	Thr20
ADTLHLESEDLEKK	14	Unmodified	_ADTLHLESEDLEKK_	sp|BATF|pT_ACC_4767:T48-ponBATF	sp|BATF|pT_ACC_4767:T48-ponBATF	sp|BATF|pT_ACC_4767:T48-ponBATF	61.409	56.941	35040000	QX1_21_0270	1	Thr20
ADTLHLESEDLEKK	14	Unmodified	_ADTLHLESEDLEKK_	sp|BATF|pT_ACC_4767:T48-ponBATF	sp|BATF|pT_ACC_4767:T48-ponBATF	sp|BATF|pT_ACC_4767:T48-ponBATF	113.72	101.34	53604000	QX1_21_0271	2	Thr20
ADTLTDEINFLR	12	Unmodified	_ADTLTDEINFLR_	CON__P02538;CON__P04259	CON__P02538;CON__P04259	CON__P04259	87.913	75.386	68358000	QX1_21_0272	3	Thr20
ADTLTDEINFLR	12	Unmodified	_ADTLTDEINFLR_	CON__P02538;CON__P04259	CON__P02538;CON__P04259	CON__P04259	88.496	71.825	52090000	QX1_21_0273	4	Thr20
ADTLTDEINFLR	12	Unmodified	_ADTLTDEINFLR_	CON__P02538;CON__P04259	CON__P02538;CON__P04259	CON__P04259	53.683	49.217	5095900	QX1_21_0277	8	Thr20
ADTLTLEER	9	Unmodified	_ADTLTLEER_	sp|43352|pT_ACC_54:T448-pon43352	sp|43352|pT_ACC_54:T448-pon43352	sp|43352|pT_ACC_54:T448-pon43352	175.44	111.18	212390000	QX1_21_0270	1	Thr20
ADTLTPEECQQFK	13	Unmodified	_ADTLTPEECQQFK_	sp|43350|pT_ACC_34:T198-pon43350	sp|43350|pT_ACC_34:T198-pon43350	sp|43350|pT_ACC_34:T198-pon43350	108.93	98.171	16543000	QX1_21_0272	3	Thr20
ADTNALTEIDSPANLVTDK	19	Unmodified	_ADTNALTEIDSPANLVTDK_	sp|TNN|pT_ACC_48474:T525-ponTNN	sp|TNN|pT_ACC_48474:T525-ponTNN	sp|TNN|pT_ACC_48474:T525-ponTNN	80.3	68.135	39342000	QX1_21_0271	2	Thr20
ADTNALTEIDSPANLVTDK	19	Unmodified	_ADTNALTEIDSPANLVTDK_	sp|TNN|pT_ACC_48474:T525-ponTNN	sp|TNN|pT_ACC_48474:T525-ponTNN	sp|TNN|pT_ACC_48474:T525-ponTNN	33.204	27.71	2991000	QX1_21_0272	3	Thr20
ADTNALTEIDSPANLVTDKLHHHHHH	26	Unmodified	_ADTNALTEIDSPANLVTDKLHHHHHH_	sp|TNN|pT_ACC_48474:T525-ponTNN	sp|TNN|pT_ACC_48474:T525-ponTNN	sp|TNN|pT_ACC_48474:T525-ponTNN	34.914	25.892	20991000	QX1_21_0273	4	Thr20
ADTNALTEIDSPANLVTDR	19	Unmodified	_ADTNALTEIDSPANLVTDR_	sp|TNN|pT_ACC_48475:T529-ponTNN	sp|TNN|pT_ACC_48475:T529-ponTNN	sp|TNN|pT_ACC_48475:T529-ponTNN	136.33	109.23	64557000	QX1_21_0271	2	Thr20
ADTNALTEIDSPANLVTDR	19	Unmodified	_ADTNALTEIDSPANLVTDR_	sp|TNN|pT_ACC_48475:T529-ponTNN	sp|TNN|pT_ACC_48475:T529-ponTNN	sp|TNN|pT_ACC_48475:T529-ponTNN	59.898	38.341	11416000	QX1_21_0272	3	Thr20
ADTNALTEIDSPANLVTDRVTEK	23	Unmodified	_ADTNALTEIDSPANLVTDRVTEK_	sp|TNN|pT_ACC_48475:T529-ponTNN	sp|TNN|pT_ACC_48475:T529-ponTNN	sp|TNN|pT_ACC_48475:T529-ponTNN	89.873	87.095	16028000	QX1_21_0273	4	Thr20
ADTPGPEDGGVK	12	Unmodified	_ADTPGPEDGGVK_	sp|MLL4|pT_ACC_23667:T1843-ponMLL4	sp|MLL4|pT_ACC_23667:T1843-ponMLL4	sp|MLL4|pT_ACC_23667:T1843-ponMLL4	96.665	74.579	124890000	QX1_21_0270	1	Thr20
ADTPNNATPITSYPTLR	17	Unmodified	_ADTPNNATPITSYPTLR_	sp|RYK|pT_ACC_41147:T297-ponRYK;sp|RYK|pT_ACC_41145:T285-ponRYK	sp|RYK|pT_ACC_41147:T297-ponRYK	sp|RYK|pT_ACC_41147:T297-ponRYK	50.966	45.965	30260000	QX1_21_0273	4	Thr20
ADTQDEWTPGTAVLTSPVK	19	Unmodified	_ADTQDEWTPGTAVLTSPVK_	sp|MBD1|pT_ACC_26658:T505-ponMBD1	sp|MBD1|pT_ACC_26658:T505-ponMBD1	sp|MBD1|pT_ACC_26658:T505-ponMBD1	138.77	133.59	36098000	QX1_21_0273	4	Thr20
ADTSQEICSPR	11	Unmodified	_ADTSQEICSPR_	sp|NUP98|pT_ACC_32325:T1022-ponNUP98	sp|NUP98|pT_ACC_32325:T1022-ponNUP98	sp|NUP98|pT_ACC_32325:T1022-ponNUP98	213.8	184.71	585040000	QX1_21_0271	2	Thr20
ADTTSTVTPVPGQEK	15	Unmodified	_ADTTSTVTPVPGQEK_	sp|EHMT1|pT_ACC_13883:T652-ponEHMT1	sp|EHMT1|pT_ACC_13883:T652-ponEHMT1	sp|EHMT1|pT_ACC_13883:T652-ponEHMT1	202.27	178.98	1440300000	QX1_21_0271	2	Thr20
ADTTSTVTPVPGQEK	15	Unmodified	_ADTTSTVTPVPGQEK_	sp|EHMT1|pT_ACC_13883:T652-ponEHMT1	sp|EHMT1|pT_ACC_13883:T652-ponEHMT1	sp|EHMT1|pT_ACC_13883:T652-ponEHMT1	171.6	161.28	78879000	QX1_21_0272	3	Thr20
ADTTSTVTPVPGQEK	15	Unmodified	_ADTTSTVTPVPGQEK_	sp|EHMT1|pT_ACC_13883:T652-ponEHMT1	sp|EHMT1|pT_ACC_13883:T652-ponEHMT1	sp|EHMT1|pT_ACC_13883:T652-ponEHMT1	32.062	25.959	1964500	QX1_21_0277	8	Thr20
ADTTSTVTPVPGQEKGSALEGR	22	Unmodified	_ADTTSTVTPVPGQEKGSALEGR_	sp|EHMT1|pT_ACC_13883:T652-ponEHMT1	sp|EHMT1|pT_ACC_13883:T652-ponEHMT1	sp|EHMT1|pT_ACC_13883:T652-ponEHMT1	96.54	91.83	70257000	QX1_21_0271	2	Thr20
ADTTSTVTPVPGQEKGSALEGR	22	Unmodified	_ADTTSTVTPVPGQEKGSALEGR_	sp|EHMT1|pT_ACC_13883:T652-ponEHMT1	sp|EHMT1|pT_ACC_13883:T652-ponEHMT1	sp|EHMT1|pT_ACC_13883:T652-ponEHMT1	46.964	39.594		QX1_21_0271	2	Thr20
ADTTTGSKPTGVFSK	15	Unmodified	_ADTTTGSKPTGVFSK_	sp|C19orf47|pT_ACC_6028:T249-ponC19orf47	sp|C19orf47|pT_ACC_6028:T249-ponC19orf47	sp|C19orf47|pT_ACC_6028:T249-ponC19orf47	217.2	191.96	150070000	QX1_21_0272	3	Thr20
ADTTTGSKPTGVFSK	15	Unmodified	_ADTTTGSKPTGVFSK_	sp|C19orf47|pT_ACC_6028:T249-ponC19orf47	sp|C19orf47|pT_ACC_6028:T249-ponC19orf47	sp|C19orf47|pT_ACC_6028:T249-ponC19orf47	102.65	94.738	318800000	QX1_21_0272	3	Thr20
ADTTTGSKPTGVFSK	15	Unmodified	_ADTTTGSKPTGVFSK_	sp|C19orf47|pT_ACC_6028:T249-ponC19orf47	sp|C19orf47|pT_ACC_6028:T249-ponC19orf47	sp|C19orf47|pT_ACC_6028:T249-ponC19orf47	110.31	79.742	9980900	QX1_21_0274	5	Thr20
ADTTTGSKPTGVFSK	15	Unmodified	_ADTTTGSKPTGVFSK_	sp|C19orf47|pT_ACC_6028:T249-ponC19orf47	sp|C19orf47|pT_ACC_6028:T249-ponC19orf47	sp|C19orf47|pT_ACC_6028:T249-ponC19orf47	84.718	64.956	7789100	QX1_21_0275	6	Thr20
ADTTTGSKPTGVFSK	15	Unmodified	_ADTTTGSKPTGVFSK_	sp|C19orf47|pT_ACC_6028:T249-ponC19orf47	sp|C19orf47|pT_ACC_6028:T249-ponC19orf47	sp|C19orf47|pT_ACC_6028:T249-ponC19orf47	92.925	73.163	4323800	QX1_21_0276	7	Thr20
ADTTTGSKPTGVFSK	15	Unmodified	_ADTTTGSKPTGVFSK_	sp|C19orf47|pT_ACC_6028:T249-ponC19orf47	sp|C19orf47|pT_ACC_6028:T249-ponC19orf47	sp|C19orf47|pT_ACC_6028:T249-ponC19orf47	83.314	73.361	4349900	QX1_21_0277	8	Thr20
ADTTTGSKPTGVFSK	15	Unmodified	_ADTTTGSKPTGVFSK_	sp|C19orf47|pT_ACC_6028:T249-ponC19orf47	sp|C19orf47|pT_ACC_6028:T249-ponC19orf47	sp|C19orf47|pT_ACC_6028:T249-ponC19orf47	109.55	102.51	43081000	QX1_21_0277	8	Thr20
ADTTTPTPTAILAPGSPAK	19	Unmodified	_ADTTTPTPTAILAPGSPAK_	sp|BRD2|pT_ACC_5543:T285-ponBRD2	sp|BRD2|pT_ACC_5543:T285-ponBRD2	sp|BRD2|pT_ACC_5543:T285-ponBRD2	122.64	116.4	49876000	QX1_21_0273	4	Thr20
ADTTTPTPTAILAPGSPAK	19	Unmodified	_ADTTTPTPTAILAPGSPAK_	sp|BRD2|pT_ACC_5543:T285-ponBRD2	sp|BRD2|pT_ACC_5543:T285-ponBRD2	sp|BRD2|pT_ACC_5543:T285-ponBRD2	91.62	85.38	8440400	QX1_21_0274	5	Thr20
ADTTTPTPTAILAPGSPAK	19	Unmodified	_ADTTTPTPTAILAPGSPAK_	sp|BRD2|pT_ACC_5543:T285-ponBRD2	sp|BRD2|pT_ACC_5543:T285-ponBRD2	sp|BRD2|pT_ACC_5543:T285-ponBRD2	52.555	46.71	2706300	QX1_21_0275	6	Thr20
ADTTTPTPTAILAPGSPAK	19	Unmodified	_ADTTTPTPTAILAPGSPAK_	sp|BRD2|pT_ACC_5543:T285-ponBRD2	sp|BRD2|pT_ACC_5543:T285-ponBRD2	sp|BRD2|pT_ACC_5543:T285-ponBRD2	40.113	34.729	1399800	QX1_21_0276	7	Thr20
ADTTTPTPTAILAPGSPASPPGSLK	25	Unmodified	_ADTTTPTPTAILAPGSPASPPGSLK_	sp|BRD2|pT_ACC_5544:T291-ponBRD2	sp|BRD2|pT_ACC_5544:T291-ponBRD2	sp|BRD2|pT_ACC_5544:T291-ponBRD2	53.403	48.935	25050000	QX1_21_0274	5	Thr20
ADTTTPTPTAILAPGSPASPPGSLK	25	Unmodified	_ADTTTPTPTAILAPGSPASPPGSLK_	sp|BRD2|pT_ACC_5544:T291-ponBRD2	sp|BRD2|pT_ACC_5544:T291-ponBRD2	sp|BRD2|pT_ACC_5544:T291-ponBRD2	99.957	97.116	53936000	QX1_21_0274	5	Thr20
ADTTTPTPTAILAPGSPASPPGSLK	25	Unmodified	_ADTTTPTPTAILAPGSPASPPGSLK_	sp|BRD2|pT_ACC_5544:T291-ponBRD2	sp|BRD2|pT_ACC_5544:T291-ponBRD2	sp|BRD2|pT_ACC_5544:T291-ponBRD2	47.554	44.753	8880600	QX1_21_0275	6	Thr20
ADTTTPTPTAILAPGSPASPPGSLK	25	Unmodified	_ADTTTPTPTAILAPGSPASPPGSLK_	sp|BRD2|pT_ACC_5544:T291-ponBRD2	sp|BRD2|pT_ACC_5544:T291-ponBRD2	sp|BRD2|pT_ACC_5544:T291-ponBRD2	51.695	46.894	3471800	QX1_21_0275	6	Thr20
ADTTTPTTIDPIHEPPSLPPEPK	23	Unmodified	_ADTTTPTTIDPIHEPPSLPPEPK_	sp|BRD4|pT_ACC_5566:T299-ponBRD4	sp|BRD4|pT_ACC_5566:T299-ponBRD4	sp|BRD4|pT_ACC_5566:T299-ponBRD4	47.392	39.68	126760000	QX1_21_0272	3	Thr20
ADTTTPTTIDPIHEPPSLPPEPK	23	Unmodified	_ADTTTPTTIDPIHEPPSLPPEPK_	sp|BRD4|pT_ACC_5566:T299-ponBRD4	sp|BRD4|pT_ACC_5566:T299-ponBRD4	sp|BRD4|pT_ACC_5566:T299-ponBRD4	69.947	55.932	15058000	QX1_21_0273	4	Thr20
ADTTTPTTIDPIHEPPSLPPK	21	Unmodified	_ADTTTPTTIDPIHEPPSLPPK_	sp|BRD4|pT_ACC_5565:T296-ponBRD4	sp|BRD4|pT_ACC_5565:T296-ponBRD4	sp|BRD4|pT_ACC_5565:T296-ponBRD4	84.249	75.54	100280000	QX1_21_0272	3	Thr20
ADTTTPTTIDPIHEPPSLPPK	21	Unmodified	_ADTTTPTTIDPIHEPPSLPPK_	sp|BRD4|pT_ACC_5565:T296-ponBRD4	sp|BRD4|pT_ACC_5565:T296-ponBRD4	sp|BRD4|pT_ACC_5565:T296-ponBRD4	56.553	53.5	56592000	QX1_21_0273	4	Thr20
ADTTTPTTIDPIHEPPSLPPK	21	Unmodified	_ADTTTPTTIDPIHEPPSLPPK_	sp|BRD4|pT_ACC_5565:T296-ponBRD4	sp|BRD4|pT_ACC_5565:T296-ponBRD4	sp|BRD4|pT_ACC_5565:T296-ponBRD4	34.649	30.87	11271000	QX1_21_0274	5	Thr20
ADTTTPTTSAITASR	15	Unmodified	_ADTTTPTTSAITASR_	sp|BRD3|pT_ACC_5556:T257-ponBRD3;sp|BRD3|pT_ACC_5555:T250-ponBRD3	sp|BRD3|pT_ACC_5556:T257-ponBRD3	sp|BRD3|pT_ACC_5556:T257-ponBRD3	176.18	65.427	602800000	QX1_21_0272	3	Thr20
ADTTTPTTSAITASR	15	Unmodified	_ADTTTPTTSAITASR_	sp|BRD3|pT_ACC_5556:T257-ponBRD3;sp|BRD3|pT_ACC_5555:T250-ponBRD3	sp|BRD3|pT_ACC_5556:T257-ponBRD3	sp|BRD3|pT_ACC_5556:T257-ponBRD3	138.24	45.125	47477000	QX1_21_0273	4	Thr20
ADTTTPTTSAITASR	15	Unmodified	_ADTTTPTTSAITASR_	sp|BRD3|pT_ACC_5556:T257-ponBRD3;sp|BRD3|pT_ACC_5555:T250-ponBRD3	sp|BRD3|pT_ACC_5556:T257-ponBRD3	sp|BRD3|pT_ACC_5556:T257-ponBRD3	89.403	33.836	6782400	QX1_21_0277	8	Thr20
ADTVRDLINEGEHSSSR	17	Unmodified	_ADTVRDLINEGEHSSSR_	sp|ZNF367|pT_ACC_54807:T152-ponZNF367	sp|ZNF367|pT_ACC_54807:T152-ponZNF367	sp|ZNF367|pT_ACC_54807:T152-ponZNF367	158.58	141.29	675750000	QX1_21_0271	2	Thr20
ADTVRDLINEGEHSSSR	17	Unmodified	_ADTVRDLINEGEHSSSR_	sp|ZNF367|pT_ACC_54807:T152-ponZNF367	sp|ZNF367|pT_ACC_54807:T152-ponZNF367	sp|ZNF367|pT_ACC_54807:T152-ponZNF367	128.01	102.14	902520000	QX1_21_0271	2	Thr20
ADVCVVGIGAVPATGFLR	18	Unmodified	_ADVCVVGIGAVPATGFLR_	sp|AIFM3|pT_ACC_1728:T433-ponAIFM3	sp|AIFM3|pT_ACC_1728:T433-ponAIFM3	sp|AIFM3|pT_ACC_1728:T433-ponAIFM3	125.53	111.37	63370000	QX1_21_0277	8	Thr20
ADVEEEFLAFR	11	Unmodified	_ADVEEEFLAFR_	sp|KI-67|pT_ACC_27656:T1897-ponKI-67	sp|KI-67|pT_ACC_27656:T1897-ponKI-67	sp|KI-67|pT_ACC_27656:T1897-ponKI-67	78.934	60.623	31350000	QX1_21_0271	2	Thr20
ADVEEEFLAFRK	12	Unmodified	_ADVEEEFLAFRK_	sp|KI-67|pT_ACC_27656:T1897-ponKI-67	sp|KI-67|pT_ACC_27656:T1897-ponKI-67	sp|KI-67|pT_ACC_27656:T1897-ponKI-67	67.385	61.901	62021000	QX1_21_0272	3	Thr20
ADVEEEFLAFRK	12	Unmodified	_ADVEEEFLAFRK_	sp|KI-67|pT_ACC_27656:T1897-ponKI-67	sp|KI-67|pT_ACC_27656:T1897-ponKI-67	sp|KI-67|pT_ACC_27656:T1897-ponKI-67	61.435	54.233	7207700	QX1_21_0273	4	Thr20
ADVEEEFLALR	11	Unmodified	_ADVEEEFLALR_	sp|KI-67|pT_ACC_27603:T1167-ponKI-67;sp|KI-67iso2|pT_ACC_27666:T2020-ponKI-67iso2;sp|KI-67|pT_ACC_27695:T2380-ponKI-67	sp|KI-67|pT_ACC_27603:T1167-ponKI-67;sp|KI-67iso2|pT_ACC_27666:T2020-ponKI-67iso2	sp|KI-67|pT_ACC_27603:T1167-ponKI-67	45.161	33.313	1286700	QX1_21_0272	3	Thr20
ADVEEEFLALRK	12	Unmodified	_ADVEEEFLALRK_	sp|KI-67|pT_ACC_27603:T1167-ponKI-67;sp|KI-67iso2|pT_ACC_27666:T2020-ponKI-67iso2;sp|KI-67|pT_ACC_27695:T2380-ponKI-67	sp|KI-67|pT_ACC_27603:T1167-ponKI-67;sp|KI-67iso2|pT_ACC_27666:T2020-ponKI-67iso2	sp|KI-67|pT_ACC_27603:T1167-ponKI-67	73.848	61.271	18173000	QX1_21_0271	2	Thr20
ADVEEEFLALRK	12	Unmodified	_ADVEEEFLALRK_	sp|KI-67|pT_ACC_27603:T1167-ponKI-67;sp|KI-67iso2|pT_ACC_27666:T2020-ponKI-67iso2;sp|KI-67|pT_ACC_27695:T2380-ponKI-67	sp|KI-67|pT_ACC_27603:T1167-ponKI-67;sp|KI-67iso2|pT_ACC_27666:T2020-ponKI-67iso2	sp|KI-67|pT_ACC_27603:T1167-ponKI-67	67.456	62.303	10979000	QX1_21_0272	3	Thr20
ADVEEESLALR	11	Unmodified	_ADVEEESLALR_	sp|KI-67iso2|pT_ACC_27657:T1899-ponKI-67iso2;sp|KI-67|pT_ACC_27684:T2259-ponKI-67	sp|KI-67iso2|pT_ACC_27657:T1899-ponKI-67iso2	sp|KI-67iso2|pT_ACC_27657:T1899-ponKI-67iso2	143.86	112.79	89029000	QX1_21_0270	1	Thr20
ADVEEESLALRK	12	Unmodified	_ADVEEESLALRK_	sp|KI-67iso2|pT_ACC_27657:T1899-ponKI-67iso2;sp|KI-67|pT_ACC_27684:T2259-ponKI-67	sp|KI-67iso2|pT_ACC_27657:T1899-ponKI-67iso2	sp|KI-67iso2|pT_ACC_27657:T1899-ponKI-67iso2	106.49	99.599	39285000	QX1_21_0270	1	Thr20
ADVGFAMK	8	Unmodified	_ADVGFAMK_	sp|PMCA4|pT_ACC_4337:T787-ponPMCA4;sp|PMCA1|pT_ACC_4306:T799-ponPMCA1;sp|ATP2B3|pT_ACC_4325:T796-ponATP2B3;sp|ATP2B2|pT_ACC_4316:T822-ponATP2B2	sp|PMCA4|pT_ACC_4337:T787-ponPMCA4	sp|PMCA4|pT_ACC_4337:T787-ponPMCA4	79.469	50.13	1279500000	QX1_21_0272	3	Thr20
ADVGFAMK	8	Unmodified	_ADVGFAMK_	sp|PMCA4|pT_ACC_4337:T787-ponPMCA4;sp|PMCA1|pT_ACC_4306:T799-ponPMCA1;sp|ATP2B3|pT_ACC_4325:T796-ponATP2B3;sp|ATP2B2|pT_ACC_4316:T822-ponATP2B2	sp|PMCA4|pT_ACC_4337:T787-ponPMCA4	sp|PMCA4|pT_ACC_4337:T787-ponPMCA4	81.784	51.115	171870000	QX1_21_0273	4	Thr20
ADVGFAMK	8	Unmodified	_ADVGFAMK_	sp|PMCA4|pT_ACC_4337:T787-ponPMCA4;sp|PMCA1|pT_ACC_4306:T799-ponPMCA1;sp|ATP2B3|pT_ACC_4325:T796-ponATP2B3;sp|ATP2B2|pT_ACC_4316:T822-ponATP2B2	sp|PMCA4|pT_ACC_4337:T787-ponPMCA4	sp|PMCA4|pT_ACC_4337:T787-ponPMCA4	67.032	42.034	31799000	QX1_21_0274	5	Thr20
ADVGFAMK	8	Unmodified	_ADVGFAMK_	sp|PMCA4|pT_ACC_4337:T787-ponPMCA4;sp|PMCA1|pT_ACC_4306:T799-ponPMCA1;sp|ATP2B3|pT_ACC_4325:T796-ponATP2B3;sp|ATP2B2|pT_ACC_4316:T822-ponATP2B2	sp|PMCA4|pT_ACC_4337:T787-ponPMCA4	sp|PMCA4|pT_ACC_4337:T787-ponPMCA4	54.157	32.455	21108000	QX1_21_0275	6	Thr20
ADVGFAMK	8	Unmodified	_ADVGFAMK_	sp|PMCA4|pT_ACC_4337:T787-ponPMCA4;sp|PMCA1|pT_ACC_4306:T799-ponPMCA1;sp|ATP2B3|pT_ACC_4325:T796-ponATP2B3;sp|ATP2B2|pT_ACC_4316:T822-ponATP2B2	sp|PMCA4|pT_ACC_4337:T787-ponPMCA4	sp|PMCA4|pT_ACC_4337:T787-ponPMCA4	60.972	28.001	12370000	QX1_21_0276	7	Thr20
ADVGFAMK	8	Unmodified	_ADVGFAMK_	sp|PMCA4|pT_ACC_4337:T787-ponPMCA4;sp|PMCA1|pT_ACC_4306:T799-ponPMCA1;sp|ATP2B3|pT_ACC_4325:T796-ponATP2B3;sp|ATP2B2|pT_ACC_4316:T822-ponATP2B2	sp|PMCA4|pT_ACC_4337:T787-ponPMCA4	sp|PMCA4|pT_ACC_4337:T787-ponPMCA4	77.741	44.812	12178000	QX1_21_0277	8	Thr20
ADVGFAMK	8	Oxidation (M)	_ADVGFAM(Oxidation (M))K_	sp|PMCA4|pT_ACC_4337:T787-ponPMCA4;sp|PMCA1|pT_ACC_4306:T799-ponPMCA1;sp|ATP2B3|pT_ACC_4325:T796-ponATP2B3;sp|ATP2B2|pT_ACC_4316:T822-ponATP2B2	sp|PMCA4|pT_ACC_4337:T787-ponPMCA4	sp|PMCA4|pT_ACC_4337:T787-ponPMCA4	58.782	31.918	4126600	QX1_21_0275	6	Thr20
ADVSVPHTGENCSPR	15	Unmodified	_ADVSVPHTGENCSPR_	sp|STMND1|pT_ACC_45789:T35-ponSTMND1	sp|STMND1|pT_ACC_45789:T35-ponSTMND1	sp|STMND1|pT_ACC_45789:T35-ponSTMND1	122.93	103.25	885790000	QX1_21_0272	3	Thr20
ADVSVPHTGENCSPR	15	Unmodified	_ADVSVPHTGENCSPR_	sp|STMND1|pT_ACC_45789:T35-ponSTMND1	sp|STMND1|pT_ACC_45789:T35-ponSTMND1	sp|STMND1|pT_ACC_45789:T35-ponSTMND1	167.3	158.79	112880000	QX1_21_0272	3	Thr20
ADVSVPHTGENCSPR	15	Unmodified	_ADVSVPHTGENCSPR_	sp|STMND1|pT_ACC_45789:T35-ponSTMND1	sp|STMND1|pT_ACC_45789:T35-ponSTMND1	sp|STMND1|pT_ACC_45789:T35-ponSTMND1	47.548	39.572		QX1_21_0273	4	Thr20
ADVTEWR	7	Unmodified	_ADVTEWR_	sp|MFI2|pT_ACC_27195:T266-ponMFI2	sp|MFI2|pT_ACC_27195:T266-ponMFI2	sp|MFI2|pT_ACC_27195:T266-ponMFI2	195.98	179.06	242830000	QX1_21_0271	2	Thr20
ADVTLSALNDSDANSDVVDK	20	Unmodified	_ADVTLSALNDSDANSDVVDK_	sp|C17orf49|pT_ACC_5968:T139-ponC17orf49	sp|C17orf49|pT_ACC_5968:T139-ponC17orf49	sp|C17orf49|pT_ACC_5968:T139-ponC17orf49	126.48	113.07	12563000	QX1_21_0271	2	Thr20
ADVTPPPDGSTTHNLEVSPK	20	Unmodified	_ADVTPPPDGSTTHNLEVSPK_	sp|ZNF217|pT_ACC_54148:T648-ponZNF217	sp|ZNF217|pT_ACC_54148:T648-ponZNF217	sp|ZNF217|pT_ACC_54148:T648-ponZNF217	67.251	58.75	294860000	QX1_21_0271	2	Thr20
ADVTPPPDGSTTHNLEVSPK	20	Unmodified	_ADVTPPPDGSTTHNLEVSPK_	sp|ZNF217|pT_ACC_54148:T648-ponZNF217	sp|ZNF217|pT_ACC_54148:T648-ponZNF217	sp|ZNF217|pT_ACC_54148:T648-ponZNF217	162.37	150.9	36403000	QX1_21_0271	2	Thr20
ADVVLLTASGPAVK	14	Unmodified	_ADVVLLTASGPAVK_	sp|IL4I1|pT_ACC_21316:T321-ponIL4I1	sp|IL4I1|pT_ACC_21316:T321-ponIL4I1	sp|IL4I1|pT_ACC_21316:T321-ponIL4I1	120.77	105.83	99551000	QX1_21_0274	5	Thr20
ADVVLLTASGPAVK	14	Unmodified	_ADVVLLTASGPAVK_	sp|IL4I1|pT_ACC_21316:T321-ponIL4I1	sp|IL4I1|pT_ACC_21316:T321-ponIL4I1	sp|IL4I1|pT_ACC_21316:T321-ponIL4I1	113.69	104.33	34686000	QX1_21_0275	6	Thr20
ADYDTLSLR	9	Unmodified	_ADYDTLSLR_	sp|plakophilin3|pT_ACC_35143:T178-ponplakophilin3	sp|plakophilin3|pT_ACC_35143:T178-ponplakophilin3	sp|plakophilin3|pT_ACC_35143:T178-ponplakophilin3	103.56	80.823	537270000	QX1_21_0271	2	Thr20
AEAAAGEESCK	11	Unmodified	_AEAAAGEESCK_	sp|C15orf39|pT_ACC_5923:T970-ponC15orf39	sp|C15orf39|pT_ACC_5923:T970-ponC15orf39	sp|C15orf39|pT_ACC_5923:T970-ponC15orf39	117.7	114.29	426010000	QX1_21_0270	1	Thr20
AEAAAGEESCKLHHHHHH	18	Unmodified	_AEAAAGEESCKLHHHHHH_	sp|C15orf39|pT_ACC_5923:T970-ponC15orf39	sp|C15orf39|pT_ACC_5923:T970-ponC15orf39	sp|C15orf39|pT_ACC_5923:T970-ponC15orf39	95.57	91.536	78776000	QX1_21_0272	3	Thr20
AEAAAGEESCKLHHHHHH	18	Unmodified	_AEAAAGEESCKLHHHHHH_	sp|C15orf39|pT_ACC_5923:T970-ponC15orf39	sp|C15orf39|pT_ACC_5923:T970-ponC15orf39	sp|C15orf39|pT_ACC_5923:T970-ponC15orf39	107.61	73.826	10877000	QX1_21_0272	3	Thr20
AEAAAVAGLSTPGSLHR	17	Unmodified	_AEAAAVAGLSTPGSLHR_	sp|CENTG1|pT_ACC_1423:T635-ponCENTG1	sp|CENTG1|pT_ACC_1423:T635-ponCENTG1	sp|CENTG1|pT_ACC_1423:T635-ponCENTG1	105	98.118	109720000	QX1_21_0274	5	Thr20
AEAAAVAGLSTPGSLHR	17	Unmodified	_AEAAAVAGLSTPGSLHR_	sp|CENTG1|pT_ACC_1423:T635-ponCENTG1	sp|CENTG1|pT_ACC_1423:T635-ponCENTG1	sp|CENTG1|pT_ACC_1423:T635-ponCENTG1	59.286	47.309	10808000	QX1_21_0276	7	Thr20
AEAAAVAGLSTPGSLHR	17	Unmodified	_AEAAAVAGLSTPGSLHR_	sp|CENTG1|pT_ACC_1423:T635-ponCENTG1	sp|CENTG1|pT_ACC_1423:T635-ponCENTG1	sp|CENTG1|pT_ACC_1423:T635-ponCENTG1	65.107	59.075	11678000	QX1_21_0277	8	Thr20
AEAAPVCK	8	Unmodified	_AEAAPVCK_	sp|SLC17A5|pT_ACC_43025:T20-ponSLC17A5	sp|SLC17A5|pT_ACC_43025:T20-ponSLC17A5	sp|SLC17A5|pT_ACC_43025:T20-ponSLC17A5	62.659	35.404	29184000	QX1_21_0271	2	Thr20
AEACVCTYNGQR	12	Unmodified	_AEACVCTYNGQR_	sp|MUC5ACiso2|pT_ACC_28957:T1272-ponMUC5ACiso2;sp|MUC5ACiso1|pT_ACC_28956:T1269-ponMUC5ACiso1	sp|MUC5ACiso2|pT_ACC_28957:T1272-ponMUC5ACiso2	sp|MUC5ACiso2|pT_ACC_28957:T1272-ponMUC5ACiso2	140.75	140.75	60861000	QX1_21_0273	4	Thr20
AEACVCTYNGQR	12	Unmodified	_AEACVCTYNGQR_	sp|MUC5ACiso2|pT_ACC_28957:T1272-ponMUC5ACiso2;sp|MUC5ACiso1|pT_ACC_28956:T1269-ponMUC5ACiso1	sp|MUC5ACiso2|pT_ACC_28957:T1272-ponMUC5ACiso2	sp|MUC5ACiso2|pT_ACC_28957:T1272-ponMUC5ACiso2	110.14	75.603	8078900	QX1_21_0274	5	Thr20
AEADDPQDMACTPSGDSLETK	21	Unmodified	_AEADDPQDMACTPSGDSLETK_	sp|TRPS1|pT_ACC_49512:T142-ponTRPS1	sp|TRPS1|pT_ACC_49512:T142-ponTRPS1	sp|TRPS1|pT_ACC_49512:T142-ponTRPS1	40.552	40.552	1412100	QX1_21_0270	1	Thr20
AEADDPQDMACTPSGDSLETK	21	Unmodified	_AEADDPQDMACTPSGDSLETK_	sp|TRPS1|pT_ACC_49512:T142-ponTRPS1	sp|TRPS1|pT_ACC_49512:T142-ponTRPS1	sp|TRPS1|pT_ACC_49512:T142-ponTRPS1	118.19	116.77	46701000	QX1_21_0271	2	Thr20
AEADDPQDMACTPSGDSLETKEDQK	25	Unmodified	_AEADDPQDMACTPSGDSLETKEDQK_	sp|TRPS1|pT_ACC_49512:T142-ponTRPS1	sp|TRPS1|pT_ACC_49512:T142-ponTRPS1	sp|TRPS1|pT_ACC_49512:T142-ponTRPS1	155.39	155.39	134770000	QX1_21_0271	2	Thr20
AEADKIYSFTDNAPSPSIGGSSR	23	Unmodified	_AEADKIYSFTDNAPSPSIGGSSR_	sp|ZNF609|pT_ACC_55934:T799-ponZNF609	sp|ZNF609|pT_ACC_55934:T799-ponZNF609	sp|ZNF609|pT_ACC_55934:T799-ponZNF609	63.165	59.355	5337100	QX1_21_0277	8	Thr20
AEAEAWYQTK	10	Unmodified	_AEAEAWYQTK_	CON__Q5XKE5;CON__P08729;CON__Q3KNV1;CON__Q9DCV7	CON__Q5XKE5;CON__P08729	CON__Q5XKE5	229.61	218.9	175940000	QX1_21_0271	2	Thr20
AEAEAWYQTK	10	Unmodified	_AEAEAWYQTK_	CON__Q5XKE5;CON__P08729;CON__Q3KNV1;CON__Q9DCV7	CON__Q5XKE5;CON__P08729	CON__Q5XKE5	234.93	228.03	216970000	QX1_21_0272	3	Thr20
AEAEEEEEEKLHHHHHH	17	Unmodified	_AEAEEEEEEKLHHHHHH_	sp|HOXB7|pT_ACC_20263:T204-ponHOXB7;sp|HOXB7|pT_ACC_20262:T203-ponHOXB7	sp|HOXB7|pT_ACC_20263:T204-ponHOXB7	sp|HOXB7|pT_ACC_20263:T204-ponHOXB7	204.82	200.49	92912000	QX1_21_0270	1	Thr20
AEAEEEEEEKLHHHHHH	17	Unmodified	_AEAEEEEEEKLHHHHHH_	sp|HOXB7|pT_ACC_20263:T204-ponHOXB7;sp|HOXB7|pT_ACC_20262:T203-ponHOXB7	sp|HOXB7|pT_ACC_20263:T204-ponHOXB7	sp|HOXB7|pT_ACC_20263:T204-ponHOXB7	63.29	59.558	16102000	QX1_21_0271	2	Thr20
AEAELGTFPR	10	Unmodified	_AEAELGTFPR_	sp|CNO|pT_ACC_5284:T165-ponCNO	sp|CNO|pT_ACC_5284:T165-ponCNO	sp|CNO|pT_ACC_5284:T165-ponCNO	107.15	84.414	22542000	QX1_21_0271	2	Thr20
AEAESDALPDK	11	Unmodified	_AEAESDALPDK_	sp|DDX24|pT_ACC_11696:T285-ponDDX24	sp|DDX24|pT_ACC_11696:T285-ponDDX24	sp|DDX24|pT_ACC_11696:T285-ponDDX24	119.22	100.55	84477000	QX1_21_0270	1	Thr20
AEAESLYQSK	10	Unmodified	_AEAESLYQSK_	CON__P04264	CON__P04264	CON__P04264	194.84	172.1	829590000	QX1_21_0271	2	Thr20
AEAESLYQSK	10	Unmodified	_AEAESLYQSK_	CON__P04264	CON__P04264	CON__P04264	108.98	90.538	8914500	QX1_21_0277	8	Thr20
AEAESLYQSKYEELQITAGR	20	Unmodified	_AEAESLYQSKYEELQITAGR_	CON__P04264	CON__P04264	CON__P04264	140.06	136.96	17335000	QX1_21_0277	8	Thr20
AEAESWYQTK	10	Unmodified	_AEAESWYQTK_	CON__P02538;CON__P04259;CON__O95678;sp|KRT6B|pT_ACC_23967:T358-ponKRT6B;CON__Q8BGZ7	CON__P02538;CON__P04259;CON__O95678;sp|KRT6B|pT_ACC_23967:T358-ponKRT6B;CON__Q8BGZ7	CON__P04259	87.149	82.458	1370400000	QX1_21_0271	2	Thr20
AEAESWYQTK	10	Unmodified	_AEAESWYQTK_	CON__P02538;CON__P04259;CON__O95678;sp|KRT6B|pT_ACC_23967:T358-ponKRT6B;CON__Q8BGZ7	CON__P02538;CON__P04259;CON__O95678;sp|KRT6B|pT_ACC_23967:T358-ponKRT6B;CON__Q8BGZ7	CON__P04259	122.13	114.65	7645600	QX1_21_0275	6	Thr20
AEAESWYQTKYEELQITAGR	20	Unmodified	_AEAESWYQTKYEELQITAGR_	sp|KRT6B|pT_ACC_23967:T358-ponKRT6B	sp|KRT6B|pT_ACC_23967:T358-ponKRT6B	sp|KRT6B|pT_ACC_23967:T358-ponKRT6B	43.598	36.723	5437200	QX1_21_0273	4	Thr20
AEAGAEAEAEEENTNPSSSGSAHSVAK	27	Unmodified	_AEAGAEAEAEEENTNPSSSGSAHSVAK_	sp|HOXC11|pT_ACC_20270:T206-ponHOXC11	sp|HOXC11|pT_ACC_20270:T206-ponHOXC11	sp|HOXC11|pT_ACC_20270:T206-ponHOXC11	230.93	230.93	150170000	QX1_21_0270	1	Thr20
AEAGAEAEAEEENTNPSSSGSAHSVAKEPK	30	Unmodified	_AEAGAEAEAEEENTNPSSSGSAHSVAKEPK_	sp|HOXC11|pT_ACC_20270:T206-ponHOXC11	sp|HOXC11|pT_ACC_20270:T206-ponHOXC11	sp|HOXC11|pT_ACC_20270:T206-ponHOXC11	73.805	71.429	26838000	QX1_21_0270	1	Thr20
AEAGAEAEAEEENTNPSSSGSAHSVAKEPK	30	Unmodified	_AEAGAEAEAEEENTNPSSSGSAHSVAKEPK_	sp|HOXC11|pT_ACC_20270:T206-ponHOXC11	sp|HOXC11|pT_ACC_20270:T206-ponHOXC11	sp|HOXC11|pT_ACC_20270:T206-ponHOXC11	109.44	100.59	105250000	QX1_21_0270	1	Thr20
AEAGSPTGGLFNTPPPTPPEQDKEDFSSK	29	Unmodified	_AEAGSPTGGLFNTPPPTPPEQDKEDFSSK_	sp|TGIF2|pT_ACC_47442:T182-ponTGIF2	sp|TGIF2|pT_ACC_47442:T182-ponTGIF2	sp|TGIF2|pT_ACC_47442:T182-ponTGIF2	30.104	24.444	41849000	QX1_21_0272	3	Thr20
AEAGSPTGGLFNTPPPTPPEQDKEDFSSK	29	Unmodified	_AEAGSPTGGLFNTPPPTPPEQDKEDFSSK_	sp|TGIF2|pT_ACC_47442:T182-ponTGIF2	sp|TGIF2|pT_ACC_47442:T182-ponTGIF2	sp|TGIF2|pT_ACC_47442:T182-ponTGIF2	61.488	54.839	29105000	QX1_21_0273	4	Thr20
AEAGTAYIIK	10	Unmodified	_AEAGTAYIIK_	sp|PPP1R3A|pT_ACC_36512:T736-ponPPP1R3A;sp|PPP1R3A|pT_ACC_36511:T735-ponPPP1R3A	sp|PPP1R3A|pT_ACC_36512:T736-ponPPP1R3A	sp|PPP1R3A|pT_ACC_36512:T736-ponPPP1R3A	112.84	86.458	1864900000	QX1_21_0272	3	Thr20
AEALITSQQPTPETLPVINK	20	Unmodified	_AEALITSQQPTPETLPVINK_	sp|EPC2|pT_ACC_14677:T356-ponEPC2;sp|EPC2|pT_ACC_14676:T353-ponEPC2;sp|EPC2|pT_ACC_14675:T348-ponEPC2	sp|EPC2|pT_ACC_14677:T356-ponEPC2	sp|EPC2|pT_ACC_14677:T356-ponEPC2	39.661	26.893	2303100	QX1_21_0272	3	Thr20
AEALITSQQPTPETLPVINK	20	Unmodified	_AEALITSQQPTPETLPVINK_	sp|EPC2|pT_ACC_14677:T356-ponEPC2;sp|EPC2|pT_ACC_14676:T353-ponEPC2;sp|EPC2|pT_ACC_14675:T348-ponEPC2	sp|EPC2|pT_ACC_14677:T356-ponEPC2	sp|EPC2|pT_ACC_14677:T356-ponEPC2	222.74	189.55	684500000	QX1_21_0273	4	Thr20
AEALITSQQPTPETLPVINK	20	Unmodified	_AEALITSQQPTPETLPVINK_	sp|EPC2|pT_ACC_14677:T356-ponEPC2;sp|EPC2|pT_ACC_14676:T353-ponEPC2;sp|EPC2|pT_ACC_14675:T348-ponEPC2	sp|EPC2|pT_ACC_14677:T356-ponEPC2	sp|EPC2|pT_ACC_14677:T356-ponEPC2	103.88	94.717	360680000	QX1_21_0274	5	Thr20
AEALITSQQPTPETLPVINK	20	Unmodified	_AEALITSQQPTPETLPVINK_	sp|EPC2|pT_ACC_14677:T356-ponEPC2;sp|EPC2|pT_ACC_14676:T353-ponEPC2;sp|EPC2|pT_ACC_14675:T348-ponEPC2	sp|EPC2|pT_ACC_14677:T356-ponEPC2	sp|EPC2|pT_ACC_14677:T356-ponEPC2	249.38	220.75	153010000	QX1_21_0274	5	Thr20
AEALITSQQPTPETLPVINK	20	Unmodified	_AEALITSQQPTPETLPVINK_	sp|EPC2|pT_ACC_14677:T356-ponEPC2;sp|EPC2|pT_ACC_14676:T353-ponEPC2;sp|EPC2|pT_ACC_14675:T348-ponEPC2	sp|EPC2|pT_ACC_14677:T356-ponEPC2	sp|EPC2|pT_ACC_14677:T356-ponEPC2	60.062	52.165	77011000	QX1_21_0275	6	Thr20
AEALITSQQPTPETLPVINK	20	Unmodified	_AEALITSQQPTPETLPVINK_	sp|EPC2|pT_ACC_14677:T356-ponEPC2;sp|EPC2|pT_ACC_14676:T353-ponEPC2;sp|EPC2|pT_ACC_14675:T348-ponEPC2	sp|EPC2|pT_ACC_14677:T356-ponEPC2	sp|EPC2|pT_ACC_14677:T356-ponEPC2	111.39	81.699	33965000	QX1_21_0275	6	Thr20
AEALITSQQPTPETLPVINK	20	Unmodified	_AEALITSQQPTPETLPVINK_	sp|EPC2|pT_ACC_14677:T356-ponEPC2;sp|EPC2|pT_ACC_14676:T353-ponEPC2;sp|EPC2|pT_ACC_14675:T348-ponEPC2	sp|EPC2|pT_ACC_14677:T356-ponEPC2	sp|EPC2|pT_ACC_14677:T356-ponEPC2	61.648	53.751	19059000	QX1_21_0276	7	Thr20
AEALITSQQPTPETLPVINK	20	Unmodified	_AEALITSQQPTPETLPVINK_	sp|EPC2|pT_ACC_14677:T356-ponEPC2;sp|EPC2|pT_ACC_14676:T353-ponEPC2;sp|EPC2|pT_ACC_14675:T348-ponEPC2	sp|EPC2|pT_ACC_14677:T356-ponEPC2	sp|EPC2|pT_ACC_14677:T356-ponEPC2	74.519	66.621	94903000	QX1_21_0277	8	Thr20
AEALITSQQPTPETLPVINKSDIK	24	Unmodified	_AEALITSQQPTPETLPVINKSDIK_	sp|EPC2|pT_ACC_14677:T356-ponEPC2;sp|EPC2|pT_ACC_14676:T353-ponEPC2	sp|EPC2|pT_ACC_14677:T356-ponEPC2	sp|EPC2|pT_ACC_14677:T356-ponEPC2	107.9	107.54	37407000	QX1_21_0273	4	Thr20
AEALITSQQPTPETLPVINKSDIK	24	Unmodified	_AEALITSQQPTPETLPVINKSDIK_	sp|EPC2|pT_ACC_14677:T356-ponEPC2;sp|EPC2|pT_ACC_14676:T353-ponEPC2	sp|EPC2|pT_ACC_14677:T356-ponEPC2	sp|EPC2|pT_ACC_14677:T356-ponEPC2	26.204	23.627	2324000	QX1_21_0277	8	Thr20
AEALTEPLNAK	11	Unmodified	_AEALTEPLNAK_	sp|CMTM6|pT_ACC_9766:T178-ponCMTM6;sp|CMTM6|pT_ACC_9765:T171-ponCMTM6	sp|CMTM6|pT_ACC_9766:T178-ponCMTM6	sp|CMTM6|pT_ACC_9766:T178-ponCMTM6	166.16	139.56	1737700000	QX1_21_0271	2	Thr20
AEALTEPLNAK	11	Unmodified	_AEALTEPLNAK_	sp|CMTM6|pT_ACC_9766:T178-ponCMTM6;sp|CMTM6|pT_ACC_9765:T171-ponCMTM6	sp|CMTM6|pT_ACC_9766:T178-ponCMTM6	sp|CMTM6|pT_ACC_9766:T178-ponCMTM6	111.06	102.2	73883000	QX1_21_0272	3	Thr20
AEAPPLER	8	Unmodified	_AEAPPLER_	sp|PACT|pT_ACC_37054:T20-ponPACT	sp|PACT|pT_ACC_37054:T20-ponPACT	sp|PACT|pT_ACC_37054:T20-ponPACT	86.794	77.278	904290000	QX1_21_0270	1	Thr20
AEAPPLEREDSGTFSLGK	18	Unmodified	_AEAPPLEREDSGTFSLGK_	sp|PACT|pT_ACC_37054:T20-ponPACT	sp|PACT|pT_ACC_37054:T20-ponPACT	sp|PACT|pT_ACC_37054:T20-ponPACT	92.39	75.896	199010000	QX1_21_0272	3	Thr20
AEASSGDHPTDTEMKEEQK	19	Oxidation (M)	_AEASSGDHPTDTEM(Oxidation (M))KEEQK_	sp|FKBP4|pT_ACC_16566:T438-ponFKBP4;sp|FKBP4|pT_ACC_16565:T436-ponFKBP4	sp|FKBP4|pT_ACC_16566:T438-ponFKBP4	sp|FKBP4|pT_ACC_16566:T438-ponFKBP4	102.89	99.401	30871000	QX1_21_0270	1	Thr20
AEASSGDHPTDTEMKEEQK	19	Unmodified	_AEASSGDHPTDTEMKEEQK_	sp|FKBP4|pT_ACC_16566:T438-ponFKBP4;sp|FKBP4|pT_ACC_16565:T436-ponFKBP4	sp|FKBP4|pT_ACC_16566:T438-ponFKBP4	sp|FKBP4|pT_ACC_16566:T438-ponFKBP4	168.64	162.2	1372300000	QX1_21_0270	1	Thr20
AEASSGDHPTDTEMKEEQK	19	Unmodified	_AEASSGDHPTDTEMKEEQK_	sp|FKBP4|pT_ACC_16566:T438-ponFKBP4;sp|FKBP4|pT_ACC_16565:T436-ponFKBP4	sp|FKBP4|pT_ACC_16566:T438-ponFKBP4	sp|FKBP4|pT_ACC_16566:T438-ponFKBP4	429.37	406.48	298420000	QX1_21_0270	1	Thr20
AEASSPVPYLSPETNPASSTSAVNHNVNLK	30	Unmodified	_AEASSPVPYLSPETNPASSTSAVNHNVNLK_	sp|ZO1|pT_ACC_47748:T936-ponZO1	sp|ZO1|pT_ACC_47748:T936-ponZO1	sp|ZO1|pT_ACC_47748:T936-ponZO1	180.09	174.06	127120000	QX1_21_0273	4	Thr20
AEASSPVPYLSPETNPASSTSAVNHNVNLK	30	Unmodified	_AEASSPVPYLSPETNPASSTSAVNHNVNLK_	sp|ZO1|pT_ACC_47748:T936-ponZO1	sp|ZO1|pT_ACC_47748:T936-ponZO1	sp|ZO1|pT_ACC_47748:T936-ponZO1	95.794	93.209	25784000	QX1_21_0274	5	Thr20
AEASSPVPYLSPETNPASSTSAVNHNVNLK	30	Unmodified	_AEASSPVPYLSPETNPASSTSAVNHNVNLK_	sp|ZO1|pT_ACC_47748:T936-ponZO1	sp|ZO1|pT_ACC_47748:T936-ponZO1	sp|ZO1|pT_ACC_47748:T936-ponZO1	37.637	31.607	6533700	QX1_21_0275	6	Thr20
AEASTSYAEK	10	Unmodified	_AEASTSYAEK_	sp|Titin|pT_ACC_50054:T33089-ponTitin	sp|Titin|pT_ACC_50054:T33089-ponTitin	sp|Titin|pT_ACC_50054:T33089-ponTitin	71.451	37.654	209730000	QX1_21_0270	1	Thr20
AEASTSYAELR	11	Unmodified	_AEASTSYAELR_	sp|Titin|pT_ACC_50055:T33094-ponTitin	sp|Titin|pT_ACC_50055:T33094-ponTitin	sp|Titin|pT_ACC_50055:T33094-ponTitin	61.56	42.045	5029000	QX1_21_0270	1	Thr20
AEASTSYAELR	11	Unmodified	_AEASTSYAELR_	sp|Titin|pT_ACC_50055:T33094-ponTitin	sp|Titin|pT_ACC_50055:T33094-ponTitin	sp|Titin|pT_ACC_50055:T33094-ponTitin	79.974	70.58	2682900	QX1_21_0276	7	Thr20
AEAVALK	7	Unmodified	_AEAVALK_	sp|GOLPH4|pT_ACC_18264:T38-ponGOLPH4	sp|GOLPH4|pT_ACC_18264:T38-ponGOLPH4	sp|GOLPH4|pT_ACC_18264:T38-ponGOLPH4	84.359	49.466	41888000	QX1_21_0270	1	Thr20
AEDDCKVER	9	Unmodified	_AEDDCKVER_	sp|CARD9|pT_ACC_6774:T231-ponCARD9	sp|CARD9|pT_ACC_6774:T231-ponCARD9	sp|CARD9|pT_ACC_6774:T231-ponCARD9	119.68	110.03	457020000	QX1_21_0270	1	Thr20
AEDEDIVLTPDGTR	14	Unmodified	_AEDEDIVLTPDGTR_	sp|PAR3-alpha|pT_ACC_33277:T579-ponPAR3-alpha;sp|PAR3-alphaiso5|pT_ACC_33274:T522-ponPAR3-alphaiso5;sp|PAR3-alphaiso11|pT_ACC_33276:T566-ponPAR3-alphaiso11	sp|PAR3-alpha|pT_ACC_33277:T579-ponPAR3-alpha;sp|PAR3-alphaiso5|pT_ACC_33274:T522-ponPAR3-alphaiso5	sp|PAR3-alphaiso5|pT_ACC_33274:T522-ponPAR3-alphaiso5	40.589	34.744	768690000	QX1_21_0270	1	Thr20
AEDEDIVLTPDGTR	14	Unmodified	_AEDEDIVLTPDGTR_	sp|PAR3-alpha|pT_ACC_33277:T579-ponPAR3-alpha;sp|PAR3-alphaiso5|pT_ACC_33274:T522-ponPAR3-alphaiso5;sp|PAR3-alphaiso11|pT_ACC_33276:T566-ponPAR3-alphaiso11	sp|PAR3-alpha|pT_ACC_33277:T579-ponPAR3-alpha;sp|PAR3-alphaiso5|pT_ACC_33274:T522-ponPAR3-alphaiso5	sp|PAR3-alphaiso5|pT_ACC_33274:T522-ponPAR3-alphaiso5	27.029	20.866	154170000	QX1_21_0270	1	Thr20
AEDEDIVLTPDGTR	14	Unmodified	_AEDEDIVLTPDGTR_	sp|PAR3-alpha|pT_ACC_33277:T579-ponPAR3-alpha;sp|PAR3-alphaiso5|pT_ACC_33274:T522-ponPAR3-alphaiso5;sp|PAR3-alphaiso11|pT_ACC_33276:T566-ponPAR3-alphaiso11	sp|PAR3-alpha|pT_ACC_33277:T579-ponPAR3-alpha;sp|PAR3-alphaiso5|pT_ACC_33274:T522-ponPAR3-alphaiso5	sp|PAR3-alphaiso5|pT_ACC_33274:T522-ponPAR3-alphaiso5	130.1	123.91	105580000	QX1_21_0271	2	Thr20
AEDFTPVFMAPPVHYPR	17	Oxidation (M)	_AEDFTPVFM(Oxidation (M))APPVHYPR_	sp|GRHL2|pT_ACC_18631:T164-ponGRHL2	sp|GRHL2|pT_ACC_18631:T164-ponGRHL2	sp|GRHL2|pT_ACC_18631:T164-ponGRHL2	89.541	79.883	55909000	QX1_21_0274	5	Thr20
AEDFTPVFMAPPVHYPR	17	Oxidation (M)	_AEDFTPVFM(Oxidation (M))APPVHYPR_	sp|GRHL2|pT_ACC_18631:T164-ponGRHL2	sp|GRHL2|pT_ACC_18631:T164-ponGRHL2	sp|GRHL2|pT_ACC_18631:T164-ponGRHL2	53.403	49.742	6572900	QX1_21_0274	5	Thr20
AEDFTPVFMAPPVHYPR	17	Oxidation (M)	_AEDFTPVFM(Oxidation (M))APPVHYPR_	sp|GRHL2|pT_ACC_18631:T164-ponGRHL2	sp|GRHL2|pT_ACC_18631:T164-ponGRHL2	sp|GRHL2|pT_ACC_18631:T164-ponGRHL2	92.935	83.277	109690000	QX1_21_0275	6	Thr20
AEDFTPVFMAPPVHYPR	17	Oxidation (M)	_AEDFTPVFM(Oxidation (M))APPVHYPR_	sp|GRHL2|pT_ACC_18631:T164-ponGRHL2	sp|GRHL2|pT_ACC_18631:T164-ponGRHL2	sp|GRHL2|pT_ACC_18631:T164-ponGRHL2	48.823	42.791	2713300	QX1_21_0275	6	Thr20
AEDFTPVFMAPPVHYPR	17	Oxidation (M)	_AEDFTPVFM(Oxidation (M))APPVHYPR_	sp|GRHL2|pT_ACC_18631:T164-ponGRHL2	sp|GRHL2|pT_ACC_18631:T164-ponGRHL2	sp|GRHL2|pT_ACC_18631:T164-ponGRHL2	81.311	71.653	16141000	QX1_21_0275	6	Thr20
AEDFTPVFMAPPVHYPR	17	Oxidation (M)	_AEDFTPVFM(Oxidation (M))APPVHYPR_	sp|GRHL2|pT_ACC_18631:T164-ponGRHL2	sp|GRHL2|pT_ACC_18631:T164-ponGRHL2	sp|GRHL2|pT_ACC_18631:T164-ponGRHL2	53.995	48.89	5352400	QX1_21_0276	7	Thr20
AEDFTPVFMAPPVHYPR	17	Oxidation (M)	_AEDFTPVFM(Oxidation (M))APPVHYPR_	sp|GRHL2|pT_ACC_18631:T164-ponGRHL2	sp|GRHL2|pT_ACC_18631:T164-ponGRHL2	sp|GRHL2|pT_ACC_18631:T164-ponGRHL2	90.367	80.709	8399600	QX1_21_0277	8	Thr20
AEDFTPVFMAPPVHYPR	17	Unmodified	_AEDFTPVFMAPPVHYPR_	sp|GRHL2|pT_ACC_18631:T164-ponGRHL2	sp|GRHL2|pT_ACC_18631:T164-ponGRHL2	sp|GRHL2|pT_ACC_18631:T164-ponGRHL2	75.316	67.227	89758000	QX1_21_0274	5	Thr20
AEDFTPVFMAPPVHYPR	17	Unmodified	_AEDFTPVFMAPPVHYPR_	sp|GRHL2|pT_ACC_18631:T164-ponGRHL2	sp|GRHL2|pT_ACC_18631:T164-ponGRHL2	sp|GRHL2|pT_ACC_18631:T164-ponGRHL2	9.5303	5.869	1631500	QX1_21_0274	5	Thr20
AEDFTPVFMAPPVHYPR	17	Unmodified	_AEDFTPVFMAPPVHYPR_	sp|GRHL2|pT_ACC_18631:T164-ponGRHL2	sp|GRHL2|pT_ACC_18631:T164-ponGRHL2	sp|GRHL2|pT_ACC_18631:T164-ponGRHL2	64.65	60.773	166900000	QX1_21_0275	6	Thr20
AEDFTPVFMAPPVHYPR	17	Unmodified	_AEDFTPVFMAPPVHYPR_	sp|GRHL2|pT_ACC_18631:T164-ponGRHL2	sp|GRHL2|pT_ACC_18631:T164-ponGRHL2	sp|GRHL2|pT_ACC_18631:T164-ponGRHL2	68.551	68.551	1786800	QX1_21_0275	6	Thr20
AEDFTPVFMAPPVHYPR	17	Unmodified	_AEDFTPVFMAPPVHYPR_	sp|GRHL2|pT_ACC_18631:T164-ponGRHL2	sp|GRHL2|pT_ACC_18631:T164-ponGRHL2	sp|GRHL2|pT_ACC_18631:T164-ponGRHL2	36.193	32.532	4025000	QX1_21_0276	7	Thr20
AEDFTPVFMAPPVHYPR	17	Unmodified	_AEDFTPVFMAPPVHYPR_	sp|GRHL2|pT_ACC_18631:T164-ponGRHL2	sp|GRHL2|pT_ACC_18631:T164-ponGRHL2	sp|GRHL2|pT_ACC_18631:T164-ponGRHL2	97.797	89.708	24742000	QX1_21_0277	8	Thr20
AEDIKGTECVK	11	Unmodified	_AEDIKGTECVK_	sp|ZFR|pT_ACC_53426:T529-ponZFR	sp|ZFR|pT_ACC_53426:T529-ponZFR	sp|ZFR|pT_ACC_53426:T529-ponZFR	84.605	77.684	366550000	QX1_21_0271	2	Thr20
AEDLGLK	7	Unmodified	_AEDLGLK_	sp|LAMC3|pT_ACC_24203:T1278-ponLAMC3	sp|LAMC3|pT_ACC_24203:T1278-ponLAMC3	sp|LAMC3|pT_ACC_24203:T1278-ponLAMC3	83.614	29.089		QX1_21_0270	1	Thr20
AEDPSQPDSAGYTALHYASR	20	Unmodified	_AEDPSQPDSAGYTALHYASR_	sp|ANKRD39|pT_ACC_2658:T66-ponANKRD39	sp|ANKRD39|pT_ACC_2658:T66-ponANKRD39	sp|ANKRD39|pT_ACC_2658:T66-ponANKRD39	114.53	100.9	653790000	QX1_21_0272	3	Thr20
AEDPSQPDSAGYTALHYASR	20	Unmodified	_AEDPSQPDSAGYTALHYASR_	sp|ANKRD39|pT_ACC_2658:T66-ponANKRD39	sp|ANKRD39|pT_ACC_2658:T66-ponANKRD39	sp|ANKRD39|pT_ACC_2658:T66-ponANKRD39	147.12	137.33	17498000	QX1_21_0272	3	Thr20
AEDPSQPDSAGYTALHYASR	20	Unmodified	_AEDPSQPDSAGYTALHYASR_	sp|ANKRD39|pT_ACC_2658:T66-ponANKRD39	sp|ANKRD39|pT_ACC_2658:T66-ponANKRD39	sp|ANKRD39|pT_ACC_2658:T66-ponANKRD39	150.98	137.75	69717000	QX1_21_0273	4	Thr20
AEDSDALTAVSSQLEGSPMDTSSK	24	Unmodified	_AEDSDALTAVSSQLEGSPMDTSSK_	sp|HUWE1|pT_ACC_20792:T2846-ponHUWE1	sp|HUWE1|pT_ACC_20792:T2846-ponHUWE1	sp|HUWE1|pT_ACC_20792:T2846-ponHUWE1	87.02	87.02	4300700	QX1_21_0272	3	Thr20
AEDYPIDLK	9	Unmodified	_AEDYPIDLK_	sp|ITGB1|pT_ACC_21888:T130-ponITGB1	sp|ITGB1|pT_ACC_21888:T130-ponITGB1	sp|ITGB1|pT_ACC_21888:T130-ponITGB1	60.436	52.096	906460	QX1_21_0270	1	Thr20
AEDYPIDLK	9	Unmodified	_AEDYPIDLK_	sp|ITGB1|pT_ACC_21888:T130-ponITGB1	sp|ITGB1|pT_ACC_21888:T130-ponITGB1	sp|ITGB1|pT_ACC_21888:T130-ponITGB1	111.74	97.07	848850000	QX1_21_0271	2	Thr20
AEDYPIDLK	9	Unmodified	_AEDYPIDLK_	sp|ITGB1|pT_ACC_21888:T130-ponITGB1	sp|ITGB1|pT_ACC_21888:T130-ponITGB1	sp|ITGB1|pT_ACC_21888:T130-ponITGB1	48.794	38.883	20539000	QX1_21_0272	3	Thr20
AEEAQKTESVDNEGKLHHHHHH	22	Unmodified	_AEEAQKTESVDNEGKLHHHHHH_	sp|HMGN3|pT_ACC_20080:T83-ponHMGN3	sp|HMGN3|pT_ACC_20080:T83-ponHMGN3	sp|HMGN3|pT_ACC_20080:T83-ponHMGN3	63.488	46.247	181930000	QX1_21_0271	2	Thr20
AEEDKLHHHHHH	12	Unmodified	_AEEDKLHHHHHH_	sp|Calnexin|pT_ACC_6691:T562-ponCalnexin;sp|RALB|pT_ACC_38589:T104-ponRALB	sp|Calnexin|pT_ACC_6691:T562-ponCalnexin	sp|Calnexin|pT_ACC_6691:T562-ponCalnexin	43.958	1.1554		QX1_21_0279	10	Thr20
AEEDPFR	7	Unmodified	_AEEDPFR_	sp|STKLD1|pT_ACC_45784:T183-ponSTKLD1	sp|STKLD1|pT_ACC_45784:T183-ponSTKLD1	sp|STKLD1|pT_ACC_45784:T183-ponSTKLD1	134.44	119.66	228860000	QX1_21_0270	1	Thr20
AEEDPFRK	8	Unmodified	_AEEDPFRK_	sp|STKLD1|pT_ACC_45784:T183-ponSTKLD1	sp|STKLD1|pT_ACC_45784:T183-ponSTKLD1	sp|STKLD1|pT_ACC_45784:T183-ponSTKLD1	92.439	92.439	179790000	QX1_21_0270	1	Thr20
AEEDTQFNYHR	11	Unmodified	_AEEDTQFNYHR_	sp|Smc1|pT_ACC_43806:T182-ponSmc1	sp|Smc1|pT_ACC_43806:T182-ponSmc1	sp|Smc1|pT_ACC_43806:T182-ponSmc1	107.83	103.4	99588000	QX1_21_0271	2	Thr20
AEEDVEPECIMK	12	Unmodified	_AEEDVEPECIMK_	sp|DBNL|pT_ACC_11369:T114-ponDBNL	sp|DBNL|pT_ACC_11369:T114-ponDBNL	sp|DBNL|pT_ACC_11369:T114-ponDBNL	119.16	72.997	93382000	QX1_21_0271	2	Thr20
AEEEDEKGTAGGLLSSLEGLK	21	Unmodified	_AEEEDEKGTAGGLLSSLEGLK_	sp|ADCY4|pT_ACC_1028:T459-ponADCY4	sp|ADCY4|pT_ACC_1028:T459-ponADCY4	sp|ADCY4|pT_ACC_1028:T459-ponADCY4	90.968	76.273	9702700	QX1_21_0273	4	Thr20
AEEEIQK	7	Unmodified	_AEEEIQK_	sp|GIMAP4|pT_ACC_17889:T237-ponGIMAP4	sp|GIMAP4|pT_ACC_17889:T237-ponGIMAP4	sp|GIMAP4|pT_ACC_17889:T237-ponGIMAP4	95.352	11.975	277910000	QX1_21_0270	1	Thr20
AEEEQTCPVPQEEEEEVR	18	Unmodified	_AEEEQTCPVPQEEEEEVR_	sp|ADIPOR1|pT_ACC_1249:T53-ponADIPOR1	sp|ADIPOR1|pT_ACC_1249:T53-ponADIPOR1	sp|ADIPOR1|pT_ACC_1249:T53-ponADIPOR1	39.237	38.828	10647000	QX1_21_0270	1	Thr20
AEEFLTK	7	Unmodified	_AEEFLTK_	sp|PPP2R5D|pT_ACC_36566:T581-ponPPP2R5D	sp|PPP2R5D|pT_ACC_36566:T581-ponPPP2R5D	sp|PPP2R5D|pT_ACC_36566:T581-ponPPP2R5D	116.54	41.232	69660000	QX1_21_0270	1	Thr20
AEEHNIVFMPVIGK	14	Unmodified	_AEEHNIVFMPVIGK_	sp|TFIP11|pT_ACC_47403:T779-ponTFIP11	sp|TFIP11|pT_ACC_47403:T779-ponTFIP11	sp|TFIP11|pT_ACC_47403:T779-ponTFIP11	55.841	50.562	6291000	QX1_21_0274	5	Thr20
AEEIIAEAEK	10	Unmodified	_AEEIIAEAEK_	sp|EXOSC9|pT_ACC_15327:T305-ponEXOSC9	sp|EXOSC9|pT_ACC_15327:T305-ponEXOSC9	sp|EXOSC9|pT_ACC_15327:T305-ponEXOSC9	109.66	51.23	34451000	QX1_21_0270	1	Thr20
AEEKENDTVTISPK	14	Unmodified	_AEEKENDTVTISPK_	sp|TCF20|pT_ACC_47033:T1520-ponTCF20;sp|TCF20|pT_ACC_47032:T1518-ponTCF20	sp|TCF20|pT_ACC_47033:T1520-ponTCF20	sp|TCF20|pT_ACC_47033:T1520-ponTCF20	174.68	152.36	1032700000	QX1_21_0270	1	Thr20
AEEKENDTVTISPK	14	Unmodified	_AEEKENDTVTISPK_	sp|TCF20|pT_ACC_47033:T1520-ponTCF20;sp|TCF20|pT_ACC_47032:T1518-ponTCF20	sp|TCF20|pT_ACC_47033:T1520-ponTCF20	sp|TCF20|pT_ACC_47033:T1520-ponTCF20	184.96	150.21	424100000	QX1_21_0270	1	Thr20
AEEKENDTVTISPK	14	Unmodified	_AEEKENDTVTISPK_	sp|TCF20|pT_ACC_47033:T1520-ponTCF20;sp|TCF20|pT_ACC_47032:T1518-ponTCF20	sp|TCF20|pT_ACC_47033:T1520-ponTCF20	sp|TCF20|pT_ACC_47033:T1520-ponTCF20	274	240.04	38842000	QX1_21_0271	2	Thr20
AEEKEPIETQQNGDKLHHHHHH	22	Unmodified	_AEEKEPIETQQNGDKLHHHHHH_	sp|CHD-5|pT_ACC_9060:T1670-ponCHD-5	sp|CHD-5|pT_ACC_9060:T1670-ponCHD-5	sp|CHD-5|pT_ACC_9060:T1670-ponCHD-5	58.123	55.322	103190000	QX1_21_0271	2	Thr20
AEEKEPIETQQNGDKLHHHHHH	22	Unmodified	_AEEKEPIETQQNGDKLHHHHHH_	sp|CHD-5|pT_ACC_9060:T1670-ponCHD-5	sp|CHD-5|pT_ACC_9060:T1670-ponCHD-5	sp|CHD-5|pT_ACC_9060:T1670-ponCHD-5	134.29	126.2	48278000	QX1_21_0271	2	Thr20
AEEKEPIETQQNGDKLHHHHHH	22	Unmodified	_AEEKEPIETQQNGDKLHHHHHH_	sp|CHD-5|pT_ACC_9060:T1670-ponCHD-5	sp|CHD-5|pT_ACC_9060:T1670-ponCHD-5	sp|CHD-5|pT_ACC_9060:T1670-ponCHD-5	47.047	39.687	10816000	QX1_21_0271	2	Thr20
AEEKEPIETQQNGDKLHHHHHH	22	Unmodified	_AEEKEPIETQQNGDKLHHHHHH_	sp|CHD-5|pT_ACC_9060:T1670-ponCHD-5	sp|CHD-5|pT_ACC_9060:T1670-ponCHD-5	sp|CHD-5|pT_ACC_9060:T1670-ponCHD-5	27.129	12.515	11338000	QX1_21_0272	3	Thr20
AEELVYETVIK	11	Unmodified	_AEELVYETVIK_	sp|KLHL29|pT_ACC_23515:T500-ponKLHL29	sp|KLHL29|pT_ACC_23515:T500-ponKLHL29	sp|KLHL29|pT_ACC_23515:T500-ponKLHL29	86.624	86.624	2001400	QX1_21_0271	2	Thr20
AEEMDTEDRPEASGVDTEPR	20	Unmodified	_AEEMDTEDRPEASGVDTEPR_	sp|EHBP1L1|pT_ACC_13847:T383-ponEHBP1L1	sp|EHBP1L1|pT_ACC_13847:T383-ponEHBP1L1	sp|EHBP1L1|pT_ACC_13847:T383-ponEHBP1L1	134.9	132.4	195500000	QX1_21_0270	1	Thr20
AEEMDTEDRPEASGVDTEPR	20	Unmodified	_AEEMDTEDRPEASGVDTEPR_	sp|EHBP1L1|pT_ACC_13847:T383-ponEHBP1L1	sp|EHBP1L1|pT_ACC_13847:T383-ponEHBP1L1	sp|EHBP1L1|pT_ACC_13847:T383-ponEHBP1L1	68.044	65.731	30343000	QX1_21_0270	1	Thr20
AEENTDQASPQEDYAGFER	19	Unmodified	_AEENTDQASPQEDYAGFER_	sp|midasin|pT_ACC_26989:T4534-ponmidasin	sp|midasin|pT_ACC_26989:T4534-ponmidasin	sp|midasin|pT_ACC_26989:T4534-ponmidasin	271.08	261.63	37458000	QX1_21_0271	2	Thr20
AEESAPIVGTDTGPG	15	Unmodified	_AEESAPIVGTDTGPG_		REV__sp|EIF5B|pT_ACC_14209:T303-ponEIF5B	REV__sp|EIF5B|pT_ACC_14209:T303-ponEIF5B	46.001	6.3792	886820000	QX1_21_0271	2	Thr20
AEESAPIVGTDTGPG	15	Unmodified	_AEESAPIVGTDTGPG_		REV__sp|EIF5B|pT_ACC_14209:T303-ponEIF5B	REV__sp|EIF5B|pT_ACC_14209:T303-ponEIF5B	11.262	3.0851	7803400	QX1_21_0274	5	Thr20
AEETSSPVIGELWSPDQTAK	20	Unmodified	_AEETSSPVIGELWSPDQTAK_	sp|ANKLE2|pT_ACC_2481:T486-ponANKLE2	sp|ANKLE2|pT_ACC_2481:T486-ponANKLE2	sp|ANKLE2|pT_ACC_2481:T486-ponANKLE2	50.145	44.968	1953300	QX1_21_0272	3	Thr20
AEEYEFLTPVEEAPK	15	Unmodified	_AEEYEFLTPVEEAPK_	sp|RhoGDIalpha|pT_ACC_3450:T160-ponRhoGDIalpha	sp|RhoGDIalpha|pT_ACC_3450:T160-ponRhoGDIalpha	sp|RhoGDIalpha|pT_ACC_3450:T160-ponRhoGDIalpha	67.022	58.718	131930000	QX1_21_0271	2	Thr20
AEEYEFLTPVEEAPK	15	Unmodified	_AEEYEFLTPVEEAPK_	sp|RhoGDIalpha|pT_ACC_3450:T160-ponRhoGDIalpha	sp|RhoGDIalpha|pT_ACC_3450:T160-ponRhoGDIalpha	sp|RhoGDIalpha|pT_ACC_3450:T160-ponRhoGDIalpha	27.029	22.786	24672000	QX1_21_0271	2	Thr20
AEEYEFLTPVEEAPK	15	Unmodified	_AEEYEFLTPVEEAPK_	sp|RhoGDIalpha|pT_ACC_3450:T160-ponRhoGDIalpha	sp|RhoGDIalpha|pT_ACC_3450:T160-ponRhoGDIalpha	sp|RhoGDIalpha|pT_ACC_3450:T160-ponRhoGDIalpha	59.542	53.697	3980800	QX1_21_0272	3	Thr20
AEEYTEETEEREESTTGFDK	20	Unmodified	_AEEYTEETEEREESTTGFDK_	sp|Trap150|pT_ACC_47558:T806-ponTrap150	sp|Trap150|pT_ACC_47558:T806-ponTrap150	sp|Trap150|pT_ACC_47558:T806-ponTrap150	257.35	244.47	23420000	QX1_21_0270	1	Thr20
AEEYTEETEEREESTTGFDK	20	Unmodified	_AEEYTEETEEREESTTGFDK_	sp|Trap150|pT_ACC_47558:T806-ponTrap150	sp|Trap150|pT_ACC_47558:T806-ponTrap150	sp|Trap150|pT_ACC_47558:T806-ponTrap150	87.49	86.823	226250000	QX1_21_0270	1	Thr20
AEEYTEETEEREESTTGFDK	20	Unmodified	_AEEYTEETEEREESTTGFDK_	sp|Trap150|pT_ACC_47558:T806-ponTrap150	sp|Trap150|pT_ACC_47558:T806-ponTrap150	sp|Trap150|pT_ACC_47558:T806-ponTrap150	91.637	86.659	34900000	QX1_21_0271	2	Thr20
AEFAEVSK	8	Unmodified	_AEFAEVSK_	CON__P02768-1;sp|albumin|pT_ACC_2007:T260-ponalbumin;sp|albumin|pT_ACC_2008:T263-ponalbumin	CON__P02768-1;sp|albumin|pT_ACC_2007:T260-ponalbumin;sp|albumin|pT_ACC_2008:T263-ponalbumin	CON__P02768-1	106.36	83.337	256460000	QX1_21_0270	1	Thr20
AEFEVHK	7	Unmodified	_AEFEVHK_	sp|Ebp1|pT_ACC_33007:T206-ponEbp1	sp|Ebp1|pT_ACC_33007:T206-ponEbp1	sp|Ebp1|pT_ACC_33007:T206-ponEbp1	88.029	80.025	338080000	QX1_21_0271	2	Thr20
AEFNQVVLGDSAK	13	Unmodified	_AEFNQVVLGDSAK_	sp|TTC18|pT_ACC_8872:T31-ponTTC18	sp|TTC18|pT_ACC_8872:T31-ponTTC18	sp|TTC18|pT_ACC_8872:T31-ponTTC18	164.64	134.08	677250000	QX1_21_0272	3	Thr20
AEFNQVVLGDSAK	13	Unmodified	_AEFNQVVLGDSAK_	sp|TTC18|pT_ACC_8872:T31-ponTTC18	sp|TTC18|pT_ACC_8872:T31-ponTTC18	sp|TTC18|pT_ACC_8872:T31-ponTTC18	145.55	118.44	37601000	QX1_21_0273	4	Thr20
AEFNQVVLGK	10	Unmodified	_AEFNQVVLGK_	sp|TTC18|pT_ACC_8871:T28-ponTTC18	sp|TTC18|pT_ACC_8871:T28-ponTTC18	sp|TTC18|pT_ACC_8871:T28-ponTTC18	98.299	82.15	11488000	QX1_21_0275	6	Thr20
AEFNQVVLGK	10	Unmodified	_AEFNQVVLGK_	sp|TTC18|pT_ACC_8871:T28-ponTTC18	sp|TTC18|pT_ACC_8871:T28-ponTTC18	sp|TTC18|pT_ACC_8871:T28-ponTTC18	71.501	66.191	7528900	QX1_21_0276	7	Thr20
AEFPSSGSNSVLNTPPTTPESPSSVTVTEK	30	Unmodified	_AEFPSSGSNSVLNTPPTTPESPSSVTVTEK_	sp|ARID4B|pT_ACC_3667:T1022-ponARID4B	sp|ARID4B|pT_ACC_3667:T1022-ponARID4B	sp|ARID4B|pT_ACC_3667:T1022-ponARID4B	64.733	61.974	15680000	QX1_21_0273	4	Thr20
AEFTSPPSLFK	11	Unmodified	_AEFTSPPSLFK_	sp|FIP1L1|pT_ACC_16535:T258-ponFIP1L1	sp|FIP1L1|pT_ACC_16535:T258-ponFIP1L1	sp|FIP1L1|pT_ACC_16535:T258-ponFIP1L1	128.86	109.08	205920000	QX1_21_0274	5	Thr20
AEFTSPPSLFK	11	Unmodified	_AEFTSPPSLFK_	sp|FIP1L1|pT_ACC_16535:T258-ponFIP1L1	sp|FIP1L1|pT_ACC_16535:T258-ponFIP1L1	sp|FIP1L1|pT_ACC_16535:T258-ponFIP1L1	65.347	60.563	52818000	QX1_21_0275	6	Thr20
AEFTSPPSLFK	11	Unmodified	_AEFTSPPSLFK_	sp|FIP1L1|pT_ACC_16535:T258-ponFIP1L1	sp|FIP1L1|pT_ACC_16535:T258-ponFIP1L1	sp|FIP1L1|pT_ACC_16535:T258-ponFIP1L1	107.15	95.643	10459000	QX1_21_0276	7	Thr20
AEFTSPPSLFK	11	Unmodified	_AEFTSPPSLFK_	sp|FIP1L1|pT_ACC_16535:T258-ponFIP1L1	sp|FIP1L1|pT_ACC_16535:T258-ponFIP1L1	sp|FIP1L1|pT_ACC_16535:T258-ponFIP1L1	77.677	75.811	10960000	QX1_21_0277	8	Thr20
AEFVPQLEAEDDTSYFDTR	19	Unmodified	_AEFVPQLEAEDDTSYFDTR_	sp|MAST3|pT_ACC_26556:T665-ponMAST3	sp|MAST3|pT_ACC_26556:T665-ponMAST3	sp|MAST3|pT_ACC_26556:T665-ponMAST3	83.047	70.687	16047000	QX1_21_0271	2	Thr20
AEFVPQLEAEDDTSYFDTR	19	Unmodified	_AEFVPQLEAEDDTSYFDTR_	sp|MAST3|pT_ACC_26556:T665-ponMAST3	sp|MAST3|pT_ACC_26556:T665-ponMAST3	sp|MAST3|pT_ACC_26556:T665-ponMAST3	76.155	67.505	8664300	QX1_21_0271	2	Thr20
AEFVPQLEAEDDTSYFDTR	19	Unmodified	_AEFVPQLEAEDDTSYFDTR_	sp|MAST3|pT_ACC_26556:T665-ponMAST3	sp|MAST3|pT_ACC_26556:T665-ponMAST3	sp|MAST3|pT_ACC_26556:T665-ponMAST3	35.204	30.22	852550	QX1_21_0272	3	Thr20
AEFVPQLEAEDDTSYFDTR	19	Unmodified	_AEFVPQLEAEDDTSYFDTR_	sp|MAST3|pT_ACC_26556:T665-ponMAST3	sp|MAST3|pT_ACC_26556:T665-ponMAST3	sp|MAST3|pT_ACC_26556:T665-ponMAST3	70.622	55.59	2673800	QX1_21_0273	4	Thr20
AEGDGTPEVLGVATSPAASLSSK	23	Unmodified	_AEGDGTPEVLGVATSPAASLSSK_	sp|SIX6|pT_ACC_42845:T220-ponSIX6	sp|SIX6|pT_ACC_42845:T220-ponSIX6	sp|SIX6|pT_ACC_42845:T220-ponSIX6	192.78	189.92	26679000	QX1_21_0272	3	Thr20
AEGDGTPEVLGVATSPAASLSSK	23	Unmodified	_AEGDGTPEVLGVATSPAASLSSK_	sp|SIX6|pT_ACC_42845:T220-ponSIX6	sp|SIX6|pT_ACC_42845:T220-ponSIX6	sp|SIX6|pT_ACC_42845:T220-ponSIX6	123.48	120.02	16516000	QX1_21_0272	3	Thr20
AEGDSAGTAGTPGGTPAGDKVASWELK	27	Unmodified	_AEGDSAGTAGTPGGTPAGDKVASWELK_	sp|SMARCD2|pT_ACC_43782:T217-ponSMARCD2	sp|SMARCD2|pT_ACC_43782:T217-ponSMARCD2	sp|SMARCD2|pT_ACC_43782:T217-ponSMARCD2	186.28	179.32	48007000	QX1_21_0272	3	Thr20
AEGFTASTK	9	Unmodified	_AEGFTASTK_	sp|CPXM2|pT_ACC_10381:T697-ponCPXM2	sp|CPXM2|pT_ACC_10381:T697-ponCPXM2	sp|CPXM2|pT_ACC_10381:T697-ponCPXM2	88.37	80.43		QX1_21_0270	1	Thr20
AEGFTASTK	9	Unmodified	_AEGFTASTK_	sp|CPXM2|pT_ACC_10381:T697-ponCPXM2	sp|CPXM2|pT_ACC_10381:T697-ponCPXM2	sp|CPXM2|pT_ACC_10381:T697-ponCPXM2	85.676	73.415	106890000	QX1_21_0271	2	Thr20
AEGFYQK	7	Unmodified	_AEGFYQK_	sp|MAP1A|pT_ACC_25800:T675-ponMAP1A	sp|MAP1A|pT_ACC_25800:T675-ponMAP1A	sp|MAP1A|pT_ACC_25800:T675-ponMAP1A	98.415	46.116	363960000	QX1_21_0271	2	Thr20
AEGPDADPSLSAK	13	Unmodified	_AEGPDADPSLSAK_	sp|ZBTB45|pT_ACC_52917:T186-ponZBTB45	sp|ZBTB45|pT_ACC_52917:T186-ponZBTB45	sp|ZBTB45|pT_ACC_52917:T186-ponZBTB45	87.777	61.321	70465000	QX1_21_0270	1	Thr20
AEGPSSTPSSAAGPRPPR	18	Unmodified	_AEGPSSTPSSAAGPRPPR_	sp|ZNF580|pT_ACC_55763:T38-ponZNF580	sp|ZNF580|pT_ACC_55763:T38-ponZNF580	sp|ZNF580|pT_ACC_55763:T38-ponZNF580	87.388	80.807	132600000	QX1_21_0272	3	Thr20
AEGPSSTPSSAAGPRPPR	18	Unmodified	_AEGPSSTPSSAAGPRPPR_	sp|ZNF580|pT_ACC_55763:T38-ponZNF580	sp|ZNF580|pT_ACC_55763:T38-ponZNF580	sp|ZNF580|pT_ACC_55763:T38-ponZNF580	49.993	43.423	21674000	QX1_21_0273	4	Thr20
AEGPSSTPSSAAGPRPPR	18	Unmodified	_AEGPSSTPSSAAGPRPPR_	sp|ZNF580|pT_ACC_55763:T38-ponZNF580	sp|ZNF580|pT_ACC_55763:T38-ponZNF580	sp|ZNF580|pT_ACC_55763:T38-ponZNF580	31.818	27.502	6827700	QX1_21_0274	5	Thr20
AEGSGLDPATSSEK	14	Unmodified	_AEGSGLDPATSSEK_	sp|ANO8|pT_ACC_2760:T941-ponANO8	sp|ANO8|pT_ACC_2760:T941-ponANO8	sp|ANO8|pT_ACC_2760:T941-ponANO8	86.114	72.295	4692000000	QX1_21_0270	1	Thr20
AEGSGLDPATSSEK	14	Unmodified	_AEGSGLDPATSSEK_	sp|ANO8|pT_ACC_2760:T941-ponANO8	sp|ANO8|pT_ACC_2760:T941-ponANO8	sp|ANO8|pT_ACC_2760:T941-ponANO8	87.641	82.327	234540000	QX1_21_0271	2	Thr20
AEGSSTASSGSQLAEGK	17	Unmodified	_AEGSSTASSGSQLAEGK_	sp|FAM120A|pT_ACC_15509:T508-ponFAM120A	sp|FAM120A|pT_ACC_15509:T508-ponFAM120A	sp|FAM120A|pT_ACC_15509:T508-ponFAM120A	306.21	263.42	499500000	QX1_21_0270	1	Thr20
AEGTFPGK	8	Unmodified	_AEGTFPGK_	sp|COX6B1|pT_ACC_10281:T81-ponCOX6B1	sp|COX6B1|pT_ACC_10281:T81-ponCOX6B1	sp|COX6B1|pT_ACC_10281:T81-ponCOX6B1	77.058	60.094	152030000	QX1_21_0271	2	Thr20
AEHTPMAPGGSTHR	14	Unmodified	_AEHTPMAPGGSTHR_	sp|GIT1|pT_ACC_17924:T499-ponGIT1;sp|GIT1iso3|pT_ACC_17925:T508-ponGIT1iso3;sp|GIT1|pT_ACC_17923:T491-ponGIT1	sp|GIT1|pT_ACC_17924:T499-ponGIT1	sp|GIT1|pT_ACC_17924:T499-ponGIT1	50.102	44.729	154850000	QX1_21_0271	2	Thr20
AEHTPMAPGGSTHR	14	Unmodified	_AEHTPMAPGGSTHR_	sp|GIT1|pT_ACC_17924:T499-ponGIT1;sp|GIT1iso3|pT_ACC_17925:T508-ponGIT1iso3;sp|GIT1|pT_ACC_17923:T491-ponGIT1	sp|GIT1|pT_ACC_17924:T499-ponGIT1	sp|GIT1|pT_ACC_17924:T499-ponGIT1	36.425	25.054	997650000	QX1_21_0272	3	Thr20
AEHTPMAPGGSTHR	14	Unmodified	_AEHTPMAPGGSTHR_	sp|GIT1|pT_ACC_17924:T499-ponGIT1;sp|GIT1iso3|pT_ACC_17925:T508-ponGIT1iso3;sp|GIT1|pT_ACC_17923:T491-ponGIT1	sp|GIT1|pT_ACC_17924:T499-ponGIT1	sp|GIT1|pT_ACC_17924:T499-ponGIT1	31.345	24.976	17151000	QX1_21_0277	8	Thr20
AEHTPMAPGGSTHRR	15	Unmodified	_AEHTPMAPGGSTHRR_	sp|GIT1|pT_ACC_17924:T499-ponGIT1;sp|GIT1iso3|pT_ACC_17925:T508-ponGIT1iso3;sp|GIT1|pT_ACC_17923:T491-ponGIT1	sp|GIT1|pT_ACC_17924:T499-ponGIT1	sp|GIT1|pT_ACC_17924:T499-ponGIT1	81.632	70.844	183500000	QX1_21_0272	3	Thr20
AEHTPMAPGGSTHRR	15	Unmodified	_AEHTPMAPGGSTHRR_	sp|GIT1|pT_ACC_17924:T499-ponGIT1;sp|GIT1iso3|pT_ACC_17925:T508-ponGIT1iso3;sp|GIT1|pT_ACC_17923:T491-ponGIT1	sp|GIT1|pT_ACC_17924:T499-ponGIT1	sp|GIT1|pT_ACC_17924:T499-ponGIT1	52.254	39.462	139770000	QX1_21_0272	3	Thr20
AEHTPMAPGGSTHRR	15	Unmodified	_AEHTPMAPGGSTHRR_	sp|GIT1|pT_ACC_17924:T499-ponGIT1;sp|GIT1iso3|pT_ACC_17925:T508-ponGIT1iso3;sp|GIT1|pT_ACC_17923:T491-ponGIT1	sp|GIT1|pT_ACC_17924:T499-ponGIT1	sp|GIT1|pT_ACC_17924:T499-ponGIT1	91.712	62.649	70254000	QX1_21_0272	3	Thr20
AEHTPMAPGGSTHRR	15	Oxidation (M)	_AEHTPM(Oxidation (M))APGGSTHRR_	sp|GIT1|pT_ACC_17924:T499-ponGIT1;sp|GIT1iso3|pT_ACC_17925:T508-ponGIT1iso3;sp|GIT1|pT_ACC_17923:T491-ponGIT1	sp|GIT1|pT_ACC_17924:T499-ponGIT1	sp|GIT1|pT_ACC_17924:T499-ponGIT1	42.682	33.968	8315000	QX1_21_0274	5	Thr20
AEHTPMAPGGSTHRR	15	Oxidation (M)	_AEHTPM(Oxidation (M))APGGSTHRR_	sp|GIT1|pT_ACC_17924:T499-ponGIT1;sp|GIT1iso3|pT_ACC_17925:T508-ponGIT1iso3;sp|GIT1|pT_ACC_17923:T491-ponGIT1	sp|GIT1|pT_ACC_17924:T499-ponGIT1	sp|GIT1|pT_ACC_17924:T499-ponGIT1	62.287	50.495	8885500	QX1_21_0275	6	Thr20
AEIEHEALK	9	Unmodified	_AEIEHEALK_	sp|DOCK7|pT_ACC_12884:T1455-ponDOCK7	sp|DOCK7|pT_ACC_12884:T1455-ponDOCK7	sp|DOCK7|pT_ACC_12884:T1455-ponDOCK7	154.12	111.25	450290000	QX1_21_0270	1	Thr20
AEIEHEALK	9	Unmodified	_AEIEHEALK_	sp|DOCK7|pT_ACC_12884:T1455-ponDOCK7	sp|DOCK7|pT_ACC_12884:T1455-ponDOCK7	sp|DOCK7|pT_ACC_12884:T1455-ponDOCK7	102.62	85.109	153370000	QX1_21_0270	1	Thr20
AEIHAQPSDKER	12	Unmodified	_AEIHAQPSDKER_	sp|ITGA6iso2|pT_ACC_21863:T1053-ponITGA6iso2;sp|ITGA6iso2|pT_ACC_21864:T1070-ponITGA6iso2	sp|ITGA6iso2|pT_ACC_21863:T1053-ponITGA6iso2;sp|ITGA6iso2|pT_ACC_21864:T1070-ponITGA6iso2	sp|ITGA6iso2|pT_ACC_21863:T1053-ponITGA6iso2	123.2	103.08	1807500000	QX1_21_0270	1	Thr20
AEIHAQPSDKER	12	Unmodified	_AEIHAQPSDKER_	sp|ITGA6iso2|pT_ACC_21863:T1053-ponITGA6iso2;sp|ITGA6iso2|pT_ACC_21864:T1070-ponITGA6iso2	sp|ITGA6iso2|pT_ACC_21863:T1053-ponITGA6iso2;sp|ITGA6iso2|pT_ACC_21864:T1070-ponITGA6iso2	sp|ITGA6iso2|pT_ACC_21863:T1053-ponITGA6iso2	130.16	105.12	642700000	QX1_21_0270	1	Thr20
AEIHAQPSDKER	12	Unmodified	_AEIHAQPSDKER_	sp|ITGA6iso2|pT_ACC_21863:T1053-ponITGA6iso2;sp|ITGA6iso2|pT_ACC_21864:T1070-ponITGA6iso2	sp|ITGA6iso2|pT_ACC_21863:T1053-ponITGA6iso2;sp|ITGA6iso2|pT_ACC_21864:T1070-ponITGA6iso2	sp|ITGA6iso2|pT_ACC_21863:T1053-ponITGA6iso2	99.498	86.665	1601700000	QX1_21_0270	1	Thr20
AEIHAQPSDKER	12	Unmodified	_AEIHAQPSDKER_	sp|ITGA6iso2|pT_ACC_21863:T1053-ponITGA6iso2;sp|ITGA6iso2|pT_ACC_21864:T1070-ponITGA6iso2	sp|ITGA6iso2|pT_ACC_21863:T1053-ponITGA6iso2;sp|ITGA6iso2|pT_ACC_21864:T1070-ponITGA6iso2	sp|ITGA6iso2|pT_ACC_21863:T1053-ponITGA6iso2	24.084	15.801	146660000	QX1_21_0271	2	Thr20
AEIIDQDLYK	10	Unmodified	_AEIIDQDLYK_	sp|EPPK1|pT_ACC_14862:T568-ponEPPK1	sp|EPPK1|pT_ACC_14862:T568-ponEPPK1	sp|EPPK1|pT_ACC_14862:T568-ponEPPK1	98.033	72.14	205250000	QX1_21_0271	2	Thr20
AEILQMTVDHLK	12	Oxidation (M)	_AEILQM(Oxidation (M))TVDHLK_	sp|HEY2|pT_ACC_19581:T96-ponHEY2;sp|HEY1|pT_ACC_19579:T97-ponHEY1	sp|HEY2|pT_ACC_19581:T96-ponHEY2	sp|HEY2|pT_ACC_19581:T96-ponHEY2	62.338	54.427		QX1_21_0273	4	Thr20
AEILQMTVDHLK	12	Unmodified	_AEILQMTVDHLK_	sp|HEY2|pT_ACC_19581:T96-ponHEY2;sp|HEY1|pT_ACC_19579:T97-ponHEY1	sp|HEY2|pT_ACC_19581:T96-ponHEY2	sp|HEY2|pT_ACC_19581:T96-ponHEY2	93.959	81.577	192690000	QX1_21_0273	4	Thr20
AEILQMTVDHLK	12	Unmodified	_AEILQMTVDHLK_	sp|HEY2|pT_ACC_19581:T96-ponHEY2;sp|HEY1|pT_ACC_19579:T97-ponHEY1	sp|HEY2|pT_ACC_19581:T96-ponHEY2	sp|HEY2|pT_ACC_19581:T96-ponHEY2	105.86	84.864	20100000	QX1_21_0273	4	Thr20
AEILQMTVDHLK	12	Unmodified	_AEILQMTVDHLK_	sp|HEY2|pT_ACC_19581:T96-ponHEY2;sp|HEY1|pT_ACC_19579:T97-ponHEY1	sp|HEY2|pT_ACC_19581:T96-ponHEY2	sp|HEY2|pT_ACC_19581:T96-ponHEY2	84.718	71.001		QX1_21_0274	5	Thr20
AEILQMTVDHLK	12	Unmodified	_AEILQMTVDHLK_	sp|HEY2|pT_ACC_19581:T96-ponHEY2;sp|HEY1|pT_ACC_19579:T97-ponHEY1	sp|HEY2|pT_ACC_19581:T96-ponHEY2	sp|HEY2|pT_ACC_19581:T96-ponHEY2	37.426	30.544	3369100	QX1_21_0277	8	Thr20
AEITELSTILEK	12	Unmodified	_AEITELSTILEK_	sp|BRCA2|pT_ACC_5507:T1104-ponBRCA2	sp|BRCA2|pT_ACC_5507:T1104-ponBRCA2	sp|BRCA2|pT_ACC_5507:T1104-ponBRCA2	65.5	61.035	23440000	QX1_21_0272	3	Thr20
AEITFDDHK	9	Unmodified	_AEITFDDHK_	sp|FLNB|pT_ACC_16694:T2239-ponFLNB	sp|FLNB|pT_ACC_16694:T2239-ponFLNB	sp|FLNB|pT_ACC_16694:T2239-ponFLNB	66.299	60.896	22030000	QX1_21_0270	1	Thr20
AEIVLLDHGLYQMK	14	Unmodified	_AEIVLLDHGLYQMK_	sp|ADCK1|pT_ACC_1014:T329-ponADCK1	sp|ADCK1|pT_ACC_1014:T329-ponADCK1	sp|ADCK1|pT_ACC_1014:T329-ponADCK1	85.554	81.383	13045000	QX1_21_0274	5	Thr20
AEIVLLDHGLYQMK	14	Unmodified	_AEIVLLDHGLYQMK_	sp|ADCK1|pT_ACC_1014:T329-ponADCK1	sp|ADCK1|pT_ACC_1014:T329-ponADCK1	sp|ADCK1|pT_ACC_1014:T329-ponADCK1	18.829	7.355	3374800	QX1_21_0275	6	Thr20
AEIVLLDHGLYQMK	14	Oxidation (M)	_AEIVLLDHGLYQM(Oxidation (M))K_	sp|ADCK1|pT_ACC_1014:T329-ponADCK1	sp|ADCK1|pT_ACC_1014:T329-ponADCK1	sp|ADCK1|pT_ACC_1014:T329-ponADCK1	69.716	59.082	20648000	QX1_21_0274	5	Thr20
AEKAGGQDTKLHHHHHH	17	Unmodified	_AEKAGGQDTKLHHHHHH_	sp|SYCE1|pT_ACC_46146:T13-ponSYCE1	sp|SYCE1|pT_ACC_46146:T13-ponSYCE1	sp|SYCE1|pT_ACC_46146:T13-ponSYCE1	47.532	3.5405	11562000	QX1_21_0273	4	Thr20
AEKESQVQELVELK	14	Unmodified	_AEKESQVQELVELK_	sp|GIMAP7|pT_ACC_17897:T173-ponGIMAP7	sp|GIMAP7|pT_ACC_17897:T173-ponGIMAP7	sp|GIMAP7|pT_ACC_17897:T173-ponGIMAP7	92.039	68.583	9262700	QX1_21_0271	2	Thr20
AEKLEIAK	8	Unmodified	_AEKLEIAK_	sp|PPIP5K2|pT_ACC_36341:T780-ponPPIP5K2	sp|PPIP5K2|pT_ACC_36341:T780-ponPPIP5K2	sp|PPIP5K2|pT_ACC_36341:T780-ponPPIP5K2	95.358	56.582	117740000	QX1_21_0270	1	Thr20
AELATLQAR	9	Unmodified	_AELATLQAR_	sp|CEP131|pT_ACC_8546:T1024-ponCEP131	sp|CEP131|pT_ACC_8546:T1024-ponCEP131	sp|CEP131|pT_ACC_8546:T1024-ponCEP131	169.57	142.61	294740000	QX1_21_0271	2	Thr20
AELDDTPMR	9	Unmodified	_AELDDTPMR_	sp|PSF|pT_ACC_42335:T355-ponPSF	sp|PSF|pT_ACC_42335:T355-ponPSF	sp|PSF|pT_ACC_42335:T355-ponPSF	164.77	148	1448600000	QX1_21_0270	1	Thr20
AELDDTPMR	9	Unmodified	_AELDDTPMR_	sp|PSF|pT_ACC_42335:T355-ponPSF	sp|PSF|pT_ACC_42335:T355-ponPSF	sp|PSF|pT_ACC_42335:T355-ponPSF	117.39	101.75	61196000	QX1_21_0271	2	Thr20
AELGTDLLSQLSLEDQKR	18	Unmodified	_AELGTDLLSQLSLEDQKR_	sp|SMC3|pT_ACC_43827:T783-ponSMC3	sp|SMC3|pT_ACC_43827:T783-ponSMC3	sp|SMC3|pT_ACC_43827:T783-ponSMC3	103.88	93.377	49646000	QX1_21_0273	4	Thr20
AELLQGGDLLR	11	Unmodified	_AELLQGGDLLR_	sp|BNIP1|pT_ACC_5350:T126-ponBNIP1	sp|BNIP1|pT_ACC_5350:T126-ponBNIP1	sp|BNIP1|pT_ACC_5350:T126-ponBNIP1	125.48	110.22	888550000	QX1_21_0272	3	Thr20
AELLQGGDLLR	11	Unmodified	_AELLQGGDLLR_	sp|BNIP1|pT_ACC_5350:T126-ponBNIP1	sp|BNIP1|pT_ACC_5350:T126-ponBNIP1	sp|BNIP1|pT_ACC_5350:T126-ponBNIP1	91.584	76.917	691780000	QX1_21_0273	4	Thr20
AELLQGGDLLR	11	Unmodified	_AELLQGGDLLR_	sp|BNIP1|pT_ACC_5350:T126-ponBNIP1	sp|BNIP1|pT_ACC_5350:T126-ponBNIP1	sp|BNIP1|pT_ACC_5350:T126-ponBNIP1	98.033	79.593	30301000	QX1_21_0274	5	Thr20
AELLQGGDLLR	11	Unmodified	_AELLQGGDLLR_	sp|BNIP1|pT_ACC_5350:T126-ponBNIP1	sp|BNIP1|pT_ACC_5350:T126-ponBNIP1	sp|BNIP1|pT_ACC_5350:T126-ponBNIP1	73.985	63.351	7626800	QX1_21_0275	6	Thr20
AELLQGGDLLR	11	Unmodified	_AELLQGGDLLR_	sp|BNIP1|pT_ACC_5350:T126-ponBNIP1	sp|BNIP1|pT_ACC_5350:T126-ponBNIP1	sp|BNIP1|pT_ACC_5350:T126-ponBNIP1	48.794	34.128	4261900	QX1_21_0276	7	Thr20
AELLQGGDLLR	11	Unmodified	_AELLQGGDLLR_	sp|BNIP1|pT_ACC_5350:T126-ponBNIP1	sp|BNIP1|pT_ACC_5350:T126-ponBNIP1	sp|BNIP1|pT_ACC_5350:T126-ponBNIP1	65.305	55.948	20475000	QX1_21_0277	8	Thr20
AELLTSGAK	9	Unmodified	_AELLTSGAK_	sp|BAHCC1|pT_ACC_4699:T2105-ponBAHCC1;sp|BAHCC1|pT_ACC_4700:T2112-ponBAHCC1	sp|BAHCC1|pT_ACC_4699:T2105-ponBAHCC1;sp|BAHCC1|pT_ACC_4700:T2112-ponBAHCC1	sp|BAHCC1|pT_ACC_4700:T2112-ponBAHCC1	89.355	20.44	12222000	QX1_21_0277	8	Thr20
AELNSTTEELHK	12	Unmodified	_AELNSTTEELHK_	sp|KIF20A|pT_ACC_23165:T706-ponKIF20A	sp|KIF20A|pT_ACC_23165:T706-ponKIF20A	sp|KIF20A|pT_ACC_23165:T706-ponKIF20A	130.01	89.417	276020000	QX1_21_0270	1	Thr20
AELNSTTEELHK	12	Unmodified	_AELNSTTEELHK_	sp|KIF20A|pT_ACC_23165:T706-ponKIF20A	sp|KIF20A|pT_ACC_23165:T706-ponKIF20A	sp|KIF20A|pT_ACC_23165:T706-ponKIF20A	155.15	70.087	62389000	QX1_21_0270	1	Thr20
AELSYRGPVSGTEPEPVYSMEAADYR	26	Unmodified	_AELSYRGPVSGTEPEPVYSMEAADYR_	sp|Cortactin|pT_ACC_10937:T440-ponCortactin	sp|Cortactin|pT_ACC_10937:T440-ponCortactin	sp|Cortactin|pT_ACC_10937:T440-ponCortactin	54.658	52.119	8476300	QX1_21_0272	3	Thr20
AELTLGLR	8	Unmodified	_AELTLGLR_	sp|smoothelin|pT_ACC_43972:T481-ponsmoothelin	sp|smoothelin|pT_ACC_43972:T481-ponsmoothelin	sp|smoothelin|pT_ACC_43972:T481-ponsmoothelin	105.39	73.812	34862000	QX1_21_0273	4	Thr20
AELTLGLR	8	Unmodified	_AELTLGLR_	sp|smoothelin|pT_ACC_43972:T481-ponsmoothelin	sp|smoothelin|pT_ACC_43972:T481-ponsmoothelin	sp|smoothelin|pT_ACC_43972:T481-ponsmoothelin	68.915	55.707	5275900	QX1_21_0274	5	Thr20
AEMELGLR	8	Unmodified	_AEMELGLR_	sp|HK1|pT_ACC_19919:T503-ponHK1	sp|HK1|pT_ACC_19919:T503-ponHK1	sp|HK1|pT_ACC_19919:T503-ponHK1	154.35	113.5	123920000	QX1_21_0271	2	Thr20
AEMNNTAASPMSTATSSSGR	20	Unmodified	_AEMNNTAASPMSTATSSSGR_	sp|SUPT3H|pT_ACC_46024:T86-ponSUPT3H;sp|SUPT3H|pT_ACC_46025:T95-ponSUPT3H	sp|SUPT3H|pT_ACC_46024:T86-ponSUPT3H;sp|SUPT3H|pT_ACC_46025:T95-ponSUPT3H	sp|SUPT3H|pT_ACC_46025:T95-ponSUPT3H	327.97	312.58	634890000	QX1_21_0272	3	Thr20
AEMNNTAASPMSTATSSSGR	20	Unmodified	_AEMNNTAASPMSTATSSSGR_	sp|SUPT3H|pT_ACC_46024:T86-ponSUPT3H;sp|SUPT3H|pT_ACC_46025:T95-ponSUPT3H	sp|SUPT3H|pT_ACC_46024:T86-ponSUPT3H;sp|SUPT3H|pT_ACC_46025:T95-ponSUPT3H	sp|SUPT3H|pT_ACC_46025:T95-ponSUPT3H	47.243	43.803	146910000	QX1_21_0272	3	Thr20
AEMNNTAASPMSTATSSSGR	20	Unmodified	_AEMNNTAASPMSTATSSSGR_	sp|SUPT3H|pT_ACC_46024:T86-ponSUPT3H;sp|SUPT3H|pT_ACC_46025:T95-ponSUPT3H	sp|SUPT3H|pT_ACC_46024:T86-ponSUPT3H;sp|SUPT3H|pT_ACC_46025:T95-ponSUPT3H	sp|SUPT3H|pT_ACC_46025:T95-ponSUPT3H	300.61	295.32	58101000	QX1_21_0273	4	Thr20
AEMPITCPTQNK	12	Unmodified	_AEMPITCPTQNK_	sp|PLB1|pT_ACC_35217:T1029-ponPLB1	sp|PLB1|pT_ACC_35217:T1029-ponPLB1	sp|PLB1|pT_ACC_35217:T1029-ponPLB1	61.65	48.297	8002900	QX1_21_0273	4	Thr20
AEMTVFVR	8	Unmodified	_AEMTVFVR_	sp|HEBP2|pT_ACC_19415:T136-ponHEBP2	sp|HEBP2|pT_ACC_19415:T136-ponHEBP2	sp|HEBP2|pT_ACC_19415:T136-ponHEBP2	127.12	108.31	21554000	QX1_21_0273	4	Thr20
AEMTVFVR	8	Unmodified	_AEMTVFVR_	sp|HEBP2|pT_ACC_19415:T136-ponHEBP2	sp|HEBP2|pT_ACC_19415:T136-ponHEBP2	sp|HEBP2|pT_ACC_19415:T136-ponHEBP2	77.674	64.626	5404300	QX1_21_0274	5	Thr20
AEMVETQK	8	Unmodified	_AEMVETQK_	sp|MYO5C|pT_ACC_29791:T292-ponMYO5C;sp|MYO5C|pT_ACC_29792:T306-ponMYO5C	sp|MYO5C|pT_ACC_29791:T292-ponMYO5C	sp|MYO5C|pT_ACC_29791:T292-ponMYO5C	70.919	53.533	162830000	QX1_21_0270	1	Thr20
AENFWTGDTSSDQLVLGK	18	Unmodified	_AENFWTGDTSSDQLVLGK_	sp|ITPRIPL1|pT_ACC_22040:T77-ponITPRIPL1	sp|ITPRIPL1|pT_ACC_22040:T77-ponITPRIPL1	sp|ITPRIPL1|pT_ACC_22040:T77-ponITPRIPL1	60.062	57.085	34525000	QX1_21_0273	4	Thr20
AENFWTGDTSSDQLVLGK	18	Unmodified	_AENFWTGDTSSDQLVLGK_	sp|ITPRIPL1|pT_ACC_22040:T77-ponITPRIPL1	sp|ITPRIPL1|pT_ACC_22040:T77-ponITPRIPL1	sp|ITPRIPL1|pT_ACC_22040:T77-ponITPRIPL1	178.58	173.2	192710000	QX1_21_0273	4	Thr20
AENFWTGDTSSDQLVLGK	18	Unmodified	_AENFWTGDTSSDQLVLGK_	sp|ITPRIPL1|pT_ACC_22040:T77-ponITPRIPL1	sp|ITPRIPL1|pT_ACC_22040:T77-ponITPRIPL1	sp|ITPRIPL1|pT_ACC_22040:T77-ponITPRIPL1	73.624	60.856	6757900	QX1_21_0274	5	Thr20
AENFWTGDTSSDQLVLGK	18	Unmodified	_AENFWTGDTSSDQLVLGK_	sp|ITPRIPL1|pT_ACC_22040:T77-ponITPRIPL1	sp|ITPRIPL1|pT_ACC_22040:T77-ponITPRIPL1	sp|ITPRIPL1|pT_ACC_22040:T77-ponITPRIPL1	62.924	55.199	5936100	QX1_21_0277	8	Thr20
AENFWTGDTSSDQLVLGKK	19	Unmodified	_AENFWTGDTSSDQLVLGKK_	sp|ITPRIPL1|pT_ACC_22040:T77-ponITPRIPL1	sp|ITPRIPL1|pT_ACC_22040:T77-ponITPRIPL1	sp|ITPRIPL1|pT_ACC_22040:T77-ponITPRIPL1	72.359	58.198	10932000	QX1_21_0277	8	Thr20
AENIMASLER	10	Unmodified	_AENIMASLER_	sp|DOCK11|pT_ACC_12822:T294-ponDOCK11	sp|DOCK11|pT_ACC_12822:T294-ponDOCK11	sp|DOCK11|pT_ACC_12822:T294-ponDOCK11	103.55	92.836	172770000	QX1_21_0271	2	Thr20
AENIMASLER	10	Unmodified	_AENIMASLER_	sp|DOCK11|pT_ACC_12822:T294-ponDOCK11	sp|DOCK11|pT_ACC_12822:T294-ponDOCK11	sp|DOCK11|pT_ACC_12822:T294-ponDOCK11	138.08	118.3	62334000	QX1_21_0272	3	Thr20
AENLLEQGETPQTVPAQILVGHK	23	Unmodified	_AENLLEQGETPQTVPAQILVGHK_	sp|PTPDC1|pT_ACC_37746:T413-ponPTPDC1;sp|PTPDC1|pT_ACC_37745:T410-ponPTPDC1	sp|PTPDC1|pT_ACC_37746:T413-ponPTPDC1	sp|PTPDC1|pT_ACC_37746:T413-ponPTPDC1	27.72	24.754	4118200	QX1_21_0273	4	Thr20
AENLLEQGETPQTVPAQILVGHKPR	25	Unmodified	_AENLLEQGETPQTVPAQILVGHKPR_	sp|PTPDC1|pT_ACC_37746:T413-ponPTPDC1;sp|PTPDC1|pT_ACC_37745:T410-ponPTPDC1	sp|PTPDC1|pT_ACC_37746:T413-ponPTPDC1	sp|PTPDC1|pT_ACC_37746:T413-ponPTPDC1	55.67	53.093	21372000	QX1_21_0273	4	Thr20
AENLLEQGETPQTVPAQILVGHKPR	25	Unmodified	_AENLLEQGETPQTVPAQILVGHKPR_	sp|PTPDC1|pT_ACC_37746:T413-ponPTPDC1;sp|PTPDC1|pT_ACC_37745:T410-ponPTPDC1	sp|PTPDC1|pT_ACC_37746:T413-ponPTPDC1	sp|PTPDC1|pT_ACC_37746:T413-ponPTPDC1	127.35	126.95	361740000	QX1_21_0274	5	Thr20
AENLLEQGETPQTVPAQILVGHKPR	25	Unmodified	_AENLLEQGETPQTVPAQILVGHKPR_	sp|PTPDC1|pT_ACC_37746:T413-ponPTPDC1;sp|PTPDC1|pT_ACC_37745:T410-ponPTPDC1	sp|PTPDC1|pT_ACC_37746:T413-ponPTPDC1	sp|PTPDC1|pT_ACC_37746:T413-ponPTPDC1	87.659	87.659	41422000	QX1_21_0274	5	Thr20
AENLLEQGETPQTVPAQILVGHKPR	25	Unmodified	_AENLLEQGETPQTVPAQILVGHKPR_	sp|PTPDC1|pT_ACC_37746:T413-ponPTPDC1;sp|PTPDC1|pT_ACC_37745:T410-ponPTPDC1	sp|PTPDC1|pT_ACC_37746:T413-ponPTPDC1	sp|PTPDC1|pT_ACC_37746:T413-ponPTPDC1	43.523	41.493	52680000	QX1_21_0275	6	Thr20
AENLLEQGETPQTVPAQILVGHKPR	25	Unmodified	_AENLLEQGETPQTVPAQILVGHKPR_	sp|PTPDC1|pT_ACC_37746:T413-ponPTPDC1;sp|PTPDC1|pT_ACC_37745:T410-ponPTPDC1	sp|PTPDC1|pT_ACC_37746:T413-ponPTPDC1	sp|PTPDC1|pT_ACC_37746:T413-ponPTPDC1	139.25	138.46	41371000	QX1_21_0277	8	Thr20
AENLQLLTENELHR	14	Unmodified	_AENLQLLTENELHR_	sp|HEXIM1|pT_ACC_19573:T341-ponHEXIM1	sp|HEXIM1|pT_ACC_19573:T341-ponHEXIM1	sp|HEXIM1|pT_ACC_19573:T341-ponHEXIM1	88.075	82.646	11255000	QX1_21_0271	2	Thr20
AENLQLLTENELHR	14	Unmodified	_AENLQLLTENELHR_	sp|HEXIM1|pT_ACC_19573:T341-ponHEXIM1	sp|HEXIM1|pT_ACC_19573:T341-ponHEXIM1	sp|HEXIM1|pT_ACC_19573:T341-ponHEXIM1	168.31	156.93	101920000	QX1_21_0272	3	Thr20
AENTDAVLPAASAAVVTTGK	20	Unmodified	_AENTDAVLPAASAAVVTTGK_	sp|G2|pT_ACC_22952:T798-ponG2	sp|G2|pT_ACC_22952:T798-ponG2	sp|G2|pT_ACC_22952:T798-ponG2	85.734	80.751	193240000	QX1_21_0272	3	Thr20
AENTDAVLPAASAAVVTTGK	20	Unmodified	_AENTDAVLPAASAAVVTTGK_	sp|G2|pT_ACC_22952:T798-ponG2	sp|G2|pT_ACC_22952:T798-ponG2	sp|G2|pT_ACC_22952:T798-ponG2	137.73	134.44	96275000	QX1_21_0272	3	Thr20
AENTDAVLPAASAAVVTTGK	20	Unmodified	_AENTDAVLPAASAAVVTTGK_	sp|G2|pT_ACC_22952:T798-ponG2	sp|G2|pT_ACC_22952:T798-ponG2	sp|G2|pT_ACC_22952:T798-ponG2	149.59	146.55	89547000	QX1_21_0273	4	Thr20
AENTDAVLPAASAAVVTTGK	20	Unmodified	_AENTDAVLPAASAAVVTTGK_	sp|G2|pT_ACC_22952:T798-ponG2	sp|G2|pT_ACC_22952:T798-ponG2	sp|G2|pT_ACC_22952:T798-ponG2	35.195	26.011	25012000	QX1_21_0273	4	Thr20
AENTDAVLPAASAAVVTTGK	20	Unmodified	_AENTDAVLPAASAAVVTTGK_	sp|G2|pT_ACC_22952:T798-ponG2	sp|G2|pT_ACC_22952:T798-ponG2	sp|G2|pT_ACC_22952:T798-ponG2	136.33	132.75	15339000	QX1_21_0274	5	Thr20
AENTDAVLPAASAAVVTTGK	20	Unmodified	_AENTDAVLPAASAAVVTTGK_	sp|G2|pT_ACC_22952:T798-ponG2	sp|G2|pT_ACC_22952:T798-ponG2	sp|G2|pT_ACC_22952:T798-ponG2	58.268	58.268	13907000	QX1_21_0275	6	Thr20
AENTDAVLPAASAAVVTTGK	20	Unmodified	_AENTDAVLPAASAAVVTTGK_	sp|G2|pT_ACC_22952:T798-ponG2	sp|G2|pT_ACC_22952:T798-ponG2	sp|G2|pT_ACC_22952:T798-ponG2	58.487	58.487	3209900	QX1_21_0276	7	Thr20
AENTDAVLPAASAAVVTTGK	20	Unmodified	_AENTDAVLPAASAAVVTTGK_	sp|G2|pT_ACC_22952:T798-ponG2	sp|G2|pT_ACC_22952:T798-ponG2	sp|G2|pT_ACC_22952:T798-ponG2	69.92	68.548	5512800	QX1_21_0277	8	Thr20
AEPEDHYFLLTEPPLNTPENR	21	Unmodified	_AEPEDHYFLLTEPPLNTPENR_	sp|Arp3|pT_ACC_868:T113-ponArp3	sp|Arp3|pT_ACC_868:T113-ponArp3	sp|Arp3|pT_ACC_868:T113-ponArp3	113.54	105.44		QX1_21_0273	4	Thr20
AEPEKNGEVVHTPETSVK	18	Unmodified	_AEPEKNGEVVHTPETSVK_	sp|SLC16A3|pT_ACC_43017:T463-ponSLC16A3;sp|SLC16A3|pT_ACC_43016:T460-ponSLC16A3	sp|SLC16A3|pT_ACC_43017:T463-ponSLC16A3	sp|SLC16A3|pT_ACC_43017:T463-ponSLC16A3	111.62	97.875	163730000	QX1_21_0271	2	Thr20
AEPEKNGEVVHTPETSVK	18	Unmodified	_AEPEKNGEVVHTPETSVK_	sp|SLC16A3|pT_ACC_43017:T463-ponSLC16A3;sp|SLC16A3|pT_ACC_43016:T460-ponSLC16A3	sp|SLC16A3|pT_ACC_43017:T463-ponSLC16A3	sp|SLC16A3|pT_ACC_43017:T463-ponSLC16A3	73.432	64.613	195250000	QX1_21_0271	2	Thr20
AEPFSANGSPQTEK	14	Unmodified	_AEPFSANGSPQTEK_	sp|TSRC1|pT_ACC_982:T198-ponTSRC1	sp|TSRC1|pT_ACC_982:T198-ponTSRC1	sp|TSRC1|pT_ACC_982:T198-ponTSRC1	142.71	129.69	165570000	QX1_21_0271	2	Thr20
AEPHTPSSHDAEEDEPLK	18	Unmodified	_AEPHTPSSHDAEEDEPLK_	sp|ANKRD52|pT_ACC_2676:T509-ponANKRD52	sp|ANKRD52|pT_ACC_2676:T509-ponANKRD52	sp|ANKRD52|pT_ACC_2676:T509-ponANKRD52	126.19	116.93	35899000	QX1_21_0270	1	Thr20
AEPHTPSSHDAEEDEPLKESK	21	Unmodified	_AEPHTPSSHDAEEDEPLKESK_	sp|ANKRD52|pT_ACC_2676:T509-ponANKRD52	sp|ANKRD52|pT_ACC_2676:T509-ponANKRD52	sp|ANKRD52|pT_ACC_2676:T509-ponANKRD52	198.88	182.16	527980000	QX1_21_0270	1	Thr20
AEPHTPSSHDAEEDEPLKESK	21	Unmodified	_AEPHTPSSHDAEEDEPLKESK_	sp|ANKRD52|pT_ACC_2676:T509-ponANKRD52	sp|ANKRD52|pT_ACC_2676:T509-ponANKRD52	sp|ANKRD52|pT_ACC_2676:T509-ponANKRD52	143.04	135.05	512380000	QX1_21_0270	1	Thr20
AEPHTPSSHDAEKLHHHHHH	20	Unmodified	_AEPHTPSSHDAEKLHHHHHH_	sp|ANKRD52|pT_ACC_2675:T501-ponANKRD52	sp|ANKRD52|pT_ACC_2675:T501-ponANKRD52	sp|ANKRD52|pT_ACC_2675:T501-ponANKRD52	77.221	66.36	18142000	QX1_21_0272	3	Thr20
AEPHTPSSHDAEKLHHHHHH	20	Unmodified	_AEPHTPSSHDAEKLHHHHHH_	sp|ANKRD52|pT_ACC_2675:T501-ponANKRD52	sp|ANKRD52|pT_ACC_2675:T501-ponANKRD52	sp|ANKRD52|pT_ACC_2675:T501-ponANKRD52	25.824	12.398	13460000	QX1_21_0272	3	Thr20
AEPLTPMEDAK	11	Unmodified	_AEPLTPMEDAK_	sp|HBP2|pT_ACC_4845:T568-ponHBP2	sp|HBP2|pT_ACC_4845:T568-ponHBP2	sp|HBP2|pT_ACC_4845:T568-ponHBP2	67.881	45.921	99671000	QX1_21_0270	1	Thr20
AEPLTPMEDAK	11	Unmodified	_AEPLTPMEDAK_	sp|HBP2|pT_ACC_4845:T568-ponHBP2	sp|HBP2|pT_ACC_4845:T568-ponHBP2	sp|HBP2|pT_ACC_4845:T568-ponHBP2	89.08	82.489	97296000	QX1_21_0271	2	Thr20
AEPMPSASSAPK	12	Unmodified	_AEPMPSASSAPK_	sp|Hrs|pT_ACC_19605:T287-ponHrs	sp|Hrs|pT_ACC_19605:T287-ponHrs	sp|Hrs|pT_ACC_19605:T287-ponHrs	82.417	49.154	1646900000	QX1_21_0271	2	Thr20
AEPPDPLPDKMR	12	Unmodified	_AEPPDPLPDKMR_	sp|PCNXL3|pT_ACC_33776:T1028-ponPCNXL3	sp|PCNXL3|pT_ACC_33776:T1028-ponPCNXL3	sp|PCNXL3|pT_ACC_33776:T1028-ponPCNXL3	100.04	95.693	53913000	QX1_21_0271	2	Thr20
AEPTDKLHHHHHH	13	Unmodified	_AEPTDKLHHHHHH_	sp|HEATR7B1|pT_ACC_28145:T851-ponHEATR7B1	sp|HEATR7B1|pT_ACC_28145:T851-ponHEATR7B1	sp|HEATR7B1|pT_ACC_28145:T851-ponHEATR7B1	22.72	5.3532	41072000	QX1_21_0272	3	Thr20
AEPTDKLHHHHHH	13	Unmodified	_AEPTDKLHHHHHH_	sp|HEATR7B1|pT_ACC_28145:T851-ponHEATR7B1	sp|HEATR7B1|pT_ACC_28145:T851-ponHEATR7B1	sp|HEATR7B1|pT_ACC_28145:T851-ponHEATR7B1	66.262	3.9599	202890000	QX1_21_0272	3	Thr20
AEPTDKLHHHHHH	13	Unmodified	_AEPTDKLHHHHHH_	sp|HEATR7B1|pT_ACC_28145:T851-ponHEATR7B1	sp|HEATR7B1|pT_ACC_28145:T851-ponHEATR7B1	sp|HEATR7B1|pT_ACC_28145:T851-ponHEATR7B1	73.848	5.7791	47881000	QX1_21_0272	3	Thr20
AEPTESCEK	9	Unmodified	_AEPTESCEK_	sp|SP100|pT_ACC_44427:T234-ponSP100	sp|SP100|pT_ACC_44427:T234-ponSP100	sp|SP100|pT_ACC_44427:T234-ponSP100	84.568	54.383	405060000	QX1_21_0270	1	Thr20
AEPTFGGHDPR	11	Unmodified	_AEPTFGGHDPR_	sp|PIKFYVE|pT_ACC_34858:T109-ponPIKFYVE	sp|PIKFYVE|pT_ACC_34858:T109-ponPIKFYVE	sp|PIKFYVE|pT_ACC_34858:T109-ponPIKFYVE	35.645	31.305	1091500000	QX1_21_0271	2	Thr20
AEPTFGGHDPR	11	Unmodified	_AEPTFGGHDPR_	sp|PIKFYVE|pT_ACC_34858:T109-ponPIKFYVE	sp|PIKFYVE|pT_ACC_34858:T109-ponPIKFYVE	sp|PIKFYVE|pT_ACC_34858:T109-ponPIKFYVE	85.733	78.086	239990000	QX1_21_0271	2	Thr20
AEQALPVASEEEQK	14	Unmodified	_AEQALPVASEEEQK_	sp|ANKRD20B|pT_ACC_2569:T357-ponANKRD20B;sp|ANKRD20A4|pT_ACC_2567:T357-ponANKRD20A4;sp|ANKRD20A3|pT_ACC_2564:T357-ponANKRD20A3;sp|ANKRD20A2|pT_ACC_2561:T357-ponANKRD20A2;sp|ANKRD20A1|pT_ACC_2559:T357-ponANKRD20A1	sp|ANKRD20B|pT_ACC_2569:T357-ponANKRD20B	sp|ANKRD20B|pT_ACC_2569:T357-ponANKRD20B	116.24	80.824	35951000	QX1_21_0270	1	Thr20
AEQCCEETAK	10	Unmodified	_AEQCCEETAK_	sp|C9|pT_ACC_6321:T244-ponC9	sp|C9|pT_ACC_6321:T244-ponC9	sp|C9|pT_ACC_6321:T244-ponC9	105.1	103.48	207580000	QX1_21_0270	1	Thr20
AEQCCEETASSISK	14	Unmodified	_AEQCCEETASSISK_	sp|C9|pT_ACC_6322:T248-ponC9	sp|C9|pT_ACC_6322:T248-ponC9	sp|C9|pT_ACC_6322:T248-ponC9	174.73	173.48	112360000	QX1_21_0271	2	Thr20
AEQCCEETASSISK	14	Unmodified	_AEQCCEETASSISK_	sp|C9|pT_ACC_6322:T248-ponC9	sp|C9|pT_ACC_6322:T248-ponC9	sp|C9|pT_ACC_6322:T248-ponC9	78.692	76.072	8733000	QX1_21_0272	3	Thr20
AEQENQELPDEGTLEETLTNETR	23	Unmodified	_AEQENQELPDEGTLEETLTNETR_	sp|LRBA|pT_ACC_25047:T1033-ponLRBA	sp|LRBA|pT_ACC_25047:T1033-ponLRBA	sp|LRBA|pT_ACC_25047:T1033-ponLRBA	57.293	49.847	33961000	QX1_21_0271	2	Thr20
AEQENQELPDEGTLEETLTNETR	23	Unmodified	_AEQENQELPDEGTLEETLTNETR_	sp|LRBA|pT_ACC_25047:T1033-ponLRBA	sp|LRBA|pT_ACC_25047:T1033-ponLRBA	sp|LRBA|pT_ACC_25047:T1033-ponLRBA	169.25	167.29	2969600	QX1_21_0271	2	Thr20
AEQEQDGKPSPGDR	14	Unmodified	_AEQEQDGKPSPGDR_	sp|KIF26B|pT_ACC_23246:T1474-ponKIF26B	sp|KIF26B|pT_ACC_23246:T1474-ponKIF26B	sp|KIF26B|pT_ACC_23246:T1474-ponKIF26B	118.52	101.31	1403300000	QX1_21_0270	1	Thr20
AEQGASLATSYSSTAMNGNLAK	22	Oxidation (M)	_AEQGASLATSYSSTAM(Oxidation (M))NGNLAK_	sp|WTX|pT_ACC_2234:T1127-ponWTX	sp|WTX|pT_ACC_2234:T1127-ponWTX	sp|WTX|pT_ACC_2234:T1127-ponWTX	209.6	206.9	33642000	QX1_21_0273	4	Thr20
AEQGASLATSYSSTAMNGNLAK	22	Oxidation (M)	_AEQGASLATSYSSTAM(Oxidation (M))NGNLAK_	sp|WTX|pT_ACC_2234:T1127-ponWTX	sp|WTX|pT_ACC_2234:T1127-ponWTX	sp|WTX|pT_ACC_2234:T1127-ponWTX	97.417	94.708	5721000	QX1_21_0274	5	Thr20
AEQGASLATSYSSTAMNGNLAK	22	Unmodified	_AEQGASLATSYSSTAMNGNLAK_	sp|WTX|pT_ACC_2234:T1127-ponWTX	sp|WTX|pT_ACC_2234:T1127-ponWTX	sp|WTX|pT_ACC_2234:T1127-ponWTX	408.68	388.58	293270000	QX1_21_0273	4	Thr20
AEQGASLATSYSSTAMNGNLAK	22	Unmodified	_AEQGASLATSYSSTAMNGNLAK_	sp|WTX|pT_ACC_2234:T1127-ponWTX	sp|WTX|pT_ACC_2234:T1127-ponWTX	sp|WTX|pT_ACC_2234:T1127-ponWTX	184	180.13	42914000	QX1_21_0274	5	Thr20
AEQGASLATSYSSTAMNGNLAK	22	Unmodified	_AEQGASLATSYSSTAMNGNLAK_	sp|WTX|pT_ACC_2234:T1127-ponWTX	sp|WTX|pT_ACC_2234:T1127-ponWTX	sp|WTX|pT_ACC_2234:T1127-ponWTX	190.87	185.6	16569000	QX1_21_0275	6	Thr20
AEQGASLATSYSSTAMNGNLAK	22	Unmodified	_AEQGASLATSYSSTAMNGNLAK_	sp|WTX|pT_ACC_2234:T1127-ponWTX	sp|WTX|pT_ACC_2234:T1127-ponWTX	sp|WTX|pT_ACC_2234:T1127-ponWTX	62.19	57.386	10581000	QX1_21_0275	6	Thr20
AEQGASLATSYSSTAMNGNLAK	22	Unmodified	_AEQGASLATSYSSTAMNGNLAK_	sp|WTX|pT_ACC_2234:T1127-ponWTX	sp|WTX|pT_ACC_2234:T1127-ponWTX	sp|WTX|pT_ACC_2234:T1127-ponWTX	73.887	68.608	4297100	QX1_21_0276	7	Thr20
AEQGASLATSYSSTAMNGNLAK	22	Unmodified	_AEQGASLATSYSSTAMNGNLAK_	sp|WTX|pT_ACC_2234:T1127-ponWTX	sp|WTX|pT_ACC_2234:T1127-ponWTX	sp|WTX|pT_ACC_2234:T1127-ponWTX	140.74	127.97	7960500	QX1_21_0277	8	Thr20
AEQGNCSTR	9	Unmodified	_AEQGNCSTR_	sp|PCNX|pT_ACC_33765:T99-ponPCNX	sp|PCNX|pT_ACC_33765:T99-ponPCNX	sp|PCNX|pT_ACC_33765:T99-ponPCNX	144.12	140.38	210460000	QX1_21_0270	1	Thr20
AEQHNYPGIK	10	Unmodified	_AEQHNYPGIK_	sp|CKAP2L|pT_ACC_9391:T648-ponCKAP2L	sp|CKAP2L|pT_ACC_9391:T648-ponCKAP2L	sp|CKAP2L|pT_ACC_9391:T648-ponCKAP2L	156.62	138.71	78468000	QX1_21_0272	3	Thr20
AEQVIFVR	8	Unmodified	_AEQVIFVR_	sp|nectin2|pT_ACC_30744:T352-ponnectin2	sp|nectin2|pT_ACC_30744:T352-ponnectin2	sp|nectin2|pT_ACC_30744:T352-ponnectin2	101.28	63.151	68734000	QX1_21_0272	3	Thr20
AESAPLPVK	9	Unmodified	_AESAPLPVK_	sp|CDS2|pT_ACC_8289:T31-ponCDS2	sp|CDS2|pT_ACC_8289:T31-ponCDS2	sp|CDS2|pT_ACC_8289:T31-ponCDS2	95.531	78.604	3260200000	QX1_21_0271	2	Thr20
AESAPLPVK	9	Unmodified	_AESAPLPVK_	sp|CDS2|pT_ACC_8289:T31-ponCDS2	sp|CDS2|pT_ACC_8289:T31-ponCDS2	sp|CDS2|pT_ACC_8289:T31-ponCDS2	53.968	45.814	6759200	QX1_21_0274	5	Thr20
AESAPLPVK	9	Unmodified	_AESAPLPVK_	sp|CDS2|pT_ACC_8289:T31-ponCDS2	sp|CDS2|pT_ACC_8289:T31-ponCDS2	sp|CDS2|pT_ACC_8289:T31-ponCDS2	85.212	65.575	2809000	QX1_21_0276	7	Thr20
AESAPLPVSADDTPEVLNR	19	Unmodified	_AESAPLPVSADDTPEVLNR_	sp|CDS2|pT_ACC_8294:T51-ponCDS2	sp|CDS2|pT_ACC_8294:T51-ponCDS2	sp|CDS2|pT_ACC_8294:T51-ponCDS2	96.591	90.932	41666000	QX1_21_0271	2	Thr20
AESAPLPVSADDTPEVLNR	19	Unmodified	_AESAPLPVSADDTPEVLNR_	sp|CDS2|pT_ACC_8294:T51-ponCDS2	sp|CDS2|pT_ACC_8294:T51-ponCDS2	sp|CDS2|pT_ACC_8294:T51-ponCDS2	83.047	77.205	2919900	QX1_21_0272	3	Thr20
AESCGHATVSSEK	13	Unmodified	_AESCGHATVSSEK_	sp|FAM217B|pT_ACC_15763:T363-ponFAM217B	sp|FAM217B|pT_ACC_15763:T363-ponFAM217B	sp|FAM217B|pT_ACC_15763:T363-ponFAM217B	99.161	92.279	290630000	QX1_21_0271	2	Thr20
AESCGHATVSSEK	13	Unmodified	_AESCGHATVSSEK_	sp|FAM217B|pT_ACC_15763:T363-ponFAM217B	sp|FAM217B|pT_ACC_15763:T363-ponFAM217B	sp|FAM217B|pT_ACC_15763:T363-ponFAM217B	277.1	268.78	208850000	QX1_21_0271	2	Thr20
AESCGSFDETESEESSK	17	Unmodified	_AESCGSFDETESEESSK_	sp|SNX24|pT_ACC_44167:T120-ponSNX24	sp|SNX24|pT_ACC_44167:T120-ponSNX24	sp|SNX24|pT_ACC_44167:T120-ponSNX24	194.7	194.7	342460000	QX1_21_0270	1	Thr20
AESCGSFDETESEESSK	17	Unmodified	_AESCGSFDETESEESSK_	sp|SNX24|pT_ACC_44167:T120-ponSNX24	sp|SNX24|pT_ACC_44167:T120-ponSNX24	sp|SNX24|pT_ACC_44167:T120-ponSNX24	222.99	222.99	18627000	QX1_21_0271	2	Thr20
AESCGSFDETESEESSKLSHQPVLLK	26	Unmodified	_AESCGSFDETESEESSKLSHQPVLLK_	sp|SNX24|pT_ACC_44167:T120-ponSNX24	sp|SNX24|pT_ACC_44167:T120-ponSNX24	sp|SNX24|pT_ACC_44167:T120-ponSNX24	112.23	112.11	30167000	QX1_21_0272	3	Thr20
AESCGSFDETESEESSKLSHQPVLLK	26	Unmodified	_AESCGSFDETESEESSKLSHQPVLLK_	sp|SNX24|pT_ACC_44167:T120-ponSNX24	sp|SNX24|pT_ACC_44167:T120-ponSNX24	sp|SNX24|pT_ACC_44167:T120-ponSNX24	32.72	30.407	12426000	QX1_21_0273	4	Thr20
AESDFVKFDTPFLPK	15	Unmodified	_AESDFVKFDTPFLPK_	sp|RRP1B|pT_ACC_40886:T647-ponRRP1B	sp|RRP1B|pT_ACC_40886:T647-ponRRP1B	sp|RRP1B|pT_ACC_40886:T647-ponRRP1B	18.364	13.816	6310200	QX1_21_0274	5	Thr20
AESDFVKFDTPFLPK	15	Unmodified	_AESDFVKFDTPFLPK_	sp|RRP1B|pT_ACC_40886:T647-ponRRP1B	sp|RRP1B|pT_ACC_40886:T647-ponRRP1B	sp|RRP1B|pT_ACC_40886:T647-ponRRP1B	17.917	13.369	1281100	QX1_21_0275	6	Thr20
AESEASLLNVSTPK	14	Unmodified	_AESEASLLNVSTPK_	sp|ATAD5|pT_ACC_4047:T590-ponATAD5	sp|ATAD5|pT_ACC_4047:T590-ponATAD5	sp|ATAD5|pT_ACC_4047:T590-ponATAD5	83.692	75.781	30535000	QX1_21_0271	2	Thr20
AESEASLLNVSTPK	14	Unmodified	_AESEASLLNVSTPK_	sp|ATAD5|pT_ACC_4047:T590-ponATAD5	sp|ATAD5|pT_ACC_4047:T590-ponATAD5	sp|ATAD5|pT_ACC_4047:T590-ponATAD5	89.403	78.88	439350000	QX1_21_0271	2	Thr20
AESEASLLNVSTPK	14	Unmodified	_AESEASLLNVSTPK_	sp|ATAD5|pT_ACC_4047:T590-ponATAD5	sp|ATAD5|pT_ACC_4047:T590-ponATAD5	sp|ATAD5|pT_ACC_4047:T590-ponATAD5	203.03	172.78	241260000	QX1_21_0273	4	Thr20
AESEASLLNVSTPK	14	Unmodified	_AESEASLLNVSTPK_	sp|ATAD5|pT_ACC_4047:T590-ponATAD5	sp|ATAD5|pT_ACC_4047:T590-ponATAD5	sp|ATAD5|pT_ACC_4047:T590-ponATAD5	167.6	146.13	38949000	QX1_21_0274	5	Thr20
AESEASLLNVSTPK	14	Unmodified	_AESEASLLNVSTPK_	sp|ATAD5|pT_ACC_4047:T590-ponATAD5	sp|ATAD5|pT_ACC_4047:T590-ponATAD5	sp|ATAD5|pT_ACC_4047:T590-ponATAD5	155.97	134.51	22548000	QX1_21_0275	6	Thr20
AESEASLLNVSTPK	14	Unmodified	_AESEASLLNVSTPK_	sp|ATAD5|pT_ACC_4047:T590-ponATAD5	sp|ATAD5|pT_ACC_4047:T590-ponATAD5	sp|ATAD5|pT_ACC_4047:T590-ponATAD5	99.522	80.742	9342800	QX1_21_0276	7	Thr20
AESEASLLNVSTPK	14	Unmodified	_AESEASLLNVSTPK_	sp|ATAD5|pT_ACC_4047:T590-ponATAD5	sp|ATAD5|pT_ACC_4047:T590-ponATAD5	sp|ATAD5|pT_ACC_4047:T590-ponATAD5	143.17	124.86	16754000	QX1_21_0277	8	Thr20
AESGPDLR	8	Unmodified	_AESGPDLR_	sp|Desmoplakin|pT_ACC_13205:T31-ponDesmoplakin	sp|Desmoplakin|pT_ACC_13205:T31-ponDesmoplakin	sp|Desmoplakin|pT_ACC_13205:T31-ponDesmoplakin	150.84	88.123	1361500000	QX1_21_0270	1	Thr20
AESGPDLRYEVTSGGGGTSR	20	Unmodified	_AESGPDLRYEVTSGGGGTSR_	sp|Desmoplakin|pT_ACC_13205:T31-ponDesmoplakin	sp|Desmoplakin|pT_ACC_13205:T31-ponDesmoplakin	sp|Desmoplakin|pT_ACC_13205:T31-ponDesmoplakin	176.46	167.18	97316000	QX1_21_0272	3	Thr20
AESGPEKPHLK	11	Unmodified	_AESGPEKPHLK_	sp|PIH1D1|pT_ACC_34781:T195-ponPIH1D1	sp|PIH1D1|pT_ACC_34781:T195-ponPIH1D1	sp|PIH1D1|pT_ACC_34781:T195-ponPIH1D1	29.936	17.667	254120000	QX1_21_0271	2	Thr20
AESGTELLAR	10	Unmodified	_AESGTELLAR_	sp|XRCC2|pT_ACC_52550:T12-ponXRCC2	sp|XRCC2|pT_ACC_52550:T12-ponXRCC2	sp|XRCC2|pT_ACC_52550:T12-ponXRCC2	133.57	107.19	187310000	QX1_21_0271	2	Thr20
AESNSNPISLPTPQNTPK	18	Unmodified	_AESNSNPISLPTPQNTPK_	sp|PDE4DIP|pT_ACC_33927:T1680-ponPDE4DIP	sp|PDE4DIP|pT_ACC_33927:T1680-ponPDE4DIP	sp|PDE4DIP|pT_ACC_33927:T1680-ponPDE4DIP	143.64	134.1	407630000	QX1_21_0273	4	Thr20
AESNSNPISLPTPQNTPK	18	Unmodified	_AESNSNPISLPTPQNTPK_	sp|PDE4DIP|pT_ACC_33927:T1680-ponPDE4DIP	sp|PDE4DIP|pT_ACC_33927:T1680-ponPDE4DIP	sp|PDE4DIP|pT_ACC_33927:T1680-ponPDE4DIP	186.16	178.25	51142000	QX1_21_0274	5	Thr20
AESNSNPISLPTPQNTPK	18	Unmodified	_AESNSNPISLPTPQNTPK_	sp|PDE4DIP|pT_ACC_33927:T1680-ponPDE4DIP	sp|PDE4DIP|pT_ACC_33927:T1680-ponPDE4DIP	sp|PDE4DIP|pT_ACC_33927:T1680-ponPDE4DIP	62.891	57.407	19785000	QX1_21_0275	6	Thr20
AESNSNPISLPTPQNTPK	18	Unmodified	_AESNSNPISLPTPQNTPK_	sp|PDE4DIP|pT_ACC_33927:T1680-ponPDE4DIP	sp|PDE4DIP|pT_ACC_33927:T1680-ponPDE4DIP	sp|PDE4DIP|pT_ACC_33927:T1680-ponPDE4DIP	56.122	50.151	11809000	QX1_21_0276	7	Thr20
AESNSNPISLPTPQNTPK	18	Unmodified	_AESNSNPISLPTPQNTPK_	sp|PDE4DIP|pT_ACC_33927:T1680-ponPDE4DIP	sp|PDE4DIP|pT_ACC_33927:T1680-ponPDE4DIP	sp|PDE4DIP|pT_ACC_33927:T1680-ponPDE4DIP	25.508	21.474	6504400	QX1_21_0276	7	Thr20
AESPDNDGLLKPTK	14	Unmodified	_AESPDNDGLLKPTK_	sp|ANKRD30B|pT_ACC_2603:T673-ponANKRD30B	sp|ANKRD30B|pT_ACC_2603:T673-ponANKRD30B	sp|ANKRD30B|pT_ACC_2603:T673-ponANKRD30B	99.991	94.649	125650000	QX1_21_0271	2	Thr20
AESPESSAIESTQSTPQK	18	Unmodified	_AESPESSAIESTQSTPQK_	sp|APRIN|pT_ACC_34091:T1370-ponAPRIN;sp|APRIN|pT_ACC_34090:T1367-ponAPRIN	sp|APRIN|pT_ACC_34091:T1370-ponAPRIN	sp|APRIN|pT_ACC_34091:T1370-ponAPRIN	214.23	199.67	2117100000	QX1_21_0270	1	Thr20
AESPESSAIESTQSTPQK	18	Unmodified	_AESPESSAIESTQSTPQK_	sp|APRIN|pT_ACC_34091:T1370-ponAPRIN;sp|APRIN|pT_ACC_34090:T1367-ponAPRIN	sp|APRIN|pT_ACC_34091:T1370-ponAPRIN	sp|APRIN|pT_ACC_34091:T1370-ponAPRIN	299.2	286.22	2462200000	QX1_21_0271	2	Thr20
AESPESSAIESTQSTPQK	18	Unmodified	_AESPESSAIESTQSTPQK_	sp|APRIN|pT_ACC_34091:T1370-ponAPRIN;sp|APRIN|pT_ACC_34090:T1367-ponAPRIN	sp|APRIN|pT_ACC_34091:T1370-ponAPRIN	sp|APRIN|pT_ACC_34091:T1370-ponAPRIN	161.2	151.62	891740000	QX1_21_0271	2	Thr20
AESPESSAIESTQSTPQK	18	Unmodified	_AESPESSAIESTQSTPQK_	sp|APRIN|pT_ACC_34091:T1370-ponAPRIN;sp|APRIN|pT_ACC_34090:T1367-ponAPRIN	sp|APRIN|pT_ACC_34091:T1370-ponAPRIN	sp|APRIN|pT_ACC_34091:T1370-ponAPRIN	229.75	221.84	69963000	QX1_21_0272	3	Thr20
AESPESSAIESTQSTPQKGR	20	Unmodified	_AESPESSAIESTQSTPQKGR_	sp|APRIN|pT_ACC_34091:T1370-ponAPRIN;sp|APRIN|pT_ACC_34090:T1367-ponAPRIN	sp|APRIN|pT_ACC_34091:T1370-ponAPRIN	sp|APRIN|pT_ACC_34091:T1370-ponAPRIN	151.23	127.5	664330000	QX1_21_0271	2	Thr20
AESPESSAIESTQSTPQKGR	20	Unmodified	_AESPESSAIESTQSTPQKGR_	sp|APRIN|pT_ACC_34091:T1370-ponAPRIN;sp|APRIN|pT_ACC_34090:T1367-ponAPRIN	sp|APRIN|pT_ACC_34091:T1370-ponAPRIN	sp|APRIN|pT_ACC_34091:T1370-ponAPRIN	277.52	256.28	43602000	QX1_21_0271	2	Thr20
AESPGTEPTANSTVTETNSTQPNPK	25	Unmodified	_AESPGTEPTANSTVTETNSTQPNPK_	sp|enamelin|pT_ACC_14430:T249-ponenamelin	sp|enamelin|pT_ACC_14430:T249-ponenamelin	sp|enamelin|pT_ACC_14430:T249-ponenamelin	392.88	374.96	83034000	QX1_21_0271	2	Thr20
AESPGTEPTANSTVTETNSTQPNPK	25	Unmodified	_AESPGTEPTANSTVTETNSTQPNPK_	sp|enamelin|pT_ACC_14430:T249-ponenamelin	sp|enamelin|pT_ACC_14430:T249-ponenamelin	sp|enamelin|pT_ACC_14430:T249-ponenamelin	211.17	204.52	182380000	QX1_21_0271	2	Thr20
AESQNTFEETELELKK	16	Unmodified	_AESQNTFEETELELKK_	sp|WDR44|pT_ACC_52090:T129-ponWDR44	sp|WDR44|pT_ACC_52090:T129-ponWDR44	sp|WDR44|pT_ACC_52090:T129-ponWDR44	141	132.29	91586000	QX1_21_0271	2	Thr20
AESSAGDGPVPYK	13	Unmodified	_AESSAGDGPVPYK_	sp|TANC1|pT_ACC_46642:T284-ponTANC1	sp|TANC1|pT_ACC_46642:T284-ponTANC1	sp|TANC1|pT_ACC_46642:T284-ponTANC1	200.68	148.43	393560000	QX1_21_0271	2	Thr20
AETASQSQR	9	Unmodified	_AETASQSQR_	sp|SFRS2IP|pT_ACC_41516:T324-ponSFRS2IP;sp|SFRS2IP|pT_ACC_41517:T331-ponSFRS2IP	sp|SFRS2IP|pT_ACC_41516:T324-ponSFRS2IP;sp|SFRS2IP|pT_ACC_41517:T331-ponSFRS2IP	sp|SFRS2IP|pT_ACC_41517:T331-ponSFRS2IP	88.819	58.634	23043000	QX1_21_0279	10	Thr20
AETECQNTEYQQLLDIK	17	Unmodified	_AETECQNTEYQQLLDIK_	CON__P13645	CON__P13645	CON__P13645	99.671	87.11	7655300	QX1_21_0272	3	Thr20
AETECQNTEYQQLLDIK	17	Unmodified	_AETECQNTEYQQLLDIK_	CON__P13645	CON__P13645	CON__P13645	76.391	67.572	10004000	QX1_21_0272	3	Thr20
AETECQNTEYQQLLDIK	17	Unmodified	_AETECQNTEYQQLLDIK_	CON__P13645	CON__P13645	CON__P13645	37.583	28.641	5649100	QX1_21_0273	4	Thr20
AETECQNTEYQQLLDIK	17	Unmodified	_AETECQNTEYQQLLDIK_	CON__P13645	CON__P13645	CON__P13645	95.401	74.15	2929300	QX1_21_0273	4	Thr20
AETEEAEEPEEDGEEHVCK	19	Unmodified	_AETEEAEEPEEDGEEHVCK_	sp|MAP1B|pT_ACC_25873:T948-ponMAP1B	sp|MAP1B|pT_ACC_25873:T948-ponMAP1B	sp|MAP1B|pT_ACC_25873:T948-ponMAP1B	88.565	88.45	127000000	QX1_21_0270	1	Thr20
AETEEAEEPEEDGEEHVCK	19	Unmodified	_AETEEAEEPEEDGEEHVCK_	sp|MAP1B|pT_ACC_25873:T948-ponMAP1B	sp|MAP1B|pT_ACC_25873:T948-ponMAP1B	sp|MAP1B|pT_ACC_25873:T948-ponMAP1B	190.1	189.11	10273000	QX1_21_0270	1	Thr20
AETEEIPK	8	Unmodified	_AETEEIPK_	sp|ROCK1|pT_ACC_40326:T1189-ponROCK1;sp|ROCK1|pT_ACC_40325:T1180-ponROCK1	sp|ROCK1|pT_ACC_40326:T1189-ponROCK1	sp|ROCK1|pT_ACC_40326:T1189-ponROCK1	101.33	59.675	139020000	QX1_21_0270	1	Thr20
AETFAGYDCTNSPTK	15	Unmodified	_AETFAGYDCTNSPTK_	sp|ARHGEF18|pT_ACC_3520:T735-ponARHGEF18;sp|ARHGEF18|pT_ACC_3519:T731-ponARHGEF18;sp|ARHGEF18|pT_ACC_3518:T724-ponARHGEF18	sp|ARHGEF18|pT_ACC_3520:T735-ponARHGEF18	sp|ARHGEF18|pT_ACC_3520:T735-ponARHGEF18	265	261.36	378910000	QX1_21_0272	3	Thr20
AETFAGYDCTNSPTK	15	Unmodified	_AETFAGYDCTNSPTK_	sp|ARHGEF18|pT_ACC_3520:T735-ponARHGEF18;sp|ARHGEF18|pT_ACC_3519:T731-ponARHGEF18;sp|ARHGEF18|pT_ACC_3518:T724-ponARHGEF18	sp|ARHGEF18|pT_ACC_3520:T735-ponARHGEF18	sp|ARHGEF18|pT_ACC_3520:T735-ponARHGEF18	150.68	147.04	44089000	QX1_21_0273	4	Thr20
AETFAGYDCTNSPTK	15	Unmodified	_AETFAGYDCTNSPTK_	sp|ARHGEF18|pT_ACC_3520:T735-ponARHGEF18;sp|ARHGEF18|pT_ACC_3519:T731-ponARHGEF18;sp|ARHGEF18|pT_ACC_3518:T724-ponARHGEF18	sp|ARHGEF18|pT_ACC_3520:T735-ponARHGEF18	sp|ARHGEF18|pT_ACC_3520:T735-ponARHGEF18	88.187	85.774	10369000	QX1_21_0274	5	Thr20
AETFAGYDCTNSPTK	15	Unmodified	_AETFAGYDCTNSPTK_	sp|ARHGEF18|pT_ACC_3520:T735-ponARHGEF18;sp|ARHGEF18|pT_ACC_3519:T731-ponARHGEF18;sp|ARHGEF18|pT_ACC_3518:T724-ponARHGEF18	sp|ARHGEF18|pT_ACC_3520:T735-ponARHGEF18	sp|ARHGEF18|pT_ACC_3520:T735-ponARHGEF18	89.403	86.991	4443900	QX1_21_0275	6	Thr20
AETFAGYDCTNSPTK	15	Unmodified	_AETFAGYDCTNSPTK_	sp|ARHGEF18|pT_ACC_3520:T735-ponARHGEF18;sp|ARHGEF18|pT_ACC_3519:T731-ponARHGEF18;sp|ARHGEF18|pT_ACC_3518:T724-ponARHGEF18	sp|ARHGEF18|pT_ACC_3520:T735-ponARHGEF18	sp|ARHGEF18|pT_ACC_3520:T735-ponARHGEF18	56.359	53.947	1930400	QX1_21_0276	7	Thr20
AETFAGYDCTNSPTK	15	Unmodified	_AETFAGYDCTNSPTK_	sp|ARHGEF18|pT_ACC_3520:T735-ponARHGEF18;sp|ARHGEF18|pT_ACC_3519:T731-ponARHGEF18;sp|ARHGEF18|pT_ACC_3518:T724-ponARHGEF18	sp|ARHGEF18|pT_ACC_3520:T735-ponARHGEF18	sp|ARHGEF18|pT_ACC_3520:T735-ponARHGEF18	67.022	66.177	2165500	QX1_21_0277	8	Thr20
AETFGGFDSHQMNASK	16	Unmodified	_AETFGGFDSHQMNASK_	sp|AKAP13|pT_ACC_1847:T2467-ponAKAP13	sp|AKAP13|pT_ACC_1847:T2467-ponAKAP13	sp|AKAP13|pT_ACC_1847:T2467-ponAKAP13	162.48	144.15	31631000	QX1_21_0272	3	Thr20
AETFGGFDSHQMNASK	16	Unmodified	_AETFGGFDSHQMNASK_	sp|AKAP13|pT_ACC_1847:T2467-ponAKAP13	sp|AKAP13|pT_ACC_1847:T2467-ponAKAP13	sp|AKAP13|pT_ACC_1847:T2467-ponAKAP13	132.81	131.03	197340000	QX1_21_0272	3	Thr20
AETFGGFDSHQMNASK	16	Unmodified	_AETFGGFDSHQMNASK_	sp|AKAP13|pT_ACC_1847:T2467-ponAKAP13	sp|AKAP13|pT_ACC_1847:T2467-ponAKAP13	sp|AKAP13|pT_ACC_1847:T2467-ponAKAP13	132.81	130.99	88351000	QX1_21_0273	4	Thr20
AETFGGFDSHQMNASK	16	Unmodified	_AETFGGFDSHQMNASK_	sp|AKAP13|pT_ACC_1847:T2467-ponAKAP13	sp|AKAP13|pT_ACC_1847:T2467-ponAKAP13	sp|AKAP13|pT_ACC_1847:T2467-ponAKAP13	89.013	84.839	6342800	QX1_21_0273	4	Thr20
AETHSSSTPVQHPIKPVVHPTATK	24	Unmodified	_AETHSSSTPVQHPIKPVVHPTATK_	sp|WAC|pT_ACC_51907:T244-ponWAC	sp|WAC|pT_ACC_51907:T244-ponWAC	sp|WAC|pT_ACC_51907:T244-ponWAC	125.62	122.57	874110000	QX1_21_0273	4	Thr20
AETHSSSTPVQHPIKPVVHPTATK	24	Unmodified	_AETHSSSTPVQHPIKPVVHPTATK_	sp|WAC|pT_ACC_51907:T244-ponWAC	sp|WAC|pT_ACC_51907:T244-ponWAC	sp|WAC|pT_ACC_51907:T244-ponWAC	79.177	77.967	909610000	QX1_21_0273	4	Thr20
AETHSSSTPVQHPIKPVVHPTATK	24	Unmodified	_AETHSSSTPVQHPIKPVVHPTATK_	sp|WAC|pT_ACC_51907:T244-ponWAC	sp|WAC|pT_ACC_51907:T244-ponWAC	sp|WAC|pT_ACC_51907:T244-ponWAC	225.34	225.34	350920000	QX1_21_0273	4	Thr20
AETHSSSTPVQHPIKPVVHPTATK	24	Unmodified	_AETHSSSTPVQHPIKPVVHPTATK_	sp|WAC|pT_ACC_51907:T244-ponWAC	sp|WAC|pT_ACC_51907:T244-ponWAC	sp|WAC|pT_ACC_51907:T244-ponWAC	185.58	178.7	39828000	QX1_21_0273	4	Thr20
AETHSSSTPVQHPIKPVVHPTATK	24	Unmodified	_AETHSSSTPVQHPIKPVVHPTATK_	sp|WAC|pT_ACC_51907:T244-ponWAC	sp|WAC|pT_ACC_51907:T244-ponWAC	sp|WAC|pT_ACC_51907:T244-ponWAC	55.588	51.784	505150000	QX1_21_0274	5	Thr20
AETHSSSTPVQHPIKPVVHPTATK	24	Unmodified	_AETHSSSTPVQHPIKPVVHPTATK_	sp|WAC|pT_ACC_51907:T244-ponWAC	sp|WAC|pT_ACC_51907:T244-ponWAC	sp|WAC|pT_ACC_51907:T244-ponWAC	109.39	106.42	587070000	QX1_21_0274	5	Thr20
AETHSSSTPVQHPIKPVVHPTATK	24	Unmodified	_AETHSSSTPVQHPIKPVVHPTATK_	sp|WAC|pT_ACC_51907:T244-ponWAC	sp|WAC|pT_ACC_51907:T244-ponWAC	sp|WAC|pT_ACC_51907:T244-ponWAC	160.98	157.64	241040000	QX1_21_0274	5	Thr20
AETHSSSTPVQHPIKPVVHPTATK	24	Unmodified	_AETHSSSTPVQHPIKPVVHPTATK_	sp|WAC|pT_ACC_51907:T244-ponWAC	sp|WAC|pT_ACC_51907:T244-ponWAC	sp|WAC|pT_ACC_51907:T244-ponWAC	106.35	103.02	15983000	QX1_21_0274	5	Thr20
AETHSSSTPVQHPIKPVVHPTATK	24	Unmodified	_AETHSSSTPVQHPIKPVVHPTATK_	sp|WAC|pT_ACC_51907:T244-ponWAC	sp|WAC|pT_ACC_51907:T244-ponWAC	sp|WAC|pT_ACC_51907:T244-ponWAC	72.805	71.821	197890000	QX1_21_0275	6	Thr20
AETHSSSTPVQHPIKPVVHPTATK	24	Unmodified	_AETHSSSTPVQHPIKPVVHPTATK_	sp|WAC|pT_ACC_51907:T244-ponWAC	sp|WAC|pT_ACC_51907:T244-ponWAC	sp|WAC|pT_ACC_51907:T244-ponWAC	23.394	22.809	176720000	QX1_21_0275	6	Thr20
AETHSSSTPVQHPIKPVVHPTATK	24	Unmodified	_AETHSSSTPVQHPIKPVVHPTATK_	sp|WAC|pT_ACC_51907:T244-ponWAC	sp|WAC|pT_ACC_51907:T244-ponWAC	sp|WAC|pT_ACC_51907:T244-ponWAC	124.19	120.47	70598000	QX1_21_0275	6	Thr20
AETHSSSTPVQHPIKPVVHPTATK	24	Unmodified	_AETHSSSTPVQHPIKPVVHPTATK_	sp|WAC|pT_ACC_51907:T244-ponWAC	sp|WAC|pT_ACC_51907:T244-ponWAC	sp|WAC|pT_ACC_51907:T244-ponWAC	50.029	49.773	86599000	QX1_21_0277	8	Thr20
AETHSSSTPVQHPIKPVVHPTATK	24	Unmodified	_AETHSSSTPVQHPIKPVVHPTATK_	sp|WAC|pT_ACC_51907:T244-ponWAC	sp|WAC|pT_ACC_51907:T244-ponWAC	sp|WAC|pT_ACC_51907:T244-ponWAC	25.604	21.877	27488000	QX1_21_0277	8	Thr20
AETHSSSTPVQHPIKPVVHPTATK	24	Unmodified	_AETHSSSTPVQHPIKPVVHPTATK_	sp|WAC|pT_ACC_51907:T244-ponWAC	sp|WAC|pT_ACC_51907:T244-ponWAC	sp|WAC|pT_ACC_51907:T244-ponWAC	87.509	86.299	90753000	QX1_21_0277	8	Thr20
AETIQADTKLHHHHHH	16	Unmodified	_AETIQADTKLHHHHHH_	sp|MED1|pT_ACC_27042:T507-ponMED1	sp|MED1|pT_ACC_27042:T507-ponMED1	sp|MED1|pT_ACC_27042:T507-ponMED1	59.898	0	13981000	QX1_21_0272	3	Thr20
AETLIFSK	8	Unmodified	_AETLIFSK_	sp|Kir6.2|pT_ACC_22442:T180-ponKir6.2	sp|Kir6.2|pT_ACC_22442:T180-ponKir6.2	sp|Kir6.2|pT_ACC_22442:T180-ponKir6.2	91.853	82.337	14799000	QX1_21_0272	3	Thr20
AETLMTVTDPVHDIAFAPK	19	Oxidation (M)	_AETLM(Oxidation (M))TVTDPVHDIAFAPK_	sp|SEH1Liso1|pT_ACC_41920:T214-ponSEH1Liso1	sp|SEH1Liso1|pT_ACC_41920:T214-ponSEH1Liso1	sp|SEH1Liso1|pT_ACC_41920:T214-ponSEH1Liso1	128.26	124.29	45822000	QX1_21_0273	4	Thr20
AETLMTVTDPVHDIAFAPK	19	Oxidation (M)	_AETLM(Oxidation (M))TVTDPVHDIAFAPK_	sp|SEH1Liso1|pT_ACC_41920:T214-ponSEH1Liso1	sp|SEH1Liso1|pT_ACC_41920:T214-ponSEH1Liso1	sp|SEH1Liso1|pT_ACC_41920:T214-ponSEH1Liso1	88.551	84.583	7754400	QX1_21_0274	5	Thr20
AETLMTVTDPVHDIAFAPK	19	Unmodified	_AETLMTVTDPVHDIAFAPK_	sp|SEH1Liso1|pT_ACC_41920:T214-ponSEH1Liso1	sp|SEH1Liso1|pT_ACC_41920:T214-ponSEH1Liso1	sp|SEH1Liso1|pT_ACC_41920:T214-ponSEH1Liso1	169.62	155.94	11543000	QX1_21_0273	4	Thr20
AETLMTVTDPVHDIAFAPNLGK	22	Oxidation (M)	_AETLM(Oxidation (M))TVTDPVHDIAFAPNLGK_	sp|SEH1Liso1|pT_ACC_41921:T217-ponSEH1Liso1	sp|SEH1Liso1|pT_ACC_41921:T217-ponSEH1Liso1	sp|SEH1Liso1|pT_ACC_41921:T217-ponSEH1Liso1	77.391	73.659	10369000	QX1_21_0274	5	Thr20
AETLMTVTDPVHDIAFAPNLGK	22	Unmodified	_AETLMTVTDPVHDIAFAPNLGK_	sp|SEH1Liso1|pT_ACC_41921:T217-ponSEH1Liso1	sp|SEH1Liso1|pT_ACC_41921:T217-ponSEH1Liso1	sp|SEH1Liso1|pT_ACC_41921:T217-ponSEH1Liso1	57.496	53.692	12153000	QX1_21_0274	5	Thr20
AETLMTVTDPVHDIAFAPNLGK	22	Unmodified	_AETLMTVTDPVHDIAFAPNLGK_	sp|SEH1Liso1|pT_ACC_41921:T217-ponSEH1Liso1	sp|SEH1Liso1|pT_ACC_41921:T217-ponSEH1Liso1	sp|SEH1Liso1|pT_ACC_41921:T217-ponSEH1Liso1	108.92	100.63	10933000	QX1_21_0277	8	Thr20
AETPHGAEEECK	12	Unmodified	_AETPHGAEEECK_	sp|TACC3|pT_ACC_46487:T216-ponTACC3;sp|TACC3|pT_ACC_46488:T228-ponTACC3	sp|TACC3|pT_ACC_46487:T216-ponTACC3;sp|TACC3|pT_ACC_46488:T228-ponTACC3	sp|TACC3|pT_ACC_46488:T228-ponTACC3	183.85	166.62	566950000	QX1_21_0270	1	Thr20
AETPHGAEEECK	12	Unmodified	_AETPHGAEEECK_	sp|TACC3|pT_ACC_46487:T216-ponTACC3;sp|TACC3|pT_ACC_46488:T228-ponTACC3	sp|TACC3|pT_ACC_46487:T216-ponTACC3;sp|TACC3|pT_ACC_46488:T228-ponTACC3	sp|TACC3|pT_ACC_46488:T228-ponTACC3	122.42	113.43	1192900000	QX1_21_0270	1	Thr20
AETPHGAEEECKAETPHGK	19	Unmodified	_AETPHGAEEECKAETPHGK_	sp|TACC3|pT_ACC_46487:T216-ponTACC3	sp|TACC3|pT_ACC_46487:T216-ponTACC3	sp|TACC3|pT_ACC_46487:T216-ponTACC3	101.49	97.307	1780900000	QX1_21_0271	2	Thr20
AETPHGAEEECKAETPHGK	19	Unmodified	_AETPHGAEEECKAETPHGK_	sp|TACC3|pT_ACC_46487:T216-ponTACC3	sp|TACC3|pT_ACC_46487:T216-ponTACC3	sp|TACC3|pT_ACC_46487:T216-ponTACC3	294.65	288.94	442520000	QX1_21_0271	2	Thr20
AETPHGAEEECKAETPHGK	19	Unmodified	_AETPHGAEEECKAETPHGK_	sp|TACC3|pT_ACC_46487:T216-ponTACC3	sp|TACC3|pT_ACC_46487:T216-ponTACC3	sp|TACC3|pT_ACC_46487:T216-ponTACC3	153.21	149.61	2634900000	QX1_21_0271	2	Thr20
AETPHGAEEECKAETPHGK	19	Unmodified	_AETPHGAEEECKAETPHGK_	sp|TACC3|pT_ACC_46487:T216-ponTACC3	sp|TACC3|pT_ACC_46487:T216-ponTACC3	sp|TACC3|pT_ACC_46487:T216-ponTACC3	190.86	189.61	36544000	QX1_21_0271	2	Thr20
AETPHGAEEECR	12	Unmodified	_AETPHGAEEECR_	sp|TACC3|pT_ACC_46488:T228-ponTACC3	sp|TACC3|pT_ACC_46488:T228-ponTACC3	sp|TACC3|pT_ACC_46488:T228-ponTACC3	144.57	143.88	709310000	QX1_21_0270	1	Thr20
AETPHGAEEECR	12	Unmodified	_AETPHGAEEECR_	sp|TACC3|pT_ACC_46488:T228-ponTACC3	sp|TACC3|pT_ACC_46488:T228-ponTACC3	sp|TACC3|pT_ACC_46488:T228-ponTACC3	261.67	255.36	248110000	QX1_21_0270	1	Thr20
AETPPLPIPPPPPDIQPLK	19	Unmodified	_AETPPLPIPPPPPDIQPLK_	sp|HOMEZ|pT_ACC_20233:T451-ponHOMEZ	sp|HOMEZ|pT_ACC_20233:T451-ponHOMEZ	sp|HOMEZ|pT_ACC_20233:T451-ponHOMEZ	76.378	72.658	4355200	QX1_21_0274	5	Thr20
AETPPLPIPPPPPDIQPLK	19	Unmodified	_AETPPLPIPPPPPDIQPLK_	sp|HOMEZ|pT_ACC_20233:T451-ponHOMEZ	sp|HOMEZ|pT_ACC_20233:T451-ponHOMEZ	sp|HOMEZ|pT_ACC_20233:T451-ponHOMEZ	62.924	57.941	2191800	QX1_21_0274	5	Thr20
AETPSANHSESDSLSQHNK	19	Unmodified	_AETPSANHSESDSLSQHNK_	sp|YEATS2|pT_ACC_52653:T132-ponYEATS2	sp|YEATS2|pT_ACC_52653:T132-ponYEATS2	sp|YEATS2|pT_ACC_52653:T132-ponYEATS2	193.9	178.81	1273300000	QX1_21_0270	1	Thr20
AETPSANHSESDSLSQHNK	19	Unmodified	_AETPSANHSESDSLSQHNK_	sp|YEATS2|pT_ACC_52653:T132-ponYEATS2	sp|YEATS2|pT_ACC_52653:T132-ponYEATS2	sp|YEATS2|pT_ACC_52653:T132-ponYEATS2	437.63	421.06	357060000	QX1_21_0270	1	Thr20
AETPSANHSESDSLSQHNK	19	Unmodified	_AETPSANHSESDSLSQHNK_	sp|YEATS2|pT_ACC_52653:T132-ponYEATS2	sp|YEATS2|pT_ACC_52653:T132-ponYEATS2	sp|YEATS2|pT_ACC_52653:T132-ponYEATS2	157.12	148.63	1844900000	QX1_21_0271	2	Thr20
AETPSANHSESDSLSQHNK	19	Unmodified	_AETPSANHSESDSLSQHNK_	sp|YEATS2|pT_ACC_52653:T132-ponYEATS2	sp|YEATS2|pT_ACC_52653:T132-ponYEATS2	sp|YEATS2|pT_ACC_52653:T132-ponYEATS2	213.99	198.74	869990000	QX1_21_0271	2	Thr20
AETPSANHSESDSLSQHNKLHHHHHH	26	Unmodified	_AETPSANHSESDSLSQHNKLHHHHHH_	sp|YEATS2|pT_ACC_52653:T132-ponYEATS2	sp|YEATS2|pT_ACC_52653:T132-ponYEATS2	sp|YEATS2|pT_ACC_52653:T132-ponYEATS2	172.61	170.36	420460000	QX1_21_0272	3	Thr20
AETPTESVSEPEVATK	16	Unmodified	_AETPTESVSEPEVATK_	sp|LIG1|pT_ACC_24583:T195-ponLIG1;sp|LIG1|pT_ACC_24584:T197-ponLIG1;sp|LIG1|pT_ACC_24585:T207-ponLIG1	sp|LIG1|pT_ACC_24583:T195-ponLIG1;sp|LIG1|pT_ACC_24584:T197-ponLIG1;sp|LIG1|pT_ACC_24585:T207-ponLIG1	sp|LIG1|pT_ACC_24583:T195-ponLIG1	57.703	36.452	26910000	QX1_21_0270	1	Thr20
AETPTESVSEPEVATKQEK	19	Unmodified	_AETPTESVSEPEVATKQEK_	sp|LIG1|pT_ACC_24583:T195-ponLIG1	sp|LIG1|pT_ACC_24583:T195-ponLIG1	sp|LIG1|pT_ACC_24583:T195-ponLIG1	158.65	152.84	93429000	QX1_21_0270	1	Thr20
AETPTESVSEPEVATKQEK	19	Unmodified	_AETPTESVSEPEVATKQEK_	sp|LIG1|pT_ACC_24583:T195-ponLIG1	sp|LIG1|pT_ACC_24583:T195-ponLIG1	sp|LIG1|pT_ACC_24583:T195-ponLIG1	145.43	137.38	13984000	QX1_21_0270	1	Thr20
AETPTESVSEPEVATKQELQK	21	Unmodified	_AETPTESVSEPEVATKQELQK_	sp|LIG1|pT_ACC_24584:T197-ponLIG1	sp|LIG1|pT_ACC_24584:T197-ponLIG1	sp|LIG1|pT_ACC_24584:T197-ponLIG1	95.195	90.67	58458000	QX1_21_0271	2	Thr20
AETPTESVSEPEVK	14	Unmodified	_AETPTESVSEPEVK_	sp|LIG1|pT_ACC_24582:T190-ponLIG1	sp|LIG1|pT_ACC_24582:T190-ponLIG1	sp|LIG1|pT_ACC_24582:T190-ponLIG1	145.28	125.51	376120000	QX1_21_0270	1	Thr20
AETSLHTDGENSCR	14	Unmodified	_AETSLHTDGENSCR_	sp|XYLT1|pT_ACC_52588:T669-ponXYLT1;sp|XYLT1|pT_ACC_52587:T665-ponXYLT1	sp|XYLT1|pT_ACC_52588:T669-ponXYLT1	sp|XYLT1|pT_ACC_52588:T669-ponXYLT1	92.939	88.623	59319000	QX1_21_0271	2	Thr20
AETSTLTISGDTVEGEQKK	19	Unmodified	_AETSTLTISGDTVEGEQKK_	sp|AHI1|pT_ACC_1602:T258-ponAHI1	sp|AHI1|pT_ACC_1602:T258-ponAHI1	sp|AHI1|pT_ACC_1602:T258-ponAHI1	175.29	162.42	34506000	QX1_21_0271	2	Thr20
AETSTLTISGDTVEGEQKK	19	Unmodified	_AETSTLTISGDTVEGEQKK_	sp|AHI1|pT_ACC_1602:T258-ponAHI1	sp|AHI1|pT_ACC_1602:T258-ponAHI1	sp|AHI1|pT_ACC_1602:T258-ponAHI1	101.64	92.988	211600000	QX1_21_0271	2	Thr20
AETTPSMIPSQSR	13	Oxidation (M)	_AETTPSM(Oxidation (M))IPSQSR_	sp|ASAM|pT_ACC_9646:T359-ponASAM;sp|ASAM|pT_ACC_9645:T358-ponASAM;sp|ASAM|pT_ACC_9644:T354-ponASAM	sp|ASAM|pT_ACC_9646:T359-ponASAM	sp|ASAM|pT_ACC_9646:T359-ponASAM	136.81	124.76	133170000	QX1_21_0272	3	Thr20
AETTPSMIPSQSR	13	Oxidation (M)	_AETTPSM(Oxidation (M))IPSQSR_	sp|ASAM|pT_ACC_9646:T359-ponASAM;sp|ASAM|pT_ACC_9645:T358-ponASAM;sp|ASAM|pT_ACC_9644:T354-ponASAM	sp|ASAM|pT_ACC_9646:T359-ponASAM	sp|ASAM|pT_ACC_9646:T359-ponASAM	129.82	119.59	48585000	QX1_21_0273	4	Thr20
AETTPSMIPSQSR	13	Oxidation (M)	_AETTPSM(Oxidation (M))IPSQSR_	sp|ASAM|pT_ACC_9646:T359-ponASAM;sp|ASAM|pT_ACC_9645:T358-ponASAM;sp|ASAM|pT_ACC_9644:T354-ponASAM	sp|ASAM|pT_ACC_9646:T359-ponASAM	sp|ASAM|pT_ACC_9646:T359-ponASAM	94.616	89.058	8617400	QX1_21_0274	5	Thr20
AETTPSMIPSQSR	13	Oxidation (M)	_AETTPSM(Oxidation (M))IPSQSR_	sp|ASAM|pT_ACC_9646:T359-ponASAM;sp|ASAM|pT_ACC_9645:T358-ponASAM;sp|ASAM|pT_ACC_9644:T354-ponASAM	sp|ASAM|pT_ACC_9646:T359-ponASAM	sp|ASAM|pT_ACC_9646:T359-ponASAM	68.893	63.352		QX1_21_0275	6	Thr20
AETTPSMIPSQSR	13	Oxidation (M)	_AETTPSM(Oxidation (M))IPSQSR_	sp|ASAM|pT_ACC_9646:T359-ponASAM;sp|ASAM|pT_ACC_9645:T358-ponASAM;sp|ASAM|pT_ACC_9644:T354-ponASAM	sp|ASAM|pT_ACC_9646:T359-ponASAM	sp|ASAM|pT_ACC_9646:T359-ponASAM	50.353	45.902	4058700	QX1_21_0276	7	Thr20
AETTPSMIPSQSR	13	Unmodified	_AETTPSMIPSQSR_	sp|ASAM|pT_ACC_9646:T359-ponASAM;sp|ASAM|pT_ACC_9645:T358-ponASAM;sp|ASAM|pT_ACC_9644:T354-ponASAM	sp|ASAM|pT_ACC_9646:T359-ponASAM	sp|ASAM|pT_ACC_9646:T359-ponASAM	34.611	25.178	46608000	QX1_21_0272	3	Thr20
AETTPSMIPSQSR	13	Unmodified	_AETTPSMIPSQSR_	sp|ASAM|pT_ACC_9646:T359-ponASAM;sp|ASAM|pT_ACC_9645:T358-ponASAM;sp|ASAM|pT_ACC_9644:T354-ponASAM	sp|ASAM|pT_ACC_9646:T359-ponASAM	sp|ASAM|pT_ACC_9646:T359-ponASAM	135.99	123.82	530060000	QX1_21_0273	4	Thr20
AETTPSMIPSQSR	13	Unmodified	_AETTPSMIPSQSR_	sp|ASAM|pT_ACC_9646:T359-ponASAM;sp|ASAM|pT_ACC_9645:T358-ponASAM;sp|ASAM|pT_ACC_9644:T354-ponASAM	sp|ASAM|pT_ACC_9646:T359-ponASAM	sp|ASAM|pT_ACC_9646:T359-ponASAM	91.549	86.009	62015000	QX1_21_0274	5	Thr20
AETTPSMIPSQSR	13	Unmodified	_AETTPSMIPSQSR_	sp|ASAM|pT_ACC_9646:T359-ponASAM;sp|ASAM|pT_ACC_9645:T358-ponASAM;sp|ASAM|pT_ACC_9644:T354-ponASAM	sp|ASAM|pT_ACC_9646:T359-ponASAM	sp|ASAM|pT_ACC_9646:T359-ponASAM	116.77	106.53	34956000	QX1_21_0275	6	Thr20
AETTPSMIPSQSR	13	Unmodified	_AETTPSMIPSQSR_	sp|ASAM|pT_ACC_9646:T359-ponASAM;sp|ASAM|pT_ACC_9645:T358-ponASAM;sp|ASAM|pT_ACC_9644:T354-ponASAM	sp|ASAM|pT_ACC_9646:T359-ponASAM	sp|ASAM|pT_ACC_9646:T359-ponASAM	123.63	113.39	36638000	QX1_21_0276	7	Thr20
AEVHPAGDTAK	11	Unmodified	_AEVHPAGDTAK_	sp|GOLGB1|pT_ACC_18250:T1709-ponGOLGB1	sp|GOLGB1|pT_ACC_18250:T1709-ponGOLGB1	sp|GOLGB1|pT_ACC_18250:T1709-ponGOLGB1	52.837	41.482	316460000	QX1_21_0270	1	Thr20
AEVHPAGDTAK	11	Unmodified	_AEVHPAGDTAK_	sp|GOLGB1|pT_ACC_18250:T1709-ponGOLGB1	sp|GOLGB1|pT_ACC_18250:T1709-ponGOLGB1	sp|GOLGB1|pT_ACC_18250:T1709-ponGOLGB1	103.26	73.089	159960000	QX1_21_0270	1	Thr20
AEVTPSQHGNR	11	Unmodified	_AEVTPSQHGNR_	sp|KEAP1|pT_ACC_22693:T43-ponKEAP1	sp|KEAP1|pT_ACC_22693:T43-ponKEAP1	sp|KEAP1|pT_ACC_22693:T43-ponKEAP1	199.54	170.07	221640000	QX1_21_0270	1	Thr20
AEVTPSQHGNR	11	Unmodified	_AEVTPSQHGNR_	sp|KEAP1|pT_ACC_22693:T43-ponKEAP1	sp|KEAP1|pT_ACC_22693:T43-ponKEAP1	sp|KEAP1|pT_ACC_22693:T43-ponKEAP1	93.258	85.332	389080000	QX1_21_0270	1	Thr20
AEVTPSQHGNR	11	Unmodified	_AEVTPSQHGNR_	sp|KEAP1|pT_ACC_22693:T43-ponKEAP1	sp|KEAP1|pT_ACC_22693:T43-ponKEAP1	sp|KEAP1|pT_ACC_22693:T43-ponKEAP1	37.968	30.102	714590	QX1_21_0277	8	Thr20
AEVTYYDPTFMPASAQSTK	19	Oxidation (M)	_AEVTYYDPTFM(Oxidation (M))PASAQSTK_	sp|MUC16|pT_ACC_28764:T6114-ponMUC16	sp|MUC16|pT_ACC_28764:T6114-ponMUC16	sp|MUC16|pT_ACC_28764:T6114-ponMUC16	127.36	121.86	31332000	QX1_21_0273	4	Thr20
AEVTYYDPTFMPASAQSTK	19	Oxidation (M)	_AEVTYYDPTFM(Oxidation (M))PASAQSTK_	sp|MUC16|pT_ACC_28764:T6114-ponMUC16	sp|MUC16|pT_ACC_28764:T6114-ponMUC16	sp|MUC16|pT_ACC_28764:T6114-ponMUC16	88.087	82.593	7233600	QX1_21_0274	5	Thr20
AEVTYYDPTFMPASAQSTK	19	Oxidation (M)	_AEVTYYDPTFM(Oxidation (M))PASAQSTK_	sp|MUC16|pT_ACC_28764:T6114-ponMUC16	sp|MUC16|pT_ACC_28764:T6114-ponMUC16	sp|MUC16|pT_ACC_28764:T6114-ponMUC16	62.89	57.397	3439200	QX1_21_0275	6	Thr20
AEVTYYDPTFMPASAQSTK	19	Unmodified	_AEVTYYDPTFMPASAQSTK_	sp|MUC16|pT_ACC_28764:T6114-ponMUC16	sp|MUC16|pT_ACC_28764:T6114-ponMUC16	sp|MUC16|pT_ACC_28764:T6114-ponMUC16	62.14	62.14	7110200	QX1_21_0272	3	Thr20
AEVTYYDPTFMPASAQSTK	19	Unmodified	_AEVTYYDPTFMPASAQSTK_	sp|MUC16|pT_ACC_28764:T6114-ponMUC16	sp|MUC16|pT_ACC_28764:T6114-ponMUC16	sp|MUC16|pT_ACC_28764:T6114-ponMUC16	150.11	130.27	245550000	QX1_21_0273	4	Thr20
AEVTYYDPTFMPASAQSTK	19	Unmodified	_AEVTYYDPTFMPASAQSTK_	sp|MUC16|pT_ACC_28764:T6114-ponMUC16	sp|MUC16|pT_ACC_28764:T6114-ponMUC16	sp|MUC16|pT_ACC_28764:T6114-ponMUC16	132.51	128.63	34418000	QX1_21_0273	4	Thr20
AEVTYYDPTFMPASAQSTK	19	Unmodified	_AEVTYYDPTFMPASAQSTK_	sp|MUC16|pT_ACC_28764:T6114-ponMUC16	sp|MUC16|pT_ACC_28764:T6114-ponMUC16	sp|MUC16|pT_ACC_28764:T6114-ponMUC16	123.02	120.53	20987000	QX1_21_0274	5	Thr20
AEVTYYDPTFMPASAQSTK	19	Unmodified	_AEVTYYDPTFMPASAQSTK_	sp|MUC16|pT_ACC_28764:T6114-ponMUC16	sp|MUC16|pT_ACC_28764:T6114-ponMUC16	sp|MUC16|pT_ACC_28764:T6114-ponMUC16	111.39	109.87	9657700	QX1_21_0275	6	Thr20
AEVTYYDPTFMPASAQSTK	19	Unmodified	_AEVTYYDPTFMPASAQSTK_	sp|MUC16|pT_ACC_28764:T6114-ponMUC16	sp|MUC16|pT_ACC_28764:T6114-ponMUC16	sp|MUC16|pT_ACC_28764:T6114-ponMUC16	39.661	39.661	2568200	QX1_21_0276	7	Thr20
AEVTYYDPTFMPASAQSTK	19	Unmodified	_AEVTYYDPTFMPASAQSTK_	sp|MUC16|pT_ACC_28764:T6114-ponMUC16	sp|MUC16|pT_ACC_28764:T6114-ponMUC16	sp|MUC16|pT_ACC_28764:T6114-ponMUC16	8.4943	8.215	1639500	QX1_21_0277	8	Thr20
AEVTYYDPTFMPASAQSTKK	20	Unmodified	_AEVTYYDPTFMPASAQSTKK_	sp|MUC16|pT_ACC_28764:T6114-ponMUC16	sp|MUC16|pT_ACC_28764:T6114-ponMUC16	sp|MUC16|pT_ACC_28764:T6114-ponMUC16	77.08	73.889	26736000	QX1_21_0273	4	Thr20
AEYAEFLHCK	10	Unmodified	_AEYAEFLHCK_	sp|DYN3|pT_ACC_12715:T75-ponDYN3	sp|DYN3|pT_ACC_12715:T75-ponDYN3	sp|DYN3|pT_ACC_12715:T75-ponDYN3	74.162	73.971	7137100	QX1_21_0273	4	Thr20
AEYEGDGIPTVK	12	Unmodified	_AEYEGDGIPTVK_	sp|PAICS|pT_ACC_33114:T309-ponPAICS	sp|PAICS|pT_ACC_33114:T309-ponPAICS	sp|PAICS|pT_ACC_33114:T309-ponPAICS	109.16	101.06	423920000	QX1_21_0271	2	Thr20
AEYTFYEGMGPVLAPVTPVK	20	Oxidation (M)	_AEYTFYEGM(Oxidation (M))GPVLAPVTPVK_	sp|RBPJ|pT_ACC_39275:T339-ponRBPJ	sp|RBPJ|pT_ACC_39275:T339-ponRBPJ	sp|RBPJ|pT_ACC_39275:T339-ponRBPJ	88.087	88.087	9112300	QX1_21_0274	5	Thr20
AEYTFYEGMGPVLAPVTPVK	20	Unmodified	_AEYTFYEGMGPVLAPVTPVK_	sp|RBPJ|pT_ACC_39275:T339-ponRBPJ	sp|RBPJ|pT_ACC_39275:T339-ponRBPJ	sp|RBPJ|pT_ACC_39275:T339-ponRBPJ	97.551	94.765	1772100	QX1_21_0275	6	Thr20
AFADPEVLR	9	Unmodified	_AFADPEVLR_	sp|MASK-BP3|pT_ACC_2466:T176-ponMASK-BP3;sp|ANKRD17|pT_ACC_2540:T205-ponANKRD17;sp|ANKHD1|pT_ACC_2451:T176-ponANKHD1	sp|MASK-BP3|pT_ACC_2466:T176-ponMASK-BP3	sp|MASK-BP3|pT_ACC_2466:T176-ponMASK-BP3	72.485	61.611	7440600	QX1_21_0271	2	Thr20
AFAGATTLNNHIR	13	Unmodified	_AFAGATTLNNHIR_	sp|PRDM6|pT_ACC_36721:T550-ponPRDM6	sp|PRDM6|pT_ACC_36721:T550-ponPRDM6	sp|PRDM6|pT_ACC_36721:T550-ponPRDM6	151.98	137.96	551740000	QX1_21_0274	5	Thr20
AFAGATTLNNHIR	13	Unmodified	_AFAGATTLNNHIR_	sp|PRDM6|pT_ACC_36721:T550-ponPRDM6	sp|PRDM6|pT_ACC_36721:T550-ponPRDM6	sp|PRDM6|pT_ACC_36721:T550-ponPRDM6	261.98	250.83	55715000	QX1_21_0274	5	Thr20
AFAGATTLNNHIR	13	Unmodified	_AFAGATTLNNHIR_	sp|PRDM6|pT_ACC_36721:T550-ponPRDM6	sp|PRDM6|pT_ACC_36721:T550-ponPRDM6	sp|PRDM6|pT_ACC_36721:T550-ponPRDM6	151.98	143.46	1237800000	QX1_21_0275	6	Thr20
AFAGATTLNNHIR	13	Unmodified	_AFAGATTLNNHIR_	sp|PRDM6|pT_ACC_36721:T550-ponPRDM6	sp|PRDM6|pT_ACC_36721:T550-ponPRDM6	sp|PRDM6|pT_ACC_36721:T550-ponPRDM6	208.25	199.27	120820000	QX1_21_0275	6	Thr20
AFAGATTLNNHIR	13	Unmodified	_AFAGATTLNNHIR_	sp|PRDM6|pT_ACC_36721:T550-ponPRDM6	sp|PRDM6|pT_ACC_36721:T550-ponPRDM6	sp|PRDM6|pT_ACC_36721:T550-ponPRDM6	163.78	150.87	326900000	QX1_21_0276	7	Thr20
AFAGATTLNNHIR	13	Unmodified	_AFAGATTLNNHIR_	sp|PRDM6|pT_ACC_36721:T550-ponPRDM6	sp|PRDM6|pT_ACC_36721:T550-ponPRDM6	sp|PRDM6|pT_ACC_36721:T550-ponPRDM6	225.87	214.72	58762000	QX1_21_0276	7	Thr20
AFAGATTLNNHIR	13	Unmodified	_AFAGATTLNNHIR_	sp|PRDM6|pT_ACC_36721:T550-ponPRDM6	sp|PRDM6|pT_ACC_36721:T550-ponPRDM6	sp|PRDM6|pT_ACC_36721:T550-ponPRDM6	27.862	10.919	46792000	QX1_21_0276	7	Thr20
AFAGATTLNNHIR	13	Unmodified	_AFAGATTLNNHIR_	sp|PRDM6|pT_ACC_36721:T550-ponPRDM6	sp|PRDM6|pT_ACC_36721:T550-ponPRDM6	sp|PRDM6|pT_ACC_36721:T550-ponPRDM6	117.79	109.28	106400000	QX1_21_0277	8	Thr20
AFAGATTLNNHIR	13	Unmodified	_AFAGATTLNNHIR_	sp|PRDM6|pT_ACC_36721:T550-ponPRDM6	sp|PRDM6|pT_ACC_36721:T550-ponPRDM6	sp|PRDM6|pT_ACC_36721:T550-ponPRDM6	114.5	106.85	10254000	QX1_21_0277	8	Thr20
AFAGATTLNNHIR	13	Deamidation (NQ)	_AFAGATTLN(Deamidation (NQ))NHIR_	sp|PRDM6|pT_ACC_36721:T550-ponPRDM6	sp|PRDM6|pT_ACC_36721:T550-ponPRDM6	sp|PRDM6|pT_ACC_36721:T550-ponPRDM6	67.879	62.037	12959000	QX1_21_0273	4	Thr20
AFAGATTLNNHIR	13	Deamidation (NQ)	_AFAGATTLN(Deamidation (NQ))NHIR_	sp|PRDM6|pT_ACC_36721:T550-ponPRDM6	sp|PRDM6|pT_ACC_36721:T550-ponPRDM6	sp|PRDM6|pT_ACC_36721:T550-ponPRDM6	101.89	94.915	20471000	QX1_21_0274	5	Thr20
AFAGPLSPAK	10	Unmodified	_AFAGPLSPAK_	sp|ANKLE2|pT_ACC_2482:T519-ponANKLE2	sp|ANKLE2|pT_ACC_2482:T519-ponANKLE2	sp|ANKLE2|pT_ACC_2482:T519-ponANKLE2	122.52	112.05	51470000	QX1_21_0274	5	Thr20
AFAGPLSPAK	10	Unmodified	_AFAGPLSPAK_	sp|ANKLE2|pT_ACC_2482:T519-ponANKLE2	sp|ANKLE2|pT_ACC_2482:T519-ponANKLE2	sp|ANKLE2|pT_ACC_2482:T519-ponANKLE2	67.993	62.513	5277800	QX1_21_0277	8	Thr20
AFAHITGGGLLENIPR	16	Unmodified	_AFAHITGGGLLENIPR_	sp|GART|pT_ACC_17565:T682-ponGART	sp|GART|pT_ACC_17565:T682-ponGART	sp|GART|pT_ACC_17565:T682-ponGART	45.33	40.782	2803900	QX1_21_0275	6	Thr20
AFAHITGGGLLENIPR	16	Unmodified	_AFAHITGGGLLENIPR_	sp|GART|pT_ACC_17565:T682-ponGART	sp|GART|pT_ACC_17565:T682-ponGART	sp|GART|pT_ACC_17565:T682-ponGART	37.555	26.081	5317300	QX1_21_0276	7	Thr20
AFAHITGGGLLENIPR	16	Unmodified	_AFAHITGGGLLENIPR_	sp|GART|pT_ACC_17565:T682-ponGART	sp|GART|pT_ACC_17565:T682-ponGART	sp|GART|pT_ACC_17565:T682-ponGART	95.264	93.347	21886000	QX1_21_0277	8	Thr20
AFAHSSSLTEHHR	13	Unmodified	_AFAHSSSLTEHHR_	sp|ZNF502|pT_ACC_55358:T484-ponZNF502	sp|ZNF502|pT_ACC_55358:T484-ponZNF502	sp|ZNF502|pT_ACC_55358:T484-ponZNF502	148.13	134.05	3207100000	QX1_21_0273	4	Thr20
AFAHSSSLTEHHR	13	Unmodified	_AFAHSSSLTEHHR_	sp|ZNF502|pT_ACC_55358:T484-ponZNF502	sp|ZNF502|pT_ACC_55358:T484-ponZNF502	sp|ZNF502|pT_ACC_55358:T484-ponZNF502	265.75	258.02	1689700000	QX1_21_0273	4	Thr20
AFAHSSSLTEHHR	13	Unmodified	_AFAHSSSLTEHHR_	sp|ZNF502|pT_ACC_55358:T484-ponZNF502	sp|ZNF502|pT_ACC_55358:T484-ponZNF502	sp|ZNF502|pT_ACC_55358:T484-ponZNF502	375.52	346.94	247270000	QX1_21_0273	4	Thr20
AFAHSSSLTEHHR	13	Unmodified	_AFAHSSSLTEHHR_	sp|ZNF502|pT_ACC_55358:T484-ponZNF502	sp|ZNF502|pT_ACC_55358:T484-ponZNF502	sp|ZNF502|pT_ACC_55358:T484-ponZNF502	122.42	108.34	831360000	QX1_21_0274	5	Thr20
AFAHSSSLTEHHR	13	Unmodified	_AFAHSSSLTEHHR_	sp|ZNF502|pT_ACC_55358:T484-ponZNF502	sp|ZNF502|pT_ACC_55358:T484-ponZNF502	sp|ZNF502|pT_ACC_55358:T484-ponZNF502	246.49	239.12	270070000	QX1_21_0274	5	Thr20
AFAHSSSLTEHHR	13	Unmodified	_AFAHSSSLTEHHR_	sp|ZNF502|pT_ACC_55358:T484-ponZNF502	sp|ZNF502|pT_ACC_55358:T484-ponZNF502	sp|ZNF502|pT_ACC_55358:T484-ponZNF502	113.24	105.46	181690000	QX1_21_0275	6	Thr20
AFAHSSSLTEHHR	13	Unmodified	_AFAHSSSLTEHHR_	sp|ZNF502|pT_ACC_55358:T484-ponZNF502	sp|ZNF502|pT_ACC_55358:T484-ponZNF502	sp|ZNF502|pT_ACC_55358:T484-ponZNF502	81.48	73.756	36291000	QX1_21_0276	7	Thr20
AFAHSSSLTEHHR	13	Unmodified	_AFAHSSSLTEHHR_	sp|ZNF502|pT_ACC_55358:T484-ponZNF502	sp|ZNF502|pT_ACC_55358:T484-ponZNF502	sp|ZNF502|pT_ACC_55358:T484-ponZNF502	148.96	136.67	15345000	QX1_21_0276	7	Thr20
AFAHSSSLTEHHR	13	Unmodified	_AFAHSSSLTEHHR_	sp|ZNF502|pT_ACC_55358:T484-ponZNF502	sp|ZNF502|pT_ACC_55358:T484-ponZNF502	sp|ZNF502|pT_ACC_55358:T484-ponZNF502	112.51	104.78	62990000	QX1_21_0277	8	Thr20
AFALNDLDDYEK	12	Unmodified	_AFALNDLDDYEK_	sp|TTL12|pT_ACC_49805:T513-ponTTL12	sp|TTL12|pT_ACC_49805:T513-ponTTL12	sp|TTL12|pT_ACC_49805:T513-ponTTL12	111.06	105.02	22444000	QX1_21_0271	2	Thr20
AFAMPAPTPSSSPVPTLSPEQQEK	24	Unmodified	_AFAMPAPTPSSSPVPTLSPEQQEK_	sp|NXF1|pT_ACC_32391:T554-ponNXF1	sp|NXF1|pT_ACC_32391:T554-ponNXF1	sp|NXF1|pT_ACC_32391:T554-ponNXF1	43.198	35.486	24433000	QX1_21_0274	5	Thr20
AFAMPAPTPSSSPVPTLSPEQQEK	24	Unmodified	_AFAMPAPTPSSSPVPTLSPEQQEK_	sp|NXF1|pT_ACC_32391:T554-ponNXF1	sp|NXF1|pT_ACC_32391:T554-ponNXF1	sp|NXF1|pT_ACC_32391:T554-ponNXF1	20.199	12.395	17782000	QX1_21_0275	6	Thr20
AFAMPAPTPSSSPVPTLSPEQQEK	24	Unmodified	_AFAMPAPTPSSSPVPTLSPEQQEK_	sp|NXF1|pT_ACC_32391:T554-ponNXF1	sp|NXF1|pT_ACC_32391:T554-ponNXF1	sp|NXF1|pT_ACC_32391:T554-ponNXF1	56.147	44.001	2471800	QX1_21_0275	6	Thr20
AFAMPAPTPSSSPVPTLSPEQQEK	24	Oxidation (M)	_AFAM(Oxidation (M))PAPTPSSSPVPTLSPEQQEK_	sp|NXF1|pT_ACC_32391:T554-ponNXF1	sp|NXF1|pT_ACC_32391:T554-ponNXF1	sp|NXF1|pT_ACC_32391:T554-ponNXF1	90.22	82.323	8616000	QX1_21_0275	6	Thr20
AFANSSHLTVHMR	13	Unmodified	_AFANSSHLTVHMR_	sp|ZNF559|pT_ACC_55604:T374-ponZNF559	sp|ZNF559|pT_ACC_55604:T374-ponZNF559	sp|ZNF559|pT_ACC_55604:T374-ponZNF559	147.71	133.02	24702000	QX1_21_0274	5	Thr20
AFANSSHLTVHMR	13	Unmodified	_AFANSSHLTVHMR_	sp|ZNF559|pT_ACC_55604:T374-ponZNF559	sp|ZNF559|pT_ACC_55604:T374-ponZNF559	sp|ZNF559|pT_ACC_55604:T374-ponZNF559	172.92	152.5	69454000	QX1_21_0275	6	Thr20
AFANSSHLTVHMR	13	Unmodified	_AFANSSHLTVHMR_	sp|ZNF559|pT_ACC_55604:T374-ponZNF559	sp|ZNF559|pT_ACC_55604:T374-ponZNF559	sp|ZNF559|pT_ACC_55604:T374-ponZNF559	138.94	124.25	13896000	QX1_21_0276	7	Thr20
AFANSSHLTVHMR	13	Unmodified	_AFANSSHLTVHMR_	sp|ZNF559|pT_ACC_55604:T374-ponZNF559	sp|ZNF559|pT_ACC_55604:T374-ponZNF559	sp|ZNF559|pT_ACC_55604:T374-ponZNF559	64.65	57.28	9087700	QX1_21_0277	8	Thr20
AFASSSHLIEHR	12	Unmodified	_AFASSSHLIEHR_	sp|ZNF778|pT_ACC_56772:T638-ponZNF778	sp|ZNF778|pT_ACC_56772:T638-ponZNF778	sp|ZNF778|pT_ACC_56772:T638-ponZNF778	112.64	104.05	2581300000	QX1_21_0273	4	Thr20
AFASSSHLIEHR	12	Unmodified	_AFASSSHLIEHR_	sp|ZNF778|pT_ACC_56772:T638-ponZNF778	sp|ZNF778|pT_ACC_56772:T638-ponZNF778	sp|ZNF778|pT_ACC_56772:T638-ponZNF778	275.63	246.55	216500000	QX1_21_0273	4	Thr20
AFASSSHLIEHR	12	Unmodified	_AFASSSHLIEHR_	sp|ZNF778|pT_ACC_56772:T638-ponZNF778	sp|ZNF778|pT_ACC_56772:T638-ponZNF778	sp|ZNF778|pT_ACC_56772:T638-ponZNF778	115.33	105	608150000	QX1_21_0273	4	Thr20
AFASSSHLIEHR	12	Unmodified	_AFASSSHLIEHR_	sp|ZNF778|pT_ACC_56772:T638-ponZNF778	sp|ZNF778|pT_ACC_56772:T638-ponZNF778	sp|ZNF778|pT_ACC_56772:T638-ponZNF778	114.76	107.88	795430000	QX1_21_0274	5	Thr20
AFASSSHLIEHR	12	Unmodified	_AFASSSHLIEHR_	sp|ZNF778|pT_ACC_56772:T638-ponZNF778	sp|ZNF778|pT_ACC_56772:T638-ponZNF778	sp|ZNF778|pT_ACC_56772:T638-ponZNF778	110.08	105.88	139920000	QX1_21_0274	5	Thr20
AFASSSHLIEHR	12	Unmodified	_AFASSSHLIEHR_	sp|ZNF778|pT_ACC_56772:T638-ponZNF778	sp|ZNF778|pT_ACC_56772:T638-ponZNF778	sp|ZNF778|pT_ACC_56772:T638-ponZNF778	107.97	89.83	123760000	QX1_21_0275	6	Thr20
AFASSSHLIEHR	12	Unmodified	_AFASSSHLIEHR_	sp|ZNF778|pT_ACC_56772:T638-ponZNF778	sp|ZNF778|pT_ACC_56772:T638-ponZNF778	sp|ZNF778|pT_ACC_56772:T638-ponZNF778	111.52	99.256	42145000	QX1_21_0275	6	Thr20
AFASSSHLIEHR	12	Unmodified	_AFASSSHLIEHR_	sp|ZNF778|pT_ACC_56772:T638-ponZNF778	sp|ZNF778|pT_ACC_56772:T638-ponZNF778	sp|ZNF778|pT_ACC_56772:T638-ponZNF778	78.692	72.815	8779500	QX1_21_0276	7	Thr20
AFASSSHLIEHR	12	Unmodified	_AFASSSHLIEHR_	sp|ZNF778|pT_ACC_56772:T638-ponZNF778	sp|ZNF778|pT_ACC_56772:T638-ponZNF778	sp|ZNF778|pT_ACC_56772:T638-ponZNF778	76.655	62.094	35264000	QX1_21_0276	7	Thr20
AFASSSHLIEHRR	13	Unmodified	_AFASSSHLIEHRR_	sp|ZNF778|pT_ACC_56772:T638-ponZNF778	sp|ZNF778|pT_ACC_56772:T638-ponZNF778	sp|ZNF778|pT_ACC_56772:T638-ponZNF778	148.18	136.13	22812000	QX1_21_0274	5	Thr20
AFASSSHLIEHRR	13	Unmodified	_AFASSSHLIEHRR_	sp|ZNF778|pT_ACC_56772:T638-ponZNF778	sp|ZNF778|pT_ACC_56772:T638-ponZNF778	sp|ZNF778|pT_ACC_56772:T638-ponZNF778	136.7	124.64	12863000	QX1_21_0275	6	Thr20
AFATCSSHK	9	Unmodified	_AFATCSSHK_	sp|OR2T6|pT_ACC_32677:T229-ponOR2T6	sp|OR2T6|pT_ACC_32677:T229-ponOR2T6	sp|OR2T6|pT_ACC_32677:T229-ponOR2T6	85.731	52.89	10319000	QX1_21_0274	5	Thr20
AFATCSSHK	9	Unmodified	_AFATCSSHK_	sp|OR2T6|pT_ACC_32677:T229-ponOR2T6	sp|OR2T6|pT_ACC_32677:T229-ponOR2T6	sp|OR2T6|pT_ACC_32677:T229-ponOR2T6	57.032	33.604	2619000	QX1_21_0275	6	Thr20
AFATGYGLK	9	Unmodified	_AFATGYGLK_	sp|ZNF143|pT_ACC_53834:T290-ponZNF143;sp|ZNF76|pT_ACC_56650:T218-ponZNF76	sp|ZNF143|pT_ACC_53834:T290-ponZNF143;sp|ZNF76|pT_ACC_56650:T218-ponZNF76	sp|ZNF76|pT_ACC_56650:T218-ponZNF76	109.01	96.46	1041100000	QX1_21_0273	4	Thr20
AFATGYGLK	9	Unmodified	_AFATGYGLK_	sp|ZNF143|pT_ACC_53834:T290-ponZNF143;sp|ZNF76|pT_ACC_56650:T218-ponZNF76	sp|ZNF143|pT_ACC_53834:T290-ponZNF143;sp|ZNF76|pT_ACC_56650:T218-ponZNF76	sp|ZNF76|pT_ACC_56650:T218-ponZNF76	98.523	90.193	351020000	QX1_21_0274	5	Thr20
AFATGYGLK	9	Unmodified	_AFATGYGLK_	sp|ZNF143|pT_ACC_53834:T290-ponZNF143;sp|ZNF76|pT_ACC_56650:T218-ponZNF76	sp|ZNF143|pT_ACC_53834:T290-ponZNF143;sp|ZNF76|pT_ACC_56650:T218-ponZNF76	sp|ZNF76|pT_ACC_56650:T218-ponZNF76	62.88	51.231	145100000	QX1_21_0275	6	Thr20
AFATSSQLIEHIR	13	Unmodified	_AFATSSQLIEHIR_	sp|ZNF121|pT_ACC_53747:T333-ponZNF121	sp|ZNF121|pT_ACC_53747:T333-ponZNF121	sp|ZNF121|pT_ACC_53747:T333-ponZNF121	111.12	102.07	82083000	QX1_21_0277	8	Thr20
AFCDNFALTQHMR	13	Unmodified	_AFCDNFALTQHMR_	sp|ZNF599|pT_ACC_55869:T556-ponZNF599	sp|ZNF599|pT_ACC_55869:T556-ponZNF599	sp|ZNF599|pT_ACC_55869:T556-ponZNF599	26.541	26.012	1537600	QX1_21_0275	6	Thr20
AFCDNFALTQHMR	13	Unmodified	_AFCDNFALTQHMR_	sp|ZNF599|pT_ACC_55869:T556-ponZNF599	sp|ZNF599|pT_ACC_55869:T556-ponZNF599	sp|ZNF599|pT_ACC_55869:T556-ponZNF599	31.526	28.208	206390000	QX1_21_0277	8	Thr20
AFCDNFALTQHMR	13	Oxidation (M)	_AFCDNFALTQHM(Oxidation (M))R_	sp|ZNF599|pT_ACC_55869:T556-ponZNF599	sp|ZNF599|pT_ACC_55869:T556-ponZNF599	sp|ZNF599|pT_ACC_55869:T556-ponZNF599	82.774	82.07	80194000	QX1_21_0277	8	Thr20
AFCGFEDPR	9	Unmodified	_AFCGFEDPR_	sp|Plectin-1|pT_ACC_35368:T4501-ponPlectin-1	sp|Plectin-1|pT_ACC_35368:T4501-ponPlectin-1	sp|Plectin-1|pT_ACC_35368:T4501-ponPlectin-1	103.83	99.477	74276000	QX1_21_0274	5	Thr20
AFCTSSGLTEHVR	13	Unmodified	_AFCTSSGLTEHVR_	sp|ZNF778|pT_ACC_56760:T442-ponZNF778	sp|ZNF778|pT_ACC_56760:T442-ponZNF778	sp|ZNF778|pT_ACC_56760:T442-ponZNF778	107.17	104.6	167990000	QX1_21_0274	5	Thr20
AFCTSSGLTEHVR	13	Unmodified	_AFCTSSGLTEHVR_	sp|ZNF778|pT_ACC_56760:T442-ponZNF778	sp|ZNF778|pT_ACC_56760:T442-ponZNF778	sp|ZNF778|pT_ACC_56760:T442-ponZNF778	138.42	133.72	1079600000	QX1_21_0275	6	Thr20
AFCTSSGLTEHVR	13	Unmodified	_AFCTSSGLTEHVR_	sp|ZNF778|pT_ACC_56760:T442-ponZNF778	sp|ZNF778|pT_ACC_56760:T442-ponZNF778	sp|ZNF778|pT_ACC_56760:T442-ponZNF778	135.86	131.61	102160000	QX1_21_0275	6	Thr20
AFCTSSGLTEHVR	13	Unmodified	_AFCTSSGLTEHVR_	sp|ZNF778|pT_ACC_56760:T442-ponZNF778	sp|ZNF778|pT_ACC_56760:T442-ponZNF778	sp|ZNF778|pT_ACC_56760:T442-ponZNF778	88.101	85.451	114760000	QX1_21_0276	7	Thr20
AFCTSSGLTEHVR	13	Unmodified	_AFCTSSGLTEHVR_	sp|ZNF778|pT_ACC_56760:T442-ponZNF778	sp|ZNF778|pT_ACC_56760:T442-ponZNF778	sp|ZNF778|pT_ACC_56760:T442-ponZNF778	81.017	77.13	7054600	QX1_21_0276	7	Thr20
AFDANTMTSAEK	12	Unmodified	_AFDANTMTSAEK_	sp|MID1|pT_ACC_27481:T110-ponMID1	sp|MID1|pT_ACC_27481:T110-ponMID1	sp|MID1|pT_ACC_27481:T110-ponMID1	111.06	107.41	8025200	QX1_21_0277	8	Thr20
AFDCPSSFQIHER	13	Unmodified	_AFDCPSSFQIHER_	sp|ZNF564|pT_ACC_55647:T414-ponZNF564	sp|ZNF564|pT_ACC_55647:T414-ponZNF564	sp|ZNF564|pT_ACC_55647:T414-ponZNF564	125.82	123.03	82873000	QX1_21_0274	5	Thr20
AFDCPSSFQIHER	13	Unmodified	_AFDCPSSFQIHER_	sp|ZNF564|pT_ACC_55647:T414-ponZNF564	sp|ZNF564|pT_ACC_55647:T414-ponZNF564	sp|ZNF564|pT_ACC_55647:T414-ponZNF564	105.32	90.904	3467600	QX1_21_0274	5	Thr20
AFDCPSSFQIHER	13	Unmodified	_AFDCPSSFQIHER_	sp|ZNF564|pT_ACC_55647:T414-ponZNF564	sp|ZNF564|pT_ACC_55647:T414-ponZNF564	sp|ZNF564|pT_ACC_55647:T414-ponZNF564	158.42	155.92	340040000	QX1_21_0275	6	Thr20
AFDCPSSFQIHER	13	Unmodified	_AFDCPSSFQIHER_	sp|ZNF564|pT_ACC_55647:T414-ponZNF564	sp|ZNF564|pT_ACC_55647:T414-ponZNF564	sp|ZNF564|pT_ACC_55647:T414-ponZNF564	90.685	84.714	14476000	QX1_21_0275	6	Thr20
AFDCPSSFQIHER	13	Unmodified	_AFDCPSSFQIHER_	sp|ZNF564|pT_ACC_55647:T414-ponZNF564	sp|ZNF564|pT_ACC_55647:T414-ponZNF564	sp|ZNF564|pT_ACC_55647:T414-ponZNF564	61.212	56.411	15886000	QX1_21_0276	7	Thr20
AFDCPSSFQIHER	13	Unmodified	_AFDCPSSFQIHER_	sp|ZNF564|pT_ACC_55647:T414-ponZNF564	sp|ZNF564|pT_ACC_55647:T414-ponZNF564	sp|ZNF564|pT_ACC_55647:T414-ponZNF564	54.524	50.353	19289000	QX1_21_0277	8	Thr20
AFDCPSSVR	9	Unmodified	_AFDCPSSVR_	sp|ZNF564|pT_ACC_55649:T470-ponZNF564	sp|ZNF564|pT_ACC_55649:T470-ponZNF564	sp|ZNF564|pT_ACC_55649:T470-ponZNF564	96.492	85.423	162350000	QX1_21_0273	4	Thr20
AFDCPSSVR	9	Unmodified	_AFDCPSSVR_	sp|ZNF564|pT_ACC_55649:T470-ponZNF564	sp|ZNF564|pT_ACC_55649:T470-ponZNF564	sp|ZNF564|pT_ACC_55649:T470-ponZNF564	107.9	103.88	138240000	QX1_21_0274	5	Thr20
AFDCPSSVR	9	Unmodified	_AFDCPSSVR_	sp|ZNF564|pT_ACC_55649:T470-ponZNF564	sp|ZNF564|pT_ACC_55649:T470-ponZNF564	sp|ZNF564|pT_ACC_55649:T470-ponZNF564	63.565	59.631	21146000	QX1_21_0275	6	Thr20
AFDCPSSVR	9	Unmodified	_AFDCPSSVR_	sp|ZNF564|pT_ACC_55649:T470-ponZNF564	sp|ZNF564|pT_ACC_55649:T470-ponZNF564	sp|ZNF564|pT_ACC_55649:T470-ponZNF564	50.607	49.606	9073500	QX1_21_0277	8	Thr20
AFDFPSSFR	9	Unmodified	_AFDFPSSFR_	sp|ZNF627|pT_ACC_56055:T356-ponZNF627	sp|ZNF627|pT_ACC_56055:T356-ponZNF627	sp|ZNF627|pT_ACC_56055:T356-ponZNF627	73.26	70.253	13619000	QX1_21_0274	5	Thr20
AFDFPSSFR	9	Unmodified	_AFDFPSSFR_	sp|ZNF627|pT_ACC_56055:T356-ponZNF627	sp|ZNF627|pT_ACC_56055:T356-ponZNF627	sp|ZNF627|pT_ACC_56055:T356-ponZNF627	106.36	94	223390000	QX1_21_0275	6	Thr20
AFDFPSSFR	9	Unmodified	_AFDFPSSFR_	sp|ZNF627|pT_ACC_56055:T356-ponZNF627	sp|ZNF627|pT_ACC_56055:T356-ponZNF627	sp|ZNF627|pT_ACC_56055:T356-ponZNF627	121.99	118.05	21024000	QX1_21_0277	8	Thr20
AFDFPSSFRIHER	13	Unmodified	_AFDFPSSFRIHER_	sp|ZNF627|pT_ACC_56055:T356-ponZNF627	sp|ZNF627|pT_ACC_56055:T356-ponZNF627	sp|ZNF627|pT_ACC_56055:T356-ponZNF627	27.664	8.4526	439170000	QX1_21_0273	4	Thr20
AFDHTKQNQDWTQK	14	Unmodified	_AFDHTKQNQDWTQK_	sp|CD44|pT_ACC_7729:T311-ponCD44	sp|CD44|pT_ACC_7729:T311-ponCD44	sp|CD44|pT_ACC_7729:T311-ponCD44	19.271	8.7928	1737600	QX1_21_0275	6	Thr20
AFDNLHLYLTHER	13	Unmodified	_AFDNLHLYLTHER_	sp|ZNF833P|pT_ACC_56995:T31-ponZNF833P	sp|ZNF833P|pT_ACC_56995:T31-ponZNF833P	sp|ZNF833P|pT_ACC_56995:T31-ponZNF833P	66.989	56.635	243620000	QX1_21_0274	5	Thr20
AFDNLHLYLTHER	13	Unmodified	_AFDNLHLYLTHER_	sp|ZNF833P|pT_ACC_56995:T31-ponZNF833P	sp|ZNF833P|pT_ACC_56995:T31-ponZNF833P	sp|ZNF833P|pT_ACC_56995:T31-ponZNF833P	87.18	69.077	92111000	QX1_21_0274	5	Thr20
AFDNLHLYLTHER	13	Unmodified	_AFDNLHLYLTHER_	sp|ZNF833P|pT_ACC_56995:T31-ponZNF833P	sp|ZNF833P|pT_ACC_56995:T31-ponZNF833P	sp|ZNF833P|pT_ACC_56995:T31-ponZNF833P	102.87	93.336	427720000	QX1_21_0275	6	Thr20
AFDNLHLYLTHER	13	Unmodified	_AFDNLHLYLTHER_	sp|ZNF833P|pT_ACC_56995:T31-ponZNF833P	sp|ZNF833P|pT_ACC_56995:T31-ponZNF833P	sp|ZNF833P|pT_ACC_56995:T31-ponZNF833P	62.303	48.145	4682100	QX1_21_0275	6	Thr20
AFDNLHLYLTHER	13	Unmodified	_AFDNLHLYLTHER_	sp|ZNF833P|pT_ACC_56995:T31-ponZNF833P	sp|ZNF833P|pT_ACC_56995:T31-ponZNF833P	sp|ZNF833P|pT_ACC_56995:T31-ponZNF833P	101.2	97.299	118940000	QX1_21_0275	6	Thr20
AFDNLHLYLTHER	13	Unmodified	_AFDNLHLYLTHER_	sp|ZNF833P|pT_ACC_56995:T31-ponZNF833P	sp|ZNF833P|pT_ACC_56995:T31-ponZNF833P	sp|ZNF833P|pT_ACC_56995:T31-ponZNF833P	48.704	40.729	8488600	QX1_21_0276	7	Thr20
AFDNLHLYLTHER	13	Unmodified	_AFDNLHLYLTHER_	sp|ZNF833P|pT_ACC_56995:T31-ponZNF833P	sp|ZNF833P|pT_ACC_56995:T31-ponZNF833P	sp|ZNF833P|pT_ACC_56995:T31-ponZNF833P	77.912	73.596	13111000	QX1_21_0277	8	Thr20
AFDRPSLFQIHER	13	Unmodified	_AFDRPSLFQIHER_	sp|ZNF564|pT_ACC_55638:T218-ponZNF564	sp|ZNF564|pT_ACC_55638:T218-ponZNF564	sp|ZNF564|pT_ACC_55638:T218-ponZNF564	65.805	59.901	20683000	QX1_21_0274	5	Thr20
AFDRPSLFQIHER	13	Unmodified	_AFDRPSLFQIHER_	sp|ZNF564|pT_ACC_55638:T218-ponZNF564	sp|ZNF564|pT_ACC_55638:T218-ponZNF564	sp|ZNF564|pT_ACC_55638:T218-ponZNF564	51.726	46.055	170770000	QX1_21_0275	6	Thr20
AFDRPSLFQIHER	13	Unmodified	_AFDRPSLFQIHER_	sp|ZNF564|pT_ACC_55638:T218-ponZNF564	sp|ZNF564|pT_ACC_55638:T218-ponZNF564	sp|ZNF564|pT_ACC_55638:T218-ponZNF564	71.548	66.119	28907000	QX1_21_0276	7	Thr20
AFDRPSLFQIHER	13	Unmodified	_AFDRPSLFQIHER_	sp|ZNF564|pT_ACC_55638:T218-ponZNF564	sp|ZNF564|pT_ACC_55638:T218-ponZNF564	sp|ZNF564|pT_ACC_55638:T218-ponZNF564	95.631	83.863	9628400	QX1_21_0276	7	Thr20
AFDRPSLFQIHER	13	Unmodified	_AFDRPSLFQIHER_	sp|ZNF564|pT_ACC_55638:T218-ponZNF564	sp|ZNF564|pT_ACC_55638:T218-ponZNF564	sp|ZNF564|pT_ACC_55638:T218-ponZNF564	54.524	27.555	32512000	QX1_21_0277	8	Thr20
AFDRPSLFQIHER	13	Unmodified	_AFDRPSLFQIHER_	sp|ZNF564|pT_ACC_55638:T218-ponZNF564	sp|ZNF564|pT_ACC_55638:T218-ponZNF564	sp|ZNF564|pT_ACC_55638:T218-ponZNF564	95.264	65.576	14009000	QX1_21_0277	8	Thr20
AFDRPSLFR	9	Unmodified	_AFDRPSLFR_	sp|ZNF564|pT_ACC_55641:T274-ponZNF564	sp|ZNF564|pT_ACC_55641:T274-ponZNF564	sp|ZNF564|pT_ACC_55641:T274-ponZNF564	96.034	92.895	12266000	QX1_21_0275	6	Thr20
AFDRPSLFR	9	Unmodified	_AFDRPSLFR_	sp|ZNF564|pT_ACC_55641:T274-ponZNF564	sp|ZNF564|pT_ACC_55641:T274-ponZNF564	sp|ZNF564|pT_ACC_55641:T274-ponZNF564	118.71	115.57	46838000	QX1_21_0276	7	Thr20
AFDRPSLFR	9	Unmodified	_AFDRPSLFR_	sp|ZNF564|pT_ACC_55641:T274-ponZNF564	sp|ZNF564|pT_ACC_55641:T274-ponZNF564	sp|ZNF564|pT_ACC_55641:T274-ponZNF564	111.06	96.854	45930000	QX1_21_0277	8	Thr20
AFDSPSVFQR	10	Unmodified	_AFDSPSVFQR_	sp|ZNF44|pT_ACC_55081:T462-ponZNF44	sp|ZNF44|pT_ACC_55081:T462-ponZNF44	sp|ZNF44|pT_ACC_55081:T462-ponZNF44	116.37	81.016	115620000	QX1_21_0275	6	Thr20
AFDSPSVFQR	10	Unmodified	_AFDSPSVFQR_	sp|ZNF44|pT_ACC_55081:T462-ponZNF44	sp|ZNF44|pT_ACC_55081:T462-ponZNF44	sp|ZNF44|pT_ACC_55081:T462-ponZNF44	178.99	133.27	25679000	QX1_21_0276	7	Thr20
AFDSPSVFQR	10	Unmodified	_AFDSPSVFQR_	sp|ZNF44|pT_ACC_55081:T462-ponZNF44	sp|ZNF44|pT_ACC_55081:T462-ponZNF44	sp|ZNF44|pT_ACC_55081:T462-ponZNF44	98.033	65.193	20719000	QX1_21_0277	8	Thr20
AFDVPDAEAR	10	Unmodified	_AFDVPDAEAR_	sp|CLCC1|pT_ACC_9494:T457-ponCLCC1	sp|CLCC1|pT_ACC_9494:T457-ponCLCC1	sp|CLCC1|pT_ACC_9494:T457-ponCLCC1	164.96	147.05	306650000	QX1_21_0271	2	Thr20
AFDVPDK	7	Unmodified	_AFDVPDK_	sp|CLCC1|pT_ACC_9493:T434-ponCLCC1	sp|CLCC1|pT_ACC_9493:T434-ponCLCC1	sp|CLCC1|pT_ACC_9493:T434-ponCLCC1	105.39	70.285	78572000	QX1_21_0270	1	Thr20
AFDVPDK	7	Unmodified	_AFDVPDK_	sp|CLCC1|pT_ACC_9493:T434-ponCLCC1	sp|CLCC1|pT_ACC_9493:T434-ponCLCC1	sp|CLCC1|pT_ACC_9493:T434-ponCLCC1	87.284	46.363	141950000	QX1_21_0271	2	Thr20
AFDVPDKLHHHHHH	14	Unmodified	_AFDVPDKLHHHHHH_	sp|CLCC1|pT_ACC_9493:T434-ponCLCC1	sp|CLCC1|pT_ACC_9493:T434-ponCLCC1	sp|CLCC1|pT_ACC_9493:T434-ponCLCC1	112.43	70.334	453540000	QX1_21_0273	4	Thr20
AFDVPDKLHHHHHH	14	Unmodified	_AFDVPDKLHHHHHH_	sp|CLCC1|pT_ACC_9493:T434-ponCLCC1	sp|CLCC1|pT_ACC_9493:T434-ponCLCC1	sp|CLCC1|pT_ACC_9493:T434-ponCLCC1	95.094	59.571	164190000	QX1_21_0273	4	Thr20
AFDVPDKLHHHHHH	14	Unmodified	_AFDVPDKLHHHHHH_	sp|CLCC1|pT_ACC_9493:T434-ponCLCC1	sp|CLCC1|pT_ACC_9493:T434-ponCLCC1	sp|CLCC1|pT_ACC_9493:T434-ponCLCC1	105.03	52.782	104440000	QX1_21_0273	4	Thr20
AFDVPDKLHHHHHH	14	Unmodified	_AFDVPDKLHHHHHH_	sp|CLCC1|pT_ACC_9493:T434-ponCLCC1	sp|CLCC1|pT_ACC_9493:T434-ponCLCC1	sp|CLCC1|pT_ACC_9493:T434-ponCLCC1	102.4	49.708	66471000	QX1_21_0274	5	Thr20
AFDVPDKLHHHHHH	14	Unmodified	_AFDVPDKLHHHHHH_	sp|CLCC1|pT_ACC_9493:T434-ponCLCC1	sp|CLCC1|pT_ACC_9493:T434-ponCLCC1	sp|CLCC1|pT_ACC_9493:T434-ponCLCC1	72.29	36.768	20186000	QX1_21_0275	6	Thr20
AFEDEQPSTLSPK	13	Unmodified	_AFEDEQPSTLSPK_	sp|KCNMA1|pT_ACC_22475:T763-ponKCNMA1	sp|KCNMA1|pT_ACC_22475:T763-ponKCNMA1	sp|KCNMA1|pT_ACC_22475:T763-ponKCNMA1	76.143	69.849	10400000	QX1_21_0274	5	Thr20
AFEDEQPSTLSPK	13	Unmodified	_AFEDEQPSTLSPK_	sp|KCNMA1|pT_ACC_22475:T763-ponKCNMA1	sp|KCNMA1|pT_ACC_22475:T763-ponKCNMA1	sp|KCNMA1|pT_ACC_22475:T763-ponKCNMA1	65.5	61.202	5327500	QX1_21_0275	6	Thr20
AFEDEQPSTLSPK	13	Unmodified	_AFEDEQPSTLSPK_	sp|KCNMA1|pT_ACC_22475:T763-ponKCNMA1	sp|KCNMA1|pT_ACC_22475:T763-ponKCNMA1	sp|KCNMA1|pT_ACC_22475:T763-ponKCNMA1	43.282	38.831	3652700	QX1_21_0276	7	Thr20
AFEDEQPSTLSPK	13	Unmodified	_AFEDEQPSTLSPK_	sp|KCNMA1|pT_ACC_22475:T763-ponKCNMA1	sp|KCNMA1|pT_ACC_22475:T763-ponKCNMA1	sp|KCNMA1|pT_ACC_22475:T763-ponKCNMA1	74.162	69.863		QX1_21_0277	8	Thr20
AFEEDIETPPTR	12	Unmodified	_AFEEDIETPPTR_	sp|CHD-7|pT_ACC_9089:T2542-ponCHD-7;sp|CHD-7|pT_ACC_9091:T2554-ponCHD-7	sp|CHD-7|pT_ACC_9089:T2542-ponCHD-7;sp|CHD-7|pT_ACC_9091:T2554-ponCHD-7	sp|CHD-7|pT_ACC_9089:T2542-ponCHD-7	28.327	26.888	14575000	QX1_21_0270	1	Thr20
AFEEDIETPPTR	12	Unmodified	_AFEEDIETPPTR_	sp|CHD-7|pT_ACC_9089:T2542-ponCHD-7;sp|CHD-7|pT_ACC_9091:T2554-ponCHD-7	sp|CHD-7|pT_ACC_9089:T2542-ponCHD-7;sp|CHD-7|pT_ACC_9091:T2554-ponCHD-7	sp|CHD-7|pT_ACC_9089:T2542-ponCHD-7	204.5	199.28	165340000	QX1_21_0270	1	Thr20
AFEEDIETPPTR	12	Unmodified	_AFEEDIETPPTR_	sp|CHD-7|pT_ACC_9089:T2542-ponCHD-7;sp|CHD-7|pT_ACC_9091:T2554-ponCHD-7	sp|CHD-7|pT_ACC_9089:T2542-ponCHD-7;sp|CHD-7|pT_ACC_9091:T2554-ponCHD-7	sp|CHD-7|pT_ACC_9089:T2542-ponCHD-7	205.53	195.74	2060400000	QX1_21_0271	2	Thr20
AFEEDIETPPTR	12	Unmodified	_AFEEDIETPPTR_	sp|CHD-7|pT_ACC_9089:T2542-ponCHD-7;sp|CHD-7|pT_ACC_9091:T2554-ponCHD-7	sp|CHD-7|pT_ACC_9089:T2542-ponCHD-7;sp|CHD-7|pT_ACC_9091:T2554-ponCHD-7	sp|CHD-7|pT_ACC_9089:T2542-ponCHD-7	133.05	131.41	101780000	QX1_21_0271	2	Thr20
AFEEDIETPPTR	12	Unmodified	_AFEEDIETPPTR_	sp|CHD-7|pT_ACC_9089:T2542-ponCHD-7;sp|CHD-7|pT_ACC_9091:T2554-ponCHD-7	sp|CHD-7|pT_ACC_9089:T2542-ponCHD-7;sp|CHD-7|pT_ACC_9091:T2554-ponCHD-7	sp|CHD-7|pT_ACC_9089:T2542-ponCHD-7	180.67	173.57	65265000	QX1_21_0272	3	Thr20
AFEEDIETPPTR	12	Unmodified	_AFEEDIETPPTR_	sp|CHD-7|pT_ACC_9089:T2542-ponCHD-7;sp|CHD-7|pT_ACC_9091:T2554-ponCHD-7	sp|CHD-7|pT_ACC_9089:T2542-ponCHD-7;sp|CHD-7|pT_ACC_9091:T2554-ponCHD-7	sp|CHD-7|pT_ACC_9089:T2542-ponCHD-7	53.683	49.384	2169100	QX1_21_0276	7	Thr20
AFEGAITK	8	Unmodified	_AFEGAITK_	sp|N-CoR1|pT_ACC_30493:T1333-ponN-CoR1	sp|N-CoR1|pT_ACC_30493:T1333-ponN-CoR1	sp|N-CoR1|pT_ACC_30493:T1333-ponN-CoR1	72.789	53.984	329420000	QX1_21_0272	3	Thr20
AFEKLHHHHHH	11	Unmodified	_AFEKLHHHHHH_	sp|DUX4L9|pT_ACC_13359:T99-ponDUX4L9;sp|DUX4L7|pT_ACC_13356:T99-ponDUX4L7;sp|DUX4L6|pT_ACC_13353:T99-ponDUX4L6;sp|DUX4L5|pT_ACC_13350:T99-ponDUX4L5;sp|DUX4L4|pT_ACC_13347:T99-ponDUX4L4;sp|DUX4L3|pT_ACC_13344:T99-ponDUX4L3;sp|DUX4L2|pT_ACC_13341:T99-ponDUX4L2;sp|DUX4|pT_ACC_13338:T99-ponDUX4	sp|DUX4L9|pT_ACC_13359:T99-ponDUX4L9	sp|DUX4L9|pT_ACC_13359:T99-ponDUX4L9	90.629	10.39	4448200	QX1_21_0274	5	Thr20
AFEKLHHHHHH	11	Unmodified	_AFEKLHHHHHH_	sp|DUX4L9|pT_ACC_13359:T99-ponDUX4L9;sp|DUX4L7|pT_ACC_13356:T99-ponDUX4L7;sp|DUX4L6|pT_ACC_13353:T99-ponDUX4L6;sp|DUX4L5|pT_ACC_13350:T99-ponDUX4L5;sp|DUX4L4|pT_ACC_13347:T99-ponDUX4L4;sp|DUX4L3|pT_ACC_13344:T99-ponDUX4L3;sp|DUX4L2|pT_ACC_13341:T99-ponDUX4L2;sp|DUX4|pT_ACC_13338:T99-ponDUX4	sp|DUX4L9|pT_ACC_13359:T99-ponDUX4L9	sp|DUX4L9|pT_ACC_13359:T99-ponDUX4L9	66.435	10.867	12066000	QX1_21_0274	5	Thr20
AFEKLHHHHHH	11	Unmodified	_AFEKLHHHHHH_	sp|DUX4L9|pT_ACC_13359:T99-ponDUX4L9;sp|DUX4L7|pT_ACC_13356:T99-ponDUX4L7;sp|DUX4L6|pT_ACC_13353:T99-ponDUX4L6;sp|DUX4L5|pT_ACC_13350:T99-ponDUX4L5;sp|DUX4L4|pT_ACC_13347:T99-ponDUX4L4;sp|DUX4L3|pT_ACC_13344:T99-ponDUX4L3;sp|DUX4L2|pT_ACC_13341:T99-ponDUX4L2;sp|DUX4|pT_ACC_13338:T99-ponDUX4	sp|DUX4L9|pT_ACC_13359:T99-ponDUX4L9	sp|DUX4L9|pT_ACC_13359:T99-ponDUX4L9	36.334	0	30616000	QX1_21_0274	5	Thr20
AFGCASSVK	9	Unmodified	_AFGCASSVK_	sp|ZNF625|pT_ACC_56041:T286-ponZNF625	sp|ZNF625|pT_ACC_56041:T286-ponZNF625	sp|ZNF625|pT_ACC_56041:T286-ponZNF625	69.598	61.005	30891000	QX1_21_0273	4	Thr20
AFGCASSVK	9	Unmodified	_AFGCASSVK_	sp|ZNF625|pT_ACC_56041:T286-ponZNF625	sp|ZNF625|pT_ACC_56041:T286-ponZNF625	sp|ZNF625|pT_ACC_56041:T286-ponZNF625	79.474	57.546	197010000	QX1_21_0274	5	Thr20
AFGCASSVK	9	Unmodified	_AFGCASSVK_	sp|ZNF625|pT_ACC_56041:T286-ponZNF625	sp|ZNF625|pT_ACC_56041:T286-ponZNF625	sp|ZNF625|pT_ACC_56041:T286-ponZNF625	91.318	79.125	115500000	QX1_21_0275	6	Thr20
AFGCASSVK	9	Unmodified	_AFGCASSVK_	sp|ZNF625|pT_ACC_56041:T286-ponZNF625	sp|ZNF625|pT_ACC_56041:T286-ponZNF625	sp|ZNF625|pT_ACC_56041:T286-ponZNF625	91.318	77.394	38667000	QX1_21_0276	7	Thr20
AFGCASSVK	9	Unmodified	_AFGCASSVK_	sp|ZNF625|pT_ACC_56041:T286-ponZNF625	sp|ZNF625|pT_ACC_56041:T286-ponZNF625	sp|ZNF625|pT_ACC_56041:T286-ponZNF625	91.318	78.27	29746000	QX1_21_0277	8	Thr20
AFGCPSLFQR	10	Unmodified	_AFGCPSLFQR_	sp|ZNF823|pT_ACC_56962:T409-ponZNF823	sp|ZNF823|pT_ACC_56962:T409-ponZNF823	sp|ZNF823|pT_ACC_56962:T409-ponZNF823	51.854	49.582	98741000	QX1_21_0277	8	Thr20
AFGCPSNLR	9	Unmodified	_AFGCPSNLR_	sp|ZNF433|pT_ACC_55053:T639-ponZNF433	sp|ZNF433|pT_ACC_55053:T639-ponZNF433	sp|ZNF433|pT_ACC_55053:T639-ponZNF433	67.169	62.488	15801000	QX1_21_0274	5	Thr20
AFGCPSNLR	9	Unmodified	_AFGCPSNLR_	sp|ZNF433|pT_ACC_55053:T639-ponZNF433	sp|ZNF433|pT_ACC_55053:T639-ponZNF433	sp|ZNF433|pT_ACC_55053:T639-ponZNF433	77.058	70.603	10095000	QX1_21_0275	6	Thr20
AFGCPSNLR	9	Unmodified	_AFGCPSNLR_	sp|ZNF433|pT_ACC_55053:T639-ponZNF433	sp|ZNF433|pT_ACC_55053:T639-ponZNF433	sp|ZNF433|pT_ACC_55053:T639-ponZNF433	54.157	51.973	36046000	QX1_21_0276	7	Thr20
AFGCPSNLR	9	Unmodified	_AFGCPSNLR_	sp|ZNF433|pT_ACC_55053:T639-ponZNF433	sp|ZNF433|pT_ACC_55053:T639-ponZNF433	sp|ZNF433|pT_ACC_55053:T639-ponZNF433	87.323	83.864	17973000	QX1_21_0277	8	Thr20
AFGCSSR	7	Unmodified	_AFGCSSR_	sp|ZNF7|pT_ACC_56382:T462-ponZNF7	sp|ZNF7|pT_ACC_56382:T462-ponZNF7	sp|ZNF7|pT_ACC_56382:T462-ponZNF7	85.357	75.173	31521000	QX1_21_0274	5	Thr20
AFGCSSR	7	Unmodified	_AFGCSSR_	sp|ZNF7|pT_ACC_56382:T462-ponZNF7	sp|ZNF7|pT_ACC_56382:T462-ponZNF7	sp|ZNF7|pT_ACC_56382:T462-ponZNF7	74.191	69.366	23717000	QX1_21_0275	6	Thr20
AFGCSSR	7	Unmodified	_AFGCSSR_	sp|ZNF7|pT_ACC_56382:T462-ponZNF7	sp|ZNF7|pT_ACC_56382:T462-ponZNF7	sp|ZNF7|pT_ACC_56382:T462-ponZNF7	80.462	69.646	6781200	QX1_21_0276	7	Thr20
AFGCSSR	7	Unmodified	_AFGCSSR_	sp|ZNF7|pT_ACC_56382:T462-ponZNF7	sp|ZNF7|pT_ACC_56382:T462-ponZNF7	sp|ZNF7|pT_ACC_56382:T462-ponZNF7	79.307	68.011	7581300	QX1_21_0277	8	Thr20
AFGESSTESDEEEEEGCGHTHCK	23	Unmodified	_AFGESSTESDEEEEEGCGHTHCK_	sp|PPP1R11|pT_ACC_36389:T75-ponPPP1R11	sp|PPP1R11|pT_ACC_36389:T75-ponPPP1R11	sp|PPP1R11|pT_ACC_36389:T75-ponPPP1R11	174.04	174.04	836200000	QX1_21_0271	2	Thr20
AFGESSTESDEEEEEGCGHTHCK	23	Unmodified	_AFGESSTESDEEEEEGCGHTHCK_	sp|PPP1R11|pT_ACC_36389:T75-ponPPP1R11	sp|PPP1R11|pT_ACC_36389:T75-ponPPP1R11	sp|PPP1R11|pT_ACC_36389:T75-ponPPP1R11	277.8	277.8	276320000	QX1_21_0271	2	Thr20
AFGESSTESDEEEEEGCGHTHCK	23	Unmodified	_AFGESSTESDEEEEEGCGHTHCK_	sp|PPP1R11|pT_ACC_36389:T75-ponPPP1R11	sp|PPP1R11|pT_ACC_36389:T75-ponPPP1R11	sp|PPP1R11|pT_ACC_36389:T75-ponPPP1R11	105.96	105.96	41285000	QX1_21_0272	3	Thr20
AFGGVAR	7	Unmodified	_AFGGVAR_		REV__CON__P78386	REV__CON__P78386	74.849	56.184	9806100	QX1_21_0275	6	Thr20
AFGHISSLIK	10	Unmodified	_AFGHISSLIK_	sp|ZNF514|pT_ACC_55407:T309-ponZNF514;sp|ZNF514|pT_ACC_55405:T253-ponZNF514	sp|ZNF514|pT_ACC_55407:T309-ponZNF514	sp|ZNF514|pT_ACC_55407:T309-ponZNF514	34.692	17.18	3956700	QX1_21_0274	5	Thr20
AFGHISSLIK	10	Unmodified	_AFGHISSLIK_	sp|ZNF514|pT_ACC_55407:T309-ponZNF514;sp|ZNF514|pT_ACC_55405:T253-ponZNF514	sp|ZNF514|pT_ACC_55407:T309-ponZNF514	sp|ZNF514|pT_ACC_55407:T309-ponZNF514	74.562	48.12	215200000	QX1_21_0275	6	Thr20
AFGHISSLIK	10	Unmodified	_AFGHISSLIK_	sp|ZNF514|pT_ACC_55407:T309-ponZNF514;sp|ZNF514|pT_ACC_55405:T253-ponZNF514	sp|ZNF514|pT_ACC_55407:T309-ponZNF514	sp|ZNF514|pT_ACC_55407:T309-ponZNF514	66.595	45.132	501840000	QX1_21_0276	7	Thr20
AFGHISSLIK	10	Unmodified	_AFGHISSLIK_	sp|ZNF514|pT_ACC_55407:T309-ponZNF514;sp|ZNF514|pT_ACC_55405:T253-ponZNF514	sp|ZNF514|pT_ACC_55407:T309-ponZNF514	sp|ZNF514|pT_ACC_55407:T309-ponZNF514	151.44	113.88	98986000	QX1_21_0276	7	Thr20
AFGHISSLIK	10	Unmodified	_AFGHISSLIK_	sp|ZNF514|pT_ACC_55407:T309-ponZNF514;sp|ZNF514|pT_ACC_55405:T253-ponZNF514	sp|ZNF514|pT_ACC_55407:T309-ponZNF514	sp|ZNF514|pT_ACC_55407:T309-ponZNF514	76.416	53.097	205260000	QX1_21_0277	8	Thr20
AFGHISSLIK	10	Unmodified	_AFGHISSLIK_	sp|ZNF514|pT_ACC_55407:T309-ponZNF514;sp|ZNF514|pT_ACC_55405:T253-ponZNF514	sp|ZNF514|pT_ACC_55407:T309-ponZNF514	sp|ZNF514|pT_ACC_55407:T309-ponZNF514	125.16	100.34	38407000	QX1_21_0277	8	Thr20
AFGSASHLQMHGR	13	Unmodified	_AFGSASHLQMHGR_	sp|ZNF433|pT_ACC_55049:T583-ponZNF433	sp|ZNF433|pT_ACC_55049:T583-ponZNF433	sp|ZNF433|pT_ACC_55049:T583-ponZNF433	138.45	133.89	77248000	QX1_21_0274	5	Thr20
AFGSASHLQMHGR	13	Unmodified	_AFGSASHLQMHGR_	sp|ZNF433|pT_ACC_55049:T583-ponZNF433	sp|ZNF433|pT_ACC_55049:T583-ponZNF433	sp|ZNF433|pT_ACC_55049:T583-ponZNF433	94.191	91.557	48853000	QX1_21_0274	5	Thr20
AFGSASHLQMHGR	13	Unmodified	_AFGSASHLQMHGR_	sp|ZNF433|pT_ACC_55049:T583-ponZNF433	sp|ZNF433|pT_ACC_55049:T583-ponZNF433	sp|ZNF433|pT_ACC_55049:T583-ponZNF433	113.77	108.92	429990000	QX1_21_0275	6	Thr20
AFGSASHLQMHGR	13	Unmodified	_AFGSASHLQMHGR_	sp|ZNF433|pT_ACC_55049:T583-ponZNF433	sp|ZNF433|pT_ACC_55049:T583-ponZNF433	sp|ZNF433|pT_ACC_55049:T583-ponZNF433	116.54	113.67	167480000	QX1_21_0275	6	Thr20
AFGSASHLQMHGR	13	Unmodified	_AFGSASHLQMHGR_	sp|ZNF433|pT_ACC_55049:T583-ponZNF433	sp|ZNF433|pT_ACC_55049:T583-ponZNF433	sp|ZNF433|pT_ACC_55049:T583-ponZNF433	85.288	81.796	25436000	QX1_21_0276	7	Thr20
AFGSASHLQMHGR	13	Unmodified	_AFGSASHLQMHGR_	sp|ZNF433|pT_ACC_55049:T583-ponZNF433	sp|ZNF433|pT_ACC_55049:T583-ponZNF433	sp|ZNF433|pT_ACC_55049:T583-ponZNF433	94.191	87.288	12008000	QX1_21_0276	7	Thr20
AFGSASHLQMHGR	13	Unmodified	_AFGSASHLQMHGR_	sp|ZNF433|pT_ACC_55049:T583-ponZNF433	sp|ZNF433|pT_ACC_55049:T583-ponZNF433	sp|ZNF433|pT_ACC_55049:T583-ponZNF433	90.926	87.604	28450000	QX1_21_0277	8	Thr20
AFGSASHLQMHGR	13	Unmodified	_AFGSASHLQMHGR_	sp|ZNF433|pT_ACC_55049:T583-ponZNF433	sp|ZNF433|pT_ACC_55049:T583-ponZNF433	sp|ZNF433|pT_ACC_55049:T583-ponZNF433	92.925	90.291	12297000	QX1_21_0277	8	Thr20
AFGSASHLQMHGR	13	Oxidation (M)	_AFGSASHLQM(Oxidation (M))HGR_	sp|ZNF433|pT_ACC_55049:T583-ponZNF433	sp|ZNF433|pT_ACC_55049:T583-ponZNF433	sp|ZNF433|pT_ACC_55049:T583-ponZNF433	42.469	37.006	23045000	QX1_21_0274	5	Thr20
AFGSASHLQMHGR	13	Oxidation (M)	_AFGSASHLQM(Oxidation (M))HGR_	sp|ZNF433|pT_ACC_55049:T583-ponZNF433	sp|ZNF433|pT_ACC_55049:T583-ponZNF433	sp|ZNF433|pT_ACC_55049:T583-ponZNF433	81.431	75.04	94480000	QX1_21_0275	6	Thr20
AFGSASHLQMHGR	13	Oxidation (M)	_AFGSASHLQM(Oxidation (M))HGR_	sp|ZNF433|pT_ACC_55049:T583-ponZNF433	sp|ZNF433|pT_ACC_55049:T583-ponZNF433	sp|ZNF433|pT_ACC_55049:T583-ponZNF433	78.324	76.515	46467000	QX1_21_0275	6	Thr20
AFGSGIDIKPGTPPIAGR	18	Unmodified	_AFGSGIDIKPGTPPIAGR_	sp|PRRC2C|pT_ACC_37324:T2673-ponPRRC2C	sp|PRRC2C|pT_ACC_37324:T2673-ponPRRC2C	sp|PRRC2C|pT_ACC_37324:T2673-ponPRRC2C	59.728	55.887	7108700	QX1_21_0276	7	Thr20
AFGSGIDIKPGTPPIAGR	18	Unmodified	_AFGSGIDIKPGTPPIAGR_	sp|PRRC2C|pT_ACC_37324:T2673-ponPRRC2C	sp|PRRC2C|pT_ACC_37324:T2673-ponPRRC2C	sp|PRRC2C|pT_ACC_37324:T2673-ponPRRC2C	76.82	72.649	11313000	QX1_21_0277	8	Thr20
AFGSNPNLTK	10	Unmodified	_AFGSNPNLTK_	sp|CPN2|pT_ACC_10323:T76-ponCPN2	sp|CPN2|pT_ACC_10323:T76-ponCPN2	sp|CPN2|pT_ACC_10323:T76-ponCPN2	54.611	33.912	83377000	QX1_21_0273	4	Thr20
AFGSNPNLTK	10	Unmodified	_AFGSNPNLTK_	sp|CPN2|pT_ACC_10323:T76-ponCPN2	sp|CPN2|pT_ACC_10323:T76-ponCPN2	sp|CPN2|pT_ACC_10323:T76-ponCPN2	54.157	33.458	22287000	QX1_21_0274	5	Thr20
AFGSNPNLTK	10	Unmodified	_AFGSNPNLTK_	sp|CPN2|pT_ACC_10323:T76-ponCPN2	sp|CPN2|pT_ACC_10323:T76-ponCPN2	sp|CPN2|pT_ACC_10323:T76-ponCPN2	51.854	33.53	10553000	QX1_21_0275	6	Thr20
AFGSNPNLTK	10	Unmodified	_AFGSNPNLTK_	sp|CPN2|pT_ACC_10323:T76-ponCPN2	sp|CPN2|pT_ACC_10323:T76-ponCPN2	sp|CPN2|pT_ACC_10323:T76-ponCPN2	35.511	25.923	27012000	QX1_21_0276	7	Thr20
AFGSNPNLTK	10	Unmodified	_AFGSNPNLTK_	sp|CPN2|pT_ACC_10323:T76-ponCPN2	sp|CPN2|pT_ACC_10323:T76-ponCPN2	sp|CPN2|pT_ACC_10323:T76-ponCPN2	41.029	10.775	7703200	QX1_21_0276	7	Thr20
AFGSPNSLYEHR	12	Unmodified	_AFGSPNSLYEHR_	sp|ZNF844|pT_ACC_57067:T274-ponZNF844	sp|ZNF844|pT_ACC_57067:T274-ponZNF844	sp|ZNF844|pT_ACC_57067:T274-ponZNF844	127.56	123.7	768920000	QX1_21_0273	4	Thr20
AFGSPNSLYEHR	12	Unmodified	_AFGSPNSLYEHR_	sp|ZNF844|pT_ACC_57067:T274-ponZNF844	sp|ZNF844|pT_ACC_57067:T274-ponZNF844	sp|ZNF844|pT_ACC_57067:T274-ponZNF844	97.779	90.732	58810000	QX1_21_0274	5	Thr20
AFGSPNSLYEHR	12	Unmodified	_AFGSPNSLYEHR_	sp|ZNF844|pT_ACC_57067:T274-ponZNF844	sp|ZNF844|pT_ACC_57067:T274-ponZNF844	sp|ZNF844|pT_ACC_57067:T274-ponZNF844	74.392	68.524	14128000	QX1_21_0275	6	Thr20
AFGTSAGLIEHIR	13	Unmodified	_AFGTSAGLIEHIR_	sp|ZNF560|pT_ACC_55612:T415-ponZNF560	sp|ZNF560|pT_ACC_55612:T415-ponZNF560	sp|ZNF560|pT_ACC_55612:T415-ponZNF560	102.97	94.936		QX1_21_0274	5	Thr20
AFGTSSGVIEDR	12	Unmodified	_AFGTSSGVIEDR_	sp|ZNF560|pT_ACC_55613:T471-ponZNF560	sp|ZNF560|pT_ACC_55613:T471-ponZNF560	sp|ZNF560|pT_ACC_55613:T471-ponZNF560	148.56	127.66	184070000	QX1_21_0271	2	Thr20
AFGTSSGVIEDR	12	Unmodified	_AFGTSSGVIEDR_	sp|ZNF560|pT_ACC_55613:T471-ponZNF560	sp|ZNF560|pT_ACC_55613:T471-ponZNF560	sp|ZNF560|pT_ACC_55613:T471-ponZNF560	121.83	112.97	22352000	QX1_21_0272	3	Thr20
AFGTSSGVIEDRR	13	Unmodified	_AFGTSSGVIEDRR_	sp|ZNF560|pT_ACC_55613:T471-ponZNF560	sp|ZNF560|pT_ACC_55613:T471-ponZNF560	sp|ZNF560|pT_ACC_55613:T471-ponZNF560	51.875	44.745	64240000	QX1_21_0272	3	Thr20
AFGTSSGVIEDRR	13	Unmodified	_AFGTSSGVIEDRR_	sp|ZNF560|pT_ACC_55613:T471-ponZNF560	sp|ZNF560|pT_ACC_55613:T471-ponZNF560	sp|ZNF560|pT_ACC_55613:T471-ponZNF560	47.189	37.901	17933000	QX1_21_0273	4	Thr20
AFGWSTNLNEYK	12	Unmodified	_AFGWSTNLNEYK_	sp|ZNF721|pT_ACC_56528:T194-ponZNF721	sp|ZNF721|pT_ACC_56528:T194-ponZNF721	sp|ZNF721|pT_ACC_56528:T194-ponZNF721	157.99	147.84	78392000	QX1_21_0274	5	Thr20
AFGWSTNLNEYK	12	Unmodified	_AFGWSTNLNEYK_	sp|ZNF721|pT_ACC_56528:T194-ponZNF721	sp|ZNF721|pT_ACC_56528:T194-ponZNF721	sp|ZNF721|pT_ACC_56528:T194-ponZNF721	113.1	78.375	123070000	QX1_21_0275	6	Thr20
AFGWSTNLNEYK	12	Unmodified	_AFGWSTNLNEYK_	sp|ZNF721|pT_ACC_56528:T194-ponZNF721	sp|ZNF721|pT_ACC_56528:T194-ponZNF721	sp|ZNF721|pT_ACC_56528:T194-ponZNF721	64.82	64.82	12009000	QX1_21_0277	8	Thr20
AFGWSTNLNEYKK	13	Unmodified	_AFGWSTNLNEYKK_	sp|ZNF721|pT_ACC_56528:T194-ponZNF721	sp|ZNF721|pT_ACC_56528:T194-ponZNF721	sp|ZNF721|pT_ACC_56528:T194-ponZNF721	106.26	93.25	40193000	QX1_21_0276	7	Thr20
AFGWSTNLNEYKK	13	Unmodified	_AFGWSTNLNEYKK_	sp|ZNF721|pT_ACC_56528:T194-ponZNF721	sp|ZNF721|pT_ACC_56528:T194-ponZNF721	sp|ZNF721|pT_ACC_56528:T194-ponZNF721	54.608	48.504	4017900	QX1_21_0277	8	Thr20
AFHSPHDKLSSVSVK	15	Unmodified	_AFHSPHDKLSSVSVK_	sp|THEMIS|pT_ACC_47504:T370-ponTHEMIS	sp|THEMIS|pT_ACC_47504:T370-ponTHEMIS	sp|THEMIS|pT_ACC_47504:T370-ponTHEMIS	43.548	38.453	13135000	QX1_21_0273	4	Thr20
AFHSPHDKLSSVSVK	15	Unmodified	_AFHSPHDKLSSVSVK_	sp|THEMIS|pT_ACC_47504:T370-ponTHEMIS	sp|THEMIS|pT_ACC_47504:T370-ponTHEMIS	sp|THEMIS|pT_ACC_47504:T370-ponTHEMIS	92.265	86.318	269410000	QX1_21_0274	5	Thr20
AFHSPHDKLSSVSVK	15	Unmodified	_AFHSPHDKLSSVSVK_	sp|THEMIS|pT_ACC_47504:T370-ponTHEMIS	sp|THEMIS|pT_ACC_47504:T370-ponTHEMIS	sp|THEMIS|pT_ACC_47504:T370-ponTHEMIS	112.96	107.75	55982000	QX1_21_0274	5	Thr20
AFHSPHDKLSSVSVK	15	Unmodified	_AFHSPHDKLSSVSVK_	sp|THEMIS|pT_ACC_47504:T370-ponTHEMIS	sp|THEMIS|pT_ACC_47504:T370-ponTHEMIS	sp|THEMIS|pT_ACC_47504:T370-ponTHEMIS	87.566	79.782	155920000	QX1_21_0275	6	Thr20
AFHSPHDKLSSVSVK	15	Unmodified	_AFHSPHDKLSSVSVK_	sp|THEMIS|pT_ACC_47504:T370-ponTHEMIS	sp|THEMIS|pT_ACC_47504:T370-ponTHEMIS	sp|THEMIS|pT_ACC_47504:T370-ponTHEMIS	130.47	125.37	27994000	QX1_21_0275	6	Thr20
AFHSPHDKLSSVSVK	15	Unmodified	_AFHSPHDKLSSVSVK_	sp|THEMIS|pT_ACC_47504:T370-ponTHEMIS	sp|THEMIS|pT_ACC_47504:T370-ponTHEMIS	sp|THEMIS|pT_ACC_47504:T370-ponTHEMIS	54.812	49.717	15782000	QX1_21_0276	7	Thr20
AFHSPHDKLSSVSVK	15	Unmodified	_AFHSPHDKLSSVSVK_	sp|THEMIS|pT_ACC_47504:T370-ponTHEMIS	sp|THEMIS|pT_ACC_47504:T370-ponTHEMIS	sp|THEMIS|pT_ACC_47504:T370-ponTHEMIS	30.543	28.418	3958900	QX1_21_0276	7	Thr20
AFHSPHDKLSSVSVK	15	Unmodified	_AFHSPHDKLSSVSVK_	sp|THEMIS|pT_ACC_47504:T370-ponTHEMIS	sp|THEMIS|pT_ACC_47504:T370-ponTHEMIS	sp|THEMIS|pT_ACC_47504:T370-ponTHEMIS	73.857	69.135	22343000	QX1_21_0277	8	Thr20
AFHSPHDKLSSVSVK	15	Unmodified	_AFHSPHDKLSSVSVK_	sp|THEMIS|pT_ACC_47504:T370-ponTHEMIS	sp|THEMIS|pT_ACC_47504:T370-ponTHEMIS	sp|THEMIS|pT_ACC_47504:T370-ponTHEMIS	37.594	33.278	4119800	QX1_21_0277	8	Thr20
AFHSSTCLHAHK	12	Unmodified	_AFHSSTCLHAHK_	sp|ZNF433|pT_ACC_55036:T275-ponZNF433	sp|ZNF433|pT_ACC_55036:T275-ponZNF433	sp|ZNF433|pT_ACC_55036:T275-ponZNF433	114.76	107.22	25921000	QX1_21_0274	5	Thr20
AFHSSTCLHAHK	12	Unmodified	_AFHSSTCLHAHK_	sp|ZNF433|pT_ACC_55036:T275-ponZNF433	sp|ZNF433|pT_ACC_55036:T275-ponZNF433	sp|ZNF433|pT_ACC_55036:T275-ponZNF433	69.342	55.574	352300000	QX1_21_0275	6	Thr20
AFHSSTCLHAHK	12	Unmodified	_AFHSSTCLHAHK_	sp|ZNF433|pT_ACC_55036:T275-ponZNF433	sp|ZNF433|pT_ACC_55036:T275-ponZNF433	sp|ZNF433|pT_ACC_55036:T275-ponZNF433	165.3	157.23	150050000	QX1_21_0275	6	Thr20
AFHSSTCLHAHK	12	Unmodified	_AFHSSTCLHAHK_	sp|ZNF433|pT_ACC_55036:T275-ponZNF433	sp|ZNF433|pT_ACC_55036:T275-ponZNF433	sp|ZNF433|pT_ACC_55036:T275-ponZNF433	121.68	118.65	13405000	QX1_21_0276	7	Thr20
AFICYQSFQR	10	Unmodified	_AFICYQSFQR_	sp|ZNF14|pT_ACC_53800:T244-ponZNF14	sp|ZNF14|pT_ACC_53800:T244-ponZNF14	sp|ZNF14|pT_ACC_53800:T244-ponZNF14	83.005	82.214	10229000	QX1_21_0277	8	Thr20
AFIDKLHHHHHH	12	Unmodified	_AFIDKLHHHHHH_	sp|ZNF799|pT_ACC_56873:T444-ponZNF799;sp|ZNF442|pT_ACC_55117:T456-ponZNF442	sp|ZNF799|pT_ACC_56873:T444-ponZNF799	sp|ZNF799|pT_ACC_56873:T444-ponZNF799	56.359	13.964	23333000	QX1_21_0274	5	Thr20
AFIFPSYVR	9	Unmodified	_AFIFPSYVR_	sp|ZNF564|pT_ACC_55643:T330-ponZNF564	sp|ZNF564|pT_ACC_55643:T330-ponZNF564	sp|ZNF564|pT_ACC_55643:T330-ponZNF564	45.081	45.081	3528900	QX1_21_0275	6	Thr20
AFIFPSYVR	9	Unmodified	_AFIFPSYVR_	sp|ZNF564|pT_ACC_55643:T330-ponZNF564	sp|ZNF564|pT_ACC_55643:T330-ponZNF564	sp|ZNF564|pT_ACC_55643:T330-ponZNF564	65.252	61.86	20378000	QX1_21_0276	7	Thr20
AFIHSSALIK	10	Unmodified	_AFIHSSALIK_	sp|ZNF286B|pT_ACC_54507:T376-ponZNF286B;sp|ZNF286A|pT_ACC_54498:T375-ponZNF286A	sp|ZNF286B|pT_ACC_54507:T376-ponZNF286B	sp|ZNF286B|pT_ACC_54507:T376-ponZNF286B	64.82	57.171	40304000	QX1_21_0274	5	Thr20
AFIHSSALIK	10	Unmodified	_AFIHSSALIK_	sp|ZNF286B|pT_ACC_54507:T376-ponZNF286B;sp|ZNF286A|pT_ACC_54498:T375-ponZNF286A	sp|ZNF286B|pT_ACC_54507:T376-ponZNF286B	sp|ZNF286B|pT_ACC_54507:T376-ponZNF286B	101.38	92.023	455840000	QX1_21_0275	6	Thr20
AFIHSSALIK	10	Unmodified	_AFIHSSALIK_	sp|ZNF286B|pT_ACC_54507:T376-ponZNF286B;sp|ZNF286A|pT_ACC_54498:T375-ponZNF286A	sp|ZNF286B|pT_ACC_54507:T376-ponZNF286B	sp|ZNF286B|pT_ACC_54507:T376-ponZNF286B	115.42	101.3	169970000	QX1_21_0276	7	Thr20
AFIHSSALIK	10	Unmodified	_AFIHSSALIK_	sp|ZNF286B|pT_ACC_54507:T376-ponZNF286B;sp|ZNF286A|pT_ACC_54498:T375-ponZNF286A	sp|ZNF286B|pT_ACC_54507:T376-ponZNF286B	sp|ZNF286B|pT_ACC_54507:T376-ponZNF286B	72.243	62.886	113000000	QX1_21_0277	8	Thr20
AFIHSSALIQHQR	13	Unmodified	_AFIHSSALIQHQR_	sp|ZNF286B|pT_ACC_54511:T488-ponZNF286B;sp|ZNF286A|pT_ACC_54503:T487-ponZNF286A	sp|ZNF286B|pT_ACC_54511:T488-ponZNF286B	sp|ZNF286B|pT_ACC_54511:T488-ponZNF286B	132.86	127.38	52258000	QX1_21_0275	6	Thr20
AFIHSSALIQHQR	13	Unmodified	_AFIHSSALIQHQR_	sp|ZNF286B|pT_ACC_54511:T488-ponZNF286B;sp|ZNF286A|pT_ACC_54503:T487-ponZNF286A	sp|ZNF286B|pT_ACC_54511:T488-ponZNF286B	sp|ZNF286B|pT_ACC_54511:T488-ponZNF286B	129.74	123.66	73388000	QX1_21_0276	7	Thr20
AFINGTGLETK	11	Unmodified	_AFINGTGLETK_	sp|LRP1B|pT_ACC_25129:T1627-ponLRP1B	sp|LRP1B|pT_ACC_25129:T1627-ponLRP1B	sp|LRP1B|pT_ACC_25129:T1627-ponLRP1B	123.35	58.597	39459000	QX1_21_0273	4	Thr20
AFINGTGLETK	11	Unmodified	_AFINGTGLETK_	sp|LRP1B|pT_ACC_25129:T1627-ponLRP1B	sp|LRP1B|pT_ACC_25129:T1627-ponLRP1B	sp|LRP1B|pT_ACC_25129:T1627-ponLRP1B	48.091	20.961	3913900	QX1_21_0275	6	Thr20
AFINGTGLETVIK	13	Unmodified	_AFINGTGLETVIK_	sp|LRP1B|pT_ACC_25130:T1629-ponLRP1B	sp|LRP1B|pT_ACC_25130:T1629-ponLRP1B	sp|LRP1B|pT_ACC_25130:T1629-ponLRP1B	135.86	103.54	31350000	QX1_21_0274	5	Thr20
AFINGTGLETVIK	13	Unmodified	_AFINGTGLETVIK_	sp|LRP1B|pT_ACC_25130:T1629-ponLRP1B	sp|LRP1B|pT_ACC_25130:T1629-ponLRP1B	sp|LRP1B|pT_ACC_25130:T1629-ponLRP1B	125.75	96.274	32353000	QX1_21_0275	6	Thr20
AFINGTGLETVIK	13	Unmodified	_AFINGTGLETVIK_	sp|LRP1B|pT_ACC_25130:T1629-ponLRP1B	sp|LRP1B|pT_ACC_25130:T1629-ponLRP1B	sp|LRP1B|pT_ACC_25130:T1629-ponLRP1B	52.79	47.009	2945800	QX1_21_0276	7	Thr20
AFINGTGLETVIK	13	Unmodified	_AFINGTGLETVIK_	sp|LRP1B|pT_ACC_25130:T1629-ponLRP1B	sp|LRP1B|pT_ACC_25130:T1629-ponLRP1B	sp|LRP1B|pT_ACC_25130:T1629-ponLRP1B	73.887	50.533	6051500	QX1_21_0277	8	Thr20
AFINIVK	7	Unmodified	_AFINIVK_	sp|Titin|pT_ACC_49978:T27477-ponTitin	sp|Titin|pT_ACC_49978:T27477-ponTitin	sp|Titin|pT_ACC_49978:T27477-ponTitin	66.994	53.786	14895000	QX1_21_0273	4	Thr20
AFINIVK	7	Unmodified	_AFINIVK_	sp|Titin|pT_ACC_49978:T27477-ponTitin	sp|Titin|pT_ACC_49978:T27477-ponTitin	sp|Titin|pT_ACC_49978:T27477-ponTitin	80.377	55.873	34018000	QX1_21_0274	5	Thr20
AFINIVK	7	Unmodified	_AFINIVK_	sp|Titin|pT_ACC_49978:T27477-ponTitin	sp|Titin|pT_ACC_49978:T27477-ponTitin	sp|Titin|pT_ACC_49978:T27477-ponTitin	109.7	85.908	207760000	QX1_21_0275	6	Thr20
AFINIVK	7	Unmodified	_AFINIVK_	sp|Titin|pT_ACC_49978:T27477-ponTitin	sp|Titin|pT_ACC_49978:T27477-ponTitin	sp|Titin|pT_ACC_49978:T27477-ponTitin	72.021	58.468	49944000	QX1_21_0276	7	Thr20
AFINIVK	7	Unmodified	_AFINIVK_	sp|Titin|pT_ACC_49978:T27477-ponTitin	sp|Titin|pT_ACC_49978:T27477-ponTitin	sp|Titin|pT_ACC_49978:T27477-ponTitin	80.377	58.087	34688000	QX1_21_0277	8	Thr20
AFINIVVLDRPGPK	14	Unmodified	_AFINIVVLDRPGPK_	sp|Titin|pT_ACC_49979:T27484-ponTitin	sp|Titin|pT_ACC_49979:T27484-ponTitin	sp|Titin|pT_ACC_49979:T27484-ponTitin	40.066	39.435	2263000	QX1_21_0275	6	Thr20
AFISLTSVDR	10	Unmodified	_AFISLTSVDR_	sp|ZNF670|pT_ACC_56211:T162-ponZNF670	sp|ZNF670|pT_ACC_56211:T162-ponZNF670	sp|ZNF670|pT_ACC_56211:T162-ponZNF670	40.268	21.165	338130000	QX1_21_0273	4	Thr20
AFISLTSVDR	10	Unmodified	_AFISLTSVDR_	sp|ZNF670|pT_ACC_56211:T162-ponZNF670	sp|ZNF670|pT_ACC_56211:T162-ponZNF670	sp|ZNF670|pT_ACC_56211:T162-ponZNF670	122.52	78.709	39840000	QX1_21_0274	5	Thr20
AFISLTSVDR	10	Unmodified	_AFISLTSVDR_	sp|ZNF670|pT_ACC_56211:T162-ponZNF670	sp|ZNF670|pT_ACC_56211:T162-ponZNF670	sp|ZNF670|pT_ACC_56211:T162-ponZNF670	105.1	68.341	37476000	QX1_21_0275	6	Thr20
AFISLTSVDR	10	Unmodified	_AFISLTSVDR_	sp|ZNF670|pT_ACC_56211:T162-ponZNF670	sp|ZNF670|pT_ACC_56211:T162-ponZNF670	sp|ZNF670|pT_ACC_56211:T162-ponZNF670	47.849	33.182	17798000	QX1_21_0277	8	Thr20
AFISNYIR	8	Unmodified	_AFISNYIR_	sp|ZNF20|pT_ACC_54069:T501-ponZNF20;sp|ZNF20|pT_ACC_54068:T499-ponZNF20	sp|ZNF20|pT_ACC_54069:T501-ponZNF20	sp|ZNF20|pT_ACC_54069:T501-ponZNF20	43	19.963	251760000	QX1_21_0273	4	Thr20
AFISNYIR	8	Unmodified	_AFISNYIR_	sp|ZNF20|pT_ACC_54069:T501-ponZNF20;sp|ZNF20|pT_ACC_54068:T499-ponZNF20	sp|ZNF20|pT_ACC_54069:T501-ponZNF20	sp|ZNF20|pT_ACC_54069:T501-ponZNF20	166.34	153.91	43949000	QX1_21_0274	5	Thr20
AFISNYIR	8	Unmodified	_AFISNYIR_	sp|ZNF20|pT_ACC_54069:T501-ponZNF20;sp|ZNF20|pT_ACC_54068:T499-ponZNF20	sp|ZNF20|pT_ACC_54069:T501-ponZNF20	sp|ZNF20|pT_ACC_54069:T501-ponZNF20	47.067	34.636	3708500	QX1_21_0276	7	Thr20
AFISSSHLTVHIR	13	Unmodified	_AFISSSHLTVHIR_	sp|ZNF699|pT_ACC_56374:T524-ponZNF699	sp|ZNF699|pT_ACC_56374:T524-ponZNF699	sp|ZNF699|pT_ACC_56374:T524-ponZNF699	69.602	61.287	26682000	QX1_21_0277	8	Thr20
AFISSSHLTVHIR	13	Unmodified	_AFISSSHLTVHIR_	sp|ZNF699|pT_ACC_56374:T524-ponZNF699	sp|ZNF699|pT_ACC_56374:T524-ponZNF699	sp|ZNF699|pT_ACC_56374:T524-ponZNF699	69.602	63.124	22593000	QX1_21_0277	8	Thr20
AFISSSK	7	Unmodified	_AFISSSK_	sp|ZNF14|pT_ACC_53812:T580-ponZNF14	sp|ZNF14|pT_ACC_53812:T580-ponZNF14	sp|ZNF14|pT_ACC_53812:T580-ponZNF14	84.244	58.625	80860000	QX1_21_0272	3	Thr20
AFISSSK	7	Unmodified	_AFISSSK_	sp|ZNF14|pT_ACC_53812:T580-ponZNF14	sp|ZNF14|pT_ACC_53812:T580-ponZNF14	sp|ZNF14|pT_ACC_53812:T580-ponZNF14	92.467	69.537	16254000	QX1_21_0274	5	Thr20
AFISSSK	7	Unmodified	_AFISSSK_	sp|ZNF14|pT_ACC_53812:T580-ponZNF14	sp|ZNF14|pT_ACC_53812:T580-ponZNF14	sp|ZNF14|pT_ACC_53812:T580-ponZNF14	72.138	52.699	10818000	QX1_21_0275	6	Thr20
AFITHGGANGIYEAK	15	Unmodified	_AFITHGGANGIYEAK_	sp|UGT2B28|pT_ACC_50944:T368-ponUGT2B28	sp|UGT2B28|pT_ACC_50944:T368-ponUGT2B28	sp|UGT2B28|pT_ACC_50944:T368-ponUGT2B28	22.365	10.673	163460000	QX1_21_0273	4	Thr20
AFITNIPFDVK	11	Unmodified	_AFITNIPFDVK_	sp|hnRNPM|pT_ACC_20197:T68-ponhnRNPM;sp|hnRNPM|pT_ACC_20198:T76-ponhnRNPM	sp|hnRNPM|pT_ACC_20197:T68-ponhnRNPM	sp|hnRNPM|pT_ACC_20197:T68-ponhnRNPM	111.46	90.755	9626300	QX1_21_0275	6	Thr20
AFITNIPFDVKK	12	Unmodified	_AFITNIPFDVKK_	sp|hnRNPM|pT_ACC_20197:T68-ponhnRNPM	sp|hnRNPM|pT_ACC_20197:T68-ponhnRNPM	sp|hnRNPM|pT_ACC_20197:T68-ponhnRNPM	53.252	51.812	2101800	QX1_21_0276	7	Thr20
AFITSTR	7	Unmodified	_AFITSTR_	sp|STX6|pT_ACC_45891:T83-ponSTX6	sp|STX6|pT_ACC_45891:T83-ponSTX6	sp|STX6|pT_ACC_45891:T83-ponSTX6	58.687	54.288	3521200	QX1_21_0275	6	Thr20
AFIYPSALR	9	Unmodified	_AFIYPSALR_	sp|ZNF699|pT_ACC_56376:T552-ponZNF699	sp|ZNF699|pT_ACC_56376:T552-ponZNF699	sp|ZNF699|pT_ACC_56376:T552-ponZNF699	79.469	72.239	11083000	QX1_21_0274	5	Thr20
AFIYPSVFQGHER	13	Unmodified	_AFIYPSVFQGHER_	sp|ZNF442|pT_ACC_55115:T426-ponZNF442	sp|ZNF442|pT_ACC_55115:T426-ponZNF442	sp|ZNF442|pT_ACC_55115:T426-ponZNF442	75.479	70.93	2337700	QX1_21_0276	7	Thr20
AFIYYQPFLTHER	13	Unmodified	_AFIYYQPFLTHER_	sp|ZNF490|pT_ACC_55299:T299-ponZNF490	sp|ZNF490|pT_ACC_55299:T299-ponZNF490	sp|ZNF490|pT_ACC_55299:T299-ponZNF490	63.76	57.729	29241000	QX1_21_0276	7	Thr20
AFIYYQPFLTHER	13	Unmodified	_AFIYYQPFLTHER_	sp|ZNF490|pT_ACC_55299:T299-ponZNF490	sp|ZNF490|pT_ACC_55299:T299-ponZNF490	sp|ZNF490|pT_ACC_55299:T299-ponZNF490	67.563	58.374	1034600	QX1_21_0276	7	Thr20
AFIYYQPFLTHER	13	Unmodified	_AFIYYQPFLTHER_	sp|ZNF490|pT_ACC_55299:T299-ponZNF490	sp|ZNF490|pT_ACC_55299:T299-ponZNF490	sp|ZNF490|pT_ACC_55299:T299-ponZNF490	45.28	39.158	22217000	QX1_21_0277	8	Thr20
AFKDIDIEDLK	11	Unmodified	_AFKDIDIEDLK_	sp|eIF3-theta|pT_ACC_13981:T646-poneIF3-theta	sp|eIF3-theta|pT_ACC_13981:T646-poneIF3-theta	sp|eIF3-theta|pT_ACC_13981:T646-poneIF3-theta	58.172	30.258	5459800	QX1_21_0271	2	Thr20
AFKESPK	7	Unmodified	_AFKESPK_	sp|KI-67|pT_ACC_27708:T2516-ponKI-67	sp|KI-67|pT_ACC_27708:T2516-ponKI-67	sp|KI-67|pT_ACC_27708:T2516-ponKI-67	142.64	80.647	167060000	QX1_21_0270	1	Thr20
AFLAELK	7	Unmodified	_AFLAELK_	sp|ACF7|pT_ACC_25582:T4502-ponACF7	sp|ACF7|pT_ACC_25582:T4502-ponACF7	sp|ACF7|pT_ACC_25582:T4502-ponACF7	100.07	74.984	43915000	QX1_21_0273	4	Thr20
AFLAELK	7	Unmodified	_AFLAELK_	sp|ACF7|pT_ACC_25582:T4502-ponACF7	sp|ACF7|pT_ACC_25582:T4502-ponACF7	sp|ACF7|pT_ACC_25582:T4502-ponACF7	71.715	44.653	11584000	QX1_21_0274	5	Thr20
AFLAELK	7	Unmodified	_AFLAELK_	sp|ACF7|pT_ACC_25582:T4502-ponACF7	sp|ACF7|pT_ACC_25582:T4502-ponACF7	sp|ACF7|pT_ACC_25582:T4502-ponACF7	58.981	42.814	5754100	QX1_21_0275	6	Thr20
AFLAQIHAR	9	Unmodified	_AFLAQIHAR_	sp|DTNA|pT_ACC_13267:T664-ponDTNA	sp|DTNA|pT_ACC_13267:T664-ponDTNA	sp|DTNA|pT_ACC_13267:T664-ponDTNA	105.14	100.44	72078000	QX1_21_0274	5	Thr20
AFLAQIHAR	9	Unmodified	_AFLAQIHAR_	sp|DTNA|pT_ACC_13267:T664-ponDTNA	sp|DTNA|pT_ACC_13267:T664-ponDTNA	sp|DTNA|pT_ACC_13267:T664-ponDTNA	87.181	83.342	95869000	QX1_21_0277	8	Thr20
AFLEETNAK	9	Unmodified	_AFLEETNAK_	sp|DOCK10|pT_ACC_12809:T2084-ponDOCK10	sp|DOCK10|pT_ACC_12809:T2084-ponDOCK10	sp|DOCK10|pT_ACC_12809:T2084-ponDOCK10	105.14	68.579	38042000	QX1_21_0271	2	Thr20
AFLGQVLVR	9	Unmodified	_AFLGQVLVR_	sp|MPG|pT_ACC_28016:T115-ponMPG	sp|MPG|pT_ACC_28016:T115-ponMPG	sp|MPG|pT_ACC_28016:T115-ponMPG	40.103	36.711	14078000	QX1_21_0275	6	Thr20
AFLGQVLVR	9	Unmodified	_AFLGQVLVR_	sp|MPG|pT_ACC_28016:T115-ponMPG	sp|MPG|pT_ACC_28016:T115-ponMPG	sp|MPG|pT_ACC_28016:T115-ponMPG	107.66	103.3	66760000	QX1_21_0277	8	Thr20
AFLLQTVDGK	10	Unmodified	_AFLLQTVDGK_	sp|CDC25B|pT_ACC_7826:T404-ponCDC25B	sp|CDC25B|pT_ACC_7826:T404-ponCDC25B	sp|CDC25B|pT_ACC_7826:T404-ponCDC25B	91.853	75.313	3675900	QX1_21_0272	3	Thr20
AFLLQTVDGK	10	Unmodified	_AFLLQTVDGK_	sp|CDC25B|pT_ACC_7826:T404-ponCDC25B	sp|CDC25B|pT_ACC_7826:T404-ponCDC25B	sp|CDC25B|pT_ACC_7826:T404-ponCDC25B	131.06	110.4	382650000	QX1_21_0274	5	Thr20
AFLLQTVDGK	10	Unmodified	_AFLLQTVDGK_	sp|CDC25B|pT_ACC_7826:T404-ponCDC25B	sp|CDC25B|pT_ACC_7826:T404-ponCDC25B	sp|CDC25B|pT_ACC_7826:T404-ponCDC25B	76.827	64.299	14963000	QX1_21_0277	8	Thr20
AFLPESGFTILPCTR	15	Unmodified	_AFLPESGFTILPCTR_	sp|SUV420H2|pT_ACC_23717:T112-ponSUV420H2;sp|SUV420H2|pT_ACC_23716:T107-ponSUV420H2	sp|SUV420H2|pT_ACC_23717:T112-ponSUV420H2	sp|SUV420H2|pT_ACC_23717:T112-ponSUV420H2	202.05	194.41	230090000	QX1_21_0277	8	Thr20
AFLYSSR	7	Unmodified	_AFLYSSR_	sp|ZNF561|pT_ACC_55621:T442-ponZNF561	sp|ZNF561|pT_ACC_55621:T442-ponZNF561	sp|ZNF561|pT_ACC_55621:T442-ponZNF561	102.98	92.674	19371000	QX1_21_0273	4	Thr20
AFLYSSR	7	Unmodified	_AFLYSSR_	sp|ZNF561|pT_ACC_55621:T442-ponZNF561	sp|ZNF561|pT_ACC_55621:T442-ponZNF561	sp|ZNF561|pT_ACC_55621:T442-ponZNF561	100.74	90.992	7360200	QX1_21_0274	5	Thr20
AFMCEQCGK	9	Unmodified	_AFMCEQCGK_	sp|ZNF142|pT_ACC_53829:T1557-ponZNF142	sp|ZNF142|pT_ACC_53829:T1557-ponZNF142	sp|ZNF142|pT_ACC_53829:T1557-ponZNF142	87.323	77.735	13608000	QX1_21_0274	5	Thr20
AFMCEQCGK	9	Unmodified	_AFMCEQCGK_	sp|ZNF142|pT_ACC_53829:T1557-ponZNF142	sp|ZNF142|pT_ACC_53829:T1557-ponZNF142	sp|ZNF142|pT_ACC_53829:T1557-ponZNF142	86.953	70.809	98836000	QX1_21_0275	6	Thr20
AFMCEQCGK	9	Unmodified	_AFMCEQCGK_	sp|ZNF142|pT_ACC_53829:T1557-ponZNF142	sp|ZNF142|pT_ACC_53829:T1557-ponZNF142	sp|ZNF142|pT_ACC_53829:T1557-ponZNF142	52.716	48.604	8892700	QX1_21_0276	7	Thr20
AFMCEQCGK	9	Oxidation (M)	_AFM(Oxidation (M))CEQCGK_	sp|ZNF142|pT_ACC_53829:T1557-ponZNF142	sp|ZNF142|pT_ACC_53829:T1557-ponZNF142	sp|ZNF142|pT_ACC_53829:T1557-ponZNF142	60.508	50.597	18267000	QX1_21_0275	6	Thr20
AFMCEQCGKKLHHHHHH	17	Unmodified	_AFMCEQCGKKLHHHHHH_	sp|ZNF142|pT_ACC_53829:T1557-ponZNF142	sp|ZNF142|pT_ACC_53829:T1557-ponZNF142	sp|ZNF142|pT_ACC_53829:T1557-ponZNF142	17.701	0.82102	1874000	QX1_21_0273	4	Thr20
AFMGTPVQK	9	Unmodified	_AFMGTPVQK_	sp|KI-67|pT_ACC_27605:T1193-ponKI-67;sp|KI-67|pT_ACC_27606:T1203-ponKI-67;sp|KI-67|pT_ACC_27686:T2285-ponKI-67	sp|KI-67|pT_ACC_27605:T1193-ponKI-67;sp|KI-67|pT_ACC_27686:T2285-ponKI-67	sp|KI-67|pT_ACC_27605:T1193-ponKI-67	124.08	108.86	95515000	QX1_21_0274	5	Thr20
AFMGTPVQK	9	Unmodified	_AFMGTPVQK_	sp|KI-67|pT_ACC_27605:T1193-ponKI-67;sp|KI-67|pT_ACC_27606:T1203-ponKI-67;sp|KI-67|pT_ACC_27686:T2285-ponKI-67	sp|KI-67|pT_ACC_27605:T1193-ponKI-67;sp|KI-67|pT_ACC_27686:T2285-ponKI-67	sp|KI-67|pT_ACC_27605:T1193-ponKI-67	86.472	71.251	12679000	QX1_21_0277	8	Thr20
AFMGTPVQK	9	Oxidation (M)	_AFM(Oxidation (M))GTPVQK_	sp|KI-67|pT_ACC_27605:T1193-ponKI-67;sp|KI-67|pT_ACC_27606:T1203-ponKI-67;sp|KI-67|pT_ACC_27686:T2285-ponKI-67	sp|KI-67|pT_ACC_27605:T1193-ponKI-67;sp|KI-67|pT_ACC_27686:T2285-ponKI-67	sp|KI-67|pT_ACC_27605:T1193-ponKI-67	58.917	51.246	4295700	QX1_21_0275	6	Thr20
AFMGTPVQK	9	Oxidation (M)	_AFM(Oxidation (M))GTPVQK_	sp|KI-67|pT_ACC_27605:T1193-ponKI-67;sp|KI-67|pT_ACC_27606:T1203-ponKI-67;sp|KI-67|pT_ACC_27686:T2285-ponKI-67	sp|KI-67|pT_ACC_27605:T1193-ponKI-67;sp|KI-67|pT_ACC_27686:T2285-ponKI-67	sp|KI-67|pT_ACC_27605:T1193-ponKI-67	54.549	42.118	1600700	QX1_21_0276	7	Thr20
AFMVTDEDIR	10	Unmodified	_AFMVTDEDIR_	sp|MBD3|pT_ACC_26663:T221-ponMBD3	sp|MBD3|pT_ACC_26663:T221-ponMBD3	sp|MBD3|pT_ACC_26663:T221-ponMBD3	67.993	51.79	5312300	QX1_21_0271	2	Thr20
AFNCPSSFHR	10	Unmodified	_AFNCPSSFHR_	sp|ZNF491|pT_ACC_55308:T236-ponZNF491	sp|ZNF491|pT_ACC_55308:T236-ponZNF491	sp|ZNF491|pT_ACC_55308:T236-ponZNF491	33.866	33.176	56317000	QX1_21_0276	7	Thr20
AFNCPSSFHR	10	Unmodified	_AFNCPSSFHR_	sp|ZNF491|pT_ACC_55308:T236-ponZNF491	sp|ZNF491|pT_ACC_55308:T236-ponZNF491	sp|ZNF491|pT_ACC_55308:T236-ponZNF491	64.42	63.227	2984000	QX1_21_0277	8	Thr20
AFNHCSLLTIHER	13	Unmodified	_AFNHCSLLTIHER_	sp|ZNF682|pT_ACC_56310:T334-ponZNF682	sp|ZNF682|pT_ACC_56310:T334-ponZNF682	sp|ZNF682|pT_ACC_56310:T334-ponZNF682	102.87	101.88	18944000	QX1_21_0276	7	Thr20
AFNHCSLLTIHER	13	Unmodified	_AFNHCSLLTIHER_	sp|ZNF682|pT_ACC_56310:T334-ponZNF682	sp|ZNF682|pT_ACC_56310:T334-ponZNF682	sp|ZNF682|pT_ACC_56310:T334-ponZNF682	125.53	120.81	50943000	QX1_21_0276	7	Thr20
AFNHCSLLTIHER	13	Unmodified	_AFNHCSLLTIHER_	sp|ZNF682|pT_ACC_56310:T334-ponZNF682	sp|ZNF682|pT_ACC_56310:T334-ponZNF682	sp|ZNF682|pT_ACC_56310:T334-ponZNF682	131.69	125.39	75801000	QX1_21_0277	8	Thr20
AFNHCSLLTIHER	13	Unmodified	_AFNHCSLLTIHER_	sp|ZNF682|pT_ACC_56310:T334-ponZNF682	sp|ZNF682|pT_ACC_56310:T334-ponZNF682	sp|ZNF682|pT_ACC_56310:T334-ponZNF682	133.16	128.4	216000000	QX1_21_0277	8	Thr20
AFNHCSLLTIHER	13	Unmodified	_AFNHCSLLTIHER_	sp|ZNF682|pT_ACC_56310:T334-ponZNF682	sp|ZNF682|pT_ACC_56310:T334-ponZNF682	sp|ZNF682|pT_ACC_56310:T334-ponZNF682	59.426	53.581	1659400	QX1_21_0277	8	Thr20
AFNHSSVLR	9	Unmodified	_AFNHSSVLR_	sp|ZNF596|pT_ACC_55852:T440-ponZNF596	sp|ZNF596|pT_ACC_55852:T440-ponZNF596	sp|ZNF596|pT_ACC_55852:T440-ponZNF596	105.4	89.734	74801000	QX1_21_0274	5	Thr20
AFNHSSVLR	9	Unmodified	_AFNHSSVLR_	sp|ZNF596|pT_ACC_55852:T440-ponZNF596	sp|ZNF596|pT_ACC_55852:T440-ponZNF596	sp|ZNF596|pT_ACC_55852:T440-ponZNF596	103.74	84.957	12591000	QX1_21_0274	5	Thr20
AFNHSSVLR	9	Unmodified	_AFNHSSVLR_	sp|ZNF596|pT_ACC_55852:T440-ponZNF596	sp|ZNF596|pT_ACC_55852:T440-ponZNF596	sp|ZNF596|pT_ACC_55852:T440-ponZNF596	93.111	77.449		QX1_21_0275	6	Thr20
AFNNLSAVK	9	Unmodified	_AFNNLSAVK_	sp|ZNF558|pT_ACC_55599:T369-ponZNF558	sp|ZNF558|pT_ACC_55599:T369-ponZNF558	sp|ZNF558|pT_ACC_55599:T369-ponZNF558	67.838	22.757	1352100000	QX1_21_0273	4	Thr20
AFNNLSAVK	9	Unmodified	_AFNNLSAVK_	sp|ZNF558|pT_ACC_55599:T369-ponZNF558	sp|ZNF558|pT_ACC_55599:T369-ponZNF558	sp|ZNF558|pT_ACC_55599:T369-ponZNF558	76.605	41.309	347580000	QX1_21_0274	5	Thr20
AFNNLSAVK	9	Unmodified	_AFNNLSAVK_	sp|ZNF558|pT_ACC_55599:T369-ponZNF558	sp|ZNF558|pT_ACC_55599:T369-ponZNF558	sp|ZNF558|pT_ACC_55599:T369-ponZNF558	80.219	52.045	56745000	QX1_21_0277	8	Thr20
AFNNLSAVKK	10	Unmodified	_AFNNLSAVKK_	sp|ZNF558|pT_ACC_55599:T369-ponZNF558	sp|ZNF558|pT_ACC_55599:T369-ponZNF558	sp|ZNF558|pT_ACC_55599:T369-ponZNF558	74.772	60.654	15374000	QX1_21_0274	5	Thr20
AFNNLSAVKK	10	Unmodified	_AFNNLSAVKK_	sp|ZNF558|pT_ACC_55599:T369-ponZNF558	sp|ZNF558|pT_ACC_55599:T369-ponZNF558	sp|ZNF558|pT_ACC_55599:T369-ponZNF558	47.971	41.24	10558000	QX1_21_0275	6	Thr20
AFNNLSAVKK	10	Unmodified	_AFNNLSAVKK_	sp|ZNF558|pT_ACC_55599:T369-ponZNF558	sp|ZNF558|pT_ACC_55599:T369-ponZNF558	sp|ZNF558|pT_ACC_55599:T369-ponZNF558	57.149	46.397	4848600	QX1_21_0276	7	Thr20
AFNQNSSLGR	10	Unmodified	_AFNQNSSLGR_	sp|ZNF8|pT_ACC_56880:T362-ponZNF8	sp|ZNF8|pT_ACC_56880:T362-ponZNF8	sp|ZNF8|pT_ACC_56880:T362-ponZNF8	143.45	97.118	66327000	QX1_21_0272	3	Thr20
AFNQNSSLGR	10	Unmodified	_AFNQNSSLGR_	sp|ZNF8|pT_ACC_56880:T362-ponZNF8	sp|ZNF8|pT_ACC_56880:T362-ponZNF8	sp|ZNF8|pT_ACC_56880:T362-ponZNF8	121.05	84.602	56824000	QX1_21_0274	5	Thr20
AFNQPSSLR	9	Unmodified	_AFNQPSSLR_	sp|ZNF333|pT_ACC_54683:T471-ponZNF333	sp|ZNF333|pT_ACC_54683:T471-ponZNF333	sp|ZNF333|pT_ACC_54683:T471-ponZNF333	163.9	109.35	267970000	QX1_21_0273	4	Thr20
AFNQPSSLR	9	Unmodified	_AFNQPSSLR_	sp|ZNF333|pT_ACC_54683:T471-ponZNF333	sp|ZNF333|pT_ACC_54683:T471-ponZNF333	sp|ZNF333|pT_ACC_54683:T471-ponZNF333	77.282	63.611	27449000	QX1_21_0276	7	Thr20
AFNQPSSLR	9	Unmodified	_AFNQPSSLR_	sp|ZNF333|pT_ACC_54683:T471-ponZNF333	sp|ZNF333|pT_ACC_54683:T471-ponZNF333	sp|ZNF333|pT_ACC_54683:T471-ponZNF333	119.41	90.03	27950000	QX1_21_0277	8	Thr20
AFNQQSQLSHHR	12	Unmodified	_AFNQQSQLSHHR_	sp|ZNF611|pT_ACC_55945:T365-ponZNF611	sp|ZNF611|pT_ACC_55945:T365-ponZNF611	sp|ZNF611|pT_ACC_55945:T365-ponZNF611	138.45	120.31	150970000	QX1_21_0273	4	Thr20
AFNQQSQLSHHR	12	Unmodified	_AFNQQSQLSHHR_	sp|ZNF611|pT_ACC_55945:T365-ponZNF611	sp|ZNF611|pT_ACC_55945:T365-ponZNF611	sp|ZNF611|pT_ACC_55945:T365-ponZNF611	51.013	41.255	54891000	QX1_21_0274	5	Thr20
AFNQQSQLSHHR	12	Unmodified	_AFNQQSQLSHHR_	sp|ZNF611|pT_ACC_55945:T365-ponZNF611	sp|ZNF611|pT_ACC_55945:T365-ponZNF611	sp|ZNF611|pT_ACC_55945:T365-ponZNF611	115.14	92.808	53826000	QX1_21_0274	5	Thr20
AFNQQSQLSHHR	12	Unmodified	_AFNQQSQLSHHR_	sp|ZNF611|pT_ACC_55945:T365-ponZNF611	sp|ZNF611|pT_ACC_55945:T365-ponZNF611	sp|ZNF611|pT_ACC_55945:T365-ponZNF611	30.336	27.549	10399000	QX1_21_0276	7	Thr20
AFNQQSQLSHHR	12	Unmodified	_AFNQQSQLSHHR_	sp|ZNF611|pT_ACC_55945:T365-ponZNF611	sp|ZNF611|pT_ACC_55945:T365-ponZNF611	sp|ZNF611|pT_ACC_55945:T365-ponZNF611	36.46	30.583	6982900	QX1_21_0276	7	Thr20
AFNQSSIFTK	10	Unmodified	_AFNQSSIFTK_	sp|ZNF92|pT_ACC_57256:T497-ponZNF92	sp|ZNF92|pT_ACC_57256:T497-ponZNF92	sp|ZNF92|pT_ACC_57256:T497-ponZNF92	95.502	89.76	11933000	QX1_21_0274	5	Thr20
AFNQSSIFTK	10	Unmodified	_AFNQSSIFTK_	sp|ZNF92|pT_ACC_57256:T497-ponZNF92	sp|ZNF92|pT_ACC_57256:T497-ponZNF92	sp|ZNF92|pT_ACC_57256:T497-ponZNF92	110.87	105.96	46265000	QX1_21_0275	6	Thr20
AFNQSSIFTK	10	Unmodified	_AFNQSSIFTK_	sp|ZNF92|pT_ACC_57256:T497-ponZNF92	sp|ZNF92|pT_ACC_57256:T497-ponZNF92	sp|ZNF92|pT_ACC_57256:T497-ponZNF92	95.358	85.964	10698000	QX1_21_0276	7	Thr20
[truncated: 200,777+ more rows]

## Sheet: pThr
Sequence	Length	Modifications	Modified sequence	Proteins	Leading proteins	Leading razor protein	Type	Raw file	Experiment	MS/MS m/z	Charge	m/z	Mass	Score	Delta score	Intensity
[truncated: 4,322 more rows]

[truncated: 1 more sheets: pThr + PPase]
