# Supplementary material for: Enhanced access to the human phosphoproteome with genetically encoded phosphothreonine
Source: Nat Commun. 2022 Nov 24;13:7226. doi: 10.1038/s41467-022-34980-5 (PMC9700786; doi:10.1038/s41467-022-34980-5)
Supplement: Supplementary file 12 — source data [file 41467_2022_34980_MOESM12_ESM.zip › Fig 3B.xlsx]

## Sheet: Ser
Time (Minutes)	Ser
74.7767	415353
74.7905	335529
74.7956	364234
74.8007	545419
74.8085	452805
74.8207	480067
74.8258	460458
74.8309	402875
74.836	382836
74.8467	408346
74.8518	339545
74.8569	269459
74.8691	226400
74.8741	192542
74.8792	134576
74.893	69481.6
74.8981	50226.2
74.9032	63553.1
74.9169	17734.8
74.9232	14837.6
74.9295	18171.5
74.9432	32892
74.9495	26399.3
74.9603	23094.2
74.9654	24857.5
74.9706	13449.6
74.9903	2352.42
74.9981	14149.8
75.012	13302.9
75.0171	9504.1
75.0222	2753.36
75.0331	-2812.72
75.0383	4919.6
75.0435	10455
75.0573	19743.2
75.0637	30264.2
75.0776	34216.5
75.0841	35402.9
75.0995	39439.3
75.1059	31299.7
75.1244	32045.9
75.1297	26953
75.135	17197.7
75.1519	11358.4
75.1584	21134.5
75.1783	37363.2
75.1862	56703.9
75.2061	64089.3
75.2125	75218.9
75.2294	74080.3
75.2346	56908.3
75.2399	35177.9
75.2597	26724.2
75.2675	13260.4
75.2799	-277.824
75.2851	-7503.65
75.2902	0
75.307	0
75.3268	0
75.3331	0
75.3529	0
75.3592	0
75.3789	0
75.3988	0
75.4186	0
75.4369	0
75.442	0
75.4472	0
75.4669	0
75.4732	0
75.493	0
75.4981	0
75.5032	0
75.523	0
75.5281	0
75.5332	0
75.5484	0
75.5535	0
75.5586	0
75.5738	0
75.5789	0
75.584	0
75.5992	0
75.6043	0
75.6094	0
75.6276	0
75.6327	0
75.6378	0
75.6575	0
75.6653	0
75.6851	0
75.6915	0
75.7112	0
75.7163	0
75.7215	0
75.7367	0
75.7419	0
75.747	0
75.7623	0
75.7675	0
75.7727	0
75.785	0
75.7902	0
75.7954	0
75.8062	0
75.8114	0
75.8166	0
75.8244	0
75.8308	0
75.8372	0
75.8526	0
75.8578	0
75.863	0
75.8769	0
75.8833	0
75.8885	0
75.9038	0
75.9091	0
75.9143	0
75.9282	0
75.9335	0
75.9388	-2813.63
75.9542	-2257.14
75.9595	5316.3
75.9648	13518.8
75.9773	22669.1
75.9827	30547.2
75.9881	30130.2
75.9962	40883
76.0015	39107.7
76.0069	46499
76.0209	57030.9
76.0263	67333.8
76.0317	82923.3
76.0398	91428.3
76.0451	82474.6
76.0505	83245
76.063	72317.9
76.0684	72000.7
76.0738	73344.8
76.0922	81163.3
76.0976	92147.1
76.103	92565.6
76.123	91335.4
76.1399	82824.3
76.1453	74166.1
76.1652	70973.6
76.1705	61934.8
76.1758	45621.7
76.1955	33399.9
76.2153	19998.3
76.2204	16228.3
76.2256	6198.57
76.2454	3675.43
76.2505	5747.74
76.2556	2063.29
76.2753	-3094.94
76.2831	0
76.3028	0
76.3166	0
76.3229	0
76.3337	0
76.3388	-10064.6
76.3439	6709.77
76.3623	18691.5
76.3674	25880.5
76.3725	28276.9
76.3878	21482
76.3929	9843.13
76.398	-939.621
76.4164	5708.33
76.4215	59674.8
76.4267	155984
76.4434	257726
76.4486	364078
76.4537	454420
76.4735	535309
76.4786	601342
76.4838	642691
76.4961	670962
76.5013	709941
76.5064	694214
76.5262	654773
76.5326	599674
76.5494	538854
76.5546	483010
76.5598	393090
76.5781	330792
76.5832	273398
76.603	196718
76.6227	123539
76.6425	74444.1
76.6504	33210.7
76.6702	20980.7
76.6765	-5855.48
76.6963	13564.2
76.7042	26010.5
76.7239	26335.6
76.7318	18076.8
76.7516	19876.2
76.7579	13098.8
76.7776	11147.5
76.784	1571.02
76.8036	7055.6
76.8115	5095.71
76.8253	1829.23
76.8305	-2743.84
76.8356	0
76.8494	0
76.8545	-2679.85
76.8597	1786.57
76.8765	4976.87
76.8828	6891.06
76.8936	2120.65
76.8988	10496.7
76.9039	15021.2
76.9117	15694.1
76.9196	12515.4
76.9275	8205.87
76.9338	13845.4
76.939	14194.3
76.9441	9252.81
76.9639	16018.8
76.9718	14661.3
76.9916	10588.7
76.9968	3801.07
77.002	-5701.61
77.0173	0
77.0237	-3927.12
77.0346	2618.08
77.0398	7293.23
77.045	8237.92
77.0604	7189.05
77.0656	9352.61
77.0709	20573
77.0908	39020.9
77.0988	40328.8
77.1142	52842.7
77.1195	58070
77.1247	44511.7
77.1401	43078
77.1454	40884.8
77.1507	52681.5
77.1706	59853.3
77.177	62806.9
77.1939	65656.8
77.1991	82157.9
77.2044	73995.1
77.2138	92056.7
77.219	95769.4
77.2243	96712.2
77.2412	83767
77.2464	77616.3
77.2517	61865.8
77.2685	60283
77.2749	60188.3
77.2918	78900.6
77.297	85593
77.3022	90471.5
77.3131	82713.1
77.3183	68686.8
77.3235	51292.5
77.3389	41578.5
77.3441	31515.3
77.3493	42077.6
77.3692	37336.8
77.389	39954.9
77.4088	52064.8
77.4151	55195.9
77.435	48559.5
77.4414	50115.5
77.4552	33383.2
77.4604	25801.5
77.4656	15420.4
77.4809	16228.6
77.4872	25154.1
77.5041	28052.2
77.5093	32071.4
77.5146	48431.5
77.5285	66777.6
77.5338	74757.7
77.539	100334
77.5545	118558
77.5598	136127
77.5651	143107
77.5777	156868
77.583	173370
77.5883	194087
77.6068	206293
77.6122	220390
77.6175	227125
77.6345	253031
77.6398	249049
77.6452	266350
77.6651	289226
77.6715	300106
77.6768	306300
77.6966	287754
77.7018	269223
77.707	249774
77.7224	211743
77.7276	204084
77.7328	181173
77.7495	166874
77.7547	172666
77.7598	158844
77.7796	172632
77.7859	172878
77.8027	164379
77.809	149325
77.8258	106615
77.8309	75125.9
77.836	50606.9
77.8557	32217.2
77.8754	68962.9
77.8952	84963.5
77.915	84668.1
77.9213	97357.6
77.9382	97633.2
77.9433	87899.5
77.9485	77310.6
77.9683	68120.2
77.9762	79433
77.996	83742.4
78.0039	96966.8
78.0237	124822
78.0301	149165
78.0498	156967
78.0562	165411
78.076	150318
78.0958	126941
78.1037	137284
78.1234	122122
78.1297	96022.6
78.148	99010.6
78.1531	62910.1
78.1582	69387.2
78.1765	71605.4
78.1816	75601.1
78.1867	120603
78.1975	138106
78.2037	159628
78.219	182216
78.2242	175426
78.2293	218612
78.2462	240293
78.2514	259305
78.2565	288189
78.2764	318767
78.2827	325236
78.2982	328857
78.3034	336554
78.3087	376238
78.3257	444369
78.331	480383
78.3362	536639
78.356	604212
78.364	658906
78.3839	739005
78.3903	794464
78.4102	903325
78.4154	1.00228e+06
78.4206	1055926
78.4404	1.11298e+06
78.4482	1127912
78.468	1.15219e+06
78.4877	1.14036e+06
78.5076	1.07954e+06
78.5154	1.05955e+06
78.5337	981013
78.5389	933169
78.5441	918608
78.5609	874127
78.5673	830303
78.5826	763770
78.589	691898
78.6014	612441
78.6067	522410
78.6119	450605
78.6258	440945
78.6311	415215
78.6363	391413
78.6487	394022
78.6539	391757
78.6591	376821
78.6744	351472
78.6796	317257
78.6847	292172
78.7045	276721
78.7244	255981
78.7441	264101
78.7639	262863
78.7717	273178
78.7871	281652
78.7923	299386
78.7974	308495
78.8173	328580
78.8225	337539
78.8277	373512
78.8476	373356
78.8555	376818
78.8649	370666
78.8701	369593
78.8754	372558
78.8938	378261
78.9017	386468
78.9215	405026
78.9413	400833
78.9492	403884
78.9689	390145
78.9889	401143
79.0028	396962
79.0081	396882
79.0134	395464
79.0288	394335
79.0342	392949
79.0396	400239
79.0581	403229
79.0634	415300
79.0688	426220
79.0873	445788
79.0926	461619
79.098	487572
79.1135	507687
79.1188	533977
79.1242	547425
79.1441	551477
79.1581	602832
79.1635	620940
79.1688	634875
79.1812	707577
79.1865	751221
79.1919	763069
79.1998	766352
79.2063	746198
79.2233	736413
79.2286	674291
79.234	644612
79.2464	661075
79.2517	665003
79.2655	642226
79.2708	655173
79.276	648233
79.293	627137
79.2982	608100
79.3181	587622
79.3246	574482
79.3445	564534
79.3524	565630
79.3663	574341
79.3716	596068
79.3768	584146
79.3923	597685
79.3976	586348
79.4029	572758
79.4169	560106
79.4222	568660
79.4276	576540
79.4401	598952
79.4454	576880
79.4508	571708
79.4707	538872
79.4906	502280
79.5107	469144
79.5307	460688
79.5477	452355
79.5531	440975
79.5585	428261
79.577	419729
79.5834	424879
79.6004	426492
79.6057	422765
79.611	432052
79.6294	412592
79.6347	425139
79.64	442638
79.66	446258
79.6784	475234
79.6837	480867
79.6889	480784
79.6954	458025
79.7123	451321
79.7176	469566
79.7228	482462
79.7427	480597
79.748	493798
79.7533	473133
79.7687	464061
79.7751	442359
79.7951	443898
79.8003	443169
79.8055	482215
79.8254	498632
79.8318	513264
79.8516	519712
79.8568	546954
79.8619	552576
79.8773	493143
79.8824	462211
79.8875	474813
79.9058	470948
79.9109	470622
79.916	496659
79.9328	539540
79.9379	564363
79.943	542537
79.9628	538773
79.9692	550957
79.989	562702
79.9954	540027
80.0092	529785
80.0144	522308
80.0196	545443
80.0379	539974
80.0431	535397
80.0482	562906
80.068	550805
80.0877	549766
80.1075	543031
80.1272	454741
80.1323	496005
80.1374	545330
80.1526	627227
80.1588	620292
80.1786	517525
80.1952	406896
80.2003	238398
80.2053	23979.5
80.2235	-35049.9
80.2297	-38180.1
80.2419	0
80.247	0
80.252	0
80.2717	0
80.2767	0
80.2818	0
80.2956	0
80.3006	0
80.3057	0
80.3179	0
80.323	0
80.328	0
80.3331	0
80.3438	0
80.3488	0
80.3539	0
80.3676	-18509.4
80.3727	12339.6
80.3777	34374.6
80.3899	47595.7
80.395	52002.7
80.4	22767.5
80.4138	50926.7
80.42	58449
80.4352	45334.4
80.4403	69755.2
80.4454	63843.8
80.4576	46109.4
80.4626	16552.1
80.4677	-44680.9
80.4799	3847.24
80.485	43128
80.4901	68484.7
80.5053	79917.2
80.5104	77425.6
80.5155	29505.5
80.5292	30413
80.5343	27498.1
80.5394	121941
80.5577	196332
80.5629	230591
80.568	245017
80.5878	230422
80.6075	168794
80.6139	184175
80.6321	196032
80.6373	223176
80.6424	225784
80.662	237843
80.6818	247877
80.687	246142
80.6921	240246
80.7089	257445
80.7141	250703
80.7193	210150
80.7377	195935
80.743	205241
80.7482	193617
80.7681	197719
80.7881	203179
80.808	209974
80.816	199575
80.8301	186978
80.8354	193219
80.8408	200607
80.8548	194106
80.8602	202297
80.8656	191056
80.8709	181766
80.879	179588
80.887	181941
80.8951	200419
80.9107	205848
80.916	214286
80.9214	215444
80.9414	202045
80.9556	192551
80.9609	186469
80.9663	182377
80.9716	183460
80.9797	183291
80.9938	184143
80.9991	177945
81.0045	167015
81.0245	153484
81.0299	134978
81.0352	126520
81.0463	115205
81.0517	118115
81.057	104741
81.0695	98586
81.0748	94076.9
81.0902	91153.3
81.0956	79801.8
81.1009	76971
81.1208	68290.1
81.1273	68134.8
81.1428	57380.1
81.148	51462.7
81.1533	49286.2
81.1703	56298.6
81.1756	47040.6
81.1808	41655.9
81.1962	33614.8
81.2014	34120.1
81.2065	24390.5
81.2263	14922
81.2327	21605.1
81.2525	23286.7
81.2577	18573
81.2628	35256.9
81.2826	46321.5
81.2904	59487.4
81.3087	69650
81.3138	60268.5
81.319	80252
81.3388	77110.4
81.3586	81485.4
81.3784	110354
81.3863	115492
81.4061	119405
81.414	126335
81.4339	112732
81.4537	140439
81.4735	136170
81.4934	128517
81.4997	127834
81.5196	105566
81.526	73162.8
81.5458	56249.3
81.5509	54831.6
81.5561	70578.7
81.576	50296.2
81.5838	56980.8
81.6036	76303.3
81.6115	75709.9
81.6313	54329.9
81.6391	47544.3
81.659	50127.2
81.6653	51692.1
81.6762	34803.2
81.6814	55454.1
81.6865	73585.2
81.7065	66710.4
81.7128	40638.9
81.7312	34337.9
81.7376	29456.5
81.7545	41424.7
81.7598	52282.8
81.765	63515.7
81.773	64313.7
81.7914	62667.8
81.7978	44330.7
81.8162	36243.2
81.8214	30031.7
81.8267	36208.2
81.8436	39211.2
81.8489	53134.1
81.8542	64286.9
81.8682	80445.9
81.8734	76332.4
81.8787	84781.5
81.8941	83894.3
81.8994	78867.6
81.9047	78394.9
81.9173	86018.3
81.9237	107578
81.929	129804
81.9445	142203
81.9509	150727
81.9649	139514
81.9702	137946
81.9755	121014
81.9911	102231
81.9965	106659
82.0018	113233
82.0129	114850
82.0183	98839.4
82.0236	95643.9
82.0346	94406
82.04	75950.1
82.0453	58433
82.0609	39040
82.0663	26144.1
82.0716	13949.7
82.0901	-1132.46
82.0954	-782.663
82.1007	-2930.7
82.1206	0
82.1271	0
82.1469	0
82.1521	0
82.1573	0
82.1727	0
82.1779	0
82.1831	0
82.2013	0
82.2092	0
82.226	0
82.2312	0
82.2364	0
82.2518	0
82.257	0
82.2622	0
82.2745	0
82.2797	0
82.2849	0
82.3033	0
82.3084	0
82.3136	0
82.3245	0
82.3296	0
82.3348	0
82.3472	0
82.3524	0
82.3575	0
82.3773	0
82.3824	0
82.3876	0
82.4044	0
82.4108	0
82.4232	0
82.4284	0
82.4336	0
82.4505	0
82.4569	0
82.4723	0
82.4776	0
82.4829	0
82.4951	0
82.5005	0
82.5057	0
82.5258	0
82.5339	0
82.5464	-3912.64
82.5517	-5266.64
82.5571	6306.44
82.577	28826.2
82.5823	26087.3
82.6023	42859
82.6076	68638.7
82.6129	82727.9
82.633	107918
82.6383	189863
82.6437	274015
82.662	389151
82.6674	473251
82.6727	559562
82.6911	630278
82.6964	677024
82.7017	725989
82.7158	795140
82.7212	833905
82.7265	919339
82.742	948524
82.7474	947724
82.7527	947398
82.7712	916935
82.7766	872029
82.7819	788663
82.8019	697360
82.8073	613318
82.8126	510284
82.8281	414555
82.8334	339500
82.8388	283218
82.8574	240285
82.8627	183810
82.868	144544
82.8865	107964
82.8919	83612.8
82.8972	50931.6
82.9173	24500.6
82.9253	17517.2
82.9393	2751.45
82.9446	-4980.21
82.9499	-2699.8
82.9699	0
82.9883	0
82.9937	0
82.9991	0
83.0161	0
83.0215	0
83.0268	0
83.0438	0
83.0491	0
83.0544	0
83.0714	0
83.0768	0
83.0821	0
83.1006	0
83.1059	0
83.1113	0
83.1313	0
83.1378	0
83.1431	0
83.1587	0
83.1641	0
83.1694	0
83.1864	0
83.1917	0
83.1971	0
83.217	0
83.2354	0
83.2407	0
83.246	0
83.2659	0
83.2712	0
83.2765	0
83.2963	0
83.3016	0
83.3069	0
83.3267	0
83.3466	0
83.3531	0
83.3715	0
83.3767	0
83.3819	0
83.4017	0
83.417	0
83.4221	0
83.4273	0
83.4471	0
83.4669	0
83.472	0
83.4772	0
83.4969	0
83.5047	0
83.523	0
83.5282	0
83.5334	0
83.5472	0
83.5524	0
83.5575	0
83.5699	0
83.5751	0
83.5803	0
83.5973	0
83.6025	0
83.6077	0
83.626	0
83.6312	0
83.6364	0
83.6518	0
83.657	0
83.6622	0
83.6746	0
83.6798	0
83.685	0
83.7048	0
83.7112	0
83.7236	0
83.7289	0
83.7341	0
83.7495	0
83.7547	0
83.7599	0
83.7799	0
83.7968	0
83.8021	0
83.8073	0
83.8243	0
83.8295	0
83.8348	0
83.8547	0
83.8702	0
83.8755	0
83.8808	0
83.8861	0
83.9016	0
83.907	0
83.9123	0
83.9264	0
83.9318	0
83.9371	0
83.9572	0
83.9653	0
83.9734	0
83.9815	0
83.997	0
84.0023	0
84.0077	0
84.0277	0
84.0331	0
84.0385	0
84.0585	0
84.0784	0
84.0838	0
84.0891	0
84.1031	-1627.69
84.1084	1085.13
84.1137	1350.67
84.1321	5300.27
84.1373	6165.51
84.1426	9494.05
84.1624	10530.8
84.1676	9275.61
84.1728	5728.62
84.1927	5005.37
84.2126	1137.68
84.2205	1008.67
84.2405	-1513
84.2603	0
84.2668	0
84.2822	-1270.61
84.2874	847.074
84.2927	2359.71
84.3096	3267.28
84.3149	3569.81
84.3202	3267.28
84.3357	2359.71
84.3422	847.074
84.3622	-1270.61
84.3703	0
84.3903	0
84.3969	0
84.4154	0
84.4219	0
84.4419	0
84.4485	0
84.4671	0
84.4724	0
84.4777	0
84.4975	0
84.5039	0
84.5237	0
84.53	0
84.5498	0
84.5561	0
84.5744	0
84.5806	0
84.6003	0
84.6054	0
84.6105	0
84.6303	0
84.6381	0
84.6578	0
84.6656	0
84.6854	0
84.6933	0
84.713	0
84.7208	0
84.7317	0
84.7368	0
84.742	0
84.7573	0
84.7625	0
84.7677	0

## Sheet: Arg
Time (Minutes)	Arg
56.863	0
56.8782	0
56.8833	0
56.8884	0
56.9051	0
56.9102	0
56.9152	0
56.932	0
56.937	0
56.9421	0
56.9483	0
56.9562	0
56.9669	0
56.972	0
56.9771	0
56.9849	0
57.0032	0
57.0083	0
57.0134	0
57.0212	0
57.0335	0
57.0386	0
57.0437	0
57.0589	0
57.064	0
57.0691	0
57.08	0
57.0851	0
57.0902	0
57.104	0
57.1091	0
57.1142	0
57.1265	0
57.1328	0
57.1379	0
57.1458	0
57.1656	0
57.1719	0
57.1782	0
57.186	0
57.1923	0
57.2002	0
57.2053	0
57.2104	0
57.2155	0
57.2234	0
57.2297	0
57.236	0
57.2528	-2572.33
57.2579	1714.88
57.263	4777.18
57.2753	6614.56
57.2804	7227.01
57.2855	6614.56
57.3008	4777.18
57.3071	1714.88
57.3238	-2572.33
57.329	0
57.3341	0
57.3434	0
57.3484	0
57.3536	0
57.3614	0
57.3692	0
57.3743	0
57.3794	0
57.3872	0
57.3965	0
57.4016	0
57.4067	0
57.4205	0
57.4256	0
57.4307	0
57.4445	0
57.4508	0
57.466	0
57.4711	0
57.4762	0
57.4871	0
57.4922	-2836.17
57.4973	1890.78
57.5081	5267.17
57.5143	4052.94
57.5194	10128.3
57.5317	7718.09
57.5368	13715.5
57.5419	20262.6
57.5526	16226.8
57.5577	33230.6
57.5628	64114.4
57.578	79609.9
57.5831	84444.4
57.5882	89604.3
57.6005	110737
57.6056	113228
57.6107	97776.6
57.623	80632.9
57.6281	90865.8
57.6332	69528
57.647	59007.6
57.6521	65300.6
57.6572	69274.1
57.6771	100888
57.697	105986
57.7168	120453
57.7219	117031
57.7269	118977
57.7467	106086
57.7529	94707.6
57.7592	41310.1
57.7654	85828.7
57.7808	90851.1
57.7858	104336
57.7909	79268.1
57.7959	75654.1
57.8037	39908.7
57.819	17895.5
57.8241	-26843.2
57.8291	0
57.8443	0
57.8494	0
57.8544	0
57.8667	0
57.8718	0
57.8769	0
57.895	0
57.9001	0
57.9051	0
57.9159	0
57.9221	0
57.9344	0
57.9394	0
57.9445	0
57.9598	0
57.966	0
57.9711	0
57.9762	0
57.9869	0
57.992	0
57.997	0
58.0048	0
58.0099	-3671.72
58.015	2447.81
58.0228	2810.75
58.0279	12113.7
58.033	17759.5
58.0407	19748.3
58.0545	18079.9
58.0596	12754.5
58.0647	242.628
58.0755	558.201
58.0806	-170.538
58.0856	11621.8
58.0907	26987.7
58.0958	45209.2
58.1065	77457.8
58.1116	107559
58.1167	130406
58.1245	138955
58.1323	153838
58.1431	155456
58.1494	149824
58.1556	153775
58.1708	154706
58.1759	155113
58.181	178384
58.1948	201389
58.1999	227464
58.205	237772
58.2112	234486
58.2191	232153
58.2254	221909
58.2377	213092
58.2428	232027
58.2479	271066
58.2557	287139
58.2608	273143
58.2659	241282
58.2737	220938
58.28	235990
58.2939	241276
58.299	253507
58.3041	298309
58.3119	301024
58.3197	270762
58.3335	253337
58.3386	253326
58.3437	272606
58.359	273023
58.3641	276401
58.3692	292780
58.3755	294293
58.3818	299440
58.3881	305849
58.3959	307751
58.4037	284570
58.4115	259242
58.4177	237672
58.4228	221129
58.428	228022
58.4331	233483
58.4439	221655
58.449	213341
58.4541	199397
58.4649	204756
58.47	239016
58.4751	264155
58.4814	283570
58.4952	304523
58.5003	321367
58.5055	317875
58.5148	317702
58.5199	292305
58.5251	287370
58.5374	254729
58.5437	199037
58.5488	173880
58.5611	188839
58.5662	213650
58.5713	211395
58.5776	192695
58.5915	180031
58.5966	159897
58.6017	112054
58.6068	79140.3
58.6206	69254.9
58.6257	59740.2
58.6308	26155.4
58.6387	12641.9
58.6585	3836.29
58.6636	4362.59
58.6688	2775.26
58.6825	3877.45
58.6877	1391.9
58.6928	-2087.86
58.7066	0
58.7117	0
58.7169	0
58.7337	0
58.7388	0
58.7439	0
58.7578	0
58.7629	0
58.768	0
58.7804	0
58.7855	0
58.7907	0
58.7958	0
58.8082	0
58.8133	0
58.8185	0
58.8293	0
58.8345	0
58.8396	0
58.8549	0
58.8601	0
58.8653	0
58.8776	0
58.8828	0
58.8879	0
58.9017	0
58.9068	0
58.912	0
58.9244	0
58.9295	0
58.9347	0
58.9425	0
58.9489	0
58.9567	0
58.9619	0
58.9671	0
58.9839	0
58.9891	0
58.9943	0
59.0051	0
59.0103	0
59.0155	0
59.0323	0
59.0374	0
59.0426	0
59.0549	0
59.0601	0
59.0653	0
59.0716	0
59.0795	-1593.6
59.0859	1062.4
59.0923	1249.81
59.1002	5237.66
59.1054	6307.9
59.1105	9390.69
59.1157	8632.03
59.1209	6487.15
59.1318	10726.1
59.137	15311.2
59.1421	14399.3
59.1485	14957.5
59.1563	10716.8
59.1615	7612.64
59.1667	714.952
59.173	-3514.65
59.1809	0
59.1873	0
59.1925	0
59.1988	0
59.2067	0
59.2191	0
59.2243	0
59.2294	0
59.2373	0
59.2452	0
59.2504	0
59.2556	0
59.2635	0
59.2699	0
59.275	0
59.2802	0
59.2911	0
59.2963	0
59.3015	0
59.3078	0
59.3172	0
59.3223	0
59.3275	-1455.16
59.3429	970.103
59.3481	2702.43
59.3533	3741.83
59.3657	4088.29
59.3709	3741.83
59.3761	2702.43
59.384	970.103
59.3978	-1455.16
59.4041	0
59.4093	0
59.4201	0
59.4266	0
59.4329	0
59.4453	0
59.4505	0
59.4557	0
59.4681	0
59.4744	0
59.4808	0
59.4917	0
59.498	0
59.5059	0
59.5184	0
59.5235	0
59.5287	0
59.5381	0
59.5433	0
59.5485	0
59.5563	0
59.5627	0
59.5705	0
59.5757	0
59.5836	0
59.593	0
59.5982	0
59.6033	0
59.6112	0
59.6221	0
59.6272	0
59.6352	0
59.6415	0
59.6479	0
59.6531	0
59.6583	0
59.6662	0
59.6726	0
59.6789	0
59.6841	0
59.692	0
59.7029	0
59.7081	0
59.7133	0
59.7211	0
59.729	0
59.7354	0
59.7434	0
59.7486	0
59.7537	0
59.7589	0
59.7641	0
59.7705	0
59.7769	0
59.7821	0
59.7873	0
59.7982	0
59.8034	0
59.8086	0
59.824	0
59.8292	0
59.8344	0
59.8468	0
59.852	0
59.8572	0
59.8696	0
59.8748	0
59.88	0
59.8852	0
59.8904	0
59.8983	0
59.9062	0
59.9126	0
59.9178	0
59.923	0
59.9309	0
59.9361	0
59.9413	0
59.9465	0
59.9528	0
59.9592	0
59.9656	0
59.9719	0
59.9799	0
59.9878	0
59.993	0
59.9982	0
60.0034	0
60.0086	0
60.0165	0
60.0274	0
60.0326	0
60.0378	0
60.0457	0
60.058	0
60.0632	0
60.0684	-1410.33
60.0793	940.219
60.0844	2619.18
60.0896	3626.56
60.0975	3962.35
60.1054	3626.56
60.1106	2619.18
60.1158	940.219
60.121	-1410.33
60.1289	0
60.1353	0
60.1405	0
60.1457	0
60.1509	0
60.1573	0
60.1653	0
60.1705	0
60.1757	0
60.1821	0
60.1886	0
60.1965	0
60.2029	0
60.2081	0
60.2191	0
60.2243	0
60.2295	0
60.245	0
60.2514	0
60.2566	0
60.2719	0
60.2771	0
60.2823	0
60.3007	0
60.3059	0
60.3111	0
60.3294	0
60.3346	0
60.3397	0
60.3521	0
60.3585	0
60.3724	0
60.3776	0
60.3827	0
60.3936	0
60.3987	0
60.4039	0
60.4148	0
60.4199	0
60.4251	0
60.433	0
60.4439	0
60.4491	0
60.4543	0
60.4681	0
60.4733	0
60.4785	0
60.4849	0
60.4913	0
60.4965	0
60.5017	0
60.5097	0
60.5149	0
60.52	0
60.5252	0
60.5316	0
60.5379	0
60.5443	0
60.5507	0
60.5559	0
60.561	0
60.5689	0
60.5741	0
60.5793	0
60.5845	-1372.56
60.5897	915.041
60.596	2549.04
60.6012	3529.45
60.6064	3856.25
60.6143	3529.45
60.6206	2549.04
60.627	915.041
60.6322	-1372.56
60.6401	0
60.6465	0
60.6516	0
60.6568	0
60.662	0
60.6672	0
60.6811	0
60.6875	0
60.6939	0
60.7003	0
60.7082	0
60.7146	0
60.7198	0
60.7322	0
60.7374	0
60.7426	0
60.7565	0
60.7617	0
60.7669	0
60.7722	0
60.78	0
60.7853	0
60.7905	0
60.8044	0
60.8097	-1234.95
60.8149	823.3
60.8228	2293.48
60.8293	3175.58
60.8387	3469.62
60.8439	3175.58
60.8492	2293.48
60.8571	823.3
60.8623	-1234.95
60.8675	0
60.877	0
60.8822	0
60.8874	0
60.8927	0
60.9006	0
60.907	0
60.9123	0
60.9175	0
60.9299	0
60.9363	0
60.9443	0
60.9507	0
60.9559	0
60.9611	0
60.9706	0
60.9769	0
60.9849	0
60.9957	0
61.0009	0
61.0061	0
61.0215	0
61.0267	0
61.0318	0
61.0442	0
61.0494	0
61.0546	0
61.0654	0
61.0706	0
61.0757	0
61.0821	0
61.0945	0
61.0996	0
61.1048	0
61.1187	0
61.1238	0
61.129	0
61.137	0
61.1449	0
61.1501	0
61.1553	0
61.1633	0
61.1685	0
61.1737	0
61.1817	0
61.1869	0
61.1922	0
61.1975	0
61.2027	0
61.208	0
61.2132	0
61.2196	0
61.2261	0
61.2325	0
61.2377	0
61.2487	0
61.2539	0
61.2591	0
61.2644	0
61.2708	0
61.276	0
61.2813	0
61.2892	0
61.2956	0
61.3009	0
61.3133	0
61.3185	0
61.3237	0
61.3347	0
61.3399	0
61.3451	0
61.353	0
61.361	0
61.3689	0
61.3769	0
61.3848	0
61.3912	0
61.3964	0
61.4059	0
61.4111	0
61.4163	0
61.4227	0
61.4321	-1172.34
61.4373	-470.544
61.4426	3011.94
61.4534	5339.92
61.4598	6513.41
61.4662	6532.4
61.4726	5396.89
61.4778	1900.69
61.4831	466.53
61.4894	-1970.12
61.5018	2991.86
61.5071	5078.52
61.5123	13614
61.5202	21389.8
61.5282	33049.4
61.5361	46626.3
61.5413	55618.2
61.5466	70805.3
61.5518	88478.9
61.5627	88340.7
61.5679	108952
61.5731	131405
61.5784	143002
61.5848	169920
61.5912	182078
61.5964	197571
61.6016	219212
61.608	238001
61.6159	303881
61.6212	378896
61.6264	437000
61.6417	510955
61.6469	547484
61.6521	541992
61.6645	583951
61.6697	622427
61.6749	673139
61.6829	751858
61.6893	823955
61.6956	880378
61.7066	851732
61.7117	808363
61.7169	834033
61.7293	819048
61.7372	805529
61.7451	841640
61.7515	866116
61.7595	865293
61.7674	822394
61.7753	820186
61.7817	856260
61.7881	858960
61.7933	843000
61.7985	878440
61.8037	902140
61.8089	919184
61.8153	900054
61.8205	916441
61.8257	948474
61.8381	971656
61.8433	989906
61.8485	1.03487e+06
61.8653	1.02948e+06
61.8717	1.02137e+06
61.8781	967136
61.8844	943432
61.8896	903845
61.8949	906178
61.9001	930131
61.9053	944274
61.9105	915807
61.9183	901029
61.9235	864944
61.9287	823774
61.9339	793408
61.9433	780778
61.9485	752186
61.9537	704657
61.9601	622036
61.9739	535695
61.9802	435032
61.9881	356101
61.996	325986
62.0012	304336
62.0064	295385
62.0127	291396
62.0179	290603
62.0231	284924
62.0309	246560
62.0361	201599
62.0413	161611
62.0551	130295
62.0603	100443
62.0654	85626.3
62.0706	83579.1
62.0758	89064.7
62.081	78684.7
62.0861	64509.3
62.0913	53805.3
62.1022	40937.3
62.1074	22571.6
62.1126	12255.8
62.1279	6255.04
62.1331	6189.35
62.1383	-466.353
62.1435	2177.13
62.1498	4874.68
62.1562	4457.16
62.1641	6172.28
62.1693	5649.21
62.1745	4079.98
62.1797	1464.61
62.186	-2196.91
62.1939	0
62.2019	0
62.2082	0
62.2191	0
62.2243	0
62.2294	0
62.2432	0
62.2484	0
62.2536	0
62.26	0
62.2652	0
62.2703	0
62.2767	0
62.2846	0
62.2898	0
62.2949	0
62.3028	0
62.308	0
62.3132	0
62.3184	0
62.3235	0
62.3287	0
62.3339	0
62.3418	0
62.347	0
62.3521	0
62.36	0
62.3652	0
62.3704	0
62.3768	0
62.3831	0
62.3895	0
62.3974	0
62.4038	0
62.409	0
62.4142	0
62.4194	0
62.4246	0
62.431	0
62.4419	0
62.4482	0
62.4546	0
62.4598	0
62.4736	0
62.48	0
62.4939	0
62.4991	0
62.5044	0
62.5123	0
62.5202	0
62.5341	0
62.5393	0
62.5445	0
62.5497	0
62.562	0
62.5672	0
62.5724	0
62.5803	0
62.5866	0
62.5945	0
62.5997	0
62.6049	0
62.6128	0
62.618	0
62.6232	0
62.6284	0
62.6347	0
62.6411	0
62.649	0
62.6584	0
62.6636	0
62.6688	0
62.6826	0
62.6878	0
62.693	0
62.7053	0
62.7105	0
62.7156	0
62.7235	0
62.7299	0
62.7378	0
62.7441	0
62.7493	0
62.7631	0
62.7683	0
62.7735	0
62.7799	0
62.785	0
62.7902	0
62.8055	0
62.8107	0
62.8159	0
62.8238	0
62.8317	0
62.844	0
62.8492	0
62.8544	0
62.8595	0
62.8647	0
62.8726	0
62.8789	0
62.8868	0
62.8992	0
62.9044	0
62.9096	0
62.9204	0
62.9256	0
62.9308	0
62.9432	0
62.951	0
62.9574	0
62.9625	0
62.9677	0
62.9756	0
62.9808	0
62.9859	0
62.9911	0
62.999	0
63.0041	0
63.0093	0
63.0172	0
63.0235	0
63.0287	0
63.0339	0
63.0402	0
63.0481	0
63.0545	0
63.0608	0
63.066	0
63.0712	0
63.0791	0
63.0855	0
63.0919	0
63.0982	0
63.1046	0
63.1098	0
63.115	0
63.1288	0
63.134	0
63.1392	0
63.1444	0
63.1553	0
63.1605	0
63.1657	0
63.1722	0
63.1774	0
63.1826	0
63.1964	0
63.2017	0
63.2069	0
63.2178	0
63.223	0
63.2283	0
63.2407	0
63.2459	0
63.2512	0
63.2564	0
63.2628	0
63.2693	0
63.2757	0
63.2821	0
63.2945	0
63.2998	0
63.3051	0
63.3131	0
63.3184	0
63.3236	0
63.3289	0
63.3342	0
63.3395	0
63.3448	0
63.3501	0
63.3554	0
63.3648	0
63.3701	0
63.3754	0
63.3878	0
63.3931	0
63.3984	0
63.4037	0
63.409	0
63.4199	0
63.4252	0
63.4305	0
63.437	0
63.4423	0
63.4476	0
63.457	0
63.4623	0
63.4677	0
63.473	0
63.481	0
63.489	0
63.4943	0
63.4996	0
63.5076	0
63.5128	0
63.5181	0
63.5234	0
63.5315	0
63.5368	0
63.5421	0
63.5501	0
63.5581	0
63.5662	0
63.5727	0
63.578	0
63.5833	0
63.5898	0
63.5963	0
63.6016	0
63.6069	0
63.6122	0
63.6175	0
63.6228	0
63.6281	0
63.6334	0
63.6399	0
63.6453	0
63.6506	0
63.6559	0
63.6612	0
63.6677	0
63.673	0
63.6783	0
63.6879	0
63.6932	0
63.6985	0
63.7065	0
63.7145	0
63.7209	0
63.729	0
63.7385	0
63.7438	0
63.7491	0
63.7544	0
63.7597	0
63.7662	0
63.7742	0
63.7795	0
63.7848	0
63.7927	0
63.7992	0
63.8044	0
63.8097	0
63.8177	0
63.8242	0
63.8307	0
63.8359	0
63.8412	0
63.8465	0
63.8589	0
63.8641	-1069.63
63.8694	713.089
63.8759	1986.46
63.8838	2750.49
63.8918	3005.16
63.8983	2750.49
63.9062	1986.46
63.9115	713.089
63.9168	-1069.63
63.9278	0
63.9331	0
63.9384	0
63.9508	0
63.9573	0
63.9626	0
63.9691	0
63.9845	0
63.9898	0
63.9951	0
64.0016	0
64.0096	0
64.0161	0
64.0241	0
64.0321	0
64.0374	0
64.0426	0
64.0536	0
64.0588	0
64.064	0
64.0764	0
64.0817	0
64.0869	0
64.1007	0
64.1059	0
64.1111	0
64.128	0
64.1331	0
64.1384	0
64.1436	0
64.1515	0
64.1579	0
64.1658	0
64.1721	0
64.1773	-1189.39
64.1825	792.929
64.1877	2208.87
64.1956	3058.44
64.202	3341.63
64.2083	3058.44
64.2147	2208.87
64.2226	792.929
64.229	-1189.39
64.2354	0
64.2447	0
64.2499	0
64.255	0
64.2689	0
64.274	0
64.2792	0
64.2944	0
64.2996	-1454.11
64.3047	-1410.98
64.3169	4287.42
64.322	8159.87
64.3272	10206.4
64.3365	10426.9
64.3416	8821.5
64.3468	5390.13
64.3591	132.816
64.3643	-2380.39
64.3694	0
64.3833	-2461.89
64.3896	1641.26
64.3947	4572.09
64.4056	6330.58
64.4107	6916.75
64.4159	6330.58
64.4282	4572.09
64.4334	1641.26
64.4385	-2461.89
64.4464	0
64.4543	0
64.4607	-2130.21
64.4671	1420.14
64.475	3956.1
64.4813	5477.67
64.4952	5984.86
64.5004	5477.67
64.5057	3956.1
64.5181	1420.14
64.5233	-2130.21
64.5286	0
64.541	0
64.5462	0
64.5515	0
64.5595	0
64.5674	0
64.5738	0
64.5803	0
64.5883	0
64.5936	0
64.5988	0
64.6068	0
64.6148	0
64.6212	0
64.6277	0
64.6341	0
64.6394	0
64.6503	0
64.6556	0
64.6609	0
64.6674	0
64.6738	-3923.44
64.6791	2615.63
64.6844	7286.39
64.6897	10088.8
64.6992	11023
64.7056	10088.8
64.7181	7286.39
64.7234	2615.63
64.7287	-3923.44
64.734	0
64.7393	0
64.7473	0
64.7553	0
64.7618	0
64.7671	0
64.775	0
64.7845	-2759.4
64.7898	1839.6
64.795	5124.59
64.8003	7095.59
64.8056	7752.59
64.8136	2926.62
64.82	7903.91
64.8253	9581.98
64.8306	7960.82
64.8359	11712.8
64.8439	10720.2
64.8491	7742.38
64.8544	2779.31
64.8597	-4168.97
64.865	0
64.8714	0
64.8767	0
64.882	0
64.8873	0
64.8982	-1117.65
64.9035	745.103
64.9088	2075.64
64.9197	2873.97
64.925	3140.08
64.9303	2873.97
64.9427	2075.64
64.948	745.103
64.9532	-1117.65
64.9656	0
64.972	0
64.9874	0
64.9937	0
65.0105	0
65.0169	0
65.0321	0
65.0372	0
65.0424	0
65.0501	0
65.0564	0
65.0746	0
65.0797	0
65.0848	0
65.1015	0
65.1066	0
65.1116	0
65.1225	0
65.1276	0
65.1327	0
65.1435	0
65.1486	0
65.1537	0
65.1676	0
65.1727	0
65.1779	0
65.1858	0
65.2026	0
65.2078	0
65.213	0
65.2253	0
65.2305	0
65.2357	0
65.248	0
65.2532	0
65.2584	0
65.2722	0
65.2774	0
65.2825	0
65.2889	0
65.3027	0
65.3079	0
65.313	0
65.3313	0
65.3365	0
65.3417	0
65.3525	0
65.3577	0
65.3629	0
65.3782	0
65.3833	0
65.3885	0
65.4083	0
65.4135	0
65.4186	0
65.4384	0
65.4436	0
65.4487	0
65.4626	0
65.4677	0
65.4729	0
65.4852	0
65.4915	0
65.4978	0
65.5057	0
65.5196	0
65.5247	0
65.5299	0
65.5436	0
65.5488	0
65.5539	0
65.5706	0
65.5758	0
65.5809	0
65.5918	0
65.5969	0
65.6021	0
65.6189	0
65.624	0
65.6292	0
65.6445	0
65.6497	0
65.6548	0
65.6688	0
65.674	0
65.6791	0
65.69	0
65.6952	0
65.7004	0
65.7112	0
65.7176	0
65.7254	0
65.7306	0
65.7358	0
65.7421	0
65.7485	0
65.7564	0
65.7627	0
65.7679	0
65.7742	0
65.7794	0
65.7845	0
65.7953	-2307.6
65.8005	1538.4
65.8056	4285.54
65.818	5933.83
65.8231	6483.26
65.8282	5933.83
65.8334	4285.54
65.8471	1538.4
65.8522	-2307.6
65.8573	0
65.8712	0
65.8763	0
65.8815	0
65.8937	0
65.8989	0
65.904	0
65.9163	0
65.9214	0
65.9266	0
65.9435	0
65.9486	0
65.9538	0
65.9617	0
65.9695	0
65.9804	0
65.9855	0
65.9907	0
65.9986	0
66.0065	0
66.0129	0
66.0192	0
66.0256	0
66.0308	0
66.036	0
66.0412	0
66.0475	0
66.0554	0
66.0606	0
66.0658	0
66.0738	0
66.079	0
66.0842	0
66.0921	0
66.103	0
66.1082	0
66.1135	0
66.1229	0
66.1281	0
66.1333	0
66.1442	0
66.1494	0
66.1546	0
66.1669	0
66.1721	0
66.1773	0
66.1852	0
66.1916	0
66.2025	0
66.2077	0
66.2129	0
66.2209	0
66.2333	0
66.2385	0
66.2437	0
66.2489	0
66.2569	0
66.262	0
66.2673	0
66.2725	0
66.2777	0
66.2857	0
66.2966	0
66.3018	-1411.81
66.307	941.206
66.3134	2621.93
66.3213	3630.37
66.3265	3966.51
66.3317	3630.37
66.3381	2621.93
66.3491	941.206
66.3543	-1411.81
66.3596	0
66.3675	0
66.3799	0
66.3851	0
66.3903	0
66.4055	0
66.4107	0
66.4158	0
66.4237	0
66.4375	0
66.4426	0
66.4478	0
66.4615	-2670.57
66.4667	1780.38
66.4718	4959.63
66.4841	6867.18
66.4892	7503.03
66.4944	6867.18
66.5097	4959.63
66.5149	572.054
66.52	-1865.02
66.534	2244.03
66.5391	3107.12
66.5443	3394.82
66.5552	3107.12
66.5604	2244.03
66.5656	805.55
66.5779	-1208.33
66.5831	0
66.5883	0
66.6022	0
66.6074	0
66.6126	0
66.6279	0
66.6331	0
66.6383	0
66.6581	0
66.6634	0
66.6687	0
66.6825	0
66.6878	0
66.6931	0
66.7115	0
66.7168	0
66.7221	0
66.7405	0
66.7458	0
66.7511	0
66.7591	0
66.7644	0
66.7697	0
66.7778	0
66.7858	0
66.7938	0
66.8018	0
66.8098	0
66.8178	0
66.8242	0
66.8352	0
66.8404	0
66.8456	0
66.8565	0

## Sheet: Lys
Time (Minutes)	Lys
54.6729	0
54.678	0
54.6831	0
54.6882	0
54.6975	0
54.7026	0
54.7077	0
54.7128	0
54.7179	0
54.7287	0
54.7339	0
54.739	0
54.7468	0
54.7519	0
54.757	0
54.7648	0
54.7711	0
54.7762	0
54.7813	0
54.7864	0
54.7927	0
54.799	0
54.8041	0
54.8092	0
54.8143	0
54.8221	0
54.8272	0
54.8323	0
54.8446	0
54.8497	0
54.8548	0
54.8626	0
54.8704	0
54.8782	0
54.886	0
54.8911	0
54.8962	0
54.9024	0
54.9087	0
54.9165	0
54.9362	0
54.9424	0
54.9621	0
54.9819	0
55.0016	0
55.0213	0
55.041	0
55.0461	0
55.0512	0
55.0709	0
55.0905	0
55.1103	0
55.1299	0
55.1496	0
55.1693	0
55.1889	0
55.2086	0
55.2283	0
55.2479	0
55.2676	0
55.2873	0
55.3069	0
55.3266	0
55.3463	0
55.3658	0
55.3854	0
55.4048	0
55.4245	0
55.4439	0
55.4633	0
55.483	0
55.5028	0
55.5079	0
55.5129	0
55.5296	0
55.5359	0
55.5556	0
55.5607	0
55.5658	0
55.5854	0
55.6052	0
55.6249	0
55.6311	0
55.6509	0
55.656	0
55.6611	0
55.6808	0
55.7005	0
55.7202	0
55.74	0
55.7451	0
55.7501	0
55.7698	0
55.7895	0
55.8089	0
55.8166	0
55.8362	0
55.853	0
55.858	0
55.8631	0
55.8813	0
55.8863	0
55.8914	0
55.9037	0
55.9087	0
55.9138	0
55.9291	0
55.9353	0
55.9536	0
55.9587	0
55.9638	0
55.9836	0
55.9899	0
56.0096	0
56.0292	0
56.049	0
56.0687	0
56.0738	0
56.0788	0
56.0952	0
56.1002	0
56.1053	0
56.116	0
56.121	0
56.126	0
56.1383	0
56.1433	0
56.1483	0
56.1561	0
56.1623	-7492.47
56.1701	-8029.88
56.1751	4542.04
56.1802	-872.71
56.1954	74490.4
56.2004	149627
56.2055	300847
56.2193	457856
56.2244	710352
56.2294	923301
56.2462	1.16648e+06
56.2512	1367444
56.2563	1.60925e+06
56.2686	1797052
56.2737	1.93944e+06
56.2788	1963968
56.2941	2.13923e+06
56.2992	2221011
56.3043	2.30231e+06
56.324	2.44307e+06
56.3438	2659140
56.3489	2.69459e+06
56.354	2470106
56.3737	2.00403e+06
56.3935	1.52466e+06
56.4132	946734
56.4315	415821
56.4377	111643
56.4575	52225.2
56.4773	56834.8
56.485	137231
56.5047	259946
56.5245	386320
56.5308	479715
56.5475	545138
56.5526	571408
56.5577	574867
56.573	556258
56.5781	476150
56.5831	387628
56.5969	252059
56.602	132258
56.6071	47585.9
56.6208	8899.99
56.6259	-4509.61
56.631	7659.67
56.6432	2861.79
56.6483	2416.04
56.6534	-3624.06
56.6702	0
56.6752	0
56.6803	0
56.697	0
56.7021	0
56.7072	0
56.7225	0
56.7275	0
56.7326	0
56.7478	0
56.7529	0
56.758	0
56.7732	0
56.7783	0
56.7834	0
56.7987	0
56.8038	0
56.8089	0
56.8288	0
56.835	0
56.8489	0
56.8552	0
56.863	0
56.8782	0
56.8833	0
56.8884	0
56.9051	0
56.9102	0
56.9152	0
56.932	0
56.937	0
56.9421	0
56.9483	0
56.9562	0
56.9669	0
56.972	0
56.9771	0
56.9849	0
57.0032	0
57.0083	0
57.0134	0
57.0212	0
57.0335	0
57.0386	0
57.0437	0
57.0589	0
57.064	0
57.0691	-2691.28
57.08	1794.19
57.0851	4998.1
57.0902	6920.45
57.104	7561.23
57.1091	6920.45
57.1142	4998.1
57.1265	1794.19
57.1328	-2691.28
57.1379	0
57.1458	0
57.1656	0
57.1719	0
57.1782	0
57.186	0
57.1923	0
57.2002	0
57.2053	0
57.2104	0
57.2155	0
57.2234	0
57.2297	0
57.236	0
57.2528	0
57.2579	0
57.263	0
57.2753	0
57.2804	0
57.2855	0
57.3008	0
57.3071	0
57.3238	0
57.329	0
57.3341	0
57.3434	0
57.3484	0
57.3536	0
57.3614	0
57.3692	0
57.3743	0
57.3794	0
57.3872	0
57.3965	0
57.4016	0
57.4067	0
57.4205	0
57.4256	0
57.4307	0
57.4445	0
57.4508	0
57.466	0
57.4711	0
57.4762	0
57.4871	0
57.4922	0
57.4973	0
57.5081	0
57.5143	0
57.5194	0
57.5317	0
57.5368	0
57.5419	0
57.5526	0
57.5577	0
57.5628	0
57.578	0
57.5831	0
57.5882	0
57.6005	0
57.6056	0
57.6107	0
57.623	0
57.6281	0
57.6332	0
57.647	0
57.6521	0
57.6572	0
57.6771	0
57.697	0
57.7168	0
57.7219	0
57.7269	0
57.7467	0
57.7529	0
57.7592	0
57.7654	0
57.7808	0
57.7858	0
57.7909	0
57.7959	0
57.8037	0
57.819	0
57.8241	0
57.8291	0
57.8443	0
57.8494	0
57.8544	0
57.8667	0
57.8718	0
57.8769	0
57.895	0
57.9001	0
57.9051	0
57.9159	0
57.9221	0
57.9344	0
57.9394	0
57.9445	0
57.9598	0
57.966	0
57.9711	0
57.9762	0
57.9869	0
57.992	0
57.997	0
58.0048	0
58.0099	0
58.015	0
58.0228	-3128.24
58.0279	2085.5
58.033	5809.59
58.0407	8044.05
58.0545	5689.96
58.0596	6960.39
58.0647	13664.4
58.0755	15903.4
58.0806	9623.49
58.0856	19520
58.0907	14454.2
58.0958	18999.5
58.1065	21721.5
58.1116	29541.6
58.1167	35143.6
58.1245	51602.1
58.1323	65908.9
58.1431	87368.6
58.1494	97942.8
58.1556	133630
58.1708	136704
58.1759	136291
58.181	121302
58.1948	106988
58.1999	86291.9
58.205	76483.5
58.2112	83877
58.2191	95466.5
58.2254	104716
58.2377	100501
58.2428	98665.1
58.2479	94547.6
58.2557	74556.7
58.2608	64739.2
58.2659	58952.2
58.2737	48951.5
58.28	60699
58.2939	51683.5
58.299	64453.9
58.3041	78755.1
58.3119	77926.9
58.3197	68404.3
58.3335	50207.5
58.3386	47276.8
58.3437	42198.1
58.359	34290.7
58.3641	25657
58.3692	19365.6
58.3755	15321.8
58.3818	1486.2
58.3881	-7087.53
58.3959	0
58.4037	0
58.4115	0
58.4177	0
58.4228	0
58.428	0
58.4331	0
58.4439	0
58.449	0
58.4541	0
58.4649	0
58.47	0
58.4751	0
58.4814	0
58.4952	0
58.5003	0
58.5055	0
58.5148	0
58.5199	0
58.5251	0
58.5374	0
58.5437	0
58.5488	0
58.5611	0
58.5662	0
58.5713	0
58.5776	0
58.5915	0
58.5966	0
58.6017	0
58.6068	0
58.6206	0
58.6257	0
58.6308	0
58.6387	0
58.6585	0
58.6636	0
58.6688	0
58.6825	0
58.6877	0
58.6928	0
58.7066	0
58.7117	0
58.7169	0
58.7337	0
58.7388	0
58.7439	0
58.7578	0
58.7629	0
58.768	0
58.7804	0
58.7855	0
58.7907	0
58.7958	0
58.8082	0
58.8133	0
58.8185	0
58.8293	-1844.92
58.8345	1229.95
58.8396	3426.28
58.8549	4744.09
58.8601	5183.35
58.8653	4744.09
58.8776	3426.28
58.8828	-369.412
58.8879	-778.682
58.9017	2970.24
58.9068	4112.64
58.912	4493.44
58.9244	4112.64
58.9295	2970.24
58.9347	1066.24
58.9425	-1599.36
58.9489	0
58.9567	0
58.9619	0
58.9671	0
58.9839	0
58.9891	0
58.9943	0
59.0051	0
59.0103	0
59.0155	0
59.0323	-1385.22
59.0374	923.479
59.0426	1047.11
59.0549	4578.95
59.0601	6724.76
59.0653	7484.55
59.0716	6858.31
59.0795	4846.04
59.0859	1447.74
59.0923	1016.96
59.1002	-1525.44
59.1054	0
59.1105	0
59.1157	0
59.1209	0
59.1318	0
59.137	0
59.1421	0
59.1485	0
59.1563	0
59.1615	0
59.1667	0
59.173	0
59.1809	0
59.1873	0
59.1925	-1913.74
59.1988	1275.83
59.2067	3554.09
59.2191	4921.04
59.2243	5376.69
59.2294	4921.04
59.2373	1991.57
59.2452	2317.5
59.2504	988.078
59.2556	2524.03
59.2635	5385.84
59.2699	6792.22
59.275	4500.79
59.2802	6733.66
59.2911	6443.29
59.2963	8540.47
59.3015	7295.96
59.3078	4272.28
59.3172	4164.44
59.3223	1494.93
59.3275	-2242.39
59.3429	0
59.3481	0
59.3533	-1490.06
59.3657	993.371
59.3709	2767.25
59.3761	3831.57
59.384	2927.7
59.3978	4670.68
59.4041	3775.94
59.4093	5115.78
59.4201	2462.87
59.4266	8020.87
59.4329	9879.97
59.4453	9530.25
59.4505	6971.7
59.4557	6160.08
59.4681	2480.34
59.4744	1367.39
59.4808	-2051.08
59.4917	-1664.45
59.498	1109.63
59.5059	-1935.27
59.5184	4605.86
59.5235	11100.6
59.5287	22308.5
59.5381	28611.1
59.5433	37255.1
59.5485	48527
59.5563	67455.8
59.5627	70596.2
59.5705	102008
59.5757	145523
59.5836	186133
59.593	236281
59.5982	316907
59.6033	405885
59.6112	497867
59.6221	603062
59.6272	719498
59.6352	818716
59.6415	989147
59.6479	1.1343e+06
59.6531	1.3681e+06
59.6583	1.58261e+06
59.6662	1.82529e+06
59.6726	2.09254e+06
59.6789	2.33954e+06
59.6841	2.57243e+06
59.692	2.80758e+06
59.7029	3040550
59.7081	3.3047e+06
59.7133	3.56947e+06
59.7211	3.90662e+06
59.729	4.15083e+06
59.7354	4.46188e+06
59.7434	4.55617e+06
59.7486	4.78202e+06
59.7537	4927400
59.7589	5.21571e+06
59.7641	5.68143e+06
59.7705	6.01323e+06
59.7769	6255276
59.7821	6.39705e+06
59.7873	6470557
59.7982	6.59236e+06
59.8034	6.45385e+06
59.8086	6.67875e+06
59.824	7.00892e+06
59.8292	6997494
59.8344	6990238
59.8468	6.89999e+06
59.852	7019719
59.8572	7135169
59.8696	7.13075e+06
59.8748	7.32621e+06
59.88	7.75071e+06
59.8852	7.73199e+06
59.8904	8.01437e+06
59.8983	8.13335e+06
59.9062	8.23883e+06
59.9126	8329586
59.9178	8230046
59.923	8202574
59.9309	8222199
59.9361	7.85424e+06
59.9413	7.76831e+06
59.9465	7499040
59.9528	7.51356e+06
59.9592	7634342
59.9656	7867670
59.9719	8.14895e+06
59.9799	8258412
59.9878	8.12984e+06
59.993	8083302
59.9982	7.81775e+06
60.0034	7.61624e+06
60.0086	7635277
60.0165	7673557
60.0274	7501029
60.0326	7279087
60.0378	7170836
60.0457	7.21936e+06
60.058	7.09197e+06
60.0632	7.10501e+06
60.0684	7319152
60.0793	7312727
60.0844	6979930
60.0896	6725624
60.0975	6.59071e+06
60.1054	6376477
60.1106	6364145
60.1158	6.1694e+06
60.121	5836133
60.1289	5.62085e+06
60.1353	5.58385e+06
60.1405	5.57871e+06
60.1457	5493915
60.1509	5327151
60.1573	5.30911e+06
60.1653	4.95775e+06
60.1705	4.70521e+06
60.1757	4707864
60.1821	4718826
60.1886	4.5966e+06
60.1965	4.29957e+06
60.2029	3.96258e+06
60.2081	3.64397e+06
60.2191	3.20509e+06
60.2243	2757590
60.2295	2.33775e+06
60.245	1828666
60.2514	1.47081e+06
60.2566	1.18462e+06
60.2719	962462
60.2771	810671
60.2823	671292
60.3007	519703
60.3059	407369
60.3111	291097
60.3294	217756
60.3346	189024
60.3397	120357
60.3521	87967.6
60.3585	75360.2
60.3724	47938.2
60.3776	25918.1
60.3827	21849.4
60.3936	10822.7
60.3987	4685.94
60.4039	-4437.31
60.4148	-1452.18
60.4199	2921.96
60.4251	2584.39
60.433	5394.67
60.4439	6759.83
60.4491	6679.85
60.4543	5154.75
60.4681	2184.53
60.4733	2714.03
60.4785	974.268
60.4849	-2754.44
60.4913	862.028
60.4965	2401.36
60.5017	3324.97
60.5097	3632.83
60.5149	3324.97
60.52	2401.36
60.5252	862.028
60.5316	-1293.04
60.5379	0
60.5443	0
60.5507	0
60.5559	0
60.561	0
60.5689	0
60.5741	0
60.5793	0
60.5845	0
60.5897	0
60.596	0
60.6012	0
60.6064	0
60.6143	0
60.6206	0
60.627	0
60.6322	0
60.6401	0
60.6465	0
60.6516	0
60.6568	0
60.662	0
60.6672	0
60.6811	0
60.6875	0
60.6939	0
60.7003	0
60.7082	0
60.7146	0
60.7198	0
60.7322	0
60.7374	0
60.7426	0
60.7565	0
60.7617	0
60.7669	0
60.7722	0
60.78	0
60.7853	0
60.7905	0
60.8044	0
60.8097	0
60.8149	0
60.8228	0
60.8293	0
60.8387	0
60.8439	0
60.8492	0
60.8571	0
60.8623	0
60.8675	0
60.877	0
60.8822	0
60.8874	0
60.8927	0
60.9006	0
60.907	0
60.9123	0
60.9175	0
60.9299	0
60.9363	0
60.9443	0
60.9507	0
60.9559	0
60.9611	0
60.9706	0
60.9769	0
60.9849	0
60.9957	0
61.0009	0
61.0061	0
61.0215	0
61.0267	0
61.0318	0
61.0442	0
61.0494	0
61.0546	0
61.0654	0
61.0706	0
61.0757	0
61.0821	0
61.0945	0
61.0996	0
61.1048	0
61.1187	0
61.1238	0
61.129	0
61.137	0
61.1449	0
61.1501	0
61.1553	0
61.1633	0
61.1685	0
61.1737	0
61.1817	0
61.1869	0
61.1922	0
61.1975	0
61.2027	0
61.208	0
61.2132	0
61.2196	0
61.2261	0
61.2325	0
61.2377	0
61.2487	0
61.2539	0
61.2591	0
61.2644	0
61.2708	0
61.276	0
61.2813	0
61.2892	0
61.2956	0
61.3009	0
61.3133	0
61.3185	0
61.3237	0
61.3347	0
61.3399	0
61.3451	0
61.353	0
61.361	0
61.3689	0
61.3769	0
61.3848	0
61.3912	0
61.3964	0
61.4059	0
61.4111	0
61.4163	0
61.4227	0
61.4321	0
61.4373	0
61.4426	0
61.4534	0
61.4598	0
61.4662	0
61.4726	0
61.4778	0
61.4831	0
61.4894	-1382.04
61.5018	921.361
61.5071	2566.65
61.5123	2239.64
61.5202	3708.66
61.5282	6694.68
61.5361	6626.22
61.5413	6944.69
61.5466	6256.98
61.5518	11909.1
61.5627	12982.3
61.5679	9714.48
61.5731	7383.59
61.5784	12050.4
61.5848	9635.77
61.5912	8848.62
61.5964	14408.4
61.6016	16324.8
61.608	24198.8
61.6159	30210.9
61.6212	32478.4
61.6264	40880.9
61.6417	34494.4
61.6469	38660.6
61.6521	43639.7
61.6645	41205.8
61.6697	39674.1
61.6749	36766.1
61.6829	30903.6
61.6893	18301.4
61.6956	13390.8
61.7066	14426.2
61.7117	22582
61.7169	37786.5
61.7293	42463.6
61.7372	53793.5
61.7451	52390.1
61.7515	41535.4
61.7595	33836.8
61.7674	16931.1
61.7753	10064.7
61.7817	7165.62
61.7881	2310.2
61.7933	3942.18
61.7985	330.548
61.8037	728.445
61.8089	-1092.67
61.8153	0
61.8205	0
61.8257	0
61.8381	0
61.8433	0
61.8485	0
61.8653	0
61.8717	0
61.8781	0
61.8844	0
61.8896	0
61.8949	0
61.9001	0
61.9053	0
61.9105	-1558.11
61.9183	1038.74
61.9235	2893.64
61.9287	4006.58
61.9339	4377.56
61.9433	4006.58
61.9485	2893.64
61.9537	1038.74
61.9601	-1558.11
61.9739	0
61.9802	0
61.9881	0
61.996	0
62.0012	0
62.0064	0
62.0127	0
62.0179	0
62.0231	0
62.0309	0
62.0361	0
62.0413	0
62.0551	0
62.0603	0
62.0654	0
62.0706	0
62.0758	0
62.081	0
62.0861	0
62.0913	0
62.1022	0
62.1074	0
62.1126	0
62.1279	0
62.1331	0
62.1383	0
62.1435	0
62.1498	0
62.1562	0
62.1641	0
62.1693	0
62.1745	0
62.1797	0
62.186	0
62.1939	0
62.2019	0
62.2082	0
62.2191	0
62.2243	0
62.2294	0
62.2432	0
62.2484	0
62.2536	0
62.26	0
62.2652	0
62.2703	0
62.2767	0
62.2846	0
62.2898	0
62.2949	0
62.3028	0
62.308	0
62.3132	0
62.3184	0
62.3235	0
62.3287	0
62.3339	0
62.3418	0
62.347	0
62.3521	0
62.36	0
62.3652	0
62.3704	0
62.3768	0
62.3831	0
62.3895	0
62.3974	0
62.4038	0
62.409	0
62.4142	0
62.4194	0
62.4246	0
62.431	0
62.4419	0
62.4482	0
62.4546	-1314.23
62.4598	876.154
62.4736	2440.71
62.48	3379.45
62.4939	3692.36
62.4991	3379.45
62.5044	2440.71
62.5123	876.154
62.5202	-1314.23
62.5341	0
62.5393	0
62.5445	0
62.5497	0
62.562	0
62.5672	0
62.5724	0
62.5803	0
62.5866	0
62.5945	0
62.5997	0
62.6049	0
62.6128	0
62.618	0
62.6232	0
62.6284	0
62.6347	0
62.6411	0
62.649	0
62.6584	0
62.6636	0
62.6688	0
62.6826	0
62.6878	0
62.693	0
62.7053	0
62.7105	0
62.7156	0
62.7235	0
62.7299	0
62.7378	0
62.7441	0
62.7493	0
62.7631	0
62.7683	0
62.7735	0
62.7799	0
62.785	0
62.7902	0
62.8055	0
62.8107	0
62.8159	0
62.8238	0
62.8317	0
62.844	0
62.8492	0
62.8544	0
62.8595	0
62.8647	0
62.8726	0
62.8789	0
62.8868	0
62.8992	0
62.9044	0
62.9096	0
62.9204	0
62.9256	0
62.9308	0
62.9432	0
62.951	0
62.9574	0
62.9625	0
62.9677	0
62.9756	0
62.9808	0
62.9859	0
62.9911	0
62.999	0
63.0041	0
63.0093	0
63.0172	0
63.0235	0
63.0287	0
63.0339	0
63.0402	0
63.0481	0
63.0545	0
63.0608	0
63.066	0
63.0712	0
63.0791	0
63.0855	0
63.0919	0
63.0982	0
63.1046	0
63.1098	0
63.115	0
63.1288	0
63.134	0
63.1392	0
63.1444	0
63.1553	0
63.1605	0
63.1657	0
63.1722	0
63.1774	0
63.1826	0
63.1964	0
63.2017	0
63.2069	0
63.2178	0
63.223	0
63.2283	0
63.2407	0
63.2459	0
63.2512	0
63.2564	0
63.2628	0
63.2693	0
63.2757	0
63.2821	0
63.2945	0
63.2998	0
63.3051	0
63.3131	0
63.3184	0
63.3236	0
63.3289	0
63.3342	0
63.3395	0
63.3448	0
63.3501	0
63.3554	0
63.3648	0
63.3701	0
63.3754	0
63.3878	0
63.3931	0
63.3984	0
63.4037	0
63.409	0
63.4199	0
63.4252	0
63.4305	0
63.437	0
63.4423	0
63.4476	0
63.457	0
63.4623	0
63.4677	0
63.473	0
63.481	0
63.489	0
63.4943	0
63.4996	0
63.5076	0
63.5128	0
63.5181	0
63.5234	0
63.5315	0
63.5368	0
63.5421	0
63.5501	0
63.5581	0
63.5662	0
63.5727	0
63.578	0
63.5833	0
63.5898	0
63.5963	0
63.6016	0
63.6069	0
63.6122	0
63.6175	0
63.6228	0
63.6281	0
63.6334	0
63.6399	0
63.6453	0
63.6506	0
63.6559	0
63.6612	0
63.6677	0
63.673	0
63.6783	0
63.6879	0
63.6932	0
63.6985	0
63.7065	0
63.7145	0
63.7209	0
63.729	0
63.7385	0
63.7438	0
63.7491	0
63.7544	0
63.7597	0
63.7662	0
63.7742	0
63.7795	0
63.7848	0
63.7927	0
63.7992	0
63.8044	0
63.8097	0
63.8177	0
63.8242	0
63.8307	0
63.8359	0
63.8412	0
63.8465	0
63.8589	0
63.8641	0
63.8694	0
63.8759	0
63.8838	0
63.8918	0
63.8983	0
63.9062	0
63.9115	0
63.9168	0
63.9278	0
63.9331	0
63.9384	0
63.9508	0
63.9573	0
63.9626	0
63.9691	0
63.9845	0
63.9898	0
63.9951	0
64.0016	0
64.0096	0
64.0161	0
64.0241	0
64.0321	0
64.0374	0
64.0426	0
64.0536	0
64.0588	0
64.064	0
64.0764	0
64.0817	0
64.0869	0
64.1007	0
64.1059	0
64.1111	0
64.128	0
64.1331	0
64.1384	0
64.1436	0
64.1515	0
64.1579	0
64.1658	0
64.1721	0
64.1773	0
64.1825	0
64.1877	0
64.1956	0
64.202	0
64.2083	0
64.2147	0
64.2226	0
64.229	0
64.2354	0
64.2447	0
64.2499	0
64.255	0
64.2689	0
64.274	0
64.2792	0
64.2944	0
64.2996	0
64.3047	0
64.3169	0
64.322	0
64.3272	0
64.3365	0
64.3416	0
64.3468	0
64.3591	0
64.3643	0
64.3694	0
64.3833	0
64.3896	0
64.3947	0
64.4056	0
64.4107	0
64.4159	0
64.4282	0
64.4334	0
64.4385	0
64.4464	0
64.4543	0
64.4607	0
64.4671	0
64.475	0
64.4813	0
64.4952	0
64.5004	0
64.5057	0
64.5181	0
64.5233	0
64.5286	0
64.541	0
64.5462	0
64.5515	0
64.5595	0
64.5674	0
64.5738	0
64.5803	0
64.5883	0
64.5936	0
64.5988	0
64.6068	0
64.6148	-895.224
64.6212	596.816
64.6277	1662.56
64.6341	2302
64.6394	9847.46
64.6503	0
64.6556	0
64.6609	0

## Sheet: Thr
Time (Minutes)	Thr
75.0573	0
75.0637	0
75.0776	0
75.0841	0
75.0995	0
75.1059	0
75.1244	0
75.1297	0
75.135	0
75.1519	0
75.1584	0
75.1783	0
75.1862	0
75.2061	0
75.2125	0
75.2294	0
75.2346	0
75.2399	0
75.2597	0
75.2675	0
75.2799	0
75.2851	0
75.2902	0
75.307	0
75.3268	0
75.3331	0
75.3529	0
75.3592	0
75.3789	0
75.3988	0
75.4186	0
75.4369	0
75.442	0
75.4472	0
75.4669	0
75.4732	0
75.493	0
75.4981	0
75.5032	0
75.523	0
75.5281	0
75.5332	0
75.5484	0
75.5535	0
75.5586	0
75.5738	0
75.5789	0
75.584	0
75.5992	0
75.6043	0
75.6094	0
75.6276	0
75.6327	0
75.6378	0
75.6575	0
75.6653	0
75.6851	0
75.6915	0
75.7112	0
75.7163	0
75.7215	0
75.7367	0
75.7419	0
75.747	0
75.7623	0
75.7675	0
75.7727	0
75.785	0
75.7902	0
75.7954	0
75.8062	0
75.8114	0
75.8166	0
75.8244	0
75.8308	0
75.8372	0
75.8526	0
75.8578	0
75.863	0
75.8769	0
75.8833	0
75.8885	0
75.9038	0
75.9091	0
75.9143	0
75.9282	0
75.9335	0
75.9388	0
75.9542	0
75.9595	0
75.9648	0
75.9773	0
75.9827	0
75.9881	0
75.9962	0
76.0015	0
76.0069	0
76.0209	0
76.0263	0
76.0317	0
76.0398	0
76.0451	0
76.0505	0
76.063	0
76.0684	0
76.0738	0
76.0922	0
76.0976	0
76.103	0
76.123	0
76.1399	0
76.1453	0
76.1652	0
76.1705	0
76.1758	0
76.1955	0
76.2153	0
76.2204	0
76.2256	0
76.2454	0
76.2505	0
76.2556	0
76.2753	0
76.2831	0
76.3028	0
76.3166	0
76.3229	0
76.3337	0
76.3388	0
76.3439	0
76.3623	0
76.3674	0
76.3725	0
76.3878	0
76.3929	0
76.398	0
76.4164	0
76.4215	0
76.4267	0
76.4434	0
76.4486	0
76.4537	0
76.4735	0
76.4786	0
76.4838	0
76.4961	0
76.5013	0
76.5064	0
76.5262	0
76.5326	0
76.5494	0
76.5546	-4556
76.5598	223.121
76.5781	-7460.96
76.5832	11516
76.603	37420.9
76.6227	94292.2
76.6425	140048
76.6504	201833
76.6702	268633
76.6765	311391
76.6963	315382
76.7042	339108
76.7239	344477
76.7318	330969
76.7516	277318
76.7579	209501
76.7776	165056
76.784	100085
76.8036	46139.5
76.8115	26826
76.8253	21581.8
76.8305	12465.7
76.8356	6990.72
76.8494	-10486.1
76.8545	0
76.8597	0
76.8765	0
76.8828	0
76.8936	0
76.8988	0
76.9039	0
76.9117	0
76.9196	0
76.9275	0
76.9338	0
76.939	0
76.9441	0
76.9639	0
76.9718	0
76.9916	0
76.9968	0
77.002	0
77.0173	0
77.0237	-4876.62
77.0346	3251.08
77.0398	7229.03
77.045	13758.3
77.0604	17095
77.0656	17239.3
77.0709	10956.9
77.0908	10106.7
77.0988	4523.95
77.1142	9535.12
77.1195	7259.26
77.1247	8316.75
77.1401	6006.54
77.1454	2156.19
77.1507	-3234.29
77.1706	0
77.177	0
77.1939	0
77.1991	0
77.2044	0
77.2138	0
77.219	0
77.2243	0
77.2412	0
77.2464	0
77.2517	0
77.2685	0
77.2749	0
77.2918	0
77.297	0
77.3022	0
77.3131	0
77.3183	0
77.3235	0
77.3389	0
77.3441	0
77.3493	0
77.3692	0
77.389	0
77.4088	0
77.4151	0
77.435	0
77.4414	0
77.4552	0
77.4604	0
77.4656	0
77.4809	0
77.4872	0
77.5041	0
77.5093	0
77.5146	0
77.5285	0
77.5338	0
77.539	0
77.5545	0
77.5598	0
77.5651	0
77.5777	0
77.583	0
77.5883	0
77.6068	0
77.6122	0
77.6175	0
77.6345	0
77.6398	0
77.6452	0
77.6651	0
77.6715	0
77.6768	0
77.6966	0
77.7018	0
77.707	0
77.7224	0
77.7276	0
77.7328	0
77.7495	0
77.7547	0
77.7598	0
77.7796	0
77.7859	0
77.8027	0
77.809	0
77.8258	0
77.8309	0
77.836	0
77.8557	0
77.8754	0
77.8952	0
77.915	0
77.9213	0
77.9382	0
77.9433	0
77.9485	0
77.9683	0
77.9762	0
77.996	0
78.0039	0
78.0237	0
78.0301	0
78.0498	0
78.0562	0
78.076	0
78.0958	0
78.1037	0
78.1234	0
78.1297	0
78.148	0
78.1531	0
78.1582	0
78.1765	0
78.1816	0
78.1867	0
78.1975	0
78.2037	0
78.219	0
78.2242	0
78.2293	0
78.2462	0
78.2514	0
78.2565	0
78.2764	0
78.2827	0
78.2982	0
78.3034	0
78.3087	0
78.3257	0
78.331	0
78.3362	0
78.356	0
78.364	0
78.3839	0
78.3903	0
78.4102	0
78.4154	0
78.4206	0
78.4404	0
78.4482	0
78.468	0
78.4877	0
78.5076	0
78.5154	0
78.5337	0
78.5389	0
78.5441	0
78.5609	0
78.5673	0
78.5826	0
78.589	0
78.6014	0
78.6067	0
78.6119	0
78.6258	0
78.6311	0
78.6363	0
78.6487	0
78.6539	0
78.6591	0
78.6744	0
78.6796	0
78.6847	0
78.7045	0
78.7244	0
78.7441	0
78.7639	0
78.7717	0
78.7871	0
78.7923	0
78.7974	0
78.8173	0
78.8225	0
78.8277	0
78.8476	0
78.8555	0
78.8649	0
78.8701	0
78.8754	0
78.8938	0
78.9017	0
78.9215	0
78.9413	0
78.9492	0
78.9689	0
78.9889	0
79.0028	0
79.0081	0
79.0134	0
79.0288	0
79.0342	0
79.0396	0
79.0581	0
79.0634	0
79.0688	0
79.0873	0
79.0926	0
79.098	0
79.1135	0
79.1188	-2631.86
79.1242	1754.57
79.1441	4887.74
79.1581	6767.64
79.1635	7394.28
79.1688	5162.58
79.1812	5957.78
79.1865	4735.41
79.1919	1495.45
79.1998	4509.47
79.2063	4127.31
79.2233	2980.84
79.2286	1070.04
79.234	-1605.07
79.2464	0
79.2517	0
79.2655	0
79.2708	0
79.276	0
79.293	0
79.2982	0
79.3181	0
79.3246	0
79.3445	0
79.3524	0
79.3663	0
79.3716	0
79.3768	0
79.3923	0
79.3976	0
79.4029	0
79.4169	0
79.4222	0
79.4276	0
79.4401	-3185.2
79.4454	2123.47
79.4508	5915.37
79.4707	5505.09
79.4906	10739.2
79.5107	13177.7
79.5307	12820.7
79.5477	9668.22
79.5531	3720.17
79.5585	4987.21
79.577	1790.28
79.5834	-2685.42
79.6004	-2930.95
79.6057	1953.97
79.611	4088.16
79.6294	6816.6
79.6347	11833.4
79.64	14036.2
79.66	13424.9
79.6784	9999.59
79.6837	3760.24
79.6889	3918.41
79.6954	-272.713
79.7123	-1623.49
79.7176	0
79.7228	0
79.7427	0
79.748	0
79.7533	-4118.68
79.7687	2745.79
79.7751	7648.98
79.7951	10590.9
79.8003	11571.5
79.8055	5407.51
79.8254	11104.6
79.8318	12372.1
79.8516	9210.03
79.8568	14562.9
79.8619	13328.7
79.8773	9626.29
79.8824	3455.59
79.8875	-13756
79.9058	1718.51
79.9109	13081.5
79.916	14825.8
79.9328	23976.6
79.9379	49715.8
79.943	112243
79.9628	188348
79.9692	347572
79.989	616164
79.9954	830836
80.0092	1.20249e+06
80.0144	1.61085e+06
80.0196	2.21194e+06
80.0379	2867775
80.0431	3.64538e+06
80.0482	4.99854e+06
80.068	6.99534e+06
80.0877	9576393
80.1075	12257464
80.1272	14741098
80.1323	17291916
80.1374	18560488
80.1526	18348316
80.1588	17531126
80.1786	16377563
80.1952	14962216
80.2003	13005206
80.2053	11233584
80.2235	10078345
80.2297	8765409
80.2419	7388858
80.247	6.14444e+06
80.252	5.5598e+06
80.2717	4.90257e+06
80.2767	4.26339e+06
80.2818	3501168
80.2956	2.80235e+06
80.3006	2.20156e+06
80.3057	1.7621e+06
80.3179	1.20852e+06
80.323	1.39466e+06
80.328	1.41428e+06
80.3331	1.74674e+06
80.3438	1.79566e+06
80.3488	1.77423e+06
80.3539	1.63764e+06
80.3676	1.48606e+06
80.3727	1.30383e+06
80.3777	1.23883e+06
80.3899	1.09084e+06
80.395	1.04052e+06
80.4	906162
80.4138	806781
80.42	841765
80.4352	857304
80.4403	904281
80.4454	926300
80.4576	965165
80.4626	863482
80.4677	795886
80.4799	698096
80.485	692405
80.4901	617507
80.5053	466658
80.5104	377514
80.5155	348655
80.5292	300033
80.5343	325250
80.5394	338372
80.5577	373436
80.5629	371669
80.568	335481
80.5878	297591
80.6075	285770
80.6139	224157
80.6321	189231
80.6373	141887
80.6424	99222.9
80.662	57630.2
80.6818	45026.1
80.687	27163
80.6921	29772.3
80.7089	31401.1
80.7141	52578.7
80.7193	62273.4
80.7377	64667.1
80.743	75303
80.7482	84695.3
80.7681	72202.2
80.7881	49486
80.808	44122.5
80.816	40162.7
80.8301	42204.7
80.8354	37618.5
80.8408	40351.8
80.8548	28972.9
80.8602	28965.7
80.8656	21820.7
80.8709	22530.9
80.879	24857.5
80.887	22782.3
80.8951	17888.9
80.9107	17720.5
80.916	8184.52
80.9214	10842.6
80.9414	5023.5
80.9556	3016.21
80.9609	1601.37
80.9663	-2402.05
80.9716	0
80.9797	0
80.9938	0
80.9991	0
81.0045	0
81.0245	0
81.0299	0
81.0352	0
81.0463	-1341.67
81.0517	894.446
81.057	2491.67
81.0695	3450.01
81.0748	3769.45
81.0902	3450.01
81.0956	2491.67
81.1009	894.446
81.1208	-1341.67
81.1273	0
81.1428	0
81.148	0
81.1533	0
81.1703	0
81.1756	0
81.1808	0
81.1962	0
81.2014	0
81.2065	0
81.2263	0
81.2327	0
81.2525	0
81.2577	0
81.2628	0
81.2826	0
81.2904	0
81.3087	0
81.3138	0
81.319	0
81.3388	0
81.3586	0
81.3784	0
81.3863	0
81.4061	0
81.414	0
81.4339	0
81.4537	0
81.4735	0
81.4934	0
81.4997	0
81.5196	0
81.526	0
81.5458	0
81.5509	0
81.5561	0
81.576	0
81.5838	0
81.6036	0
81.6115	0
81.6313	0
81.6391	0
81.659	0
81.6653	0
81.6762	0
81.6814	0
81.6865	0
81.7065	0
81.7128	0
81.7312	0
81.7376	0
81.7545	0
81.7598	0
81.765	0
81.773	0
81.7914	0
81.7978	0
81.8162	0
81.8214	0
81.8267	0
81.8436	0
81.8489	0
81.8542	0
81.8682	0
81.8734	0
81.8787	0
81.8941	0
81.8994	0
81.9047	0
81.9173	0
81.9237	0
81.929	0
81.9445	0
81.9509	0
81.9649	0
81.9702	0
81.9755	0
81.9911	0
81.9965	0
82.0018	0
82.0129	0
82.0183	0
82.0236	0
82.0346	0
82.04	0
82.0453	0
82.0609	0
82.0663	0
82.0716	0
82.0901	0
82.0954	0
82.1007	0
82.1206	0
82.1271	-1836.35
82.1469	1224.23
82.1521	3410.37
82.1573	4722.05
82.1727	5159.27
82.1779	4722.05
82.1831	3410.37
82.2013	1224.23
82.2092	-1836.35
82.226	0
82.2312	0
82.2364	0
82.2518	0
82.257	0
82.2622	0
82.2745	0
82.2797	0
82.2849	0
82.3033	0
82.3084	0
82.3136	0
82.3245	0
82.3296	0
82.3348	0
82.3472	0
82.3524	0
82.3575	0
82.3773	0
82.3824	0
82.3876	0
82.4044	0
82.4108	0
82.4232	0
82.4284	0
82.4336	0
82.4505	0
82.4569	0
82.4723	0
82.4776	0
82.4829	0
82.4951	0
82.5005	0
82.5057	0
82.5258	0
82.5339	0
82.5464	0
82.5517	0
82.5571	0
82.577	0
82.5823	0
82.6023	0
82.6076	0
82.6129	0
82.633	0
82.6383	0
82.6437	0
82.662	0
82.6674	0
82.6727	0
82.6911	0
82.6964	0
82.7017	0
82.7158	0
82.7212	0
82.7265	0
82.742	0
82.7474	0
82.7527	0
82.7712	0
82.7766	0
82.7819	0
82.8019	0
82.8073	0
82.8126	0
82.8281	0
82.8334	0
82.8388	0
82.8574	0
82.8627	0
82.868	0
82.8865	0
82.8919	0
82.8972	0
82.9173	0
82.9253	0
82.9393	0
82.9446	0
82.9499	0
82.9699	0
82.9883	0
82.9937	0
82.9991	0
83.0161	0
83.0215	0
83.0268	0
83.0438	0
83.0491	0
83.0544	0
83.0714	0
83.0768	0
83.0821	0
83.1006	0
83.1059	0
83.1113	0
83.1313	0
83.1378	0
83.1431	0
83.1587	0
83.1641	0
83.1694	0
83.1864	0
83.1917	0
83.1971	0
83.217	0
83.2354	0
83.2407	0
83.246	0
83.2659	0
83.2712	0
83.2765	0
83.2963	0
83.3016	0
83.3069	0
83.3267	0
83.3466	0
83.3531	0
83.3715	0
83.3767	0
83.3819	0
83.4017	0
83.417	0
83.4221	0
83.4273	0
83.4471	0
83.4669	0
83.472	0
83.4772	0
83.4969	0
83.5047	0
83.523	0
83.5282	0
83.5334	0
83.5472	0
83.5524	0
83.5575	0
83.5699	0
83.5751	0
83.5803	0
83.5973	0
83.6025	0
83.6077	0
83.626	0
83.6312	0
83.6364	0
83.6518	0
83.657	0
83.6622	0
83.6746	0
83.6798	0
83.685	0
83.7048	0
83.7112	0
83.7236	0
83.7289	0
83.7341	0
83.7495	0
83.7547	0
83.7599	0
83.7799	0
83.7968	0
83.8021	0
83.8073	0
83.8243	0
83.8295	0
83.8348	0
83.8547	0
83.8702	0
83.8755	0
83.8808	0
83.8861	0
83.9016	0
83.907	0
83.9123	0
83.9264	0
83.9318	0
83.9371	0
83.9572	0
83.9653	0
83.9734	-2006.27
83.9815	1337.51
83.997	2743.8
84.0023	5813.73
84.0077	4973.28
84.0277	8325.81
84.0331	11782.5
84.0385	12147.5
84.0585	8091.07
84.0784	10794.1
84.0838	8721.3
84.0891	6965.72
84.1031	1926.19
84.1084	2402.17
84.1137	2469.3
84.1321	886.417
84.1373	-1329.63
84.1426	0
84.1624	0
84.1676	0
84.1728	0
84.1927	0
84.2126	0
84.2205	0
84.2405	0
84.2603	0
84.2668	0
84.2822	0
84.2874	0
84.2927	0
84.3096	0
84.3149	0
84.3202	0
84.3357	0
84.3422	0
84.3622	0
84.3703	0
84.3903	0
84.3969	0
84.4154	0
84.4219	0
84.4419	0
84.4485	-2051.06
84.4671	1367.38
84.4724	3809.12
84.4777	5274.17
84.4975	5762.52
84.5039	1477.89
84.5237	1222.83
84.53	11829
84.5498	227.831
84.5561	30919.9
84.5744	48752.1
84.5806	69889.6
84.6003	81816.1
84.6054	94337.3
84.6105	106944
84.6303	111312
84.6381	90714.7
84.6578	125246
84.6656	129846
84.6854	151066
84.6933	151427
84.713	166444
84.7208	147667
84.7317	122236
84.7368	101503
84.742	109391
84.7573	103594
84.7625	112149
84.7677	92394.1
84.7846	90108
84.7898	53352.9
84.795	38058.1
84.8104	21349.9
84.8157	27196.3
84.821	28049.3
84.8408	28041.9
84.8489	17508.7
84.8689	19319.6
84.8889	9801.29
84.8954	8929.33
84.9035	32.1797
84.9101	4346.01
84.9226	2399.89
84.9279	-495.924
84.9333	-899.066
84.9414	0
84.9494	0
84.9575	0
84.9641	0
84.9721	0
84.9802	0
84.9987	0
85.0041	0
85.0094	0
85.0235	0
85.0289	0
85.0342	0
85.0498	0

## Sheet: Glu
Time (Minutes)	Glu
72.8684	0
72.8736	0
72.8789	0
72.8897	0
72.8949	0
72.9002	0
72.9141	0
72.9193	0
72.9246	0
72.9415	0
72.9468	0
72.9521	0
72.9676	0
72.9728	0
72.9782	0
72.9937	0
72.9991	0
73.0044	0
73.0244	0
73.0428	0
73.0481	0
73.0534	0
73.0688	0
73.074	0
73.0792	0
73.099	0
73.1128	0
73.118	0
73.1232	0
73.143	0
73.1493	0
73.1691	0
73.189	0
73.1954	0
73.2152	0
73.2217	0
73.2415	0
73.2479	0
73.2677	0
73.2861	0
73.2913	0
73.2964	0
73.3162	0
73.3225	0
73.3363	0
73.3414	0
73.3466	0
73.3634	0
73.3685	0
73.3737	0
73.3891	0
73.3943	0
73.3995	0
73.4149	0
73.4202	0
73.4255	0
73.4455	0
73.4508	0
73.4562	0
73.4627	0
73.4767	0
73.482	0
73.4874	0
73.5014	0
73.5067	0
73.5121	0
73.5276	0
73.5329	0
73.5382	0
73.5506	0
73.5559	0
73.5612	0
73.5751	0
73.5804	0
73.5856	0
73.5996	0
73.6048	0
73.61	0
73.6239	0
73.6291	0
73.6343	0
73.6468	0
73.652	0
73.6572	0
73.6772	0
73.6824	0
73.6878	0
73.7018	0
73.7083	0
73.7148	0
73.7303	0
73.7356	0
73.7496	0
73.7549	0
73.7602	0
73.7772	0
73.7826	0
73.7879	0
73.8079	0
73.8144	0
73.8329	0
73.8408	0
73.8606	0
73.8804	0
73.9001	0
73.9064	0
73.9261	0
73.9455	0
73.9518	0
73.9715	0
73.9778	0
73.993	0
73.998	0
74.0031	0
74.0109	0
74.0171	0
74.0234	0
74.0311	0
74.0362	0
74.0413	0
74.0491	0
74.0645	0
74.0696	0
74.0747	0
74.0946	0
74.1025	0
74.1223	0
74.1303	0
74.1501	0
74.1566	0
74.175	0
74.1803	0
74.1855	0
74.2038	0
74.209	0
74.2142	0
74.2325	0
74.2376	0
74.2428	0
74.2626	0
74.2677	0
74.2728	0
74.2911	0
74.2962	0
74.3014	0
74.3213	0
74.3292	0
74.346	0
74.3512	-1769.85
74.3565	1179.9
74.3659	3286.87
74.3723	4551.05
74.3848	4972.44
74.39	4551.05
74.3953	3286.87
74.4122	1179.9
74.4175	-1769.85
74.4228	0
74.4338	0
74.4392	0
74.4446	0
74.4556	0
74.461	0
74.4664	0
74.4789	0
74.4843	0
74.4897	0
74.5096	0
74.5162	0
74.5302	0
74.5356	0
74.541	0
74.5565	0
74.5619	0
74.5673	0
74.5813	0
74.5866	0
74.5919	0
74.6119	0
74.6199	0
74.6279	0
74.6433	0
74.6485	0
74.6537	0
74.6736	0
74.68	0
74.6923	0
74.6987	0
74.7125	0
74.7177	0
74.7229	0
74.7366	0
74.7418	0
74.7469	0
74.7665	0
74.7716	0
74.7767	0
74.7905	0
74.7956	0
74.8007	0
74.8085	0
74.8207	0
74.8258	0
74.8309	0
74.836	0
74.8467	0
74.8518	0
74.8569	0
74.8691	0
74.8741	0
74.8792	0
74.893	0
74.8981	0
74.9032	0
74.9169	0
74.9232	0
74.9295	0
74.9432	0
74.9495	0
74.9603	0
74.9654	0
74.9706	0
74.9903	0
74.9981	0
75.012	0
75.0171	0
75.0222	0
75.0331	0
75.0383	0
75.0435	0
75.0573	0
75.0637	0
75.0776	0
75.0841	0
75.0995	0
75.1059	0
75.1244	0
75.1297	0
75.135	0
75.1519	0
75.1584	0
75.1783	0
75.1862	0
75.2061	0
75.2125	0
75.2294	0
75.2346	0
75.2399	0
75.2597	0
75.2675	0
75.2799	0
75.2851	0
75.2902	0
75.307	0
75.3268	0
75.3331	0
75.3529	0
75.3592	0
75.3789	0
75.3988	0
75.4186	0
75.4369	0
75.442	0
75.4472	0
75.4669	0
75.4732	0
75.493	0
75.4981	0
75.5032	0
75.523	0
75.5281	0
75.5332	0
75.5484	0
75.5535	0
75.5586	0
75.5738	0
75.5789	0
75.584	0
75.5992	0
75.6043	0
75.6094	0
75.6276	0
75.6327	0
75.6378	0
75.6575	0
75.6653	0
75.6851	0
75.6915	0
75.7112	0
75.7163	0
75.7215	0
75.7367	0
75.7419	0
75.747	0
75.7623	0
75.7675	0
75.7727	0
75.785	0
75.7902	0
75.7954	0
75.8062	0
75.8114	0
75.8166	0
75.8244	0
75.8308	0
75.8372	0
75.8526	0
75.8578	0
75.863	0
75.8769	0
75.8833	0
75.8885	0
75.9038	0
75.9091	0
75.9143	0
75.9282	0
75.9335	0
75.9388	0
75.9542	0
75.9595	0
75.9648	0
75.9773	0
75.9827	0
75.9881	0
75.9962	0
76.0015	0
76.0069	0
76.0209	0
76.0263	0
76.0317	0
76.0398	0
76.0451	0
76.0505	0
76.063	0
76.0684	0
76.0738	0
76.0922	0
76.0976	0
76.103	0
76.123	0
76.1399	0
76.1453	0
76.1652	0
76.1705	0
76.1758	0
76.1955	0
76.2153	0
76.2204	0
76.2256	0
76.2454	0
76.2505	0
76.2556	0
76.2753	0
76.2831	0
76.3028	0
76.3166	0
76.3229	0
76.3337	0
76.3388	0
76.3439	0
76.3623	0
76.3674	0
76.3725	0
76.3878	0
76.3929	0
76.398	0
76.4164	0
76.4215	0
76.4267	-6648.26
76.4434	4432.18
76.4486	12346.8
76.4537	17095.5
76.4735	18678.5
76.4786	17095.5
76.4838	12346.8
76.4961	4432.18
76.5013	-6648.26
76.5064	0
76.5262	0
76.5326	0
76.5494	0
76.5546	0
76.5598	0
76.5781	0
76.5832	0
76.603	0
76.6227	0
76.6425	0
76.6504	0
76.6702	0
76.6765	0
76.6963	0
76.7042	0
76.7239	0
76.7318	0
76.7516	0
76.7579	0
76.7776	0
76.784	0
76.8036	0
76.8115	0
76.8253	0
76.8305	0
76.8356	0
76.8494	0
76.8545	0
76.8597	0
76.8765	0
76.8828	0
76.8936	0
76.8988	0
76.9039	0
76.9117	0
76.9196	0
76.9275	0
76.9338	0
76.939	0
76.9441	0
76.9639	0
76.9718	0
76.9916	0
76.9968	0
77.002	0
77.0173	0
77.0237	0
77.0346	0
77.0398	0
77.045	0
77.0604	0
77.0656	0
77.0709	0
77.0908	0
77.0988	0
77.1142	0
77.1195	0
77.1247	0
77.1401	0
77.1454	0
77.1507	0
77.1706	0
77.177	0
77.1939	0
77.1991	0
77.2044	0
77.2138	0
77.219	0
77.2243	0
77.2412	0
77.2464	0
77.2517	0
77.2685	0
77.2749	0
77.2918	0
77.297	0
77.3022	0
77.3131	0
77.3183	0
77.3235	0
77.3389	0
77.3441	0
77.3493	0
77.3692	0
77.389	0
77.4088	0
77.4151	0
77.435	0
77.4414	0
77.4552	0
77.4604	0
77.4656	0
77.4809	0
77.4872	0
77.5041	0
77.5093	0
77.5146	0
77.5285	0
77.5338	0
77.539	0
77.5545	0
77.5598	0
77.5651	0
77.5777	0
77.583	0
77.5883	0
77.6068	0
77.6122	0
77.6175	0
77.6345	0
77.6398	0
77.6452	0
77.6651	0
77.6715	0
77.6768	0
77.6966	0
77.7018	0
77.707	0
77.7224	0
77.7276	0
77.7328	0
77.7495	-3048.12
77.7547	2032.08
77.7598	-524.688
77.7796	-11492
77.7859	24859.3
77.8027	51606.1
77.809	73812.4
77.8258	120135
77.8309	190382
77.836	306792
77.8557	508593
77.8754	729012
77.8952	1.04213e+06
77.915	1.25784e+06
77.9213	1.57207e+06
77.9382	1.79406e+06
77.9433	1.98858e+06
77.9485	2.0539e+06
77.9683	2.08663e+06
77.9762	2.01864e+06
77.996	1.99862e+06
78.0039	1.96199e+06
78.0237	2.00342e+06
78.0301	1.95391e+06
78.0498	1.90622e+06
78.0562	1.67608e+06
78.076	1.46805e+06
78.0958	1241458
78.1037	1.08942e+06
78.1234	950985
78.1297	783562
78.148	664969
78.1531	544481
78.1582	393697
78.1765	340284
78.1816	304551
78.1867	274387
78.1975	243450
78.2037	198237
78.219	155711
78.2242	99167.3
78.2293	44143.7
78.2462	12384.7
78.2514	-3077.33
78.2565	-13192.1
78.2764	0
78.2827	0
78.2982	0
78.3034	0
78.3087	0
78.3257	0
78.331	0
78.3362	0
78.356	0
78.364	0
78.3839	0
78.3903	0
78.4102	0
78.4154	0
78.4206	0
78.4404	0
78.4482	0
78.468	0
78.4877	0
78.5076	0
78.5154	0
78.5337	0
78.5389	0
78.5441	0
78.5609	0
78.5673	0
78.5826	0
78.589	0
78.6014	0
78.6067	0
78.6119	0
78.6258	0
78.6311	0
78.6363	0
78.6487	0
78.6539	0
78.6591	0
78.6744	0
78.6796	0
78.6847	0
78.7045	0
78.7244	0
78.7441	0
78.7639	0
78.7717	0
78.7871	0
78.7923	0
78.7974	0
78.8173	0
78.8225	0
78.8277	0
78.8476	0
78.8555	0
78.8649	0
78.8701	0
78.8754	0
78.8938	0
78.9017	0
78.9215	0
78.9413	0
78.9492	0
78.9689	0
78.9889	0
79.0028	0
79.0081	0
79.0134	0
79.0288	0
79.0342	0
79.0396	0
79.0581	0
79.0634	0
79.0688	0
79.0873	0
79.0926	0
79.098	0
79.1135	0
79.1188	0
79.1242	0
79.1441	0
79.1581	0
79.1635	0
79.1688	0
79.1812	0
79.1865	0
79.1919	0
79.1998	0
79.2063	0
79.2233	0
79.2286	0
79.234	0
79.2464	0
79.2517	0
79.2655	0
79.2708	0
79.276	0
79.293	0
79.2982	0
79.3181	0
79.3246	-2874.22
79.3445	1916.15
79.3524	5337.84
79.3663	7390.85
79.3716	8075.19
79.3768	7390.85
79.3923	4075.62
79.3976	2757.63
79.4029	-530.097
79.4169	3245.71
79.4222	3546.24
79.4276	3245.71
79.4401	2344.12
79.4454	841.481
79.4508	-1262.22
79.4707	0
79.4906	-1361.9
79.5107	907.933
79.5307	2529.24
79.5477	3502.03
79.5531	3826.29
79.5585	3502.03
79.577	2529.24
79.5834	907.933
79.6004	-1361.9
79.6057	0
79.611	0
79.6294	0
79.6347	0
79.64	0
79.66	0
79.6784	0
79.6837	0
79.6889	0
79.6954	0
79.7123	0
79.7176	0
79.7228	0
79.7427	0
79.748	0
79.7533	0
79.7687	0
79.7751	0
79.7951	0
79.8003	0
79.8055	0
79.8254	0
79.8318	0
79.8516	0
79.8568	0
79.8619	0
79.8773	0
79.8824	0
79.8875	0
79.9058	0
79.9109	-3346.5
79.916	2231
79.9328	6214.94
79.9379	8605.3
79.943	9402.08
79.9628	4514.32
79.9692	4316.33
79.989	6530.58
79.9954	20018.8
80.0092	35241.1
80.0144	32582.1
80.0196	26641
80.0379	27663.3
80.0431	44920.9
80.0482	76104.8
80.068	169410
80.0877	284749
80.1075	369091
80.1272	439370
80.1323	425348
80.1374	316784
80.1526	258946
80.1588	170908
80.1786	121844
80.1952	80065.2
80.2003	54102.6
80.2053	60518.8
80.2235	21724.7
80.2297	-32587.1
80.2419	-28869.4
80.247	19246.3
80.252	53614.7
80.2717	49694.2
80.2767	97470.4
80.2818	119813
80.2956	116722
80.3006	88196.4
80.3057	34237.4
80.3179	45577.2
80.323	16361
80.328	-24541.6
80.3331	0
80.3438	0
80.3488	0
80.3539	0
80.3676	0
80.3727	0
80.3777	0
80.3899	0
80.395	0
80.4	0
80.4138	0
80.42	0
80.4352	0
80.4403	0
80.4454	0
80.4576	0
80.4626	0
80.4677	0
80.4799	0
80.485	0
80.4901	0
80.5053	0
80.5104	0
80.5155	0
80.5292	0
80.5343	-9174.28
80.5394	6116.19
80.5577	17038
80.5629	20403.2
80.568	24285
80.5878	31921.6
80.6075	25574.4
80.6139	28619.8
80.6321	15827.6
80.6373	35073.4
80.6424	36396.2
80.662	23733.1
80.6818	16469
80.687	26944.3
80.6921	33708.8
80.7089	52091.6
80.7141	58239.5
80.7193	89637.5
80.7377	91916.3
80.743	85586.4
80.7482	81154.3
80.7681	106167
80.7881	110920
80.808	103420
80.816	95023.2
80.8301	102806
80.8354	89341.6
80.8408	80298.7
80.8548	76421.4
80.8602	83042.5
80.8656	81843.4
80.8709	79198.1
80.879	80134.8
80.887	86193.8
80.8951	78930.9
80.9107	67424.5
80.916	43320.4
80.9214	28003.2
80.9414	27120.7
80.9556	29048.3
80.9609	29898.2
80.9663	31365.4
80.9716	29476.2
80.9797	27736.6
80.9938	23375.1
80.9991	26211.9
81.0045	28506.8
81.0245	27544.3
81.0299	18832.4
81.0352	10912.1
81.0463	9507.82
81.0517	14099.2
81.057	22860.4
81.0695	30973.7
81.0748	41606.1
81.0902	53683.3
81.0956	73873.9
81.1009	106643
81.1208	134074
81.1273	166493
81.1428	188172
81.148	226911
81.1533	249585
81.1703	279519
81.1756	323104
81.1808	374213
81.1962	417671
81.2014	459209
81.2065	474757
81.2263	513760
81.2327	528761
81.2525	531999
81.2577	537439
81.2628	521361
81.2826	485633
81.2904	457253
81.3087	407903
81.3138	366330
81.319	316148
81.3388	241329
81.3586	172872
81.3784	103475
81.3863	41849
81.4061	20739.3
81.414	6126.53
81.4339	1717.7
81.4537	6638.45
81.4735	-759.955
81.4934	-2664.17
81.4997	0
81.5196	0
81.526	0
81.5458	0
81.5509	0
81.5561	0
81.576	0
81.5838	0
81.6036	0
81.6115	0
81.6313	0
81.6391	0
81.659	0
81.6653	0
81.6762	0
81.6814	0
81.6865	0
81.7065	0
81.7128	0
81.7312	0
81.7376	0
81.7545	0
81.7598	0
81.765	0
81.773	0
81.7914	0
81.7978	0
81.8162	0
81.8214	0
81.8267	0
81.8436	0
81.8489	0
81.8542	-2876.87
81.8682	-239.771
81.8734	3652.71
81.8787	7156.86
81.8941	23663.5
81.8994	33266.9
81.9047	35967.1
81.9173	31764.2
81.9237	20658.1
81.929	11690.4
81.9445	1093.9
81.9509	-6333.61
81.9649	0
81.9702	0
81.9755	0
81.9911	0
81.9965	0
82.0018	0
82.0129	0
82.0183	0
82.0236	0
82.0346	0
82.04	0
82.0453	0
82.0609	0
82.0663	0
82.0716	0
82.0901	0
82.0954	0
82.1007	0
82.1206	0
82.1271	0
82.1469	0
82.1521	0
82.1573	0
82.1727	0
82.1779	0
82.1831	0
82.2013	0
82.2092	0
82.226	0
82.2312	0
82.2364	0
82.2518	0
82.257	0
82.2622	0
82.2745	0
82.2797	0
82.2849	0
82.3033	0
82.3084	0
82.3136	0
82.3245	0
82.3296	0
82.3348	0
82.3472	0
82.3524	0
82.3575	0
82.3773	0
82.3824	0
82.3876	0
82.4044	0
82.4108	0
82.4232	0
82.4284	0
82.4336	0
82.4505	0
82.4569	0
82.4723	0
82.4776	0
82.4829	0
82.4951	0
82.5005	0
82.5057	0
82.5258	0
82.5339	0
82.5464	0
82.5517	0
82.5571	0
82.577	0
82.5823	0
82.6023	0
82.6076	0
82.6129	0
82.633	0
82.6383	0
82.6437	0
82.662	0
82.6674	0
82.6727	0
82.6911	0
82.6964	0
82.7017	0
82.7158	0
82.7212	0
82.7265	0
82.742	0
82.7474	0
82.7527	0
82.7712	0
82.7766	0
82.7819	0
82.8019	0
82.8073	0
82.8126	0
82.8281	0
82.8334	0
82.8388	0
82.8574	0
82.8627	0

## Sheet: Gly
Time (Minutes)	Gly
73.7496	0
73.7549	0
73.7602	0
73.7772	0
73.7826	0
73.7879	-2000.74
73.8079	1333.83
73.8144	3715.66
73.8329	5144.76
73.8408	5621.13
73.8606	5144.76
73.8804	3715.66
73.9001	1333.83
73.9064	-2000.74
73.9261	0
73.9455	0
73.9518	0
73.9715	0
73.9778	0
73.993	0
73.998	0
74.0031	0
74.0109	0
74.0171	0
74.0234	0
74.0311	0
74.0362	0
74.0413	0
74.0491	0
74.0645	0
74.0696	0
74.0747	0
74.0946	0
74.1025	0
74.1223	0
74.1303	0
74.1501	0
74.1566	0
74.175	0
74.1803	0
74.1855	0
74.2038	0
74.209	0
74.2142	0
74.2325	0
74.2376	0
74.2428	0
74.2626	0
74.2677	0
74.2728	0
74.2911	0
74.2962	0
74.3014	0
74.3213	0
74.3292	0
74.346	0
74.3512	0
74.3565	0
74.3659	0
74.3723	0
74.3848	0
74.39	0
74.3953	0
74.4122	0
74.4175	0
74.4228	0
74.4338	0
74.4392	0
74.4446	0
74.4556	0
74.461	0
74.4664	0
74.4789	0
74.4843	0
74.4897	0
74.5096	0
74.5162	0
74.5302	0
74.5356	0
74.541	0
74.5565	0
74.5619	0
74.5673	0
74.5813	0
74.5866	0
74.5919	0
74.6119	0
74.6199	0
74.6279	0
74.6433	0
74.6485	0
74.6537	0
74.6736	0
74.68	0
74.6923	0
74.6987	0
74.7125	0
74.7177	0
74.7229	0
74.7366	0
74.7418	0
74.7469	0
74.7665	0
74.7716	0
74.7767	0
74.7905	0
74.7956	0
74.8007	0
74.8085	0
74.8207	0
74.8258	0
74.8309	0
74.836	0
74.8467	0
74.8518	0
74.8569	0
74.8691	0
74.8741	0
74.8792	0
74.893	0
74.8981	0
74.9032	0
74.9169	0
74.9232	0
74.9295	0
74.9432	0
74.9495	0
74.9603	0
74.9654	0
74.9706	0
74.9903	0
74.9981	0
75.012	0
75.0171	0
75.0222	0
75.0331	0
75.0383	0
75.0435	0
75.0573	0
75.0637	0
75.0776	0
75.0841	0
75.0995	0
75.1059	0
75.1244	0
75.1297	0
75.135	-1879.24
75.1519	1252.82
75.1584	3490.01
75.1783	4832.32
75.1862	5279.76
75.2061	4832.32
75.2125	3490.01
75.2294	-1199.88
75.2346	-244.1
75.2399	4555.02
75.2597	6306.95
75.2675	6890.93
75.2799	6306.95
75.2851	4555.02
75.2902	1635.14
75.307	-2452.7
75.3268	0
75.3331	0
75.3529	0
75.3592	0
75.3789	0
75.3988	0
75.4186	0
75.4369	0
75.442	0
75.4472	0
75.4669	0
75.4732	0
75.493	0
75.4981	-7216.17
75.5032	408.227
75.523	12081.7
75.5281	29568.6
75.5332	39496.6
75.5484	41865.8
75.5535	36676.2
75.5586	23927.8
75.5738	3620.58
75.5789	-1566.04
75.584	-4254.77
75.5992	0
75.6043	-7480.28
75.6094	4986.85
75.6276	13891.9
75.6327	19235
75.6378	21016
75.6575	19235
75.6653	13891.9
75.6851	4986.85
75.6915	-7480.28
75.7112	0
75.7163	-2722.11
75.7215	1814.74
75.7367	5055.36
75.7419	6999.72
75.747	7647.85
75.7623	6999.72
75.7675	5055.36
75.7727	1814.74
75.785	-2722.11
75.7902	0
75.7954	0
75.8062	0
75.8114	0
75.8166	0
75.8244	0
75.8308	0
75.8372	0
75.8526	0
75.8578	0
75.863	0
75.8769	0
75.8833	0
75.8885	0
75.9038	0
75.9091	0
75.9143	0
75.9282	0
75.9335	0
75.9388	0
75.9542	0
75.9595	0
75.9648	0
75.9773	0
75.9827	0
75.9881	0
75.9962	0
76.0015	-2488.49
76.0069	1658.99
76.0209	2515.8
76.0263	7802.77
76.0317	10902
76.0398	11813.6
76.0451	10537.5
76.0505	7073.61
76.063	1422.06
76.0684	1403.79
76.0738	-2105.68
76.0922	0
76.0976	0
76.103	0
76.123	-1750.45
76.1399	1166.97
76.1453	3250.84
76.1652	4501.16
76.1705	4917.93
76.1758	4501.16
76.1955	3250.84
76.2153	1166.97
76.2204	-5792.72
76.2256	2694.84
76.2454	7507.06
76.2505	10394.4
76.2556	11356.8
76.2753	10394.4
76.2831	7507.06
76.3028	-9925.07
76.3166	-5634.55
76.3229	30107.4
76.3337	46033.6
76.3388	64517.4
76.3439	69846.6
76.3623	62021.1
76.3674	36494.3
76.3725	5226.39
76.3878	6474.4
76.3929	26698.2
76.398	28037.7
76.4164	36210.9
76.4215	32886.6
76.4267	23064.4
76.4434	-1700.41
76.4486	-4409.11
76.4537	16796.8
76.4735	37043.4
76.4786	44949.7
76.4838	44904.3
76.4961	36907.2
76.5013	18428
76.5064	-1254.94
76.5262	-3554.41
76.5326	6507.06
76.5494	7109.57
76.5546	6507.06
76.5598	4699.54
76.5781	1687.02
76.5832	-2530.52
76.603	0
76.6227	0
76.6425	0
76.6504	0
76.6702	0
76.6765	0
76.6963	0
76.7042	0
76.7239	0
76.7318	0
76.7516	0
76.7579	0
76.7776	0
76.784	0
76.8036	0
76.8115	0
76.8253	0
76.8305	0
76.8356	0
76.8494	0
76.8545	0
76.8597	0
76.8765	0
76.8828	0
76.8936	0
76.8988	0
76.9039	0
76.9117	0
76.9196	0
76.9275	0
76.9338	0
76.939	0
76.9441	0
76.9639	0
76.9718	0
76.9916	0
76.9968	0
77.002	0
77.0173	0
77.0237	0
77.0346	0
77.0398	0
77.045	0
77.0604	0
77.0656	0
77.0709	0
77.0908	0
77.0988	-3282.25
77.1142	2188.17
77.1195	6095.61
77.1247	8440.08
77.1401	9221.56
77.1454	8440.08
77.1507	6095.61
77.1706	-1568.96
77.177	-777.502
77.1939	6977.52
77.1991	9661.18
77.2044	10555.7
77.2138	9661.18
77.219	3000.85
77.2243	5155.86
77.2412	3628.11
77.2464	10225.7
77.2517	11172.5
77.2685	10225.7
77.2749	7385.23
77.2918	2651.11
77.297	-3976.66
77.3022	0
77.3131	0
77.3183	-2104.63
77.3235	1403.09
77.3389	3908.59
77.3441	5411.9
77.3493	5913
77.3692	2661.73
77.389	5742.04
77.4088	6510.54
77.4151	4967.24
77.435	7726.67
77.4414	7071.87
77.4552	5107.46
77.4604	1833.45
77.4656	-2750.17
77.4809	0
77.4872	0
77.5041	0
77.5093	0
77.5146	0
77.5285	0
77.5338	0
77.539	0
77.5545	0
77.5598	0
77.5651	0
77.5777	0
77.583	0
77.5883	0
77.6068	0
77.6122	0
77.6175	0
77.6345	-3044.08
77.6398	2029.39
77.6452	5653.3
77.6651	7827.64
77.6715	8552.42
77.6768	5077.38
77.6966	7486.8
77.7018	7137.02
77.707	4028.02
77.7224	7726.92
77.7276	7072.1
77.7328	5107.63
77.7495	1833.51
77.7547	-2750.26
77.7598	0
77.7796	0
77.7859	0
77.8027	0
77.809	0
77.8258	0
77.8309	0
77.836	0
77.8557	0
77.8754	0
77.8952	0
77.915	0
77.9213	0
77.9382	0
77.9433	0
77.9485	0
77.9683	0
77.9762	0
77.996	0
78.0039	0
78.0237	-6023.92
78.0301	-2585.01
78.0498	12563
78.0562	15615.1
78.076	31187.6
78.0958	55420.4
78.1037	88270.6
78.1234	142428
78.1297	195334
78.148	260818
78.1531	340911
78.1582	405518
78.1765	516272
78.1816	591906
78.1867	781477
78.1975	1.14916e+06
78.2037	1.41382e+06
78.219	1.71807e+06
78.2242	1.95358e+06
78.2293	2.31536e+06
78.2462	2.58561e+06
78.2514	2866893
78.2565	3394152
78.2764	3.96968e+06
78.2827	4325811
78.2982	4618179
78.3034	4737906
78.3087	5000949
78.3257	5.21633e+06
78.331	5464464
78.3362	5687866
78.356	5822453
78.364	5.7544e+06
78.3839	5438376
78.3903	4.97142e+06
78.4102	4633338
78.4154	4364515
78.4206	4.04048e+06
78.4404	3.67322e+06
78.4482	3.30961e+06
78.468	2.98474e+06
78.4877	2621204
78.5076	2.22591e+06
78.5154	2.06487e+06
78.5337	1.93074e+06
78.5389	1769324
78.5441	1629216
78.5609	1.40718e+06
78.5673	1279123
78.5826	1.09604e+06
78.589	885369
78.6014	819735
78.6067	701476
78.6119	593229
78.6258	542717
78.6311	435871
78.6363	376743
78.6487	294573
78.6539	243139
78.6591	211719
78.6744	152984
78.6796	180702
78.6847	251541
78.7045	373477
78.7244	558387
78.7441	876958
78.7639	1.2164e+06
78.7717	1.54013e+06
78.7871	2025375
78.7923	2.59563e+06
78.7974	3.09469e+06
78.8173	3.69933e+06
78.8225	4440213
78.8277	5.30363e+06
78.8476	6.1661e+06
78.8555	6936326
78.8649	7.69702e+06
78.8701	8457762
78.8754	9152715
78.8938	9931997
78.9017	10923350
78.9215	11724089
78.9413	12217067
78.9492	11833811
78.9689	10973334
78.9889	10029816
79.0028	8800216
79.0081	7645259
79.0134	6920570
79.0288	6.2047e+06
79.0342	5526327
79.0396	4676236
79.0581	3.98786e+06
79.0634	3.42246e+06
79.0688	2.82595e+06
79.0873	2346066
79.0926	1.99284e+06
79.098	1.66057e+06
79.1135	1.40629e+06
79.1188	1.18099e+06
79.1242	923079
79.1441	697892
79.1581	563867
79.1635	408117
79.1688	311659
79.1812	296254
79.1865	276166
79.1919	244619
79.1998	209593
79.2063	174575
79.2233	142482
79.2286	108263
79.234	99610.6
79.2464	77159.6
79.2517	69191.8
79.2655	79954.7
79.2708	74665.3
79.276	60190
79.293	47750.7
79.2982	31566.8
79.3181	23718.6
79.3246	7828.43
79.3445	1910.31
79.3524	6642.73
79.3663	2384.57
79.3716	-3576.85
79.3768	0
79.3923	-7269.59
79.3976	4846.39
79.4029	13500.7
79.4169	15566.2
79.4222	22508.8
79.4276	24500.6
79.4401	21541.6
79.4454	8241.46
79.4508	152.312
79.4707	6131.03
79.4906	21406.1
79.5107	48438.5
79.5307	75928.9
79.5477	87875.8
79.5531	92057.2
79.5585	89356.9
79.577	81899.6
79.5834	58759.1
79.6004	61876.4
79.6057	82089.6
79.611	83363.1
79.6294	89351.9
79.6347	86563.8
79.64	96192.2
79.66	87520
79.6784	73906.5
79.6837	69201.5
79.6889	72268.1
79.6954	60339.5
79.7123	52259.3
79.7176	50733.1
79.7228	56430.8
79.7427	45815.1
79.748	48180
79.7533	44495.8
79.7687	36799.4
79.7751	25651.4
79.7951	7322.63
79.8003	18621.3
79.8055	17577.1
79.8254	13375
79.8318	18981.1
79.8516	15467.7
79.8568	8439.67
79.8619	3691.48
79.8773	-5537.22
79.8824	0
79.8875	0
79.9058	0
79.9109	0
79.916	0
79.9328	0
79.9379	0
79.943	0
79.9628	0
79.9692	0
79.989	-3698.34
79.9954	2465.56
80.0092	6868.34
80.0144	9510.01
80.0196	8088
80.0379	-4349.22
80.0431	-8884.15
80.0482	-6880.77
80.068	63580.4
80.0877	259306
80.1075	338926
80.1272	511300
80.1323	663548
80.1374	852234
80.1526	1.18264e+06
80.1588	1.73106e+06
80.1786	2.31422e+06
80.1952	2.83889e+06
80.2003	3.06404e+06
80.2053	3.18775e+06
80.2235	3126209
80.2297	3.29668e+06
80.2419	3.16031e+06
80.247	2.6786e+06
80.252	2.29618e+06
80.2717	2.18638e+06
80.2767	2.30127e+06
80.2818	2.20059e+06
80.2956	2544223
80.3006	3.2563e+06
80.3057	3.20656e+06
80.3179	2.41835e+06
80.323	1.65336e+06
80.328	1.24646e+06
80.3331	1.27215e+06
80.3438	1.22965e+06
80.3488	1.4233e+06
80.3539	1864360
80.3676	1.97246e+06
80.3727	1.82717e+06
80.3777	1.57105e+06
80.3899	1.59953e+06
80.395	1.56312e+06
80.4	1.54701e+06
80.4138	1.27068e+06
80.42	1248036
80.4352	1.18797e+06
80.4403	1.29606e+06
80.4454	1.37787e+06
80.4576	1.35565e+06
80.4626	1094162
80.4677	1.06198e+06
80.4799	901659
80.485	870828
80.4901	869101
80.5053	855189
80.5104	812107
80.5155	647501
80.5292	554274
80.5343	472230
80.5394	348515
80.5577	345420
80.5629	333521
80.568	294816
80.5878	285346
80.6075	247056
80.6139	193953
80.6321	115013
80.6373	74890.5
80.6424	61671.3
80.662	30486.1
80.6818	13350.9
80.687	141.772
80.6921	6992.69
80.7089	-1502.03
80.7141	-2603.13
80.7193	0
80.7377	0
80.743	0
80.7482	-1326.22
80.7681	884.146
80.7881	2462.98
80.808	3410.28
80.816	3726.04
80.8301	3410.28
80.8354	1177.74
80.8408	1740.97
80.8548	1060.65
80.8602	3304.9
80.8656	3610.91
80.8709	3304.9
80.879	2386.87
80.887	856.826
80.8951	-1285.24
80.9107	0
80.916	-1275.51
80.9214	850.341
80.9414	2368.81
80.9556	3279.89
80.9609	3583.58
80.9663	3279.89
80.9716	2368.81
80.9797	-1623.41
80.9938	373.656
80.9991	4594.11
81.0045	6361.08
81.0245	6950.07
81.0299	6361.08
81.0352	4594.11
81.0463	1649.17
81.0517	-2473.75
81.057	0
81.0695	0
81.0748	0
81.0902	0
81.0956	0
81.1009	0
81.1208	0
81.1273	0
81.1428	0
81.148	0
81.1533	0
81.1703	0
81.1756	0
81.1808	0
81.1962	0
81.2014	0
81.2065	0
81.2263	0
81.2327	0
81.2525	0
81.2577	0
81.2628	0
81.2826	0
81.2904	0
81.3087	0
81.3138	-5785.88
81.319	3857.25
81.3388	10745.2
81.3586	8898.37
81.3784	20242
81.3863	20719.2
81.4061	24201.7
81.414	25319.7
81.4339	30290.5
81.4537	54337.1
81.4735	70902.8
81.4934	75041.8
81.4997	95420.8
81.5196	78470.3
81.526	68533.2
81.5458	61033.8
81.5509	65393.8
81.5561	64077.7
81.576	57534
81.5838	44367.9
81.6036	35159.3
81.6115	8044.58
81.6313	-4004.7
81.6391	-5858.09
81.659	0
81.6653	-7892.86
81.6762	5261.91
81.6814	12373.3
81.6865	21819.2
81.7065	26418.5
81.7128	17630.9
81.7312	19284.9
81.7376	26161.1
81.7545	30992.4
81.7598	57049.5
81.765	66473.1
81.773	64330.1
81.7914	53507.4
81.7978	33590.3
81.8162	27518.7
81.8214	22719.9
81.8267	15322
81.8436	19513
81.8489	18205
81.8542	9374.35
81.8682	3939.18
81.8734	9086.09
81.8787	12158.2
81.8941	10590.2
81.8994	5904.66
81.9047	8404.7
81.9173	6070.06
81.9237	2179
81.929	-3268.49
81.9445	0
81.9509	0
81.9649	0
81.9702	0
81.9755	0
81.9911	0
81.9965	0
82.0018	0
82.0129	0
82.0183	0
82.0236	0
82.0346	0
82.04	0
82.0453	0
82.0609	0
82.0663	0
82.0716	0
82.0901	0
82.0954	0
82.1007	0
82.1206	0
82.1271	0
82.1469	0
82.1521	0
82.1573	0
82.1727	0
82.1779	0
82.1831	0
82.2013	0
82.2092	0
82.226	0
82.2312	0
82.2364	0
82.2518	0
82.257	0
82.2622	0
82.2745	0
82.2797	0
82.2849	0
82.3033	0
82.3084	0
82.3136	0
82.3245	0
82.3296	0
82.3348	0
82.3472	0
82.3524	0
82.3575	0
82.3773	0
82.3824	0
82.3876	0
82.4044	0
82.4108	0
82.4232	0
82.4284	0
82.4336	0
82.4505	0
82.4569	0
82.4723	0
82.4776	0
82.4829	0
82.4951	0
82.5005	0
82.5057	0
82.5258	0
82.5339	0
82.5464	0
82.5517	0
82.5571	0
82.577	0
82.5823	0
82.6023	0
82.6076	0
82.6129	0
82.633	0
82.6383	0
82.6437	0
82.662	0
82.6674	0
82.6727	0
82.6911	0
82.6964	0
82.7017	0
82.7158	0
82.7212	0
82.7265	0
82.742	0
82.7474	0
82.7527	0
82.7712	-2046.21
82.7766	1364.14
82.7819	3800.1
82.8019	5261.68
82.8073	5748.88
82.8126	5261.68
82.8281	3800.1
82.8334	1364.14
82.8388	-2046.21
82.8574	0
82.8627	0
82.868	0
82.8865	0
82.8919	0
82.8972	0
82.9173	0
82.9253	0
82.9393	0
82.9446	0
82.9499	0
82.9699	0
82.9883	0
82.9937	0
82.9991	0
83.0161	0
83.0215	0
83.0268	0
83.0438	0
83.0491	0
83.0544	0
83.0714	0
83.0768	0
83.0821	0
83.1006	0
83.1059	0
83.1113	0
83.1313	0
83.1378	0
83.1431	0
83.1587	0
83.1641	0
83.1694	-3277.64
83.1864	2185.09
83.1917	6087.04
83.1971	4981.07
83.217	11506.7
83.2354	14830.1
83.2407	14951.1
83.246	11869.9
83.2659	2183.21
83.2712	5204.26
83.2765	10929.3
83.2963	11741.7
83.3016	18475.1
83.3069	18490.1
83.3267	15233.9
83.3466	8706.44
83.3531	-1092.3
83.3715	-3466.41
83.3767	0
83.3819	0
83.4017	0
83.417	0
83.4221	0
83.4273	0
83.4471	0
83.4669	0
83.472	0
83.4772	0
83.4969	0
83.5047	0
83.523	0
83.5282	0
83.5334	0
83.5472	0
83.5524	0
83.5575	0
83.5699	0
83.5751	0
83.5803	0
83.5973	0
83.6025	0
83.6077	0
83.626	0
83.6312	0
83.6364	0
83.6518	0
83.657	0
83.6622	0
83.6746	0
83.6798	0
83.685	0
83.7048	0
83.7112	0
83.7236	0
83.7289	0
83.7341	0

## Sheet: Pro
Time (Minutes)	Pro
77.435	0
77.4414	0
77.4552	0
77.4604	0
77.4656	0
77.4809	0
77.4872	0
77.5041	0
77.5093	0
77.5146	0
77.5285	0
77.5338	0
77.539	0
77.5545	0
77.5598	0
77.5651	0
77.5777	0
77.583	0
77.5883	0
77.6068	0
77.6122	0
77.6175	0
77.6345	0
77.6398	0
77.6452	0
77.6651	0
77.6715	0
77.6768	0
77.6966	0
77.7018	0
77.707	0
77.7224	0
77.7276	0
77.7328	0
77.7495	0
77.7547	0
77.7598	0
77.7796	0
77.7859	0
77.8027	0
77.809	0
77.8258	0
77.8309	0
77.836	0
77.8557	0
77.8754	0
77.8952	0
77.915	0
77.9213	0
77.9382	0
77.9433	0
77.9485	0
77.9683	0
77.9762	0
77.996	0
78.0039	0
78.0237	0
78.0301	0
78.0498	0
78.0562	0
78.076	0
78.0958	0
78.1037	0
78.1234	0
78.1297	0
78.148	0
78.1531	0
78.1582	0
78.1765	0
78.1816	0
78.1867	0
78.1975	0
78.2037	0
78.219	0
78.2242	0
78.2293	0
78.2462	0
78.2514	0
78.2565	0
78.2764	0
78.2827	0
78.2982	0
78.3034	0
78.3087	0
78.3257	0
78.331	0
78.3362	0
78.356	0
78.364	0
78.3839	0
78.3903	0
78.4102	0
78.4154	0
78.4206	0
78.4404	0
78.4482	0
78.468	0
78.4877	0
78.5076	0
78.5154	0
78.5337	0
78.5389	0
78.5441	0
78.5609	0
78.5673	0
78.5826	0
78.589	0
78.6014	0
78.6067	0
78.6119	0
78.6258	0
78.6311	0
78.6363	0
78.6487	0
78.6539	0
78.6591	0
78.6744	0
78.6796	0
78.6847	0
78.7045	0
78.7244	0
78.7441	0
78.7639	0
78.7717	0
78.7871	0
78.7923	0
78.7974	0
78.8173	0
78.8225	0
78.8277	0
78.8476	0
78.8555	0
78.8649	0
78.8701	0
78.8754	0
78.8938	0
78.9017	0
78.9215	0
78.9413	0
78.9492	0
78.9689	0
78.9889	0
79.0028	0
79.0081	0
79.0134	0
79.0288	0
79.0342	0
79.0396	0
79.0581	0
79.0634	0
79.0688	0
79.0873	0
79.0926	0
79.098	0
79.1135	0
79.1188	0
79.1242	0
79.1441	0
79.1581	0
79.1635	0
79.1688	0
79.1812	0
79.1865	0
79.1919	0
79.1998	0
79.2063	0
79.2233	0
79.2286	0
79.234	0
79.2464	0
79.2517	0
79.2655	0
79.2708	0
79.276	0
79.293	0
79.2982	0
79.3181	0
79.3246	0
79.3445	0
79.3524	0
79.3663	0
79.3716	0
79.3768	0
79.3923	0
79.3976	0
79.4029	0
79.4169	0
79.4222	0
79.4276	0
79.4401	0
79.4454	0
79.4508	0
79.4707	0
79.4906	0
79.5107	0
79.5307	0
79.5477	0
79.5531	0
79.5585	0
79.577	0
79.5834	0
79.6004	0
79.6057	0
79.611	0
79.6294	0
79.6347	0
79.64	0
79.66	0
79.6784	0
79.6837	0
79.6889	0
79.6954	0
79.7123	0
79.7176	0
79.7228	0
79.7427	0
79.748	0
79.7533	0
79.7687	0
79.7751	0
79.7951	0
79.8003	0
79.8055	0
79.8254	0
79.8318	0
79.8516	0
79.8568	0
79.8619	0
79.8773	0
79.8824	0
79.8875	0
79.9058	0
79.9109	0
79.916	0
79.9328	0
79.9379	0
79.943	-2654.73
79.9628	-3073.1
79.9692	8158.81
79.989	15820.4
79.9954	14192.9
80.0092	24245.3
80.0144	28004.2
80.0196	25469.4
80.0379	13240.6
80.0431	12129.8
80.0482	16936.1
80.068	12557
80.0877	3835.21
80.1075	8744.41
80.1272	6315.41
80.1323	2267.07
80.1374	-3400.6
80.1526	0
80.1588	0
80.1786	0
80.1952	0
80.2003	0
80.2053	0
80.2235	0
80.2297	0
80.2419	0
80.247	0
80.252	0
80.2717	0
80.2767	0
80.2818	0
80.2956	0
80.3006	0
80.3057	0
80.3179	0
80.323	0
80.328	0
80.3331	0
80.3438	0
80.3488	0
80.3539	0
80.3676	0
80.3727	0
80.3777	0
80.3899	0
80.395	0
80.4	0
80.4138	0
80.42	0
80.4352	0
80.4403	0
80.4454	0
80.4576	0
80.4626	0
80.4677	-19086.7
80.4799	-14246.2
80.485	17699.1
80.4901	102635
80.5053	172358
80.5104	259326
80.5155	295290
80.5292	304104
80.5343	286437
80.5394	292989
80.5577	305828
80.5629	328234
80.568	331928
80.5878	336229
80.6075	286502
80.6139	235560
80.6321	203083
80.6373	181023
80.6424	142677
80.662	89541.2
80.6818	67161.7
80.687	44055.3
80.6921	24353.8
80.7089	10800.2
80.7141	13030.1
80.7193	14950.9
80.7377	7428.17
80.743	-3524.01
80.7482	-2206.66
80.7681	0
80.7881	0
80.808	0
80.816	0
80.8301	0
80.8354	0
80.8408	0
80.8548	0
80.8602	0
80.8656	0
80.8709	0
80.879	0
80.887	0
80.8951	0
80.9107	0
80.916	0
80.9214	0
80.9414	0
80.9556	0
80.9609	0
80.9663	0
80.9716	0
80.9797	0
80.9938	0
80.9991	0
81.0045	0
81.0245	0
81.0299	0
81.0352	0
81.0463	0
81.0517	0
81.057	0
81.0695	0
81.0748	0
81.0902	0
81.0956	0
81.1009	0
81.1208	0
81.1273	0
81.1428	0
81.148	0
81.1533	0
81.1703	0
81.1756	0
81.1808	0
81.1962	0
81.2014	0
81.2065	0
81.2263	0
81.2327	0
81.2525	0
81.2577	0
81.2628	0
81.2826	0
81.2904	0
81.3087	0
81.3138	0
81.319	0
81.3388	0
81.3586	0
81.3784	0
81.3863	0
81.4061	0
81.414	0
81.4339	0
81.4537	0
81.4735	0
81.4934	0
81.4997	0
81.5196	0
81.526	0
81.5458	0
81.5509	0
81.5561	0
81.576	0
81.5838	0
81.6036	0
81.6115	0
81.6313	0
81.6391	0
81.659	0
81.6653	0
81.6762	0
81.6814	0
81.6865	0
81.7065	0
81.7128	0
81.7312	0
81.7376	0
81.7545	0
81.7598	0
81.765	0
81.773	0
81.7914	0
81.7978	0
81.8162	0
81.8214	0
81.8267	-1432.22
81.8436	954.815
81.8489	2659.84
81.8542	3682.86
81.8682	4023.86
81.8734	3682.86
81.8787	2659.84
81.8941	954.815
81.8994	-1432.22
81.9047	0
81.9173	0
81.9237	0
81.929	0
81.9445	0
81.9509	0
81.9649	0
81.9702	0
81.9755	0
81.9911	0
81.9965	0
82.0018	0
82.0129	0
82.0183	0
82.0236	0
82.0346	0
82.04	0
82.0453	0
82.0609	0
82.0663	0
82.0716	0
82.0901	0
82.0954	0
82.1007	0
82.1206	-1815.42
82.1271	1210.28
82.1469	3371.5
82.1521	4668.23
82.1573	2305.42
82.1727	6531.6
82.1779	-3933.27
82.1831	11774
82.2013	23937.7
82.2092	35111.2
82.226	66822
82.2312	91388
82.2364	132289
82.2518	164043
82.257	189800
82.2622	223774
82.2745	240587
82.2797	245393
82.2849	260169
82.3033	271794
82.3084	299755
82.3136	286471
82.3245	284948
82.3296	280202
82.3348	286244
82.3472	278490
82.3524	272926
82.3575	274857
82.3773	262921
82.3824	213840
82.3876	172518
82.4044	166082
82.4108	156896
82.4232	134352
82.4284	129865
82.4336	122673
82.4505	97669.4
82.4569	66675.5
82.4723	37864.7
82.4776	32155.4
82.4829	15230.8
82.4951	671.776
82.5005	2081.4
82.5057	2033.82
82.5258	-3050.73
82.5339	0
82.5464	0
82.5517	0
82.5571	0
82.577	0
82.5823	0
82.6023	0
82.6076	0
82.6129	0
82.633	0
82.6383	0
82.6437	0
82.662	0
82.6674	0
82.6727	0
82.6911	0
82.6964	0
82.7017	0
82.7158	0
82.7212	0
82.7265	0
82.742	0
82.7474	0
82.7527	0
82.7712	0
82.7766	0
82.7819	0
82.8019	0
82.8073	0
82.8126	0
82.8281	0
82.8334	0
82.8388	0
82.8574	0
82.8627	0
82.868	0
82.8865	0
82.8919	0
82.8972	0
82.9173	0
82.9253	0
82.9393	0
82.9446	0
82.9499	0
82.9699	0
82.9883	0
82.9937	0
82.9991	0
83.0161	0
83.0215	0
83.0268	0
83.0438	0
83.0491	0
83.0544	0
83.0714	0
83.0768	0
83.0821	0
83.1006	0
83.1059	0
83.1113	0
83.1313	0
83.1378	0
83.1431	0
83.1587	0
83.1641	0
83.1694	0
83.1864	0
83.1917	0
83.1971	0
83.217	0
83.2354	0
83.2407	0
83.246	0
83.2659	0
83.2712	0
83.2765	0
83.2963	0
83.3016	0
83.3069	0
83.3267	0
83.3466	0
83.3531	0
83.3715	0
83.3767	0
83.3819	0
83.4017	0
83.417	0
83.4221	0
83.4273	0
83.4471	0
83.4669	0
83.472	0
83.4772	0
83.4969	0
83.5047	0
83.523	0
83.5282	0
83.5334	0
83.5472	0
83.5524	0
83.5575	0
83.5699	0
83.5751	0
83.5803	0
83.5973	0
83.6025	0
83.6077	0
83.626	0
83.6312	0
83.6364	0
83.6518	0
83.657	0
83.6622	0
83.6746	0
83.6798	0
83.685	0
83.7048	0
83.7112	0
83.7236	0
83.7289	0
83.7341	0
83.7495	0
83.7547	0
83.7599	0
83.7799	0
83.7968	0
83.8021	0
83.8073	0
83.8243	0
83.8295	0
83.8348	0
83.8547	0
83.8702	0
83.8755	0
83.8808	0
83.8861	0
83.9016	0
83.907	0
83.9123	0
83.9264	0
83.9318	0
83.9371	0
83.9572	0
83.9653	0
83.9734	0
83.9815	0
83.997	0
84.0023	0
84.0077	0
84.0277	0
84.0331	0
84.0385	0
84.0585	0
84.0784	0
84.0838	0
84.0891	0
84.1031	0
84.1084	0
84.1137	0
84.1321	0
84.1373	0
84.1426	0
84.1624	0
84.1676	0
84.1728	0
84.1927	0
84.2126	0
84.2205	0
84.2405	0
84.2603	0
84.2668	0
84.2822	0
84.2874	0
84.2927	0
84.3096	0
84.3149	0
84.3202	0
84.3357	0
84.3422	0
84.3622	0
84.3703	0
84.3903	0
84.3969	0
84.4154	0
84.4219	0
84.4419	0
84.4485	0
84.4671	-2371.83
84.4724	1581.22
84.4777	4404.84
84.4975	6099
84.5039	6663.73
84.5237	6099
84.53	4404.84
84.5498	1581.22
84.5561	-2371.83
84.5744	0
84.5806	0
84.6003	0
84.6054	0
84.6105	0
84.6303	0
84.6381	0
84.6578	-7258.46
84.6656	4838.97
84.6854	13480
84.6933	11427.3
84.713	25217.7
84.7208	32105.4
84.7317	32090.3
84.7368	20021.4
84.742	14785.9
84.7573	23007.1
84.7625	18070.6
84.7677	7234.78
84.7846	13245.7
84.7898	9566.32
84.795	3434.06
84.8104	-5151.1
84.8157	0
84.821	0
84.8408	0
84.8489	0
84.8689	0
84.8889	0
84.8954	0
84.9035	0
84.9101	0
84.9226	0
84.9279	0
84.9333	0
84.9414	0
84.9494	0
84.9575	0
84.9641	0
84.9721	0
84.9802	0
84.9987	0
85.0041	0
85.0094	0
85.0235	0
85.0289	0
85.0342	0
85.0498	0
85.0551	0
85.0604	0
85.0744	0
85.0797	0
85.085	0
85.102	0
85.1073	0
85.1126	0
85.128	0
85.1332	0
85.1385	0
85.1585	0
85.165	0
85.1775	0
85.1827	0
85.188	0
85.208	0
85.2145	0
85.2285	0
85.2338	0
85.2391	0
85.2591	0
85.2776	0
85.283	0
85.2884	0
85.3039	0
85.3104	0
85.317	0
85.3223	0
85.3423	0
85.3477	0
85.3531	0
85.3731	0
85.3931	0
85.4011	0
85.4212	0
85.4277	0
85.4463	0
85.4515	0
85.4569	0
85.4694	0
85.4747	0
85.48	0
85.491	0
85.4963	0
85.5016	0
85.5096	0
85.5162	0
85.5287	0
85.5341	0
85.5394	0
85.5533	0
85.5586	0
85.564	0
85.5705	0
85.5875	0
85.5928	0
85.5981	0
85.6046	0
85.6171	0
85.6224	0
85.6277	0
85.6446	0
85.6498	0
85.6551	0
85.675	0
85.6949	0
85.7013	0
85.7196	0
85.7248	0
85.7299	0
85.7497	0
85.7695	0
85.7773	0
85.7972	0
85.8023	0
85.8075	-2855.5
85.8273	1903.67
85.8336	5303.07
85.8459	7342.71
85.8511	8022.6
85.8562	7342.71
85.8746	5303.07
85.8797	1903.67
85.8849	-2855.5
85.9047	0
85.9231	0
85.9283	0
85.9335	0
85.9534	0
85.9674	0
85.9726	0
85.9779	0
85.9934	0
85.9988	0
86.0041	0
86.0226	0
86.0278	0
86.0331	0
86.0531	0
86.0584	0
86.0636	0
86.0821	0
86.09	0
86.1053	0
86.1105	0
86.1157	0
86.1355	0
86.1478	0
86.1529	0
86.1581	0
86.1778	0
86.1857	0
86.2055	0
86.2134	0
86.2287	0
86.2352	0
86.2431	0
86.2616	0
86.2668	0
86.2721	0
86.2846	0
86.2899	0
86.2953	0
86.3034	0
86.3115	0
86.327	0
86.3323	0
86.3377	0
86.3518	0
86.3571	0
86.3625	0
86.3765	0
86.3819	0
86.3873	0
86.4043	0
86.4109	0
86.4295	0
86.4348	0
86.4402	0
86.4558	0
86.4623	0
86.4778	0
86.4831	0
86.4884	0
86.5084	0
86.5136	0
86.5188	0
86.5387	0
86.5438	0
86.549	0
86.5688	0
86.5885	0
86.6083	0
86.6278	0
86.6461	0
86.6512	0
86.6563	0
86.676	0
86.6958	0
86.7156	0
86.7234	0
86.7429	0
86.748	0
86.7531	0
86.7728	0
86.7912	0
86.7963	0
86.8013	0
86.8211	0
86.8409	0
86.8607	0
86.8804	0
86.8882	0
86.9064	0
86.9115	0
86.9167	0
86.935	0
86.9412	0
86.961	0
86.9794	0
86.9845	0
86.9896	0
87.0095	0
87.0264	0
87.0317	0
87.0369	0
87.0478	0
87.0531	0
87.0584	0
87.0694	0
87.0747	0
87.08	0
87.0971	0
87.1024	0
87.1078	0
87.1278	0
87.1359	0
87.1515	0
87.1569	0
87.1622	0
87.1822	0
87.2006	0
87.2059	0
87.2112	0
87.2236	0
87.23	0
87.2499	0
87.2699	0
87.2898	0
87.2951	0
87.3004	0
87.3203	0
87.3283	0
87.3438	0
87.349	0
87.3543	0
87.3667	0
87.372	0
87.3773	0
87.3942	0
87.3995	0
87.4047	0

## Sheet: Ala
Time (Minutes)	Ala
74.9903	0
74.9981	125124
75.012	37658.7
75.0171	159964
75.0222	162446
75.0331	169821
75.0383	178016
75.0435	168238
75.0573	166942
75.0637	172446
75.0776	174639
75.0841	169290
75.0995	141865
75.1059	112423
75.1244	68707.7
75.1297	38603.2
75.135	13457.9
75.1519	808.837
75.1584	-2291.53
75.1783	-4210.2
75.1862	0
75.2061	0
75.2125	-13583.1
75.2294	-13311.5
75.2346	13494.5
75.2399	57037.6
75.2597	116559
75.2675	163345
75.2799	211554
75.2851	432670
75.2902	568538
75.307	1.3133e+06
75.3268	2.11611e+06
75.3331	3.60374e+06
75.3529	5509298
75.3592	8061414
75.3789	11112249
75.3988	14190687
75.4186	16816156
75.4369	18744110
75.442	19444054
75.4472	19144728
75.4669	18281162
75.4732	17388648
75.493	16328258
75.4981	15214766
75.5032	14616303
75.523	13230376
75.5281	11860511
75.5332	10335509
75.5484	8899421
75.5535	7.41097e+06
75.5586	5972897
75.5738	4716904
75.5789	4.02305e+06
75.584	3.07559e+06
75.5992	2.43273e+06
75.6043	2112137
75.6094	1.63647e+06
75.6276	1.22116e+06
75.6327	982897
75.6378	648211
75.6575	466051
75.6653	364944
75.6851	198721
75.6915	137480
75.7112	89730.6
75.7163	67946.9
75.7215	90951.3
75.7367	68240.8
75.7419	71012.5
75.747	60804.4
75.7623	52029.8
75.7675	37329.6
75.7727	23549.5
75.785	15321.2
75.7902	13768
75.7954	361.399
75.8062	4476.64
75.8114	86.3723
75.8166	8253.65
75.8244	22572.7
75.8308	30056.4
75.8372	30704.7
75.8526	25729.7
75.8578	24624.8
75.863	18996.6
75.8769	10752.1
75.8833	23742.9
75.8885	34653.8
75.9038	40456
75.9091	37156.4
75.9143	19653.6
75.9282	21499.8
75.9335	17417.3
75.9388	16658.1
75.9542	25911.7
75.9595	22434
75.9648	19436.4
75.9773	15691.8
75.9827	6136.87
75.9881	-1481.18
75.9962	5454.14
76.0015	24665.8
76.0069	29408.9
76.0209	31008.9
76.0263	38293.9
76.0317	45768.2
76.0398	52681.6
76.0451	53213.4
76.0505	76106.3
76.063	102955
76.0684	117046
76.0738	123291
76.0922	133318
76.0976	138179
76.103	147743
76.123	147340
76.1399	135658
76.1453	145436
76.1652	133409
76.1705	102471
76.1758	70237.5
76.1955	42741
76.2153	21085.3
76.2204	1494.6
76.2256	-13772
76.2454	0
76.2505	0
76.2556	0
76.2753	0
76.2831	0
76.3028	0
76.3166	0
76.3229	0
76.3337	0
76.3388	0
76.3439	0
76.3623	0
76.3674	0
76.3725	0
76.3878	0
76.3929	0
76.398	0
76.4164	0
76.4215	0
76.4267	0
76.4434	0
76.4486	0
76.4537	0
76.4735	0
76.4786	0
76.4838	-4872.84
76.4961	3248.56
76.5013	9049.56
76.5064	12530.2
76.5262	13690.4
76.5326	12530.2
76.5494	9049.56
76.5546	3248.56
76.5598	-4872.84
76.5781	0
76.5832	0
76.603	0
76.6227	0
76.6425	0
76.6504	0
76.6702	0
76.6765	0
76.6963	0
76.7042	0
76.7239	0
76.7318	0
76.7516	0
76.7579	0
76.7776	0
76.784	0
76.8036	0
76.8115	0
76.8253	0
76.8305	0
76.8356	0
76.8494	0
76.8545	0
76.8597	0
76.8765	0
76.8828	0
76.8936	0
76.8988	0
76.9039	0
76.9117	0
76.9196	0
76.9275	0
76.9338	0
76.939	0
76.9441	0
76.9639	0
76.9718	0
76.9916	0
76.9968	0
77.002	0
77.0173	0
77.0237	0
77.0346	0
77.0398	0
77.045	0
77.0604	0
77.0656	0
77.0709	0
77.0908	0
77.0988	0
77.1142	0
77.1195	0
77.1247	0
77.1401	0
77.1454	0
77.1507	0
77.1706	0
77.177	0
77.1939	0
77.1991	0
77.2044	0
77.2138	0
77.219	0
77.2243	0
77.2412	0
77.2464	0
77.2517	0
77.2685	0
77.2749	0
77.2918	0
77.297	0
77.3022	0
77.3131	0
77.3183	0
77.3235	0
77.3389	0
77.3441	0
77.3493	0
77.3692	0
77.389	0
77.4088	0
77.4151	0
77.435	0
77.4414	0
77.4552	0
77.4604	0
77.4656	0
77.4809	0
77.4872	0
77.5041	-2093.32
77.5093	1395.55
77.5146	3887.59
77.5285	5382.82
77.5338	5881.23
77.539	5382.82
77.5545	3887.59
77.5598	1395.55
77.5651	-2093.32
77.5777	0
77.583	0
77.5883	0
77.6068	0
77.6122	0
77.6175	0
77.6345	0
77.6398	0
77.6452	0
77.6651	0
77.6715	0
77.6768	0
77.6966	0
77.7018	0
77.707	0
77.7224	0
77.7276	0
77.7328	0
77.7495	0
77.7547	0
77.7598	0
77.7796	0
77.7859	0
77.8027	0
77.809	0
77.8258	0
77.8309	0
77.836	0
77.8557	0
77.8754	0
77.8952	0
77.915	0
77.9213	0
77.9382	0
77.9433	0
77.9485	0
77.9683	0
77.9762	0
77.996	0
78.0039	0
78.0237	0
78.0301	0
78.0498	0
78.0562	0
78.076	0
78.0958	0
78.1037	0
78.1234	0
78.1297	0
78.148	0
78.1531	0
78.1582	0
78.1765	0
78.1816	0
78.1867	0
78.1975	0
78.2037	0
78.219	0
78.2242	0
78.2293	0
78.2462	0
78.2514	0
78.2565	0
78.2764	0
78.2827	0
78.2982	0
78.3034	0
78.3087	0
78.3257	0
78.331	0
78.3362	0
78.356	0
78.364	0
78.3839	0
78.3903	0
78.4102	0
78.4154	0
78.4206	0
78.4404	0
78.4482	0
78.468	0
78.4877	0
78.5076	0
78.5154	0
78.5337	0
78.5389	0
78.5441	0
78.5609	0
78.5673	0
78.5826	0
78.589	0
78.6014	0
78.6067	0
78.6119	0
78.6258	0
78.6311	0
78.6363	0
78.6487	0
78.6539	0
78.6591	0
78.6744	0
78.6796	0
78.6847	0
78.7045	0
78.7244	0
78.7441	0
78.7639	0
78.7717	0
78.7871	0
78.7923	0
78.7974	0
78.8173	-2011.26
78.8225	1340.84
78.8277	3735.21
78.8476	5171.82
78.8555	5650.7
78.8649	5171.82
78.8701	3735.21
78.8754	1340.84
78.8938	-6674.32
78.9017	3108.7
78.9215	8659.96
78.9413	11990.7
78.9492	13101
78.9689	11990.7
78.9889	8659.96
79.0028	3108.7
79.0081	-5730.11
79.0134	711.369
79.0288	1981.67
79.0342	2743.85
79.0396	2997.91
79.0581	2743.85
79.0634	1981.67
79.0688	711.369
79.0873	-1067.05
79.0926	0
79.098	0
79.1135	0
79.1188	0
79.1242	0
79.1441	0
79.1581	0
79.1635	0
79.1688	0
79.1812	0
79.1865	0
79.1919	0
79.1998	0
79.2063	0
79.2233	0
79.2286	0
79.234	0
79.2464	0
79.2517	0
79.2655	0
79.2708	0
79.276	0
79.293	0
79.2982	0
79.3181	0
79.3246	0
79.3445	0
79.3524	0
79.3663	0
79.3716	0
79.3768	0
79.3923	0
79.3976	0
79.4029	0
79.4169	0
79.4222	0
79.4276	0
79.4401	0
79.4454	0
79.4508	0
79.4707	-2868.1
79.4906	1912.07
79.5107	5326.47
79.5307	5895.44
79.5477	5495.83
79.5531	12488.8
79.5585	15721.6
79.577	15194.3
79.5834	10906.7
79.6004	10493.4
79.6057	8496.43
79.611	3448.06
79.6294	-1.24107
79.6347	3875.84
79.64	3547.37
79.66	2561.99
79.6784	919.69
79.6837	-1379.53
79.6889	0
79.6954	0
79.7123	0
79.7176	0
79.7228	0
79.7427	0
79.748	0
79.7533	0
79.7687	0
79.7751	0
79.7951	0
79.8003	0
79.8055	0
79.8254	0
79.8318	0
79.8516	0
79.8568	0
79.8619	0
79.8773	0
79.8824	-3421.31
79.8875	2280.87
79.9058	6353.86
79.9109	8797.66
79.916	-11984.4
79.9328	-5476
79.9379	-33466.5
79.943	-598.009
79.9628	67333.7
79.9692	476145
79.989	1.24527e+06
79.9954	1.42818e+06
80.0092	2871635
80.0144	5352226
80.0196	7.70541e+06
80.0379	7637052
80.0431	10542428
80.0482	23159484
80.068	95946104
80.0877	236542432
80.1075	403938432
80.1272	630837952
80.1323	886826048
80.1374	1139695744
80.1526	1509687040
80.1588	1936711808
80.1786	2299037440
80.1952	2724942336
80.2003	3003574016
80.2053	3183600128
80.2235	3279529472
80.2297	3434616064
80.2419	3570416640
80.247	3640151040
80.252	3677807360
80.2717	3713042176
80.2767	3596850944
80.2818	3423795200
80.2956	3301781760
80.3006	3304452864
80.3057	3192040192
80.3179	3097265408
80.323	3110595840
80.328	2961299456
80.3331	3043926784
80.3438	3050959616
80.3488	3041634816
80.3539	3001729280
80.3676	2891115264
80.3727	2712690432
80.3777	2529069824
80.3899	2269433088
80.395	2276936704
80.4	2167033600
80.4138	2051424640
80.42	1991134976
80.4352	1945718400
80.4403	1874155392
80.4454	1802065664
80.4576	1724648192
80.4626	1657543168
80.4677	1581516928
80.4799	1451091072
80.485	1326988288
80.4901	1227411968
80.5053	1101843712
80.5104	979912256
80.5155	897645184
80.5292	809720512
80.5343	754199552
80.5394	675726912
80.5577	594394304
80.5629	540607552
80.568	457009632
80.5878	373412960
80.6075	301945408
80.6139	235554256
80.6321	187687200
80.6373	158012208
80.6424	136446848
80.662	110218856
80.6818	84084320
80.687	56250396
80.6921	40317396
80.7089	37164300
80.7141	31815054
80.7193	25168028
80.7377	20397662
80.743	16675224
80.7482	12298595
80.7681	9011336
80.7881	6.82556e+06
80.808	4.63504e+06
80.816	3.16473e+06
80.8301	2.6362e+06
80.8354	2.56439e+06
80.8408	2.23737e+06
80.8548	1.98296e+06
80.8602	1.87138e+06
80.8656	1.73688e+06
80.8709	1.6292e+06
80.879	1.54812e+06
80.887	1406153
80.8951	1.34022e+06
80.9107	1266747
80.916	1.18136e+06
80.9214	1.11707e+06
80.9414	1.08602e+06
80.9556	1.02592e+06
80.9609	988909
80.9663	949650
80.9716	906294
80.9797	886184
80.9938	834943
80.9991	800818
81.0045	780581
81.0245	748908
81.0299	727825
81.0352	705128
81.0463	684454
81.0517	685998
81.057	690422
81.0695	702268
81.0748	734283
81.0902	733988
81.0956	733184
81.1009	707422
81.1208	700419
81.1273	670584
81.1428	663130
81.148	665000
81.1533	686798
81.1703	670611
81.1756	667780
81.1808	652356
81.1962	661819
81.2014	661034
81.2065	656968
81.2263	631593
81.2327	617431
81.2525	583928
81.2577	600632
81.2628	567437
81.2826	576660
81.2904	596545
81.3087	590959
81.3138	592293
81.319	598983
81.3388	597483
81.3586	584882
81.3784	574834
81.3863	566330
81.4061	574914
81.414	576068
81.4339	577198
81.4537	554710
81.4735	519163
81.4934	490454
81.4997	485557
81.5196	454842
81.526	451573
81.5458	428455
81.5509	402937
81.5561	401050
81.576	393683
81.5838	405958
81.6036	402872
81.6115	414214
81.6313	426403
81.6391	410984
81.659	394872
81.6653	397281
81.6762	373400
81.6814	389270
81.6865	399060
81.7065	403426
81.7128	395218
81.7312	388022
81.7376	360325
81.7545	350235
81.7598	342160
81.765	343893
81.773	325628
81.7914	327939
81.7978	319759
81.8162	326640
81.8214	314733
81.8267	310077
81.8436	293263
81.8489	258333
81.8542	245430
81.8682	262603
81.8734	264828
81.8787	276323
81.8941	282840
81.8994	284661
81.9047	285868
81.9173	265514
81.9237	264304
81.929	267033
81.9445	251423
81.9509	264386
81.9649	261221
81.9702	264745
81.9755	275544
81.9911	265444
81.9965	257460
82.0018	243044
82.0129	227288
82.0183	235250
82.0236	228617
82.0346	236671
82.04	250267
82.0453	252044
82.0609	250914
82.0663	239691
82.0716	231623
82.0901	230519
82.0954	229674
82.1007	230572
82.1206	234721
82.1271	237618
82.1469	239997
82.1521	238852
82.1573	243709
82.1727	243276
82.1779	240178
82.1831	224045
82.2013	208986
82.2092	196797
82.226	195745
82.2312	207361
82.2364	212695
82.2518	201958
82.257	189800
82.2622	184549
82.2745	163765
82.2797	158662
82.2849	166671
82.3033	180788
82.3084	170772
82.3136	158614
82.3245	156444
82.3296	184472
82.3348	171633
82.3472	180603
82.3524	194216
82.3575	204886
82.3773	210284
82.3824	199555
82.3876	202281
82.4044	213214
82.4108	187089
82.4232	177889
82.4284	168771
82.4336	153744
82.4505	163287
82.4569	158806
82.4723	163811
82.4776	156960
82.4829	165775
82.4951	180066
82.5005	177076
82.5057	184708
82.5258	188421
82.5339	179874
82.5464	169687
82.5517	146744
82.5571	146350
82.577	142942
82.5823	145539
82.6023	154642
82.6076	141878
82.6129	140561
82.633	144691
82.6383	135268
82.6437	132259
82.662	137062
82.6674	145123
82.6727	138779
82.6911	127263
82.6964	131404
82.7017	127357
82.7158	125264
82.7212	133415
82.7265	133082
82.742	140049
82.7474	153514
82.7527	159755
82.7712	166056
82.7766	156163
82.7819	152810
82.8019	153177
82.8073	138121
82.8126	138827
82.8281	148954
82.8334	148084
82.8388	146031
82.8574	139912
82.8627	144442
82.868	148188
82.8865	142807
82.8919	151108
82.8972	159082
82.9173	154531
82.9253	167840
82.9393	178235
82.9446	185942
82.9499	177427
82.9699	166799
82.9883	163943
82.9937	151740
82.9991	134549
83.0161	134245
83.0215	131481
83.0268	129762
83.0438	125053
83.0491	125299
83.0544	123536
83.0714	124237
83.0768	128916
83.0821	142390
83.1006	150834
83.1059	158051
83.1113	167542
83.1313	164252
83.1378	145003
83.1431	121078
83.1587	108304
83.1641	104184
83.1694	89037.6
83.1864	79893
83.1917	95922.7
83.1971	109614
83.217	108114
83.2354	112803
83.2407	118355
83.246	117541
83.2659	103079
83.2712	98105.5
83.2765	110438
83.2963	118105
83.3016	104752
83.3069	110031
83.3267	103995
83.3466	82838
83.3531	77552.5
83.3715	82694.3
83.3767	97110.4
83.3819	90356.6
83.4017	78692.4
83.417	64910.8
83.4221	55643.9
83.4273	41971
83.4471	85039.6
83.4669	107580
83.472	107339
83.4772	93548.6
83.4969	93673.7
83.5047	58723.3
83.523	47634.1
83.5282	45697.4
83.5334	87199.2
83.5472	89981.1
83.5524	72912.8
83.5575	72676
83.5699	73908.2
83.5751	52757.7
83.5803	45626.4
83.5973	40197.7
83.6025	53791.4
83.6077	65415.4
83.626	69925.5
83.6312	57804.5
83.6364	63363.6
83.6518	63455.9
83.657	53328.1
83.6622	53126.2
83.6746	56216
83.6798	60112.5
83.685	59919.7
83.7048	54731.9
83.7112	71945.5
83.7236	75691.3
83.7289	77682
83.7341	95546.3
83.7495	97246.2
83.7547	84160.6
83.7599	88488.9
83.7799	95072.4
83.7968	96618
83.8021	99940.6
83.8073	90499.2
83.8243	92394
83.8295	97905.5
83.8348	89498.4
83.8547	98205
83.8702	108866
83.8755	110586
83.8808	111370
83.8861	104344
83.9016	108947
83.907	114773
83.9123	117697
83.9264	122506
83.9318	121164
83.9371	111304
83.9572	102128
83.9653	110263
83.9734	115719
83.9815	130374
83.997	134932
84.0023	131042
84.0077	126697
84.0277	117387
84.0331	110658
84.0385	106393
84.0585	101775
84.0784	111300
84.0838	107760
84.0891	110221
84.1031	119913
84.1084	117996
84.1137	116766
84.1321	117965
84.1373	107558
84.1426	101471
84.1624	100635
84.1676	102064
84.1728	102165
84.1927	93976.7
84.2126	97254.7
84.2205	113280
84.2405	97999.7
84.2603	99449
84.2668	101057
84.2822	97196.8
84.2874	79773
84.2927	67164.4
84.3096	66260.9
84.3149	66862.8
84.3202	58146.1
84.3357	67981.5
84.3422	77224
84.3622	77893.7
84.3703	77914.8
84.3903	80505.9
84.3969	83326.1
84.4154	80446.8
84.4219	77673.2
84.4419	69998.6
84.4485	75288.2
84.4671	77885.6
84.4724	76765.1
84.4777	64629.6
84.4975	81170.7
84.5039	72350
84.5237	70041.9
84.53	55310
84.5498	57715.9
84.5561	83823.3
84.5744	93678
84.5806	90618.6
84.6003	95661.8
84.6054	67684.9
84.6105	42585.8
84.6303	6925.85
84.6381	-12785
84.6578	-4128.55
84.6656	0
84.6854	-7910.54
84.6933	5273.69
84.713	14691
84.7208	11575.1
84.7317	23369.4
84.7368	37599.5
84.742	43217.7
84.7573	46905
84.7625	38320.2
84.7677	44919.7
84.7846	41148.4
84.7898	34414.5
84.795	49592.2
84.8104	67685.6
84.8157	70166
84.821	67006
84.8408	57285
84.8489	50367.3
84.8689	43316.4
84.8889	45143.1
84.8954	51092.2
84.9035	59364.7
84.9101	56667.6
84.9226	48387.3
84.9279	54143.9
84.9333	61276.8
84.9414	64851.2
84.9494	71658.7
84.9575	67681.1
84.9641	65424.4
84.9721	61265.8
84.9802	52324.9
84.9987	53690.6
85.0041	62106
85.0094	69619.8
85.0235	71788.5
85.0289	72520.8
85.0342	79918.3
85.0498	93929.6
85.0551	114053
85.0604	113665
85.0744	136060
85.0797	148595
85.085	164853
85.102	182276
85.1073	165088
85.1126	157546
85.128	161867
85.1332	137246
85.1385	142755
85.1585	152553
85.165	152121
85.1775	147267
85.1827	112144
85.188	92399.7
85.208	86860.8
85.2145	75069.5
85.2285	70097.6
85.2338	74288.8
85.2391	62368.3
85.2591	63792.4
85.2776	63538.7
85.283	62755.2
85.2884	60925.5
85.3039	61293.7
85.3104	55792.6
85.317	59653.1
85.3223	64457.4
85.3423	70328.8
85.3477	78674
85.3531	71192.1
85.3731	64107.8
85.3931	62205
85.4011	59553
85.4212	57058.6
85.4277	57778.4
85.4463	59699.7
85.4515	55355.8
85.4569	55485.9
85.4694	65742.2
85.4747	75327.6
85.48	82581.5
85.491	81149.9
85.4963	75807.7
85.5016	73744.2
85.5096	57110.4
85.5162	53188.9
85.5287	54103.5
85.5341	59503.7
85.5394	59144.4
85.5533	65569.3
85.5586	68399.6
85.564	70395.5
85.5705	54865.9
85.5875	54119.5
85.5928	49394.7
85.5981	47936.8
85.6046	38938.8
85.6171	49327.8
85.6224	47845.8
85.6277	40156.6
85.6446	32238.6
85.6498	44409.4
85.6551	44536.2
85.675	43048.3
85.6949	30027.8
85.7013	30549.8
85.7196	20713.2
85.7248	10897.4
85.7299	4771.77
85.7497	-6677.94
85.7695	7985.09
85.7773	28469.1
85.7972	38981.4
85.8023	44134.6
85.8075	50703
85.8273	43295.6
85.8336	28848.1
85.8459	9590.94
85.8511	26209
85.8562	37832.8
85.8746	35608.2
85.8797	21448.5
85.8849	20784.5
85.9047	16586.1
85.9231	16458.9
85.9283	18776.2
85.9335	19420.8
85.9534	21231.5
85.9674	20732
85.9726	20421.3
85.9779	23177.3
85.9934	31154.4
85.9988	35039
86.0041	38842.3
86.0226	30002.2
86.0278	28439.7
86.0331	20925.4
86.0531	24222.3
86.0584	19859
86.0636	20499.8
86.0821	27276.5
86.09	42309.8
86.1053	57680
86.1105	56967.5
86.1157	52943.7
86.1355	52664.2
86.1478	54608.1
86.1529	48593.2
86.1581	53810.9
86.1778	52890.2
86.1857	69205.5
86.2055	70690.4
86.2134	70307.8
86.2287	64222.8
86.2352	66730.1
86.2431	69127.4
86.2616	77700.9
86.2668	74419.3
86.2721	81545.8
86.2846	84680.6
86.2899	74679.2
86.2953	66282.9
86.3034	64678.2
86.3115	66213.3
86.327	64406.4
86.3323	64008.1
86.3377	62306.8
86.3518	60932.7
86.3571	63302.6
86.3625	65507.8
86.3765	67951.2
86.3819	66754.3
86.3873	67536.6
86.4043	71629
86.4109	69652.1
86.4295	64005.1
86.4348	68332.1
86.4402	61723.7
86.4558	57094.8
86.4623	53982.4
86.4778	58622.9
86.4831	70023.8
86.4884	74656.6
86.5084	71340.5
86.5136	63806.2
86.5188	43086.2
86.5387	21434.6
86.5438	26343.4
86.549	70449.3

## Sheet: Leu
Time (Minutes)	Leu
88.0862	0
88.106	0
88.1258	0
88.1457	0
88.1654	0
88.1852	0
88.205	0
88.2113	0
88.2311	0
88.2509	0
88.2588	0
88.2786	0
88.2837	0
88.2889	0
88.3087	0
88.3166	0
88.3336	0
88.3389	0
88.3441	0
88.3641	0
88.3841	0
88.3922	0
88.4123	0
88.4322	0
88.4522	0
88.4603	0
88.4742	0
88.4795	0
88.4848	0
88.4973	0
88.5026	0
88.5079	0
88.5218	0
88.5271	0
88.5324	0
88.5493	0
88.5558	0
88.5669	0
88.5722	0
88.5775	0
88.587	0
88.5923	0
88.5977	0
88.6102	0
88.6156	0
88.6209	0
88.635	0
88.6403	0
88.6457	0
88.6612	0
88.6666	0
88.6719	0
88.692	0
88.7001	0
88.7141	0
88.7195	0
88.7249	0
88.7375	0
88.7428	0
88.7482	0
88.7683	0
88.7763	0
88.7903	0
88.7955	0
88.8008	0
88.8194	0
88.8246	0
88.8299	0
88.8497	0
88.8695	0
88.8892	0
88.9088	0
88.9286	0
88.9484	0
88.9681	0
88.9864	0
88.9927	0
89.0095	0
89.0146	0
89.0197	0
89.0394	0
89.0563	0
89.0614	0
89.0665	0
89.0848	0
89.09	0
89.0952	0
89.1135	0
89.1187	0
89.124	0
89.144	0
89.1505	0
89.1689	0
89.1743	0
89.1797	0
89.1997	0
89.2051	0
89.2104	0
89.2303	0
89.2503	0
89.2568	0
89.2738	0
89.2792	0
89.2845	0
89.3015	0
89.3067	0
89.312	0
89.332	0
89.3518	-1602.61
89.3719	-1511.63
89.3784	1179.39
89.3939	8406.74
89.3992	19568.5
89.4046	21380.4
89.42	29704.9
89.4253	24167.9
89.4306	25417.3
89.4491	32602
89.4544	34742.9
89.4596	31298.9
89.4796	34614
89.4993	26010.1
89.5057	17109.4
89.5253	9739.41
89.5452	14364.8
89.5514	19345.6
89.5682	16045.8
89.5733	8669.32
89.5784	8959.9
89.5948	3216.37
89.6011	-4824.56
89.6164	0
89.6241	0
89.6395	0
89.6446	0
89.6497	0
89.6695	0
89.6746	0
89.6798	0
89.6951	0
89.7002	0
89.7054	0
89.7252	0
89.7406	0
89.7459	0
89.7511	0
89.771	0
89.791	0
89.7974	0
89.8158	0
89.8211	0
89.8264	0
89.8464	0
89.8664	0
89.8804	0
89.8857	0
89.891	0
89.9095	0
89.916	0
89.9331	0
89.9384	0
89.9438	0
89.9578	0
89.9631	0
89.9685	0
89.9884	0
89.9949	0
90.006	0
90.0112	0
90.0165	0
90.0245	0
90.031	0
90.039	0
90.0499	0
90.0552	0
90.0605	0
90.073	0
90.0782	0
90.0835	0
90.1019	0
90.1083	0
90.1283	0
90.1484	0
90.1537	0
90.1591	0
90.1761	0
90.1815	0
90.1868	0
90.2068	0
90.2149	0
90.2334	0
90.2387	0
90.244	0
90.2609	0
90.2662	0
90.2714	0
90.2913	0
90.2978	0
90.3056	0
90.3255	0
90.3334	0
90.3533	0
90.3584	0
90.3636	0
90.3835	0
90.3913	0
90.4112	0
90.4164	0
90.4216	0
90.4414	0
90.4613	0
90.4811	0
90.5009	0
90.5208	0
90.5405	0
90.5604	0
90.5682	0
90.5866	0
90.5918	0
90.597	0
90.617	0
90.6369	0
90.6449	0
90.6619	0
90.6672	0
90.6724	0
90.6924	0
90.7124	0
90.7204	0
90.7329	0
90.7382	0
90.7435	0
90.7589	0
90.7643	0
90.7695	0
90.7835	0
90.7888	0
90.7942	0
90.8142	0
90.8298	0
90.8352	0
90.8406	0
90.8605	0
90.8671	0
90.8871	-1123.74
90.9056	749.159
90.9122	2086.94
90.9188	2889.61
90.9268	1839.6
90.9468	3767.99
90.9534	3346.47
90.9704	4928.78
90.9758	4783.14
90.9811	6441.31
90.9996	5782.9
91.0062	3931.65
91.0202	887.574
91.0254	791.59
91.0307	-1187.38
91.0476	0
91.0528	0
91.058	0
91.0779	0
91.0976	0
91.1115	0
91.1168	0
91.1321	0
91.1374	0
91.1426	0
91.1491	0
91.163	0
91.1683	0
91.1736	0
91.1921	0
91.1975	0
91.2029	0
91.223	0
91.2284	0
91.2337	0
91.2538	0
91.2724	0
91.2777	0
91.2831	0
91.3032	0
91.3218	0
91.3271	0
91.3325	0
91.3526	0
91.358	0
91.3633	0
91.3789	0
91.3843	0
91.3896	0
91.4098	0
91.4163	0
91.4217	0
91.4402	0
91.4456	0
91.4509	0
91.465	0
91.4704	0
91.4758	0
91.4958	0
91.5023	0
91.5224	0
91.529	0
91.549	0
91.5543	0
91.5596	0
91.5781	0
91.5846	0
91.6045	0
91.6244	0
91.6443	0
91.6627	0
91.6691	0
91.689	0
91.6942	0
91.6995	0
91.7194	0
91.7274	0
91.7444	0
91.7497	0
91.7551	0
91.7736	0
91.779	0
91.7844	0
91.7999	0
91.8052	0
91.8106	0
91.8232	0
91.8285	0
91.8339	0
91.8419	0
91.8575	0
91.8629	0
91.8683	0
91.8823	0
91.8877	0
91.8931	0
91.913	0
91.9195	0
91.9349	0
91.9402	0
91.9455	0
91.9626	0
91.968	0
91.9733	0
91.9858	0
91.9912	0
91.9965	0
92.0121	0
92.0174	0
92.0228	0
92.0413	0
92.0467	0
92.0521	0
92.0691	0
92.0745	0
92.0799	0
92.097	0
92.1023	0
92.1077	0
92.1276	0
92.146	0
92.1513	0
92.1565	0
92.1734	0
92.1786	0
92.1838	0
92.2036	0
92.2234	0
92.2431	0
92.2629	0
92.2692	0
92.2828	0
92.2879	0
92.293	0
92.3052	0
92.3103	0
92.3154	0
92.3292	0
92.3343	0
92.3393	0
92.3444	0
92.3627	0
92.3677	0
92.3728	0
92.3866	0
92.3917	0
92.3968	0
92.4122	0
92.4173	0
92.4224	0
92.4407	0
92.4458	0
92.451	0
92.4693	0
92.4744	0
92.4796	0
92.4979	0
92.503	0
92.5082	0
92.5249	0
92.5301	0
92.5353	0
92.5492	0
92.5544	0
92.5596	0
92.5796	0
92.5862	0
92.5972	0
92.6025	0
92.6079	0
92.619	0
92.6243	0
92.6297	0
92.6423	0
92.6476	0
92.653	0
92.6701	0
92.6755	0
92.6808	0
92.7009	0
92.7074	0
92.7244	0
92.7298	0
92.7352	0
92.7507	0
92.756	0
92.7761	0
92.7947	0
92.8	0
92.8054	-2871.15
92.8255	1914.1
92.8455	5332.13
92.8535	7382.95
92.8721	8066.56
92.8775	7382.95
92.8828	5332.13
92.8999	1914.1
92.9053	-5557.81
92.9107	-5149.72
92.9308	3594.24
92.9507	4731.99
92.9708	20001.6
92.9908	58917.5
92.9988	130170
93.0188	198693
93.0357	278533
93.041	369479
93.0463	486535
93.0662	664014
93.0862	857096
93.1061	1048759
93.1259	1.20461e+06
93.1457	1.31195e+06
93.1655	1.28242e+06
93.1853	1.16747e+06
93.1916	1.05272e+06
93.2084	946800
93.2135	804052
93.2187	655518
93.2296	560917
93.2348	498663
93.2399	399461
93.2524	341332
93.2576	317504
93.2629	274128
93.283	220947
93.2883	150586
93.2936	109590
93.3137	56205
93.3338	25077.9
93.3508	7877.12
93.3562	-6663.72
93.3615	-6626.1
93.3771	0
93.3824	0
93.3878	0
93.3988	0
93.4042	0
93.4096	0
93.4281	0
93.4335	0
93.4388	0
93.4559	0
93.4613	0
93.4666	0
93.4838	0
93.4903	0
93.5103	0
93.5168	0
93.5368	0
93.5448	0
93.5648	0
93.5817	0
93.587	0
93.5923	0
93.6109	0
93.6162	0
93.6215	0
93.637	0
93.6423	0
93.6476	0
93.6646	0
93.6711	0
93.6882	0
93.6935	0
93.6987	0
93.7187	0
93.7385	0
93.7583	0
93.7647	0
93.7846	0
93.8045	0
93.8244	-2706.08
93.8442	1804.05
93.8641	5025.57
93.8841	6958.48
93.8904	7602.79
93.9102	6958.48
93.9166	5025.57
93.9365	1804.05
93.9534	-2706.08
93.9586	0
93.9637	0
93.9791	0
93.9842	0
93.9894	0
94.0093	0
94.0171	0
94.0368	0
94.0535	0
94.0585	0
94.0636	0
94.0743	0
94.0794	0
94.0844	0
94.0997	0
94.1048	0
94.1098	0
94.1251	0
94.1302	0
94.1352	0
94.143	0
94.1569	0
94.1619	0
94.167	0
94.1837	0
94.1888	0
94.1938	0
94.2016	0
94.2153	0
94.2203	0
94.2254	0
94.2452	0
94.2515	0
94.2653	0
94.2704	0
94.2754	0
94.2862	0
94.2913	0
94.2964	0
94.3117	0
94.3167	0
94.3218	0
94.3341	0
94.3404	0
94.3482	0
94.3544	0
94.3623	0
94.3701	0
94.3839	0
94.3889	0
94.394	0
94.4123	0
94.4174	0
94.4225	0
94.4422	0
94.4485	0
94.4609	0
94.466	0
94.4711	0
94.4894	0
94.4957	0
94.5156	0
94.5355	0
94.5553	0
94.5752	0
94.5951	0
94.6014	0
94.6213	0
94.6265	0
94.6318	0
94.6472	0
94.6525	0
94.6577	0
94.6762	0
94.6814	0
94.6867	0
94.7007	0
94.706	0
94.7113	0
94.7253	0
94.7306	0
94.736	0
94.7516	0
94.7569	0
94.7623	0
94.7824	0
94.7878	0
94.7932	0
94.8072	0
94.8138	0
94.8191	0
94.8392	0
94.8593	0
94.8748	0
94.8814	0
94.8954	0
94.9008	0
94.9061	0
94.923	0
94.9295	0
94.9434	0
94.9487	0
94.9539	0
94.9738	0
94.9791	0
94.9843	0
94.9997	0
95.005	0
95.0102	0
95.0302	0
95.0366	-1762.36
95.055	1174.9
95.0603	3272.95
95.0655	4531.78
95.0825	4951.38
95.0877	4531.78
95.093	3272.95
95.113	1174.9
95.1329	-1762.36
95.1394	0
95.158	0
95.1633	0
95.1687	0
95.1857	0
95.191	0
95.1963	0
95.2134	0
95.2187	0
95.2241	0
95.2381	0
95.2435	0
95.2488	0
95.2644	0
95.2697	0
95.2751	0
95.2936	0
95.299	0
95.3043	0
95.3243	0
95.3297	0
95.3351	0
95.3551	0
95.3617	0
95.3788	0
95.3853	0
95.4009	0
95.4062	0
95.4116	0
95.4272	0
95.4326	0
95.438	0
95.446	0
95.4541	0
95.4681	0
95.4735	0
95.4788	0
95.4974	0
95.5039	0
95.5194	0
95.5248	0
95.5302	0
95.5457	0
95.5538	0
95.5619	0
95.5789	0
95.5843	0
95.5896	0
95.6022	0
95.6088	0
95.6212	0
95.6266	0
95.632	0
95.6476	0
95.653	0
95.6583	0
95.6784	0
95.6864	0
95.7005	0
95.7059	0
95.7113	0
95.7267	0
95.7321	0
95.7374	0
95.7485	0
95.7539	0
95.7592	0
95.7718	0
95.7772	0
95.7826	0
95.7981	0
95.8035	0
95.8089	0
95.8275	0
95.8329	0
95.8382	0
95.8508	0
95.8562	0
95.8615	0
95.8787	0
95.884	0
95.8894	0
95.908	0
95.9145	0
95.9272	0
95.9325	0
95.9379	0
95.952	0
95.9574	0
95.9627	0
95.9813	0
95.9867	0
95.992	0
96.0077	0
96.013	0
96.0184	0
96.0325	0
96.0378	0
96.0432	0
96.0542	0
96.0596	0
96.065	0
96.0805	0
96.087	0
96.1026	0
96.108	0
96.1133	0
96.129	0
96.1343	0
96.1397	0
96.1582	0
96.1636	0
96.1689	0
96.1845	0
96.1899	0
96.1953	0
96.2093	0
96.2147	0
96.2201	0
96.2342	0
96.2395	0
96.2449	0
96.2635	0
96.2688	0
96.2742	0
96.2912	0
96.2966	0
96.3019	0
96.3175	0
96.3228	0
96.328	0
96.348	0
96.356	0
96.376	0
96.3813	0
96.4013	0
96.4092	0
96.4293	0
96.4372	0
96.4542	0
96.4594	0
96.4646	0
96.4846	0
96.503	0
96.5082	0
96.5135	0
96.5304	0
96.5356	0
96.5409	0
96.5609	0
96.5765	0
96.5818	0
96.6004	0
96.6058	0
96.6111	0
96.6252	0
96.6305	0
96.6358	0
96.6559	0
96.6759	0
96.6914	0
96.6967	0
96.702	0
96.7204	0
96.7257	0
96.7309	0
96.7493	0
96.7545	0
96.7598	0
96.7783	0
96.7835	0
96.7887	0
96.8087	0
96.8151	0
96.8334	0
96.8386	0
96.8438	0
96.8638	0
96.8837	0
96.9036	0
96.9116	0
96.9317	0
96.9517	0
96.9582	0
96.9783	0
96.9984	0
97.0184	0
97.0265	0
97.0466	0
97.0666	0
97.0867	0
97.0948	0
97.1028	0
97.1094	0
97.125	0
97.133	0
97.1486	0
97.1551	0
97.1662	0
97.1715	0
97.1769	0
97.1894	0
97.1948	0
97.2002	0
97.2082	0
97.2163	0
97.2217	0
97.2271	0
97.2381	0
97.2435	0
97.2488	0
97.2615	0
97.268	0
97.2806	0
97.2859	0
97.2913	0
97.3069	0
97.3123	0
97.3176	0
97.3302	0
97.3356	0
97.341	0
97.3535	0
97.3601	0
97.3681	0
97.3807	0
97.3872	0
97.3938	0
97.3992	0
97.4045	0
97.4201	0
97.4254	0
97.4308	0
97.4389	0
97.4484	0
97.4538	0
97.4592	0
97.4717	0
97.4783	0
97.4968	0
97.5022	0
97.5075	0
97.5232	0
97.5286	0
97.5339	0
97.554	0
97.5606	0
97.5807	0
97.5872	0
97.5938	0
97.6079	0
97.6133	0
97.6186	0
97.6297	0
97.635	0
97.6404	0
97.653	0
97.6584	0
97.6638	0
97.6719	0
97.683	0
97.6883	0
97.6937	0
97.7092	0
97.7146	0
97.7199	0
97.731	0
97.7364	0
97.7418	0
97.7529	0
97.7582	0
97.7636	0
97.7746	0
97.78	0
97.7854	0
97.8024	0
97.8077	0
97.8131	0
97.8331	0
97.8384	0
97.8438	0
97.8623	0
97.8676	0
97.8729	0
97.893	0
97.9085	0
97.9139	0
97.9193	0
97.9273	0
97.9354	0
97.9407	0
97.9461	0
97.9602	0
97.9655	0
97.9709	0
97.9819	0
97.9873	0
97.9927	0
98.0037	0
98.0091	0
98.0145	0
98.0198	0
98.0294	0
98.0359	0
98.0485	0
98.0539	0
98.0593	0
98.0703	0
98.0757	0

## Sheet: Phe
Time (Minutes)	Phe
90.8298	28759.7
90.8352	27516.4
90.8406	23699.3
90.8605	0
90.8671	16562.9
90.8871	19762.3
90.9056	23632.6
90.9122	26512.8
90.9188	26528.6
90.9268	28605.8
90.9468	26121.7
90.9534	15312.8
90.9704	8143.28
90.9758	4140.9
90.9811	-190.555
90.9996	-2623.62
91.0062	0
91.0202	0
91.0254	0
91.0307	0
91.0476	0
91.0528	0
91.058	0
91.0779	0
91.0976	0
91.1115	0
91.1168	0
91.1321	0
91.1374	0
91.1426	0
91.1491	0
91.163	-1220.77
91.1683	813.846
91.1736	93.3803
91.1921	3525.18
91.1975	8175.51
91.2029	10703.2
91.223	10079
91.2284	10076.5
91.2337	5470.82
91.2538	7396.83
91.2724	5122.82
91.2777	6701.39
91.2831	7503.31
91.3032	5804.25
91.3218	2667.3
91.3271	1326.93
91.3325	-1990.39
91.3526	0
91.358	0
91.3633	0
91.3789	0
91.3843	0
91.3896	0
91.4098	0
91.4163	0
91.4217	0
91.4402	0
91.4456	0
91.4509	0
91.465	0
91.4704	0
91.4758	0
91.4958	0
91.5023	0
91.5224	0
91.529	0
91.549	0
91.5543	0
91.5596	0
91.5781	0
91.5846	0
91.6045	0
91.6244	0
91.6443	0
91.6627	0
91.6691	0
91.689	0
91.6942	0
91.6995	0
91.7194	0
91.7274	0
91.7444	0
91.7497	0
91.7551	0
91.7736	0
91.779	0
91.7844	0
91.7999	0
91.8052	0
91.8106	0
91.8232	0
91.8285	0
91.8339	0
91.8419	0
91.8575	0
91.8629	0
91.8683	0
91.8823	0
91.8877	0
91.8931	0
91.913	0
91.9195	0
91.9349	0
91.9402	0
91.9455	0
91.9626	0
91.968	0
91.9733	0
91.9858	-1909.73
91.9912	1273.15
91.9965	1184.41
92.0121	4148.74
92.0174	9574.27
92.0228	12795.2
92.0413	16416.7
92.0467	21310.4
92.0521	28774.3
92.0691	42850.4
92.0745	57996.6
92.0799	83559.3
92.097	105246
92.1023	126751
92.1077	153825
92.1276	159205
92.146	159143
92.1513	140696
92.1565	123948
92.1734	97312.7
92.1786	62395.4
92.1838	37743.6
92.2036	24754.9
92.2234	5221.45
92.2431	-533.321
92.2629	-6391.39
92.2692	0
92.2828	0
92.2879	0
92.293	0
92.3052	0
92.3103	-9418.54
92.3154	6279.03
92.3292	17491.6
92.3343	24219.1
92.3393	26461.6
92.3444	24219.1
92.3627	17491.6
92.3677	6279.03
92.3728	-9418.54
92.3866	0
92.3917	0
92.3968	0
92.4122	0
92.4173	0
92.4224	0
92.4407	0
92.4458	0
92.451	0
92.4693	0
92.4744	0
92.4796	0
92.4979	0
92.503	0
92.5082	0
92.5249	0
92.5301	0
92.5353	0
92.5492	0
92.5544	0
92.5596	0
92.5796	0
92.5862	0
92.5972	0
92.6025	0
92.6079	0
92.619	0
92.6243	0
92.6297	0
92.6423	0
92.6476	0
92.653	0
92.6701	0
92.6755	0
92.6808	0
92.7009	0
92.7074	0
92.7244	0
92.7298	0
92.7352	0
92.7507	0
92.756	0
92.7761	0
92.7947	0
92.8	0
92.8054	0
92.8255	0
92.8455	0
92.8535	0
92.8721	0
92.8775	0
92.8828	0
92.8999	0
92.9053	0
92.9107	0
92.9308	0
92.9507	0
92.9708	0
92.9908	0
92.9988	0
93.0188	0
93.0357	0
93.041	0
93.0463	0
93.0662	0
93.0862	0
93.1061	0
93.1259	0
93.1457	-2086.05
93.1655	1390.7
93.1853	3874.09
93.1916	5364.13
93.2084	5860.8
93.2135	5364.13
93.2187	3874.09
93.2296	1390.7
93.2348	-2086.05
93.2399	0
93.2524	0
93.2576	0
93.2629	0
93.283	-2485.43
93.2883	1656.96
93.2936	1397.23
93.3137	8536.83
93.3338	10894.8
93.3508	16044.4
93.3562	17494.3
93.3615	15244.4
93.3771	8238.44
93.3824	6331.86
93.3878	3798.52
93.3988	7490.43
93.4042	4523.39
93.4096	8577.41
93.4281	8676.32
93.4335	6885.55
93.4388	3205.11
93.4559	954.987
93.4613	2010.81
93.4666	721.83
93.4838	-1082.74
93.4903	0
93.5103	0
93.5168	0
93.5368	0
93.5448	0
93.5648	0
93.5817	0
93.587	0
93.5923	0
93.6109	0
93.6162	0
93.6215	0
93.637	0
93.6423	0
93.6476	0
93.6646	0
93.6711	0
93.6882	0
93.6935	0
93.6987	0
93.7187	0
93.7385	0
93.7583	0
93.7647	0
93.7846	0
93.8045	0
93.8244	0
93.8442	0
93.8641	0
93.8841	0
93.8904	0
93.9102	0
93.9166	0
93.9365	0
93.9534	0
93.9586	0
93.9637	0
93.9791	0
93.9842	0
93.9894	0
94.0093	0
94.0171	0
94.0368	0
94.0535	0
94.0585	0
94.0636	0
94.0743	0
94.0794	0
94.0844	0
94.0997	0
94.1048	0
94.1098	0
94.1251	0
94.1302	0
94.1352	0
94.143	0
94.1569	0
94.1619	0
94.167	0
94.1837	0
94.1888	0
94.1938	0
94.2016	0
94.2153	0
94.2203	0
94.2254	0
94.2452	0
94.2515	0
94.2653	0
94.2704	0
94.2754	0
94.2862	0
94.2913	0
94.2964	0
94.3117	0
94.3167	0
94.3218	0
94.3341	0
94.3404	0
94.3482	0
94.3544	0
94.3623	0
94.3701	0
94.3839	0
94.3889	0
94.394	0
94.4123	0
94.4174	0
94.4225	0
94.4422	0
94.4485	0
94.4609	0
94.466	0
94.4711	0
94.4894	0
94.4957	0
94.5156	0
94.5355	0
94.5553	0
94.5752	0
94.5951	0
94.6014	0
94.6213	0
94.6265	0
94.6318	0
94.6472	0
94.6525	0
94.6577	0
94.6762	0
94.6814	0
94.6867	0
94.7007	0
94.706	0
94.7113	0
94.7253	0
94.7306	0
94.736	0
94.7516	0
94.7569	0
94.7623	0
94.7824	0
94.7878	0
94.7932	0
94.8072	0
94.8138	0
94.8191	0
94.8392	0
94.8593	0
94.8748	0
94.8814	0
94.8954	0
94.9008	0
94.9061	0
94.923	-3933.72
94.9295	-7100.88
94.9434	-421.068
94.9487	21287
94.9539	35118.1
94.9738	100602
94.9791	154890
94.9843	190318
94.9997	317859
95.005	430017
95.0102	668233
95.0302	923940
95.0366	1.15486e+06
95.055	1509222
95.0603	1.77142e+06
95.0655	1.98523e+06
95.0825	2241249
95.0877	2.378e+06
95.093	2.56451e+06
95.113	2.55752e+06
95.1329	2.39976e+06
95.1394	2.29274e+06
95.158	2.05667e+06
95.1633	1.81452e+06
95.1687	1.6398e+06
95.1857	1.3742e+06
95.191	1.11771e+06
95.1963	792884
95.2134	491339
95.2187	311439
95.2241	181604
95.2381	137574
95.2435	172256
95.2488	139820
95.2644	104323
95.2697	63221.7
95.2751	35163.9
95.2936	19564.6
95.299	10549.6
95.3043	3560.12
95.3243	2897.78
95.3297	6209.86
95.3351	3343.19
95.3551	2181.51
95.3617	2412.12
95.3788	865.891
95.3853	-1298.84
95.4009	0
95.4062	0
95.4116	0
95.4272	0
95.4326	0
95.438	0
95.446	0
95.4541	0
95.4681	0
95.4735	0
95.4788	0
95.4974	0
95.5039	0
95.5194	0
95.5248	-1193.54
95.5302	795.695
95.5457	1140.94
95.5538	1422.26
95.5619	1931.87
95.5789	6841
95.5843	11075.4
95.5896	36356.6
95.6022	57663.4
95.6088	72452.1
95.6212	102582
95.6266	141960
95.632	164733
95.6476	211113
95.653	266243
95.6583	333095
95.6784	391365
95.6864	419774
95.7005	479051
95.7059	521375
95.7113	529290
95.7267	535726
95.7321	532500
95.7374	520857
95.7485	500691
95.7539	483041
95.7592	476727
95.7718	487041
95.7772	513115
95.7826	536483
95.7981	541319
95.8035	507467
95.8089	453561
95.8275	393560
95.8329	302749
95.8382	250468
95.8508	216772
95.8562	196027
95.8615	176706
95.8787	147388
95.884	134428
95.8894	110500
95.908	84856.9
95.9145	64156.3
95.9272	37306.1
95.9325	16549
95.9379	7600.2
95.952	622.519
95.9574	-126.405
95.9627	-2792.65
95.9813	0
95.9867	0
95.992	0
96.0077	0
96.013	0
96.0184	0
96.0325	0
96.0378	0
96.0432	0
96.0542	0
96.0596	0
96.065	0
96.0805	0
96.087	0
96.1026	0
96.108	0
96.1133	0
96.129	0
96.1343	0
96.1397	0
96.1582	0
96.1636	0
96.1689	0
96.1845	0
96.1899	0
96.1953	0
96.2093	0
96.2147	0
96.2201	0
96.2342	0
96.2395	0
96.2449	-5466.44
96.2635	-3710.2
96.2688	6285.46
96.2742	26054.3
96.2912	41319.4
96.2966	62716.5
96.3019	78026.7
96.3175	133728
96.3228	165154
96.328	215211
96.348	259332
96.356	292276
96.376	320420
96.3813	346979
96.4013	315279
96.4092	315634
96.4293	275697
96.4372	239002
96.4542	186373
96.4594	133750
96.4646	106801
96.4846	95066.1
96.503	51194.1
96.5082	41049.6
96.5135	31027.7
96.5304	21516.6
96.5356	12313.8
96.5409	2765.35
96.5609	-2201.67
96.5765	1006.79
96.5818	-1510.19
96.6004	0
96.6058	0
96.6111	0
96.6252	0
96.6305	0
96.6358	0
96.6559	0
96.6759	0
96.6914	0
96.6967	0
96.702	0
96.7204	0
96.7257	0
96.7309	0
96.7493	0
96.7545	0
96.7598	0
96.7783	0
96.7835	0
96.7887	0
96.8087	0
96.8151	0
96.8334	0
96.8386	0
96.8438	0
96.8638	0
96.8837	0
96.9036	0
96.9116	0
96.9317	0
96.9517	0
96.9582	0
96.9783	0
96.9984	0
97.0184	0
97.0265	0
97.0466	0
97.0666	0
97.0867	0
97.0948	0
97.1028	0
97.1094	0
97.125	0
97.133	0
97.1486	0
97.1551	0
97.1662	0
97.1715	0
97.1769	0
97.1894	0
97.1948	0
97.2002	0
97.2082	0
97.2163	0
97.2217	0
97.2271	0
97.2381	0
97.2435	0
97.2488	0
97.2615	0
97.268	0
97.2806	0
97.2859	0
97.2913	0
97.3069	0
97.3123	0
97.3176	0
97.3302	0
97.3356	0
97.341	0
97.3535	0
97.3601	0
97.3681	0
97.3807	0
97.3872	0
97.3938	0
97.3992	0
97.4045	0
97.4201	0
97.4254	0
97.4308	0
97.4389	0
97.4484	0
97.4538	0
97.4592	0
97.4717	0
97.4783	0
97.4968	0
97.5022	0
97.5075	0
97.5232	0
97.5286	0
97.5339	0
97.554	0
97.5606	0
97.5807	0
97.5872	0
97.5938	0
97.6079	0
97.6133	-1837.92
97.6186	1225.28
97.6297	3413.28
97.635	4726.08
97.6404	5163.68
97.653	4726.08
97.6584	3413.28
97.6638	1225.28
97.6719	-1837.92
97.683	0
97.6883	0
97.6937	0
97.7092	0
97.7146	0
97.7199	0
97.731	0
97.7364	0
97.7418	0
97.7529	0
97.7582	0
97.7636	0
97.7746	0
97.78	0
97.7854	0
97.8024	0
97.8077	0
97.8131	0
97.8331	0
97.8384	0
97.8438	0
97.8623	0
97.8676	0
97.8729	0
97.893	0
97.9085	0
97.9139	0
97.9193	0
97.9273	0
97.9354	0
97.9407	0
97.9461	0
97.9602	0
97.9655	0
97.9709	0
97.9819	0
97.9873	0
97.9927	0
98.0037	0
98.0091	0
98.0145	0
98.0198	0
98.0294	0
98.0359	0
98.0485	0
98.0539	0
98.0593	0
98.0703	0
98.0757	0
98.0811	0
98.0936	0
98.099	0
98.1043	0
98.1214	0
98.1267	0
98.1321	0
98.1522	0
98.1588	0
98.1773	0
98.1827	0
98.1881	0
98.2051	0
98.2105	0
98.2159	0
98.2359	0
98.244	0
98.264	0
98.2841	0
98.2895	0
98.2948	0
98.3118	0
98.3171	0
98.3224	0
98.3423	-1251.97
98.3476	834.646
98.3528	2325.08
98.3728	3219.35
98.3928	3517.44
98.3993	3219.35
98.4148	1337.09
98.4201	1493.31
98.4255	582.886
98.4425	2540.57
98.4479	2775.81
98.4532	2540.57
98.4733	1834.86
98.4799	658.666
98.4925	-987.999
98.499	0
98.5071	0
98.5137	0
98.5338	0
98.5493	0
98.5547	0
98.5601	0
98.5697	0
98.5762	0
98.5858	0
98.5923	0
98.5977	0
98.603	0
98.6141	0
98.6195	0
98.6249	0
98.6359	0
98.6413	0
98.6466	0
98.652	0
98.6601	0
98.6727	0
98.678	0
98.6834	0
98.6944	0
98.6998	0
98.7052	0
98.7238	0
98.7291	0
98.7345	0
98.7486	0
98.7551	0
98.7605	0
98.7716	0
98.7769	0
98.7823	0
98.7934	0
98.7987	0
98.8041	0
98.8242	0
98.8295	0
98.8349	0
98.849	0
98.8544	0
98.8597	0
98.8754	0
98.8807	0
98.8861	0
98.9002	0
98.9055	0
98.9109	0
98.9311	0
98.9375	0
98.9575	0
98.9774	0
98.9973	0
99.0172	0
99.0371	0
99.057	0
99.0648	0
99.0847	0
99.0899	0
99.095	0
99.1149	0
99.1228	0
99.1413	0
99.1465	0
99.1517	0
99.1702	0
99.1766	0
99.1921	0
99.1974	0
99.2027	0
99.2213	0
99.2266	0
99.2319	0
99.252	0
99.2721	0
99.2922	0
99.3092	0
99.3145	0
99.3198	0
99.3397	0
99.3598	0
99.3677	0
99.3847	0
99.3901	0
99.3954	0
99.411	0
99.4175	0
99.424	0
99.4321	0
99.4386	0
99.4452	0
99.4533	0
99.4644	0
99.4698	0
99.4751	0
99.4878	0
99.4931	0
99.4985	0
99.5186	0
99.5267	0
99.5453	0
99.5507	0
99.556	0
99.5761	0
99.596	0
99.604	0
99.612	0
99.6304	0
99.6357	0
99.641	0
99.661	0
99.6662	0
99.6714	0
99.6913	0
99.7113	0
99.7312	0
99.7512	0
99.7592	0
99.7793	0
99.7992	0
99.8191	0
99.827	0
99.8469	0
99.8533	0
99.8732	0
99.8931	0
99.9129	0
99.9313	0
99.9364	0
99.9416	0
99.957	0
99.9634	0
99.9788	0
99.984	0
99.9892	0
100.005	0
100.011	0
100.026	0
100.032	0
100.037	0
100.054	0
100.06	0
100.08	0
100.088	0
100.106	0
100.112	0
100.117	0
100.129	0
100.134	0
100.14	0
100.151	0
100.156	0
100.161	0
100.174	-1067
100.179	711.332
100.185	1981.57
100.196	2743.71
100.202	2997.76
100.213	2743.71
100.219	1981.57
100.224	711.332
100.244	-3218.37
100.25	1434.25
100.255	3995.41
100.266	5532.11
100.271	6044.34
100.277	5532.11
100.289	3995.41
100.295	-804.08
100.3	-659.155
100.311	4156.9
100.316	5755.71
100.322	6288.64
100.339	5755.71
100.344	4156.9
100.35	-552.111
100.365	-875.443
100.371	3796.61
100.376	5256.85
100.392	5743.6
100.397	5256.85
100.402	3796.61
100.418	1362.89
100.424	-2044.33
100.43	0
100.448	0
100.455	0
100.475	0
100.494	0
100.499	0
100.504	0
100.523	0
100.528	0
100.534	0
100.552	0
100.558	0
100.563	0
100.583	0
100.603	0
100.62	-3314.3
100.626	2209.53
100.645	4121.97
100.65	9877.93
100.655	13087.5
100.672	11624.9
100.678	10865
100.683	11076.5
100.701	11702.3
100.706	17118.5
100.712	13613
100.732	16608.7
100.738	13749
100.744	7067.07
100.758	3243.65
100.764	2088.65
100.769	2896.51
100.78	1039.77
100.785	0
100.791	0
100.809	0
100.815	0

[truncated: 2 more sheets: Trp, Tyr]
