# Supplementary material for: Enhanced access to the human phosphoproteome with genetically encoded phosphothreonine
Source: Nat Commun. 2022 Nov 24;13:7226. doi: 10.1038/s41467-022-34980-5 (PMC9700786; doi:10.1038/s41467-022-34980-5)
Supplement: Supplementary file 12 — source data [file 41467_2022_34980_MOESM12_ESM.zip › Fig 3E.xlsx]

## Sheet: CHK2 ADP-Glo
Plate information
Plate	1
Repeat	1
Barcode
Measured height	N/A
Chamber temperature at start	N/A
Chamber temperature at end	N/A
Humidity at start	N/A
Humidity at end	N/A
Ambient temperature at start	N/A
Ambient temperature at end	N/A
Formula	Calc 1: Crosstalk = Crosstalk correction where Label : Copy of US LUM 96 (cps)(1) channel 1
Measurement date	2021-10-12 15:56:30
Background information
Legend:
HDR1 - Plate
HDR2 - Label
HDR3 - Result
HDR4 - Signal
HDR5 - Flashes/Time
HDR6 - Meastime
HDR7 - MeasInfo
HDR1 HDR2 HDR3 HDR4 HDR5 HDR6 HDR7
1 Copy of US LUM 96 (cps) 0 5252 0.3 00:00:00.000 De=USLum Ex=N/A Em=N/A Wdw=N/A (12)
16672240	13303760	10319307	8006200	4453933	2483760	1482253	1339040	1373547	663107	507120	124200
921400	1257520	1013560	147053	155053	254693	591467	478960	407147	207813	187093	189467
1556840	1322613	1529720	118093	132613	190787	560427	585493	395360	385387	335240	315480
2184347	2477853	2593627	289120	423680	256493	941573	874320	511253	336533	313987	429347
2843307	3099973	3360813	655933	201280	223653	1395133	1099907	1461747	713320	512360	498507
5160000	5458813	5601600	746333	12264373	358707	1760573	1175373	1554600	1006440	1187920	879147
6648253	7905680	10433827	538360	608440	679200	2451533	2355213	2432560	1781533	3303240	1955333
115707	113173	108040	2280	1200	2067	2720	3013	2653	2760	2360	920
Plate information
Plate	1
Repeat	1
Barcode
Measured height	15.43
Chamber temperature at start	37
Chamber temperature at end	36.96
Humidity at start	45.8
Humidity at end	45.5
Ambient temperature at start	23.85
Ambient temperature at end	23.85
Group	1
Label	Copy of US LUM 96 (cps)(1)
ScanX	0
ScanY	0
Measinfo	De=USLum Ex=N/A Em=N/A Wdw=N/A (12)
Kinetics	0
Measurement date	2021-10-12 15:56:30
Background information
Legend:
HDR1 - Plate
HDR2 - Label
HDR3 - Result
HDR4 - Signal
HDR5 - Flashes/Time
HDR6 - Meastime
HDR7 - MeasInfo
HDR1 HDR2 HDR3 HDR4 HDR5 HDR6 HDR7
1 Copy of US LUM 96 (cps) 0 5252 0.3 00:00:00.000 De=USLum Ex=N/A Em=N/A Wdw=N/A (12)
16672240	13303760	10319307	8006200	4453933	2483760	1482253	1339040	1373547	663107	507120	124200
921400	1257520	1013560	147053	155053	254693	591467	478960	407147	207813	187093	189467
1556840	1322613	1529720	118093	132613	190787	560427	585493	395360	385387	335240	315480
2184347	2477853	2593627	289120	423680	256493	941573	874320	511253	336533	313987	429347
2843307	3099973	3360813	655933	201280	223653	1395133	1099907	1461747	713320	512360	498507
5160000	5458813	5601600	746333	12264373	358707	1760573	1175373	1554600	1006440	1187920	879147
6648253	7905680	10433827	538360	608440	679200	2451533	2355213	2432560	1781533	3303240	1955333
115707	113173	108040	2280	1200	2067	2720	3013	2653	2760	2360	920
Basic assay information
Assay ID	4083
Assay Started	2021-10-12 15:55:37
Assay Finished	2021-10-12 15:56:36
Assay Exported	2021-10-12 16:01:53
Protocol ID	100170
Protocol Name	Crawfird_Lumi_JRP
Serial#	1041057
Protocol information
Protocol:
Protocol name	Crawfird_Lumi_JRP
Number of assay repeats	1
Start assay repeat each	N/A
Number of plate repeats	1
Start plate repeat each	N/A
Is label meas. height used	Yes
Height of measurement	Defined in label
Is gripper height used	No
Mode of measurement	By Rows, bi-directional
Rotated plate	No
Soft move	No
Protocol notes
Plate type:
Name of the plate type	96 General
Number of rows	8
Number of columns	12
Number of the wells in the plate	96
Height of the plate	14.35 mm
Coordinates of corners:
96 General
14.38 mm x------------------------------------------------------ x 113.38 mm
11.24 mm 11.24 mm
14.38 mm x------------------------------------------------------ x 113.38 mm
74.24 mm 74.24 mm
Platemap:
Plate	1
Group	1
	1	2	3	4	5	6	7	8	9	10	11	12
A	-	-	-	-	-	-	-	-	-	-	-	-
B	-	-	-	-	-	-	-	-	-	-	-	-
C	-	-	-	-	-	-	-	-	-	-	-	-
D	-	-	-	-	-	-	-	-	-	-	-	-
E	-	-	-	-	-	-	-	-	-	-	-	-
F	-	-	-	-	-	-	-	-	-	-	-	-
G	-	-	-	-	-	-	-	-	-	-	-	-
H	-	-	-	-	-	-	-	-	-	-	-	-
-	Undefined
Calculations:
Plate	1
Formula index	Calc 1
Formula name	Crosstalk
Formula	Crosstalk where Label : Copy of US LUM 96 (cps)(1) channel 1
Auto export parameters:
Export format	Plate2
Include basic assay information	Yes
Place assay information at	End of file
Include basic plate information	Yes
Place plate information at	Beginning of plate
Include protocol information	Yes
Protocol info level	Large
Include error and warning information	Yes
Include background information	Yes
Add plate number to the file name	Yes
Each plate to separate file	No
Field separator to use	System
File name format	<DefaultDataFolder>\<Date>\<ProtocolName>_<AssayID>.csv
Operations:
Plate 1
Group 1
Measurement
Label..................................................... Copy of US LUM 96 (cps)(1)
Labels:
Copy of US LUM 96 (cps)	7000006
Measurement height	0 mm
Measurement time	0.3 s
CT	0
Aperture	96 Plate US Luminescence aperture
Last edited	2018-10-20 11:14:14
Last edited by	EnVision
Factory preset	No
Aperture:
96 Plate US Luminescence aperture	8
Height	4.2 mm
Diameter	6 mm
Description
Last edited	2017-09-05 15:57:25
Last edited by	Installation
Factory preset	Yes
Instrument:
Serial number	1041057
Nickname	EnVision
Normalization:
Exported with EnVision Workstation version 1.13.3009.1401

## Sheet: Analyzed
	STD 100	STD 80	STD 60	STD 40	STD 20	STD 10	STD 5	STD 4	STD 3	STD 2	STD 1	STD 0
	16672240	13303760	10319307	8006200	4453933	2483760	1482253	1339040	1373547	663107	507120	124200		No enzyme control
														115707	113173	108040	112307
	Full-length CHK2			pThr387 KD CHK2			WT KD CHK2			pThr383 KD CHK2
5	921400	1257520	1013560	147053	155053	254693	591467	478960	407147	207813	187093	189467
10	1556840	1322613	1529720	118093	132613	190787	560427	585493	395360	385387	335240	315480
20	2184347	2477853	2593627	289120	423680	256493	941573	874320	511253	336533	313987	429347
30	2843307	3099973	3360813	655933	201280	223653	1395133	1099907	1461747	713320	512360	498507
60	5160000	5458813	5601600	746333	12264373	358707	1760573	1175373	1554600	1006440	1187920	879147
90	6648253	7905680	10433827	538360	608440	679200	2451533	2355213	2432560	1781533	3303240	1955333
	Full-length CHK2	pThr387 KD CHK2	WT KD CHK2	pThr383 KD CHK2
5	1064160	185600	492525	194791
10	1.46972e+06	147164	513760	345369
20	2418609	323098	775715	359956
30	3.10136e+06	360289	1318929	574729
60	5.4068e+06	552520	1.49685e+06	1.0245e+06
90	8.32925e+06	608667	2413102	2346702
	Full-length CHK2			pThr387 KD CHK2			WT KD CHK2			pThr383 KD CHK2
5	809093	1.14521e+06	901253	34746.3	42746.3	142386	479160	366653	294840	95506.3	74786.3	77160.3
10	1.44453e+06	1.21031e+06	1.41741e+06	5786.33	20306.3	78480.3	448120	473186	283053	273080	222933	203173
20	2.07204e+06	2.36555e+06	2.48132e+06	176813	311373	144186	829266	762013	398946	224226	201680	317040
30	2.731e+06	2.98767e+06	3.24851e+06	543626	88973.3	111346	1.28283e+06	987600	1.34944e+06	601013	400053	386200
60	5.04769e+06	5.34651e+06	5.48929e+06	634026	1.21521e+07	246400	1.64827e+06	1.06307e+06	1.44229e+06	894133	1.07561e+06	766840
90	6.53595e+06	7.79337e+06	1.03215e+07	426053	496133	566893	2.33923e+06	2.24291e+06	2.32025e+06	1.66923e+06	3.19093e+06	1.84303e+06
	Full-length CHK2	pThr387 KD CHK2	WT KD CHK2	pThr383 KD CHK2
5	951853	73293	380218	82484.3
10	1.35742e+06	34857.7	401453	233062
20	2.3063e+06	210791	663409	247649
30	2.98906e+06	247982	1.20662e+06	462422
60	5.2945e+06	440213	1384542	912196
90	8.21695e+06	496360	2.3008e+06	2.2344e+06
