# Supplementary material for: Enhanced access to the human phosphoproteome with genetically encoded phosphothreonine
Source: Nat Commun. 2022 Nov 24;13:7226. doi: 10.1038/s41467-022-34980-5 (PMC9700786; doi:10.1038/s41467-022-34980-5)
Supplement: Supplementary file 12 — source data [file 41467_2022_34980_MOESM12_ESM.zip › Fig 5C - 14-3-3 & pThr383 CHK2 Biological Process.txt]

Analysis Type:	PANTHER Overrepresentation Test (Released 20210224)
Annotation Version and Release Date:	GO Ontology database DOI:  10.5281/zenodo.4495804 Released 2021-02-01
Analyzed List:	Client Text Box Input (Homo sapiens)
Reference List:	Homo sapiens (all genes in database)
Test Type:	FISHER
Correction:	FDR
GO biological process complete	Homo sapiens - REFLIST (20595)	Client Text Box Input (364)	Client Text Box Input (expected)	Client Text Box Input (over/under)	Client Text Box Input (fold Enrichment)	Client Text Box Input (raw P-value)	Client Text Box Input (FDR)
desmosome organization (GO:0002934)	10	4	.18	+	22.63	7.80E-05	3.97E-02
protein localization to plasma membrane (GO:0072659)	195	14	3.45	+	4.06	1.86E-05	1.13E-02
histone modification (GO:0016570)	356	18	6.29	+	2.86	1.05E-04	4.75E-02
transcription by RNA polymerase II (GO:0006366)	406	20	7.18	+	2.79	6.20E-05	3.37E-02
RNA biosynthetic process (GO:0032774)	566	25	10.00	+	2.50	7.05E-05	3.71E-02
regulation of transcription by RNA polymerase II (GO:0006357)	2586	109	45.71	+	2.38	4.41E-18	6.96E-14
regulation of transcription, DNA-templated (GO:0006355)	3464	126	61.22	+	2.06	4.43E-16	1.40E-12
regulation of nucleic acid-templated transcription (GO:1903506)	3465	126	61.24	+	2.06	4.50E-16	1.18E-12
regulation of RNA biosynthetic process (GO:2001141)	3470	126	61.33	+	2.05	4.85E-16	1.09E-12
regulation of RNA metabolic process (GO:0051252)	3738	134	66.07	+	2.03	9.67E-17	7.63E-13
cytoskeleton organization (GO:0007010)	1204	43	21.28	+	2.02	1.66E-05	1.05E-02
regulation of cellular macromolecule biosynthetic process (GO:2000112)	3913	137	69.16	+	1.98	2.19E-16	1.15E-12
regulation of macromolecule biosynthetic process (GO:0010556)	3944	138	69.71	+	1.98	2.40E-16	9.47E-13
regulation of nucleobase-containing compound metabolic process (GO:0019219)	4007	137	70.82	+	1.93	2.10E-15	4.13E-12
regulation of cellular biosynthetic process (GO:0031326)	4105	138	72.55	+	1.90	4.43E-15	6.99E-12
regulation of biosynthetic process (GO:0009889)	4189	138	74.04	+	1.86	3.23E-14	3.92E-11
regulation of intracellular signal transduction (GO:1902531)	1768	54	31.25	+	1.73	1.03E-04	4.78E-02
regulation of gene expression (GO:0010468)	4872	147	86.11	+	1.71	3.04E-12	3.00E-09
regulation of cellular metabolic process (GO:0031323)	6106	175	107.92	+	1.62	2.75E-13	3.10E-10
regulation of nitrogen compound metabolic process (GO:0051171)	5688	163	100.53	+	1.62	4.57E-12	4.24E-09
regulation of primary metabolic process (GO:0080090)	5892	168	104.14	+	1.61	2.21E-12	2.33E-09
organelle organization (GO:0006996)	3574	99	63.17	+	1.57	3.78E-06	2.48E-03
regulation of macromolecule metabolic process (GO:0060255)	6301	174	111.37	+	1.56	1.27E-11	1.11E-08
regulation of metabolic process (GO:0019222)	6847	183	121.02	+	1.51	3.63E-11	3.02E-08
regulation of signaling (GO:0023051)	3459	92	61.14	+	1.50	5.30E-05	2.99E-02
regulation of cell communication (GO:0010646)	3424	90	60.52	+	1.49	9.21E-05	4.54E-02
positive regulation of cellular process (GO:0048522)	5656	143	99.97	+	1.43	1.47E-06	1.01E-03
positive regulation of biological process (GO:0048518)	6244	157	110.36	+	1.42	3.70E-07	2.65E-04
regulation of cellular process (GO:0050794)	11302	273	199.75	+	1.37	5.45E-15	7.82E-12
cellular component organization or biogenesis (GO:0071840)	5999	144	106.03	+	1.36	2.67E-05	1.56E-02
regulation of biological process (GO:0050789)	11856	282	209.55	+	1.35	3.49E-15	6.12E-12
cellular component organization (GO:0016043)	5775	137	102.07	+	1.34	9.91E-05	4.74E-02
biological regulation (GO:0065007)	12571	292	222.18	+	1.31	8.39E-15	1.10E-11
biological_process (GO:0008150)	17850	349	315.48	+	1.11	7.18E-09	5.67E-06
Unclassified (UNCLASSIFIED)	2745	15	48.52	-	.31	7.18E-09	5.40E-06
