# Supplementary material for: Enhanced access to the human phosphoproteome with genetically encoded phosphothreonine
Source: Nat Commun. 2022 Nov 24;13:7226. doi: 10.1038/s41467-022-34980-5 (PMC9700786; doi:10.1038/s41467-022-34980-5)
Supplement: Supplementary file 12 — source data [file 41467_2022_34980_MOESM12_ESM.zip › Fig 5C - 14-3-3 Biological Process.txt]

Analysis Type:	PANTHER Overrepresentation Test (Released 20210224)
Annotation Version and Release Date:	GO Ontology database DOI:  10.5281/zenodo.4495804 Released 2021-02-01
Analyzed List:	Client Text Box Input (Homo sapiens)
Reference List:	Homo sapiens (all genes in database)
Test Type:	FISHER
Correction:	FDR
GO biological process complete	Homo sapiens - REFLIST (20595)	Client Text Box Input (460)	Client Text Box Input (expected)	Client Text Box Input (over/under)	Client Text Box Input (fold Enrichment)	Client Text Box Input (raw P-value)	Client Text Box Input (FDR)
mesenchyme migration (GO:0090131)	5	4	.11	+	35.82	2.60E-05	3.83E-03
negative regulation of cardiac muscle hypertrophy in response to stress (GO:1903243)	6	3	.13	+	22.39	7.89E-04	4.73E-02
embryonic process involved in female pregnancy (GO:0060136)	6	3	.13	+	22.39	7.89E-04	4.71E-02
skeletal muscle thin filament assembly (GO:0030240)	6	3	.13	+	22.39	7.89E-04	4.70E-02
negative regulation of cardiac muscle adaptation (GO:0010616)	6	3	.13	+	22.39	7.89E-04	4.68E-02
skeletal myofibril assembly (GO:0014866)	8	4	.18	+	22.39	9.68E-05	9.98E-03
reelin-mediated signaling pathway (GO:0038026)	9	4	.20	+	19.90	1.37E-04	1.32E-02
negative regulation of hippo signaling (GO:0035331)	13	4	.29	+	13.78	4.27E-04	3.10E-02
response to muscle stretch (GO:0035994)	23	6	.51	+	11.68	3.26E-05	4.40E-03
positive regulation of neuron migration (GO:2001224)	16	4	.36	+	11.19	8.25E-04	4.84E-02
positive regulation of transcription from RNA polymerase II promoter in response to stress (GO:0036003)	26	6	.58	+	10.33	5.89E-05	7.26E-03
gastrulation with mouth forming second (GO:0001702)	25	5	.56	+	8.95	4.42E-04	3.18E-02
neuroblast proliferation (GO:0007405)	27	5	.60	+	8.29	6.03E-04	3.86E-02
myotube cell development (GO:0014904)	28	5	.63	+	7.99	6.98E-04	4.26E-02
muscle fiber development (GO:0048747)	46	8	1.03	+	7.79	2.11E-05	3.22E-03
negative regulation of oxidative stress-induced cell death (GO:1903202)	43	7	.96	+	7.29	1.01E-04	1.02E-02
actin-myosin filament sliding (GO:0033275)	38	6	.85	+	7.07	3.68E-04	2.76E-02
muscle filament sliding (GO:0030049)	38	6	.85	+	7.07	3.68E-04	2.75E-02
activation of JUN kinase activity (GO:0007257)	41	6	.92	+	6.55	5.29E-04	3.55E-02
activation of MAPKK activity (GO:0000186)	56	8	1.25	+	6.40	7.40E-05	8.78E-03
cardiac muscle cell development (GO:0055013)	53	7	1.18	+	5.91	3.23E-04	2.52E-02
positive regulation of neuron apoptotic process (GO:0043525)	54	7	1.21	+	5.80	3.58E-04	2.71E-02
regulation of embryonic development (GO:0045995)	62	8	1.38	+	5.78	1.41E-04	1.34E-02
striated muscle cell development (GO:0055002)	91	11	2.03	+	5.41	1.43E-05	2.33E-03
actin filament bundle assembly (GO:0051017)	58	7	1.30	+	5.40	5.30E-04	3.54E-02
cardiac cell development (GO:0055006)	58	7	1.30	+	5.40	5.30E-04	3.53E-02
positive regulation of neuron death (GO:1901216)	95	11	2.12	+	5.18	2.07E-05	3.20E-03
actin filament bundle organization (GO:0061572)	61	7	1.36	+	5.14	6.97E-04	4.28E-02
regulation of oxidative stress-induced cell death (GO:1903201)	63	7	1.41	+	4.97	8.31E-04	4.84E-02
stress-activated MAPK cascade (GO:0051403)	109	12	2.43	+	4.93	1.40E-05	2.32E-03
regulation of microtubule polymerization or depolymerization (GO:0031110)	83	9	1.85	+	4.85	1.83E-04	1.66E-02
insulin receptor signaling pathway (GO:0008286)	85	9	1.90	+	4.74	2.16E-04	1.86E-02
stress-activated protein kinase signaling cascade (GO:0031098)	124	13	2.77	+	4.69	9.98E-06	1.79E-03
JNK cascade (GO:0007254)	86	9	1.92	+	4.69	2.34E-04	2.00E-02
axis specification (GO:0009798)	87	9	1.94	+	4.63	2.53E-04	2.10E-02
regulation of transcription initiation from RNA polymerase II promoter (GO:0060260)	79	8	1.76	+	4.53	6.32E-04	3.98E-02
positive regulation of histone modification (GO:0031058)	91	9	2.03	+	4.43	3.44E-04	2.66E-02
regulation of muscle adaptation (GO:0043502)	82	8	1.83	+	4.37	7.92E-04	4.68E-02
neuron migration (GO:0001764)	116	11	2.59	+	4.25	1.10E-04	1.10E-02
positive regulation of chromatin organization (GO:1905269)	116	11	2.59	+	4.25	1.10E-04	1.10E-02
muscle cell development (GO:0055001)	139	13	3.10	+	4.19	3.04E-05	4.25E-03
signal transduction in response to DNA damage (GO:0042770)	102	9	2.28	+	3.95	7.41E-04	4.50E-02
actomyosin structure organization (GO:0031032)	104	9	2.32	+	3.87	8.43E-04	4.89E-02
activation of GTPase activity (GO:0090630)	116	10	2.59	+	3.86	4.53E-04	3.20E-02
regulation of gene silencing (GO:0060968)	116	10	2.59	+	3.86	4.53E-04	3.19E-02
regulation of microtubule cytoskeleton organization (GO:0070507)	141	12	3.15	+	3.81	1.40E-04	1.34E-02
regulation of DNA-templated transcription in response to stress (GO:0043620)	118	10	2.64	+	3.79	5.13E-04	3.46E-02
striated muscle cell differentiation (GO:0051146)	190	16	4.24	+	3.77	1.29E-05	2.19E-03
actin filament-based movement (GO:0030048)	119	10	2.66	+	3.76	5.46E-04	3.59E-02
DNA integrity checkpoint (GO:0031570)	147	12	3.28	+	3.65	2.02E-04	1.79E-02
regulation of histone modification (GO:0031056)	148	12	3.31	+	3.63	2.14E-04	1.85E-02
DNA damage checkpoint (GO:0000077)	139	11	3.10	+	3.54	4.70E-04	3.27E-02
regulation of chromatin organization (GO:1902275)	203	16	4.53	+	3.53	2.75E-05	4.01E-03
neural tube development (GO:0021915)	155	12	3.46	+	3.47	3.17E-04	2.49E-02
muscle cell differentiation (GO:0042692)	235	18	5.25	+	3.43	1.26E-05	2.16E-03
small GTPase mediated signal transduction (GO:0007264)	262	20	5.85	+	3.42	4.39E-06	8.77E-04
positive regulation of chromosome organization (GO:2001252)	174	13	3.89	+	3.35	2.50E-04	2.09E-02
actin filament organization (GO:0007015)	270	20	6.03	+	3.32	6.67E-06	1.22E-03
cell cycle checkpoint (GO:0000075)	189	14	4.22	+	3.32	1.59E-04	1.48E-02
cellular response to insulin stimulus (GO:0032869)	173	12	3.86	+	3.11	7.94E-04	4.68E-02
T cell activation (GO:0042110)	242	16	5.41	+	2.96	1.90E-04	1.71E-02
negative regulation of apoptotic signaling pathway (GO:2001234)	227	15	5.07	+	2.96	3.01E-04	2.41E-02
muscle contraction (GO:0006936)	243	16	5.43	+	2.95	1.99E-04	1.77E-02
muscle system process (GO:0003012)	289	19	6.45	+	2.94	5.26E-05	6.59E-03
cellular response to peptide hormone stimulus (GO:0071375)	274	18	6.12	+	2.94	8.31E-05	9.37E-03
actin cytoskeleton organization (GO:0030036)	524	34	11.70	+	2.91	8.37E-08	3.14E-05
lymphocyte differentiation (GO:0030098)	248	16	5.54	+	2.89	2.47E-04	2.08E-02
muscle tissue development (GO:0060537)	280	18	6.25	+	2.88	1.08E-04	1.09E-02
striated muscle tissue development (GO:0014706)	265	17	5.92	+	2.87	1.70E-04	1.56E-02
cell fate commitment (GO:0045165)	237	15	5.29	+	2.83	4.62E-04	3.22E-02
actin filament-based process (GO:0030029)	598	37	13.36	+	2.77	6.92E-08	2.73E-05
regulation of small GTPase mediated signal transduction (GO:0051056)	327	20	7.30	+	2.74	8.63E-05	9.52E-03
epithelial tube morphogenesis (GO:0060562)	302	18	6.75	+	2.67	2.59E-04	2.14E-02
leukocyte differentiation (GO:0002521)	353	21	7.88	+	2.66	8.38E-05	9.37E-03
in utero embryonic development (GO:0001701)	355	21	7.93	+	2.65	9.03E-05	9.76E-03
regulation of supramolecular fiber organization (GO:1902903)	375	22	8.38	+	2.63	6.93E-05	8.34E-03
embryo development ending in birth or egg hatching (GO:0009792)	620	36	13.85	+	2.60	4.47E-07	1.20E-04
regulation of neuron death (GO:1901214)	311	18	6.95	+	2.59	3.62E-04	2.73E-02
regulation of angiogenesis (GO:0045765)	277	16	6.19	+	2.59	7.72E-04	4.65E-02
muscle organ development (GO:0007517)	280	16	6.25	+	2.56	8.60E-04	4.91E-02
supramolecular fiber organization (GO:0097435)	597	34	13.33	+	2.55	2.13E-06	4.74E-04
cellular response to peptide (GO:1901653)	334	19	7.46	+	2.55	3.08E-04	2.43E-02
chordate embryonic development (GO:0043009)	601	34	13.42	+	2.53	2.28E-06	5.00E-04
cytoskeleton organization (GO:0007010)	1204	68	26.89	+	2.53	6.74E-12	1.06E-07
tissue morphogenesis (GO:0048729)	532	30	11.88	+	2.52	1.06E-05	1.88E-03
MAPK cascade (GO:0000165)	409	23	9.14	+	2.52	8.73E-05	9.56E-03
hemopoiesis (GO:0030097)	572	32	12.78	+	2.50	5.46E-06	1.03E-03
regulation of cell-cell adhesion (GO:0022407)	434	24	9.69	+	2.48	1.15E-04	1.14E-02
activation of protein kinase activity (GO:0032147)	327	18	7.30	+	2.46	6.34E-04	3.98E-02
positive regulation of cell migration (GO:0030335)	518	28	11.57	+	2.42	3.47E-05	4.60E-03
regulation of cellular response to stress (GO:0080135)	685	37	15.30	+	2.42	1.68E-06	3.78E-04
positive regulation of cellular component movement (GO:0051272)	556	30	12.42	+	2.42	1.80E-05	2.84E-03
lymphocyte activation (GO:0046649)	391	21	8.73	+	2.40	4.17E-04	3.06E-02
developmental growth (GO:0048589)	354	19	7.91	+	2.40	8.50E-04	4.90E-02
response to inorganic substance (GO:0010035)	542	29	12.11	+	2.40	2.85E-05	4.08E-03
embryonic morphogenesis (GO:0048598)	561	30	12.53	+	2.39	2.06E-05	3.22E-03
positive regulation of cell motility (GO:2000147)	543	29	12.13	+	2.39	2.92E-05	4.15E-03
hematopoietic or lymphoid organ development (GO:0048534)	619	33	13.83	+	2.39	8.08E-06	1.46E-03
negative regulation of intracellular signal transduction (GO:1902532)	492	26	10.99	+	2.37	9.05E-05	9.71E-03
response to peptide hormone (GO:0043434)	400	21	8.93	+	2.35	5.03E-04	3.42E-02
muscle structure development (GO:0061061)	460	24	10.27	+	2.34	2.02E-04	1.78E-02
positive regulation of locomotion (GO:0040017)	558	29	12.46	+	2.33	4.42E-05	5.63E-03
immune system development (GO:0002520)	656	34	14.65	+	2.32	1.29E-05	2.17E-03
embryonic organ development (GO:0048568)	427	22	9.54	+	2.31	4.38E-04	3.17E-02
positive regulation of GTPase activity (GO:0043547)	413	21	9.22	+	2.28	6.85E-04	4.24E-02
cellular response to organonitrogen compound (GO:0071417)	591	30	13.20	+	2.27	6.08E-05	7.44E-03
positive regulation of cell adhesion (GO:0045785)	435	22	9.72	+	2.26	5.36E-04	3.54E-02
anatomical structure formation involved in morphogenesis (GO:0048646)	870	44	19.43	+	2.26	1.13E-06	2.62E-04
embryo development (GO:0009790)	971	49	21.69	+	2.26	2.38E-07	7.67E-05
cell population proliferation (GO:0008283)	477	24	10.65	+	2.25	4.72E-04	3.27E-02
response to peptide (GO:1901652)	480	24	10.72	+	2.24	4.89E-04	3.37E-02
positive regulation of transcription by RNA polymerase II (GO:0045944)	1206	60	26.94	+	2.23	1.43E-08	7.03E-06
protein phosphorylation (GO:0006468)	684	34	15.28	+	2.23	2.39E-05	3.60E-03
heart development (GO:0007507)	508	25	11.35	+	2.20	3.99E-04	2.94E-02
negative regulation of cell cycle (GO:0045786)	569	28	12.71	+	2.20	1.61E-04	1.49E-02
cellular response to nitrogen compound (GO:1901699)	651	32	14.54	+	2.20	7.82E-05	9.00E-03
tube development (GO:0035295)	841	41	18.78	+	2.18	5.42E-06	1.03E-03
intracellular signal transduction (GO:0035556)	1575	76	35.18	+	2.16	6.04E-10	7.94E-07
regulation of cell adhesion (GO:0030155)	726	35	16.22	+	2.16	3.71E-05	4.83E-03
regulation of cytoskeleton organization (GO:0051493)	519	25	11.59	+	2.16	4.91E-04	3.37E-02
positive regulation of MAPK cascade (GO:0043410)	520	25	11.61	+	2.15	5.01E-04	3.42E-02
tube morphogenesis (GO:0035239)	645	31	14.41	+	2.15	1.27E-04	1.23E-02
cellular component morphogenesis (GO:0032989)	604	29	13.49	+	2.15	2.40E-04	2.04E-02
cellular response to hormone stimulus (GO:0032870)	523	25	11.68	+	2.14	5.33E-04	3.54E-02
mitotic cell cycle (GO:0000278)	761	36	17.00	+	2.12	5.43E-05	6.74E-03
regulation of plasma membrane bounded cell projection organization (GO:0120035)	621	29	13.87	+	2.09	3.04E-04	2.42E-02
regulation of intracellular signal transduction (GO:1902531)	1768	82	39.49	+	2.08	5.71E-10	8.19E-07
regulation of MAPK cascade (GO:0043408)	694	32	15.50	+	2.06	2.24E-04	1.92E-02
positive regulation of developmental process (GO:0051094)	1259	58	28.12	+	2.06	4.20E-07	1.20E-04
positive regulation of cell differentiation (GO:0045597)	827	38	18.47	+	2.06	4.33E-05	5.60E-03
microtubule cytoskeleton organization (GO:0000226)	566	26	12.64	+	2.06	8.26E-04	4.83E-02
regulation of cell projection organization (GO:0031344)	638	29	14.25	+	2.04	6.05E-04	3.87E-02
positive regulation of RNA metabolic process (GO:0051254)	1718	78	38.37	+	2.03	5.05E-09	3.79E-06
neuron projection development (GO:0031175)	683	31	15.26	+	2.03	3.39E-04	2.63E-02
mitotic cell cycle process (GO:1903047)	685	31	15.30	+	2.03	3.47E-04	2.66E-02
regulation of anatomical structure morphogenesis (GO:0022603)	955	43	21.33	+	2.02	2.95E-05	4.16E-03
positive regulation of nucleic acid-templated transcription (GO:1903508)	1622	73	36.23	+	2.02	1.86E-08	8.61E-06
positive regulation of transcription, DNA-templated (GO:0045893)	1622	73	36.23	+	2.02	1.86E-08	8.37E-06
positive regulation of RNA biosynthetic process (GO:1902680)	1623	73	36.25	+	2.01	1.89E-08	8.29E-06
regulation of organelle organization (GO:0033043)	1188	53	26.53	+	2.00	2.97E-06	6.17E-04
cell cycle (GO:0007049)	1390	62	31.05	+	2.00	3.57E-07	1.08E-04
regulation of cell differentiation (GO:0045595)	1576	69	35.20	+	1.96	1.46E-07	5.02E-05
response to hormone (GO:0009725)	807	35	18.02	+	1.94	2.66E-04	2.19E-02
positive regulation of nucleobase-containing compound metabolic process (GO:0045935)	1891	82	42.24	+	1.94	1.42E-08	7.25E-06
regulation of multicellular organismal development (GO:2000026)	1318	57	29.44	+	1.94	3.36E-06	6.87E-04
cellular response to DNA damage stimulus (GO:0006974)	787	34	17.58	+	1.93	3.56E-04	2.72E-02
response to abiotic stimulus (GO:0009628)	1162	50	25.95	+	1.93	1.63E-05	2.59E-03
negative regulation of apoptotic process (GO:0043066)	888	38	19.83	+	1.92	1.97E-04	1.76E-02
regulation of response to stress (GO:0080134)	1546	66	34.53	+	1.91	7.59E-07	1.87E-04
positive regulation of intracellular signal transduction (GO:1902533)	1015	43	22.67	+	1.90	8.73E-05	9.50E-03
circulatory system development (GO:0072359)	853	36	19.05	+	1.89	3.77E-04	2.79E-02
positive regulation of macromolecule biosynthetic process (GO:0010557)	1853	78	41.39	+	1.88	1.15E-07	4.02E-05
positive regulation of gene expression (GO:0010628)	1072	45	23.94	+	1.88	8.10E-05	9.19E-03
negative regulation of programmed cell death (GO:0043069)	907	38	20.26	+	1.88	3.45E-04	2.65E-02
regulation of cell migration (GO:0030334)	885	37	19.77	+	1.87	4.57E-04	3.20E-02
anatomical structure morphogenesis (GO:0009653)	2135	89	47.69	+	1.87	1.43E-08	6.82E-06
neurogenesis (GO:0022008)	1369	57	30.58	+	1.86	1.23E-05	2.13E-03
generation of neurons (GO:0048699)	1249	52	27.90	+	1.86	3.09E-05	4.27E-03
cellular response to stress (GO:0033554)	1755	73	39.20	+	1.86	5.59E-07	1.42E-04
response to nitrogen compound (GO:1901698)	1085	45	24.23	+	1.86	9.50E-05	9.93E-03
positive regulation of protein modification process (GO:0031401)	1061	44	23.70	+	1.86	1.20E-04	1.18E-02
regulation of developmental process (GO:0050793)	2441	101	54.52	+	1.85	1.79E-09	2.02E-06
positive regulation of multicellular organismal process (GO:0051240)	1386	57	30.96	+	1.84	1.41E-05	2.32E-03
response to organonitrogen compound (GO:0010243)	997	41	22.27	+	1.84	2.75E-04	2.23E-02
negative regulation of cell death (GO:0060548)	998	41	22.29	+	1.84	2.77E-04	2.24E-02
response to cytokine (GO:0034097)	1097	45	24.50	+	1.84	1.48E-04	1.39E-02
regulation of kinase activity (GO:0043549)	908	37	20.28	+	1.82	5.80E-04	3.73E-02
regulation of cellular component organization (GO:0051128)	2360	96	52.71	+	1.82	1.06E-08	5.78E-06
apoptotic process (GO:0006915)	912	37	20.37	+	1.82	8.49E-04	4.90E-02
regulation of apoptotic process (GO:0042981)	1479	60	33.03	+	1.82	1.14E-05	1.99E-03
regulation of protein modification process (GO:0031399)	1633	66	36.47	+	1.81	5.25E-06	1.03E-03
positive regulation of cellular biosynthetic process (GO:0031328)	1956	79	43.69	+	1.81	3.88E-07	1.16E-04
cell cycle process (GO:0022402)	1070	43	23.90	+	1.80	2.96E-04	2.38E-02
cellular response to endogenous stimulus (GO:0071495)	1146	46	25.60	+	1.80	2.03E-04	1.77E-02
regulation of cell motility (GO:2000145)	947	38	21.15	+	1.80	7.14E-04	4.35E-02
regulation of phosphorylation (GO:0042325)	1400	56	31.27	+	1.79	3.62E-05	4.77E-03
regulation of cellular component movement (GO:0051270)	1026	41	22.92	+	1.79	5.04E-04	3.41E-02
positive regulation of biosynthetic process (GO:0009891)	1990	79	44.45	+	1.78	1.03E-06	2.47E-04
regulation of programmed cell death (GO:0043067)	1517	60	33.88	+	1.77	3.12E-05	4.29E-03
positive regulation of macromolecule metabolic process (GO:0010604)	3431	135	76.63	+	1.76	2.42E-11	1.27E-07
nervous system development (GO:0007399)	2189	86	48.89	+	1.76	4.04E-07	1.18E-04
cell development (GO:0048468)	1615	63	36.07	+	1.75	2.44E-05	3.63E-03
tissue development (GO:0009888)	1732	67	38.69	+	1.73	1.47E-05	2.36E-03
positive regulation of nitrogen compound metabolic process (GO:0051173)	3058	117	68.30	+	1.71	4.85E-09	3.83E-06
regulation of signal transduction (GO:0009966)	3047	116	68.06	+	1.70	9.78E-09	5.72E-06
negative regulation of transcription, DNA-templated (GO:0045892)	1288	49	28.77	+	1.70	4.42E-04	3.17E-02
positive regulation of signal transduction (GO:0009967)	1551	59	34.64	+	1.70	8.45E-05	9.39E-03
regulation of protein phosphorylation (GO:0001932)	1210	46	27.03	+	1.70	6.38E-04	3.99E-02
negative regulation of nucleic acid-templated transcription (GO:1903507)	1290	49	28.81	+	1.70	4.47E-04	3.19E-02
negative regulation of RNA biosynthetic process (GO:1902679)	1292	49	28.86	+	1.70	4.52E-04	3.21E-02
regulation of phosphate metabolic process (GO:0019220)	1611	61	35.98	+	1.70	7.61E-05	8.89E-03
regulation of phosphorus metabolic process (GO:0051174)	1611	61	35.98	+	1.70	7.61E-05	8.83E-03
regulation of multicellular organismal process (GO:0051239)	2647	100	59.12	+	1.69	1.78E-07	5.96E-05
negative regulation of nucleobase-containing compound metabolic process (GO:0045934)	1514	57	33.82	+	1.69	1.49E-04	1.39E-02
regulation of cell cycle (GO:0051726)	1196	45	26.71	+	1.68	8.70E-04	4.96E-02
negative regulation of signal transduction (GO:0009968)	1276	48	28.50	+	1.68	6.07E-04	3.86E-02
regulation of cell death (GO:0010941)	1652	62	36.90	+	1.68	9.10E-05	9.70E-03
regulation of cell communication (GO:0010646)	3424	128	76.48	+	1.67	3.33E-09	3.09E-06
positive regulation of metabolic process (GO:0009893)	3719	139	83.07	+	1.67	4.97E-10	8.70E-07
positive regulation of cellular metabolic process (GO:0031325)	3238	121	72.32	+	1.67	1.06E-08	5.97E-06
negative regulation of RNA metabolic process (GO:0051253)	1394	52	31.14	+	1.67	3.69E-04	2.75E-02
regulation of transcription by RNA polymerase II (GO:0006357)	2586	96	57.76	+	1.66	8.58E-07	2.08E-04
regulation of signaling (GO:0023051)	3459	128	77.26	+	1.66	5.73E-09	3.76E-06
positive regulation of cell communication (GO:0010647)	1714	63	38.28	+	1.65	1.24E-04	1.20E-02
response to endogenous stimulus (GO:0009719)	1416	52	31.63	+	1.64	5.65E-04	3.67E-02
negative regulation of response to stimulus (GO:0048585)	1804	66	40.29	+	1.64	9.11E-05	9.64E-03
negative regulation of macromolecule biosynthetic process (GO:0010558)	1498	54	33.46	+	1.61	7.70E-04	4.65E-02
positive regulation of signaling (GO:0023056)	1720	62	38.42	+	1.61	2.48E-04	2.08E-02
response to oxygen-containing compound (GO:1901700)	1584	57	35.38	+	1.61	5.50E-04	3.60E-02
cell differentiation (GO:0030154)	3509	126	78.38	+	1.61	4.49E-08	1.92E-05
regulation of protein metabolic process (GO:0051246)	2595	93	57.96	+	1.60	5.36E-06	1.04E-03
positive regulation of protein metabolic process (GO:0051247)	1538	55	34.35	+	1.60	6.73E-04	4.18E-02
regulation of response to stimulus (GO:0048583)	4240	151	94.70	+	1.59	1.63E-09	1.98E-06
cellular developmental process (GO:0048869)	3562	126	79.56	+	1.58	1.08E-07	3.89E-05
regulation of cellular protein metabolic process (GO:0032268)	2437	86	54.43	+	1.58	2.33E-05	3.53E-03
system development (GO:0048731)	4279	150	95.57	+	1.57	5.48E-09	3.76E-06
cell surface receptor signaling pathway (GO:0007166)	2486	87	55.53	+	1.57	2.76E-05	3.99E-03
organelle organization (GO:0006996)	3574	125	79.83	+	1.57	2.26E-07	7.42E-05
regulation of transcription, DNA-templated (GO:0006355)	3464	121	77.37	+	1.56	4.35E-07	1.21E-04
regulation of nucleic acid-templated transcription (GO:1903506)	3465	121	77.39	+	1.56	4.38E-07	1.19E-04
regulation of RNA biosynthetic process (GO:2001141)	3470	121	77.50	+	1.56	4.50E-07	1.18E-04
multicellular organism development (GO:0007275)	4877	170	108.93	+	1.56	3.14E-10	8.27E-07
cellular response to organic substance (GO:0071310)	2331	81	52.06	+	1.56	7.96E-05	9.09E-03
negative regulation of nitrogen compound metabolic process (GO:0051172)	2390	83	53.38	+	1.55	6.92E-05	8.40E-03
regulation of nucleobase-containing compound metabolic process (GO:0019219)	4007	139	89.50	+	1.55	5.49E-08	2.28E-05
animal organ development (GO:0048513)	3187	110	71.18	+	1.55	3.55E-06	7.17E-04
regulation of RNA metabolic process (GO:0051252)	3738	129	83.49	+	1.55	2.67E-07	8.42E-05
regulation of catalytic activity (GO:0050790)	2516	86	56.20	+	1.53	7.57E-05	8.91E-03
regulation of cellular macromolecule biosynthetic process (GO:2000112)	3913	133	87.40	+	1.52	4.21E-07	1.19E-04
regulation of macromolecule biosynthetic process (GO:0010556)	3944	134	88.09	+	1.52	3.39E-07	1.05E-04
negative regulation of macromolecule metabolic process (GO:0010605)	2861	97	63.90	+	1.52	3.18E-05	4.33E-03
positive regulation of response to stimulus (GO:0048584)	2278	77	50.88	+	1.51	3.08E-04	2.44E-02
negative regulation of cellular metabolic process (GO:0031324)	2580	87	57.63	+	1.51	1.19E-04	1.18E-02
anatomical structure development (GO:0048856)	5266	176	117.62	+	1.50	3.45E-09	3.03E-06
positive regulation of cellular process (GO:0048522)	5656	189	126.33	+	1.50	5.43E-10	8.57E-07
regulation of macromolecule metabolic process (GO:0060255)	6301	210	140.74	+	1.49	2.30E-11	1.82E-07
negative regulation of metabolic process (GO:0009892)	3104	103	69.33	+	1.49	4.33E-05	5.55E-03
nucleic acid metabolic process (GO:0090304)	2232	74	49.85	+	1.48	6.59E-04	4.11E-02
positive regulation of biological process (GO:0048518)	6244	207	139.46	+	1.48	6.03E-11	2.38E-07
regulation of gene expression (GO:0010468)	4872	161	108.82	+	1.48	6.81E-08	2.76E-05
negative regulation of cellular process (GO:0048523)	4909	162	109.65	+	1.48	7.35E-08	2.83E-05
regulation of nitrogen compound metabolic process (GO:0051171)	5688	187	127.04	+	1.47	3.06E-09	3.01E-06
developmental process (GO:0032502)	5729	187	127.96	+	1.46	4.75E-09	3.94E-06
cellular component organization (GO:0016043)	5775	188	128.99	+	1.46	5.17E-09	3.71E-06
regulation of primary metabolic process (GO:0080090)	5892	191	131.60	+	1.45	6.16E-09	3.88E-06
regulation of cellular biosynthetic process (GO:0031326)	4105	133	91.69	+	1.45	5.41E-06	1.04E-03
response to organic substance (GO:0010033)	2995	97	66.89	+	1.45	1.81E-04	1.65E-02
regulation of biosynthetic process (GO:0009889)	4189	135	93.56	+	1.44	6.30E-06	1.17E-03
regulation of cellular metabolic process (GO:0031323)	6106	196	136.38	+	1.44	6.52E-09	3.95E-06
cellular component organization or biogenesis (GO:0071840)	5999	192	133.99	+	1.43	1.39E-08	7.30E-06
regulation of metabolic process (GO:0019222)	6847	219	152.93	+	1.43	3.31E-10	7.45E-07
negative regulation of biological process (GO:0048519)	5541	177	123.76	+	1.43	9.88E-08	3.62E-05
regulation of localization (GO:0032879)	2734	87	61.07	+	1.42	8.52E-04	4.88E-02
cellular response to chemical stimulus (GO:0070887)	2898	92	64.73	+	1.42	5.51E-04	3.59E-02
response to stress (GO:0006950)	3634	115	81.17	+	1.42	9.70E-05	9.94E-03
signal transduction (GO:0007165)	5138	162	114.76	+	1.41	1.21E-06	2.77E-04
cell communication (GO:0007154)	5572	174	124.45	+	1.40	7.57E-07	1.89E-04
regulation of molecular function (GO:0065009)	3178	99	70.98	+	1.39	6.89E-04	4.24E-02
signaling (GO:0023052)	5485	169	122.51	+	1.38	2.64E-06	5.56E-04
cellular macromolecule metabolic process (GO:0044260)	4963	149	110.85	+	1.34	7.16E-05	8.55E-03
cellular response to stimulus (GO:0051716)	6770	202	151.21	+	1.34	1.09E-06	2.56E-04
multicellular organismal process (GO:0032501)	6909	198	154.32	+	1.28	3.32E-05	4.43E-03
macromolecule metabolic process (GO:0043170)	6193	177	138.32	+	1.28	1.42E-04	1.34E-02
regulation of cellular process (GO:0050794)	11302	316	252.44	+	1.25	2.54E-09	2.67E-06
regulation of biological process (GO:0050789)	11856	331	264.81	+	1.25	3.09E-10	9.74E-07
primary metabolic process (GO:0044238)	7363	203	164.46	+	1.23	2.70E-04	2.20E-02
nitrogen compound metabolic process (GO:0006807)	6897	190	154.05	+	1.23	5.65E-04	3.65E-02
response to stimulus (GO:0050896)	8496	234	189.76	+	1.23	4.54E-05	5.73E-03
biological regulation (GO:0065007)	12571	345	280.78	+	1.23	4.51E-10	8.90E-07
cellular process (GO:0009987)	15487	391	345.91	+	1.13	5.47E-07	1.41E-04
biological_process (GO:0008150)	17850	431	398.69	+	1.08	2.52E-06	5.37E-04
Unclassified (UNCLASSIFIED)	2745	29	61.31	-	.47	2.52E-06	5.44E-04
sensory perception of smell (GO:0007608)	468	1	10.45	-	.10	6.18E-04	3.92E-02
detection of chemical stimulus involved in sensory perception (GO:0050907)	486	1	10.86	-	.09	4.27E-04	3.12E-02
detection of chemical stimulus (GO:0009593)	522	1	11.66	-	.09	2.03E-04	1.77E-02
detection of stimulus involved in sensory perception (GO:0050906)	554	1	12.37	-	.08	9.49E-05	9.98E-03
detection of chemical stimulus involved in sensory perception of smell (GO:0050911)	441	0	9.85	-	 < 0.01	9.66E-05	1.00E-02
