# Supplementary material for: Enhanced access to the human phosphoproteome with genetically encoded phosphothreonine
Source: Nat Commun. 2022 Nov 24;13:7226. doi: 10.1038/s41467-022-34980-5 (PMC9700786; doi:10.1038/s41467-022-34980-5)
Supplement: Supplementary file 12 — source data [file 41467_2022_34980_MOESM12_ESM.zip › Fig 5C - CHK2 - Biological Process.txt]

Analysis Type:	PANTHER Overrepresentation Test (Released 20210224)
Annotation Version and Release Date:	GO Ontology database DOI:  10.5281/zenodo.4495804 Released 2021-02-01
Analyzed List:	Client Text Box Input (Homo sapiens)
Reference List:	Homo sapiens (all genes in database)
Test Type:	FISHER
Correction:	FDR
GO biological process complete	Homo sapiens - REFLIST (20595)	Client Text Box Input (249)	Client Text Box Input (expected)	Client Text Box Input (over/under)	Client Text Box Input (fold Enrichment)	Client Text Box Input (raw P-value)	Client Text Box Input (FDR)
regulation of basement membrane organization (GO:0110011)	5	3	.06	+	49.63	9.02E-05	2.85E-02
positive regulation of basement membrane assembly involved in embryonic body morphogenesis (GO:1904261)	5	3	.06	+	49.63	9.02E-05	2.79E-02
regulation of basement membrane assembly involved in embryonic body morphogenesis (GO:1904259)	5	3	.06	+	49.63	9.02E-05	2.74E-02
negative regulation of microtubule depolymerization (GO:0007026)	27	6	.33	+	18.38	2.31E-06	1.82E-03
regulation of microtubule depolymerization (GO:0031114)	31	6	.37	+	16.01	4.66E-06	3.07E-03
negative regulation of microtubule polymerization or depolymerization (GO:0031111)	39	6	.47	+	12.72	1.51E-05	7.44E-03
negative regulation of protein depolymerization (GO:1901880)	68	7	.82	+	8.51	3.17E-05	1.39E-02
negative regulation of protein-containing complex disassembly (GO:0043242)	79	8	.96	+	8.38	9.60E-06	5.61E-03
regulation of protein depolymerization (GO:1901879)	89	7	1.08	+	6.51	1.54E-04	4.50E-02
regulation of Ras protein signal transduction (GO:0046578)	198	13	2.39	+	5.43	1.65E-06	1.53E-03
establishment or maintenance of cell polarity (GO:0007163)	195	12	2.36	+	5.09	7.75E-06	4.70E-03
regulation of small GTPase mediated signal transduction (GO:0051056)	327	18	3.95	+	4.55	1.97E-07	2.39E-04
positive regulation of GTPase activity (GO:0043547)	413	21	4.99	+	4.21	6.64E-08	9.52E-05
regulation of GTPase activity (GO:0043087)	490	23	5.92	+	3.88	6.17E-08	9.73E-05
regulation of cell morphogenesis (GO:0022604)	308	14	3.72	+	3.76	3.57E-05	1.48E-02
cytoskeleton organization (GO:0007010)	1204	47	14.56	+	3.23	1.94E-12	1.53E-08
microtubule cytoskeleton organization (GO:0000226)	566	22	6.84	+	3.21	2.50E-06	1.88E-03
positive regulation of hydrolase activity (GO:0051345)	777	26	9.39	+	2.77	4.25E-06	3.05E-03
microtubule-based process (GO:0007017)	803	26	9.71	+	2.68	7.49E-06	4.73E-03
regulation of anatomical structure morphogenesis (GO:0022603)	955	28	11.55	+	2.43	2.49E-05	1.16E-02
regulation of protein localization (GO:0032880)	899	25	10.87	+	2.30	1.37E-04	4.06E-02
positive regulation of catalytic activity (GO:0043085)	1415	37	17.11	+	2.16	1.29E-05	6.57E-03
positive regulation of molecular function (GO:0044093)	1766	45	21.35	+	2.11	2.20E-06	1.83E-03
intracellular signal transduction (GO:0035556)	1575	40	19.04	+	2.10	1.13E-05	6.38E-03
regulation of hydrolase activity (GO:0051336)	1308	33	15.81	+	2.09	7.35E-05	2.58E-02
regulation of catalytic activity (GO:0050790)	2516	62	30.42	+	2.04	5.30E-08	9.28E-05
regulation of transcription by RNA polymerase II (GO:0006357)	2586	63	31.27	+	2.01	5.08E-08	1.00E-04
regulation of intracellular signal transduction (GO:1902531)	1768	43	21.38	+	2.01	1.24E-05	6.74E-03
regulation of molecular function (GO:0065009)	3178	74	38.42	+	1.93	1.71E-08	4.49E-05
regulation of localization (GO:0032879)	2734	57	33.05	+	1.72	4.66E-05	1.75E-02
organelle organization (GO:0006996)	3574	73	43.21	+	1.69	4.58E-06	3.14E-03
cellular component organization (GO:0016043)	5775	112	69.82	+	1.60	1.56E-08	4.93E-05
negative regulation of cellular process (GO:0048523)	4909	95	59.35	+	1.60	6.44E-07	6.77E-04
regulation of transcription, DNA-templated (GO:0006355)	3464	67	41.88	+	1.60	8.02E-05	2.75E-02
regulation of nucleic acid-templated transcription (GO:1903506)	3465	67	41.89	+	1.60	8.04E-05	2.70E-02
regulation of RNA biosynthetic process (GO:2001141)	3470	67	41.95	+	1.60	8.14E-05	2.67E-02
regulation of cellular macromolecule biosynthetic process (GO:2000112)	3913	75	47.31	+	1.59	3.05E-05	1.38E-02
regulation of macromolecule biosynthetic process (GO:0010556)	3944	75	47.68	+	1.57	3.39E-05	1.44E-02
regulation of RNA metabolic process (GO:0051252)	3738	71	45.19	+	1.57	6.72E-05	2.41E-02
cellular component organization or biogenesis (GO:0071840)	5999	112	72.53	+	1.54	1.65E-07	2.17E-04
regulation of cellular biosynthetic process (GO:0031326)	4105	76	49.63	+	1.53	8.53E-05	2.75E-02
regulation of cellular metabolic process (GO:0031323)	6106	113	73.82	+	1.53	1.99E-07	2.24E-04
regulation of metabolic process (GO:0019222)	6847	126	82.78	+	1.52	2.19E-08	4.94E-05
regulation of primary metabolic process (GO:0080090)	5892	107	71.24	+	1.50	1.95E-06	1.71E-03
regulation of macromolecule metabolic process (GO:0060255)	6301	114	76.18	+	1.50	7.49E-07	7.38E-04
regulation of gene expression (GO:0010468)	4872	87	58.90	+	1.48	6.62E-05	2.43E-02
regulation of nitrogen compound metabolic process (GO:0051171)	5688	101	68.77	+	1.47	1.25E-05	6.56E-03
developmental process (GO:0032502)	5729	101	69.27	+	1.46	1.80E-05	8.59E-03
negative regulation of biological process (GO:0048519)	5541	97	66.99	+	1.45	3.94E-05	1.59E-02
regulation of cellular process (GO:0050794)	11302	190	136.64	+	1.39	5.11E-12	2.69E-08
positive regulation of biological process (GO:0048518)	6244	104	75.49	+	1.38	1.70E-04	4.88E-02
biological regulation (GO:0065007)	12571	207	151.99	+	1.36	7.85E-14	1.24E-09
regulation of biological process (GO:0050789)	11856	195	143.34	+	1.36	9.62E-12	3.79E-08
biological_process (GO:0008150)	17850	236	215.81	+	1.09	4.47E-05	1.76E-02
Unclassified (UNCLASSIFIED)	2745	13	33.19	-	.39	4.47E-05	1.72E-02
