# Supplementary material for: Enhanced access to the human phosphoproteome with genetically encoded phosphothreonine
Source: Nat Commun. 2022 Nov 24;13:7226. doi: 10.1038/s41467-022-34980-5 (PMC9700786; doi:10.1038/s41467-022-34980-5)
Supplement: Supplementary file 12 — source data [file 41467_2022_34980_MOESM12_ESM.zip › Fig 5C - Hi-P.xlsx]

## Sheet: Replicate 1
ID	Avg_fold	Covered_percent	Covered_bases	Plus_reads	Minus_reads	Median_fold	Std_Dev	GENE	PROTEIN	ACC_ID	MOD_RSD	SITE_+/-7_AA	<=31aa sequence
pT_TAG_15902	11995.3	100	93	5818	6179	11997	1230.63	FAM83H	FAM83H	Q6ZRV2	T1108-p	TQGRLSRtLPAsAEE	IFRSDSLGTQGRLSRtLPASAEERDRLLRRM
pT_TAG_16989	3844.78	100	93	1921	1927	3847	394.46	FOXO1	FOXO1A	Q12778	T24-p	LPRPRSCtWPLPRPE	EIDPDFEPLPRPRSCtWPLPRPEFSQSNSAT
pT_TAG_12791	2537.6	100	93	1380	1180	2559	262	DOCK1	DOCK1	Q14185	T1637-p	RSMVRSFtMPSSsRP	DDRRGSRPRSMVRSFtMPSSSRPLSVASVSS
pT_TAG_8944	2138.67	100	93	1162	977	2139	219.41	CHAF1A	CAF-1A	Q13111	T309-p	PPKQHSstsPFPtst	SSPEGPPAPPKQHSStSPFPTSTPLRRITKK
pT_TAG_16999	1168.05	100	93	571	598	1169	119.86	FOXO3	FOXO3A	O43524	T32-p	QsRPRsCtWPLQRPE	ELDPEFEPQSRPRSCtWPLQRPELQASPAKP
pT_TAG_34624	1033.86	100	93	481	553	1034	106.07	PHLDB2	PHLDB2	Q86SQ0	T557-p	tPPPPSStFPKASsE	ELLSDLTRTPPPPSStFPKASSESSYLSILP
pT_TAG_10495	958.85	100	93	493	466	959	98.37	CRKL	CRKL	P46109	T43-p	FLVRDSstCPGDyVL	LQGQRHGMFLVRDSStCPGDYVLSVSENSRV
pT_TAG_50565	753.817	100	93	370	384	754	77.34	UBAP1	UBAP1	Q9NZ09	T286-p	KtAKLAStFHstSCL	LDSDDSNQKTAKLAStFHSTSCLRNGTFQNS
pT_TAG_25123	459.957	100	93	242	218	460	47.19	LRP12	LRP12	Q9Y561	T495-p	IVPTRVItAAVIGsL	SDEENCPVIVPTRVItAAVIGSLICGLLLVI
pT_TAG_40146	428.699	100	93	214	215	429	43.99	RNF11	RNF11	Q9Y3C5	T135-p	DWLMRSFtCPSCMEP	IYHLDCIDDWLMRSFtCPSCMEPVDAALLSS
pT_TAG_33455	372.946	100	93	182	191	373	38.26	PC	PC	P11498	T1003-p	DRHGEEVtPEDVLsA	QALEKELVDRHGEEVtPEDVLSAAMYPDVFA
pT_TAG_17003	369.742	100	93	212	158	370	37.95	FOXO4	FOXO4	P98177	T32-p	QsRPRsCtWPLPRPE	DLDPDFEPQSRPRSCtWPLPRPEIANQPSEP
pT_TAG_36382	349	100	93	188	161	349	35.8	PPP1R10	PNUTS	Q96QC0	T400-p	GRKRKsVtWPEEGKL	DPNQLTRKGRKRKSVtWPEEGKLREYFYFEL
pT_TAG_55934	337	100	93	165	172	337	34.57	ZNF609	ZNF609	O15014	T799-p	ADKIysFtDNAPsPs	RLASIKAEADKIYSFtDNAPSPSIGGSSRLE
pT_TAG_16754	306.946	100	93	151	156	307	31.49	FLT1	VEGFR1	P17948	T265-p	LNTRVQMtWsYPDEK	LNCTATTPLNTRVQMtWSYPDEKNKRASVRR
pT_TAG_38625	295.935	100	93	165	131	296	30.36	RALGAPB	RALGAPB	Q86X10	T416-p	VQHQTsStsPLssPN	VSTAHASKVQHQTSStSPLSSPNQTSSEPRP
pT_TAG_32774	244.935	100	93	138	107	245	25.13	ORC1	ORC1L	Q13415	T224-p	sASKsRQtPTHPLtP	AKRIESRHSASKSRQtPTHPLTPRARKRLEL
pT_TAG_38820	234.85	100	93	116	119	235	24.1	RAPGEF6	RAPGEF6	Q8TEU7	T1478-p	AtDPVyKtVTSSTEK	SEGLDPKDATDPVYKtVTSSTEKGLIVYCVT
pT_TAG_21179	214.677	94.6237	88	112	115	227	55.46	IK	IK	Q13123	T42-p	DFRkLLMtPRAAPtS	HQSKLTNEDFRKLLMtPRAAPTSAPPSKSRH
pT_TAG_19610	213.602	92.4731	86	111	120	231	64.46	HHIP	HHIP	Q96QV1	T618-p	LCRNGyCtPtGkCCC	TLTSECSRLCRNGYCtPTGKCCCSPGWEGDF
pT_TAG_9150	211.957	100	93	94	118	212	21.75	CHGB	CHGB	P05060	T271-p	EEGEEDAtsEVDKRR	QPRSQEESEEGEEDAtSEVDKRRTRPRHHHG
pT_TAG_22590	196.968	100	93	98	99	197	20.21	KDM2B	FBXL10	Q8NHM5	T145-p	VDVMDVNtQkGtEMS	LLVGSRRLVDVMDVNtQKGTEMSMSQFVRYY
pT_TAG_21356	184	100	93	93	91	184	18.88	ILF3	NFAT90	Q12906	T522-p	AEQGPILtKHGKNPV	AAFPSDATAEQGPILtKHGKNPVMELNEKRR
pT_TAG_7457	178.986	100	72	84	95	179	20.81	CCKBR	CCKBR	P32239	T439-p	SLsRLsyttIstLGP	DPPTPSIASLSRLSYtTISTLGPG
pT_TAG_6887	177.978	100	93	90	88	178	18.26	CASP8	CASP8	Q14790	T263-p	SIRDRNGtHLDAGAL	REKVPKLHSIRDRNGtHLDAGALTTTFEELH
pT_TAG_55792	168.118	98.9247	92	87	83	170	24.53	ZNF585A	ZNF585A	Q6P3V2	T713-p	QVHQRIHtGEkPYVC	SFTKKSQLQVHQRIHtGEKPYVCAECGKAFT
pT_TAG_32139	161	100	93	74	87	161	16.52	NUMB	NUMB	P49757	T243-p	APsPssPtsPtSDAT	SSVAPGNTAPSPSSPtSPTSDATTSLEMNNP
pT_TAG_31060	160.968	100	93	90	71	161	16.51	NFKB1	NFkB-p105	P19838	T939-p	sFRKLsFtEsLTSGA	VCDSGVETSFRKLSFtESLTSGASLLTLNKM
pT_TAG_4838	153.978	100	93	80	74	154	15.8	BBS9	BBS9 iso4	Q3SYG4-4	T473-p	ELTCDQFtFEFMNRN	SVYVQPPLELTCDQFtFEFMNRNPDGIPRVI
pT_TAG_8930	148	100	93	76	72	148	15.18	CGNL1	CGNL1	Q0VF96	T301-p	RRsssssttPTsANs	PVLDGARSRRSSSSStTPTSANSLYRFLLDD
pT_TAG_57382	146	100	93	73	73	146	14.98	ZSCAN23	ZSCAN23	Q3MJ62	T270-p	ILIEHQRtHtGEKPY	GKSFTQNSILIEHQRtHTGEKPYECDECGRA
pT_TAG_38915	142.742	100	93	77	66	143	14.66	RASGRF2	RASGRF2	O14827	T748-p	RARKLsLtsPLNsKI	VSRTSSPVRARKLSLtSPLNSKIGALDLTTS
pT_TAG_32193	138.925	100	93	62	77	139	14.25	NUP153	NUP153	P49790	T515-p	LTNKVQMtsPsstGs	SPINSSQALTNKVQMtSPSSTGSPMFKFSSP
pT_TAG_46887	133.14	92.4731	86	76	68	144	40.18	TBC1D9B	TBC1D9B	Q66K14	T350-p	IIPLREVtIVEKADs	KEEDACHLIIPLREVtIVEKADSSSVLPSPL
pT_TAG_5389	131	100	78	65	66	131	14.65	BOLA2B	BOLA2B	Q9H3K6	T76-p	AFEQkTLtPDQWARE	AEELPHIHAFEQKTLtPDQWARERQK
pT_TAG_40261	130.14	97.8495	91	73	60	133	23.38	RNF40	RNF40	O75150	T593-p	EEDFQGItPGAQGPs	KKEELVPSEEDFQGItPGAQGPSSRGREPEA
pT_TAG_26841	128	100	93	62	66	128	13.13	MCTP2	MCTP2	Q6DN12	T76-p	SGPQSSYtSVPsSLS	LAPEGRPYSGPQSSYtSVPSSLSTAGIFPKS
pT_TAG_37316	128	100	93	66	62	128	13.13	PRRC2C	PRRC2C	Q9Y520	T1965-p	IrLPsAQtPNGTDyV	SSKQPPPSIRLPSAQtPNGTDYVASGKSIQT
pT_TAG_11075	121.914	100	93	70	52	122	12.51	CYB5A	CYB5A	P00167	T70-p	FEDVGHStDAREMSK	AGGDATENFEDVGHStDAREMSKTFIIGELH
pT_TAG_42869	118	100	93	61	57	118	12.11	SKIDA1	DLN1	Q1XH10	T81-p	AFHAAKCtLISREDV	KLKAINSIAFHAAKCtLISREDVEALYTSCK
pT_TAG_11890	116	100	93	48	68	116	11.9	DENND1A	DENND1A iso2	Q8TEH3-2	T519-p	IAVEGRRtSVPsPEQ	VVKRPKSNIAVEGRRtSVPSPEQNTIATPAT
pT_TAG_52400	115	100	93	51	64	115	11.8	WWC3	WWC3	Q9ULE0	T909-p	GTIVRsQtFsPGARS	RGSPFVRSGTIVRSQtFSPGARSQYVCRLYR
pT_TAG_40526	111.839	100	93	52	60	112	11.48	RPL7A	RPL7A	P62424	T198-p	GRLVHRktCTTVAFT	IIKGKARLGRLVHRKtCTTVAFTQVNSEDKG
pT_TAG_40551	111.785	98.9247	92	52	61	113	16.31	RPN2	RPN2	P04844	T397-p	APkTTRVtyPAkAKG	TVDKDQSIAPKTTRVtYPAKAKGTFIADSHQ
pT_TAG_32209	110.591	91.3978	85	65	56	121	35.6	NUP160	NUP160	Q12769	T957-p	EDGEIVStPRLQYYD	FLDRLIRSEDGEIVStPRLQYYDKVLRLLDV
pT_TAG_406	108	100	93	50	58	108	11.08	ABL1	Abl	P00519	T735-p	DTEWRSVtLPRDLQS	SCVPHGAKDTEWRSVtLPRDLQSTGRQFDSS
pT_TAG_1159	107.897	100	78	60	48	108	12.07	ADGRF4	GPR115	Q8IZF3	T685-p	ENAsLGPtNGsKLMN	LKGKSRAAENASLGPtNGSKLMNRQG
pT_TAG_34925	107.86	100	93	60	48	108	11.07	PIP5K1C	PIP5K1C	O60331	T47-p	PTEVLsMtAQPGPGH	GLAQKKAAPTEVLSMtAQPGPGHGKKLGHRG
pT_TAG_5895	107.634	97.8495	91	50	60	110	19.34	C12orf43	C12orf43	Q96C57	T78-p	QDGNELQttPEFRAH	RHKVNEHEQDGNELQtTPEFRAHVAKKLGAL
pT_TAG_46438	105.387	96.7742	90	61	48	109	21.98	TAAR6	TAAR6	Q96RI8	T238-p	IENTGSKtESsSEsy	VARRQAKKIENTGSKtESSSESYKARVARRE
pT_TAG_1927	104	100	93	49	55	104	10.67	AKNA	AKNA	Q7Z591	T51-p	ERLFPNAtsPELLED	SSSQSWEEERLFPNAtSPELLEDFRLAQQHL
pT_TAG_12928	100	100	93	52	48	100	10.26	DOK4	DOK4	Q8TEW6	T260-p	EHysyPCtPTTMLPR	VRLLNKGTEHYSYPCtPTTMLPRSAYWHHIT
pT_TAG_12411	97.957	100	93	45	53	98	10.05	DMXL1	DMXL1	Q9Y485	T1287-p	KTLTRsMtsLAQKIC	SSGLHPPKKTLTRSMtSLAQKICGKKTAFDP
pT_TAG_42776	95.9444	100	72	50	46	96	11.15	SIPA1L1	SIPA1L1	O43166	T9-p	TSLkRSQtERPLATD	MTSLKRSQtERPLATDRASVVGTD
pT_TAG_13492	94	100	93	46	48	94	9.64	DYSF	DYSF iso11	O75923-11	T198-p	DtEDQGLtGDEAEPF	PTDTGGEEDTEDQGLtGDEAEPFLDQSGGPG
pT_TAG_43973	92.9785	100	93	57	36	93	9.54	SMTN	smoothelin	P53814	T525-p	LARLGsVtHVTSFSH	TRVNSPGTLARLGSVtHVTSFSHAPPSSRGG
pT_TAG_14585	92.9032	100	93	36	57	93	9.54	EPB41	EPB41	P11171	T794-p	AQTITSEtPSSTTTT	LDPGVLLTAQTITSEtPSSTTTTQITKTVKG
pT_TAG_15475	92.7957	100	93	47	46	93	9.53	FAM114A1	FAM114A1	Q8IWE2	T189-p	PEItDAAtDQGPAEs	QPNTENGVPEITDAAtDQGPAESPPTSPSSA
pT_TAG_36999	92	100	93	48	44	92	9.44	PRKD2	PRKD2	Q9BZL6	T199-p	RKRRLsstsLAsGHs	IPNNCSGARKRRLSStSLASGHSVRLGTSES
pT_TAG_47647	91.7312	100	93	53	39	92	9.42	TICRR	TICRR	Q7Z2Z1	T566-p	KKRGVPRtPVRQKMN	IAHQEDSKKKRGVPRtPVRQKMNTMCRSLKM
pT_TAG_29076	90.7419	93.5484	87	43	54	97	25.47	MUC6	MUC6	Q6W4X9	T1955-p	RTPVAHTtSASSSRL	PKHTSTGTRTPVAHTtSASSSRLPTPFTTHS
pT_TAG_52945	90	100	93	48	42	90	9.23	ZBTB7B	ZBTB7B	O15156	T369-p	PRHMRtHtGEKPFAC	IIHGAGKLPRHMRTHtGEKPFACEVCGVRFT
pT_TAG_17771	83	100	93	40	43	83	8.52	GDPD1	GDPD1	Q8N9F7	T295-p	RAFDLGAtGVMTDYP	LNEEQEYKRAFDLGAtGVMTDYPTKLRDFLH
pT_TAG_3697	82	100	93	41	41	82	8.41	ARL13B	ARL13B	Q3SXY8	T385-p	PPPVGWGtPKVTRLP	ESPTPPPPPPPVGWGtPKVTRLPKLEPLGET
pT_TAG_21823	82	100	93	41	41	82	8.41	ISYNA1	ISYNA1	Q9NPH2	T524-p	RVGPVAAtyPMLNkK	ERPGPSLKRVGPVAAtYPMLNKKGPVPAATN
pT_TAG_21924	81.914	100	93	37	45	82	8.41	ITGB4	ITGB4	P16144	T1512-p	tLPRDystLtsVssH	RSEHSHSTTLPRDYStLTSVSSHDSRLTAGV
pT_TAG_37550	81	100	93	37	44	81	8.31	PSMD1	PSMD1	Q99460	T348-p	FLIRNNNtDLMILkN	MAIELHLQFLIRNNNtDLMILKNTKDAVRNS
pT_TAG_28410	80.6452	100	93	45	36	81	8.29	MTCL1	SOGA2	Q9Y4B5	T206-p	RCSRIsHtDsSSDLS	TSVAGSPARCSRISHtDSSSDLSDCPSEPLS
pT_TAG_21026	78.8602	100	93	30	49	79	8.1	IFT172	IFT172	Q9UG01	T1533-p	PAHEEFKtMLLIAHY	VKSSEANSPAHEEFKtMLLIAHYYATRSAAQ
pT_TAG_7494	78.7527	100	93	39	40	79	8.09	CCNDBP1	CCNDBP1	O95273	T122-p	RKLVRGAtLDIVDGM	PKDQGITLRKLVRGAtLDIVDGMAQLMEVLS
pT_TAG_46194	78	100	93	42	36	78	8	SYN3	SYN3	O14994	T32-p	LQRPDSStSSPASPA	LPNGYMTDLQRPDSStSSPASPAMERRHPQP
pT_TAG_29793	77.9677	100	93	36	42	78	8	MYO5C	MYO5C	Q9NQX4	T638-p	SLyLLMEtLNAtTPH	TVGSKFRSSLYLLMEtLNATTPHYVRCIKPN
pT_TAG_12294	76.957	100	93	40	37	77	7.9	DLGAP1	SAPAP1	O14490	T530-p	VRTIQSStVSSCItt	SPPRTTTTVRTIQSStVSSCITTYKKTPPPV
pT_TAG_18416	76	100	93	37	39	76	7.8	GPI	G6PI	P06744	T93-p	NGEkINytEGRAVLH	EAARERMFNGEKINYtEGRAVLHVALRNRSN
pT_TAG_39615	75	100	93	42	33	75	7.69	RFX7	RFX7	Q2KHR2	T566-p	PRKRLsstLQEtQVP	DPKLCTKSPRKRLSStLQETQVPPVKKPIVE
pT_TAG_30737	74.8925	100	93	37	38	75	7.69	NECAB3	NECAB3	Q96P71	T206-p	RSVSRSStWSPGSSD	RRAGRRALRSVSRSStWSPGSSDTGRSSEAE
pT_TAG_48871	71.914	94.6237	88	43	33	76	18.58	TP53BP2	53BP2	Q13625	T739-p	LKKRssItEPEGPNG	KLSNAPRPLKKRSSItEPEGPNGPNIQKLLY
pT_TAG_22197	70.2366	76.3441	71	59	33	92	39.55	JUNB	JunB	P17275	T255-p	EARsRDAtPPVsPIN	KEEPQTVPEARSRDAtPPVSPINMEDQERIK
pT_TAG_41454	69.5484	90.3226	84	39	38	77	23.74	SBDS	SBDS	Q9Y3A5	T124-p	DkCVNPEtkRPyTVI	RDIATIVADKCVNPEtKRPYTVILIERAMKD
pT_TAG_46392	69	100	93	37	32	69	7.08	SYTL2	SYTL2	Q9HCH5	T260-p	QSFPRQRtDSLKARG	TDLNKDDNQSFPRQRtDSLKARGAPRGILKR
pT_TAG_38612	67	100	93	39	28	67	6.87	RALGAPA2	RALGAPA2	Q2PPJ7	T488-p	WGRTYsFtSAMsRGC	SGHKRSSSWGRTYSFtSAMSRGCVTEEENTN
pT_TAG_27410	66.7742	96.7742	90	40	29	69	13.93	MICA	MICA	Q29983	T212-p	VPPMVNVtRSEASEG	SGVVLRRTVPPMVNVtRSEASEGNITVTCRA
pT_TAG_35299	66	100	93	41	25	66	6.77	PLD1	PLD1	Q13393	T495-p	DDNEHRLtDVGsVkR	IDLAYGRWDDNEHRLtDVGSVKRVTSGPSLG
pT_TAG_44540	65	100	93	30	35	65	6.67	SPAG9	JIP4	O60271	T595-p	sVKKRsstLsQLPGD	APTSHVTPSVKKRSStLSQLPGDKSKAFDFL
pT_TAG_50028	64.9785	100	93	24	41	65	6.67	TTN	Titin	Q8WZ42	T31312-p	RHNKTQItttMyTVT	ETSTDKWVRHNKTQItTTMYTVTGLVPDAEY
pT_TAG_34478	64	100	93	28	36	64	6.57	PHF12	PHF12	Q96QT6	T880-p	FSEKTPPtPPssIVA	DNVLYSCDFSEKTPPtPPSSIVAKVQSVIRR
pT_TAG_50446	64	100	93	26	38	64	6.57	TXN	TXN	P10599	T30-p	VVVDFSAtWCGPCKM	LDAAGDKLVVVDFSAtWCGPCKMIKPFFHSL
pT_TAG_52155	64	100	93	30	34	64	6.57	WDR64	WDR64	B1ANS9	T1042-p	KDSSDGItGKKKGGH	PLIGVEAQKDSSDGItGKKKGGHVQREKAPR
pT_TAG_2152	63.8065	92.4731	86	33	36	69	19.25	ALMS1	ALMS1	Q8TCU4	T746-p	TLTKVSAtPGPADQK	ADSHQTEETLTKVSAtPGPADQKTEIPAVQS
pT_TAG_23023	63	100	93	32	31	63	6.46	KIDINS220	KIDINS220	Q9ULH0	T1679-p	KAyNLNRtPstVtLN	EENWPACQKAYNLNRtPSTVTLNNNSAPANR
pT_TAG_41428	60.9892	100	93	28	33	61	6.26	SASH1	SASH1	O94885	T572-p	FTPsPyDtDsLKLKK	GRARVHTDFTPSPYDtDSLKLKKGDIIDIIS
pT_TAG_42241	60	100	93	34	26	60	6.16	SF1	SF1	Q15637	T277-p	TRsITNTtVCTKCGG	LRPWQSSETRSITNTtVCTKCGGAGHIASDC
pT_TAG_26310	59.1828	92.4731	86	34	30	64	17.86	MAPK8IP3	JIP3	Q9UPT6	T684-p	PNGGQEDtRMKNVPV	PAKYKQLSPNGGQEDtRMKNVPVPVYCRPLV
pT_TAG_45238	56	100	93	31	25	56	5.75	SRRM2	SRm300	Q9UQ35	T2022-p	RRRsRsRtPPAIRRR	RSRTSPVTRRRSRSRtPPAIRRRSRSRTPLL
pT_TAG_3706	55	100	93	32	23	55	5.64	ARL6IP4	ARL6IP4	Q66PJ3	T232-p	sQGRKAstAPGAEAs	SRNCSASTSQGRKAStAPGAEASPSPCITER
pT_TAG_30174	55	100	93	24	31	55	5.64	NAV2	NAV2	Q8IVL1	T1558-p	FSSGSSVtsPSGTRF	QDTAANSPFSSGSSVtSPSGTRFNFSQLASP
pT_TAG_34039	55	100	93	29	26	55	5.64	PDLIM5	PDLIM5	Q96HC4	T381-p	GrISNSAtySGSVAP	PNQGVPSTGRISNSAtYSGSVAPANSALGQT
pT_TAG_4080	54.5591	92.4731	86	25	34	59	16.46	ATF4	ATF-4	P18848	T293-p	EQNKTAAtRyRQKkR	LDKKLKKMEQNKTAAtRYRQKKRAEQEALTG
pT_TAG_26065	54	100	93	24	30	54	5.54	MAP4	MAP4 iso9	E7EVA0	T1438-p	ITFTCPRtPSELINK	AYMDENRNITFTCPRtPSELINKSSPLEVLE
pT_TAG_38771	52	100	72	22	30	52	6.04	RAP1GAP	RAP1GAP iso5	Q5T3S6	T9-p	SGRKRsFtFGAYGGV	MSGRKRSFtFGAYGGVDKSFTSRR
pT_TAG_21689	51.9892	100	93	22	30	52	5.33	IQSEC2	IQSEC2 iso2	Q5JU85-2	T244-p	SDGENSRtVSVEGDA	PATTLQRKSDGENSRtVSVEGDAPGSDLSTA
pT_TAG_31706	51	100	93	28	23	51	5.23	NPR1	ANPA	P16066	T702-p	VYAKKLWtAPELLRM	LDPEQGHTVYAKKLWtAPELLRMASPPVRGS
pT_TAG_39082	51	100	93	29	22	51	5.23	RBL2	Rb-like 2	Q08999	T974-p	PVMRssstLPVPQPs	DRTSRDSSPVMRSSStLPVPQPSSAPPTPTR
pT_TAG_914	50.0108	50.5376	47	48	51	98	49.48	ADAM23	ADAM23	O75077	T354-p	LVAVEtWtEKDQIDI	EQLNTRVVLVAVETWtEKDQIDITTNPVQML
pT_TAG_924	50	100	93	25	25	50	5.13	ADAM9	ADAM9	Q13443	T735-p	FRKKRSQtyEsDGkN	RDQLWRSYFRKKRSQtYESDGKNQANPSRQP
pT_TAG_40690	50	100	93	24	26	50	5.13	RPS6KA1	p90RSK iso2	Q15418-2	T30-p	QRPRIsQtsLPVPGP	LIPWLPRKQRPRISQtSLPVPGPGSGPQRDS
pT_TAG_6759	49	100	93	22	27	49	5.03	CARD11	CARD11	Q9BXL7	T549-p	LPITNsFtKMQPPRs	ASPSSCGSLPITNSFtKMQPPRSRSSIMSIT
pT_TAG_21006	48	100	93	19	29	48	4.92	IFNA6	IFNA6	P05013	T37-p	HsLGHRRtMMLLAQM	LDCDLPQTHSLGHRRtMMLLAQMRRISLFSC
pT_TAG_41514	48	100	93	28	20	48	4.92	SCAF11	SFRS2IP	Q99590	T317-p	SRRKPAMttPTRRSt	SGTSNTRGSRRKPAMtTPTRRSTRNTRAETA
pT_TAG_5749	47.5054	50.5376	47	42	52	94	47	BTF3	BTF3	P20290	T182-p	DGkAPLAtGEDDDDE	EALPKQSVDGKAPLAtGEDDDDEVPDLVENF
pT_TAG_8241	46.8925	95.6989	89	27	22	49	11	CDKL5	CDKL5	O76039	T533-p	sPTsPtPtRHSDTRT	PSSCLDLNSPTSPTPtRHSDTRTLLSPSGRN
pT_TAG_49520	44	100	66	23	21	44	5.34	TRPV1	TRPV1	Q8NER1	T7-p	_MKKWsstDLGAAAD	MKKWSStDLGAAADPLQKDTCP
pT_TAG_9925	43	100	93	22	21	43	4.41	CNTN4	CNTN4	Q8IWV2	T476-p	KSDAGsYtCIATNHF	NLRIINVTKSDAGSYtCIATNHFGTASSTGN
pT_TAG_22791	43	100	93	20	23	43	4.41	KIAA0754	KIAA0754	O94854	T122-p	ESRFSSAtWPRATKS	SGNTDVMQESRFSSAtWPRATKSLAKGGFSE
pT_TAG_44146	43	100	93	16	27	43	4.41	SNX15	SNX15	Q9NRS6	T148-p	LPPPLIPtPPPDDPR	EVSRDLHILPPPLIPtPPPDDPRLSQLLPAE
pT_TAG_47155	43	100	93	19	24	43	4.41	TDRD3	TDRD3	Q9H7E2	T447-p	RGKREsQtSIPDyFy	SVDYNNQKRGKRESQtSIPDYFYDRKSQTIN
pT_TAG_53338	43	100	93	16	27	43	4.41	ZFP36L1	BRF1	Q07352	T56-p	FPRRHsVtLPSSkFH	VGTPAGGGFPRRHSVtLPSSKFHQNQLLSSL
pT_TAG_42759	42	100	93	19	23	42	4.31	SIPA1L1	SIPA1L1	O43166	T1634-p	PLRRPsytLGMKsLH	YPSLPKSLPLRRPSYtLGMKSLHGEFSASDS
pT_TAG_4725	40.9462	100	93	20	21	41	4.21	BAIAP2L1	IRTKS	Q9UHR4	T294-p	APSGRAytsPLIDMF	KCSPKMPPAPSGRAYtSPLIDMFNNPATAAP
pT_TAG_7727	40	100	93	23	17	40	4.1	CD44	CD44	P16070	T163-p	VQkGEYRtNPEDIYP	VNRDGTRYVQKGEYRtNPEDIYPSNPTDDDV
pT_TAG_54758	39.1183	97.8495	91	22	18	40	7.03	ZNF347	ZNF347	Q96SE7	T480-p	ARHQLIHtGEKPYkC	VFRRNSHLARHQLIHtGEKPYKCNECGKAFR
pT_TAG_52387	38.9892	100	93	24	15	39	4	WWC1	KIBRA	Q8IX03	T532-p	sGtPKsMtsLsPRSs	RLQALRSLSGTPKSMtSLSPRSSLSSPSPPC
pT_TAG_52967	38.8495	100	93	21	18	39	4	ZC3H10	ZC3H10	Q96K80	T173-p	DARGGGGtGGGsTGS	HLQRDFEFDARGGGGtGGGSTGSVLPGRRHD
pT_TAG_25747	38.7097	96.7742	90	20	20	40	8.07	MAN2A2	MAN2A2	P49641	T939-p	QDAQKRLtLHTAQAL	PMPVMAYIQDAQKRLtLHTAQALGVSSLKDG
pT_TAG_19980	38.3763	89.2473	83	19	24	43	13.82	HLA-DRB5	HLA-DRB5	Q9TQE0	T32-p	PLALAGDtQPRFLKQ	VTLMVLSSPLALAGDtQPRFLKQDKFECHFF
pT_TAG_619	38	100	93	20	18	38	3.9	ACOT13	THEM2	Q9NPJ3	T116-p	QGkTLAFtSVDLTNK	VITAHVLKQGKTLAFtSVDLTNKATGKLIAQ
pT_TAG_26016	37	100	93	21	16	37	3.8	MAP3K21	MLK4	Q5TCX8	T592-p	NFKKKGCtWGPNsIQ	EEFEDVKRNFKKKGCtWGPNSIQMKDRTDCK
pT_TAG_44122	37	100	93	17	20	37	3.8	SNTA1	SNTA1	Q13424	T415-p	QEVstACtWNGRPCS	CHRAAEGVQEVSTACtWNGRPCSLSVHIDKG
pT_TAG_48134	37	100	63	16	21	37	4.59	TMEM30B	TMEM30B	Q3MIR4	T6-p	__MtWsAtARGAHQP	MTWSAtARGAHQPDNTAFTQQ
pT_TAG_29326	35	100	84	17	18	35	3.77	MYH11	MYH11	P35749	T1960-p	GsEEEtDtRDADFNG	RRVIENADGSEEETDtRDADFNGTKASE
pT_TAG_38591	35	100	93	20	15	35	3.59	RALBP1	RALBP1	Q15311	T253-p	AYDREEstNLEDYEP	SKVDELKAAYDREEStNLEDYEPNTVASLLK
pT_TAG_3335	34.9892	100	93	25	10	35	3.59	ARHGAP25	ARHGAP25	P42331	T393-p	EDLRIsRtDsFssMt	SSVGWDATEDLRISRtDSFSSMTSDSDTTSP
pT_TAG_24022	34	100	93	18	16	34	3.49	KRT8	K8	P05787	T242-p	LQSQIsDtsVVLsMD	LYEEEIRELQSQISDtSVVLSMDNSRSLDMD
pT_TAG_34588	34	100	93	16	18	34	3.49	PHKA2	PHKA2	P46019	T977-p	VRPIHSstssPtIsI	KEFGVERSVRPIHSStSSPTISIHEVGHTGV
pT_TAG_40751	34	100	93	20	14	34	3.49	RPS6KC1	RSKL1	Q96S38	T284-p	VQGEssPtRREAVKR	GVDLLLEGVQGESSPtRREAVKRRTAEYLMR
pT_TAG_28756	33	100	93	16	17	33	3.39	MUC16	MUC16	Q8WXI7	T5752-p	ATsPMGItFAMGDTS	PADSHTSKATSPMGItFAMGDTSVSTSTPAF
pT_TAG_28921	33	100	93	20	13	33	3.39	MUC22	PBMUCL1	E2RYF6	T777-p	ATGsEMttVSTEGSE	GSETTAVSATGSEMTtVSTEGSENTTVSTTG
pT_TAG_38156	33	100	93	20	13	33	3.39	R3HDM2	R3HDM2	Q9Y2K5	T316-p	SsSRQsstDSELKSL	NREGLSRTSSSRQSStDSELKSLEPRPWSST
pT_TAG_39141	33	100	93	18	15	33	3.39	RBM15B	RBM15B	Q8NDT2	T631-p	sERGsDRtPERSRKE	RTKGSGQQSERGSDRtPERSRKENHSSEGTK
pT_TAG_15000	32	100	93	18	14	32	3.28	ERCC6	ERCC6	Q03468	T1347-p	sVQHPsstsPtEkCQ	GKKRNSNFSVQHPSStSPTEKCQDGIMKKEG
pT_TAG_45023	32	100	93	19	13	32	3.28	SRCAP	SRCAP	Q6ZRS2	T404-p	DEDDEEFtANEEEAE	RNKQPWHPDEDDEEFtANEEEAEDEEDTIAA
pT_TAG_28475	31	100	93	20	11	31	3.18	MTHFR	MTHFR	P42898	T330-p	LNREMAttEVLKRLG	VPGLHFYTLNREMATtEVLKRLGMWTEDPRR
pT_TAG_35574	31	100	93	18	13	31	3.18	PLIN4	perilipin 4	Q96Q06	T951-p	SGAKDAVtTGVTGAV	VDTAKTVLSGAKDAVtTGVTGAVNVAKGTVQ
pT_TAG_51289	31	100	93	16	15	31	3.18	USP31	USP31	Q70CQ4	T1056-p	QESsLSStsPSsPLP	KGRPALASQESSLSStSPSSPLPVKVSLKPS
pT_TAG_33993	30.9462	100	93	18	13	31	3.18	PDIA4	PDIA4	P13667	T238-p	PLAkVDAtAEtDLAk	LSKRSPPIPLAKVDAtAETDLAKRFDVSGYP
pT_TAG_41156	30.2258	100	93	18	13	31	4.06	RYR1	RYR1	P21817	T2848-p	KIsQSAQtYDPREGY	KTEKKKTRKISQSAQtYDPREGYNPQPPDLS
pT_TAG_10845	30	100	93	14	16	30	3.08	CTNNB1	CTNNB1	P35222	T112-p	EGMQIPStQFdAAHP	AMFPETLDEGMQIPStQFDAAHPTNVQRLAE
pT_TAG_18281	30	100	93	20	10	30	3.08	GON4L	GON4L	Q3T8J9	T527-p	PDMYDPNtADDEDWk	ELQAPDITPDMYDPNtADDEDWKMWLGGLMN
pT_TAG_52335	30	100	93	13	17	30	3.08	WNT1	WNT1	P04628	T348-p	VTERCNCtFHWCCHV	GHRTRTQRVTERCNCtFHWCCHVSCRNCTHT
pT_TAG_49050	29.6344	95.6989	89	17	14	31	6.95	TRA2A	TRA2A	Q13595	T22-p	RsQsKsPtGtPARVK	NNFEGRESRSQSKSPtGTPARVKSESRSGSR
pT_TAG_28266	29.2688	95.6989	89	21	10	31	6.88	MRRF	MRRF iso2	Q96E11-2	T176-p	LNPEVEGtLIRVPIP	AIRESGMNLNPEVEGtLIRVPIPQSAKWPMT
pT_TAG_6493	29	100	93	15	14	29	2.98	CADM3	CADM3	Q8N126	T187-p	QEDPNGKtFTVSsSV	LHGEPTRIQEDPNGKtFTVSSSVTFQVTRED
pT_TAG_32570	29	100	93	18	11	29	2.98	OLFML2A	OLFML2A	Q68BL7	T91-p	TDCRCsCtAPPSSLN	TVETVSSGTDCRCSCtAPPSSLNPCENEWKM
pT_TAG_45053	29	100	93	13	16	29	2.98	SRF	SRF	P11831	T177-p	KKAYELstLTGTQVL	SKRKTGIMKKAYELStLTGTQVLLLVASETG
pT_TAG_7146	28	100	93	17	11	28	2.87	CCDC13	CCDC13	Q8IYE1	T507-p	LGSSRSVtSLGHTLV	SAGDHVGRLGSSRSVtSLGHTLVESALTRPS
pT_TAG_41688	27	100	66	18	9	27	3.27	SCNN1A	ENaC-alpha	P37088	T663-p	SAGASSStCPLGGP_	GPRPSPGGSAGASSStCPLGGP
pT_TAG_47045	27	100	93	19	8	27	2.77	TCF20	TCF20	Q9UGU0	T827-p	WERkSsstAPEMKQI	LENPHWGPWERKSSStAPEMKQINLTDYPIP
pT_TAG_663	26	100	93	11	15	26	2.67	ACSL4	ACSL4	O60488	T686-p	tPEtGLVtDAFkLKR	VRLSPEPWTPETGLVtDAFKLKRKELRNHYL
pT_TAG_697	26	100	93	14	12	26	2.67	ACTA1	ACTA1	P68133	T188-p	DLAGRDLtDyLMkIL	LPHAIMRLDLAGRDLtDYLMKILTERGYSFV
pT_TAG_712	26	100	93	16	10	26	2.67	ACTA2	ACTA2	P62736	T188-p	DLAGRDLtDyLMkIL	LPHAIMRLDLAGRDLtDYLMKILTERGYSFV
pT_TAG_753	26	100	93	17	9	26	2.67	ACTC1	ACTC1	P68032	T188-p	DLAGRDLtDyLMkIL	LPHAIMRLDLAGRDLtDYLMKILTERGYSFV
pT_TAG_10009	26	100	93	13	13	26	2.67	COG6	COG6	Q9Y2V7	T276-p	FGTARRstVVRGFID	LYKYTLDEFGTARRStVVRGFIDALTRGGPG
pT_TAG_57034	25.1613	64.5161	60	21	18	39	18.74	ZNF84	ZNF84	P51523	T482-p	VRHQRtHtGEkPYEC	AFSRKSQLVRHQRTHtGEKPYECSECGKAFS
pT_TAG_6424	25	100	93	9	16	25	2.56	CACNA1G	CACNA1G iso13	O43497-13	T1909-p	HFSLEHPtMQPHPTE	AAHARSASHFSLEHPtMQPHPTELPGPDLLT
pT_TAG_17693	25	100	93	12	13	25	2.56	GCLC	GCLC	P48506	T220-p	TPsPFIEtFtEDDEA	VPIFKDKNTPSPFIEtFTEDDEASRASKPDH
pT_TAG_20686	25	100	93	14	11	25	2.56	HSPG2	HSPG2	P98160	T478-p	EsDQGAytCEAMNAR	TLIIRDVKESDQGAYtCEAMNARGMVFGIPD
pT_TAG_53283	25	100	93	10	15	25	2.56	ZFP14	ZFP14	Q9HCL3	T223-p	IRHHKLHtGEkPYEC	AFRQRAHLIRHHKLHtGEKPYECKECGKAFT
pT_TAG_48536	24.4624	68.8172	64	40	29	1	32.22	TNRC6B	TNRC6B	Q9UPQ9	T503-p	WGEGNKMtsGVsQGE	PQDSNDNKWGEGNKMtSGVSQGEWKQPTGSD
pT_TAG_11810	24.2688	67.7419	63	39	33	33	17.02	DDX54	DDX54	Q8TDD1	T223-p	NPDIIIAtPGRLVHV	DQFAALHENPDIIIAtPGRLVHVAVEMSLKL
pT_TAG_13910	24.2258	100	93	10	15	25	4.9	EIF2A	EIF2A	Q9BY44	T361-p	kPVASDStyFAWCPD	VKNYKLISKPVASDStYFAWCPDGEHILTAT
pT_TAG_6425	24	100	93	13	11	24	2.46	CACNA1G	CACNA1G iso6	O43497-6	T1916-p	HFSLEHPtMQPHPTE	AAHARSASHFSLEHPtMQPHPTELPGPDLLT
pT_TAG_22312	24	100	93	17	7	24	2.46	KAT6A	MYST3	Q92794	T449-p	RGNRKsstsDWPTDN	SEQYRIRKRGNRKSStSDWPTDNQDGWDGKQ
pT_TAG_46544	24	100	93	10	14	24	2.46	TAF2	TAF2	Q6P1X5	T223-p	SNGDLVEtVytHDMR	VDAAMVAVSNGDLVEtVYTHDMRKKTFHYML
pT_TAG_18322	23	100	87	10	13	23	2.44	GP1BB	GPIbB	P13224	T193-p	AAARLsLtDPLVAER	LRARARARAAARLSLtDPLVAERAGTDES
pT_TAG_26305	23	100	93	12	11	23	2.36	MAPK8IP1	JIP1	Q9UQF2	T448-p	ACLsEDstPDEPDVH	EAPRPQPPACLSEDStPDEPDVHFSKKFLNV
pT_TAG_49046	23	100	93	17	6	23	2.36	TRA	TRAC iso2	Q6NSA6	T63-p	TEDRKSstLILPHAT	NEMASLIITEDRKSStLILPHATLRDTAVYY
pT_TAG_6151	22.7527	49.4624	46	28	18	0	22.99	C2CD3	C2CD3	Q4AC94	T1915-p	FLPLsPQtQTAISQH	FRQKLTKPFLPLSPQtQTAISQHQESCRDHL
pT_TAG_529	22	100	93	9	13	22	2.26	ACBD3	ACBD3	Q9H3P7	T326-p	TSsKVNAtVPSNMMs	VVAGSSLPTSSKVNAtVPSNMMSVNGQAKTH
pT_TAG_35827	22	100	93	11	11	22	2.26	PODNL1	PODNL1	Q6PEZ8	T260-p	TDSGLDAtTFSKLHS	LYLQHNQLTDSGLDAtTFSKLHSLEYLDLSH
pT_TAG_21746	21.9355	100	93	14	8	22	2.26	IRS1	IRS1	P35568	T305-p	GLTRRsRtEsItAts	NNPPPSQVGLTRRSRtESITATSPASMVGGK
pT_TAG_4667	21.7742	80.6452	75	12	15	27	10.84	BACH1	BACH1	O14867	T360-p	GTDVQEKtFGEsQDL	VLTEKPLSGTDVQEKtFGESQDLPLKSDLGT
pT_TAG_6423	21	100	93	9	12	21	2.15	CACNA1G	CACNA1G iso2	O43497-2	T1893-p	HFSLEHPtMQPHPTE	AAHARSASHFSLEHPtMQPHPTELPGPDLLT
pT_TAG_28666	21	100	93	8	13	21	2.15	MUC16	MUC16	Q8WXI7	T10794-p	PAVSRLVtsMVtsLA	AIPTSTISPAVSRLVtSMVTSLAAKTSTTNR
pT_TAG_15066	20	100	93	13	7	20	2.05	ERRFI1	MIG-6	Q9UJM3	T119-p	VCGFkKLtVNGVCAs	GPHEEDQVVCGFKKLtVNGVCASTPPLTPIK
pT_TAG_23704	20	100	93	9	11	20	2.05	KMT2E	MLL5	Q8IZD2	T1147-p	NLIDGNCtPQNPPQK	GFGRTVNDNLIDGNCtPQNPPQKKKVSLLEY
pT_TAG_29707	20	100	93	9	11	20	2.05	MYO18B	MYO18B	Q8IUG5	T185-p	CKTSPPAtDTGKEKK	THPHDAPPCKTSPPAtDTGKEKKGETSRTPC
pT_TAG_42929	20	100	93	12	8	20	2.05	SLC12A1	NKCC2	Q13621	T95-p	AYDsHTNtYYLQtFG	AKTDASFHAYDSHTNtYYLQTFGHNTMDAVP
pT_TAG_44454	20	100	93	9	11	20	2.05	SP3	SP3	Q02447	T601-p	RLRRVACtCPNCkEG	DQQHQEGKRLRRVACtCPNCKEGGGRGTNLG
pT_TAG_49271	20	100	93	9	11	20	2.05	TRIM49B	TRIM49B	A6NDI0	T276-p	ELSAGPItGLRDRLN	HMPQPLNPELSAGPItGLRDRLNQFRVHITL
pT_TAG_52368	20	100	93	12	8	20	2.05	WRNIP1	WRNIP1	Q96S55	T105-p	EGDDGGEtESREsyD	ESSEGEGEEGDDGGEtESRESYDAPPTPSGA
pT_TAG_28946	19.9677	100	93	12	8	20	2.06	MUC4	MUC4	Q99102	T298-p	TGSLMPVtsAALVTV	GETSSVPVTGSLMPVtSAALVTVDPEGQSPA
pT_TAG_12149	19.871	94.6237	88	12	9	21	5.13	DIAPH2	Diaphanous-2 iso4	Q17R91	T66-p	ITSFRKStVKKEKPL	LADDVRDRITSFRKStVKKEKPLIQHPIDSQ
pT_TAG_19573	19.6452	93.5484	87	9	12	21	5.51	HEXIM1	HEXIM1	O94992	T341-p	AENLQLLtENELHrQ	ELELDRLRAENLQLLtENELHRQQERAPLSK
pT_TAG_41886	19.3978	47.3118	44	21	20	0	20.46	SEC31A	SEC31A	O94979	T989-p	ELPASQRtGPQNGWN	TGTLPAASELPASQRtGPQNGWNDPPALNRV
pT_TAG_1284	19	100	63	11	8	19	2.36	ADSS	ADSS	P30520	T6-p	__MAFAEtYPAASSL	MAFAEtYPAASSLPNGDCGRP
pT_TAG_21326	19	100	93	7	12	19	1.95	IL6ST	gp130	P40189	T670-p	IAQWsPHtPPRHNFN	VPDPSKSHIAQWSPHtPPRHNFNSKDQMYSD
pT_TAG_27100	19	100	93	5	14	19	1.95	MED16	MED16	Q9Y2X0	T571-p	LRPHFLNtPDkSPGD	ISSTLKSLLRPHFLNtPDKSPGDRLTEICTK
pT_TAG_39456	19	100	93	9	10	19	1.95	REPS1	REPS1	Q96D71	T539-p	RQRsHsGtsPDNtAP	EQIGSNVTRQRSHSGtSPDNTAPPPPPPRPQ
pT_TAG_42843	19	100	93	11	8	19	1.95	SIX5	SIX5	Q8N196	T380-p	SPQGASEtKTSLVLD	GGAPPPQPSPQGASEtKTSLVLDPQTGEVRL
pT_TAG_11335	18	100	93	10	8	18	1.85	DAXX	DAXX	Q9UER7	T665-p	KNGKKICtLPsPPsP	ERQRSVHEKNGKKICtLPSPPSPLASLAPVA
pT_TAG_19053	18	100	93	5	13	18	1.85	H2AFB3	H2AFB3	P0C5Z0	T51-p	YAQRLSRtAPVyLAA	ERSLREGHYAQRLSRtAPVYLAAVIEYLTAK
pT_TAG_19397	18	100	93	9	9	18	1.85	HEATR5A	HEATR5A	Q86XA9	T1115-p	KDsREELtPDANIRE	SEHAVMLAKDSREELtPDANIREVGLEGALL
pT_TAG_26260	18	100	93	9	9	18	1.85	MAPK14	P38A	Q16539	T180-p	RHtDDEMtGyVAtRW	KILDFGLARHTDDEMtGYVATRWYRAPEIML
pT_TAG_38645	18	100	93	7	11	18	1.85	RALGPS2	RALGPS2	Q86X27	T361-p	tAEFksAtFPNAGPR	YNFIHKMNTAEFKSAtFPNAGPRHLLDDSVM
pT_TAG_48189	17.9785	94.6237	88	8	11	19	4.64	TMEM87A	TMEM87A	Q8NBN3	T530-p	ENVPsSVtDVALPAL	EDDLKWVEENVPSSVtDVALPALLDSDEERM
pT_TAG_50829	17.5269	54.8387	51	20	12	32	15.92	UBR5	UBR5	O95071	T1969-p	NQQttLDtPQLERKR	LIYWIKAMNQQTTLDtPQLERKRTRELLELG
pT_TAG_15903	17	100	93	10	7	17	1.74	FAM83H	FAM83H	Q6ZRV2	T1159-p	EGPAEEGtRDSKVGK	EASSPGAGEGPAEEGtRDSKVGKFVPKILGT
pT_TAG_21676	17	100	93	13	4	17	1.74	IQGAP3	IQGAP3	Q86VI3	T1412-p	MSRRQACtAQtPEPL	QEAAHKQLMSRRQACtAQTPEPLRRHRSLTA
pT_TAG_39449	17	100	93	6	11	17	1.74	REPS1	REPS1 iso4	Q96D71-4	T410-p	sMPSLNQtWPELNQS	EAPPSKSPSMPSLNQtWPELNQSSEDTAIVH
pT_TAG_46288	17	100	93	8	9	17	1.74	SYNM	DMN	O15061	T1137-p	GPsEVWRtERMSYEG	QAARHIKLGPSEVWRtERMSYEGPTAEVVEV
pT_TAG_48948	17	100	93	8	9	17	1.74	TPM3	TPM3	P06753	T238-p	DKLKEAEtRAEFAER	EEEIKILTDKLKEAEtRAEFAERSVAKLEKT
pT_TAG_49270	17	100	93	5	12	17	1.74	TRIM49	TRIM49	P0CI25	T276-p	ELSAGPItGLRDRLN	HMPQPLNPELSAGPItGLRDRLNQFRVHITL
pT_TAG_49272	17	100	93	8	9	17	1.74	TRIM49C	TRIM49L2	P0CI26	T276-p	ELSAGPItGLRDRLN	HMPQPLNPELSAGPItGLRDRLNQFRVHITL
pT_TAG_36357	16.6344	97.8495	91	10	7	17	2.99	PPM1G	PPM1G	O15355	T199-p	PEDstREtPsQENGP	QGLNGEAGPEDSTREtPSQENGPTAKAYTGF
pT_TAG_12780	16	100	93	10	6	16	1.64	DNTTIP2	ERBP	Q5QJE6	T61-p	kQsLIPRtPKARKRK	TAESQTTGKQSLIPRtPKARKRKSRTTGSLP
pT_TAG_19315	16	100	93	7	9	16	1.64	HDAC4	HDAC4	P56524	T638-p	QssPAsAtFPVSVQE	GHRPLSRAQSSPASAtFPVSVQEPPTKPRFT
pT_TAG_37451	16	100	93	8	8	16	1.64	PSIP1	LEDGF	O75475	T267-p	KRKNLAKtGVtstsD	EGKKEVESKRKNLAKtGVTSTSDSEEEGDDQ
pT_TAG_39448	16	100	93	9	7	16	1.64	REPS1	REPS1 iso2	Q96D71-2	T410-p	sMPSLNQtWPELNQS	EAPPSKSPSMPSLNQtWPELNQSSEDTAIVH
pT_TAG_42529	16	100	93	6	10	16	1.64	SH3RF3	SH3MD4	Q8TEJ3	T383-p	TKKRHsFtALSVTHR	RRVDGKKNTKKRHSFtALSVTHRSSQAASHR
pT_TAG_47353	16	100	93	7	9	16	1.64	TEX40	TEX40	Q9NTU4	T27-p	EEsVHsDtRDLWTTT	SSDRQGSDEESVHSDtRDLWTTTTLSQAQLN
pT_TAG_35970	15.3548	90.3226	84	8	9	17	5.24	POLR2A	POLR2A	P24928	T1894-p	KysPtsPtysPtsPV	PTYSPTTPKYSPTSPtYSPTSPVYTPTSPKY
pT_TAG_18369	15.3011	95.6989	89	4	12	16	3.59	GPBP1L1	GPBP1L1	Q9HC44	T90-p	KGAyAGItGNPsGWH	DSVDSGVSKGAYAGItGNPSGWHSSSRGHDG
pT_TAG_6884	15	100	93	8	7	15	1.54	CASP7	CASP7 iso2	P55210-2	T193-p	PTRGPSMtQMLILDt	PSLMMASRPTRGPSMtQMLILDTRSQWKLTS
pT_TAG_9711	15	100	93	5	10	15	1.54	CLTC	CLTC	Q00610	T238-p	IEVGtPPtGNQPFPk	QAGGKLHIIEVGTPPtGNQPFPKKAVDVFFP
pT_TAG_17833	15	100	93	9	6	15	1.54	GFY	GFY	I3L273	T160-p	PKPNFsKtSRPEFPE	PHPGSPETPKPNFSKtSRPEFPETPNTDLMQ
pT_TAG_22883	15	100	93	9	6	15	1.54	KIAA1217	SKT	Q5T5P2	T1109-p	EEPASAWtPsPPPVT	TRATKYPAEEPASAWtPSPPPVTTSSSKDEE
pT_TAG_33535	15	100	93	10	5	15	1.54	PCDH8	PCDH8	O95206	T701-p	DGGRPPLttTAtVSF	FRALLVISDGGRPPLtTTATVSFVVTAGGGR
pT_TAG_39942	15	100	93	7	8	15	1.54	RICTOR	RICTOR	Q6R327	T1417-p	RsMVssAtyGGsDDY	TLQRSSSVRSMVSSAtYGGSDDYIGLALPVD
pT_TAG_9986	14.9785	100	93	6	9	15	1.54	COBLL1	COBLL1	Q53SF7	T322-p	SKPyIsNtLPSDAPK	TFTRSNTISKPYISNtLPSDAPKKRRAPLPP
pT_TAG_50811	14.4301	65.5914	61	9	13	22	10.5	UBR4	UBR4	Q5T4S7	T4013-p	PVVVENItLMCLRIL	LMAVNIKTPVVVENItLMCLRILQKLIKPPA
pT_TAG_32331	14.129	78.4946	73	12	6	18	7.5	NUP98	NUP98 iso2	P52948-2	T1681-p	PDRTSDstPDPQRVP	VVLSLHHPPDRTSDStPDPQRVPLRLLAPHI
pT_TAG_39611	14.0323	48.3871	45	12	17	0	14.49	RFX7	RFX7	Q2KHR2	T1181-p	NNLPSNYtARMNLTQ	DAVRGLGMNNLPSNYtARMNLTQILEPSTVF
pT_TAG_786	14	100	93	6	8	14	1.44	ACTG2	ACTG2	P63267	T187-p	DLAGRDLtDyLMkIL	LPHAIMRLDLAGRDLtDYLMKILTERGYSFV
pT_TAG_3181	14	100	93	6	8	14	1.44	ARFGAP1	ARF GAP1	Q8N6T3	T350-p	sPssDsWtCADTSTE	AEPTKTRKSPSSDSWtCADTSTERRSSDSWE
pT_TAG_24519	14	100	78	5	9	14	1.57	LENEP	LENEP	Q9Y5L5	T11-p	RTQPLAQtLPFFLGG	MQPRTQPLAQtLPFFLGGAPRDTGLR
pT_TAG_26653	14	100	93	9	5	14	1.44	MB21D2	MB21D2	Q8IYB1	T434-p	ELQRRGsttsIPsPQ	KAANRLTLELQRRGStTSIPSPQSDGGDPNQ
pT_TAG_53527	13.957	100	93	10	4	14	1.45	ZKSCAN1	ZKSCAN1	P17029	T47-p	QDSTLQDtPPPDPEI	DEEDHMWGQDSTLQDtPPPDPEIFRQRFRRF
pT_TAG_7545	13.9355	100	93	6	8	14	1.45	CCP110	CP110	O43303	T382-p	MHRRRsRtssACHIL	PEPSMSPKMHRRRSRtSSACHILINNPINAC
pT_TAG_53803	13.7097	91.3978	85	8	7	15	4.41	ZNF14	ZNF14	P17017	T274-p	RTHERtHtGEKPYKC	AFSCPTYFRTHERTHtGEKPYKCKECGKAFS
pT_TAG_6590	13	100	93	3	10	13	1.33	CAMK2G	CAMK2G	Q13555	T254-p	NLINQMLtINPAkRI	DTVTPEAKNLINQMLtINPAKRITADQALKH
pT_TAG_11892	13	100	72	4	9	13	1.51	DENND1A	DENND1A iso2	Q8TEH3-2	T551-p	HFAAKFPtRGWTSsS	HILQKSITHFAAKFPtRGWTSSSH
pT_TAG_21922	13	100	93	8	5	13	1.33	ITGB4	ITGB4	P16144	T1504-p	RsEHsHsttLPRDys	TRDYNSLTRSEHSHStTLPRDYSTLTSVSSH
pT_TAG_35684	13	100	93	10	3	13	1.33	PMEPA1	TMEPAI	Q969W9	T217-p	SNSGISAtCyGsGGR	LGGPCPPSSNSGISAtCYGSGGRMEGPPPTY
pT_TAG_43685	13	100	93	7	6	13	1.33	SMAD1	SMAD1	Q15797	T202-p	sPGSSSStYPHsPTS	SPNSSYPNSPGSSSStYPHSPTSSDPGSPFQ
pT_TAG_399	12.8925	100	93	1	12	13	1.36	ABL1	Abl	P00519	T597-p	LLPKDKKtNLFsALI	GGLNEDERLLPKDKKtNLFSALIKKKKKTAP
pT_TAG_29668	12.4409	95.6989	89	9	4	13	2.92	MYNN	MYNN	Q9NPC7	T351-p	QLKTHVRtHtGEKPY	GKAFTQCNQLKTHVRtHTGEKPYKCELCDKG
pT_TAG_950	12	100	93	5	7	12	1.23	ADAMTS20	ADAMTS20	P59510	T1616-p	RQRITYCtEIPstKK	ANNCGFSYRQRITYCtEIPSTKKHKLHRLRP
pT_TAG_3360	12	100	93	7	5	12	1.23	ARHGAP30	ARHGAP30	Q7Z6I6	T1020-p	QGVRRtQtCtEGGDy	RDRQRTEAQGVRRTQtCTEGGDYCLIPRTSP
pT_TAG_5330	12	100	93	7	5	12	1.23	BMPER	BMPER	Q8N8U9	T385-p	RtFNFQGtCQYVLTK	PHYNTFDGRTFNFQGtCQYVLTKDCSSPASP
pT_TAG_12362	12	100	93	8	4	12	1.23	DMD	dystrophin	P11532	T1590-p	LTEWLAAtDMELTKR	KMRKEMNVLTEWLAAtDMELTKRSAVEGMPS
pT_TAG_42958	12	100	93	5	7	12	1.23	SLC12A4	KCC1	Q9UP95	T983-p	GADKIQMtWTRDkYM	DEEDESAVGADKIQMtWTRDKYMTETWDPSH
pT_TAG_46321	12	100	93	7	5	12	1.23	SYNPO2	SYNPO2	Q9UMS6	T610-p	FsPtRNMtsPIADFP	SVNQPATPFSPTRNMtSPIADFPAPPPYSAV
pT_TAG_53242	12	100	93	4	8	12	1.23	ZFHX2	ZFHX2	Q9C0A1	T1822-p	RNPLVAAtSPMPGPP	LPLLVFGERNPLVAAtSPMPGPPLKRKHEDG
pT_TAG_2417	11.9892	100	93	6	6	12	1.23	ANK3	ANK3	Q12955	T3957-p	LPVKVRStCVTTTTT	KAKQLPSKLPVKVRStCVTTTTTTATTTTTT
pT_TAG_53143	11.9892	46.2366	43	9	17	0	12.92	ZCCHC8	ZCCHC8	Q6NZY4	T485-p	GtPPPVFtPPLPKGt	PDTPPLPRGTPPPVFtPPLPKGTPPLTPSDS
pT_TAG_6196	11	100	54	6	5	11	1.47	C2orf49	MGC5509	Q9BVC5	T230-p	KRKIQHVtWP_____	NNLKPPQAKRKIQHVtWP
pT_TAG_8396	11	100	93	3	8	11	1.13	CELSR1	CELSR1	Q9NYQ6	T1334-p	SAPFLSStTVLFRPI	VSVLRFDSSAPFLSStTVLFRPIHPINGLRC
pT_TAG_12291	11	100	93	4	7	11	1.13	DLG5	DLG5	Q8TDM6	T946-p	EGsNsGGtWPKAMLS	ASLDKADSEGSNSGGtWPKAMLSSTAVPEKL
pT_TAG_21773	11	100	93	6	5	11	1.13	IRS2	IRS2	Q9Y4H2	T314-p	QsSGssAtHPISVPG	EFRPRSKSQSSGSSAtHPISVPGARRHHHLV
pT_TAG_36636	11	100	93	4	7	11	1.13	PQLC1	PQLC1	Q8N2U9	T112-p	NARRRsFtAADSKDE	EVRVANELNARRRSFtAADSKDEEVKVAPRR
pT_TAG_38984	11	100	93	6	5	11	1.13	RB1CC1	RB1CC1	Q8TDY2	T646-p	QKAsVsQtsPQsAss	TITDLLSEQKASVSQtSPQSASSPRMESTAG
pT_TAG_42438	11	100	93	7	4	11	1.13	SH2D3C	SHEP1	Q8N5H7	T361-p	HMKRRsVtMTDGLTA	SPSGPKGSHMKRRSVtMTDGLTADKVTRSDG
pT_TAG_44937	11	100	93	6	5	11	1.13	SPTBN1	SPTBN1	Q01082	T2328-p	PAssRAQtLPtsVVt	VSASTQSTPASSRAQtLPTSVVTITSESSPG
pT_TAG_53692	10.7097	89.2473	83	9	3	12	3.86	ZNF106	ZFP106	Q9H2Y7	T602-p	sDTEKHGtKIGTLGS	EDESDGETSDTEKHGtKIGTLGSATTELLSG
pT_TAG_3518	10	100	93	5	5	10	1.03	ARHGEF18	ARHGEF18	Q6ZSZ5	T724-p	GPPRRAEtFAGyDCt	AEDGGSSTGPPRRAEtFAGYDCTNSPTKNGS
pT_TAG_15045	10	100	93	7	3	10	1.03	ERICH3	ERICH3	Q5RHP9	T241-p	IPPPLPPtGKItREN	NINSYMMPIPPPLPPtGKITRENRSETWRRR
pT_TAG_21290	10	100	93	6	4	10	1.03	IL23R	IL23R	Q5VWK5	T234-p	RAETINAtVPKTIIY	IPSAAVISRAETINAtVPKTIIYWDSQTTIE
pT_TAG_30586	10	100	93	7	3	10	1.03	NDE1	NUDE1 iso2	Q9NXR1-2	T308-p	GERRPsstsVPLGDK	RSSKNRDGGERRPSStSVPLGDKGLDTSCRW
pT_TAG_35648	10	100	93	2	8	10	1.03	PLXDC2	PLXDC2	Q6UX71	T414-p	TTTRRAVtsQFPtSL	TTTQFRVLTTTRRAVtSQFPTSLPTEDDTKI
pT_TAG_35969	10	100	93	5	5	10	1.03	POLR2A	POLR2A	P24928	T1891-p	ttPKysPtsPtysPt	PTSPTYSPTTPKYSPtSPTYSPTSPVYTPTS
pT_TAG_42942	10	100	93	4	6	10	1.03	SLC12A3	NCCT	P55017	T50-p	SHLtHSStFCMRtFG	AAYDSSHPSHLTHSStFCMRTFGYNTIDVVP
pT_TAG_46411	10	100	93	5	5	10	1.03	SYTL5	SYTL5	Q8TDW5	T204-p	GEIITPKtDTGRSYs	SKFRSATRGEIITPKtDTGRSYSLDLDGQHF
pT_TAG_47747	10	100	93	4	6	10	1.03	TJP1	ZO1	Q07157	T894-p	GMHHENQtyPPysPQ	EPVREDSSGMHHENQtYPPYSPQAQPQPIHR
pT_TAG_6456	9.8065	40.8602	38	12	12	0	11.78	CACNB2	CACNB2	Q08289	T545-p	HHNHRsGtsRGLsRQ	HRSSSSAPHHNHRSGtSRGLSRQETFDSETQ
pT_TAG_10852	9.7849	97.8495	91	2	8	10	1.76	CTNNB1	CTNNB1	P35222	T510-p	HWPLIkAtVGLIRNL	VKLLHPPSHWPLIKAtVGLIRNLALCPANHA
pT_TAG_30837	9.6989	88.172	82	6	5	11	3.67	NEK9	NEK9	Q8TD19	T326-p	VTLLNAPtkRPRsst	RRREMEEKVTLLNAPtKRPRSSTVTEAPIAV
pT_TAG_13727	9.5699	95.6989	89	3	7	10	2.24	EFCAB12	EFCAB12	Q6NXP0	T543-p	QPHVYPAtyHPDHWW	ALFSCVQHQPHVYPAtYHPDHWWPLRNKNYM
pT_TAG_8721	9	100	93	5	4	9	0.92	CEP350	CEP350	Q5VT06	T2423-p	PQPMRSStSGAtSFG	DSQSCRDKPQPMRSStSGATSFGSNEEISEC
pT_TAG_10950	9	100	93	3	6	9	0.92	CTU1	ATPBD3	Q7Z7A3	T145-p	GRSRSCCtFCGVLRR	VARSTAGSGRSRSCCtFCGVLRRRALEEGAR
pT_TAG_21766	9	100	93	3	6	9	0.92	IRS2	IRS2	Q9Y4H2	T1151-p	RRRHssEtFSsTttV	IRADPQGGRRRHSSEtFSSTTTVTPVSPSFA
pT_TAG_36419	9	100	93	6	3	9	0.92	PPP1R12A	MYPT1	O14974	T761-p	ykQKysRtyDEtyQR	SETSREDEYKQKYSRtYDETYQRYRPVSTSS
pT_TAG_38200	9	100	93	4	5	9	0.92	RAB11FIP1	RAB11FIP1	Q6WKZ4	T511-p	LFEDVQItEPEAEPE	SRQGSSLNLFEDVQItEPEAEPESKSEPRPP
pT_TAG_42894	9	100	93	6	3	9	0.92	SLAIN1	SLAIN1	Q8ND83	T354-p	rGIPHSQtFSSIREC	LPRCSPFQRGIPHSQtFSSIRECRRSPSSQY
pT_TAG_42977	9	100	93	7	2	9	0.92	SLC12A6	KCC3	Q9UHW9	T31-p	DIPGLsDtsPDLSSR	MVTPTKIDDIPGLSDtSPDLSSRSSSRVRFS
pT_TAG_48466	9	100	93	5	4	9	0.92	TNKS1BP1	TNKS1BP1	Q9C0C2	T969-p	sSGGSSRtLDAQDRs	KSAWIRDYSSGGSSRtLDAQDRSFGTRPLSS
pT_TAG_19765	8.9892	81.7204	76	5	6	11	4.33	HIST1H2BC	H2B1C	P62807	T91-p	yNkrstItsrEIQtA	GEASRLAHYNKRSTItSREIQTAVRLLLPGE
pT_TAG_11444	8.957	100	93	3	6	9	0.96	DCBLD2	DCBLD2	Q96PD2	T722-p	yNtLLsRtDsCssAQ	QPPPLVGTYNTLLSRtDSCSSAQAQYDTPKA
pT_TAG_1129	8.8925	100	93	2	7	9	0.96	ADGRD1	GPR133	Q6QNK2	T827-p	KTKVWSLtSSSARtS	EVRAAFKHKTKVWSLtSSSARTSNAKPFHSD
pT_TAG_34429	8.3978	76.3441	71	7	4	11	4.73	PHAX	RNUXA	Q9H814	T349-p	NFQEDDDtsREtFAs	MKQAIKSLNFQEDDDtSRETFASDTNEALAS
pT_TAG_29682	8.3871	41.9355	39	11	9	0	9.85	MYO15A	MYO15A	Q9UKN7	T3011-p	ALALPPYtMLEFAQK	RSADHGEDALALPPYtMLEFAQKYFRDPQRR
pT_TAG_37124	8.3226	92.4731	86	1	8	9	2.51	PRPF19	PRPF19	Q9UMS4	T310-p	RAHEsAVtGLsLHAT	NASCVQVVRAHESAVtGLSLHATGDYLLSSS
pT_TAG_40481	8.2258	91.3978	85	1	8	9	2.65	RPL27A	RPL27A	P46776	T95-p	VNAAkNktGAAPIID	TLVSEQTRVNAAKNKtGAAPIIDVVRSGYYK
pT_TAG_19792	8.172	81.7204	76	3	7	10	3.93	HIST1H2BK	H2B1K	O60814	T91-p	yNkrstItsrEIQtA	GEASRLAHYNKRSTItSREIQTAVRLLLPGE
pT_TAG_13498	8	100	93	3	5	8	0.82	DZANK1	DZANK1	Q9NVP4	T308-p	AHLRyCVtCEGALPS	RACGTGNPAHLRYCVtCEGALPSSQESMCSG
pT_TAG_15961	8	100	93	4	4	8	0.82	FANCD2	FANCD2	Q9BXW9	T1363-p	HVPLLKktLELLVCR	HQDTRLTQHVPLLKKtLELLVCRVKAMLTLN
pT_TAG_22295	8	100	93	4	4	8	0.82	KAT2B	PCAF	Q92831	T310-p	TTQVFGRtLLRsVFt	CDSLPRYETTQVFGRtLLRSVFTVMRRQLLE
pT_TAG_40574	8	100	93	6	2	8	0.82	RPRD2	RPRD2	Q5VT52	T417-p	ISKASSCtPVPVTMT	VPTKPTENISKASSCtPVPVTMTATPPLPKP
pT_TAG_46961	8	100	93	5	3	8	0.82	TBXA2R	TXA2-R iso2	P21731-2	T332-p	TRPRRsLtLWPSLEY	RRLQPRLSTRPRRSLtLWPSLEYSGTISAHC
pT_TAG_52701	8	100	93	6	2	8	0.82	YTHDC1	YT521	Q96MU7	T266-p	EEGNDyDtRSEASDs	EQDERDQKEEGNDYDtRSEASDSGSESVSFT
pT_TAG_21069	7.828	97.8495	91	6	2	8	1.41	IGF2BP1	IGF2BP1	Q9NZI8	T528-p	VVVPRDQtPDENDQV	LQNLTAAEVVVPRDQtPDENDQVIVKIIGHF
pT_TAG_50773	7.7097	100	93	3	5	8	0.91	UBR2	UBR2	Q8IWV8	T581-p	MQCHGGYtDGEQPIT	YKKCLAVLMQCHGGYtDGEQPITLSICGHSV
pT_TAG_41341	7.4086	56.9892	53	10	3	13	6.45	SAMD9	SAMD9	Q5K651	T203-p	EFKAFtNtAtATEED	GNLIDPIHEFKAFTNtATATEEDVKMKFSNE
pT_TAG_19780	7.3548	81.7204	76	1	8	9	3.54	HIST1H2BH	H2B1H	Q93079	T91-p	yNkrstItsrEIQtA	GEASRLAHYNKRSTItSREIQTAVRLLLPGE
pT_TAG_45125	7.2151	65.5914	61	8	3	11	5.25	SRPK2	SRPK2	P78362	T492-p	PSHDRSRtVsAsstG	LTEQEESSPSHDRSRtVSASSTGDLPKAKTR
pT_TAG_32335	7.0645	78.4946	73	4	5	9	3.75	NUP98	NUP98	P52948	T1772-p	PDRtsDstPDPQRVP	VVLSLHHPPDRTSDStPDPQRVPLRLLAPHI
pT_TAG_660	7	100	93	3	4	7	0.72	ACSL4	ACSL4	O60488	T63-p	GsPYRSVtHFDSLAV	AKPTSDKPGSPYRSVtHFDSLAVIDIPGADT
pT_TAG_4926	7	100	93	3	4	7	0.72	BCL11B	Bcl-11B	Q9C0K0	T502-p	AssPEPGtSELAGEG	RSDDGLSAASSPEPGtSELAGEGLKAADGDF
pT_TAG_7551	7	100	87	1	6	7	0.74	CCR1	CCR1	P32246	T342-p	RLERVsstsPstGEH	WLPFLSVDRLERVSStSPSTGEHELSAGF
pT_TAG_9657	7	100	93	4	3	7	0.72	CLOCK	CLOCK	O15516	T443-p	SsRKSSHtAVsDPSS	PTPSASSRSSRKSSHtAVSDPSSTPTKIPTD
pT_TAG_21366	7	100	93	1	6	7	0.72	ILKAP	ILKAP	Q9H0C8	T304-p	QyKRCGVtsVPDIRR	VSRSIGDGQYKRCGVtSVPDIRRCQLTPNDR
pT_TAG_22361	7	100	93	2	5	7	0.72	KATNB1	KATNB1	Q9BVA0	T343-p	IyERPsttCsKPQRV	NPSAPLRRIYERPSTtCSKPQRVKQNSESER
pT_TAG_28342	7	100	93	4	3	7	0.72	MSN	Moesin	P26038	T465-p	kTRAELktAMstPHV	QMVQEDLEKTRAELKtAMSTPHVAEPAENEQ
pT_TAG_28783	7	100	93	2	5	7	0.72	MUC16	MUC16	Q8WXI7	T7340-p	PGSTsEStFTLDtsT	TIKTQTSPPGSTSEStFTLDTSTTPSLVITH
pT_TAG_29119	7	100	93	2	5	7	0.72	MXRA5	MXRA5	Q9NR99	T2417-p	RsDsGNytCLVRNSA	TLLIQKAQRSDSGNYtCLVRNSAGEDRKTVW
pT_TAG_30940	7	100	93	3	4	7	0.72	NEU4	NEU4	Q8WWR8	T193-p	CFGKICRtsPHsFAF	TYRVDRRECFGKICRtSPHSFAFYSDDHGRT
pT_TAG_33449	7	100	93	4	3	7	0.72	PBX2	PBX2	P40425	T325-p	VKTAVSVtQGGHsRT	QEEANIYAVKTAVSVtQGGHSRTSSPTPPSS
pT_TAG_41847	7	100	93	4	3	7	0.72	SEC22A	SEC22A	Q96IW7	T143-p	INLsDMQtEIKLRPP	NPRSLSTKINLSDMQtEIKLRPPYQISMCEL
pT_TAG_42957	7	100	93	3	4	7	0.72	SLC12A4	KCC1 iso8	B4DF30	T977-p	GADKIQMtWTRDKYM	DEEDESAVGADKIQMtWTRDKYMTETWDPSH
pT_TAG_47168	7	100	93	4	3	7	0.72	TDRD6	TDRD6	O60522	T1255-p	SQVFPLttEKKEEIS	QDSVGNKNSQVFPLTtEKKEEISAETPLKTA
pT_TAG_51268	7	100	93	5	2	7	0.72	USP25	USP25	Q9UHP3	T149-p	ACLKRtPtEVWRDSR	EASIAENKACLKRTPtEVWRDSRNPYDRKRQ
pT_TAG_53050	7	100	93	6	1	7	0.72	ZC3H3	ZC3H3	Q8IXZ2	T454-p	IIRRRsstSLPGDkK	YKVKSRTKIIRRRSStSLPGDKKSGTSPAAT
pT_TAG_53475	7	100	93	2	5	7	0.72	ZHX1	ZHX1	Q9UKY1	T568-p	WNPFPDFtPQKFKEK	GTAQPKQSWNPFPDFtPQKFKEKTAEQLRVL
pT_TAG_53914	6.5484	93.5484	87	4	3	7	1.84	ZNF169	ZNF169	Q14929	T472-p	RGFGQKVtLIRHQRt	PYLCPDCGRGFGQKVtLIRHQRTHTGEKPYL
pT_TAG_22165	6.1505	47.3118	44	5	8	0	6.49	JPH1	JPH1	Q9HDC5	T448-p	KVPEKPPtPKEsPHF	DAKENPEEKVPEKPPtPKESPHFYRKGTTPP
pT_TAG_427	6	100	93	3	3	6	0.62	ABL2	Arg	P42684	T784-p	PFPRsNstSSMSSGL	TASDDTSKPFPRSNStSSMSSGLPEQDRMAM
pT_TAG_2244	6	100	51	2	4	6	0.82	AMER1	WTX iso2	Q5JTC6-2	T803-p	QVTQACGtW______	CPGTEDKRQVTQACGtW
pT_TAG_5443	6	100	93	4	2	6	0.62	BPTF	FALZ	Q12830	T2059-p	TVIAtSttSPTSStT	KRLEQQKPTVIATSTtSPTSSTTSTISPAQK
pT_TAG_7998	6	100	93	5	1	6	0.62	CDCA7L	CDCA7L	Q96GN5	T129-p	DEEEDKAtPRRSRsR	SLVSEEEEDEEEDKAtPRRSRSRRSSIGLRV
pT_TAG_15215	6	100	93	3	3	6	0.62	ETV6	Tel	P41212	T18-p	kQERIsytPPEsPVP	ETPAQCSIKQERISYtPPESPVPSYASSTPL
pT_TAG_21642	6	100	93	4	2	6	0.62	IQCN	IQCN	Q9H0B3	T314-p	tRPSRAQtQGPVKAE	SRRYDQAVTRPSRAQtQGPVKAETPKAPFQI
pT_TAG_22148	6	100	93	2	4	6	0.62	JMJD1C	TRIP8	Q15652	T2052-p	sEsPNGRtsPLVsQN	KEEREQDNSESPNGRtSPLVSQNNEQGSTLR
pT_TAG_23913	6	100	93	4	2	6	0.62	KRT23	K23	Q9C075	T48-p	ARIsLsFtTRsCPPP	TVHGGAGGARISLSFtTRSCPPPGGSWGSGR
pT_TAG_24142	6	100	93	2	4	6	0.62	LAD1	LAD1	O00515	T40-p	RHRNLssttDDEAPR	EQERERRRRHRNLSStTDDEAPRLSQNGDRQ
pT_TAG_24528	6	100	93	2	4	6	0.62	LEO1	LEO1	Q8WVC0	T356-p	EEEPIPEtRIEVEIP	NGLPQDQQEEEPIPEtRIEVEIPKVNTDLGN
pT_TAG_24841	6	100	93	6	0	6	0.62	LMO7	LMO7 iso3	Q8WWI1-3	T598-p	SSLPRsYtMDDAWKY	FGSQTRGISSLPRSYtMDDAWKYNGDVEDIK
pT_TAG_30465	6	100	93	2	4	6	0.62	NCOA5	NCOA5	Q9HCD5	T394-p	sRQPLGAtsGAsLKT	TDSLPGPISRQPLGAtSGASLKTQPSSQPLQ
pT_TAG_34866	6	100	93	3	3	6	0.62	PIKFYVE	PIKFYVE	Q9Y2I7	T22-p	NDLPRsPtsPSHLTH	TSPTLDSANDLPRSPtSPSHLTHFKPLTPDQ
pT_TAG_35361	6	100	93	1	5	6	0.62	PLEC	Plectin-1	Q15149	T4224-p	LtDPSDDtKGFFDPN	FDEEMNEILTDPSDDtKGFFDPNTEENLTYL
pT_TAG_38692	6	100	93	2	4	6	0.62	RANBP2	RANBP2	P49792	T1638-p	NPGKQNQtTsAVstP	ATKCIACQNPGKQNQtTSAVSTPASSETSKA
pT_TAG_45219	6	100	93	2	4	6	0.62	SRRM2	SRm300	Q9UQ35	T1892-p	RRRsRsRtsPVsRRR	RSRTPLISRRRSRSRtSPVSRRRSRSRTSVT
pT_TAG_47562	6	100	93	3	3	6	0.62	THRAP3	Trap150	Q9Y2W1	T918-p	FMFRKsstsPKWAHD	AFPRGRGRFMFRKSStSPKWAHDKFSGEEGE
pT_TAG_48719	6	100	93	4	2	6	0.62	TOP2B	TOP2B	Q02880	T1137-p	DsssDsGtPsGPDFN	DETQNQHDDSSSDSGtPSGPDFNYILNMSLW
pT_TAG_51145	6	100	93	4	2	6	0.62	UROD	UROD	P06132	T139-p	GyVFQAItLtRQRLA	PEVVASELGYVFQAItLTRQRLAGRVPLIGF
pT_TAG_51527	6	100	93	2	4	6	0.62	VAPA	VAPA	Q9P0L0	T215-p	HSDkPGstsTAsFRD	GLRLRKVAHSDKPGStSTASFRDNVTSPLPS
pT_TAG_3851	5.9355	49.4624	46	7	5	0	6	ASAP2	DDEF2	O43150	T845-p	STNPLTPtPPPPVAK	PLPPLRVTSTNPLTPtPPPPVAKTPSVMEAL
pT_TAG_16622	5.9355	98.9247	92	6	0	6	0.87	FLNA	FLNA	P21333	T1305-p	ANPsGNLtEtyVQDr	GPHVKARVANPSGNLtETYVQDRGDGMYKVE
pT_TAG_52290	5.7097	63.4409	59	3	6	9	4.35	WIZ	WIZ	O95785	T1347-p	tGAKPSAtGyLGsVA	RELSLTPITGAKPSAtGYLGSVAAKRPLQED
pT_TAG_19758	5.6774	81.7204	76	3	4	7	2.74	HIST1H2BB	H2B	P33778	T90-p	yNkrstItsrEIQtA	GEASRLAHYNKRSTItSREIQTAVRLLLPGE
pT_TAG_15828	5.3871	100	93	3	3	5	0.73	FAM49B	FAM49B	Q9NUQ9	T119-p	TSTPysPtQHLEREQ	LRGLLGALTSTPYSPtQHLEREQALAKQFAE
pT_TAG_39343	5.2796	48.3871	45	2	9	0	5.45	RCSD1	CapZIP	Q6JBY9	T287-p	EVPEsPQtsGPEAEN	DGQHPAQEEVPESPQtSGPEAENRCGSPREE
pT_TAG_990	5	100	93	2	3	5	0.51	ADAR	ADAR	P55265	T349-p	DVYRQGTtPPIWHLT	LIDMERQGDVYRQGTtPPIWHLTDKKRERMQ
pT_TAG_1780	5	100	93	4	1	5	0.51	AKAP1	AKAP1	Q92667	T70-p	VCPKVVstPPsVTEP	KEPLPVEDVCPKVVStPPSVTEPPEKELSTV
pT_TAG_1847	5	100	93	2	3	5	0.51	AKAP13	AKAP13	Q12802	T2467-p	sLPRRAEtFGGFDsH	EQDVVGPVSLPRRAEtFGGFDSHQMNASKGG
pT_TAG_3208	5	100	93	2	3	5	0.51	ARFGEF2	ARFGEF2	Q9Y6D5	T616-p	MARRCsVtsMEStVS	IGDGKGLDMARRCSVtSMESTVSSGTQTTVQ
pT_TAG_9630	5	100	93	3	2	5	0.51	CLK2	CLK2	P49760	T127-p	RRRRRSRtFSRSSSQ	RSSRRKHRRRRRRSRtFSRSSSQHSSRRAKS
pT_TAG_10569	5	100	93	2	3	5	0.51	CRYBG1	AIM1	Q9Y4K1	T530-p	EttPPLstERsPEAV	MPLLELGGETTPPLStERSPEAVGSECPSRV
pT_TAG_11011	5	100	93	5	0	5	0.51	CUX1	CUTL1	P39880	T1157-p	GETILGLtQGSVSDL	NNLGQRLFGETILGLtQGSVSDLLARPKPWH
pT_TAG_11451	5	100	93	1	4	5	0.51	DCC	DCC	P43146	T814-p	PLyEsAttRSITDPT	FNNAGEGVPLYESATtRSITDPTDPVDYYPL
pT_TAG_13549	5	100	93	2	3	5	0.51	EBAG9	RCAS1	O00559	T134-p	FSSRLAAtQDLPFIH	GIPDGSTGFSSRLAAtQDLPFIHQSSELGDL
pT_TAG_18612	5	100	93	2	3	5	0.51	GRB10	GRB10	Q13322	T422-p	ALLsPFStPVRsVsE	YRIPQQRKALLSPFStPVRSVSENSLVAMDF
pT_TAG_20329	5	100	93	1	4	5	0.51	HRC	HRC	P23327	T359-p	EEDEDVstERWHQGP	RHQGHRDEEEDEDVStERWHQGPQHVHHGLV
pT_TAG_20788	5	100	93	1	4	5	0.51	HUWE1	HUWE1	Q7Z6Z7	T2738-p	EQNLsDGtPMPDSYP	ASKSNDSTEQNLSDGtPMPDSYPTTPSSTDA
pT_TAG_24916	5	100	93	2	3	5	0.51	LOC100271840	DKFZP434B061	Q9UF83	T387-p	SLTGtsstAsLtRTP	LTGTPPRASLTGTSStASLTRTPSRASLTRT
pT_TAG_29758	5	100	93	4	1	5	0.51	MYO1G	MYO1G	B0I1T2	T859-p	LFAQRLKtLQDkDGF	TDNPTASSLFAQRLKtLQDKDGFGAVLFSSH
pT_TAG_33762	5	100	93	2	3	5	0.51	PCNX1	PCNX	Q96RV3	T2153-p	VPCRRSstSQISLRN	LRMSTTGFVPCRRSStSQISLRNLPSSIQSR
pT_TAG_36372	5	100	93	3	2	5	0.51	PPP1CC	PPP1CC iso2	P36873-2	T311-p	PNATRPVtPPRVASG	LKPAEKKKPNATRPVtPPRVASGLNPSIQKA
pT_TAG_38491	5	100	84	4	1	5	0.54	RAD51	RAD51	Q06609	T13-p	QLEANADtsVEEESF	MAMQMQLEANADtSVEEESFGPQPISRL
pT_TAG_38694	5	100	93	1	4	5	0.51	RANBP2	RANBP2	P49792	T1697-p	NPGKQNQtTsAVstP	ATKCIACQNPGKQNQtTSAVSTPASSETSKA
pT_TAG_39384	5	100	93	3	2	5	0.51	RECQL5	RECQL5	O94762	T456-p	RSSSWSKtCIGPsQG	RRRLEALERSSSWSKtCIGPSQGNGFDPELY
pT_TAG_40875	5	100	93	2	3	5	0.51	RRP15	RRP15	Q9Y3B9	T204-p	KRAkLIStVskkDFI	KEAGSSMRKRAKLIStVSKKDFISVLRGMDG
pT_TAG_43040	5	100	63	3	2	5	0.62	SLC1A1	SLC1A1	P43005	T519-p	KsDtIsFtQTsQF__	VNGGFAVDKSDTISFtQTSQF
pT_TAG_45264	5	100	93	2	3	5	0.51	SRRM2	SRm300	Q9UQ35	T2397-p	yErVsGRtsPPLLDR	SPRVPLSAYERVSGRtSPPLLDRARSRTPPS
pT_TAG_45981	5	100	78	3	2	5	0.56	SULT4A1	SULT4A1	Q9BR01	T11-p	SEAEtPStPGEFESK	MAESEAETPStPGEFESKYFEFHGVR
pT_TAG_50538	5	100	93	0	5	5	0.51	UBA2	SAE2	Q9UBT2	T578-p	DDGAQPStSTAQEQD	AKSITNGSDDGAQPStSTAQEQDDVLIVDSD
pT_TAG_54119	5	100	93	2	3	5	0.51	ZNF212	Zfp212	Q9UDV6	T22-p	STPLTSStLPSQAtE	ARHRRKRRSTPLTSStLPSQATEKSSYFQTT
pT_TAG_55430	5	100	93	1	4	5	0.51	ZNF519	ZNF519	Q8TB69	T511-p	TQHQRIHtGEKPFKC	AFTRSSHLTQHQRIHtGEKPFKCKECGKAFN
pT_TAG_56482	5	100	93	2	3	5	0.51	ZNF713	ZNF713	Q8N859	T380-p	NQHERtHtGEKPYkC	AFSQRTHLNQHERTHtGEKPYKCNECGKAFS
pT_TAG_4584	4.9462	98.9247	92	3	2	5	0.72	AUNIP	AUNIP	Q9H7T9	T38-p	KPGtKMLtLLPGERK	RKVQTHLIKPGTKMLtLLPGERKANIYFTQR
pT_TAG_19773	4.9032	81.7204	76	6	0	6	2.36	HIST1H2BD	H2B1D	P58876	T91-p	yNkrstItsrEIQtA	GEASRLAHYNKRSTItSREIQTAVRLLLPGE
pT_TAG_19806	4.9032	81.7204	76	3	3	6	2.36	HIST1H2BM	H2B1M	Q99879	T91-p	yNkrstItsrEIQtA	GEASRLAHYNKRSTItSREIQTAVRLLLPGE
pT_TAG_8334	4.7849	95.6989	89	3	2	5	1.12	CDYL2	CDYL2	Q8N8U2	T139-p	TkTVSYRttPSGLQI	PSSGGDRATKTVSYRtTPSGLQIMPLKKSQN
pT_TAG_49258	4.7419	100	93	1	4	5	0.65	TRIM41	TRIM41	Q8WV44	T568-p	AQSSTEQtLLsPsEk	GTNGKRYQAQSSTEQtLLSPSEKPRRFGVYL
pT_TAG_36973	4.7312	47.3118	44	4	6	0	4.99	PRKCI	PKCI	P41743	T409-p	EGLRPGDttstFCGt	LTDYGMCKEGLRPGDtTSTFCGTPNYIAPEI
pT_TAG_38641	4.7097	78.4946	73	3	3	6	2.5	RALGPS2	RALGPS2	Q86X27	T158-p	PIFRLTKtWALLSRK	VVSGLQSAPIFRLTKtWALLSRKDKTTFEKL
pT_TAG_3850	4.4516	49.4624	46	5	4	0	4.5	ASAP2	DDEF2 iso2	O43150-2	T800-p	GKDPLtPtPPPPVAK	PPLPPRNVGKDPLTPtPPPPVAKTPSVMEAL
pT_TAG_19700	4.3871	54.8387	51	7	1	8	3.99	HIST1H1B	H1B	P16401	T48-p	PPVsELItkAVAAsk	AAKRKATGPPVSELItKAVAASKERNGLSLA
pT_TAG_19813	4.086	81.7204	76	1	4	5	1.97	HIST1H2BN	H2B1N	Q99877	T91-p	yNkrstItsrEIQtA	GEASRLAHYNKRSTItSREIQTAVRLLLPGE
pT_TAG_36446	4.043	50.5376	47	7	1	8	4	PPP1R12C	PPP1R12C	Q9BZL4	T566-p	stQGVtLtDLKEAEk	RLMRQSRRSTQGVTLtDLKEAEKAAGKAPES
pT_TAG_1422	4	100	93	4	0	4	0.41	AGAP2	CENTG1	Q99490	T605-p	QAsNGGHtSDysSsL	AASTPVAGQASNGGHtSDYSSSLPSSPNVGH
pT_TAG_3361	4	100	93	1	3	4	0.41	ARHGAP30	ARHGAP30	Q7Z6I6	T1022-p	VRRtQtCtEGGDyCL	RQRTEAQGVRRTQTCtEGGDYCLIPRTSPCS
pT_TAG_4145	4	100	93	3	1	4	0.41	ATG7	ATG7	O95352	T120-p	WESIKSGtALENPVL	LEQAANEIWESIKSGtALENPVLLNKFLLLT
pT_TAG_6918	4	100	93	0	4	4	0.41	CASS4	HEFL	Q9NQ75	T233-p	LRRGGystLPNPQKS	VPLISVTTLRRGGYStLPNPQKSEWIYDTPV
pT_TAG_8164	4	100	87	3	1	4	0.42	CDK16	CDK16	Q00536	T14-p	IKRQLsMtLRGGrGI	MDRMKKIKRQLSMtLRGGRGIDKTNGAPE
pT_TAG_10678	4	100	75	1	3	4	0.46	CSNK1E	CK1E	P49674	T407-p	sRIPAsQtsVPFDHL	DLTGRQEVSRIPASQtSVPFDHLGK
pT_TAG_11767	4	100	93	2	2	4	0.41	DDX46	DDX46	Q7L014	T721-p	GNkGYAytFITEDQA	RAGRTGRAGNKGYAYtFITEDQARYAGDIIK
pT_TAG_15802	4	100	93	2	2	4	0.41	FAM27E3	FAM27E3	Q08E93	T61-p	REtALWCtGHIRPRt	AHQRQAAMRETALWCtGHIRPRTHTHTGTHT
pT_TAG_16569	4	100	90	1	3	4	0.42	FKBP5	FKBP5	Q13451	T15-p	KNNEEsPtATVAEQG	MTTDEGAKNNEESPtATVAEQGEDITSKKD
pT_TAG_16575	4	100	54	2	2	4	0.53	FKBPL	FKBPL	Q9UIM3	T3-p	_____MEtPPVNTIG	MEtPPVNTIGEKDTSQPQ
pT_TAG_21061	4	100	51	1	3	4	0.55	IGF1R	IGF1R	P08069	T1366-p	LPLPQSStC______	GGRKNERALPLPQSStC
pT_TAG_21793	4	100	93	3	1	4	0.41	IRS4	IRS4	O14654	T1237-p	DsDNDDDtHVRMDFA	VPRPPEREDSDNDDDtHVRMDFARRDNQFDS
pT_TAG_22320	4	100	93	2	2	4	0.41	KAT6B	MYST4	Q8WYB5	T402-p	SSSRLAVtDPTRPGA	GHAASGKDSSSRLAVtDPTRPGATTKITTTS
pT_TAG_23903	4	100	60	1	3	4	0.51	KRT2	K2	P35908	T635-p	EAFGSSVtFsFR___	SSVKGSSGEAFGSSVtFSFR
pT_TAG_26474	4	100	93	2	2	4	0.41	MARK3	MARK3 iso3	P27448-3	T491-p	PERKKSstVPSSNTA	SNPNKADIPERKKSStVPSSNTASGGMTRRN
pT_TAG_27423	4	100	93	2	2	4	0.41	MICAL2	MICAL2	O94851	T657-p	SNNyLNLtFPRKRTP	LSLAKSSISNNYLNLtFPRKRTPRVDGQTGE
pT_TAG_29103	4	100	93	2	2	4	0.41	MVP	MVP	Q14764	T52-p	FAPMRMVtVPPRHyC	RQDNERVLFAPMRMVtVPPRHYCTVANPVSR
pT_TAG_30045	4	100	93	3	1	4	0.41	NANOG	NANOG	Q9H9S0	T280-p	GLNVIQQtTRYFStP	AALEAAGEGLNVIQQtTRYFSTPQTMDLFLN
pT_TAG_30417	4	100	93	1	3	4	0.41	NCL	NCL	P19338	T480-p	yrGGkNStWsGESkt	GEKGQNQDYRGGKNStWSGESKTLVLSNLSY
pT_TAG_30959	4	100	93	2	2	4	0.41	NF1	NF1	P21359	T2507-p	sEGyLAAtyPTVGQt	QPWSSPKGSEGYLAAtYPTVGQTSPRARKSM
pT_TAG_33060	4	100	93	3	1	4	0.41	PACSIN2	PACSIN2	Q9UNF0	T321-p	RREKKKAtDGVTLTG	ADLNRTLSRREKKKAtDGVTLTGINQTGDQS
pT_TAG_33341	4	100	93	2	2	4	0.41	PARP4	PARP4	Q9UKK3	T1493-p	ALCSQSRttPVDLCL	PMASALPEALCSQSRtTPVDLCLLEESVGSL
pT_TAG_35959	4	100	93	2	2	4	0.41	POLR2A	POLR2A	P24928	T1840-p	sPAsPKytPtsPsys	YSPSSPSYSPASPKYtPTSPSYSPSSPEYTP
pT_TAG_36460	4	100	93	2	2	4	0.41	PPP1R13L	PPP1R13L	Q8WUF5	T95-p	AAtDGADtPFGRsEs	GSRGSPRKAATDGADtPFGRSESAPTLHPYS
pT_TAG_37899	4	100	93	4	0	4	0.41	PTPRK	PTPRK	Q15262	T1184-p	FQTLNSVtPRLQAED	NSSHLKDEFQTLNSVtPRLQAEDCSIACLPR
pT_TAG_39075	4	100	93	3	1	4	0.41	RBL2	Rb-like 2	Q08999	T661-p	GGLGRsItsPttLyD	VTEVRADTGGLGRSItSPTTLYDRYSSPPAS
pT_TAG_39246	4	100	93	2	2	4	0.41	RBMS2	RBMS2	Q15434	T40-p	PPsPsNstPNSsSGS	VSLAQQMAPPSPSNStPNSSSGSNGNDQLSK
pT_TAG_45230	4	100	93	3	1	4	0.41	SRRM2	SRm300	Q9UQ35	T1974-p	RRRsRsRtsPItRRR	RSRTPPVTRRRSRSRtSPITRRRSRSRTSPV
pT_TAG_45450	4	100	93	3	1	4	0.41	SSH3	SSH3	Q8TE77	T638-p	GEPCISstPRFRKVV	EQGQGQGQGEPCISStPRFRKVVRQASVHDS
pT_TAG_48364	4	100	93	2	2	4	0.41	TNFAIP8L3	TNFAIP8L3	Q5GJ75	T103-p	QsEGEPVtAAGPDVF	SMDSDSGEQSEGEPVtAAGPDVFSSKSLALQ
pT_TAG_52114	4	100	93	3	1	4	0.41	WDR47	WDR47	O94967	T521-p	GSSVtSFttPPQDSs	GSKGNGSNGSSVTSFtTPPQDSSQRLTHDAS
pT_TAG_52465	4	100	54	1	3	4	0.53	XKR3	XKR3	Q5GH77	T457-p	FSIRKSMtCs_____	HSCNRVGYFSIRKSMtCS
pT_TAG_53088	4	100	93	2	2	4	0.41	ZC3HAV1	ZAP	Q7Z2W4	T298-p	DDLtRkFtyLGsQDR	ASLEDAPVDDLTRKFtYLGSQDRARPPSGSS
pT_TAG_52717	3.871	38.7097	36	9	1	0	4.86	YTHDF1	YTHDF1	Q9BYJ9	T273-p	KHNMDIGtWDNKGPV	GGLPPPPIKHNMDIGtWDNKGPVPKAPVPQQ
pT_TAG_19799	3.2688	81.7204	76	1	3	4	1.57	HIST1H2BL	H2B1L	Q99880	T91-p	yNkrstItsrEIQtA	SEASRLAHYNKRSTItSREIQTAVRLLLPGE
pT_TAG_19820	3.2688	81.7204	76	0	4	4	1.57	HIST1H2BO	H2BFH	P23527	T91-p	yNkrstItsrEIQtA	GEASRLAHYNKRSTItSREIQTAVRLLLPGE
pT_TAG_1260	3	100	93	0	3	3	0.31	ADPGK	ADPGK	Q9BRR6	T412-p	AGARVAGtQACAtET	ANQLAAVAAGARVAGtQACATETIDTSRVSL
pT_TAG_1981	3	100	78	1	2	3	0.34	AKT1S1	PRAS40	Q96B36	T246-p	LPRPRLNtsDFQkLK	EDTQVFGDLPRPRLNtSDFQKLKRKY
pT_TAG_3521	3	100	93	1	2	3	0.31	ARHGEF18	ARHGEF18	Q6ZSZ5	T747-p	FKkKVSStDPRPRDW	NSPTKNGSFKKKVSStDPRPRDWRGPPNSPD
pT_TAG_7259	3	100	93	1	2	3	0.31	CCDC189	CCDC189	A1A4V9	T227-p	VRLDLsLtYMGLQPP	YKYVFTPQVRLDLSLtYMGLQPPKLWPESET
pT_TAG_8650	3	100	93	2	1	3	0.31	CEP170B	CEP170B	Q9Y4F5	T423-p	KKRsQsFtHsPSGDP	FFDEDTPRKKRSQSFtHSPSGDPKADKRRGP
pT_TAG_12024	3	100	93	1	2	3	0.31	DGKZ	DGKZ	Q13574	T77-p	SSRRRsstVPPSCNP	SCGVRAQGSSRRRSStVPPSCNPRFIVDKVL
pT_TAG_14485	3	100	93	2	1	3	0.31	ENPP2	ENPP2	Q13822	T84-p	DNLCKsytsCCHDFD	AGPPDCRCDNLCKSYtSCCHDFDELCLKTAR
pT_TAG_16374	3	100	93	2	1	3	0.31	FGA	FGA	P02671	T275-p	EITRGGstsyGtGsE	ELERPGGNEITRGGStSYGTGSETESPRNPS
pT_TAG_18460	3	100	93	2	1	3	0.31	GPR153	GPR153	Q6NV75	T213-p	QADRRAFtVPTIVVE	TLAVQVGRQADRRAFtVPTIVVEDAQGKRRS
pT_TAG_18681	3	100	93	2	1	3	0.31	GRIN2A	NMDAR2A	Q12879	T1164-p	NFRKGDstLPMNRNP	DPYQDPSENFRKGDStLPMNRNPLHNEEGLS
pT_TAG_24854	3	100	93	1	2	3	0.31	LMO7	LMO7	Q8WWI1	T932-p	SsLPRsytMDDAWKY	FGSQTRGISSLPRSYtMDDAWKYNGDVEDIK
pT_TAG_24855	3	100	93	3	0	3	0.31	LMO7	LMO7 iso2	Q8WWI1-2	T932-p	SSLPRsYtMDDAWKY	FGSQTRGISSLPRSYtMDDAWKYNGDVEDIK
pT_TAG_25609	3	100	93	1	2	3	0.31	MACO1	TMEM57	Q8N5G2	T246-p	ANKkLsTtLPEIEYR	IHHNGGIPANKKLSTtLPEIEYREKGKEKDK
pT_TAG_27575	3	100	93	1	2	3	0.31	MISP	MISP	Q8IVT2	T157-p	QAVRksstVAtLQGt	ERWAVIQGQAVRKSStVATLQGTPDHGDPRT
pT_TAG_28719	3	100	93	0	3	3	0.31	MUC16	MUC16	Q8WXI7	T211-p	ENAPVSMtPAETTVT	FADSTASKENAPVSMtPAETTVTDSHTPGRT
pT_TAG_28919	3	100	93	2	1	3	0.31	MUC22	PBMUCL1	E2RYF6	T765-p	ASTEGSEtTAVSATG	TIGSDTTTASTEGSEtTAVSATGSEMTTVST
pT_TAG_30648	3	100	93	2	1	3	0.31	NDUFAF8	NDUFAF8	A1L188	T40-p	GRCVQAStAPGGRLs	CGAEAAAYGRCVQAStAPGGRLSKDFCAREF
pT_TAG_31037	3	100	93	2	1	3	0.31	NFIC	NFI-C	P08651	T270-p	ASTGLRRtLPsTsSs	HLAYDLNPASTGLRRtLPSTSSSGSKRHKSG
pT_TAG_32042	3	100	93	1	2	3	0.31	NUDC	NUDC	Q9Y266	T99-p	AkEAkSEtsGPQIkE	KAERAARLAKEAKSEtSGPQIKELTDEEAER
pT_TAG_36882	3	100	93	1	2	3	0.31	PRKACB	PKACB	P22694	T196-p	AKRVKGRtWtLCGtP	IQVTDFGFAKRVKGRtWTLCGTPEYLAPEII
pT_TAG_37173	3	100	93	2	1	3	0.31	PRPF6	PRPF6	O94906	T227-p	tPYPGGMtPGLMtPG	TPYPGGLNTPYPGGMtPGLMTPGTGELDMRK
pT_TAG_38195	3	100	93	1	2	3	0.31	RAB11FIP1	RAB11FIP1	Q6WKZ4	T358-p	KKHLFsstENLAAGs	SPSPKGFRKKHLFSStENLAAGSWKEPAEGG
pT_TAG_40308	3	100	93	3	0	3	0.31	ROBO1	ROBO1	Q9Y6N7	T942-p	IRkVPsFtFTPtVty	GLTSTYAGIRKVPSFtFTPTVTYQRGGEAVS
pT_TAG_43531	3	100	93	0	3	3	0.31	SLC9A3R2	NHERF-2	Q15599	T260-p	PsPVtNGtsPAQLNG	EEHVEGPLPSPVTNGtSPAQLNGGSACSSRS
pT_TAG_44279	3	100	93	3	0	3	0.31	SORBS1	SORBS1	Q9BX66	T497-p	KVVKRSAtLPLPARS	EMSYIDGEKVVKRSAtLPLPARSSSLKSSSE
pT_TAG_44475	3	100	93	2	1	3	0.31	SP8	SP8	Q8IXZ3	T381-p	KAHLRWHtGERPFVC	VYGKTSHLKAHLRWHtGERPFVCNWLFCGKR
pT_TAG_46416	3	100	93	1	2	3	0.31	SYVN1	SYVN1	Q86TM6	T557-p	VVAAASStsIPSsEA	STEETATTVVAAASStSIPSSEATTPTPGAS
pT_TAG_48343	3	100	93	2	1	3	0.31	TNC	TNC	P24821	T905-p	NLRRVsQtDNSITLE	TTGLDAPRNLRRVSQtDNSITLEWRNGKAAI
pT_TAG_49679	3	100	93	3	0	3	0.31	TTC12	TTC12	Q9H892	T71-p	TMIsPPQtAMKSAEE	ECRTTLNKTMISPPQtAMKSAEEINSEAFLA
pT_TAG_52113	3	100	93	1	2	3	0.31	WDR47	WDR47	O94967	T518-p	GSNGSSVtSFttPPQ	QCNGSKGNGSNGSSVtSFTTPPQDSSQRLTH
pT_TAG_52178	3	100	54	0	3	3	0.4	WDR74	WDR74	Q6RFH5	T383-p	KKKRPGstsP_____	GALQTRRRKKKRPGStSP
pT_TAG_53206	3	100	93	1	2	3	0.31	ZEB2	ZEB2	O60315	T119-p	EMKEDYDtMGPEATI	QASVDGPEEMKEDYDtMGPEATIQTAINNGT
pT_TAG_53290	3	100	93	0	3	3	0.31	ZFP2	ZFP2	Q6ZN57	T110-p	ECNQCSKtFSQsSsL	MFVGKKIYECNQCSKtFSQSSSLLKHQRIHT
pT_TAG_53629	3	100	93	2	1	3	0.31	ZMYM4	ZNF262	Q5VZL5	T1250-p	RsDPLGstQDHALsQ	VEQASSSPRSDPLGStQDHALSQESSEPGCR
pT_TAG_55902	3	100	93	2	1	3	0.31	ZNF606	ZNF606	Q8WXB4	T701-p	HLIAHRRtHtGEkPY	ERSFNCSSHLIAHRRtHTGEKPYRCNECGKA
pT_TAG_5112	2.9785	100	93	2	1	3	0.34	BDP1	TFNR	A6H8Y1	T1867-p	ASKAMLVtLRASQEE	KTSKKEPRASKAMLVtLRASQEEDDDADDFE
pT_TAG_11803	2.9677	100	93	1	2	3	0.35	DDX53	DDX53	Q86TM3	T409-p	QTVMTsAtWPDtVRQ	LLDVRPDRQTVMTSAtWPDTVRQLALSYLKD
pT_TAG_27355	2.9462	100	93	1	2	3	0.38	MGAM2	MGAM2	Q2M2H8	T2303-p	SPTIPTHtLTSIPSS	GMTTYYQTSPTIPTHtLTSIPSSITSILSMF
pT_TAG_15528	2.9355	41.9355	39	3	4	0	3.45	FAM122A	FAM122A	Q96E09	T149-p	VsPAPsPtRGIGKQC	PKRIDFIPVSPAPSPtRGIGKQCFSPSLQSF
pT_TAG_23066	2.7419	100	93	0	3	3	0.52	KIF13B	KIF13B	Q9NQT8	T1793-p	PEARRsAtLsGsAtN	STGLRLGAPEARRSAtLSGSATNLASLTAAL
pT_TAG_18061	2.7097	67.7419	63	3	1	4	1.88	GLYR1	N-PAC	Q49A26	T257-p	SIQAADStAVNGSIT	CEEETGSTSIQAADStAVNGSITPTDKKIGF
pT_TAG_13318	2.4516	40.8602	38	4	2	0	2.94	DUSP19	DUSP19	Q8WTR2	T27-p	CTRVtTLtGKKIIET	SRNNLRKQCTRVTTLtGKKIIETWKDARIHV
pT_TAG_19854	2.4516	81.7204	76	2	1	3	1.18	HIST2H2BF	H2B2F	Q5QNW6	T91-p	yNkrstItsrEIQtA	GEASRLAHYNKRSTItSREIQTAVRLLLPGE
pT_TAG_45045	2.3871	39.7849	37	3	3	0	2.93	SREBF2	SREBP-2	Q12772	T155-p	QTVMItPtFSTTPQT	QPQTQLQQQTVMITPtFSTTPQTRIIQQPLI
pT_TAG_23047	2.2903	76.3441	71	3	0	3	1.29	KIF11	KIF11	P52732	T926-p	LDIPtGttPQRksyL	CFLEQDLKLDIPTGTtPQRKSYLYPSTLVRT
pT_TAG_50406	2.043	40.8602	38	0	5	0	2.45	TUFM	EFTU	P49411	T278-p	RGTVVTGtLErGILK	EAVYSVPGRGTVVTGtLERGILKKGDECELL
pT_TAG_884	2	100	57	2	0	2	0.26	ADA	ADA	P00813	T4-p	____MAQtPAFDkPK	MAQtPAFDKPKVELHVHLD
pT_TAG_2144	2	100	93	2	0	2	0.21	ALMS1	ALMS1	Q8TCU4	T3063-p	SSkLDSGtLDERFHs	HITLCPKTSSKLDSGtLDERFHSLDAASKAR
pT_TAG_2248	2	100	93	1	1	2	0.21	AMER3	FAM123C	Q8N944	T307-p	QNEAsDFtRFWDSVN	VEQLASPAQNEASDFtRFWDSVNRSVRQQQR
pT_TAG_3339	2	100	93	1	1	2	0.21	ARHGAP25	ARHGAP25	P42331	T499-p	QLsDSQRtSTYDNVP	RTMSQDLRQLSDSQRtSTYDNVPSLPGSPGE
pT_TAG_3483	2	100	93	1	1	2	0.21	ARHGEF12	ARHGEF12	Q9NZN5	T699-p	ETSAPGDtLDGtPRT	DTGSKQVGETSAPGDtLDGTPRTLNTVFDFP
pT_TAG_3505	2	100	93	1	1	2	0.21	ARHGEF17	ARHGEF17	Q96PE2	T396-p	GssRysstETLKDDD	LASPAGSRGSSRYSStETLKDDDLWSSRGSG
pT_TAG_5450	2	100	93	0	2	2	0.21	BPTF	FALZ	Q12830	T2251-p	QKSLTSAtsTSNIQS	NTVSSTPGQKSLTSAtSTSNIQSSASQPPRP
pT_TAG_5514	2	100	93	1	1	2	0.21	BRCA2	BRCA2	P51587	T207-p	TPPtLsstVLIVRNE	MSWSSSLATPPTLSStVLIVRNEEASETVFP
pT_TAG_6820	2	100	93	2	0	2	0.21	CARS2	CARS2	Q9HA77	T534-p	DTLRRGLtAHGINIK	RQPLLEACDTLRRGLtAHGINIKDRSSTTST
pT_TAG_7265	2	100	93	0	2	2	0.21	CCDC198	CCDC198	Q9NVL8	T197-p	AKKtLQstPRNDDHD	KQSPRDHKAKKTLQStPRNDDHDLLTMLPDE
pT_TAG_7392	2	100	54	1	1	2	0.27	CCDC86	CCDC86	Q9H6F5	T3-p	_____MDtPLRRSRR	MDtPLRRSRRLGGLRPES
pT_TAG_10025	2	100	57	1	1	2	0.26	COIL	coilin	P38432	T573-p	sPsNTsstEPA____	IDPRLIIESPSNTSStEPA
pT_TAG_10045	2	100	93	2	0	2	0.21	COL12A1	COL12A1	Q99715	T2243-p	KLSPADGtRGQEITV	RAATSYRLKLSPADGtRGQEITVRGSETSHC
pT_TAG_10372	2	100	93	1	1	2	0.21	CPSF7	CPSF7	Q8N684	T49-p	SDDRssstEPPPPVR	VLTATSQPSDDRSSStEPPPPVRQEPSPKPN
pT_TAG_10539	2	100	93	1	1	2	0.21	CRTC3	TORC3	Q6UUV7	T412-p	FsRQLsstsPLAPYP	PGPEAHQGFSRQLSStSPLAPYPTSQMVSSD
pT_TAG_10871	2	100	93	2	0	2	0.21	CTNND1	CTNND1	O60716	T235-p	yGsLsRVtRIEERyr	GYPGGSDNYGSLSRVtRIEERYRPSMEGYRA
pT_TAG_11932	2	100	93	1	1	2	0.21	DENND4C	DENND4C	Q5VZ89	T1305-p	PAVsRSKtFTGRFkQ	NPESEKSSPAVSRSKtFTGRFKQQTPSRTHK
pT_TAG_12049	2	100	60	1	1	2	0.25	DHRS4	DHRS4	Q9BTZ2	T274-p	TVVVGGGtPSRL___	DASYITGETVVVGGGtPSRL
pT_TAG_12591	2	100	93	1	1	2	0.21	DNAJA1	DNAJA1	P31689	T114-p	VVHQLsVtLEDLyNG	QRERRGKNVVHQLSVtLEDLYNGATRKLALQ
pT_TAG_12757	2	100	93	1	1	2	0.21	DNPEP	DNPEP	Q9ULA0	T193-p	HLVPILAtAIQEELE	NFGPNTEMHLVPILAtAIQEELEKGTPEPGP
pT_TAG_13308	2	100	93	0	2	2	0.21	DUSP1	DUSP1	P28562	T141-p	ELCSKQstPMGLsLP	EAFSASCPELCSKQStPMGLSLPLSTSVPDS
pT_TAG_14302	2	100	93	0	2	2	0.21	ELOA	TCEB3	Q14241	T190-p	RCHRMsPtYSsDPES	HERRDERKRCHRMSPtYSSDPESSDYGHVQS
pT_TAG_14774	2	100	93	0	2	2	0.21	EPHB4	EphB4	P54760	T953-p	DLLRIGVtLAGHQKK	LVSQISAEDLLRIGVtLAGHQKKILASVQHM
pT_TAG_15310	2	100	93	0	2	2	0.21	EXOC7	EXOC7	Q9UPT5	T466-p	NKLPGLItsMETIGA	QGTAASTKNKLPGLItSMETIGAKALEDFAD
pT_TAG_15655	2	100	93	1	1	2	0.21	FAM175B	FAM175B	Q15018	T345-p	GssNyAstsAGLKYP	FMPRPQAVGSSNYAStSAGLKYPGSGADLPP
pT_TAG_17332	2	100	93	2	0	2	0.21	FZD3	FZD3	Q9NPG1	T558-p	TStQGtStHASSTQL	PIIRKSRGTSTQGTStHASSTQLAMVDDQRS
pT_TAG_18105	2	100	57	2	0	2	0.26	GNAO1	G-alpha(o)	P09471	T4-p	____MGCtLsAEERA	MGCtLSAEERAALERSKAI
pT_TAG_19364	2	100	93	0	2	2	0.21	HDLBP	vigilin	Q00341	T1058-p	RSFKLsVtVDPKYHP	AEQEDRALRSFKLSVtVDPKYHPKIIGRKGA
pT_TAG_19719	2	100	57	1	1	2	0.26	HIST1H1D	H1D	P16402	T4-p	____MsEtAPLAPtI	MSEtAPLAPTIPAPAEKTP
pT_TAG_20958	2	100	63	2	0	2	0.25	IDNK	IDNK iso5	F8W7J0	T54-p	TGFHGSVtCMTFy__	KAYRSMTRTGFHGSVtCMTFY
pT_TAG_22060	2	100	93	2	0	2	0.21	IVNS1ABP	IVNS1ABP	Q9Y6Y0	T272-p	KQIssSStGCLssPN	KPPRENGHKQISSSStGCLSSPNATVQSPKH
pT_TAG_23566	2	100	93	2	0	2	0.21	KLRF1	KLRF1	Q9NZS2	T184-p	NFTSLKMtWTWVDGS	LNYVWIGLNFTSLKMtWTWVDGSPIDSKIFF
pT_TAG_24592	2	100	51	1	1	2	0.27	LIG1	LIG1	P18858	T918-p	sGsDPEDty______	IQNQQGEDSGSDPEDtY
pT_TAG_25509	2	100	87	0	2	2	0.21	LYSMD1	LYSMD1	Q96S90	T214-p	PLtRTsRtRtLRDQE	QRAVLGPVPLTRTSRtRTLRDQEDEIFKL
pT_TAG_25767	2	100	93	1	1	2	0.21	MAP1A	MAP1A	P78559	T1006-p	PsGPPsAtHtPFHQs	TVKMASPPPSGPPSAtHTPFHQSPVEEKSEP
pT_TAG_25799	2	100	93	0	2	2	0.21	MAP1A	MAP1A	P78559	T622-p	EtEEEKDtWEEKKQR	DRGLDSGAETEEEKDtWEEKKQREAERLPDR
pT_TAG_27221	2	100	93	0	2	2	0.21	MET	Met	P08581	T1096-p	FGCVyHGtLLDNDGK	NEVIGRGHFGCVYHGtLLDNDGKKIHCAVKS
pT_TAG_28658	2	100	93	1	1	2	0.21	MUC16	MUC16	Q8WXI7	T10474-p	GGtKRMEtTTTALKt	ASPKGLHTGGTKRMEtTTTALKTTTTALKTT
pT_TAG_28728	2	100	93	0	2	2	0.21	MUC16	MUC16	Q8WXI7	T2924-p	IPDSDAstASsSLSK	TPGQSLNTIPDSDAStASSSLSKSPEKNPRA
pT_TAG_28744	2	100	93	0	2	2	0.21	MUC16	MUC16	Q8WXI7	T497-p	SGRQssstAAHGssD	ELRTTGSTSGRQSSStAAHGSSDILRATTSS
pT_TAG_29471	2	100	93	1	1	2	0.21	MYH6	MYH6	P13533	T1353-p	REQyEEEtEAKAELQ	ARHDCDLLREQYEEEtEAKAELQRVLSKANS
pT_TAG_29853	2	100	93	1	1	2	0.21	MYOF	myoferlin	Q9NZM1	T325-p	VSMFVLGtGDEPPPE	SGSKGYMKVSMFVLGtGDEPPPERRDRDNDS
pT_TAG_30086	2	100	51	0	2	2	0.27	NARS	NARS	O43776	T547-p	PRFVQRCtP______	HIRDVCLYPRFVQRCtP
pT_TAG_31408	2	100	93	1	1	2	0.21	NOC2L	NOC2L	Q9Y3T9	T40-p	ENsPQAEtREAREAA	DSESESESENSPQAEtREAREAARSPDKPGG
pT_TAG_31769	2	100	93	1	1	2	0.21	NR2F2	NR2F2	P24468	T394-p	VGkTPIEtLIRDMLL	EQLFFVRLVGKTPIEtLIRDMLLSGSSFNWP
pT_TAG_31945	2	100	93	0	2	2	0.21	NSRP1	CCDC55	Q9H0G5	T39-p	DsDDDDEtSVSESLQ	QKPSVFGNDSDDDDEtSVSESLQREAAKKQA
pT_TAG_32531	2	100	93	1	1	2	0.21	OGFOD1	OGFOD1	Q8N543	T384-p	NDKKEAEtTDItEEG	APSEEDEMNDKKEAEtTDITEEGTSHSPPEP
pT_TAG_33505	2	100	93	2	0	2	0.21	PCDH11Y	PCDH11Y	Q9BZA8	T1110-p	GNsDPEstFIPGLKK	PSNRTEGDGNSDPEStFIPGLKKEITVQPTV
pT_TAG_34182	2	100	93	0	2	2	0.21	PEBP1	RKIP	P30086	T28-p	PQHPLHVtYAGAAVD	SLQEVDEQPQHPLHVtYAGAAVDELGKVLTP
pT_TAG_34225	2	100	93	0	2	2	0.21	PER1	PER1	O15534	T812-p	rGLDSSstAPsALGE	RFRDLGRLRGLDSSStAPSALGERGCHHGPA
pT_TAG_35045	2	100	93	1	1	2	0.21	PKM	PKM	P14618	T328-p	GkPVICAtQMLESMI	MIGRCNRAGKPVICAtQMLESMIKKPRPTRA
pT_TAG_35123	2	100	93	1	1	2	0.21	PKP1	plakophilin 1	Q13835	T61-p	sKssQsstLsHsNRG	MMTVKRQKSKSSQSStLSHSNRGSMYDGLAD
pT_TAG_36053	2	100	93	2	0	2	0.21	POM121	POM121	Q96HA1	T945-p	LTFSNTStPTFNIPF	PATSSQPTLTFSNTStPTFNIPFGSSAKSPL
pT_TAG_36067	2	100	93	1	1	2	0.21	POM121C	POM121C	A8CG34	T922-p	LTFSNTStPTFNIPF	PATSSQPTLTFSNTStPTFNIPFGSSAKSPL
pT_TAG_36455	2	100	93	0	2	2	0.21	PPP1R13L	PPP1R13L	Q8WUF5	T308-p	KDNLTSAtLPRNYkV	LDGLGGTGKDNLTSAtLPRNYKVSPLASDRR
pT_TAG_37208	2	100	93	1	1	2	0.21	PRR11	PRR11	Q96HE9	T311-p	VERsPGGtPLtNkEN	RKLLRKVDVERSPGGtPLTNKENMETGTGLT
pT_TAG_37674	2	100	90	2	0	2	0.21	PTGER2	PTGER2	P43116	T15-p	SQsEDCEtRQWLPPG	MGNASNDSQSEDCEtRQWLPPGESPAISSV
pT_TAG_38197	2	100	93	1	1	2	0.21	RAB11FIP1	RAB11FIP1	Q6WKZ4	T394-p	kDsLKsMtLPsyRPA	RQLSESSTKDSLKSMtLPSYRPAPLVSGDLR
pT_TAG_38608	2	100	93	0	2	2	0.21	RALGAPA1	RALGAPA1	Q6GYQ0	T736-p	PMRQRsAtTTGsPGT	SRDQPGQAPMRQRSAtTTGSPGTEKARSIVR
pT_TAG_38623	2	100	93	2	0	2	0.21	RALGAPB	RALGAPB	Q86X10	T390-p	NRRHRAVtVNkAtMk	AVSTTPPHNRRHRAVtVNKATMKTSTVSTAH
pT_TAG_38886	2	100	93	1	1	2	0.21	RASAL2	RASAL2	Q9UJF2	T20-p	RRRsIsGtSTSEkPN	EVPAERSPRRRSISGtSTSEKPNSMDTANTS
pT_TAG_38916	2	100	93	2	0	2	0.21	RASGRF2	RASGRF2	O14827	T855-p	SPCRsPStPRHLRYR	PAADTTELSPCRSPStPRHLRYRQPGGQTAD
pT_TAG_39462	2	100	93	1	1	2	0.21	REPS2	REPS2	Q8NFH8	T446-p	DVSEDPAtPKDSNSL	TINEALPKDVSEDPAtPKDSNSLKARPRSRS
pT_TAG_40171	2	100	93	0	2	2	0.21	RNF139	RNF139	Q8WU17	T635-p	ELNEDDstDCDDDVQ	EAAAESDRELNEDDStDCDDDVQRERNGVIQ
pT_TAG_41039	2	100	93	1	1	2	0.21	RTN4RL1	RTN4RL1	Q86UN2	T317-p	PHQIKSHtLTTTDRA	RNCTGPASPHQIKSHtLTTTDRAARKEHHSP
pT_TAG_41430	2	100	93	0	2	2	0.21	SASH3	SLY	O75995	T103-p	LsEEMADtLEEGSAs	MGKMMVKALSEEMADtLEEGSASPTSPDYSL
pT_TAG_42005	2	100	93	0	2	2	0.21	SENP1	SENP1	Q9P0U3	T59-p	GHLDRsFtCSTRSAA	QQILSSRQGHLDRSFtCSTRSAAYNPSYYSD
pT_TAG_42170	2	100	93	1	1	2	0.21	SETD2	SETD2	Q9BYW2	T1872-p	STEADtDtPKKLMFR	TPDPSTKLSTEADTDtPKKLMFRRLKIISEN
pT_TAG_42673	2	100	66	1	1	2	0.24	SIAH2	SIAH2	O43255	T7-p	_MsRPSstGPsANkP	MSRPSStGPSANKPCSKQPPPQ
pT_TAG_45790	2	100	93	1	1	2	0.21	STN1	OBFC1	Q9H668	T119-p	QLKkLQEtIEQkTkI	ARELSLTSQLKKLQEtIEQKTKIEIGDTIRV
pT_TAG_46807	2	100	93	1	1	2	0.21	TBC1D2	TBC1D2	Q9BYX2	T290-p	kAkRQNNtFPFFsEG	SLTISFAQKAKRQNNtFPFFSEGITRNRTAQ
pT_TAG_46843	2	100	93	1	1	2	0.21	TBC1D30	TBC1D30 iso2	Q9Y2I9-2	T41-p	KRSCISRtAPRLLCt	TILSNVLKKRSCISRtAPRLLCTLEPGVDTK
pT_TAG_47021	2	100	93	1	1	2	0.21	TCF12	TCF12	Q99081	T77-p	YDsSRGFtDsPHysD	TSGQPSPSYDSSRGFtDSPHYSDHLNDSRLG
pT_TAG_47619	2	100	93	2	0	2	0.21	TICRR	TICRR	Q7Z2Z1	T1119-p	KsLsFskttPRRIsH	QTPKKSHQKSLSFSKtTPRRISHTPQTPLYT
pT_TAG_47794	2	100	93	1	1	2	0.21	TLDC1	TLDC1	Q6P9B6	T117-p	IMKMIsAtEGPVkAR	NSEEKSLMIMKMISAtEGPVKAREVQKFTED
pT_TAG_48231	2	100	93	1	1	2	0.21	TMPO	TMPO	P42167	T164-p	RsstPLPtIsssAEN	LREQGTESRSSTPLPtISSSAENTRQNGSND
pT_TAG_49038	2	100	93	1	1	2	0.21	TPX2	TPX2	Q9ULW0	T382-p	kHRARAVtCkStAEL	PQTPVLQTKHRARAVtCKSTAELEAEELEKL
pT_TAG_50999	2	100	93	2	0	2	0.21	ULK4	ULK4	Q96C45	T382-p	VSPGEDMtHCsPQKt	PRTSTAVEVSPGEDMtHCSPQKTSPLTKITS
pT_TAG_51353	2	100	93	1	1	2	0.21	USP47	USP47	Q96K76	T1015-p	tAEEDsGtDsEYDEs	EGKKETWDTAEEDSGtDSEYDESGKSRGEMQ
pT_TAG_53123	2	100	93	1	1	2	0.21	ZCCHC2	ZCCHC2	Q9C0B9	T1158-p	MEANQQGtyRLRyAP	AQDCKQSSMEANQQGtYRLRYAPPLPPSNDT
pT_TAG_54181	2	100	93	0	2	2	0.21	ZNF225	ZNF225	Q9UK10	T494-p	EECGKRFtQNSQLYt	SGEKPFKCEECGKRFtQNSQLYTHRRVHSGE
pT_TAG_55531	2	100	93	0	2	2	0.21	ZNF546	ZNF546	Q86UE3	T462-p	ELTRHHRtHtGEkPY	GKAFRLQTELTRHHRtHTGEKPYECKECGKA
pT_TAG_2751	1.9677	100	93	2	0	2	0.27	ANO2	ANO2	Q9NQ90	T527-p	EDDEDKLtWKDRFPG	TNTTECGDEDDEDKLtWKDRFPGYLMNFASI
pT_TAG_52607	1.957	97.8495	91	0	2	2	0.35	YAP1	YAP1	P46937	T156-p	sGPAAtPtAQHLRQs	TLTPTGVVSGPAATPtAQHLRQSSFEIPDDV
pT_TAG_21742	1.9462	100	93	2	0	2	0.3	IRS1	IRS1	P35568	T1103-p	RRRHssEtFsStPsA	IRADPQGCRRRHSSEtFSSTPSATRVGNTVP
pT_TAG_30768	1.9462	100	93	0	2	2	0.3	NEDD4L	NEDD4L	Q96PU5	T367-p	AGRARsstVtGGEEP	HLPPPSAPAGRARSStVTGGEEPTPSVAYVH
pT_TAG_26784	1.9355	38.7097	36	3	2	0	2.43	MCM3AP	GANP	O60318	T955-p	TRKSVFItRKLTVSV	LEPEGLSKTRKSVFItRKLTVSVGEIVNGGP
pT_TAG_33264	1.9355	96.7742	90	1	1	2	0.4	PAQR8	PAQR8	Q8TEZ7	T53-p	FREPYIRtGYRPTGH	PETDVPQLFREPYIRtGYRPTGHEWRYYFFS
pT_TAG_9773	1.8495	46.2366	43	2	2	0	1.99	CMTR1	FTSJD2	Q8N1G2	T405-p	GGHFICKtFDLFTPF	MALSIVRTGGHFICKtFDLFTPFSVGLVYLL
pT_TAG_867	1.828	91.3978	85	1	1	2	0.59	ACTR2	ARP2	P61160	T92-p	MkHLWDytFGPEkLN	GIVRNWDDMKHLWDYtFGPEKLNIDTRNCKI
pT_TAG_19660	1.7742	35.4839	33	4	1	0	2.39	HIPK2	HIPK2	Q9H2X6	T360-p	VSkAVCstyLQsRYy	IDFGSASHVSKAVCStYLQSRYYRAPEIILG
pT_TAG_45038	1.7204	43.0108	40	2	2	0	1.98	SRCIN1	SNIP	Q9C0H9	T869-p	LTVPRYRtEKPSKsP	SGRRGSDELTVPRYRtEKPSKSPPPPPPRRS
pT_TAG_19847	1.6344	81.7204	76	2	0	2	0.79	HIST2H2BE	H2B2E	Q16778	T91-p	yNkrstItsrEIQtA	GEASRLAHYNKRSTItSREIQTAVRLLLPGE
pT_TAG_12970	1.6129	32.2581	30	3	2	0	2.33	DPCR1	DPCR1 iso3	E9PEI6	T381-p	tPsPAEPtEHGERTA	ERTANENTTPSPAEPtEHGERTANENTTPSP
pT_TAG_13077	1.6129	32.2581	30	3	2	0	2.33	DRC7	CCDC135	Q8IY82	T638-p	KREFLRRtEVDsKGN	REDHITASKREFLRRtEVDSKGNKIIMTPDM
pT_TAG_13457	1.5054	37.6344	35	2	2	0	1.93	DYNC2LI1	DYNC2LI1	Q8TCX1	T220-p	YGASLMFtsKSEALL	TLRFVAHYYGASLMFtSKSEALLLKIRGVIN
pT_TAG_9068	1.4516	48.3871	45	0	3	0	1.5	CHD6	CHD-6	Q8TD26	T1923-p	SLEVANQtPGLQRAF	FQDETKKGSLEVANQtPGLQRAFPAPAACQC
pT_TAG_7174	1.4194	35.4839	33	2	2	0	1.91	CCDC15	CCDC15	Q0P6D6	T409-p	EGSIVLKtQDFLPTN	KAQSIELEEGSIVLKtQDFLPTNQALLTKNQ
pT_TAG_19654	1.4194	35.4839	33	2	2	0	1.91	HIPK1	HIPK1	Q86Z02	T351-p	VSkAVCstyLQsRYY	IDFGSASHVSKAVCStYLQSRYYRAPEIILG
pT_TAG_42289	1.3871	46.2366	43	2	1	0	1.49	SF3B1	SF3B1	O75533	T362-p	PGKTPIGtPAMNMAt	GGSTPVLTPGKTPIGtPAMNMATPTPGHIMS
pT_TAG_31143	1.3333	33.3333	31	0	4	0	1.88	NHS	NHS	Q6T4R5	T970-p	LSNSSTAtGTTVIEC	KTNDPYRSLSNSSTAtGTTVIECIKSPESSE
pT_TAG_25092	1.2258	61.2903	57	1	1	2	0.98	LRIG1	LRIG1	Q96JA1	T602-p	VNVLPsFtkTPHDIT	YSHKARLTVNVLPSFtKTPHDITIRTTTMAR
pT_TAG_56247	1.1935	39.7849	37	3	0	0	1.47	ZNF675	ZNF675	Q8TD23	T363-p	TEHKNIHtGEQPYkC	AFNRSSKLTEHKNIHtGEQPYKCEECGKAFN
pT_TAG_18	1	100	93	0	1	1	0.1	43344	43344	Q8WYJ6	T317-p	KLSRQsAtEIPLPML	ARDRASRSKLSRQSAtEIPLPMLPLADTEKL
pT_TAG_383	1	100	93	0	1	1	0.1	ABI3BP	ABI3BP	Q7Z7G0	T425-p	IPPKTSRtLEQPRAT	TSDRILDSIPPKTSRtLEQPRATLAPSETPF
pT_TAG_445	1	100	93	0	1	1	0.1	ABLIM1	abLIM	O14639	T502-p	RPDSRPLtPTyAQAP	GRNSPLPYRPDSRPLtPTYAQAPKHFHVPDQ
pT_TAG_1320	1	100	93	1	0	1	0.1	AFAP1L2	AFAP1L2	Q8N4X5	T774-p	sPRPKAVtPASAPDC	DTTHLENVSPRPKAVtPASAPDCTPVNSATT
pT_TAG_1466	1	100	60	1	0	1	0.13	AGFG1	RIP	P52594	T558-p	FPTGSsstNPFL___	MTGAPTGQFPTGSSStNPFL
pT_TAG_1786	1	100	93	1	0	1	0.1	AKAP11	AKAP11	Q9UKA4	T1104-p	IPDtPPstPLVPsRA	QKVRDRNVIPDTPPStPLVPSRASSEWDIKK
pT_TAG_2679	1	100	66	1	0	1	0.12	ANKRD52	ANKRD52	Q8NB46	T7-p	_MGILsItDQPPLVQ	MGILSItDQPPLVQAIFSRDVE
pT_TAG_3955	1	100	93	1	0	1	0.1	ASPM	ASPM	Q8IZT6	T246-p	LSVRRSttySsLHAS	CHGATCLPLSVRRSTtYSSLHASENRELLNV
pT_TAG_4492	1	100	93	1	0	1	0.1	ATRN	ATRN	O75882	T908-p	TRGLKAAtCINPLNG	CGILSEPSTRGLKAAtCINPLNGSVCERPAN
pT_TAG_4683	1	100	93	1	0	1	0.1	BAG4	BAG4	O95429	T216-p	PsQNPGMtLPHYPYG	RGQVPGYPPSQNPGMtLPHYPYGDGNRSVPQ
pT_TAG_4867	1	100	93	1	0	1	0.1	BCAR3	BCAR3	O75815	T268-p	CLEEHyGtsPGQARE	INRTVPLRCLEEHYGtSPGQAREGSLTKGRP
pT_TAG_5100	1	100	93	0	1	1	0.1	BDP1	TFNR	A6H8Y1	T101-p	RRKRIsstssLVKSS	RSSSTVSQRRKRISStSSLVKSSVSVPSESH
pT_TAG_5208	1	100	93	1	0	1	0.1	BIN2	BIN2	Q9UBW5	T366-p	EEVLPSStTPsPGGA	TTERAKSQEEVLPSStTPSPGGALSPSGQPS
pT_TAG_5273	1	100	93	0	1	1	0.1	BLNK	BLNK	Q8WV28	T135-p	HsPPFsKtLPSKPsW	IDNRSSQRHSPPFSKtLPSKPSWPSEKARLT
pT_TAG_5899	1	100	93	0	1	1	0.1	C12orf50	C12orf50	Q8NA57	T247-p	HPKHsLttRLVPTTH	TKDNKDSPHPKHSLTtRLVPTTHVLNATENI
pT_TAG_6045	1	100	93	1	0	1	0.1	C1orf116	SARG	Q9BW04	T151-p	QNFRKsttQASSHNP	RNIHIARSQNFRKSTtQASSHNPGEPGRLAP
pT_TAG_6159	1	100	93	0	1	1	0.1	C2CD4C	C2CD4C	Q8TF44	T146-p	PSVPKAQtSyGFAML	QAQGAMSLPSVPKAQtSYGFAMLAESPHTRR
pT_TAG_6401	1	100	93	0	1	1	0.1	CACNA1A	CACNA1A	O00555	T2274-p	sGsPAPStSGTStPR	HRQGSSSVSGSPAPStSGTSTPRRGRRQLPQ
pT_TAG_6448	1	100	93	1	0	1	0.1	CACNB1	CACNB1 iso2	Q02641-2	T247-p	KTSVsSVttPPPHGK	LGEQSGSAKTSVSSVtTPPPHGKRIPFFKKT
pT_TAG_7256	1	100	93	1	0	1	0.1	CCDC186	CCDC186	Q7Z3E2	T592-p	ESELLLFtERLTSKN	DIEGSRKRESELLLFtERLTSKNAQLQSESN
pT_TAG_7529	1	100	93	1	0	1	0.1	CCNT2	CCNT2	O60583	T479-p	AASsSsVtsPIKMkI	QHKQGQSQAASSSSVtSPIKMKIPIANTEKY
pT_TAG_7957	1	100	93	1	0	1	0.1	CDC73	CDC73	Q6P1J9	T80-p	VYVRRAAtENIPVVR	NNVHLSHPVYVRRAAtENIPVVRRPDRKDLL
pT_TAG_8435	1	100	93	1	0	1	0.1	CENPC	CENPC1	Q03188	T825-p	LGDPLQPtRVKDPET	LMVNLGIPLGDPLQPtRVKDPETREIILMDL
pT_TAG_8961	1	100	93	1	0	1	0.1	CHAF1B	CAF-1B	Q13112	T394-p	KPVLNMRtPDtAKKT	ELGIPLKEKPVLNMRtPDTAKKTKSQTHRGS
pT_TAG_9460	1	100	93	1	0	1	0.1	CLASP1	CLASP1 iso3	Q7Z460-3	T730-p	sQGCsREtsPNRIGL	EKRSKIPRSQGCSREtSPNRIGLDRFGLGQP
pT_TAG_9634	1	100	93	1	0	1	0.1	CLK4	CLK4	Q9HAZ1	T328-p	VVDFGsAtYDDEHHs	TLKNTDIKVVDFGSAtYDDEHHSTLVSTRHY
pT_TAG_10387	1	100	93	1	0	1	0.1	CR1L	Crry	Q2VPA4	T513-p	PHPDRGMtFNLIGEs	KEVSYTCDPHPDRGMtFNLIGESTIRRTSEP
pT_TAG_10669	1	100	93	1	0	1	0.1	CSNK1D	CK1D	P48730	T355-p	PtsHTANtsPRPVsG	VAPPTPLTPTSHTANtSPRPVSGMERERKVS
pT_TAG_12718	1	100	93	0	1	1	0.1	DNMBP	DNMBP	Q6XZF7	T1363-p	SVGSHSStESEHGSS	PRRSHSDASVGSHSStESEHGSSSPRFPRQN
pT_TAG_13293	1	100	93	0	1	1	0.1	DTX4	DTX4	Q9Y2E6	T245-p	KPLDStGtIRGPLKT	PPLPGSGAKPLDSTGtIRGPLKTAPSQVIRR
pT_TAG_13314	1	100	69	0	1	1	0.12	DUSP14	DUSP14	O95147	T8-p	MSSrGHstLPrTLMA	MSSRGHStLPRTLMAPRMISEGD
pT_TAG_13706	1	100	93	0	1	1	0.1	EEF2	EEF2	P13639	T59-p	GEtRFtDtRkDEQER	GIIASARAGETRFTDtRKDEQERCITIKSTA
pT_TAG_14077	1	100	93	0	1	1	0.1	EIF4B	EIF4B	P23588	T351-p	EDDssAstsQsTRAA	LKPRSTPKEDDSSAStSQSTRAASIFGGAKP
pT_TAG_14929	1	100	93	0	1	1	0.1	EPSTI1	EPSTI1	Q96J88	T218-p	VCGPQSStWKLPILP	DRSACQSAVCGPQSStWKLPILPRDHSWARS
pT_TAG_15080	1	100	93	1	0	1	0.1	ESAM	ESAM	Q96AP7	T314-p	NGTLSSVtsARALRP	KSSDTISKNGTLSSVtSARALRPPHGPPRPG
pT_TAG_15230	1	100	93	1	0	1	0.1	EVC	EVC	P57679	T182-p	SSSVHsAtSDDRFLS	GEKDDCSSSSSVHSAtSDDRFLSRTFLRVNA
pT_TAG_15275	1	100	75	0	1	1	0.11	EXO5	DEM1	Q9H790	T364-p	GsGVLsstLAPQVKK	ADICEWRKGSGVLSStLAPQVKKAK
pT_TAG_15534	1	100	93	1	0	1	0.1	FAM122A	FAM122A	Q96E09	T64-p	sARRNsttFPSRHGL	PVFQAEAPSARRNSTtFPSRHGLLLPASPVR
pT_TAG_16992	1	100	93	0	1	1	0.1	FOXO1	FOXO1A	Q12778	T402-p	PGTMMQQtPCYSFAP	LTVSTQSSPGTMMQQtPCYSFAPPNTSLNSP
pT_TAG_17032	1	100	93	1	0	1	0.1	FRAS1	FRAS1	Q86XX4	T3841-p	PRVQRSLtAPLRRNR	IGPDTISGPRVQRSLtAPLRRNRRDLVEPDG
pT_TAG_17140	1	100	93	0	1	1	0.1	FRY	FRY	Q5TBA9	T904-p	INAKKtstAGSGDNY	PLVDPNSPINAKKTStAGSGDNYVTLWRNYL
pT_TAG_17298	1	100	87	1	0	1	0.11	FXYD1	PLM	O00168	T79-p	EPDEEEGtFRssIRR	FNQQQRTGEPDEEEGtFRSSIRRLSTRRR
pT_TAG_17875	1	100	93	0	1	1	0.1	GIGYF2	TNRC15	Q6Y7W6	T25-p	LssGGsItsPPLsPA	FGPEWLRALSSGGSItSPPLSPALPKYKLAD
pT_TAG_17924	1	100	93	0	1	1	0.1	GIT1	GIT1	Q9Y2X7	T499-p	PMAPGGstHRRDRQA	PSERAEHTPMAPGGStHRRDRQAFSMYEPGS
pT_TAG_17925	1	100	93	1	0	1	0.1	GIT1	GIT1 iso3	Q9Y2X7-3	T508-p	PMAPGGstHRRDRQA	PSERAEHTPMAPGGStHRRDRQAFSMYEPGS
pT_TAG_18196	1	100	69	1	0	1	0.12	GOLGA4	GOLGA4	Q13439	T2223-p	EDARLMFtsPRSGIF	QTQKILEREDARLMFtSPRSGIF
pT_TAG_18487	1	100	57	1	0	1	0.13	GPR35	GPR35	Q9HC97	T4-p	____MNGtYNTCGSs	MNGtYNTCGSSDLTWPPAI
pT_TAG_18617	1	100	93	0	1	1	0.1	GRB7	GRB7	Q14451	T27-p	APGtPPGtPRPPDtP	SSPEDLCPAPGTPPGtPRPPDTPLPEEVKRS
pT_TAG_19023	1	100	93	0	1	1	0.1	GYS1	GYS1	P13807	T485-p	HPEFLSstsPLLPVD	ADRVKVIFHPEFLSStSPLLPVDYEEFVRGC
pT_TAG_19247	1	100	93	1	0	1	0.1	HCFC1	HCFC1 iso4	P51610-4	T1491-p	VTtVTQStPVPGPSV	VSSTLTRAVTTVTQStPVPGPSVPKISSMTE
pT_TAG_20791	1	100	93	0	1	1	0.1	HUWE1	HUWE1	Q7Z6Z7	T2751-p	YPttPSStDAATSES	DGTPMPDSYPTTPSStDAATSESKETLGTLQ
pT_TAG_20875	1	100	93	0	1	1	0.1	IBTK	IBTK	Q9P2D0	T599-p	LFLSDGNtSEFTDIY	VHSDFFQKLFLSDGNtSEFTDIYQKDEDSAG
pT_TAG_21505	1	100	93	0	1	1	0.1	INPPL1	SHIP-2	O15357	T1047-p	SDEESGGtLPPPDFP	PRVGEGSSSDEESGGtLPPPDFPPPPLPDSA
pT_TAG_21675	1	100	93	0	1	1	0.1	IQGAP3	IQGAP3	Q86VI3	T1362-p	ADADDsNtRSLLLST	TNKFEGLEADADDSNtRSLLLSTKQLLADII
pT_TAG_21895	1	100	93	0	1	1	0.1	ITGB1BP1	ICAP1	O14713	T38-p	GGLsRsstVAsLDTD	SKSVDSSLGGLSRSStVASLDTDSTKSSGQS
pT_TAG_22311	1	100	93	1	0	1	0.1	KAT6A	MYST3	Q92794	T418-p	DGLTkFFtPsPDGRK	NKKTKGLIDGLTKFFtPSPDGRKARGEVVDY
pT_TAG_22323	1	100	93	1	0	1	0.1	KAT6B	MYST4	Q8WYB5	T443-p	DGLTkFFtPsPDGRR	NKKTKGLIDGLTKFFtPSPDGRRSRGEIIDF
pT_TAG_22352	1	100	93	1	0	1	0.1	KATNA1	KATNA1	O75449	T441-p	RRRIEGLtPEEIRNL	RDASLMAMRRRIEGLtPEEIRNLSKEEMHMP
pT_TAG_22858	1	100	93	0	1	1	0.1	KIAA1210	KIAA1210	Q9ULL0	T266-p	QRSHISRtLPKPRSK	DPQRGRPQQRSHISRtLPKPRSKVPGVVSGA
pT_TAG_23289	1	100	93	1	0	1	0.1	KIF3B	KIF3B	O15066	T732-p	SSSSSsGtPASQLyP	PKSGRKSGSSSSSSGtPASQLYPQSRGLVPK
pT_TAG_24410	1	100	78	1	0	1	0.11	LCMT1	LCMT1	Q9UIC8	T11-p	RQREssItsCCstSs	MATRQRESSItSCCSTSSCDADDEGV
pT_TAG_24872	1	100	93	0	1	1	0.1	LMTK2	Lmr2	Q8IWU2	T1123-p	RsEEVPGtsPsALVL	DNDSEPEKRSEEVPGtSPSALVLVQEQPLPE
pT_TAG_25144	1	100	93	0	1	1	0.1	LRP2	LRP2	P98164	T4638-p	PTPtysAtEDtFKDt	PKPPSRRDPTPTYSAtEDTFKDTANLVKEDS
pT_TAG_25258	1	100	93	1	0	1	0.1	LRRC7	LRRC7	Q96NW7	T1215-p	ESYGASQtRPVSARP	LSARSYSTESYGASQtRPVSARPTMAALLEK
pT_TAG_25287	1	100	93	1	0	1	0.1	LRRFIP1	LRRFIP1	Q32MZ4	T123-p	sRRGsGDtsIsIDtE	LASLGGTSSRRGSGDtSISIDTEASIREIKE
pT_TAG_26448	1	100	93	0	1	1	0.1	MARK2	MARK2	Q7KZI7	T20-p	ERDTEQPtLGHLDsK	RTPLPTLNERDTEQPtLGHLDSKPSSKSNMI
pT_TAG_26473	1	100	93	1	0	1	0.1	MARK3	MARK3	P27448	T491-p	PERKKsstVPsSNTA	SNPNKADIPERKKSStVPSSNTASGGMTRRN
pT_TAG_26635	1	100	93	1	0	1	0.1	MAVS	MAVS	Q7Z434	T163-p	NsEQALQtLsPRAIP	QAPESPGENSEQALQtLSPRAIPRNPDGGPL
pT_TAG_27013	1	100	93	1	0	1	0.1	MEAF6	MEAF6	Q9HAF1	T124-p	GsGtEsDtsPDFHNQ	QLIEKREPGSGTESDtSPDFHNQENEPSQED
pT_TAG_27069	1	100	93	1	0	1	0.1	MED13	Trap240	Q9UHV7	T324-p	DPAMSSVtLtPPTsP	HQVPASTRDPAMSSVtLTPPTSPEEVQTVDP
pT_TAG_27238	1	100	63	0	1	1	0.12	METTL1	METTL1	Q9UBP6	T271-p	LQAVTsQtsLPGH__	FRRIQDPVLQAVTSQtSLPGH
pT_TAG_27338	1	100	93	1	0	1	0.1	MGA	MGA	Q8IWI9	T1783-p	HQLrGsNtQPNLQPV	QIVQLLPLHQLRGSNtQPNLQPVMFRNPGSV
pT_TAG_27468	1	100	93	1	0	1	0.1	MICALL2	MICALL2	Q8IY33	T423-p	ARNKFFQtSAVPPGT	PSASRTQQARNKFFQtSAVPPGTSLSGRGPT
pT_TAG_27564	1	100	93	0	1	1	0.1	MIS18BP1	KNL2	Q6P0N0	T352-p	AtPRLHItIPRRSKR	KDTCKIVLATPRLHItIPRRSKRNISKLSPP
pT_TAG_27749	1	100	93	1	0	1	0.1	MKKS	MKKS	Q9NPJ1	T319-p	AIDRIGVtLMEPLTK	FLNMHRIIAIDRIGVtLMEPLTKMTGTQPIG
pT_TAG_28356	1	100	93	0	1	1	0.1	MSX2	MSX2	P35548	T135-p	HMsPTTCtLRKHKtN	GRYSPPPRHMSPTTCtLRKHKTNRKPRTPFT
pT_TAG_28828	1	100	93	0	1	1	0.1	MUC16	MUC16	Q8WXI7	T8829-p	RsPHsGMtTPMsRGP	GTHSAATHRSPHSGMtTPMSRGPEDVSWPSR
pT_TAG_29004	1	100	93	0	1	1	0.1	MUC5AC	MUC5AC	A7Y9J9	T4780-p	SsPRTATtLPVLTST	TSSKATSSSSPRTATtLPVLTSTATKSTATS
pT_TAG_29094	1	100	93	1	0	1	0.1	MVB12B	FAM125B	Q9H7P6	T226-p	LPRHIsLtLPAtFRG	AASTPAPNLPRHISLtLPATFRGRNSTRTDY
pT_TAG_30123	1	100	66	0	1	1	0.12	NAT6	NAT6	Q93015	T7-p	_MELILStsPAELTL	MELILStSPAELTLDPACQPKL
pT_TAG_30168	1	100	93	1	0	1	0.1	NAV2	NAV2	Q8IVL1	T1171-p	tVtSRSAtLGKIPKS	AMITASGVTVTSRSAtLGKIPKSSALVSRSA
pT_TAG_30391	1	100	93	1	0	1	0.1	NCKAP5L	NCKAP5L	Q9HCH0	T1231-p	VQLAKNWtFPNTRAA	EDPGPTPPVQLAKNWtFPNTRAAGSSSDPLM
pT_TAG_30602	1	100	93	1	0	1	0.1	NDRG1	NDRG1	Q92597	T346-p	GtRsRsHtsEGtRsR	GSSVTSLDGTRSRSHtSEGTRSRSHTSEGTR
pT_TAG_30604	1	100	93	1	0	1	0.1	NDRG1	NDRG1	Q92597	T356-p	GtRsRsHtsEGtRsR	GSSVTSLDGTRSRSHtSEGTRSRSHTSEGTR
pT_TAG_31264	1	100	93	0	1	1	0.1	NKAP	NKAP	Q8N5F7	T161-p	EPDsDEHtPVEDEEP	WGLSPKNPEPDSDEHtPVEDEEPKKSTTSAS
pT_TAG_31379	1	100	93	0	1	1	0.1	NMT1	NMT1	P30419	T343-p	AGLRPMEtKDIPVVH	RLPETPKTAGLRPMEtKDIPVVHQLLTRYLK
pT_TAG_31925	1	100	93	1	0	1	0.1	NSFL1C	NSFL1C	Q9UNZ2	T354-p	ELADESQtLkEANLL	LMTTFPNKELADESQtLKEANLLNAVIVQRL
pT_TAG_33349	1	100	93	1	0	1	0.1	PARP4	PARP4	Q9UKK3	T768-p	LNENLQDtVEkICIk	APWQQDKALNENLQDtVEKICIKEIGTKQSF
pT_TAG_33500	1	100	93	1	0	1	0.1	PCDH11X	PCDH11X	Q9BZA7	T1115-p	GNsDPEstFIPGLKK	PSNRTEGDGNSDPEStFIPGLKKAAEITVQP
pT_TAG_33706	1	100	93	1	0	1	0.1	PCM1	PCM-1	Q15154	T1451-p	VKSVNSGtWIASNSE	ESHEKGENVKSVNSGtWIASNSELTPSESLA
pT_TAG_34661	1	100	93	0	1	1	0.1	PHTF2	PHTF2	Q8N3S3	T698-p	TSKKysNtSILLtEQ	RFVTLGSETSKKYSNtSILLTEQINLYLKME
pT_TAG_35609	1	100	93	1	0	1	0.1	PLP1	PLP1	P60201	T116-p	CGKGLsAtVtGGQKG	FGDYKTTICGKGLSAtVTGGQKGRGSRGQHQ
pT_TAG_35981	1	100	93	0	1	1	0.1	POLR2A	POLR2A	P24928	T37-p	ELkRMsVtEGGIkYP	QFGVLSPDELKRMSVtEGGIKYPETTEGGRP
pT_TAG_36459	1	100	93	0	1	1	0.1	PPP1R13L	PPP1R13L	Q8WUF5	T90-p	GsPRkAAtDGADtPF	IPEPFGSRGSPRKAAtDGADTPFGRSESAPT
pT_TAG_36538	1	100	63	1	0	1	0.12	PPP2CB	PPP2CB	P62714	T304-p	EPHVTRRtPDYFL__	FDPAPRRGEPHVTRRtPDYFL
pT_TAG_36873	1	100	93	1	0	1	0.1	PRKACA	PKACA iso2	P17612-2	T189-p	AKRVKGRtWtLCGTP	IQVTDFGFAKRVKGRtWTLCGTPEYLAPEII
pT_TAG_36875	1	100	93	0	1	1	0.1	PRKACA	PKACA	P17612	T196-p	AkRVKGRtWtLCGtP	IQVTDFGFAKRVKGRtWTLCGTPEYLAPEII
pT_TAG_37114	1	100	93	1	0	1	0.1	PROSER3	PROSER3	Q2NL68	T32-p	yWPSQSQtWCPKTLS	DAPLGRSHYWPSQSQtWCPKTLSPSRSQRSR
pT_TAG_37358	1	100	93	1	0	1	0.1	PRUNE1	PRUNE	Q86TP1	T332-p	KLTPASstHPNLHAY	ERSHSPPLKLTPASStHPNLHAYLQGNTQVS
pT_TAG_37677	1	100	90	1	0	1	0.1	PTGER3	PTGER3	P43115	T15-p	GGDAPFCtRLNHSYT	MKETRGYGGDAPFCtRLNHSYTGMWAPERS
pT_TAG_37728	1	100	66	0	1	1	0.12	PTK6	Brk	Q13882	T445-p	RERLSSFtsyENPT_	QRPCFKALRERLSSFtSYENPT
pT_TAG_37855	1	100	93	1	0	1	0.1	PTPRB	PTPRB	P23467	T62-p	SLIYSSDtLGAALCP	ILGSPCNFSLIYSSDtLGAALCPTFRIDNTT
pT_TAG_37908	1	100	93	1	0	1	0.1	PTPRM	PTPRM	P28827	T826-p	VssPssFtMKTNTLS	THNLNGRSVSSPSSFtMKTNTLSTSVPNSYY
pT_TAG_38024	1	100	93	0	1	1	0.1	PWP2	PWP2H	Q15269	T609-p	AAKGKAFtALCYSAD	LDKITAKHAAKGKAFtALCYSADGHSILAGG
pT_TAG_38480	1	100	93	0	1	1	0.1	RAD23B	RAD23B	P54727	T155-p	PAEkPAEtPVAtsPt	ASAAKQEKPAEKPAEtPVATSPTATDSTSGD
pT_TAG_38777	1	100	93	0	1	1	0.1	RAP1GAP2	RAP1GAP2	Q684P5	T590-p	RCDstsstPKtPDGG	EGQGDSRARCDSTSStPKTPDGGHSSQEIKS
pT_TAG_38875	1	100	63	0	1	1	0.12	RASA3	RASA3	Q14644	T829-p	yIRQQsEtstHsI__	IGDKSFQNYIRQQSEtSTHSI
pT_TAG_39170	1	100	93	1	0	1	0.1	RBM22	RBM22	Q9NW64	T219-p	kLLKRAStMPRLDPP	GINDPVADKLLKRAStMPRLDPPEDKTITTL
pT_TAG_39278	1	100	93	0	1	1	0.1	RBPMS	RBPMS	Q93062	T113-p	AKNkLVGtPNPstPL	FAKANTKMAKNKLVGtPNPSTPLPNTVPQFI
pT_TAG_40698	1	100	93	1	0	1	0.1	RPS6KA1	p90RSK	Q15418	T701-p	VKGAMAAtysALNSS	LSHQDLQLVKGAMAAtYSALNSSKPTPQLKP
pT_TAG_41029	1	100	93	1	0	1	0.1	RTN4	Nogo	Q9NQC3	T116-p	DPsPVsstVPAPsPL	APERQPSWDPSPVSStVPAPSPLSAAAVSPS
pT_TAG_41145	1	100	93	1	0	1	0.1	RYK	RYK	P34925	T285-p	TQYLRADtPNNATPI	LSQPSTQTTQYLRADtPNNATPITSYPTLRI
pT_TAG_41511	1	100	93	0	1	1	0.1	SCAF1	SR-A1	Q9H7N4	T994-p	ALtPDsQtVDsSCKt	PKAAPPPPALTPDSQtVDSSCKTPEVSFLPE
pT_TAG_41619	1	100	93	1	0	1	0.1	SCMH1	SCMH1	Q96GD3	T73-p	AQDPRNttstCIAtV	FKISMKLEAQDPRNTtSTCIATVVGLTGARL
pT_TAG_41811	1	100	93	1	0	1	0.1	SEC14L1	SEC14L1	Q92503	T585-p	sLGAHsItsPGGNNV	SPQPPKKDSLGAHSItSPGGNNVQLIDKVWQ
pT_TAG_42230	1	100	93	0	1	1	0.1	SETX	senataxin	Q7Z333	T2474-p	PVLQRsLtHPPTIAP	AVKILKLKPVLQRSLtHPPTIAPEGSRPQGG
pT_TAG_42764	1	100	93	1	0	1	0.1	SIPA1L1	SIPA1L1	O43166	T239-p	DKsDRGPtPtKLSDF	DLLKGYKDDKSDRGPtPTKLSDFLITGGGKG
pT_TAG_43108	1	100	57	1	0	1	0.13	SLC25A11	SLC25A11	Q02978	T4-p	____MAAtAsAGAGG	MAAtASAGAGGIDGKPRTS
pT_TAG_43631	1	100	93	0	1	1	0.1	SLK	SLK	Q9H2G2	T545-p	QKDVISNtsDVIGtC	KLGEDDKTQKDVISNtSDVIGTCEAADVAQK
pT_TAG_43663	1	100	93	1	0	1	0.1	SLX4	SLX4	Q8IY92	T1065-p	TPRsrGGtsQVGsPt	HTSGSSLSTPRSRGGtSQVGSPTLLSPAVPS
pT_TAG_43964	1	100	93	1	0	1	0.1	SMTN	smoothelin iso5	P53814-5	T372-p	LGPSLtSttPAsSSS	SPLTPARLLGPSLTStTPASSSSGSSSRGPS
pT_TAG_45157	1	100	93	1	0	1	0.1	SRRM1	SRm160	Q8IYB3	T416-p	PKtRHsPtPQQsNRt	PSPPATPPPKTRHSPtPQQSNRTRKSRVSVS
pT_TAG_45183	1	100	93	1	0	1	0.1	SRRM2	SRm300	Q9UQ35	T1092-p	sLQsKsQtsPKGGRs	RQSHSESPSLQSKSQtSPKGGRSRSSSPVTE
pT_TAG_46114	1	100	93	1	0	1	0.1	SVIL	supervillin iso2	O95425-2	T342-p	RLQDRsLtQPITTEE	TAVEQRLRRLQDRSLtQPITTEEVVIAATLQ
pT_TAG_46318	1	100	93	0	1	1	0.1	SYNPO2	SYNPO2	Q9UMS6	T517-p	EEDKVGGtPsREQDA	MDQITAQKEEDKVGGtPSREQDAAQTDGLRT
pT_TAG_46557	1	100	93	1	0	1	0.1	TAF3	TAF140	Q5VWG9	T347-p	PNRtPSAtLsEKISK	QTPVRPETPNRTPSAtLSEKISKETIQVKQI
pT_TAG_47351	1	100	87	0	1	1	0.11	TEX28	TEX28	O15482	T14-p	HtRsPSAtLPsNVPS	MVLKAEHTRSPSAtLPSNVPSCRSLSSSE
pT_TAG_47570	1	100	93	0	1	1	0.1	THSD1	THSD1	Q9NS62	T730-p	NPLPKSYtLGQPLRK	ASGTRGPLNPLPKSYtLGQPLRKPDLGDHQA
pT_TAG_47592	1	100	78	1	0	1	0.11	THYN1	THYN1	Q9P016	T11-p	PRKRLAGtsGsDkGL	MSRPRKRLAGtSGSDKGLSGKRTKTE
pT_TAG_47697	1	100	93	1	0	1	0.1	TIPIN	TIPIN	Q9BVW5	T224-p	kLLsNsQtLGNDMLM	LALERRQAKLLSNSQtLGNDMLMNTPRAHTV
pT_TAG_49611	1	100	93	1	0	1	0.1	TSHZ3	TSHZ3	Q63HK5	T599-p	VSPPsSQtsPMPKTN	SPTKNQTLVSPPSSQtSPMPKTNFHAMEELV
pT_TAG_50367	1	100	93	1	0	1	0.1	TUBB4B	TUBB2C	P68371	T366-p	RGLkMSAtFIGNSTA	TAVCDIPPRGLKMSAtFIGNSTAIQELFKRI
pT_TAG_50535	1	100	93	0	1	1	0.1	UBA2	SAE2	Q9UBT2	T156-p	TTIkkGVtECyECHP	TAGYLGQVTTIKKGVtECYECHPKPTQRTFP
pT_TAG_52127	1	100	57	1	0	1	0.13	WDR55	WDR55	Q9H6Y2	T4-p	____MDRtCEERPAE	MDRtCEERPAEDGSDEEDP
pT_TAG_52944	1	100	93	1	0	1	0.1	ZBTB7B	ZBTB7B	O15156	T367-p	kLPRHMRtHtGEKPF	HKIIHGAGKLPRHMRtHTGEKPFACEVCGVR
pT_TAG_53078	1	100	93	0	1	1	0.1	ZC3H7A	ZC3H7A	Q8IWR0	T764-p	MNIRPLPtKkQMPLQ	MSIERKKWMNIRPLPtKKQMPLQFDLCNHIA
pT_TAG_54140	1	100	93	1	0	1	0.1	ZNF217	ZNF217	O75362	T251-p	FGTssAQtDsPQGGM	KVHTKKTAFGTSSAQtDSPQGGMPSSREDFL
pT_TAG_55466	1	100	69	0	1	1	0.12	ZNF532	ZNF532	Q9HCE3	T8-p	MTMGDMKtPDFDDLL	MTMGDMKtPDFDDLLAAFDIPDM
pT_TAG_55822	1	100	63	1	0	1	0.12	ZNF592	ZNF592	Q92610	T1262-p	sQDQDSHtLsPQV__	NDHSQPQASQDQDSHtLSPQV
pT_TAG_55826	1	100	63	1	0	1	0.12	ZNF592	ZNF592	Q92610	T6-p	__MGDMKtPDFDDLL	MGDMKtPDFDDLLAAFDIPDP
pT_TAG_56660	1	100	93	1	0	1	0.1	ZNF761	ZNF761	Q86XN6	T282-p	CGKtFSQtssLtCHR	ENPYKCNECGKTFSQtSSLTCHRRLHTGEKP
pT_TAG_46446	0.9892	98.9247	92	0	1	1	0.14	TAB2	TAB2	Q9NYJ8	T449-p	AIGNNsAtsPRVVVt	HHHPPKSRAIGNNSAtSPRVVVTQPNTKYTF
pT_TAG_42453	0.9785	97.8495	91	0	1	1	0.18	SH3BP1	SH3BP1	Q9Y3L3	T266-p	ADHsPsMtATHFPRV	ELRENHGQADHSPSMtATHFPRVYGVSLATH
pT_TAG_9920	0.9677	96.7742	90	0	1	1	0.2	CNTN2	CNTN2	Q02246	T887-p	PNTKYHVtVRAyNRA	SARVSGLHPNTKYHVtVRAYNRAGTGPASPS
pT_TAG_30144	0.957	95.6989	89	1	0	1	0.22	NAV1	NAV1	Q8NEY1	T357-p	ERAHYSHtMPMRsPS	TPAWYMHGERAHYSHtMPMRSPSKLSHISRL
pT_TAG_7293	0.9462	94.6237	88	0	1	1	0.24	CCDC50	CCDC50	Q8IVM0	T272-p	RPPPPIMtDGEDADy	HSKNERPARPPPPIMtDGEDADYTHFTNQQS
pT_TAG_27911	0.9462	94.6237	88	0	1	1	0.24	MNAT1	MNAT1	P51948	T222-p	PKPVKPVtFstGIKM	QLEMQLEKPKPVKPVtFSTGIKMGQHISLAP
pT_TAG_45801	0.7957	39.7849	37	1	1	0	0.98	STON2	STON2	Q8WXE9	T234-p	ARFPsWVtFDDNEVs	HPAPPVTSARFPSWVtFDDNEVSCPLPPVTS
pT_TAG_42811	0.7849	78.4946	73	1	0	1	0.42	SIRPA	SHPS1	P78324	T469-p	PAsEDtLtyADLDMV	ASIQTSPQPASEDTLtYADLDMVHLNRTPKQ
pT_TAG_27905	0.7634	76.3441	71	0	1	1	0.43	MMRN1	MMRN1	Q13201	T944-p	SVSELNAtIPKWIKH	TMCHNASTSVSELNAtIPKWIKHSLPDIQLL
pT_TAG_29490	0.7527	37.6344	35	1	1	0	0.97	MYH6	MYH6	P13533	T662-p	ENLNKLMtNLRttHP	QTVSALHRENLNKLMtNLRTTHPHFVRCIIP
pT_TAG_7484	0.7333	73.3333	55	1	0	1	0.45	CCND1	CCND1	P24385	T286-p	EEVDLACtPtDVRDV	AEEEEEEEEEVDLACtPTDVRDVDI
pT_TAG_19667	0.7097	35.4839	33	1	1	0	0.95	HIPK3	HIPK3	Q9H422	T358-p	VSkTVCstyLQsRYY	IDFGSASHVSKTVCStYLQSRYYRAPEIILG
pT_TAG_21	0.6667	33.3333	31	1	1	0	0.94	43345	43345	Q15019	T228-p	DEDFKEQtRLLkASI	LPDAESDEDEDFKEQtRLLKASIPFSVVGSN
pT_TAG_12956	0.6452	32.2581	30	1	1	0	0.93	DPCR1	DPCR1 iso3	E9PEI6	T1021-p	tPsPAEPtEHGERTP	ERTANENTTPSPAEPtEHGERTPFANDKTTS
pT_TAG_12976	0.6452	32.2581	30	1	1	0	0.93	DPCR1	DPCR1 iso3	E9PEI6	T741-p	TPFPAEPtENRERTA	ERTANEKTTPFPAEPtENRERTANENTTPSP
pT_TAG_47756	0.5484	54.8387	51	0	1	1	0.5	TJP2	ZO2	Q9UDY2	T1135-p	DPGtPQHtSsRPPEP	VPIKTHKPDPGTPQHtSSRPPEPQKAPSRPY
pT_TAG_15581	0.4839	48.3871	45	0	1	0	0.5	FAM135B	FAM135B	Q49AJ0	T903-p	LHRALEEtPKGMPKD	LENPRTRSLHRALEEtPKGMPKDLNVGQQAL
pT_TAG_29079	0.3978	39.7849	37	1	0	0	0.49	MUC6	MUC6	Q6W4X9	T2297-p	SGVTGIPtSPVTNLT	TSGFVSLTSGVTGIPtSPVTNLTTRHPGPTL
pT_TAG_29534	0.3763	37.6344	35	0	1	0	0.48	MYH7	MYH7	P12883	T660-p	ENLNKLMtNLRSTHP	QTVSALHRENLNKLMtNLRSTHPHFVRCIIP
pT_TAG_52809	0.3763	37.6344	35	1	0	0	0.48	ZBTB1	ZBTB1	Q9Y2K1	T169-p	EPSsTVNtPHNREAD	NEANRWCAEPSSTVNtPHNREADEESLQLGN
pT_TAG_37546	0.3656	36.5591	34	0	1	0	0.48	PSMD1	PSMD1	Q99460	T284-p	sVPGsTNtGTVPGsE	RTVGTPIASVPGSTNtGTVPGSEKDSDSMET
pT_TAG_30265	0.3441	34.4086	32	1	0	0	0.47	NCAM1	NCAM1	P13591	T605-p	SAASEFKtQPVQGEP	NGKGLGEISAASEFKtQPVQGEPSAPKLEGQ
pT_TAG_12973	0.3226	32.2581	30	1	0	0	0.47	DPCR1	DPCR1 iso3	E9PEI6	T400-p	tPsPAEPtEHGERTP	ERTANENTTPSPAEPtEHGERTPFANDKTTS

## Sheet: Replicate 2
ID	Avg_fold	Covered_percent	Covered_bases	Plus_reads	Minus_reads	Median_fold	Std_Dev	GENE	PROTEIN	ACC_ID	MOD_RSD	SITE_+/-7_AA	<=31aa sequence
pT_TAG_46931	10099.2	100	93	5126	4975	10101	1036.1	TBR1	TBR1	Q16650	T408-p	GCDMDRLtPsPNDSP	DNYDTIYTGCDMDRLtPSPNDSPRSQIVPGA
pT_TAG_12791	3788.67	100	93	2028	1761	3789	388.69	DOCK1	DOCK1	Q14185	T1637-p	RSMVRSFtMPSSsRP	DDRRGSRPRSMVRSFtMPSSSRPLSVASVSS
pT_TAG_16989	3755.37	100	93	1898	1859	3757	385.29	FOXO1	FOXO1A	Q12778	T24-p	LPRPRSCtWPLPRPE	EIDPDFEPLPRPRSCtWPLPRPEFSQSNSAT
pT_TAG_10495	2502.48	100	93	1249	1254	2503	256.74	CRKL	CRKL	P46109	T43-p	FLVRDSstCPGDyVL	LQGQRHGMFLVRDSStCPGDYVLSVSENSRV
pT_TAG_34624	2340.37	100	93	1121	1220	2340	240.1	PHLDB2	PHLDB2	Q86SQ0	T557-p	tPPPPSStFPKASsE	ELLSDLTRTPPPPSStFPKASSESSYLSILP
pT_TAG_3707	1450.01	100	93	754	701	1455	148.92	ARL6IP4	ARL6IP4 iso2	Q66PJ3-2	T232-p	SQGRKAstAPGAEER	SRNCSASTSQGRKAStAPGAEERSKQKARRR
pT_TAG_16754	1070.81	100	93	518	553	1071	109.86	FLT1	VEGFR1	P17948	T265-p	LNTRVQMtWsYPDEK	LNCTATTPLNTRVQMtWSYPDEKNKRASVRR
pT_TAG_21566	870.387	100	93	472	448	920	119.23	INTS5	INTS5	Q6P9B9	T680-p	LLTRLSQtSPAGLkA	PGVASACQLLTRLSQtSPAGLKAVLQLLVEG
pT_TAG_30737	730.731	100	93	367	364	731	74.97	NECAB3	NECAB3	Q96P71	T206-p	RSVSRSStWSPGSSD	RRAGRRALRSVSRSStWSPGSSDTGRSSEAE
pT_TAG_50565	707.72	100	93	376	332	708	72.61	UBAP1	UBAP1	Q9NZ09	T286-p	KtAKLAStFHstSCL	LDSDDSNQKTAKLAStFHSTSCLRNGTFQNS
pT_TAG_17003	670.731	100	93	345	327	671	68.86	FOXO4	FOXO4	P98177	T32-p	QsRPRsCtWPLPRPE	DLDPDFEPQSRPRSCtWPLPRPEIANQPSEP
pT_TAG_40146	653.495	100	93	328	326	654	67.05	RNF11	RNF11	Q9Y3C5	T135-p	DWLMRSFtCPSCMEP	IYHLDCIDDWLMRSFtCPSCMEPVDAALLSS
pT_TAG_39082	598.871	100	93	310	289	599	61.44	RBL2	Rb-like 2	Q08999	T974-p	PVMRssstLPVPQPs	DRTSRDSSPVMRSSStLPVPQPSSAPPTPTR
pT_TAG_7146	584.441	100	93	315	270	584	59.96	CCDC13	CCDC13	Q8IYE1	T507-p	LGSSRSVtSLGHTLV	SAGDHVGRLGSSRSVtSLGHTLVESALTRPS
pT_TAG_38915	572.634	100	93	285	288	573	58.75	RASGRF2	RASGRF2	O14827	T748-p	RARKLsLtsPLNsKI	VSRTSSPVRARKLSLtSPLNSKIGALDLTTS
pT_TAG_8944	559	100	93	312	247	559	57.35	CHAF1A	CAF-1A	Q13111	T309-p	PPKQHSstsPFPtst	SSPEGPPAPPKQHSStSPFPTSTPLRRITKK
pT_TAG_1927	541.914	100	93	259	283	542	55.6	AKNA	AKNA	Q7Z591	T51-p	ERLFPNAtsPELLED	SSSQSWEEERLFPNAtSPELLEDFRLAQQHL
pT_TAG_16999	539.29	100	93	286	254	540	55.36	FOXO3	FOXO3A	O43524	T32-p	QsRPRsCtWPLQRPE	ELDPEFEPQSRPRSCtWPLQRPELQASPAKP
pT_TAG_40368	424.785	100	93	202	223	425	43.58	RP1	ORP1	P56715	T30-p	PPRHLsLtHPVVAKR	TSSEGQVPPPRHLSLtHPVVAKRISFYKSGD
pT_TAG_33893	337	100	93	158	179	337	34.57	PDE3A	PDE3A	Q14432	T440-p	LLRRVsstWttttSA	LRRSLPPGLLRRVSStWTTTTSATGLPTLEP
pT_TAG_37835	313.871	100	93	171	143	314	32.2	PTPN6	SHP-1	P29350	T540-p	EsEyGNItyPPAMKN	VLQSQKGQESEYGNItYPPAMKNAHAKASRT
pT_TAG_28410	267	100	93	129	138	267	27.39	MTCL1	SOGA2	Q9Y4B5	T206-p	RCSRIsHtDsSSDLS	TSVAGSPARCSRISHtDSSSDLSDCPSEPLS
pT_TAG_3032	239	100	93	116	123	239	24.52	APLP2	APLP2	Q06481	T303-p	TMSDKEItHDVKAVC	PTEPGSDGTMSDKEItHDVKAVCSQEAMTGP
pT_TAG_15902	234.344	100	93	104	131	234	24.05	FAM83H	FAM83H	Q6ZRV2	T1108-p	TQGRLSRtLPAsAEE	IFRSDSLGTQGRLSRtLPASAEERDRLLRRM
pT_TAG_5514	230	100	93	116	114	230	23.6	BRCA2	BRCA2	P51587	T207-p	TPPtLsstVLIVRNE	MSWSSSLATPPTLSStVLIVRNEEASETVFP
pT_TAG_44380	208	100	93	118	90	208	21.34	SOX13	SOX13	Q9UN79	T307-p	KAPELPNtsssPsLK	PLNLTAKPKAPELPNtSSSPSLKMSSCVPRP
pT_TAG_52368	206.634	100	93	108	99	207	21.2	WRNIP1	WRNIP1	Q96S55	T105-p	EGDDGGEtESREsyD	ESSEGEGEEGDDGGEtESRESYDAPPTPSGA
pT_TAG_42650	200.796	100	93	109	92	201	20.61	SHROOM4	SHROOM4	Q9ULL8	T550-p	TTKAAsGtEAGEEGD	QQATDCSSTTKAASGtEAGEEGDSEPKECSR
pT_TAG_38625	200	100	93	96	104	200	20.52	RALGAPB	RALGAPB	Q86X10	T416-p	VQHQTsStsPLssPN	VSTAHASKVQHQTSStSPLSSPNQTSSEPRP
pT_TAG_19033	198.893	100	93	111	88	199	20.41	GYS2	GYS2	P54840	T426-p	ILDRDDLtIMKRAIF	GEIPDLNDILDRDDLtIMKRAIFSTQRQSLP
pT_TAG_47747	193	100	93	101	92	193	19.8	TJP1	ZO1	Q07157	T894-p	GMHHENQtyPPysPQ	EPVREDSSGMHHENQtYPPYSPQAQPQPIHR
pT_TAG_30959	180	100	93	77	103	180	18.47	NF1	NF1	P21359	T2507-p	sEGyLAAtyPTVGQt	QPWSSPKGSEGYLAAtYPTVGQTSPRARKSM
pT_TAG_13888	174.763	100	93	90	85	175	17.93	EHMT2	EHMT2	Q96KQ7	T135-p	SRAkMsMtGAGKsPP	PSKGGSCPSRAKMSMtGAGKSPPSVQSLAMR
pT_TAG_55934	171.333	100	93	84	89	173	19.49	ZNF609	ZNF609	O15014	T799-p	ADKIysFtDNAPsPs	RLASIKAEADKIYSFtDNAPSPSIGGSSRLE
pT_TAG_13498	171	100	93	84	87	171	17.54	DZANK1	DZANK1	Q9NVP4	T308-p	AHLRyCVtCEGALPS	RACGTGNPAHLRYCVtCEGALPSSQESMCSG
pT_TAG_38771	168	100	72	90	78	168	19.53	RAP1GAP	RAP1GAP iso5	Q5T3S6	T9-p	SGRKRsFtFGAYGGV	MSGRKRSFtFGAYGGVDKSFTSRR
pT_TAG_53338	166	100	93	88	78	166	17.03	ZFP36L1	BRF1	Q07352	T56-p	FPRRHsVtLPSSkFH	VGTPAGGGFPRRHSVtLPSSKFHQNQLLSSL
pT_TAG_22312	158.957	100	93	82	77	159	16.31	KAT6A	MYST3	Q92794	T449-p	RGNRKsstsDWPTDN	SEQYRIRKRGNRKSStSDWPTDNQDGWDGKQ
pT_TAG_14732	155.893	100	93	78	78	156	16	EPHA7	EphA7	Q15375	T607-p	FkFPGTktyIDPEty	GDEELYFHFKFPGTKtYIDPETYEDPNRAVH
pT_TAG_29764	150.742	100	93	79	72	151	15.47	MYO3A	MYO3A	Q8NEV4	T184-p	stRHRRNtSVGtPFW	FGVSAQLTSTRHRRNtSVGTPFWMAPEVIAC
pT_TAG_38580	148.677	100	93	77	75	152	26.47	RAI14	RAI14	Q9P0K7	T297-p	sPRsItstPLsGKEs	PTQLSDVSSPRSITStPLSGKESVFFAEPPF
pT_TAG_44468	148	100	93	73	75	148	15.18	SP5	SP5	Q6BEB4	T39-p	PLALLAAtCsRIGQP	SPDLGKHSPLALLAAtCSRIGQPGAAAPPDF
pT_TAG_43571	137.871	100	93	78	61	137	14.18	SLCO4A1	SLCO4A1	Q96BD0	T27-p	MENGLDHtPPsRRAs	TFPSPNSAMENGLDHtPPSRRASPGTPLSPG
pT_TAG_32570	135.946	100	93	66	70	136	13.95	OLFML2A	OLFML2A	Q68BL7	T91-p	TDCRCsCtAPPSSLN	TVETVSSGTDCRCSCtAPPSSLNPCENEWKM
pT_TAG_40906	133	100	93	74	59	133	13.64	RSAD1	RSAD1	Q9HA92	T323-p	TREARIQtLEPDNWM	MPQGAGGHTREARIQtLEPDNWMKEVMLFGH
pT_TAG_52387	131.968	100	93	69	63	132	13.54	WWC1	KIBRA	Q8IX03	T532-p	sGtPKsMtsLsPRSs	RLQALRSLSGTPKSMtSLSPRSSLSSPSPPC
pT_TAG_42438	131	100	93	74	57	131	13.44	SH2D3C	SHEP1	Q8N5H7	T361-p	HMKRRsVtMTDGLTA	SPSGPKGSHMKRRSVtMTDGLTADKVTRSDG
pT_TAG_15000	129	100	93	57	72	129	13.23	ERCC6	ERCC6	Q03468	T1347-p	sVQHPsstsPtEkCQ	GKKRNSNFSVQHPSStSPTEKCQDGIMKKEG
pT_TAG_17601	125	100	93	57	68	125	12.82	GATA3	GATA3	P23771	T156-p	HLFTFPPtPPKDVsP	LSGGHASPHLFTFPPtPPKDVSPDPSLSTPG
pT_TAG_2063	123.914	92.4731	86	72	62	134	37.39	ALDH3A2	ALDH3A2	P51648	T319-p	YIAPTVLtDVDPkTk	GETDEATRYIAPTVLtDVDPKTKVMQEEIFG
pT_TAG_50597	123	100	93	62	61	123	12.62	UBAP2L	NICE-4 iso2	Q14157-1	T967-p	yGSHGyNtGrkyPPP	TPFQQPSGYGSHGYNtGRKYPPPYKHFWTAE
pT_TAG_36999	121.495	100	93	59	63	121	12.47	PRKD2	PRKD2	Q9BZL6	T199-p	RKRRLsstsLAsGHs	IPNNCSGARKRRLSStSLASGHSVRLGTSES
pT_TAG_21823	115.978	100	93	70	46	116	11.9	ISYNA1	ISYNA1	Q9NPH2	T524-p	RVGPVAAtyPMLNkK	ERPGPSLKRVGPVAAtYPMLNKKGPVPAATN
pT_TAG_12411	114.989	100	93	59	56	115	11.8	DMXL1	DMXL1	Q9Y485	T1287-p	KTLTRsMtsLAQKIC	SSGLHPPKKTLTRSMtSLAQKICGKKTAFDP
pT_TAG_36636	106	100	93	59	47	106	10.87	PQLC1	PQLC1	Q8N2U9	T112-p	NARRRsFtAADSKDE	EVRVANELNARRRSFtAADSKDEEVKVAPRR
pT_TAG_19053	105	100	93	49	56	105	10.77	H2AFB3	H2AFB3	P0C5Z0	T51-p	YAQRLSRtAPVyLAA	ERSLREGHYAQRLSRtAPVYLAAVIEYLTAK
pT_TAG_34039	103	100	93	44	59	103	10.57	PDLIM5	PDLIM5	Q96HC4	T381-p	GrISNSAtySGSVAP	PNQGVPSTGRISNSAtYSGSVAPANSALGQT
pT_TAG_53093	101.892	98.9247	92	53	50	103	14.86	ZC3HAV1	ZAP	Q7Z2W4	T375-p	DQGARRktVFsPtLP	KSLTSWTNDQGARRKtVFSPTLPAARSSLGS
pT_TAG_53050	100	100	93	60	40	100	10.26	ZC3H3	ZC3H3	Q8IXZ2	T454-p	IIRRRsstSLPGDkK	YKVKSRTKIIRRRSStSLPGDKKSGTSPAAT
pT_TAG_28756	99	100	93	48	51	99	10.16	MUC16	MUC16	Q8WXI7	T5752-p	ATsPMGItFAMGDTS	PADSHTSKATSPMGItFAMGDTSVSTSTPAF
pT_TAG_42603	93.8495	100	93	43	51	94	9.64	SHKBP1	SHKBP1	Q8TBC3	T163-p	APVRRsNtMPPNLGN	PQQLGGRPAPVRRSNtMPPNLGNAGLLGRML
pT_TAG_49611	92.6237	100	93	53	40	93	9.51	TSHZ3	TSHZ3	Q63HK5	T599-p	VSPPsSQtsPMPKTN	SPTKNQTLVSPPSSQtSPMPKTNFHAMEELV
pT_TAG_12199	90	96.7742	90	39	54	93	18.77	DIP2C	DIP2C	Q9Y2E4	T67-p	QERRAPVtPssAsRY	PRVDQALPQERRAPVtPSSASRYHRRRSSGS
pT_TAG_30174	89.9785	100	93	43	47	90	9.23	NAV2	NAV2	Q8IVL1	T1558-p	FSSGSSVtsPSGTRF	QDTAANSPFSSGSSVtSPSGTRFNFSQLASP
pT_TAG_34925	88.9785	100	93	54	35	89	9.13	PIP5K1C	PIP5K1C	O60331	T47-p	PTEVLsMtAQPGPGH	GLAQKKAAPTEVLSMtAQPGPGHGKKLGHRG
pT_TAG_8306	86	100	93	38	48	86	8.82	CDV3	CDV-3	Q9UKY7	T178-p	PPGARLtttRktPQG	AMTSGVYRPPGARLTtTRKTPQGPPEIYSDT
pT_TAG_3521	85	100	93	41	44	85	8.72	ARHGEF18	ARHGEF18	Q6ZSZ5	T747-p	FKkKVSStDPRPRDW	NSPTKNGSFKKKVSStDPRPRDWRGPPNSPD
pT_TAG_32101	82.9892	100	93	46	37	83	8.51	NUMA1	NuMA-1	Q14980	T163-p	VPSTCsstFPEELsP	ENFLQKAPVPSTCSStFPEELSPPSHQAKRE
pT_TAG_7645	81.9785	100	93	42	40	82	8.41	CD109	CD109	Q6YHK3	T581-p	VSLRISVtQPDsIVG	VKAEPSEKVSLRISVtQPDSIVGIVAVDKSV
pT_TAG_4100	81	100	93	32	49	81	8.31	ATF7IP	ATF7IP	Q6VMQ6	T351-p	NIDANEEtLETDDTT	DEKNKADNNIDANEEtLETDDTTICSDRPPE
pT_TAG_30159	81	100	93	38	43	81	8.31	NAV1	NAV1	Q8NEY1	T775-p	QAsHPtAtKLAELPP	SPESTPKNQASHPTAtKLAELPPTPLRATAK
pT_TAG_6638	80	100	93	40	40	80	8.21	CAMSAP2	CAMSAP1L1	Q08AD1	T426-p	YVDGFIGtWPKEKRs	IRRSSSMSYVDGFIGtWPKEKRSSVHGVSFD
pT_TAG_7306	80	100	93	39	41	80	8.21	CCDC6	CCDC6	Q16204	T349-p	AQGLRPRtVssPIPy	ERYFNEMSAQGLRPRtVSSPIPYTPSPSSSR
pT_TAG_43864	75	100	93	38	37	75	7.69	SMCO2	SMCO2	A6NFE2	T73-p	ISSENPQtDFLHKGM	DRSDDEDDISSENPQtDFLHKGMLELEAEHD
pT_TAG_46807	75	100	93	40	35	75	7.69	TBC1D2	TBC1D2	Q9BYX2	T290-p	kAkRQNNtFPFFsEG	SLTISFAQKAKRQNNtFPFFSEGITRNRTAQ
pT_TAG_8737	74	100	93	34	40	74	7.59	CEP55	CEP55	Q53EZ4	T154-p	NtLRLsQtVAPNCFN	IAELESKTNTLRLSQtVAPNCFNSSINNIHE
pT_TAG_12294	74	100	93	44	30	74	7.59	DLGAP1	SAPAP1	O14490	T530-p	VRTIQSStVSSCItt	SPPRTTTTVRTIQSStVSSCITTYKKTPPPV
pT_TAG_7551	73.7356	100	87	34	40	74	7.83	CCR1	CCR1	P32246	T342-p	RLERVsstsPstGEH	WLPFLSVDRLERVSStSPSTGEHELSAGF
pT_TAG_21746	71.9032	100	93	38	34	72	7.38	IRS1	IRS1	P35568	T305-p	GLTRRsRtEsItAts	NNPPPSQVGLTRRSRtESITATSPASMVGGK
pT_TAG_20662	71	100	93	34	37	71	7.28	HSPD1	HSP60	P10809	T428-p	VtDALNAtRAAVEEG	EVNEKKDRVTDALNAtRAAVEEGIVLGGGCA
pT_TAG_47235	71	100	93	38	33	71	7.28	TENM4	ODZ4	Q6N022	T206-p	SLNRGNFtPRSNPSP	QHHAASINSLNRGNFtPRSNPSPAPTDHSLS
pT_TAG_52930	71	100	93	45	26	71	7.28	ZBTB48	ZBTB48	P10074	T516-p	DKHNRtHtGERPFSC	TFRTQASLDKHNRTHtGERPFSCEFCEQRFT
pT_TAG_49821	67.3656	100	93	30	38	67	6.93	TTLL7	TTLL7	Q6ZT98	T580-p	KKREKQVtyNLKPsN	NEKEEYQNKKREKQVtYNLKPSNHYKLIQQP
pT_TAG_3208	67	100	93	33	34	67	6.87	ARFGEF2	ARFGEF2	Q9Y6D5	T616-p	MARRCsVtsMEStVS	IGDGKGLDMARRCSVtSMESTVSSGTQTTVQ
pT_TAG_18460	67	100	93	29	38	67	6.87	GPR153	GPR153	Q6NV75	T213-p	QADRRAFtVPTIVVE	TLAVQVGRQADRRAFtVPTIVVEDAQGKRRS
pT_TAG_22331	65.6129	100	93	34	32	66	6.75	KAT7	MYST2	O95251	T128-p	HDEsPPRtPtGNAPs	RETKNTADHDESPPRtPTGNAPSSESDIDIS
pT_TAG_53098	65	100	93	34	31	65	6.67	ZC3HAV1	ZAP	Q7Z2W4	T547-p	MLIGKTWtDFEHMEt	FHLPYRWQMLIGKTWtDFEHMETIEKGYCNP
pT_TAG_15342	63	100	93	38	25	63	6.46	EYA3	EYA3	Q99504	T268-p	TsPsLsQttPsKDtD	RLSSGDPSTSPSLSQtTPSKDTDDQSRKNMT
pT_TAG_30045	62	100	93	32	30	62	6.36	NANOG	NANOG	Q9H9S0	T280-p	GLNVIQQtTRYFStP	AALEAAGEGLNVIQQtTRYFSTPQTMDLFLN
pT_TAG_35827	62	100	93	36	26	62	6.36	PODNL1	PODNL1	Q6PEZ8	T260-p	TDSGLDAtTFSKLHS	LYLQHNQLTDSGLDAtTFSKLHSLEYLDLSH
pT_TAG_23441	61	100	93	27	34	61	6.26	KLF13	KLF13	Q9Y2Y9	T43-p	EGAAVAAtPTLPRVE	REGPESRPEGAAVAAtPTLPRVEERRDGKDS
pT_TAG_3716	60	100	93	33	27	60	6.16	ARMC1	ARMC1	Q9NVT9	T138-p	AQFFLGttNkRAKTV	EMNSRRRKAQFFLGTtNKRAKTVVLHIDGLD
pT_TAG_44625	60	100	93	30	30	60	6.16	SPATA6	SPATA6	Q9NWH7	T19-p	ALEISsVtCPGVVLK	VKALQCALALEISSVtCPGVVLKDKEDIYLS
pT_TAG_25732	59	100	93	28	31	59	6.05	MAML2	MAML2	Q8IZL2	T232-p	QSQIMsGtLPMsQAP	GGLQINNGQSQIMSGtLPMSQAPLRKTNTLP
pT_TAG_49520	58	100	66	23	35	58	7.03	TRPV1	TRPV1	Q8NER1	T7-p	_MKKWsstDLGAAAD	MKKWSStDLGAAADPLQKDTCP
pT_TAG_52100	55	100	93	28	27	55	5.64	WDR44	WDR44	Q5JSH3	T480-p	DDEGMPytRPVKFKA	DQDDPSSSDDEGMPYtRPVKFKAAHGFKGPY
pT_TAG_7457	54.9861	100	72	18	37	55	6.39	CCKBR	CCKBR	P32239	T439-p	SLsRLsyttIstLGP	DPPTPSIASLSRLSYtTISTLGPG
pT_TAG_10539	54	100	93	29	25	54	5.54	CRTC3	TORC3	Q6UUV7	T412-p	FsRQLsstsPLAPYP	PGPEAHQGFSRQLSStSPLAPYPTSQMVSSD
pT_TAG_6196	52	100	54	28	24	52	6.95	C2orf49	MGC5509	Q9BVC5	T230-p	KRKIQHVtWP_____	NNLKPPQAKRKIQHVtWP
pT_TAG_45761	52	100	93	24	28	52	5.33	STK38L	NDR2	Q9Y2H1	T442-p	DWVFLNytyKRFEGL	TEPDYKSKDWVFLNYtYKRFEGLTQRGSIPT
pT_TAG_22675	51.9785	100	93	32	20	52	5.33	KDM6A	UTX	O15550	T387-p	RSKSCSNtsALAARI	IKCYLNATRSKSCSNtSALAARIKYLQAQLC
pT_TAG_37358	51	100	93	29	22	51	5.23	PRUNE1	PRUNE	Q86TP1	T332-p	KLTPASstHPNLHAY	ERSHSPPLKLTPASStHPNLHAYLQGNTQVS
pT_TAG_39151	51	100	93	27	24	51	5.23	RBM19	RBM19	Q9Y4C8	T108-p	QPPKDSTtPEIKKDE	AQKPSQPKQPPKDSTtPEIKKDEKKKKVAGQ
pT_TAG_41370	51	100	93	26	25	51	5.23	SAP30	SAP30	O75446	T145-p	sPVQDIDtPEVDLyQ	GSDDDGGDSPVQDIDtPEVDLYQLQVNTLRR
pT_TAG_38645	49.7097	100	93	24	26	50	5.12	RALGPS2	RALGPS2	Q86X27	T361-p	tAEFksAtFPNAGPR	YNFIHKMNTAEFKSAtFPNAGPRHLLDDSVM
pT_TAG_24593	49.4624	49.4624	46	41	59	0	49.99	LIG1	LIG1	P18858	T97-p	VsPPRPAtsPENNAS	KPALDCSQVSPPRPAtSPENNASLSDTSPMD
pT_TAG_3013	48.871	48.3871	45	52	49	0	50.45	APC2	APCL	O95996	T1863-p	SQPPRsAtPPARLAK	KTSELATLSQPPRSAtPPARLAKTPSSSSSQ
pT_TAG_15230	47	100	93	27	20	47	4.82	EVC	EVC	P57679	T182-p	SSSVHsAtSDDRFLS	GEKDDCSSSSSVHSAtSDDRFLSRTFLRVNA
pT_TAG_9813	44	100	93	23	21	44	4.51	CNKSR2	CNKSR2	Q8WXI2	T694-p	SDKEEADtPSTPKQD	QEQDYWSESDKEEADtPSTPKQDSPPPPYDT
pT_TAG_11195	44	100	93	25	19	44	4.51	CYP3A43	CYP3A43	Q9HB55	T450-p	IGMRFALtNIKLAVI	FGAGPRNCIGMRFALtNIKLAVIRALQNFSF
pT_TAG_8650	43	100	93	24	19	43	4.41	CEP170B	CEP170B	Q9Y4F5	T423-p	KKRsQsFtHsPSGDP	FFDEDTPRKKRSQSFtHSPSGDPKADKRRGP
pT_TAG_8930	43	100	93	19	24	43	4.41	CGNL1	CGNL1	Q0VF96	T301-p	RRsssssttPTsANs	PVLDGARSRRSSSSStTPTSANSLYRFLLDD
pT_TAG_43973	43	100	93	30	13	43	4.41	SMTN	smoothelin	P53814	T525-p	LARLGsVtHVTSFSH	TRVNSPGTLARLGSVtHVTSFSHAPPSSRGG
pT_TAG_44378	42.9677	100	93	22	21	43	4.41	SOX12	SOX12	O15370	T181-p	LEVRLVEtPGRELWR	DEDDDEELLEVRLVEtPGRELWRMVPAGRAA
pT_TAG_35684	42	100	93	23	19	42	4.31	PMEPA1	TMEPAI	Q969W9	T217-p	SNSGISAtCyGsGGR	LGGPCPPSSNSGISAtCYGSGGRMEGPPPTY
pT_TAG_7661	41.9355	83.871	78	29	21	50	18.79	CD2	CD2	P06729	T258-p	TRAHRVAtEERGRkP	RRNDEELETRAHRVAtEERGRKPHQIPASTP
pT_TAG_406	41.8495	100	93	22	22	44	4.95	ABL1	Abl	P00519	T735-p	DTEWRSVtLPRDLQS	SCVPHGAKDTEWRSVtLPRDLQSTGRQFDSS
pT_TAG_35966	41	100	93	21	20	41	4.21	POLR2A	POLR2A	P24928	T1880-p	KysPtsPtysPttPK	PKYSPTSPKYSPTSPtYSPTTPKYSPTSPTY
pT_TAG_17833	40.957	100	93	28	13	41	4.21	GFY	GFY	I3L273	T160-p	PKPNFsKtSRPEFPE	PHPGSPETPKPNFSKtSRPEFPETPNTDLMQ
pT_TAG_27407	39.6667	100	93	20	20	40	4.1	MIB2	MIB2	Q96AX9	T260-p	GRsVASVtWADGTTN	IRGWDVETGRSVASVtWADGTTNVYRVGHKG
pT_TAG_15215	39	100	93	26	13	39	4	ETV6	Tel	P41212	T18-p	kQERIsytPPEsPVP	ETPAQCSIKQERISYtPPESPVPSYASSTPL
pT_TAG_53003	39	100	93	19	20	39	4	ZC3H13	ZC3H13	Q5T200	T317-p	KRDKPRstsPAGQHH	RDFERQREKRDKPRStSPAGQHHSPISSRHH
pT_TAG_5220	38	100	93	12	26	38	3.9	BIRC3	cIAP2	Q13489	T254-p	VsNLSMQtHAARFkT	LQDTSRYTVSNLSMQtHAARFKTFFNWPSSV
pT_TAG_10488	38	100	93	23	15	38	3.9	CRK	CRK	P46108	T42-p	FLVRDsstsPGDyVL	LQGQRHGVFLVRDSStSPGDYVLSVSENSRV
pT_TAG_28508	38	100	93	10	28	38	3.9	MTMR3	MTMR3	Q13615	T611-p	PLSRLPKtRsyDNLt	PGTSPDDPPLSRLPKtRSYDNLTTACDNTVP
pT_TAG_39449	38	100	93	27	11	38	3.9	REPS1	REPS1 iso4	Q96D71-4	T410-p	sMPSLNQtWPELNQS	EAPPSKSPSMPSLNQtWPELNQSSEDTAIVH
pT_TAG_44663	37.9462	100	93	17	21	38	3.9	SPECC1	SPECC1	Q5M775	T39-p	MKsSKsstSLAFESR	PLPAASSGMKSSKSStSLAFESRLSRLKRAS
pT_TAG_5819	37.8387	100	93	18	20	38	3.9	BUD13	BUD13	Q9BRD0	T261-p	RtLGssDtQQLRRAR	NNSPDTSRRTLGSSDtQQLRRARHDSPDLAP
pT_TAG_1283	37.3226	95.6989	89	17	22	39	8.75	ADSL	ADSL	P30566	T94-p	DVMAHVHtFGHCCPK	EEEKRLRHDVMAHVHtFGHCCPKAAGIIHLG
pT_TAG_54863	36	100	93	22	14	36	3.69	ZNF395	ZNF395	Q9H8N7	T467-p	MKSHLIVtsPPRAQs	EPQQPAPAMKSHLIVtSPPRAQSGARKARGE
pT_TAG_30940	35.9032	100	93	19	17	36	3.7	NEU4	NEU4	Q8WWR8	T193-p	CFGKICRtsPHsFAF	TYRVDRRECFGKICRtSPHSFAFYSDDHGRT
pT_TAG_6193	35.3333	100	78	17	19	36	4.22	C2orf49	MGC5509	Q9BVC5	T11-p	DVGGRSCtDSELLLH	MAGDVGGRSCtDSELLLHPELLSQEF
pT_TAG_25892	35	100	93	20	15	35	3.59	MAP2	MAP2	P11137	T1366-p	VALSEYKtEtyDDYK	PASPEREEVALSEYKtETYDDYKDETTIDDS
pT_TAG_48830	35	100	93	20	15	35	3.59	TP53BP1	53BP1	Q12888	T1647-p	tAsssssttPTRKIt	NVSSPATPTASSSSStTPTRKITESPRASMG
pT_TAG_20854	34.2366	97.8495	91	23	12	35	6.15	IARS	IARS	P41252	T777-p	APYtPFLtELMYQNL	LLSLCRLMAPYTPFLtELMYQNLKVLIDPVS
pT_TAG_26125	34	100	93	17	17	34	3.49	MAP4	MAP4	P27816	T878-p	ktTtLsGtAPAAGVV	STSTSSMKKTTTLSGtAPAAGVVPSRVKATP
pT_TAG_42776	34	100	72	17	17	34	3.95	SIPA1L1	SIPA1L1	O43166	T9-p	TSLkRSQtERPLATD	MTSLKRSQtERPLATDRASVVGTD
pT_TAG_27807	33.8065	91.3978	85	18	19	37	10.88	MLIP	MLIP	Q5VWP3	T302-p	DtVKTPttLPRAAGR	SPKTLLGSDTVKTPTtLPRAAGRETKYANLS
pT_TAG_54803	33.6667	33.3333	31	49	52	0	47.48	ZNF358	ZNF358	Q9NW07	T489-p	sRstPsPtPVESSDP	PSSKPLPGSRSTPSPtPVESSDPKAGHDAGP
pT_TAG_24519	33	100	78	18	15	33	3.69	LENEP	LENEP	Q9Y5L5	T11-p	RTQPLAQtLPFFLGG	MQPRTQPLAQtLPFFLGGAPRDTGLR
pT_TAG_29726	33	100	93	14	19	33	3.39	MYO1B	MYO1B	O43795	T580-p	QFkAsVAtLMKNLQT	KRPPTAGSQFKASVAtLMKNLQTKNPNYIRC
pT_TAG_46873	33	100	93	14	19	33	3.39	TBC1D5	TBC1D5	Q92609	T45-p	NGRRtsstLDsEGTF	KSGGDSNKNGRRTSStLDSEGTFNSYRKEWE
pT_TAG_53319	33	100	93	15	18	33	3.39	ZFP30	ZFP30	Q9Y2G7	T181-p	TFHQRIHtGEKPYEC	AFRVRQQLTFHQRIHtGEKPYECKECGKAFR
pT_TAG_36831	32.7312	100	93	18	15	33	4.23	PRG4	PRG4	Q92954	T956-p	TESKItAtTtQVTsT	TATTTEKTTESKITAtTTQVTSTTTQDTTPF
pT_TAG_20280	32.2903	97.8495	91	20	13	33	5.8	HOXD3	HOXD3	P31249	T38-p	GYGYSKttDTYGYST	YENPGLFGGYGYSKTtDTYGYSTPHQPYPPP
pT_TAG_14899	32	100	93	22	10	32	3.28	EPS8	EPS8	Q12929	T603-p	GRADPPytHtIQKQR	VRPPESGLGRADPPYtHTIQKQRMEYGPRPA
pT_TAG_52465	32	100	54	17	15	32	4.28	XKR3	XKR3	Q5GH77	T457-p	FSIRKSMtCs_____	HSCNRVGYFSIRKSMtCS
pT_TAG_16158	31	100	93	18	13	31	3.18	FBRSL1	FBRSL1	Q9HCM7	T793-p	LSRAsPAtPAGHPVs	DLLEKTRLLSRASPAtPAGHPVSGLLLRAQS
pT_TAG_39426	31	100	93	12	19	31	3.18	RELN	reelin	P78509	T468-p	LCTPsMDtTGyGNLR	FLKDGERKLCTPSMDtTGYGNLRFYFVMGGI
pT_TAG_39448	31	100	93	12	19	31	3.18	REPS1	REPS1 iso2	Q96D71-2	T410-p	sMPSLNQtWPELNQS	EAPPSKSPSMPSLNQtWPELNQSSEDTAIVH
pT_TAG_3518	30	100	93	17	13	30	3.08	ARHGEF18	ARHGEF18	Q6ZSZ5	T724-p	GPPRRAEtFAGyDCt	AEDGGSSTGPPRRAEtFAGYDCTNSPTKNGS
pT_TAG_12291	30	100	93	12	18	30	3.08	DLG5	DLG5	Q8TDM6	T946-p	EGsNsGGtWPKAMLS	ASLDKADSEGSNSGGtWPKAMLSSTAVPEKL
pT_TAG_15532	30	100	93	17	13	30	3.08	FAM122A	FAM122A	Q96E09	T47-p	LIHGLsDtsPVFQAE	LRRSNSAPLIHGLSDtSPVFQAEAPSARRNS
pT_TAG_19031	29.72	100	75	13	17	30	3.42	GYS2	GYS2	P54840	T10-p	RGRsLsVtsLGGLPQ	MLRGRSLSVtSLGGLPQWEVEELPV
pT_TAG_10418	29	100	93	11	18	29	2.98	CREB3L1	CREB3L1	Q96BA8	T239-p	RPMARSStAISTsPL	SLPPSSPVRPMARSStAISTSPLLTAPHKLQ
pT_TAG_28629	29	100	81	14	15	29	3.18	MUC1	MUC1	P15941	T1244-p	GGSsLsytNPAVAAT	YEKVSAGNGGSSLSYtNPAVAATSANL
pT_TAG_40710	29	100	93	14	15	29	2.98	RPS6KA3	RSK2	P51812	T365-p	DPEFtAKtPKDsPGI	RPEDTFYFDPEFTAKtPKDSPGIPPSANAHQ
pT_TAG_33203	28	100	93	17	11	28	2.87	PALMD	PALMD	Q9NP74	T278-p	tPQRETVtPGPNFQE	ANPFYRPTTPQRETVtPGPNFQERIKIKTNG
pT_TAG_18572	27	100	93	9	18	27	2.77	GPX1	GPX1	P07203	T145-p	DDATALMtDPkLITW	REALPAPSDDATALMtDPKLITWSPVCRNDV
pT_TAG_39302	26.2381	90.4762	57	11	18	29	9.05	RCAN1	RCAN1	P53805	T247-p	QtRRPEYtPIHLS__	RRPKPKIIQTRRPEYtPIHLS
pT_TAG_12805	26	100	93	15	11	26	2.67	DOCK10	DOCK10	Q96BY6	T1440-p	HKQHRsQtLPIIRGK	HSTSSHEGHKQHRSQtLPIIRGKNALSNPKL
pT_TAG_40690	26	100	93	15	11	26	2.67	RPS6KA1	p90RSK iso2	Q15418-2	T30-p	QRPRIsQtsLPVPGP	LIPWLPRKQRPRISQtSLPVPGPGSGPQRDS
pT_TAG_56753	25.9462	100	93	14	12	26	2.67	ZNF777	ZNF777	Q9ULD5	T31-p	PAGLPREtLFQsRVL	QEETLRQAPAGLPREtLFQSRVLPPKEIPSL
pT_TAG_47045	25.086	100	93	12	14	26	4.6	TCF20	TCF20	Q9UGU0	T827-p	WERkSsstAPEMKQI	LENPHWGPWERKSSStAPEMKQINLTDYPIP
pT_TAG_21922	25	100	93	17	8	25	2.56	ITGB4	ITGB4	P16144	T1504-p	RsEHsHsttLPRDys	TRDYNSLTRSEHSHStTLPRDYSTLTSVSSH
pT_TAG_52400	24.9785	100	93	10	15	25	2.57	WWC3	WWC3	Q9ULE0	T909-p	GTIVRsQtFsPGARS	RGSPFVRSGTIVRSQtFSPGARSQYVCRLYR
pT_TAG_40693	24.6344	84.9462	79	13	16	29	10.62	RPS6KA1	p90RSK	Q15418	T474-p	GQHPNIItLKDVYDD	EIEILLRYGQHPNIItLKDVYDDGKHVYLVT
pT_TAG_3515	24	100	93	12	12	24	2.46	ARHGEF18	ARHGEF18	Q6ZSZ5	T212-p	LSLTsPNtESIFVED	FKQTADDSLSLTSPNtESIFVEDPYTASLRS
pT_TAG_4725	24	100	93	16	8	24	2.46	BAIAP2L1	IRTKS	Q9UHR4	T294-p	APSGRAytsPLIDMF	KCSPKMPPAPSGRAYtSPLIDMFNNPATAAP
pT_TAG_19585	24	100	93	13	11	24	2.46	HFM1	SEC63D1	A2PYH4	T1112-p	TMQRKSEtQISHSkH	PKRFGNQITMQRKSEtQISHSKHSDISTIAG
pT_TAG_44454	24	100	93	13	11	24	2.46	SP3	SP3	Q02447	T601-p	RLRRVACtCPNCkEG	DQQHQEGKRLRRVACtCPNCKEGGGRGTNLG
pT_TAG_28448	23.871	79.5699	74	15	15	30	12.28	MTG1	MTG1	Q9BT17	T127-p	KQIIPMVtELIGRSH	NCVKDENVKQIIPMVtELIGRSHRYHRKENL
pT_TAG_9497	23	100	93	10	13	23	2.36	CLCF1	CLCF1	Q9UBD9	T60-p	QLRsLAGtYLNYLGP	DLTRYLEHQLRSLAGtYLNYLGPPFNEPDFN
pT_TAG_15922	23	100	93	11	12	23	2.36	FAM84B	FAM84B	Q96KN1	T289-p	DsNVARttPPPGRPP	HPAEPEEGDSNVARTtPPPGRPPAPSSEEED
pT_TAG_18125	23	100	93	14	9	23	2.36	GNB1	G-beta 1	P62873	T50-p	IQMRTRRtLRGHLAk	NNIDPVGRIQMRTRRtLRGHLAKIYAMHWGT
pT_TAG_22851	23	100	93	10	13	23	2.36	KIAA1191	KIAA1191	Q96A73	T175-p	QPAsAQstPsttPHs	GEVTKEERQPASAQStPSTTPHSSPKQRPRG
pT_TAG_27799	23	100	93	17	6	23	2.36	MLH3	MLH3	Q9UHC1	T1258-p	RKKLLsstLIPPLEI	KQQAQGSGRKKLLSStLIPPLEITVTEEQRR
pT_TAG_51155	23	100	93	12	11	23	2.36	USF3	USF3	Q68DE3	T1545-p	LQPKHHGtDQSRSKT	GTQTSQLSLQPKHHGtDQSRSKTGQPHPHHQ
pT_TAG_25782	22.4516	93.5484	87	11	13	24	6.3	MAP1A	MAP1A	P78559	T1835-p	HMKNEPttPsWLADI	IPDPKLMPHMKNEPTtPSWLADIPPWVPKDR
pT_TAG_16923	22	100	93	12	10	22	2.26	FOXA2	FOXA2	Q9Y261	T156-p	KTYRRSYtHAKPPYS	GLSRARDPKTYRRSYtHAKPPYSYISLITMA
pT_TAG_31014	22	100	93	12	10	22	2.26	NFE2L2	NRF2	Q16236	T439-p	VsPGHrktPFTkDkH	NTPEKELPVSPGHRKtPFTKDKHSSRLEAHL
pT_TAG_43631	22	100	93	12	10	22	2.26	SLK	SLK	Q9H2G2	T545-p	QKDVISNtsDVIGtC	KLGEDDKTQKDVISNtSDVIGTCEAADVAQK
pT_TAG_51384	21.9032	100	93	10	12	22	2.27	USP54	USP54	Q70EL1	T374-p	EFQSYSRtCyDsEDs	TQDLPPQAEFQSYSRtCYDSEDSGREPSISS
pT_TAG_7938	21.5054	86.0215	80	9	16	25	8.9	CDC5L	CDC5L	Q99459	T429-p	GLtPRsGttPKPVIN	RTPSNGAEGLTPRSGtTPKPVINSTPGRTPL
pT_TAG_6700	21.1075	100	93	18	13	31	10.18	CAP2	CAP2	P40123	T307-p	QsPTKsHtPsPtsPk	LRAQGGQTQSPTKSHtPSPTSPKSYPSQKHA
pT_TAG_4859	21	100	93	11	10	21	2.15	BCAR1	P130Cas	P56945	T326-p	GPLLREEtyDVPPAF	SVSKDVPDGPLLREEtYDVPPAFAKAKPFDP
pT_TAG_9589	21	100	93	13	8	21	2.15	CLIP1	Restin	P30622	T182-p	AAKEPsAtPPIsNLt	IPQKPSQPAAKEPSAtPPISNLTKTASESIS
pT_TAG_21366	21	100	93	7	14	21	2.15	ILKAP	ILKAP	Q9H0C8	T304-p	QyKRCGVtsVPDIRR	VSRSIGDGQYKRCGVtSVPDIRRCQLTPNDR
pT_TAG_51197	21	100	93	11	10	21	2.15	USP10	USP10	Q14694	T82-p	PsySISstLNPQAPE	PSDTLPRTPSYSISStLNPQAPEFILGCTAS
pT_TAG_41008	20.0968	95.6989	89	11	10	21	4.71	RTL9	RGAG1	Q8NET4	T642-p	TASEAMPtLLMRDTV	MFTEKMTTTASEAMPtLLMRDTVSGALSMPQ
pT_TAG_144	20	100	93	8	12	20	2.05	AATK	Lmr1	Q6ZMQ8	T1344-p	FTVsPAPtsRFSITH	PTPAPFSRFTVSPAPtSRFSITHVSDSDAES
pT_TAG_12769	20	100	93	14	6	20	2.05	DNTTIP1	DNTTIP1	Q9H147	T61-p	sQMTtSFtDPAISMD	QVQRRGRRSQMTTSFtDPAISMDLLRAVLQP
pT_TAG_21773	20	100	93	10	10	20	2.05	IRS2	IRS2	Q9Y4H2	T314-p	QsSGssAtHPISVPG	EFRPRSKSQSSGSSAtHPISVPGARRHHHLV
pT_TAG_25938	20	100	93	11	9	20	2.05	MAP2K2	MEK2	P36507	T230-p	MANsFVGtRSYMAPE	VSGQLIDSMANSFVGtRSYMAPERLQGTHYS
pT_TAG_39888	20	100	93	10	10	20	2.05	RHOT1	RHOT1	Q8IXI2	T298-p	LKIPPDCttELNHHA	TPEYLFPLLKIPPDCtTELNHHAYLFLQSTF
pT_TAG_42759	20	100	93	12	8	20	2.05	SIPA1L1	SIPA1L1	O43166	T1634-p	PLRRPsytLGMKsLH	YPSLPKSLPLRRPSYtLGMKSLHGEFSASDS
pT_TAG_52114	20	100	93	9	11	20	2.05	WDR47	WDR47	O94967	T521-p	GSSVtSFttPPQDSs	GSKGNGSNGSSVTSFtTPPQDSSQRLTHDAS
pT_TAG_20423	19.5699	97.8495	91	13	7	20	3.52	HSP90AA4P	HSP90AA4P	Q58FG1	T30-p	NKQDRtLtIVDtGIG	EPHISLIPNKQDRTLtIVDTGIGMTKADLIN
pT_TAG_625	19	100	93	11	8	19	1.95	ACOT7	ACOT7	O00154	T351-p	VPQLVPEtEDEKKRF	SQEGRSLPVPQLVPEtEDEKKRFEEGKGRYL
pT_TAG_4868	19	100	93	11	8	19	1.95	BCAR3	BCAR3	O75815	T292-p	VAKRLsLtMGGVQAR	SLTKGRPDVAKRLSLtMGGVQAREQNLPRGN
pT_TAG_25460	19	100	93	9	10	19	1.95	LUZP1	LUZP1	Q86V48	T249-p	IEDGISStLPSKEsR	NLERNDLRIEDGISStLPSKESRRKGGLDYL
pT_TAG_33226	19	100	93	6	13	19	1.95	PANX3	PANX3	Q96QZ0	T370-p	DtVVDFMtLLAGLEP	TTTQKHNIDTVVDFMtLLAGLEPSKPKHLTN
pT_TAG_44122	19	100	93	9	10	19	1.95	SNTA1	SNTA1	Q13424	T415-p	QEVstACtWNGRPCS	CHRAAEGVQEVSTACtWNGRPCSLSVHIDKG
pT_TAG_44540	19	100	93	14	5	19	1.95	SPAG9	JIP4	O60271	T595-p	sVKKRsstLsQLPGD	APTSHVTPSVKKRSStLSQLPGDKSKAFDFL
pT_TAG_22791	18	100	93	8	10	18	1.85	KIAA0754	KIAA0754	O94854	T122-p	ESRFSSAtWPRATKS	SGNTDVMQESRFSSAtWPRATKSLAKGGFSE
pT_TAG_24412	18	100	93	7	11	18	1.85	LCMT2	LCMT2	O60294	T316-p	LAASRGDtLsHTLVF	LKCAHYFILAASRGDtLSHTLVFPSSEAFPR
pT_TAG_28444	18	100	93	9	9	18	1.85	MTFR1L	FAM54B	Q9H019	T30-p	SVVRRIGtNLPLKPC	NKPHGAARSVVRRIGtNLPLKPCARASFETL
pT_TAG_38501	18	100	93	9	9	18	1.85	RAD52	RAD52	P43351	T223-p	HPQLQQVtsPSRPSH	CRPNMALGHPQLQQVtSPSRPSHAVIPADQD
pT_TAG_45246	18	100	93	4	14	18	1.85	SRRM2	SRm300	Q9UQ35	T2125-p	sRPsMsPtPLDrCRs	NSSRMSCFSRPSMSPtPLDRCRSPGMLEPLG
pT_TAG_49436	18	100	93	10	8	18	1.85	TROAP	TROAP	Q12815	T424-p	sGPHsNRtPSLQEVk	GKPPVATPSGPHSNRtPSLQEVKIQRIGILQ
pT_TAG_49581	18	100	93	6	12	18	1.85	TSC22D2	TSC22D2	O75157	T207-p	DCIRHsstFDQTAER	SSVLTRSGDCIRHSStFDQTAERDSGLGATG
pT_TAG_29074	17.9355	100	93	5	13	18	1.86	MUC6	MUC6	Q6W4X9	T1789-p	VAHTTSAtssRLPTP	TSTGTRTPVAHTTSAtSSRLPTPFTTHSPPT
pT_TAG_5615	17.0968	100	93	6	12	18	2.01	BRIP1	BRIP1	Q9BX63	T124-p	ERNGTSStCQDsPEK	NYPSTPPSERNGTSStCQDSPEKTTLAAKLS
pT_TAG_11980	17	100	93	11	6	17	1.74	DES	desmin	P17661	T170-p	RRQVEVLtNQRARVD	YEEELRELRRQVEVLtNQRARVDVERDNLLD
pT_TAG_19581	17	100	93	3	14	17	1.74	HEY2	HEY2	Q9UBP5	T96-p	KAEILQMtVDHLKML	KQGSAKLEKAEILQMtVDHLKMLQATGGKGY
pT_TAG_24713	17	100	60	9	8	17	2.16	LINGO4	LINGO4	Q6UY18	T589-p	NSGGNRVtAKLF___	APRPSGDKNSGGNRVtAKLF
pT_TAG_26128	17	100	93	7	10	17	1.74	MAP4	MAP4	P27816	T901-p	MPsRPsttPFIDKKP	PSRVKATPMPSRPSTtPFIDKKPTSAKPSST
pT_TAG_30390	17	100	93	8	9	17	1.74	NCKAP5L	NCKAP5L	Q9HCH0	T1221-p	PCEDPGPtPPVQLAK	GHETCPDDPCEDPGPtPPVQLAKNWTFPNTR
pT_TAG_40800	17	100	63	13	4	17	2.11	RRAGC	RRAGC	Q9HB90	T394-p	kALTHNGtPRNAI__	HQTSASSLKALTHNGtPRNAI
pT_TAG_42673	17	100	66	6	11	17	2.06	SIAH2	SIAH2	O43255	T7-p	_MsRPSstGPsANkP	MSRPSStGPSANKPCSKQPPPQ
pT_TAG_48711	17	100	93	8	9	17	1.74	TOP2A	TOP2A	P11388	T1429-p	KSQSsTSttGAKKRA	VTVKKTAAKSQSSTStTGAKKRAAPKGTKRD
pT_TAG_52771	17	100	93	7	10	17	1.74	ZAN	ZAN	Q9Y493	T980-p	TEKLTIPtEKPTIPT	STEKPTIPTEKLTIPtEKPTIPTEKPTIPTE
pT_TAG_4966	16	100	93	12	4	16	1.64	BCL7C	Bcl-7C	Q8WUZ0	T164-p	TDEPPMLtKEEPVPE	PGGITAGSTDEPPMLtKEEPVPELLEAEAPE
pT_TAG_22152	16	100	93	8	8	16	1.64	JMJD1C	TRIP8	Q15652	T528-p	VAQENSStFGLQtLQ	TNDTNLEKVAQENSStFGLQTLQKMDPNVSD
pT_TAG_26457	16	100	93	9	7	16	1.64	MARK2	MARK2	Q7KZI7	T42-p	IRGRNsAtsADEQPH	KPSSKSNMIRGRNSAtSADEQPHIGNYRLLK
pT_TAG_29068	16	100	93	6	10	16	1.64	MUC6	MUC6	Q6W4X9	T1279-p	PRPTtAVtPQATSGL	PTASSGEPPRPTTAVtPQATSGLPPTATLRS
pT_TAG_30546	16	100	93	10	6	16	1.64	NCOR2	SMRT	Q9Y618	T741-p	GECSGPAtVNNssDt	ASGNEVPRGECSGPAtVNNSSDTESIPSPHT
pT_TAG_37114	16	100	93	3	13	16	1.64	PROSER3	PROSER3	Q2NL68	T32-p	yWPSQSQtWCPKTLS	DAPLGRSHYWPSQSQtWCPKTLSPSRSQRSR
pT_TAG_40652	16	100	93	7	9	16	1.64	RPS28	RPS28	P62857	T21-p	VTkVLGRtGsQGQCT	VQPIKLARVTKVLGRtGSQGQCTQVRVEFMD
pT_TAG_42529	16	100	93	9	7	16	1.64	SH3RF3	SH3MD4	Q8TEJ3	T383-p	TKKRHsFtALSVTHR	RRVDGKKNTKKRHSFtALSVTHRSSQAASHR
pT_TAG_43531	16	100	93	5	11	16	1.64	SLC9A3R2	NHERF-2	Q15599	T260-p	PsPVtNGtsPAQLNG	EEHVEGPLPSPVTNGtSPAQLNGGSACSSRS
pT_TAG_44687	16	100	93	5	11	16	1.64	SPEG	SPEG	Q15772	T333-p	AQPAATPtsPHRRTQ	KRSPPGPPAQPAATPtSPHRRTQEPVLPEDT
pT_TAG_45333	16	100	93	6	10	16	1.64	SRRT	SRRT	Q9BXP5	T544-p	LWAsEPGtPPLPtsL	HTLDDRTQLWASEPGtPPLPTSLPSQNPILK
pT_TAG_47647	16	100	93	6	10	16	1.64	TICRR	TICRR	Q7Z2Z1	T566-p	KKRGVPRtPVRQKMN	IAHQEDSKKKRGVPRtPVRQKMNTMCRSLKM
pT_TAG_6881	15.4839	38.7097	36	20	20	0	19.44	CASP5	CASP5	P51878	T237-p	VVDEKNLtARDMESV	LLQGLGYTVVDEKNLtARDMESVLRAFAARP
pT_TAG_52193	15.3118	95.6989	89	6	10	16	3.59	WDR76	WDR76	Q9H967	T492-p	sQPLIsLtEHtkSIA	ARRLNSRRSQPLISLtEHTKSIASAYFSPLT
pT_TAG_17795	15.1111	94.4444	51	8	8	16	4.16	GEMIN7	GEMIN7	Q9H840	T3-p	_____MQtPVNIPVP	MQtPVNIPVPVLRLPRGP
pT_TAG_9754	15	100	93	10	5	15	1.54	CMPK1	CMPK iso2	P30085-2	T30-p	IVEEMDQtMAANAQK	GKGTQCARIVEEMDQtMAANAQKNKFLIDGF
pT_TAG_20014	15	100	93	7	8	15	1.54	HMCN1	HMCN1	Q96RW7	T2740-p	KEAQIsDtGRYTCVA	ANGHTLQIKEAQISDtGRYTCVASNIAGEDE
pT_TAG_24967	15	100	93	4	11	15	1.54	LOC729461	LOC729461	B4DYQ5	T291-p	ANDtVQGtLTRALYT	NEDAIYDIANDTVQGtLTRALYTTSLMRTPY
pT_TAG_30144	15	100	93	11	4	15	1.54	NAV1	NAV1	Q8NEY1	T357-p	ERAHYSHtMPMRsPS	TPAWYMHGERAHYSHtMPMRSPSKLSHISRL
pT_TAG_36691	15	100	93	10	5	15	1.54	PRDM10	PRDM10	Q9NQV6	T428-p	GEKsDDGtQDLLHFP	RLEITSENGEKSDDGtQDLLHFPTKEQFDEA
pT_TAG_42894	15	100	93	6	9	15	1.54	SLAIN1	SLAIN1	Q8ND83	T354-p	rGIPHSQtFSSIREC	LPRCSPFQRGIPHSQtFSSIRECRRSPSSQY
pT_TAG_35832	14.8333	100	54	7	8	15	2.02	PODXL	PODXL	O00592	T556-p	DLDEEEDtHL_____	PLDNLTKDDLDEEEDtHL
pT_TAG_23208	14.7957	92.4731	86	10	6	16	4.46	KIF23	KIF23	Q02241	T738-p	QKIPtyNtPLkVTsI	ASCISEWEQKIPTYNtPLKVTSIARRRQQEP
pT_TAG_9837	14	100	93	8	6	14	1.44	CNNM3	CNNM3	Q8NE01	T459-p	EsEDyRDtVVkRkPA	IIRSEILDESEDYRDtVVKRKPASLMAPLKR
pT_TAG_17372	14	100	93	7	7	14	1.44	GAB1	GAB1	Q13480	T387-p	MsPsRSNtIsTVDLN	SYCIPTAGMSPSRSNtISTVDLNKLRKDASS
pT_TAG_28714	14	100	93	9	5	14	1.44	MUC16	MUC16	Q8WXI7	T178-p	TEGDSTEtPWDTRYI	TVPTETSTTEGDSTEtPWDTRYIPVKITSPM
pT_TAG_29717	14	100	93	9	5	14	1.44	MYO18B	MYO18B	Q8IUG5	T715-p	MAHSRSAtRFSMVMS	LRAFGSVSMAHSRSAtRFSMVMSLDFNATGR
pT_TAG_31974	14	100	93	7	7	14	1.44	NT5C1B	NT5C1B	Q96P26	T152-p	AKLPSSStSSRTPST	EPRSRNTSAKLPSSStSSRTPSTSPSLHDSS
pT_TAG_32254	14	100	93	6	8	14	1.44	NUP214	NUP214	P35658	T1355-p	PTNKAsstsLTStQP	GQADDSTKPTNKASStSLTSTQPTKTSGVPS
pT_TAG_44789	14	100	93	8	6	14	1.44	SPIDR	SPIDR	Q14159	T594-p	QPCEEIKtHLPPPAL	PLKTPGRDQPCEEIKtHLPPPALCYILTAHP
pT_TAG_8666	13.4409	96.7742	90	7	7	14	2.82	CEP192	CEP192 iso1	Q8TEP8-1	T1923-p	EALLVIQtDEGKsIA	KPKSAGKFEALLVIQtDEGKSIAIRLIGEAL
pT_TAG_33542	13.3978	95.6989	89	8	6	14	3.14	PCDH9	PCDH9	Q9HC56	T954-p	AFHLKPDtPVSVKKH	YKSASPQPAFHLKPDtPVSVKKHHVIQELPL
pT_TAG_54346	13.2473	94.6237	88	10	4	14	3.42	ZNF254	ZNF254	O75437	T429-p	TTHKIIHtGEkPYkC	AFNRSSNLTTHKIIHtGEKPYKCEECGKAFI
pT_TAG_40248	13.2258	88.172	82	8	7	15	5.01	RNF223	RNF223	E7ERA6	T150-p	CCQPLPTtPGREPGF	VWLEGTKLCCQPLPTtPGREPGFVCVDVGLS
pT_TAG_11361	13	100	93	3	10	13	1.33	DBN1	DBN1	Q16643	T331-p	sHRRMAPtPIPtRsP	HRPGSHLDSHRRMAPtPIPTRSPSDSSTAST
pT_TAG_17117	13	100	93	10	3	13	1.33	FRS2	FRS2	Q8WU20	T328-p	RRGRLtstsTSDTQN	SIPSASGVRRGRLTStSTSDTQNINNSAQRR
pT_TAG_21137	13	100	93	7	6	13	1.33	IGKV1-5	IGKV1-5	P01602	T27-p	AKCDIQMtQSPsTLS	LLLLWLPGAKCDIQMtQSPSTLSASVGDRVT
pT_TAG_21748	13	100	93	9	4	13	1.33	IRS1	IRS1	P35568	T311-p	RtEsItAtsPAsMVG	QVGLTRRSRTESITAtSPASMVGGKPGSFRV
pT_TAG_22008	13	100	93	7	6	13	1.33	ITPKC	ITPKC	Q96DU7	T333-p	PVPRLIItPEtPEPE	HLKCSPLCPVPRLIItPETPEPEAQPVGPPS
pT_TAG_22414	13	100	93	8	5	13	1.33	KCND3	Kv4.3	Q9UK17	T555-p	SRRSKKTtHLPNSNL	PGLTTTCCSRRSKKTtHLPNSNLPATRLRSM
pT_TAG_24527	13	100	93	9	4	13	1.33	LEO1	LEO1	Q8WVC0	T302-p	DsEADsDtEVPKDNS	KRKNAIASDSEADSDtEVPKDNSGTMDLFGG
pT_TAG_26284	13	100	93	7	6	13	1.33	MAPK7	ERK5	Q13164	T280-p	LIMMVLGtPsPAVIQ	KNYVHQLQLIMMVLGtPSPAVIQAVGAERVR
pT_TAG_27215	13	100	93	8	5	13	1.33	MEPE	MEPE	Q9NQ76	T172-p	GEENKENtPRNVLNI	PVTAIKLLGEENKENtPRNVLNIIPASMNYA
pT_TAG_32972	13	100	78	7	6	13	1.45	P2RX1	P2X1	P51575	T389-p	DLAATsstLGLQENM	MGPGAAERDLAATSStLGLQENMRTS
pT_TAG_39075	13	100	93	7	6	13	1.33	RBL2	Rb-like 2	Q08999	T661-p	GGLGRsItsPttLyD	VTEVRADTGGLGRSItSPTTLYDRYSSPPAS
pT_TAG_47365	13	100	84	9	4	13	1.4	TF	TF	P02787	T686-p	GNLRKCStSsLLEAC	GEEYVKAVGNLRKCStSSLLEACTFRRP
pT_TAG_50982	13	100	93	5	8	13	1.33	ULK1	ULK1	O75385	T468-p	AIRRsGstsPLGFAR	QFQTPRSSAIRRSGStSPLGFARASPSPPAH
pT_TAG_5243	12.4409	95.6989	89	3	10	13	2.92	BIRC6	BIRC6	Q9NR09	T4717-p	GYERsRGtPSGTQSs	AEPYFNEPGYERSRGtPSGTQSSREYDGNIR
pT_TAG_29180	12.058	92.7536	64	11	2	13	3.64	MYBL2	B-Myb	P10244	T693-p	GRLKPSHtSrTLILS	QEKARQLLGRLKPSHtSRTLILS
pT_TAG_4023	12	100	93	5	7	12	1.23	ATAD2B	ATAD2B	Q9ULI0	T1090-p	IKRGLsVtSEQINPH	CEEIKEARIKRGLSVtSEQINPHSTGARKTE
pT_TAG_9986	12	100	93	6	6	12	1.23	COBLL1	COBLL1	Q53SF7	T322-p	SKPyIsNtLPSDAPK	TFTRSNTISKPYISNtLPSDAPKKRRAPLPP
pT_TAG_14378	12	100	93	3	9	12	1.23	EML4	EML4	Q9HC35	T889-p	TKAPVSStEsVIQsN	ETVADTTLTKAPVSStESVIQSNTPTPPPSQ
pT_TAG_19089	12	100	78	10	2	12	1.34	HAAO	HAAO	P46952	T276-p	GsVALsVtQDPACKK	SYAWERTQGSVALSVtQDPACKKPLG
pT_TAG_25698	12	100	93	10	2	12	1.23	MAGI1	MAGI1	Q96QZ7	T1122-p	HTPsQQGtQETRNTT	KIATITTTHTPSQQGtQETRNTTKPKQESQF
pT_TAG_26928	12	100	93	2	10	12	1.23	MDC1	MDC1	Q14676	T659-p	tDtLGEstQPQREGA	NLTDLVVDTDTLGEStQPQREGAQVPTGRER
pT_TAG_28909	12	100	93	8	4	12	1.23	MUC22	PBMUCL1	E2RYF6	T39-p	TKGSDTTtAsITGsE	SSENTTAFTKGSDTTtASITGSETTMASTMA
pT_TAG_31234	12	100	93	7	5	12	1.23	NIPBL	NIPBL	Q6KC79	T2681-p	GEDRGGGtsGsLRRS	ETEDDESDGEDRGGGtSGSLRRSKRNSDSTE
pT_TAG_31811	12	100	93	5	7	12	1.23	NRBP1	NRBP1	Q9UHY1	T431-p	VVPPsVKtPtPEPAE	QQEEVTSPVVPPSVKtPTPEPAEVETRKVVL
pT_TAG_35648	12	100	93	7	5	12	1.23	PLXDC2	PLXDC2	Q6UX71	T414-p	TTTRRAVtsQFPtSL	TTTQFRVLTTTRRAVtSQFPTSLPTEDDTKI
pT_TAG_44279	12	100	93	10	2	12	1.23	SORBS1	SORBS1	Q9BX66	T497-p	KVVKRSAtLPLPARS	EMSYIDGEKVVKRSAtLPLPARSSSLKSSSE
pT_TAG_44867	12	100	93	4	8	12	1.23	SPRTN	SPRTN	Q9H040	T355-p	GSPRISVtVGNIPkN	QKAFRGVNGSPRISVtVGNIPKNSVSSSSQR
pT_TAG_53242	12	100	93	6	6	12	1.23	ZFHX2	ZFHX2	Q9C0A1	T1822-p	RNPLVAAtSPMPGPP	LPLLVFGERNPLVAAtSPMPGPPLKRKHEDG
pT_TAG_18322	11.908	100	87	8	4	12	1.29	GP1BB	GPIbB	P13224	T193-p	AAARLsLtDPLVAER	LRARARARAAARLSLtDPLVAERAGTDES
pT_TAG_37699	11.8	98.3333	59	5	7	12	2.14	PTH2R	PTH2R	P49190	T546-p	TEGCQGEtEDVL___	RPMESNPDTEGCQGEtEDVL
pT_TAG_28834	11.3226	87.0968	81	6	7	13	4.49	MUC16	MUC16	Q8WXI7	T9368-p	EStDMAItPKtGPSG	ISTPLTRKESTDMAItPKTGPSGATSQGTFT
pT_TAG_3542	11	100	93	8	3	11	1.13	ARHGEF2	ARHGEF2	Q92974	T945-p	QDssDPDtGsEEEGs	LGSPEERLQDSSDPDtGSEEEGSSRLSPPHS
pT_TAG_5341	11	100	93	7	4	11	1.13	BMS1	BMS1L	Q14692	T708-p	NEEEDDDtLEELGGL	IYGTVTEDNEEEDDDtLEELGGLFRVNQPDR
pT_TAG_8020	11	100	93	7	4	11	1.13	CDCP1	CDCP1	Q9H5V8	T807-p	EsEsEPytFsHPNNG	EPPPRSPPESESEPYtFSHPNNGDVSSKDTD
pT_TAG_9369	11	100	93	9	2	11	1.13	CKAP2	CKAP2	Q8WWK9	T211-p	ATkKLsAtIPKATKP	QVKDESSAATKKLSAtIPKATKPQPVNTSSV
pT_TAG_12988	11	100	93	5	6	11	1.13	DPF3	DPF3	Q92784	T235-p	DEAQDQEtRsPPNHR	THLASEEGDEAQDQEtRSPPNHRNENHRPQK
pT_TAG_13062	11	100	93	7	4	11	1.13	DPYSL3	CRMP-4	Q14195	T514-p	tttPkGGtPAGsARG	YDGPVFDLTTTPKGGtPAGSARGSPTRPNPP
pT_TAG_19719	11	100	57	5	6	11	1.43	HIST1H1D	H1D	P16402	T4-p	____MsEtAPLAPtI	MSEtAPLAPTIPAPAEKTP
pT_TAG_20958	11	100	63	8	3	11	1.36	IDNK	IDNK iso5	F8W7J0	T54-p	TGFHGSVtCMTFy__	KAYRSMTRTGFHGSVtCMTFY
pT_TAG_38443	11	100	93	6	5	11	1.13	RACGAP1P	RACGAP1P	Q9BZ74	T342-p	CIPTLIGtPVKIGEG	CRDHCPLPCIPTLIGtPVKIGEGMLADFVSQ
pT_TAG_39063	11	100	93	5	6	11	1.13	RBL1	Rb-like 1	P28749	T997-p	HKNGsGLtPRsALLy	QHSIYISPHKNGSGLtPRSALLYKFNGSPSK
pT_TAG_33957	10.6559	100	93	7	4	11	2.07	PDE9A	PDE9A iso12	O76083-12	T62-p	ETCGHQAtLRAFKIN	FRTHSVQSETCGHQAtLRAFKINELKAEVAN
pT_TAG_56990	10.6452	96.7742	90	4	7	11	2.22	ZNF830	ZNF830	Q96NB3	T58-p	LSCALCNtPVKSELL	AKYNRLGQLSCALCNtPVKSELLWQTHVLGK
pT_TAG_3706	10.4946	65.5914	61	9	7	16	7.64	ARL6IP4	ARL6IP4	Q66PJ3	T232-p	sQGRKAstAPGAEAs	SRNCSASTSQGRKAStAPGAEASPSPCITER
pT_TAG_54348	10.4086	94.6237	88	6	5	11	2.69	ZNF254	ZNF254	O75437	T513-p	tTHkIIHtGEkPYkC	AFNRSSNLTTHKIIHtGEKPYKCEECGKAFI
pT_TAG_4075	10.2043	78.4946	73	10	3	13	5.41	ATF3	ATF-3	P18847	T162-p	VRAQNGRtPEDERNL	NLHRPTCIVRAQNGRtPEDERNLFIQQIKEG
pT_TAG_1183	10	100	93	6	4	10	1.03	ADGRG4	GPR112	Q8IZF6	T503-p	TDMKIAFtVHSLTLP	QTAFPLATTDMKIAFtVHSLTLPTRLIETTP
pT_TAG_4372	10	100	90	4	6	10	1.04	ATP5C1	ATP5C	P36542	T284-p	RTRQAVItKELIEII	DKLTLTFNRTRQAVItKELIEIISGAAALD
pT_TAG_5354	10	100	87	6	4	10	1.06	BNIP1	BNIP1	Q12981	T215-p	ALALFLAtVLyIVKK	TDKLLIFLALALFLAtVLYIVKKRLFPFL
pT_TAG_5704	10	100	93	7	3	10	1.03	BSN	BSN	Q9UPA5	T1987-p	LySSMsDtNLAEAGL	YPQGLPGRLYSSMSDtNLAEAGLNYHAQRIG
pT_TAG_15069	10	100	93	3	7	10	1.03	ERRFI1	MIG-6	Q9UJM3	T392-p	NGKKVsstHyyLLPE	PCILPIIENGKKVSStHYYLLPERPPYLDKY
pT_TAG_22912	10	100	93	5	5	10	1.03	KIAA1328	KIAA1328	Q86T90	T483-p	GVRKDAStsPMPTGs	RPQRGTVTGVRKDAStSPMPTGSLKDFVTTA
pT_TAG_23881	10	100	57	6	4	10	1.3	KRT18	K18	P05783	T4-p	____MsFtTRstFst	MSFtTRSTFSTNYRSLGSV
pT_TAG_30601	10	100	93	7	3	10	1.03	NDRG1	NDRG1	Q92597	T340-p	sVtsLDGtRsRsHts	RSRTASGSSVTSLDGtRSRSHTSEGTRSRSH
pT_TAG_35539	10	100	93	5	5	10	1.03	PLG	Plasminogen	P00747	T678-p	LSSPAVItDKVIPAC	RKDIALLKLSSPAVItDKVIPACLPSPNYVV
pT_TAG_37674	10	100	90	8	2	10	1.04	PTGER2	PTGER2	P43116	T15-p	SQsEDCEtRQWLPPG	MGNASNDSQSEDCEtRQWLPPGESPAISSV
pT_TAG_51208	10	100	93	6	4	10	1.03	USP13	USP13	Q92995	T388-p	QDFNtQMtkLGHGLL	DYSPLDPTQDFNTQMtKLGHGLLSGQYSKPP
pT_TAG_52178	10	100	54	4	6	10	1.34	WDR74	WDR74	Q6RFH5	T383-p	KKKRPGstsP_____	GALQTRRRKKKRPGStSP
pT_TAG_52765	10	100	93	5	5	10	1.03	ZAN	ZAN	Q9Y493	T1278-p	GDQQLyVtVsSTYSG	FGLRVRWDGDQQLYVtVSSTYSGKLCGLCGN
pT_TAG_55822	10	100	63	4	6	10	1.24	ZNF592	ZNF592	Q92610	T1262-p	sQDQDSHtLsPQV__	NDHSQPQASQDQDSHtLSPQV
pT_TAG_9150	9.9785	100	93	6	4	10	1.03	CHGB	CHGB	P05060	T271-p	EEGEEDAtsEVDKRR	QPRSQEESEEGEEDAtSEVDKRRTRPRHHHG
pT_TAG_21272	9.7849	97.8495	91	6	4	10	1.76	IL1RAP	IL1RAP	Q9NPH3	T113-p	LNDTGNytCMLRNTT	VLWFRPTLLNDTGNYtCMLRNTTYCSKVAFP
pT_TAG_41628	9.6774	100	93	5	5	10	1.1	SCML2	SCML2	Q9UQR0	T326-p	PLPVICStSAASLkS	PNSGKKEKPLPVICStSAASLKSLTRDRGML
pT_TAG_54343	9.4624	94.6237	88	4	6	10	2.44	ZNF254	ZNF254	O75437	T289-p	TTHKIIHtGEkPYkC	AFNRSSNLTTHKIIHtGEKPYKCEECGKAFI
pT_TAG_2666	9	100	93	5	4	9	0.92	ANKRD50	ANKRD50	Q9ULJ7	T1158-p	RGLPNGPtHAFssPs	GGDMQPSLRGLPNGPtHAFSSPSESPDSTVD
pT_TAG_3471	9	100	93	5	4	9	0.92	ARHGEF11	ARHGEF11	O15085	T656-p	HQsAssstssLSTRs	AAAEATRLHQSASSStSSLSTRSLENPTPPF
pT_TAG_4616	9	100	93	6	3	9	0.92	AXDND1	AXDND1	Q5T1B0	T351-p	DVKLTKEtEKAHKDL	ELCLVRAHDVKLTKEtEKAHKDLAQALLNAE
pT_TAG_4916	9	100	93	5	4	9	0.92	BCL11A	Bcl-11A iso2	Q9H165-2	T743-p	KEGRRsDtCSSHTPI	PGPGRPSSKEGRRSDtCSSHTPIRRSTQRAQ
pT_TAG_8392	9	100	93	6	3	9	0.92	CELF3	TNRC4	Q5SZQ8	T160-p	NTLHSSRtLPGAsss	HAEAQAAINTLHSSRtLPGASSSLVVKFADT
pT_TAG_12423	9	100	93	4	5	9	0.92	DMXL2	RC3	Q8TDJ6	T1398-p	TKRHLSRtIsVsGsT	RDPDAGEGTKRHLSRtISVSGSTAKETVTVG
pT_TAG_15093	9	100	93	6	3	9	0.92	ESF1	ESF1	Q9H501	T319-p	ssEDEDDtADLFPEE	RGKGNIETSSEDEDDtADLFPEESGFEHAWR
pT_TAG_15628	9	100	78	3	6	9	1.01	FAM168A	FAM168A	Q92567	T234-p	PTYRAQGtPAySYVP	IGAHPVSMPTYRAQGtPAYSYVPPHW
pT_TAG_16472	9	100	93	6	3	9	0.92	FH	fumarase	P07954	T493-p	AIELGyLtAEQFDEW	NGSTLKETAIELGYLtAEQFDEWVKPKDMLG
pT_TAG_18474	9	100	66	5	4	9	1.09	GPR174	GPR174	Q9BXC1	T327-p	VSNHTAStMtPELC_	IQLHAKSFVSNHTAStMTPELC
pT_TAG_20796	9	100	93	2	7	9	0.92	HUWE1	HUWE1	Q7Z6Z7	T3118-p	RLFGHsstSALsAIL	RQRQLMHERLFGHSStSALSAILRSPAFTSR
pT_TAG_22027	9	100	93	7	2	9	0.92	ITPR2	IP3R2	Q14571	T1910-p	EKSAEEVtMsPAIAI	GPEAGNTEEKSAEEVtMSPAIAIMQPILRFL
pT_TAG_22514	9	100	93	6	3	9	0.92	KCTD1	KCTD1	Q719H9	T21-p	LNNQGIPtPAQLtKS	ITRSPASPLNNQGIPtPAQLTKSNAPVHIDV
pT_TAG_22876	9	100	93	2	7	9	0.92	KIAA1211L	KIAA1211L	Q6NV74	T772-p	KPLLQSFtLPHQPAP	SSKPPLPRKPLLQSFtLPHQPAPPDAGPGER
pT_TAG_24301	9	100	93	6	3	9	0.92	LARP4	LARP4	Q71RC2	T649-p	RsNVVsPtKNEDNGA	LVQPLRELRSNVVSPtKNEDNGAPENSVEKP
pT_TAG_24657	9	100	93	7	2	9	0.92	LIMCH1	LIMCH1	Q9UPQ0	T932-p	AGAPHCGtNPQLAQD	EDHQLDTEAGAPHCGtNPQLAQDPSQNQQTS
pT_TAG_28675	9	100	93	4	5	9	0.92	MUC16	MUC16	Q8WXI7	T11567-p	TFPTLSEtPyEPETT	SSGTDTSTTFPTLSEtPYEPETTATWLTHPA
pT_TAG_36138	9	100	93	1	8	9	0.92	POTEG	POTEG	Q6S5H5	T93-p	HDDSAMktLRSKMGK	SNVGTSGDHDDSAMKtLRSKMGKWCRHCFPW
pT_TAG_37768	9	100	93	3	6	9	0.92	PTPN12	PTP-PEST	Q05209	T565-p	INYQTRKtVsLtPsP	LSEGNSSDINYQTRKtVSLTPSPTTQVETPD
pT_TAG_37800	9	100	93	2	7	9	0.92	PTPN14	PTPN14	Q15678	T794-p	KAIsMSRtDPPAVNG	RVLRHGPAKAISMSRtDPPAVNGASLGPSIS
pT_TAG_40354	9	100	93	6	3	9	0.92	RORA	RORA iso4	P35398-4	T128-p	PGEAEPLtPTYNISA	QQRDHQQQPGEAEPLtPTYNISANGLTELHD
pT_TAG_42977	9	100	93	6	3	9	0.92	SLC12A6	KCC3	Q9UHW9	T31-p	DIPGLsDtsPDLSSR	MVTPTKIDDIPGLSDtSPDLSSRSSSRVRFS
pT_TAG_49419	9	100	93	5	4	9	0.92	TRO	TRO	Q12816	T1333-p	SFDRGLStIIGFGsG	GFGSRPNASFDRGLStIIGFGSGSNTSTGFT
pT_TAG_50686	9	100	93	3	6	9	0.92	UBE2O	UBE2O	Q9C0C9	T491-p	AADDtDDtSSVTSSA	AEQDADDEAADDTDDtSSVTSSASSTTSSQS
pT_TAG_52113	9	100	93	5	4	9	0.92	WDR47	WDR47	O94967	T518-p	GSNGSSVtSFttPPQ	QCNGSKGNGSNGSSVtSFTTPPQDSSQRLTH
pT_TAG_175	8.9247	40.8602	38	13	9	0	10.72	ABCA2	ABCA2	Q9BZC7	T2056-p	MVKIENLtKVYKSRK	LRGDADNDMVKIENLtKVYKSRKIGRILAVD
pT_TAG_28576	8.6129	95.6989	89	7	2	9	2.02	MTSS1L	MTSS1L	Q765P7	T544-p	AstAGLPtAGLPTAT	RLIQTKRPASTAGLPtAGLPTATGLPSGAPP
pT_TAG_38899	8.5699	100	93	5	4	9	2	RASAL3	RASAL3	Q86YV0	T17-p	SQTQPTAtsPLTSyR	DPPSPSRTSQTQPTAtSPLTSYRWHTGGGGE
pT_TAG_16565	8.2581	51.6129	48	7	9	16	8	FKBP4	FKBP4	Q02790	T436-p	AssGDHPtDtEMkEE	EENKAKAEASSGDHPtDTEMKEEQKSNTAGS
pT_TAG_2469	8.129	58.0645	54	7	7	14	6.92	ANKHD1-EIF4EBP3	MASK-BP3	Q8IWZ3-6	T2344-p	TSASNSStSAPPTLG	QHFSPHPWTSASNSStSAPPTLGQPKGVSAS
pT_TAG_1260	8	100	93	5	3	8	0.82	ADPGK	ADPGK	Q9BRR6	T412-p	AGARVAGtQACAtET	ANQLAAVAAGARVAGtQACATETIDTSRVSL
pT_TAG_3259	8	100	93	5	3	8	0.82	ARHGAP12	ARHGAP12	Q8IWW6	T353-p	ELDERGHtLytsDyt	SPPRGWSEELDERGHtLYTSDYTNEKWLKHV
pT_TAG_5815	8	100	93	4	4	8	0.82	BUD13	BUD13	Q9BRD0	T174-p	GARHDsDtsPPRRIR	TPDPSPLRGARHDSDtSPPRRIRHDSSDTSP
pT_TAG_18772	8	100	84	5	3	8	0.86	GRWD1	GRWD1	Q9BQ67	T13-p	GRRRtCEtGEPMEAE	MAARKGRRRTCEtGEPMEAESGDTSSEG
pT_TAG_19315	8	100	93	5	3	8	0.82	HDAC4	HDAC4	P56524	T638-p	QssPAsAtFPVSVQE	GHRPLSRAQSSPASAtFPVSVQEPPTKPRFT
pT_TAG_21757	8	100	93	2	6	8	0.82	IRS1	IRS1	P35568	T530-p	KRtHsAGtsPtITHQ	ADLDNRFRKRTHSAGtSPTITHQKTPSQSSV
pT_TAG_30123	8	100	66	4	4	8	0.97	NAT6	NAT6	Q93015	T7-p	_MELILStsPAELTL	MELILStSPAELTLDPACQPKL
pT_TAG_30213	8	100	93	5	3	8	0.82	NBEA	neurobeachin	Q8NFP9	T2048-p	QKILNILtNKHGAWG	HVTANQLKQKILNILtNKHGAWGAVSHSQLH
pT_TAG_39371	8	100	93	4	4	8	0.82	REC8	REC8	O95072	T17-p	RHTGCFAtIWLAAtR	FYYPNVLQRHTGCFAtIWLAATRGSRLVKRE
pT_TAG_42812	8	100	93	4	4	8	0.82	SIRPD	SIRPD	Q9H106	T135-p	EYQSGRGtQVFVTEQ	FIKGRAIKEYQSGRGtQVFVTEQNPRPPKNR
pT_TAG_44364	8	100	93	6	2	8	0.82	SOS2	SOS2	Q07890	T1048-p	NTGRHGstSGtLRGH	LKSPGIRPNTGRHGStSGTLRGHPTPLEREP
pT_TAG_47225	8	100	93	3	5	8	0.82	TENM3	ODZ3	Q9P273	T1969-p	DSTRVSFtYDETAGV	TRLSEILYDSTRVSFtYDETAGVLKTVNLQS
pT_TAG_47697	8	100	93	6	2	8	0.82	TIPIN	TIPIN	Q9BVW5	T224-p	kLLsNsQtLGNDMLM	LALERRQAKLLSNSQtLGNDMLMNTPRAHTV
pT_TAG_51413	8	100	93	4	4	8	0.82	USP9X	USP9X	Q93008	T590-p	APQNLsQtQRsPHVF	EICSLFGEAPQNLSQtQRSPHVFYRHDLINQ
pT_TAG_14154	7.9677	100	93	2	6	8	0.84	EIF4G1	eIF4G	Q04637	T1534-p	ALQALVVtLEQPPNL	QKELQALYALQALVVtLEQPPNLLRMFFDAL
pT_TAG_15498	7.8925	100	93	5	3	8	0.87	FAM117B	FAM117B	Q6P1L5	T38-p	RLQPMRAtVPFQLkQ	ATAGGPGSRLQPMRAtVPFQLKQQQQQQHGS
pT_TAG_23936	7.6559	95.6989	89	4	4	8	1.8	KRT33A	KRT33A	O76009	T299-p	LRDSLENtLTESEAR	IELQAQHNLRDSLENtLTESEARYSSQLSQV
pT_TAG_7838	7.5699	94.6237	88	5	3	8	1.96	CDC25C	CDC25C	P30307	T37-p	NLLLERDtsFTVCPD	RSNQRKMLNLLLERDtSFTVCPDVPRTPVGK
pT_TAG_51372	7.4839	93.5484	87	5	3	8	2.1	USP5	USP5	P45974	T213-p	ENLWLNLtDGsILCG	KCSKCDMRENLWLNLtDGSILCGRRYFDGSG
pT_TAG_291	7	100	93	1	6	7	0.72	ABCF1	ABCF1	Q8NE71	T344-p	PNGKGKttLLKHIAN	GRRYGLVGPNGKGKTtLLKHIANRALSIPPN
pT_TAG_5208	7	100	93	3	4	7	0.72	BIN2	BIN2	Q9UBW5	T366-p	EEVLPSStTPsPGGA	TTERAKSQEEVLPSStTPSPGGALSPSGQPS
pT_TAG_5656	7	100	93	5	2	7	0.72	BRSK1	BRSK1	Q8TDC3	T583-p	AEEMSSLtPESsPEL	RRKMQVPTAEEMSSLtPESSPELAKRSWFGN
pT_TAG_5714	7	100	57	3	4	7	0.91	BST2	BST2	Q10589	T4-p	____MAStSyDyCRV	MAStSYDYCRVPMEDGDKR
pT_TAG_7019	7	100	93	3	4	7	0.72	CBLB	Cbl-b	Q13191	T471-p	LANVRKCtDRQNsPV	EESLMMNRLANVRKCtDRQNSPVTSPGSSPL
pT_TAG_10303	7	100	93	3	4	7	0.72	CPD	CPD	O75976	T282-p	ATGIYSKtsDDEVFK	FDDSPEHKATGIYSKtSDDEVFKYLAKAYAS
pT_TAG_10509	7	100	93	4	3	7	0.72	CRNN	CRNN	Q9UBG3	T26-p	ARTEGNCtALTRGEL	IIEAFRRYARTEGNCtALTRGELKRLLEQEF
pT_TAG_10680	7	100	87	4	3	7	0.74	CSNK1G1	CK1G1	Q9HCP0	T14-p	EKDERQRttKPMAQR	MDHPSREKDERQRtTKPMAQRSAHCSRPS
pT_TAG_14774	7	100	93	3	4	7	0.72	EPHB4	EphB4	P54760	T953-p	DLLRIGVtLAGHQKK	LVSQISAEDLLRIGVtLAGHQKKILASVQHM
pT_TAG_15534	7	100	93	3	4	7	0.72	FAM122A	FAM122A	Q96E09	T64-p	sARRNsttFPSRHGL	PVFQAEAPSARRNSTtFPSRHGLLLPASPVR
pT_TAG_17540	7	100	93	4	3	7	0.72	GAPVD1	GAPVD1	Q14C86	T774-p	VVsGISAtSEDIPNK	RPSTPGLSVVSGISAtSEDIPNKIEDLRSEC
pT_TAG_17983	7	100	93	6	1	7	0.72	GLCCI1	GLCCI1	Q86VQ1	T67-p	LLQPIRAtVPyQLLr	APAAGAGRLLQPIRAtVPYQLLRGSQHSPTR
pT_TAG_18630	7	100	93	3	4	7	0.72	GRHL1	GRHL1	Q9NZI5	T27-p	YPQRRsYtsEDEAWK	LVLQNEALYPQRRSYtSEDEAWKSFLENPLT
pT_TAG_21061	7	100	51	7	0	7	0.96	IGF1R	IGF1R	P08069	T1366-p	LPLPQSStC______	GGRKNERALPLPQSStC
pT_TAG_21493	7	100	93	5	2	7	0.72	INPP5D	SHIP	Q92835	T835-p	ETQLPIytPLTHHGE	IALRLEATETQLPIYtPLTHHGELTGHFQGE
pT_TAG_22320	7	100	93	4	3	7	0.72	KAT6B	MYST4	Q8WYB5	T402-p	SSSRLAVtDPTRPGA	GHAASGKDSSSRLAVtDPTRPGATTKITTTS
pT_TAG_22978	7	100	93	2	5	7	0.72	KIAA1671	KIAA1671	Q9BY89	T1185-p	KtDVISDtFPGKIRD	PKDLPVRRKTDVISDtFPGKIRDGYRSSVLD
pT_TAG_25603	7	100	93	3	4	7	0.72	MACF1	ACF7	Q9UPN3	T7281-p	PTFHssRtsLAGDTs	GSKLKRPTPTFHSSRtSLAGDTSNSSSPAST
pT_TAG_30417	7	100	93	4	3	7	0.72	NCL	NCL	P19338	T480-p	yrGGkNStWsGESkt	GEKGQNQDYRGGKNStWSGESKTLVLSNLSY
pT_TAG_32682	7	100	93	4	3	7	0.72	OR2V2	OR2V2	Q96R30	T283-p	SIFYTVLtPMLNPLI	APSHDKVASIFYTVLtPMLNPLIYSLRNREV
pT_TAG_33907	7	100	93	4	3	7	0.72	PDE3B	PDE3B	Q13370	T444-p	QLRRSsGtsGLLPVE	NRNSLPTPQLRRSSGtSGLLPVEQSSRWDRN
pT_TAG_34866	7	100	93	2	5	7	0.72	PIKFYVE	PIKFYVE	Q9Y2I7	T22-p	NDLPRsPtsPSHLTH	TSPTLDSANDLPRSPtSPSHLTHFKPLTPDQ
pT_TAG_34958	7	100	93	5	2	7	0.72	PIWIL1	PIWIL1	Q96J94	T122-p	STNHFRLtsRPQWAL	SSGIIVRLSTNHFRLtSRPQWALYQYHIDYN
pT_TAG_35597	7	100	93	4	3	7	0.72	PLK4	PLK4	O00444	T591-p	NRTLRsItsPLVAHR	MEPPWGYQNRTLRSItSPLVAHRLKPIRQKT
pT_TAG_35960	7	100	93	5	2	7	0.72	POLR2A	POLR2A	P24928	T1842-p	AsPKytPtsPsysPs	PSSPSYSPASPKYTPtSPSYSPSSPEYTPTS
pT_TAG_36137	7	100	93	3	4	7	0.72	POTEG	POTEG	Q6S5H5	T56-p	HDDSAMktLRSKMGK	SNVGTSGDHDDSAMKtLRSKMGKWCRHCFPW
pT_TAG_40917	7	100	93	3	4	7	0.72	RSF1	HBXAP	Q96T23	T1141-p	PsNDDsDtDFCSRRL	PDESEEDPPSNDDSDtDFCSRRLRRHPSRPM
pT_TAG_47785	7	100	93	2	5	7	0.72	TKT	TKT	P29401	T287-p	skkkILAtPPQEDAP	QEIYSQIQSKKKILAtPPQEDAPSVDIANIR
pT_TAG_52394	7	100	93	3	4	7	0.72	WWC1	KIBRA	Q8IX03	T929-p	stIIRsKtFsPGPQS	SQGPFLRGSTIIRSKtFSPGPQSQYVCRLNR
pT_TAG_19699	6.9649	100	57	4	3	7	0.92	HIST1H1B	H1B	P16401	T4-p	____MsEtAPAEtAt	MSEtAPAETATPAPVEKSP
pT_TAG_44642	6.8495	97.8495	91	1	6	7	1.23	SPC24	SPBC24	Q8NBT2	T130-p	kEVDEDTtVTIPSAV	EADLERQEKEVDEDTtVTIPSAVYVAQLYHQ
pT_TAG_19364	6.6129	100	93	5	2	7	0.83	HDLBP	vigilin	Q00341	T1058-p	RSFKLsVtVDPKYHP	AEQEDRALRSFKLSVtVDPKYHPKIIGRKGA
pT_TAG_10798	6.3226	90.3226	84	3	4	7	2.16	CTCF	CTCF	P49711	T642-p	EPEPQPVtPAPPPAK	EPAVEIEPEPEPQPVtPAPPPAKKRRGRPPG
pT_TAG_21643	6.172	44.086	41	9	5	0	6.94	IQCN	IQCN	Q9H0B3	T338-p	PGPMITKtLLQTYPV	PKAPFQICPGPMITKtLLQTYPVVSVTLPQT
pT_TAG_4992	6	100	93	3	3	6	0.62	BCLAF1	BCLAF1	Q9NYF8	T208-p	EFNKSsAtsGDIWPG	HDPSESIDEFNKSSAtSGDIWPGLSAYDNSP
pT_TAG_5657	6	100	93	2	4	6	0.62	BRSK1	BRSK1 iso2	Q8TDC3-2	T599-p	AEEMSSLtPESSPEL	RRKMQVPTAEEMSSLtPESSPELAKRSWFGN
pT_TAG_10372	6	100	93	2	4	6	0.62	CPSF7	CPSF7	Q8N684	T49-p	SDDRssstEPPPPVR	VLTATSQPSDDRSSStEPPPPVRQEPSPKPN
pT_TAG_10661	6	100	78	3	3	6	0.67	CSNK1A1	CK1A	P48729	T327-p	QtPtGkQtDKTKsNM	SSGQGQQAQTPTGKQtDKTKSNMKGF
pT_TAG_13391	6	100	93	2	4	6	0.62	DYNC1H1	DNCH1	Q14204	T1307-p	AKEALELtDTGLLsG	DDREKCAKAKEALELtDTGLLSGSEERVQVA
pT_TAG_25899	6	100	93	2	4	6	0.62	MAP2	MAP2	P11137	T1590-p	RRAGKsGtstPttPG	RTTRSEPIRRAGKSGtSTPTTPGSTAITPGT
pT_TAG_26653	6	100	93	3	3	6	0.62	MB21D2	MB21D2	Q8IYB1	T434-p	ELQRRGsttsIPsPQ	KAANRLTLELQRRGStTSIPSPQSDGGDPNQ
pT_TAG_30168	6	100	93	4	2	6	0.62	NAV2	NAV2	Q8IVL1	T1171-p	tVtSRSAtLGKIPKS	AMITASGVTVTSRSAtLGKIPKSSALVSRSA
pT_TAG_31667	6	100	93	2	4	6	0.62	NPIPB3	NPIPB3	Q92617	T436-p	TPSERQLtPLPPSAP	PSADDNLKTPSERQLtPLPPSAPPSADDNIK
pT_TAG_33191	6	100	93	2	4	6	0.62	PALM2	PALM2	Q8IXS6	T346-p	SGRPVsDttEPSsPE	DGNAAELVSGRPVSDtTEPSSPEGKEESLAT
pT_TAG_33780	6	100	93	3	3	6	0.62	PCNX3	PCNXL3	Q9H6A9	T370-p	DTVIGAGtPPGLAEP	SDDTLRSFDTVIGAGtPPGLAEPLLVVRPKD
pT_TAG_36408	6	100	93	4	2	6	0.62	PPP1R12A	MYPT1	O14974	T645-p	VVNAAAStTtLTTTt	VTIPVAPTVVNAAAStTTLTTTTAGTVSSTT
pT_TAG_36459	6	100	93	5	1	6	0.62	PPP1R13L	PPP1R13L	Q8WUF5	T90-p	GsPRkAAtDGADtPF	IPEPFGSRGSPRKAAtDGADTPFGRSESAPT
pT_TAG_36906	6	100	93	2	4	6	0.62	PRKAR2A	PKAR2A	P13861	T114-p	PDEEEEDtDPRVIHP	SVCAETYNPDEEEEDtDPRVIHPKTDEQRCR
pT_TAG_37732	6	100	75	5	1	6	0.68	PTMA	PTMA	P06454	T102-p	DEDDDVDtkkQktDE	TGKRAAEDDEDDDVDtKKQKTDEDD
pT_TAG_38984	6	100	93	2	4	6	0.62	RB1CC1	RB1CC1	Q8TDY2	T646-p	QKAsVsQtsPQsAss	TITDLLSEQKASVSQtSPQSASSPRMESTAG
pT_TAG_41688	6	100	66	2	4	6	0.73	SCNN1A	ENaC-alpha	P37088	T663-p	SAGASSStCPLGGP_	GPRPSPGGSAGASSStCPLGGP
pT_TAG_42230	6	100	93	3	3	6	0.62	SETX	senataxin	Q7Z333	T2474-p	PVLQRsLtHPPTIAP	AVKILKLKPVLQRSLtHPPTIAPEGSRPQGG
pT_TAG_43088	6	100	93	5	1	6	0.62	SLC23A1	SLC23A1	Q9UHI7	T25-p	DPstPLPtEPKFDML	RTQHETTRDPSTPLPtEPKFDMLYKIEDVPP
pT_TAG_43922	6	100	54	5	1	6	0.8	SMIM24	SMIM24	O75264	T128-p	DHERAKstVM_____	DLEEKEPGDHERAKStVM
pT_TAG_45640	6	100	93	5	1	6	0.62	STAU1	STAU	O95793	T464-p	RELLYGGtSPtAETI	ATVTAMIARELLYGGtSPTAETILKNNISSG
pT_TAG_46424	6	100	93	2	4	6	0.62	SZT2	SZT2	Q5T011	T1196-p	HVPVLSVtLASDNAQ	TGIKATKSHVPVLSVtLASDNAQNQGELSPP
pT_TAG_46843	6	100	93	3	3	6	0.62	TBC1D30	TBC1D30 iso2	Q9Y2I9-2	T41-p	KRSCISRtAPRLLCt	TILSNVLKKRSCISRtAPRLLCTLEPGVDTK
pT_TAG_47155	6	100	93	2	4	6	0.62	TDRD3	TDRD3	Q9H7E2	T447-p	RGKREsQtSIPDyFy	SVDYNNQKRGKRESQtSIPDYFYDRKSQTIN
pT_TAG_48746	6	100	93	1	5	6	0.62	TOPBP1	TOPBP1	Q92547	T298-p	KTMPNSStPtsQINT	KTEPRPEAKTMPNSStPTSQINTIDSRTLSD
pT_TAG_49266	6	100	93	3	3	6	0.62	TRIM46	TRIM46	Q7Z4K8	T112-p	LLkSGFGtYPGRKRG	PKPDRLDRLLKSGFGtYPGRKRGALHPQVIM
pT_TAG_49463	6	100	93	3	3	6	0.62	TRPM1	TRPM1	Q7Z4N2	T1542-p	LSVKPDQtLGFPSLR	DRNGMENLLSVKPDQtLGFPSLRSKSLHGHP
pT_TAG_2985	5.9892	100	93	2	4	6	0.62	APC	APC	P25054	T1633-p	PQKHVSFtPGDDMPR	LPSQNRLQPQKHVSFtPGDDMPRVYCVEGTP
pT_TAG_5417	5.9785	100	93	3	3	6	0.63	BPNT1	BPNT1	O95861	T248-p	PGCkKWDtCAPEVIL	ASAYVFASPGCKKWDtCAPEVILHAVGGKLT
pT_TAG_38745	5.9785	100	93	2	4	6	0.65	RANBP3	RANBP3	Q9H6Z4	T188-p	QPKALsQtVPSSGTN	RPAVLQAPQPKALSQtVPSSGTNGVSLPADC
pT_TAG_53464	5.9462	100	93	3	3	6	0.65	ZFYVE28	ZFYVE28	Q9HCC9	T516-p	GGMKLSAtVIFNPKS	AEMIAHRTGGMKLSAtVIFNPKSPTSLDSAV
pT_TAG_31869	5.9355	49.4624	46	4	8	0	6	NRXN2	NRXN2	Q9P2S2	T330-p	RNGLMLHtGKSADYV	TLAFRTLQRNGLMLHtGKSADYVNLSLKSGA
pT_TAG_1832	5.7419	95.6989	89	3	3	6	1.35	AKAP13	AKAP13	Q12802	T1227-p	PSGRERstPsLPCMV	VREVMRAPPSGRERStPSLPCMVSAQDAPLP
pT_TAG_23931	5.7419	95.6989	89	3	3	6	1.35	KRT31	KRT31	Q15323	T299-p	LRDSLENtLTESEAR	IELQAQHNLRDSLENtLTESEARYSSQLSQV
pT_TAG_29741	5.1613	86.0215	80	1	5	6	2.14	MYO1E	MYO1E	Q12965	T1003-p	PLPRQQstssDRVSQ	LYTSMARPPLPRQQStSSDRVSQTPESLDFL
pT_TAG_2218	5	100	93	1	4	5	0.51	ALS2CR12	ALS2CR12	Q96Q35	T40-p	STGSSKLtPLVPAPK	TPQLPRKNSTGSSKLtPLVPAPKNHNYLQPT
pT_TAG_4202	5	100	93	2	3	5	0.51	ATP11C	ATP11C	Q8NB49	T447-p	EVDGLsQtDGtLTyF	HKYKGVTQEVDGLSQtDGTLTYFDKVDKNRE
pT_TAG_4867	5	100	93	2	3	5	0.51	BCAR3	BCAR3	O75815	T268-p	CLEEHyGtsPGQARE	INRTVPLRCLEEHYGtSPGQAREGSLTKGRP
pT_TAG_5538	5	100	93	4	1	5	0.51	BRD1	BRD1	O95696	T804-p	PRKRsRstCGDsEVE	PRLETLLQPRKRSRStCGDSEVEEESPGKRL
pT_TAG_5945	5	100	93	3	2	5	0.51	C16orf62	MGC16824	Q7Z3J2	T57-p	RKGSTSStSSsSSSS	ESKTKKVNRKGSTSStSSSSSSSVVDPLSSV
pT_TAG_7713	5	100	93	1	4	5	0.51	CD38	CD38	P28907	T258-p	RDLCQDPtIKELESI	IHGGREDSRDLCQDPtIKELESIISKRNIQF
pT_TAG_8721	5	100	93	3	2	5	0.51	CEP350	CEP350	Q5VT06	T2423-p	PQPMRSStSGAtSFG	DSQSCRDKPQPMRSStSGATSFGSNEEISEC
pT_TAG_9998	5	100	63	2	3	5	0.62	COG1	COG1	Q8WTW3	T6-p	__MAtAAtsPALkRL	MATAAtSPALKRLDLRDPAAL
pT_TAG_12315	5	100	93	2	3	5	0.51	DLGAP4	SAPAP4	Q9Y2H0	T718-p	RRDtDsDtQDANDss	VPSHSMSSRRDTDSDtQDANDSSCKSSERSL
pT_TAG_15080	5	100	93	2	3	5	0.51	ESAM	ESAM	Q96AP7	T314-p	NGTLSSVtsARALRP	KSSDTISKNGTLSSVtSARALRPPHGPPRPG
pT_TAG_16398	5	100	93	3	2	5	0.51	FGD3	FGD3	Q5JSP0	T139-p	EEPDsENtPQKADKD	EEADSDVGEEPDSENtPQKADKDAGLAQHSG
pT_TAG_17128	5	100	60	2	3	5	0.63	FRS2	FRS2	Q8WU20	T504-p	RKtRHNstDLPM___	LPRDDGTSRKTRHNStDLPM
pT_TAG_20103	5	100	93	5	0	5	0.51	HNF1A	HNF1A	P20823	T82-p	DDDGEDFtPPILKEL	TRGSEDETDDDGEDFtPPILKELENLSPEEA
pT_TAG_20879	5	100	93	3	2	5	0.51	ICAM1	ICAM1	P05362	T217-p	QtFVLPAtPPQLVsP	NTSAPYQLQTFVLPAtPPQLVSPRVLEVDTQ
pT_TAG_25925	5	100	93	4	1	5	0.51	MAP2	MAP2	P11137	T323-p	PFQGGsFtLPLDVMK	QFDSPMPSPFQGGSFtLPLDVMKNEIVTETS
pT_TAG_26508	5	100	93	5	0	5	0.51	MARK4	MARK4	Q96L34	T568-p	rGstIRstFHGGQVR	SGERSRLARGSTIRStFHGGQVRDRRAGGGG
pT_TAG_27431	5	100	93	4	1	5	0.51	MICAL3	MICAL3	Q7RTP6	T1341-p	IRRsLGLtPVDRsKG	EFWMKSAEIRRSLGLtPVDRSKGPEPSFPTP
pT_TAG_28492	5	100	93	3	2	5	0.51	MTMR10	MTMR10	Q9NXD2	T583-p	TKKsYsstLRGMPSA	GSVKSFKRTKKSYSStLRGMPSALKNGIISD
pT_TAG_29874	5	100	93	1	4	5	0.51	MYOM2	myomesin 2	P54296	T61-p	SQRAssQtSLGGtIC	KSLSQRSSSQRASSQtSLGGTICRVCAKRVS
pT_TAG_30988	5	100	93	3	2	5	0.51	NFATC2	NFAT1	Q13469	T325-p	IPPKMWKtsPDPsPV	LATDSPCGIPPKMWKtSPDPSPVSAAPSKAG
pT_TAG_31206	5	100	63	3	2	5	0.62	NIN	NIN iso7	Q8N4C6-7	T2128-p	TPAPLTStPPLRS__	LSNIVRNLTPAPLTStPPLRS
pT_TAG_31670	5	100	93	4	1	5	0.51	NPIPB3	NPIPB3	Q92617	T808-p	TPSERQLtPLPPSAP	PSADDNLKTPSERQLtPLPPSAPPSADDNIK
pT_TAG_33422	5	100	93	3	2	5	0.51	PAXIP1	PAXIP1	Q6ZW49	T901-p	AESAQKCtHLIASKV	LYILGGEVAESAQKCtHLIASKVTRTVKFLT
pT_TAG_35963	5	100	93	3	2	5	0.51	POLR2A	POLR2A	P24928	T1863-p	tsPKysPtsPKysPt	PSSPEYTPTSPKYSPtSPKYSPTSPKYSPTS
pT_TAG_36789	5	100	93	2	3	5	0.51	PRG4	PRG4 iso5	Q92954-5	T345-p	KEPAPTTtKSAPTTP	IKSAPTTPKEPAPTTtKSAPTTPKEPAPTTT
pT_TAG_37298	5	100	93	1	4	5	0.51	PRRC2B	BAT2L	Q5JSZ5	T228-p	TsLsTsPtELGSRNS	GGRHIISATSLSTSPtELGSRNSSTGDGAPS
pT_TAG_37728	5	100	66	5	0	5	0.61	PTK6	Brk	Q13882	T445-p	RERLSSFtsyENPT_	QRPCFKALRERLSSFtSYENPT
pT_TAG_38197	5	100	93	2	3	5	0.51	RAB11FIP1	RAB11FIP1	Q6WKZ4	T394-p	kDsLKsMtLPsyRPA	RQLSESSTKDSLKSMtLPSYRPAPLVSGDLR
pT_TAG_39456	5	100	93	2	3	5	0.51	REPS1	REPS1	Q96D71	T539-p	RQRsHsGtsPDNtAP	EQIGSNVTRQRSHSGtSPDNTAPPPPPPRPQ
pT_TAG_45219	5	100	93	3	2	5	0.51	SRRM2	SRm300	Q9UQ35	T1892-p	RRRsRsRtsPVsRRR	RSRTPLISRRRSRSRtSPVSRRRSRSRTSVT
pT_TAG_46814	5	100	93	2	3	5	0.51	TBC1D22B	TBC1D22B	Q9NU19	T118-p	PERsQsttsDVPANy	NHSKLRVKPERSQSTtSDVPANYKVIKSSSD
pT_TAG_47012	5	100	93	1	4	5	0.51	TCF12	TCF12	Q99081	T302-p	SSFHRGstsssPyVA	INTSLPPMSSFHRGStSSSPYVAASHTPPIN
pT_TAG_47464	5	100	93	3	2	5	0.51	TGOLN2	TGOLN2	O43493	T331-p	KEAEDDDtGPEEGSP	EPTEDVEPKEAEDDDtGPEEGSPPKEEKEKM
pT_TAG_50367	5	100	93	1	4	5	0.51	TUBB4B	TUBB2C	P68371	T366-p	RGLkMSAtFIGNSTA	TAVCDIPPRGLKMSAtFIGNSTAIQELFKRI
pT_TAG_50446	5	100	93	4	1	5	0.51	TXN	TXN	P10599	T30-p	VVVDFSAtWCGPCKM	LDAAGDKLVVVDFSAtWCGPCKMIKPFFHSL
pT_TAG_51814	5	100	93	2	3	5	0.51	VPS4B	VPS4B	O75351	T317-p	FKLHLGTtQNsLTEA	EPHARAAMFKLHLGTtQNSLTEADFRELGRK
pT_TAG_52696	5	100	93	3	2	5	0.51	YOD1	YOD1	Q5VVQ6	T150-p	RETLPVLtRTVVPAD	KRGASSYVRETLPVLtRTVVPADNSCLFTSV
pT_TAG_56333	5	100	93	3	2	5	0.51	ZNF687	ZNF687	Q8N1G0	T493-p	GGtVIsRtQsSLVEA	TATGPSTGGGTVISRtQSSLVEAFNKILNSK
pT_TAG_47050	4.9892	100	93	2	3	5	0.52	TCF25	TCF25	Q9BQ70	T106-p	RGNTEsktDGDDtEt	PGNKGRGQRGNTESKtDGDDTETVPSEQSHA
pT_TAG_8698	4.871	100	93	2	3	5	0.6	CEP290	CEP290	O15078	T569-p	ERGKRSAtSGLTTED	KKIRQMAQERGKRSAtSGLTTEDLNLTENIS
pT_TAG_48347	4.7849	95.6989	89	2	3	5	1.12	TNFAIP2	TNFAIP2	Q03169	T599-p	AIKIEVAtYAtCYPD	IIRLQDPSAIKIEVAtYATCYPDFSKGHLSA
pT_TAG_13128	4.6774	93.5484	87	2	3	5	1.31	DSCAM	DSCAM	O60469	T276-p	GRFQKtVtGLLIENI	DNMPLELSGRFQKTVtGLLIENIRPSDSGSY
pT_TAG_9964	4.6237	92.4731	86	0	5	5	1.4	COA7	COA7	Q96BR5	T86-p	VTGkGGLtQDLkAAA	CYKLGAYYVTGKGGLtQDLKAAARCFLMACE
pT_TAG_49888	4.5161	45.1613	42	7	3	0	4.97	TTN	Titin	Q8WZ42	T20483-p	ATGLQEGtEyEFRVT	PIIERTLKATGLQEGtEYEFRVTAINKAGPG
pT_TAG_27708	4.0215	36.5591	34	7	4	0	5.29	MKI67	KI-67	P46013	T2516-p	tQTHTEPtGDSkSIk	LTRTSGETTQTHTEPtGDSKSIKAFKESPKQ
pT_TAG_345	4	100	93	4	0	4	0.41	ABI1	Abi-1	Q8IZP0	T174-p	RtGtLSRtNPPtQKP	KHGNNQPARTGTLSRtNPPTQKPPSPPMSGR
pT_TAG_1306	4	100	93	1	3	4	0.41	AFAP1	AFAP	Q8N556	T663-p	AIEPKsGtssPQsPV	AGGVTLGLAIEPKSGtSSPQSPVFRHRTLEN
pT_TAG_1509	4	100	93	3	1	4	0.41	AGPAT3	AGPAT3	Q9NRZ7	T212-p	LPRTKGFttAVKCLR	LPVLKYHLLPRTKGFtTAVKCLRGTVAAVYD
pT_TAG_2792	4	100	93	3	1	4	0.41	ANXA1	ANXA1	P04083	T172-p	AkDItsDtsGDFRNA	REELKRDLAKDITSDtSGDFRNALLSLAKGD
pT_TAG_4268	4	100	93	2	2	4	0.41	ATP2A1	ATP2A1	O14983	T608-p	DPPRKEVtGSIQLCR	FVGVVGMLDPPRKEVtGSIQLCRDAGIRVIM
pT_TAG_4492	4	100	93	2	2	4	0.41	ATRN	ATRN	O75882	T908-p	TRGLKAAtCINPLNG	CGILSEPSTRGLKAAtCINPLNGSVCERPAN
pT_TAG_5771	4	100	66	4	0	4	0.49	BTRC	BTRC	Q9Y297	T599-p	PPRSPsRtytyIsR_	NDPAAQAEPPRSPSRtYTYISR
pT_TAG_6526	4	100	93	3	1	4	0.41	CALD1	Caldesmon	Q05682	T83-p	DEEAKTTttNtQVEG	VNAQNSVPDEEAKTTtTNTQVEGDDEAAFLE
pT_TAG_7675	4	100	93	3	1	4	0.41	CD276	CD276	Q5ZPR3	T515-p	GEGEGsKtALQPLkH	NAGAEDQDGEGEGSKtALQPLKHSDSKEDDG
pT_TAG_9715	4	100	93	1	3	4	0.41	CLTC	CLTC	Q00610	T411-p	VPAQPGQtsPLLQYF	DTIRRFQSVPAQPGQtSPLLQYFGILLDQGQ
pT_TAG_10025	4	100	57	2	2	4	0.52	COIL	coilin	P38432	T573-p	sPsNTsstEPA____	IDPRLIIESPSNTSStEPA
pT_TAG_10260	4	100	66	4	0	4	0.49	COQ9	COQ9	O75208	T312-p	AVtLKNLtGLNQRR_	LVQGLMGAAVTLKNLtGLNQRR
pT_TAG_10678	4	100	75	2	2	4	0.46	CSNK1E	CK1E	P49674	T407-p	sRIPAsQtsVPFDHL	DLTGRQEVSRIPASQtSVPFDHLGK
pT_TAG_15282	4	100	93	4	0	4	0.41	EXOC1	EXOC1	Q9NV70	T568-p	SRQHNCGtPLPVSSE	EDLDGGTLSRQHNCGtPLPVSSEKDMIRQMM
pT_TAG_15289	4	100	93	3	1	4	0.41	EXOC3	SEC6L1	O60645	T278-p	IEGTQADtRESDKMW	LERTVTTRIEGTQADtRESDKMWLVRHLEII
pT_TAG_15965	4	100	93	1	3	4	0.41	FANCD2	FANCD2	Q9BXW9	T608-p	NLSDEQCtQVTSLLQ	PSLTQERANLSDEQCtQVTSLLQLVHSCSEQ
pT_TAG_17298	4	100	87	0	4	4	0.42	FXYD1	PLM	O00168	T79-p	EPDEEEGtFRssIRR	FNQQQRTGEPDEEEGtFRSSIRRLSTRRR
pT_TAG_18005	4	100	93	1	3	4	0.41	GLI3	GLI3	P10071	T1415-p	QLSDtsQtCRVNGIK	DSLALQSGQLSDTSQtCRVNGIKMEMKGQPH
pT_TAG_21426	4	100	93	1	3	4	0.41	INCENP	INCENP	Q9NQS7	T509-p	NQMLMtPtsAPRsVM	TFLHTVQRNQMLMTPtSAPRSVMKSFIKRNT
pT_TAG_23843	4	100	66	3	1	4	0.49	KRT1	K1	P04264	T638-p	SVKFVsTtySGVTR_	VKSSGGSSSVKFVSTtYSGVTR
pT_TAG_23913	4	100	93	2	2	4	0.41	KRT23	K23	Q9C075	T48-p	ARIsLsFtTRsCPPP	TVHGGAGGARISLSFtTRSCPPPGGSWGSGR
pT_TAG_24068	4	100	93	2	2	4	0.41	KSR1	KSR	Q8IVT5	T250-p	FsEGLSDtCIPLHAs	ASDSPTPSFSEGLSDtCIPLHASGRLTPRAL
pT_TAG_26441	4	100	93	3	1	4	0.41	MARK1	MARK1	Q9P0L2	T613-p	RGSSSRstFHGEQLR	TPDRTRFPRGSSSRStFHGEQLRERRSVAYN
pT_TAG_27154	4	100	93	3	1	4	0.41	MEGF10	MEGF10	Q96KG7	T979-p	PVGDCTGtLPADWKH	NVNPGKRGPVGDCTGtLPADWKHGGYLNELG
pT_TAG_27564	4	100	93	2	2	4	0.41	MIS18BP1	KNL2	Q6P0N0	T352-p	AtPRLHItIPRRSKR	KDTCKIVLATPRLHItIPRRSKRNISKLSPP
pT_TAG_28050	4	100	93	1	3	4	0.41	MPLKIP	TTDN1	Q8TAP9	T110-p	YsPGQQQtHPQGsPr	AGSQQQFGYSPGQQQtHPQGSPRTSTPFGSG
pT_TAG_28122	4	100	93	0	4	4	0.41	MRE11	MRE11A	P49959	T669-p	TDQRWsstSsskIMs	DIFPTTSKTDQRWSStSSSKIMSQSQVSKGV
pT_TAG_28271	4	100	78	2	2	4	0.45	MS4A1	MS4A1	P11836	T11-p	PRNsVNGtFPAEPMK	MTTPRNSVNGtFPAEPMKGPIAMQSG
pT_TAG_28807	4	100	93	2	2	4	0.41	MUC16	MUC16	Q8WXI7	T8140-p	SLATEMstVLSGVPt	KTSSSEGTSLATEMStVLSGVPTGATAEVSR
pT_TAG_29692	4	100	93	2	2	4	0.41	MYO18A	MYO18A	Q92614	T2030-p	EHDPLDNtSRPRysH	LAPDRSDDEHDPLDNtSRPRYSHSYLSDSDT
pT_TAG_30464	4	100	93	1	3	4	0.41	NCOA5	NCOA5	Q9HCD5	T379-p	ERLMRsstDsLPGPI	INYLRERKERLMRSStDSLPGPISRQPLGAT
pT_TAG_31598	4	100	93	3	1	4	0.41	NOVA1	NOVA1	P51513	T153-p	NPDRIKQtLPssPtT	ILQPQTTVNPDRIKQtLPSSPTTTKSSPSDP
pT_TAG_31992	4	100	93	2	2	4	0.41	NTN3	NTN3	O00634	T58-p	REVLAsStCGRPAtR	GLVNAALGREVLASStCGRPATRACDASDPR
pT_TAG_32294	4	100	93	4	0	4	0.41	NUP58	NUPL1	Q9BVL2	T445-p	EAKKWQNtPRVTTGP	DVFETRRAEAKKWQNtPRVTTGPTPFSTMPN
pT_TAG_33220	4	100	93	3	1	4	0.41	PANK2	PANK2	Q9BZ23	T142-p	RHGRAsAtsVSSAGE	GRLGAPMERHGRASAtSVSSAGEQAAGDPEG
pT_TAG_33311	4	100	93	3	1	4	0.41	PARN	PARN	O95453	T451-p	RDHVLHVtFPKEWKT	EGPDLQPKRDHVLHVtFPKEWKTSDLYQLFS
pT_TAG_33516	4	100	93	3	1	4	0.41	PCDH17	PCDH17	O14917	T226-p	GEPPRsAtVQINVKV	LVLTALDGGEPPRSAtVQINVKVIDSNDNSP
pT_TAG_35609	4	100	93	1	3	4	0.41	PLP1	PLP1	P60201	T116-p	CGKGLsAtVtGGQKG	FGDYKTTICGKGLSAtVTGGQKGRGSRGQHQ
pT_TAG_35727	4	100	93	2	2	4	0.41	PMVK	PMVK	Q15126	T67-p	QRLLDTstYkEAFRk	AQEHGLNFQRLLDTStYKEAFRKDMIRWGEE
pT_TAG_35964	4	100	93	2	2	4	0.41	POLR2A	POLR2A	P24928	T1870-p	tsPKysPtsPKysPt	PSSPEYTPTSPKYSPtSPKYSPTSPKYSPTS
pT_TAG_36830	4	100	93	3	1	4	0.41	PRG4	PRG4	Q92954	T954-p	ktTESKItAtTtQVT	KETATTTEKTTESKItATTTQVTSTTTQDTT
pT_TAG_38343	4	100	93	1	3	4	0.41	RAB6D	RAB6D	Q53S08	T128-p	ITLVGNKtDLADKRQ	TEGGSDVIITLVGNKtDLADKRQVSIEEGER
pT_TAG_38579	4	100	93	3	1	4	0.41	RAI14	RAI14	Q9P0K7	T295-p	VssPRsItstPLsGK	ISPTQLSDVSSPRSItSTPLSGKESVFFAEP
pT_TAG_39942	4	100	93	1	3	4	0.41	RICTOR	RICTOR	Q6R327	T1417-p	RsMVssAtyGGsDDY	TLQRSSSVRSMVSSAtYGGSDDYIGLALPVD
pT_TAG_41642	4	100	93	3	1	4	0.41	SCN1A	SCN1A	P35498	T1990-p	PPSYDRVtKPIVEKH	LTMSTAACPPSYDRVtKPIVEKHEQEGKDEK
pT_TAG_42590	4	100	93	2	2	4	0.41	SHISA3	SHISA3	A0PJX4	T153-p	LPMILTStsPRAPsR	LRSYQTETLPMILTStSPRAPSRQSSTATSS
pT_TAG_42916	4	100	93	3	1	4	0.41	SLBP	SLBP	Q14493	T238-p	DFDVysGtPTKVRHM	EPQTSSQDDFDVYSGtPTKVRHMDSQVEDEF
pT_TAG_43982	4	100	93	2	2	4	0.41	SMTNL2	SMTNL2	Q2TAL5	T305-p	RELVRSQtLPRTSEA	VHRQGERRRELVRSQtLPRTSEAQARKALFE
pT_TAG_44179	4	100	93	3	1	4	0.41	SNX3	SNX3	O60493	T47-p	GVGrGrFttyEIRVk	DVSNPQTVGVGRGRFtTYEIRVKTNLPIFKL
pT_TAG_45181	4	100	93	1	3	4	0.41	SRRM2	SRm300	Q9UQ35	T1063-p	QLKGQsQtsPDHRsD	SYFGVSSLQLKGQSQtSPDHRSDTSSPEVRQ
pT_TAG_46321	4	100	93	1	3	4	0.41	SYNPO2	SYNPO2	Q9UMS6	T610-p	FsPtRNMtsPIADFP	SVNQPATPFSPTRNMtSPIADFPAPPPYSAV
pT_TAG_46602	4	100	93	1	3	4	0.41	TAF9	TAFII31	Q16594	T154-p	RLsVGsVtsRPstPt	SAGRITVPRLSVGSVtSRPSTPTLGTPTPQT
pT_TAG_47351	4	100	87	3	1	4	0.42	TEX28	TEX28	O15482	T14-p	HtRsPSAtLPsNVPS	MVLKAEHTRSPSAtLPSNVPSCRSLSSSE
pT_TAG_49090	4	100	93	2	2	4	0.41	TRAF7	TRAF7	Q6Q0C0	T65-p	RtPsssstLAYsPRD	TSTYKQHCRTPSSSStLAYSPRDEEDSMPPI
pT_TAG_51006	4	100	93	3	1	4	0.41	UMODL1	UMODL1 iso2	Q5DID0-2	T718-p	ESPSQGStsQASPSH	PSQGSPSQESPSQGStSQASPSHRNTIGVIG
pT_TAG_51551	4	100	93	4	0	4	0.41	VASP	VASP	P50552	T331-p	ssVttSEtQPCtPsS	TLPRMKSSSSVTTSEtQPCTPSSSDYSDLQR
pT_TAG_2038	3.914	97.8495	91	1	3	4	0.7	ALDH1A2	ALDH1A2	O94788	T172-p	DGDyFtFtRHEPIGV	IHGMTIPVDGDYFTFtRHEPIGVCGQIIPWN
pT_TAG_17374	3.914	97.8495	91	0	4	4	0.7	GAB1	GAB1	Q13480	T503-p	GFRSsPKtPPRRPVP	QVPPPAHMGFRSSPKtPPRRPVPVADCEPPP
pT_TAG_23660	3.871	77.4194	72	3	2	5	2.12	KMT2D	MLL4	O14686	T1195-p	PRAPVAPtPPtLIKS	SPCEEQEEPRAPVAPtPPTLIKSDIVNEISN
pT_TAG_30742	3.6129	92.4731	86	0	4	4	1.13	NECTIN2	nectin 2	Q92692	T172-p	QAEAQKVtFSQDPTT	RVIAKPKNQAEAQKVtFSQDPTTVALCISKE
pT_TAG_57141	3.6129	90.3226	84	1	3	4	1.23	ZNF852	ZNF852	Q6ZMS4	T378-p	VEHERIHtGEKPFKC	AFNQISQLVEHERIHtGEKPFKCSECGKAFG
pT_TAG_24295	3.5699	89.2473	83	4	0	4	1.29	LARP4	LARP4	Q71RC2	T578-p	QKdGLNQttIPVsPP	DLIEDSSVQKDGLNQtTIPVSPPSTTKPSRA
pT_TAG_5928	3.5	50	39	5	2	0	3.5	C15orf59	C15orf59	Q2T9L4	T283-p	TQTVLPYtAtRQKAR	TQTVSDKSTQTVLPYtATRQKARGKN
pT_TAG_28825	3.4409	34.4086	32	4	6	0	4.74	MUC16	MUC16	Q8WXI7	T8786-p	tTGsAEMtItPKtGH	TRISTPLTTTGSAEMtITPKTGHSGASSQGT
pT_TAG_53530	3.3333	33.3333	31	6	4	0	4.7	ZKSCAN2	ZNF694	Q63HK3	T43-p	EGsDsSEtFRKCFRQ	EWASEPILEGSDSSEtFRKCFRQFCYEDVTG
pT_TAG_51652	3.2982	82.4561	47	2	2	4	1.57	VDAC3	VDAC3	Q9Y277	T4-p	____MCNtPtyCDLG	MCNtPTYCDLGKAAKDVFN
pT_TAG_51166	3.2366	46.2366	43	5	2	0	3.49	USH2A	USH2A	O75445	T2911-p	VHNSVGFtPSREVTV	TTYEYMLFVHNSVGFtPSREVTVTTLAGLPE
pT_TAG_10705	3.1613	52.6882	49	3	3	6	3	CSNK2A1	CK2A1	P68400	T344-p	SSMPGGStPVSSANM	KDQARMGSSSMPGGStPVSSANMMSGISSVP
pT_TAG_11028	3.086	44.086	41	2	5	0	3.47	CUX2	CUTL2	O14529	T992-p	PSPPPSPtEPEKSSQ	SPTEPRSSPSPPPSPtEPEKSSQEPLSLSLE
pT_TAG_16556	3.086	44.086	41	6	1	0	3.47	FKBP15	FKBP15	Q5T1M5	T660-p	SHLQLKMtAHQKKET	LAAATAQVSHLQLKMtAHQKKETELQMQLTE
pT_TAG_51858	3.0323	50.5376	47	2	4	6	3	VSIG4	VSIG4	Q9Y279	T245-p	KTKTEAPtTMTYPLk	VKDSSKLLKTKTEAPtTMTYPLKATSTVKQS
pT_TAG_7	3	100	93	3	0	3	0.31	43163	43163	Q9P2E8	T340-p	NPRTSsStQANIPss	DQKAGGRTNPRTSSStQANIPSSEEETAGTP
pT_TAG_911	3	100	93	2	1	3	0.31	ADAM22	ADAM22	Q9P0K1	T871-p	AKSPSsstGsIASSR	NSTETLSPAKSPSSStGSIASSRKYPYPMPP
pT_TAG_1755	3	100	93	2	1	3	0.31	AK1	AK1	P00568	T35-p	IVQkYGYtHLsTGDL	GKGTQCEKIVQKYGYtHLSTGDLLRSEVSSG
pT_TAG_3335	3	100	93	2	1	3	0.31	ARHGAP25	ARHGAP25	P42331	T393-p	EDLRIsRtDsFssMt	SSVGWDATEDLRISRtDSFSSMTSDSDTTSP
pT_TAG_3482	3	100	93	1	2	3	0.31	ARHGEF12	ARHGEF12 iso2	Q9NZN5-2	T684-p	PGDTLDGtPRTLNTV	KQVGETSAPGDTLDGtPRTLNTVFDFPPPPL
pT_TAG_3484	3	100	93	2	1	3	0.31	ARHGEF12	ARHGEF12	Q9NZN5	T703-p	PGDtLDGtPRTLNTV	KQVGETSAPGDTLDGtPRTLNTVFDFPPPPL
pT_TAG_4737	3	100	93	1	2	3	0.31	BAIAP3	BAIAP3	O94812	T262-p	PAKCIQVtEVKSSTL	GSKRGGPLPAKCIQVtEVKSSTLNPVWKEHF
pT_TAG_5322	3	100	93	3	0	3	0.31	BMP2KL	BMP2KL	Q5H9B9	T264-p	TLKPtyRtPERARRH	GTPTSKKKTLKPTYRtPERARRHKKVGRRVS
pT_TAG_6934	3	100	93	3	0	3	0.31	CAST	calpastatin iso5	P20810-5	T60-p	GssQSsRtyAGGTAs	DEKKAASLGSSQSSRtYAGGTASATKVSASS
pT_TAG_7016	3	100	93	2	1	3	0.31	CBL	CBL	P22681	T713-p	RPLRPLDtsQssRAC	TEYMTPSSRPLRPLDtSQSSRACDCDQQIDS
pT_TAG_7762	3	100	93	2	1	3	0.31	CD79B	Ig-beta	P40259	T195-p	AGMEEDHtyEGLDID	LLDKDDSKAGMEEDHtYEGLDIDQTATYEDI
pT_TAG_7979	3	100	93	3	0	3	0.31	CDCA3	CDCA3	Q99618	T76-p	PtLGIARtPMkTSsG	AQDSDPRSPTLGIARtPMKTSSGDPPSPLVK
pT_TAG_8141	3	100	93	0	3	3	0.31	CDK13	CDK13	Q14004	T1226-p	RPPPEPstPVsGQDD	GHEASLQLRPPPEPStPVSGQDDLIQHQDMR
pT_TAG_9645	3	100	93	2	1	3	0.31	CLMP	ASAM	Q9H6B4	T358-p	ANLtKAEttPSMIPS	SEPKKVHHANLTKAEtTPSMIPSQSRAFQTV
pT_TAG_12180	3	100	93	1	2	3	0.31	DIP2A	DIP2A	Q14689	T736-p	CVVKLEGtPyLCKTD	QVMPGANVCVVKLEGtPYLCKTDEVGEICVS
pT_TAG_13036	3	100	93	0	3	3	0.31	DPYD	DPYD	Q12882	T31-p	THATLCStsAKkLDk	LALNPRTQTHATLCStSAKKLDKKHWKRNPD
pT_TAG_15494	3	100	93	1	2	3	0.31	FAM117B	FAM117B	Q6P1L5	T218-p	PSSIIRRtssLDtLA	KTRQPSSSPSSIIRRtSSLDTLAAPYLAGHW
pT_TAG_16447	3	100	57	1	2	3	0.39	FGFR1OP2	FGFR1OP2	Q9NVK5	T4-p	____MSCtIEkALAD	MSCtIEKALADAKALVERL
pT_TAG_16487	3	100	93	3	0	3	0.31	FHOD1	FHOD1	Q9Y613	T1103-p	GSSLPSDtSDEIMDL	TASPEEPPGSSLPSDtSDEIMDLLVQSVTKS
pT_TAG_16710	3	100	93	1	2	3	0.31	FLNB	FLNB	O75369	T528-p	GRYSIAItWGGHHIP	FEYYPSTPGRYSIAItWGGHHIPKSPFEVQV
pT_TAG_17553	3	100	93	2	1	3	0.31	GARNL3	GARNL3	Q5VVW2	T126-p	SPFFLsVtLsDQNNQ	YIGNDAEKSPFFLSVtLSDQNNQRVPQYRAI
pT_TAG_18487	3	100	57	1	2	3	0.39	GPR35	GPR35	Q9HC97	T4-p	____MNGtYNTCGSs	MNGtYNTCGSSDLTWPPAI
pT_TAG_20412	3	100	93	1	2	3	0.31	HSP90AA1	HSP90A	P07900	T708-p	DDPtADDtsAAVTEE	KLGLGIDEDDPTADDtSAAVTEEMPPLEGDD
pT_TAG_20686	3	100	93	2	1	3	0.31	HSPG2	HSPG2	P98160	T478-p	EsDQGAytCEAMNAR	TLIIRDVKESDQGAYtCEAMNARGMVFGIPD
pT_TAG_21798	3	100	66	1	2	3	0.36	IRS4	IRS4	O14654	T7-p	_MASCSFtRDQATRR	MASCSFtRDQATRRLRGAAAAA
pT_TAG_22507	3	100	75	2	1	3	0.34	KCNU1	KCNU1	A8MYU2	T10-p	QTKLRNEtWEDLPKM	MFQTKLRNEtWEDLPKMSCTTEIQA
pT_TAG_23002	3	100	93	2	1	3	0.31	KIAA1671	KIAA1671	Q9BY89	T699-p	GELRPYHtPLRDKYP	LGPTTLLNGELRPYHtPLRDKYPLSENHNNN
pT_TAG_23003	3	100	93	2	1	3	0.31	KIAA1671	KIAA1671	Q9BY89	T89-p	PsLRPsstGPsPSGG	EQDVKSPVPSLRPSStGPSPSGGLSEEPAAK
pT_TAG_26223	3	100	93	1	2	3	0.31	MAP7D2	MAP7D2 iso5	Q96T17-5	T145-p	NKRLSSstVAISYsP	PKPTEPPMNKRLSSStVAISYSPDRAPLGPL
pT_TAG_26418	3	100	93	2	1	3	0.31	MARCKS	MARCKS	P29966	T133-p	AAsAAsstssPKAED	SPTAAEGEAASAASStSSPKAEDGATPSPSN
pT_TAG_26489	3	100	93	1	2	3	0.31	MARK3	MARK3	P27448	T576-p	PRERRtAtyNGPPAs	SRSTFHGQPRERRTAtYNGPPASPSLSHEAT
pT_TAG_27024	3	100	93	2	1	3	0.31	MECP2	MECP2	P51608	T203-p	TTRPKAAtsEGVQVk	RGRPKGSGTTRPKAAtSEGVQVKRVLEKSPG
pT_TAG_27113	3	100	93	1	2	3	0.31	MED24	Trap100	O75448	T36-p	KFFPKGAtWDILNLA	YQWAINMKKFFPKGAtWDILNLADALLEQAM
pT_TAG_28227	3	100	93	2	1	3	0.31	MRPS11	MRPS11	P82912	T16-p	SRFLRSWtWPQTAGR	MQAVRNAGSRFLRSWtWPQTAGRVVARTPAG
pT_TAG_28665	3	100	93	1	2	3	0.31	MUC16	MUC16	Q8WXI7	T10776-p	VTHPEAQtSSAIPTS	EPKTIASLVTHPEAQtSSAIPTSTISPAVSR
pT_TAG_29004	3	100	93	2	1	3	0.31	MUC5AC	MUC5AC	A7Y9J9	T4780-p	SsPRTATtLPVLTST	TSSKATSSSSPRTATtLPVLTSTATKSTATS
pT_TAG_30648	3	100	93	2	1	3	0.31	NDUFAF8	NDUFAF8	A1L188	T40-p	GRCVQAStAPGGRLs	CGAEAAAYGRCVQAStAPGGRLSKDFCAREF
pT_TAG_31317	3	100	93	3	0	3	0.31	NLRC3	NLRC3	Q7RTR2	T751-p	EALASNRtLsMLHLQ	DDGARSMAEALASNRtLSMLHLQKNSIGPMG
pT_TAG_31672	3	100	93	2	1	3	0.31	NPIPB3	NPIPB3	Q92617	T892-p	TPSERQLtPLPPSAP	PSADDNLKTPSERQLtPLPPSAPPSADDNIK
pT_TAG_31796	3	100	93	2	1	3	0.31	NR4A2	NR4A2	P43354	T185-p	FKQsPPGtPVSSCQM	VSRLSLFSFKQSPPGtPVSSCQMRFDGPLHV
pT_TAG_31977	3	100	93	1	2	3	0.31	NT5C2	NT5C2	P49902	T510-p	PLATRNRtsVDFkDT	VDINEMESPLATRNRtSVDFKDTDYKRHQLT
pT_TAG_32140	3	100	93	0	3	3	0.31	NUMB	NUMB	P49757	T246-p	PssPtsPtSDATtSL	APGNTAPSPSSPTSPtSDATTSLEMNNPHAI
pT_TAG_33144	3	100	93	3	0	3	0.31	PAK2	PAK2	Q13177	T21-p	PPVRMsstIFstGGk	ELEDKPPAPPVRMSStIFSTGGKDPLSANHS
pT_TAG_33377	3	100	93	2	1	3	0.31	PATJ	INADL	Q8NI35	T1022-p	PLyQHQAtRVISkAS	QRREQEDLPLYQHQAtRVISKASAYTGMLSS
pT_TAG_33596	3	100	93	2	1	3	0.31	PCDHGA10	PCDHGA10	Q9Y5H3	T263-p	PENLPVGtQLLtVTA	LPEYRVSVPENLPVGtQLLTVTATDRDEGAN
pT_TAG_34182	3	100	93	2	1	3	0.31	PEBP1	RKIP	P30086	T28-p	PQHPLHVtYAGAAVD	SLQEVDEQPQHPLHVtYAGAAVDELGKVLTP
pT_TAG_35417	3	100	93	2	1	3	0.31	PLEKHA5	PLEKHA5	Q9HAU0	T862-p	sPtPEsStIAsyVtL	GVVPPRAKSPTPESStIASYVTLRKTKKMMD
pT_TAG_35977	3	100	93	2	1	3	0.31	POLR2A	POLR2A	P24928	T1926-p	tsPKysPtsPtysPt	PTSPKYSPTSPKYSPtSPTYSPTTPKYSPTS
pT_TAG_36240	3	100	93	0	3	3	0.31	PPFIA2	liprin alpha 2	O75334	T1218-p	MMPGsSEtLPAGFRL	PREVHGISMMPGSSEtLPAGFRLTTTSGQSR
pT_TAG_36400	3	100	93	0	3	3	0.31	PPP1R12A	MYPT1	O14974	T508-p	IPRRLAstsDIEEKE	RLAYVAPTIPRRLAStSDIEEKENRDSSSLR
pT_TAG_36455	3	100	93	1	2	3	0.31	PPP1R13L	PPP1R13L	Q8WUF5	T308-p	KDNLTSAtLPRNYkV	LDGLGGTGKDNLTSAtLPRNYKVSPLASDRR
pT_TAG_37294	3	100	93	2	1	3	0.31	PRRC2B	BAT2L	Q5JSZ5	T1463-p	YESQQNGtPLKVKRs	GGGDTSPRYESQQNGtPLKVKRSPDEALPGG
pT_TAG_38138	3	100	93	2	1	3	0.31	QSER1	QSER1	Q2KHR3	T865-p	TAAACGVtPTDFSKS	NVDDILAATAAACGVtPTDFSKSTSNETMQA
pT_TAG_38377	3	100	93	1	2	3	0.31	RABGAP1	RABGAP1	Q9Y3P9	T1053-p	KKTWFNRtLssIkTA	ALNEVQAAKKTWFNRtLSSIKTATGVQGKET
pT_TAG_38688	3	100	93	3	0	3	0.31	RANBP2	RANBP2	P49792	T1513-p	RKQsLPAtsIPtPAs	KCAACQNPRKQSLPAtSIPTPASFKFGTSET
pT_TAG_39170	3	100	93	2	1	3	0.31	RBM22	RBM22	Q9NW64	T219-p	kLLKRAStMPRLDPP	GINDPVADKLLKRAStMPRLDPPEDKTITTL
pT_TAG_39247	3	100	93	2	1	3	0.31	RBMS2	RBMS2	Q15434	T56-p	GNDQLSKtNLYIRGL	PNSSSGSNGNDQLSKtNLYIRGLQPGTTDQD
pT_TAG_39860	3	100	93	3	0	3	0.31	RHNO1	RHNO1	Q9BSD3	T33-p	PKHSCAStQLPITHT	FHQQPLEGPKHSCAStQLPITHTRQVPSKPI
pT_TAG_40199	3	100	93	2	1	3	0.31	RNF181	RNF181	Q9P0P0	T19-p	PsDPEQEtRTNMLLE	YFDEHDCEPSDPEQEtRTNMLLELARSLFNR
pT_TAG_40308	3	100	93	0	3	3	0.31	ROBO1	ROBO1	Q9Y6N7	T942-p	IRkVPsFtFTPtVty	GLTSTYAGIRKVPSFtFTPTVTYQRGGEAVS
pT_TAG_40589	3	100	93	2	1	3	0.31	RPRD2	RPRD2	Q5VT52	T866-p	KSSKLsDttEyQPIL	KKPAKSILKSSKLSDtTEYQPILSSYSHRAQ
pT_TAG_41526	3	100	93	3	0	3	0.31	SCAF11	SFRS2IP	Q99590	T800-p	RFHsPsttWsPNKDt	KKPRTRRSRFHSPSTtWSPNKDTPQEKKRPQ
pT_TAG_41956	3	100	93	0	3	3	0.31	SEMA4B	SEMA4B	Q9NPR2	T775-p	NGLGPPstPLDHRGy	LPPETRPLNGLGPPStPLDHRGYQSLSDSPP
pT_TAG_42121	3	100	93	3	0	3	0.31	SETBP1	SETBP1	Q9Y6X0	T273-p	KKGSAGNtWSQLSNN	ASFAKAQGKKGSAGNtWSQLSNNNKDLLLGG
pT_TAG_44075	3	100	93	1	2	3	0.31	SNRK	SNRK	Q9NRH2	T623-p	PtNtSGTtRRCAGPS	PSSGSGGNPTNTSGTtRRCAGPSNSMQLASR
pT_TAG_45232	3	100	93	1	2	3	0.31	SRRM2	SRm300	Q9UQ35	T1986-p	RRRsRsRtsPVtRRR	RSRTSPITRRRSRSRtSPVTRRRSRSRTSPV
pT_TAG_45236	3	100	93	3	0	3	0.31	SRRM2	SRm300	Q9UQ35	T2010-p	RRRsRsRtsPVtRRR	RSRTSPITRRRSRSRtSPVTRRRSRSRTSPV
pT_TAG_45264	3	100	93	1	2	3	0.31	SRRM2	SRm300	Q9UQ35	T2397-p	yErVsGRtsPPLLDR	SPRVPLSAYERVSGRtSPPLLDRARSRTPPS
pT_TAG_46094	3	100	93	2	1	3	0.31	SVEP1	SVEP1	Q4LDE5	T1397-p	NPCRNQAtCVDELNS	LNINECQSNPCRNQAtCVDELNSYSCKCQPG
pT_TAG_47055	3	100	93	1	2	3	0.31	TCF25	TCF25	Q9BQ70	T225-p	WLTtPkStWPRySkP	QRVYPKCTWLTTPKStWPRYSKPGLSMRLLE
pT_TAG_47313	3	100	93	2	1	3	0.31	TEX13A	TEX13A	Q9BXU3	T134-p	SRLRMAQtsLVEVQK	ETERKEAASRLRMAQtSLVEVQKERDKELVS
pT_TAG_53661	3	100	93	0	3	3	0.31	ZMYND8	RACK7	Q9ULU4	T764-p	PPEtPVLtRSSAQTS	STTVGSHSPPETPVLtRSSAQTSAAGATATT
pT_TAG_56927	3	100	93	3	0	3	0.31	ZNF813	ZNF813	Q6ZN06	T335-p	kCNECGKtFSQtssL	IHAGEKPYKCNECGKtFSQTSSLTCHRRLHT
pT_TAG_56999	3	100	93	2	1	3	0.31	ZNF835	ZNF835	Q9Y2P0	T187-p	YLASHWRtHtGEKPH	GKAFSQGSYLASHWRtHTGEKPHRCADCGKA
pT_TAG_45594	2.9892	100	93	0	3	3	0.32	STARD9	STARD9	Q9P2P6	T3412-p	PPYPMPStLsHMPTP	HRHLKPATPPYPMPStLSHMPTPDFTTSWMS
pT_TAG_7484	2.96	100	75	0	3	3	0.39	CCND1	CCND1	P24385	T286-p	EEVDLACtPtDVRDV	AEEEEEEEEEVDLACtPTDVRDVDI
pT_TAG_41305	2.957	100	93	2	1	3	0.36	SAMD11	SAMD11	Q96NU1	T64-p	DsDGSGPtCGRRPGL	PSFSASDGDSDGSGPtCGRRPGLKQEDGPHI
pT_TAG_5677	2.914	100	93	2	1	3	0.41	BRWD3	BRWD3	Q6RI45	T1271-p	stDAEEDtEIVDLDs	KIKAEERNSTDAEEDtEIVDLDSDGPGTSSG
pT_TAG_22361	2.9032	100	93	2	1	3	0.42	KATNB1	KATNB1	Q9BVA0	T343-p	IyERPsttCsKPQRV	NPSAPLRRIYERPSTtCSKPQRVKQNSESER
pT_TAG_46833	2.8387	100	93	1	2	3	0.47	TBC1D2B	TBC1D2B	Q9UPU7	T561-p	CSEDQGPtREVIAQL	LQEMKTPVCSEDQGPtREVIAQLLEDALQVE
pT_TAG_355	2.8065	47.3118	44	2	4	0	2.96	ABI1	Abi-1	Q8IZP0	T265-p	GIPIAVPtPsPPTIG	ENSGSSSIGIPIAVPtPSPPTIGPENISVPP
pT_TAG_26472	2.7849	100	93	1	2	3	0.5	MARK3	MARK3	P27448	T438-p	AyPKRSQtSTADSDL	GPAIPSVVAYPKRSQtSTADSDLKEDGISSR
pT_TAG_48817	2.7742	46.2366	43	3	3	0	2.99	TP53BP1	53BP1	Q12888	T1214-p	VsAPGDDtEsLHsQG	ERGSGEKPVSAPGDDtESLHSQGEEEFDMPQ
pT_TAG_44439	2.7527	100	93	1	2	3	0.51	SP110	SP110	Q9HB58	T375-p	PStPRRVtQGAAsPG	EGKRSQKTPSTPRRVtQGAASPGHGIQEKLQ
pT_TAG_23102	2.7419	100	93	1	2	3	0.52	KIF16B	KIF16B	Q96L93	T577-p	ssFsLsMtDLsKsRE	EKRKSGLLSSFSLSMtDLSKSRENLSAVMLY
pT_TAG_53908	2.6667	33.3333	31	5	3	0	3.76	ZNF169	ZNF169	Q14929	T255-p	DLIKHQRtHtGEKPY	GRGFCQRSDLIKHQRtHTGEKPYLCPECGRR
pT_TAG_39500	2.6452	88.172	82	2	1	3	1	RETREG3	FAM134C	Q86VR2	T307-p	FNLsRGQtPLtEGsE	VSCTDNGTFNLSRGQtPLTEGSEDLDGHSDP
pT_TAG_19399	2.6237	88.172	82	2	1	3	1	HEATR5A	HEATR5A	Q86XA9	T1528-p	SNLSRPVtPTSMCQG	VADPDEGASNLSRPVtPTSMCQGSSSGATIK
pT_TAG_44892	2.5806	86.0215	80	1	2	3	1.07	SPTAN1	SPTAN1	Q13813	T1188-p	RDEtDsktAsPWksA	QEVYGMMPRDETDSKtASPWKSARLMVHTVA
pT_TAG_22826	2.5484	84.9462	79	3	0	3	1.1	KIAA1109	KIAA1109	Q2LD37	T2243-p	IMRKLSKtHTHSDsA	SGPVTGAEIMRKLSKtHTHSDSALKIKGIHP
pT_TAG_15857	2.4731	49.4624	46	1	4	0	2.5	FAM76A	FAM76A	Q8TAV0	T67-p	QNVQLYGtPKPCQyC	NTICKKCAQNVQLYGtPKPCQYCNIIAAFIG
pT_TAG_7878	2.4516	40.8602	38	4	2	0	2.94	CDC40	CDC40	O60508	T84-p	KEVQyNPtyETMFAP	GVHLDPAVKEVQYNPtYETMFAPEFGPENPF
pT_TAG_10563	2.4516	40.8602	38	2	4	0	2.94	CRYBG1	AIM1	Q9Y4K1	T144-p	VPDPsPVtKGTAAES	AKESPPKRVPDPSPVtKGTAAESGEEAARAI
pT_TAG_53909	2.3333	33.3333	31	5	2	0	3.29	ZNF169	ZNF169	Q14929	T257-p	IKHQRtHtGEKPYLC	GFCQRSDLIKHQRTHtGEKPYLCPECGRRFS
pT_TAG_55938	2.3118	46.2366	43	3	2	0	2.49	ZNF609	ZNF609	O15014	T823-p	ttPtQPLtPLHVVtQ	GGSSRLENTTPTQPLtPLHVVTQNGAEASSV
pT_TAG_36646	2.2796	56.9892	53	2	2	4	1.98	PRAG1	SGK223	Q86YV5	T632-p	RPRFQAGtWSRQCRI	ASSASEQRRPRFQAGtWSRQCRIEEEEEVEQ
pT_TAG_27028	2.1505	43.0108	40	4	1	0	2.47	MECR	MECR	Q9BV79	T330-p	QFKELILtLCDLIRR	WKKDHSPDQFKELILtLCDLIRRGQLTAPAC
pT_TAG_10889	2.0645	68.8172	64	0	3	3	1.4	CTNND1	CTNND1 iso4	O60716-4	T885-p	KSDNNyStPNERGDH	LPLIDRNQKSDNNYStPNERGDHNRTLDRSG
pT_TAG_55632	2.043	40.8602	38	1	4	0	2.45	ZNF563	ZNF563	Q8TA94	T276-p	IRHERtHtGEKPYTC	ALPDSSSYIRHERTHtGEKPYTCKQCGKAFS
pT_TAG_18	2	100	93	1	1	2	0.21	43344	43344	Q8WYJ6	T317-p	KLSRQsAtEIPLPML	ARDRASRSKLSRQSAtEIPLPMLPLADTEKL
pT_TAG_884	2	100	57	1	1	2	0.26	ADA	ADA	P00813	T4-p	____MAQtPAFDkPK	MAQtPAFDKPKVELHVHLD
pT_TAG_953	2	100	93	0	2	2	0.21	ADAMTS20	ADAMTS20	P59510	T580-p	GGGIESAtRRCNRPE	YSSCSRTCGGGIESAtRRCNRPEPRNGGNYC
pT_TAG_1451	2	100	93	1	1	2	0.21	AGBL4	AGBL4	Q5VU57	T382-p	RDAVKAGtGRRFLGG	SYSSTSFNRDAVKAGtGRRFLGGLLDHTSYC
pT_TAG_1466	2	100	60	0	2	2	0.25	AGFG1	RIP	P52594	T558-p	FPTGSsstNPFL___	MTGAPTGQFPTGSSStNPFL
pT_TAG_1553	2	100	93	0	2	2	0.21	AHCTF1	ELYS	Q8WYP5	T1442-p	LtSVETYtPAIRAND	KVPVLDEGLTSVETYtPAIRANDNKSMADVL
pT_TAG_2244	2	100	51	1	1	2	0.27	AMER1	WTX iso2	Q5JTC6-2	T803-p	QVTQACGtW______	CPGTEDKRQVTQACGtW
pT_TAG_2987	2	100	93	2	0	2	0.21	APC	APC	P25054	T1847-p	FDsPHHytPIEGtPy	DRVRGSFAFDSPHHYtPIEGTPYCFSRNDSL
pT_TAG_3595	2	100	93	1	1	2	0.21	ARHGEF6	ARHGEF6	Q15052	T573-p	AHSsFSStGQPRGPL	KTSSSSCSAHSSFSStGQPRGPLEPPQIIKP
pT_TAG_3810	2	100	93	2	0	2	0.21	ARSB	ARSB	P15848	T190-p	LIDALNVtRCALDFR	YYSHERCTLIDALNVtRCALDFRDGEEVATG
pT_TAG_4544	2	100	93	1	1	2	0.21	ATXN2	ataxin-2	Q99700	T666-p	AtPPVArtsPsGGtW	SHNPPSEAATPPVARtSPSGGTWSSVVSGVP
pT_TAG_4717	2	100	93	1	1	2	0.21	BAIAP2	IRSp53	Q9UQB8	T455-p	QQGKssstGNLLDKD	SDRLHMSLQQGKSSStGNLLDKDDLAIPPPD
pT_TAG_5199	2	100	93	1	1	2	0.21	BIN1	BIN1 iso2	O00499-2	T343-p	VPEISVTtPSQPTEs	LSLFEDTFVPEISVTtPSQPTESPAGSLPSG
pT_TAG_5898	2	100	93	0	2	2	0.21	C12orf50	C12orf50	Q8NA57	T246-p	PHPKHsLttRLVPTT	NTKDNKDSPHPKHSLtTRLVPTTHVLNATEN
pT_TAG_6045	2	100	93	1	1	2	0.21	C1orf116	SARG	Q9BW04	T151-p	QNFRKsttQASSHNP	RNIHIARSQNFRKSTtQASSHNPGEPGRLAP
pT_TAG_6159	2	100	93	1	1	2	0.21	C2CD4C	C2CD4C	Q8TF44	T146-p	PSVPKAQtSyGFAML	QAQGAMSLPSVPKAQtSYGFAMLAESPHTRR
pT_TAG_6336	2	100	93	1	1	2	0.21	C9orf3	ONPEP	Q8N6M6	T258-p	KPEGRSVtWTsDQSG	AIRIWYKTKPEGRSVtWTSDQSGRPCVYTVG
pT_TAG_6421	2	100	93	1	1	2	0.21	CACNA1F	CACNA1F	O60840	T1804-p	AGRKPsFtIQCLQRQ	RRLLPPTPAGRKPSFtIQCLQRQGSCEDLPI
pT_TAG_7332	2	100	93	2	0	2	0.21	CCDC66	CCDC66	A2RUB6	T48-p	IAKCPLRtKtGHILK	VKMGNKAKIAKCPLRtKTGHILKSTQDTCIG
pT_TAG_7521	2	100	54	0	2	2	0.27	CCNO	CCNO	P22674	T3-p	_____MVtPCPTsPS	MVtPCPTSPSSPAARAGR
pT_TAG_8196	2	100	93	0	2	2	0.21	CDK5R2	CDK5R2	Q13319	T84-p	KKGSKKVtPKPASTG	LVAASAKKKKGSKKVtPKPASTGPDPLVQQR
pT_TAG_8621	2	100	93	0	2	2	0.21	CEP170	CEP170	Q5SW79	T632-p	VRstGsAtsLAsQGE	EISESGMTVRSTGSAtSLASQGERRRRTLPQ
pT_TAG_8717	2	100	93	0	2	2	0.21	CEP350	CEP350	Q5VT06	T2000-p	HSLPKsCtSVsKQES	ESSTSPSKHSLPKSCtSVSKQESSKGSHRTG
pT_TAG_9044	2	100	93	0	2	2	0.21	CHD4	CHD-4	Q14839	T1595-p	PETAIECtQAPAPAs	EKEVKSTAPETAIECtQAPAPASEDEKVVVE
pT_TAG_9423	2	100	93	1	1	2	0.21	CKMT1B	CKMT1A	P12532	T141-p	DPRTMKHtTDLDAsK	IQERHNGYDPRTMKHtTDLDASKIRSGYFDE
pT_TAG_9657	2	100	93	0	2	2	0.21	CLOCK	CLOCK	O15516	T443-p	SsRKSSHtAVsDPSS	PTPSASSRSSRKSSHtAVSDPSSTPTKIPTD
pT_TAG_9760	2	100	93	0	2	2	0.21	CMTM1	CMTM1 iso24	Q8IZ96-17	T23-p	GNLKQPEtAAALAsS	PESSEAPSGNLKQPEtAAALASSGSVVSSVP
pT_TAG_11827	2	100	93	1	1	2	0.21	DDX58	DDX58	O95786	T674-p	tNQNtGMtLPAQKCI	GILTGRGKTNQNTGMtLPAQKCILDAFKASG
pT_TAG_12647	2	100	93	0	2	2	0.21	DNAJC18	DNAJC18	Q9H819	T196-p	IHMFSNVtDDTYYyR	GGHFPTGNIHMFSNVtDDTYYYRRRHRHERT
pT_TAG_12749	2	100	93	1	1	2	0.21	DNMT3B	DNMT3B	Q9UBC3	T353-p	EGLKPNNtQPVVNKS	GGFKPTGIEGLKPNNtQPVVNKSKVRRAGSR
pT_TAG_14452	2	100	93	0	2	2	0.21	ENO1	ENO1	P06733	T19-p	FDsrGNPtVEVDLFt	LKIHAREIFDSRGNPtVEVDLFTSKGLFRAA
pT_TAG_14798	2	100	93	1	1	2	0.21	EPN2	epsin 2 iso2	O95208-2	T259-p	LEESRRDtVKIPKKK	DDLRLQMALEESRRDtVKIPKKKEHGSLPQQ
pT_TAG_14980	2	100	93	2	0	2	0.21	ERC1	ERC1	Q8IUD2	T53-p	VGGGSGKtLsMENIQ	TGGSSGSSVGGGSGKtLSMENIQSLNAAYAT
pT_TAG_15246	2	100	93	0	2	2	0.21	EVL	EVL	Q9UI08	T303-p	sQMEDPStsPsPGTR	PAEKKEDESQMEDPStSPSPGTRAASQPPNS
pT_TAG_16287	2	100	93	1	1	2	0.21	FCHO1	FCHO1	O14526	T808-p	VRLQPAAtWNLEEkR	PVGEPVTNVRLQPAAtWNLEEKRLTWRLPDV
pT_TAG_16608	2	100	93	1	1	2	0.21	FLI1	FLI1	Q01543	T312-p	TNGEFKMtDPDEVAR	ASCITWEGTNGEFKMtDPDEVARRWGERKSK
pT_TAG_16662	2	100	93	0	2	2	0.21	FLNA	FLNA	P21333	T730-p	VKDNGNGtysCsyVP	EGCPVEALVKDNGNGtYSCSYVPRKPVKHTA
pT_TAG_16978	2	100	93	1	1	2	0.21	FOXM1	FOXM1	Q08050	T524-p	ySGLRsPtRCVSEML	PTPRPKKSYSGLRSPtRCVSEMLVIQHRERR
pT_TAG_17934	2	100	93	1	1	2	0.21	GIT2	GIT2	Q14161	T401-p	sVAsDEDtDLEttAs	DNDQPDYDSVASDEDtDLETTASKTNRQKSL
pT_TAG_18182	2	100	93	1	1	2	0.21	GOLGA3	GOLGA3	Q08378	T203-p	ENLPRAStLAMTKEy	DPELMLNPENLPRAStLAMTKEYSFLRTSVP
pT_TAG_18196	2	100	69	1	1	2	0.24	GOLGA4	GOLGA4	Q13439	T2223-p	EDARLMFtsPRSGIF	QTQKILEREDARLMFtSPRSGIF
pT_TAG_18909	2	100	93	0	2	2	0.21	GTF2I	GTF2I iso2	P78347-2	T744-p	VPFRRPstFGIPRLE	YVEGLPEGVPFRRPStFGIPRLEKILRNKAK
pT_TAG_19232	2	100	93	0	2	2	0.21	HBS1L	HBS1 iso2	Q9Y450-2	T247-p	PsVRLsstDsLEsLL	SRDSCESQPSVRLSStDSLESLLSKNLDADL
pT_TAG_19331	2	100	93	1	1	2	0.21	HDAC6	HDAC6	Q9UBN7	T1040-p	PtsPVQGttPQISPS	SSTDHQTPPTSPVQGtTPQISPSTLIGSLRT
pT_TAG_19361	2	100	81	1	1	2	0.22	HDGFL3	HDGFRP3	Q9Y3E1	T192-p	AGNDtRNttsDLQKt	KSSSEGGDAGNDTRNtTSDLQKTSEGT
pT_TAG_19521	2	100	93	2	0	2	0.21	HERC1	HERC1	Q15751	T2701-p	LPTRRAQtPPIssLP	SSYPTTTVLPTRRAQtPPISSLPTSPSDEVG
pT_TAG_19616	2	100	93	2	0	2	0.21	HHLA1	HHLA1	C9JL84	T394-p	SPTLGAFtHGtQTPS	TPGSPSQASPTLGAFtHGTQTPSPTKATAPR
pT_TAG_21179	2	100	93	2	0	2	0.21	IK	IK	Q13123	T42-p	DFRkLLMtPRAAPtS	HQSKLTNEDFRKLLMtPRAAPTSAPPSKSRH
pT_TAG_21474	2	100	93	1	1	2	0.21	INO80E	CCDC95	Q8NBZ0	T90-p	GTPKLSDtPAPKRKR	SSDNSETEGTPKLSDtPAPKRKRSPPLGGAP
pT_TAG_21712	2	100	93	1	1	2	0.21	IREB2	IREB2	P48200	T913-p	GRETFSLtFPEELSP	NADSLGLSGRETFSLtFPEELSPGITLNIQT
pT_TAG_21805	2	100	93	1	1	2	0.21	IRX5	IRX5	P78411	T25-p	YSCPAyStSVISGPR	QPSASLALYSCPAYStSVISGPRTDELGRSS
pT_TAG_23106	2	100	93	0	2	2	0.21	KIF18A	KIF18A	Q8NI77	T681-p	sPLKGQHtLKsPPsQ	RTRRKLMPSPLKGQHtLKSPPSQSVQLNDSL
pT_TAG_23581	2	100	93	1	1	2	0.21	KMT2A	MLL	Q03164	T2103-p	AHsPtSFtESSSKES	EHDENRTIAHSPTSFtESSSKESQNTAEIIS
pT_TAG_23601	2	100	93	1	1	2	0.21	KMT2A	MLL	Q03164	T3028-p	DLTRNsstPGLQVPV	EQGHGNNQDLTRNSStPGLQVPVSPTVPIQN
pT_TAG_24087	2	100	93	0	2	2	0.21	KSR2	KSR2	Q6VAB6	T497-p	sDLHISQtLPKTNKI	PLRKPPRYSDLHISQtLPKTNKINKDHIPVP
pT_TAG_24680	2	100	84	1	1	2	0.22	LIMS1	LIMS1 iso4	P48059-4	T13-p	ANALAsAtCERCKGG	MTCNMANALASAtCERCKGGFAPAEKIV
pT_TAG_24817	2	100	93	2	0	2	0.21	LMNTD2	LMNTD2	Q8IXW0	T499-p	EAGPGADtRKPPRPP	SIDRFPLPEAGPGADtRKPPRPPRPLRKGRV
pT_TAG_24855	2	100	93	1	1	2	0.21	LMO7	LMO7 iso2	Q8WWI1-2	T932-p	SSLPRsYtMDDAWKY	FGSQTRGISSLPRSYtMDDAWKYNGDVEDIK
pT_TAG_25379	2	100	93	0	2	2	0.21	LSM14A	alphaSNBP(A)	Q8ND56	T366-p	PNCyyDKtKsFFDNI	ADEEDPLGPNCYYDKtKSFFDNISCDDNRER
pT_TAG_25609	2	100	93	1	1	2	0.21	MACO1	TMEM57	Q8N5G2	T246-p	ANKkLsTtLPEIEYR	IHHNGGIPANKKLSTtLPEIEYREKGKEKDK
pT_TAG_26473	2	100	93	1	1	2	0.21	MARK3	MARK3	P27448	T491-p	PERKKsstVPsSNTA	SNPNKADIPERKKSStVPSSNTASGGMTRRN
pT_TAG_27725	2	100	93	0	2	2	0.21	MKI67	KI-67	P46013	T2931-p	LsQtPGHtEELANGA	EDLASFQELSQTPGHtEELANGAADSFTSAP
pT_TAG_27758	2	100	93	1	1	2	0.21	MKL1	MKL1	Q969V6	T471-p	STGDENstPGDtFGE	TPSERSLLSTGDENStPGDTFGEMVTSPLTQ
pT_TAG_28243	2	100	93	0	2	2	0.21	MRPS24	MRPS24	Q96EL2	T99-p	LrKFMWGtFPGCLAD	ERTVEDVFLRKFMWGtFPGCLADQLVLKRRG
pT_TAG_28503	2	100	93	1	1	2	0.21	MTMR2	MTMR2	Q13614	T30-p	DSLSSAStsHsENSV	AAARPPSVDSLSSAStSHSENSVHTKSASVV
pT_TAG_29094	2	100	93	1	1	2	0.21	MVB12B	FAM125B	Q9H7P6	T226-p	LPRHIsLtLPAtFRG	AASTPAPNLPRHISLtLPATFRGRNSTRTDY
pT_TAG_29326	2	100	84	1	1	2	0.22	MYH11	MYH11	P35749	T1960-p	GsEEEtDtRDADFNG	RRVIENADGSEEETDtRDADFNGTKASE
pT_TAG_30860	2	100	93	1	1	2	0.21	NELFA	WHSC2	Q9H3P2	T365-p	EPsAPsPtLPAQFkQ	REASRPPEEPSAPSPtLPAQFKQRAPMYNSG
pT_TAG_30936	2	100	93	1	1	2	0.21	NEU3	NEU3	Q9UQ49	T35-p	ALLyIPPtHTFLAFA	RGITYRIPALLYIPPtHTFLAFAEKRSTRRD
pT_TAG_31224	2	100	93	1	1	2	0.21	NIPBL	NIPBL	Q6KC79	T145-p	AsSNyQQttIsHsPS	QNSMHSSPASSNYQQtTISHSPSSRFVPPQT
pT_TAG_31666	2	100	93	2	0	2	0.21	NPIPB3	NPIPB3	Q92617	T394-p	TPSERQLtPLPPSAP	PSADDNLKTPSERQLtPLPPSAPPSADDNIK
pT_TAG_31669	2	100	93	0	2	2	0.21	NPIPB3	NPIPB3	Q92617	T558-p	TPSERQLtPLPPSAP	PSADDNLKTPSERQLtPLPPSAPPSADDNIK
pT_TAG_31674	2	100	93	0	2	2	0.21	NPIPB5	LOC100132247	A8MRT5	T394-p	TPSERQLtPLPPSAP	PSADDNLKTPSERQLtPLPPSAPPSADDNIK
pT_TAG_31676	2	100	93	1	1	2	0.21	NPIPB5	LOC100132247	A8MRT5	T478-p	TPSERQLtPLPPSAP	PSADDNLKTPSERQLtPLPPSAPPSADDNIK
pT_TAG_31678	2	100	93	1	1	2	0.21	NPIPB5	LOC100132247	A8MRT5	T891-p	TPSERQLtPLPPSAP	PSADDNLKTPSERQLtPLPPSAPPSADDNIK
pT_TAG_31680	2	100	93	2	0	2	0.21	NPIPB5	LOC100132247	A8MRT5	T975-p	TPSERQLtPLPPSAP	PSADDNLKTPSERQLtPLPPSAPPSADDNIK
pT_TAG_31806	2	100	93	1	1	2	0.21	NRAP	NRAP	Q86VF7	T65-p	NPKNNTFtsVyHTPL	KKPYCHAHNPKNNTFtSVYHTPLNLNVRTFP
pT_TAG_31858	2	100	93	0	2	2	0.21	NRP2	NRP2	O60462	T319-p	HGDDNGWtPNLDSNK	WTPQQSRLHGDDNGWtPNLDSNKEYLQVDLR
pT_TAG_32750	2	100	93	1	1	2	0.21	OR6C3	OR6C3	Q9NZP0	T84-p	RFLGAIItRNKTISY	SFTTVCIPRFLGAIItRNKTISYNNCAAQLF
pT_TAG_32840	2	100	93	1	1	2	0.21	OSBPL6	OSBPL6 iso3	Q9BZF3-3	T26-p	ERTASSStEPSVSRQ	RGRSIHILERTASSStEPSVSRQLLEPEPVP
pT_TAG_33237	2	100	93	2	0	2	0.21	PAPOLA	PAP-alpha	P51003	T23-p	PQKHyGItsPIsLAA	QGSQQTQPPQKHYGItSPISLAAPKETDCVL
pT_TAG_35391	2	100	93	1	1	2	0.21	PLEKHA2	PLEKHA2	Q9HB19	T195-p	tSGCRAstGPPLIkS	RRSQSYIPTSGCRAStGPPLIKSGYCVKQGN
pT_TAG_35965	2	100	93	1	1	2	0.21	POLR2A	POLR2A	P24928	T1877-p	tsPKysPtsPtysPt	PTSPKYSPTSPKYSPtSPTYSPTTPKYSPTS
pT_TAG_35974	2	100	93	1	1	2	0.21	POLR2A	POLR2A	P24928	T1912-p	tsPKysPtsPtysPt	PTSPKYSPTSPKYSPtSPTYSPTTPKYSPTS
pT_TAG_35981	2	100	93	2	0	2	0.21	POLR2A	POLR2A	P24928	T37-p	ELkRMsVtEGGIkYP	QFGVLSPDELKRMSVtEGGIKYPETTEGGRP
pT_TAG_36456	2	100	93	1	1	2	0.21	PPP1R13L	PPP1R13L	Q8WUF5	T341-p	GsAGPsGtLPrsWQP	AGSYRRSLGSAGPSGtLPRSWQPVSRIPMPP
pT_TAG_36796	2	100	93	0	2	2	0.21	PRG4	PRG4	Q92954	T386-p	KEPAPtTtKsAPTTP	IKSAPTTPKEPAPTTtKSAPTTPKEPAPTTT
pT_TAG_37342	2	100	93	2	0	2	0.21	PRRX1	PRRX1	P54821	T71-p	LLEsPGLtsGsDtPQ	NVGEAGRSLLESPGLtSGSDTPQQDNDQLNS
pT_TAG_38518	2	100	93	0	2	2	0.21	RAD9A	RAD9A	Q99638	T292-p	PQLQAHStPHPDDFA	SPERHQPVPQLQAHStPHPDDFANDDIDSYM
pT_TAG_39189	2	100	93	1	1	2	0.21	RBM27	RBM27	Q9P2N5	T658-p	ARKAISStEAVLNNR	IQYLTNEEARKAISStEAVLNNRFIRVLWHR
pT_TAG_39634	2	100	93	0	2	2	0.21	RGL2	RGL2	O15211	T744-p	sTAtPGVtSGPsASG	LLRQRRRSSTATPGVtSGPSASGTPPSEGGG
pT_TAG_39898	2	100	93	2	0	2	0.21	RHPN2	RHPN2	Q8IUC4	T262-p	VLNYLKDtFTHTPSy	DAFQRAAGVLNYLKDtFTHTPSYDMSPAMLS
pT_TAG_40042	2	100	93	2	0	2	0.21	RING1	RING1	Q06587	T238-p	DsGDRGGtLGGGTLG	VGGGAGSEDSGDRGGtLGGGTLGPPSPPGAP
pT_TAG_40105	2	100	93	0	2	2	0.21	RLIM	RNF12	Q9NVW2	T349-p	RTRSRsQtPNNTVTY	RQRDSIASRTRSRSQtPNNTVTYESERGGFR
pT_TAG_40358	2	100	93	1	1	2	0.21	ROS1	ROS	P08922	T1274-p	KIHNRNstIISFSVY	KVKYPREVKIHNRNStIISFSVYPLLSRLYW
pT_TAG_40546	2	100	93	1	1	2	0.21	RPN1	RPN1	P04843	T399-p	APDELHytYLDTFGR	DSPYEISRAPDELHYtYLDTFGRPVIVAYKK
pT_TAG_40569	2	100	93	2	0	2	0.21	RPRD2	RPRD2	Q5VT52	T1370-p	SRVrEsLtLPSHSLE	RDLNGPGLSRVRESLtLPSHSLEHLGPPHGG
pT_TAG_40691	2	100	93	0	2	2	0.21	RPS6KA1	p90RSK	Q15418	T359-p	DTEFTSRtPKDsPGI	QPDDTFYFDTEFTSRtPKDSPGIPPSAGAHQ
pT_TAG_40930	2	100	93	2	0	2	0.21	RSF1	HBXAP	Q96T23	T628-p	GsPEAAEtsPPsNII	STLESEKPGSPEAAEtSPPSNIIDHCEKLAS
pT_TAG_40934	2	100	93	0	2	2	0.21	RSL1D1	CSIG	O76021	T275-p	VSNWDEAtKRSLLNK	ALPIFSSFVSNWDEAtKRSLLNKKKKEARRK
pT_TAG_42623	2	100	93	2	0	2	0.21	SHROOM2	APXL	Q13796	T1014-p	EGRGrAGtLPRDYRY	RGAPELPREGRGRAGtLPRDYRYSEESTPAD
pT_TAG_43183	2	100	93	1	1	2	0.21	SLC25A51	MCART1	Q9H1U9	T65-p	QQLYGIKtRDAILQL	PIQKVLFRQQLYGIKtRDAILQLRRDGFRNL
pT_TAG_43184	2	100	93	1	1	2	0.21	SLC25A52	MCART2	Q3SY17	T65-p	QQLYGIKtRDAVLQL	PIQKVLFRQQLYGIKtRDAVLQLRRDGFRNL
pT_TAG_43453	2	100	93	1	1	2	0.21	SLC6A16	SLC6A16	Q9GZN6	T43-p	GSLTRsAtSWtSEAQ	GSQTWEDKGSLTRSAtSWTSEAQVSAARVAE
pT_TAG_43935	2	100	93	1	1	2	0.21	SMNDC1	SPF30	O75940	T67-p	SSDsFAstQPtHSWK	TQPSETLASSDSFAStQPTHSWKVGDKCMAV
pT_TAG_44173	2	100	93	2	0	2	0.21	SNX27	SNX27	Q96L92	T296-p	VRVKKNsttDQVYQA	LPDGTTVTVRVKKNStTDQVYQAIAAKVGMD
pT_TAG_44365	2	100	93	2	0	2	0.21	SOS2	SOS2	Q07890	T1051-p	RHGstSGtLRGHPtP	PGIRPNTGRHGSTSGtLRGHPTPLEREPCKI
pT_TAG_44641	2	100	93	1	1	2	0.21	SPC24	SPBC24	Q8NBT2	T105-p	KASLLYLtRELEELk	AGEEDTRLKASLLYLtRELEELKEIEADLER
pT_TAG_45014	2	100	93	0	2	2	0.21	SRCAP	SRCAP	Q6ZRS2	T2424-p	AHQTRStttPPRCsP	ANHTPVISAHQTRSTtTPPRCSPARERVPRP
pT_TAG_45234	2	100	93	0	2	2	0.21	SRRM2	SRm300	Q9UQ35	T1998-p	RRRsRsRtsPVtRRR	RSRTSPITRRRSRSRtSPVTRRRSRSRTSPV
pT_TAG_46082	2	100	66	1	1	2	0.24	SUV39H2	SUV39H2	Q9H5I1	T404-p	VCKCGAVtCRGyLN_	PAKKRVRTVCKCGAVtCRGYLN
pT_TAG_47310	2	100	93	1	1	2	0.21	TEX10	TEX10	Q9NXF1	T52-p	KEDGtLPtNNRKLNI	TIHLPEQLKEDGTLPtNNRKLNIKDLLSQMH
pT_TAG_47399	2	100	69	1	1	2	0.24	TFG	TFG	Q92734	T393-p	PPFGQGytQPGPGyr	PNPYARNRPPFGQGYtQPGPGYR
pT_TAG_48620	2	100	93	1	1	2	0.21	TNS3	tensin 3	Q68CZ2	T820-p	ADVKEtMtPGyPQDL	NLPPFPSPADVKETMtPGYPQDLDIIDGRIL
pT_TAG_48667	2	100	93	1	1	2	0.21	TOM1L2	TOM1L2	Q6ZVM7	T187-p	RSQSQQRtSAGSysS	VDPAATMPRSQSQQRtSAGSYSSPPPAPYSA
pT_TAG_49652	2	100	93	1	1	2	0.21	TSR3	TSR3	Q9UJK0	T255-p	PNRPVAstRLPsDtD	DSGREFGNPNRPVAStRLPSDTDDSDASEDP
pT_TAG_50347	2	100	93	1	1	2	0.21	TUBB4A	TUBB4	P04350	T366-p	RGLkMAAtFIGNsTA	TAVCDIPPRGLKMAAtFIGNSTAIQELFKRI
pT_TAG_50925	2	100	93	2	0	2	0.21	UGGT1	UGCGL1	Q9NYU2	T1282-p	MLsVLKNtKTPVkFW	YERFLRIMMLSVLKNtKTPVKFWFLKNYLSP
pT_TAG_51160	2	100	93	1	1	2	0.21	USH1G	USH1G	Q495M9	T182-p	TLSFsSLtSSTLsRR	RELAERSDTLSFSSLtSSTLSRRLQHLALGS
pT_TAG_51527	2	100	93	0	2	2	0.21	VAPA	VAPA	Q9P0L0	T215-p	HSDkPGstsTAsFRD	GLRLRKVAHSDKPGStSTASFRDNVTSPLPS
pT_TAG_51569	2	100	93	2	0	2	0.21	VAV3	VAV3	Q9UKW4	T572-p	VNsGEQGtLkLPEKR	GRVDNCGRVNSGEQGtLKLPEKRTNGLRRTP
pT_TAG_51693	2	100	93	1	1	2	0.21	VIM	Vimentin	P08670	T33-p	ssrsyVttstrtysL	PGTASRPSSSRSYVTtSTRTYSLGSALRPST
pT_TAG_52089	2	100	93	1	1	2	0.21	WDR43	WDR43	Q15061	T656-p	ENGEDRDtAsEKELN	EDAEGKDEENGEDRDtASEKELNGDSDLDPE
pT_TAG_52593	2	100	69	2	0	2	0.24	YAF2	YAF2	Q8IY57	T8-p	MGDKKsPtRPKRQPK	MGDKKSPtRPKRQPKPSSDEGYW
pT_TAG_54300	2	100	93	1	1	2	0.21	ZNF248	ZNF248	Q8NDW4	T541-p	ALTKHQRtHtGEKPY	GKTFCEKSALTKHQRtHTGEKPYECNACGKT
pT_TAG_54802	2	100	93	0	2	2	0.21	ZNF358	ZNF358	Q9NW07	T485-p	PLPGsRstPsPtPVE	TLPDPSSKPLPGSRStPSPTPVESSDPKAGH
pT_TAG_56338	2	100	93	2	0	2	0.21	ZNF689	ZNF689	Q96CS4	T282-p	LLAIHQRtHtGEkPY	GRRFAYPSLLAIHQRtHTGEKPYTCLECNRR
pT_TAG_56971	2	100	93	2	0	2	0.21	ZNF827	ZNF827	Q17R98	T506-p	GTMMTSNtPERTSQG	EGGGTELVGTMMTSNtPERTSQGGAGVSPLL
pT_TAG_31004	1.9355	96.7742	90	1	1	2	0.4	NFATC3	NFAT4	Q12968	T204-p	NEAAARFtLGsPLts	YDDVDSELNEAAARFtLGSPLTSPGGSPGGC
pT_TAG_48084	1.871	100	93	0	2	2	0.38	TMEM2	TMEM2	Q9UHN6	T326-p	AKSLLQGtIQMIQER	AIAVGDSAAKSLLQGtIQMIQERLGSELIQG
pT_TAG_24836	1.8387	100	93	0	2	2	0.41	LMO7	LMO7 iso3	Q8WWI1-3	T349-p	sWAsPVytEADGtFs	DKHEDNRRSWASPVYtEADGTFSRLFQKIYG
pT_TAG_34305	1.828	36.5591	34	1	4	0	2.4	PFN1	profilin 1	P07737	T109-p	tVtktDktLVLLMGk	GGAPTFNVTVTKTDKtLVLLMGKEGVHGGLI
pT_TAG_39474	1.8065	45.1613	42	3	1	0	1.99	RERE	RERE	Q9P2R6	T619-p	NsPsAAstssNDSKA	EDIRSSGRNSPSAAStSSNDSKAETVKKSAK
pT_TAG_305	1.6522	82.6087	57	1	1	2	0.78	ABCF2	ABCF2 iso2	Q9UG63-2	T627-p	tHNVCtLtLAsLPRP	EEPQLTKRTHNVCTLtLASLPRP
pT_TAG_14948	1.6452	100	93	1	1	2	0.5	ERBB2	HER2	P04626	T182-p	kNNQLALtLIDTNRS	ILWKDIFHKNNQLALtLIDTNRSRACHPCSP
pT_TAG_15860	1.4839	49.4624	46	2	1	0	1.5	FAM76B	FAM76B	Q5HYJ3	T69-p	QNVKQFGtPKPCQYC	NTICKKCAQNVKQFGtPKPCQYCNIIAAFIG
pT_TAG_49500	1.3011	44.086	41	3	0	0	1.47	TRPM7	ChaK1	Q96QT4	T1551-p	PFKPAMDtNYYYSAV	GTLNGLTSPFKPAMDtNYYYSAVERNNLMRL
pT_TAG_46777	1.2581	41.9355	39	3	0	0	1.48	TBC1D10C	TBC1D10C	Q8IV04	T415-p	KPQTRGktFHGLLTR	EEPRPPRRKPQTRGKtFHGLLTRARGPPIEG
pT_TAG_19905	1.0968	36.5591	34	2	1	0	1.44	HIVEP3	HIVEP3	Q5T1R4	T215-p	QKHIRSHtGERPYPC	PCAKPSVLQKHIRSHtGERPYPCGPCGFSFK
pT_TAG_35979	1.0968	54.8387	51	2	0	2	1	POLR2A	POLR2A	P24928	T1933-p	tsPtysPtsPKGSTY	PTSPKYSPTSPTYSPtSPKGSTYSPTSPGYS
pT_TAG_40	1	100	57	1	0	1	0.13	43351	43351	Q92599	T4-p	____MAAtDLERFsN	MAAtDLERFSNAEPEPRSL
pT_TAG_107	1	100	93	1	0	1	0.1	AAK1	AAK1	Q2M2I8	T673-p	NKsKsAtttPsGsPR	AAAAEASLNKSKSATtTPSGSPRTSQQNVYN
pT_TAG_198	1	100	93	0	1	1	0.1	ABCA6	ABCA6	Q8N139	T1337-p	IRMISGItKPtAGEV	NGAGKSSSIRMISGItKPTAGEVELKGCSSV
pT_TAG_351	1	100	93	0	1	1	0.1	ABI1	Abi-1	Q8IZP0	T215-p	tVPNDyMtsPARLGs	TLEPVKPPTVPNDYMtSPARLGSQHSPGRTA
pT_TAG_382	1	100	93	0	1	1	0.1	ABI3BP	ABI3BP iso4	Q7Z7G0-4	T405-p	RNVsVDstHPTKKPG	APRPSGADRNVSVDStHPTKKPGTRRPPLPP
pT_TAG_386	1	100	93	0	1	1	0.1	ABI3BP	ABI3BP	Q7Z7G0	T696-p	RNVsVDstHPTKKPG	APRPSGADRNVSVDStHPTKKPGTRRPPLPP
pT_TAG_566	1	100	93	0	1	1	0.1	ACIN1	acinus	Q9UKV3	T563-p	EGRRAsHtLLPSHRL	KQPSLEQKEGRRASHtLLPSHRLKQSADSSS
pT_TAG_985	1	100	93	1	0	1	0.1	ADAP1	CENTA1	O75689	T276-p	GFRkRWFtMDDRRLM	KTGPKQTEGFRKRWFtMDDRRLMYFKDPLDA
pT_TAG_1038	1	100	66	0	1	1	0.12	ADCY8	ADCY8	P40145	T1245-p	PGAQAEGtDKSDLP_	LLSPSGTEPGAQAEGtDKSDLP
pT_TAG_1118	1	100	93	0	1	1	0.1	ADGRB2	BAI2	O60241	T543-p	DEYVMLMtWKKAAAG	PAFHEMCRDEYVMLMtWKKAAAGEIIYNKCP
pT_TAG_1293	1	100	93	1	0	1	0.1	AEN	AEN	Q8WTP8	T120-p	IDCEMVGtGPRGRVS	PLPSKCVAIDCEMVGtGPRGRVSELARCSIV
pT_TAG_1342	1	100	93	1	0	1	0.1	AFDN	Afadin	P55196	T426-p	YRLQLsVtEVGTEKL	DSRDKPKLYRLQLSVtEVGTEKLDDNSIQLF
pT_TAG_1656	1	100	93	1	0	1	0.1	AHNAK	AHNAK	Q09666	T590-p	VkGGVDVtLPRVEGK	DLNVAAPKVKGGVDVtLPRVEGKVKVPEVDV
pT_TAG_2226	1	100	51	1	0	1	0.14	ALYREF	THOC4	Q86V81	T256-p	AyNARMDts______	EELDAQLDAYNARMDtS
pT_TAG_3072	1	100	93	0	1	1	0.1	APOE	APOE	P02649	T212-p	QGRVRAAtVGsLAGQ	ERLGPLVEQGRVRAAtVGSLAGQPLQERAQA
pT_TAG_3403	1	100	93	0	1	1	0.1	ARHGAP39	ARHGAP39	Q9C0H5	T450-p	VKsGDystMEGPELR	LLRDQRLGVKSGDYStMEGPELRHSQPPTPL
pT_TAG_3505	1	100	93	1	0	1	0.1	ARHGEF17	ARHGEF17	Q96PE2	T396-p	GssRysstETLKDDD	LASPAGSRGSSRYSStETLKDDDLWSSRGSG
pT_TAG_3644	1	100	93	1	0	1	0.1	ARID2	ARID2	Q68CP9	T1723-p	kQPTVGGtsstPRAQ	AGSQKSSTKQPTVGGtSSTPRAQKAIVNHPS
pT_TAG_3839	1	100	93	1	0	1	0.1	ASAP1	DDEF1	Q9ULH1	T1048-p	sEDsNDLtPTLPEtP	RDAIQKQASEDSNDLtPTLPETPVPLPRKIN
pT_TAG_3986	1	100	93	1	0	1	0.1	ASXL1	ASXL1	Q8IXJ9	T844-p	MKDPVNVtPSSTPES	QALDSHPTMKDPVNVtPSSTPESSPTDCLQN
pT_TAG_4108	1	100	93	0	1	1	0.1	ATF7IP2	ATF7IP2	Q5U623	T257-p	KTDECSRtsISNCES	NNCADDILKTDECSRtSISNCESADSTWQSS
pT_TAG_4250	1	100	54	1	0	1	0.13	ATP1A3	ATP1A3	P13637	T1011-p	GGWVEKEtYY_____	KLILRRNPGGWVEKEtYY
pT_TAG_4361	1	100	93	1	0	1	0.1	ATP5B	ATP5B	P06576	T185-p	VEQEILVtGIKVVDL	APEFMEMSVEQEILVtGIKVVDLLAPYAKGG
pT_TAG_4712	1	100	93	1	0	1	0.1	BAIAP2	IRSp53	Q9UQB8	T340-p	LsDsysNtLPVRKsV	SPPQSQSKLSDSYSNtLPVRKSVTPKNSYAT
pT_TAG_4763	1	100	93	1	0	1	0.1	BASP1	BASP1	P80723	T190-p	sKEtPAAtEAPsstP	GSSEAAPSSKETPAAtEAPSSTPKAQGPAAS
pT_TAG_4871	1	100	93	1	0	1	0.1	BCAR3	BCAR3	O75815	T50-p	QDVSIHGtLPRKkkG	AEHRPDAYQDVSIHGtLPRKKKGPPPIRSCD
pT_TAG_5234	1	100	93	0	1	1	0.1	BIRC6	BIRC6	Q9NR09	T2295-p	DLIRLRRtAEWSRSN	QATSKHFKDLIRLRRtAEWSRSNLDTEVTTA
pT_TAG_5358	1	100	93	0	1	1	0.1	BNIP3	BNIP3	Q12983	T137-p	DsPPRSQtPQDTNRA	SSSKSSHCDSPPRSQtPQDTNRASETDTHSI
pT_TAG_5628	1	100	93	0	1	1	0.1	BRPF1	peregrin	P55201	T145-p	NTEtPAAtPkSGkHk	PENGSNKENTETPAAtPKSGKHKNKEKRKDS
pT_TAG_5634	1	100	93	0	1	1	0.1	BRPF1	peregrin	P55201	T545-p	QRLHsYWtLkRQSRN	IQRKSQFMQRLHSYWtLKRQSRNGVPLLRRL
pT_TAG_5812	1	100	93	1	0	1	0.1	BUD13	BUD13	Q9BRD0	T135-p	PRRVRHGtPDPsPRK	RHDTPDSSPRRVRHGtPDPSPRKDRHDTPDP
pT_TAG_5954	1	100	93	1	0	1	0.1	C16orf78	C16orf78	Q8WTQ4	T144-p	DAVDPEStQRPNPFR	KKSDTDIKDAVDPEStQRPNPFRRQSIVLDP
pT_TAG_6077	1	100	93	1	0	1	0.1	C1orf35	MMTAG2	Q9BU76	T219-p	AEAtssPtsPERPRH	KDKEHRRPAEATSSPtSPERPRHHHHDSDSN
pT_TAG_6129	1	100	93	1	0	1	0.1	C22orf34	C22orf34	Q6ZV56	T129-p	KVsTRSItVPsPQRS	LQALCLLPKVSTRSItVPSPQRSAPRASLCP
pT_TAG_6166	1	100	93	1	0	1	0.1	C2CD5	CDP138	Q86YS7	T291-p	stPLKNQtysFsPsK	PNTHSSGPSTPLKNQtYSFSPSKSYSRQSSS
pT_TAG_6661	1	100	93	0	1	1	0.1	CAMSAP3	CAMSAP3	Q9P1Y5	T795-p	ELRLAPLtRVLtPPH	SPKHTRPAELRLAPLtRVLTPPHDVDSLPHL
pT_TAG_7403	1	100	93	1	0	1	0.1	CCDC88A	girdin	Q3V6T2	T1777-p	AGKPTPGtQGKIKLV	EDTYFISSAGKPTPGtQGKIKLVKESSLSRQ
pT_TAG_7489	1	100	81	1	0	1	0.11	CCND3	CCND3	P30281	T281-p	sSQGPsQtstPtDVt	APKAPRGSSSQGPSQtSTPTDVTAIHL
pT_TAG_7850	1	100	93	0	1	1	0.1	CDC27	CDC27	P30260	T289-p	FGILPLEtPsPGDGs	ALSPLTPSFGILPLEtPSPGDGSYLQNYTNT
pT_TAG_8164	1	100	87	0	1	1	0.11	CDK16	CDK16	Q00536	T14-p	IKRQLsMtLRGGrGI	MDRMKKIKRQLSMtLRGGRGIDKTNGAPE
pT_TAG_8657	1	100	93	1	0	1	0.1	CEP170B	CEP170B	Q9Y4F5	T571-p	LsDAGtYtIEtEAQD	RKQEEDDSLSDAGTYtIETEAQDTEVEEARK
pT_TAG_9219	1	100	93	0	1	1	0.1	CHRNA4	nAChRA4	P43681	T545-p	ssVSPsAtVKTRsTK	KCTCKKEPSSVSPSAtVKTRSTKAPPPHLPL
pT_TAG_9510	1	100	93	0	1	1	0.1	CLCN3	CLCN3 iso2	P51790-2	T847-p	NNVQLNLtDEEREET	DGKPRPRFNNVQLNLtDEEREETEEEVYLLN
pT_TAG_9703	1	100	93	1	0	1	0.1	CLTC	CLTC	Q00610	T1230-p	NFGrLAstLVHLGEy	KLLYNNVSNFGRLAStLVHLGEYQAAVDGAR
pT_TAG_9763	1	100	93	0	1	1	0.1	CMTM1	CMTM1 iso24	Q8IZ96-17	T83-p	APSRKAttRPPPKPT	RPQGSEGTAPSRKATtRPPPKPTLPPPTPSA
pT_TAG_9985	1	100	93	0	1	1	0.1	COBLL1	COBLL1	Q53SF7	T313-p	PTFTRsNtISKPyIs	TPLVNKHRPTFTRSNtISKPYISNTLPSDAP
pT_TAG_10097	1	100	93	0	1	1	0.1	COL23A1	COL23A1	Q86Y22	T248-p	GKKGDDGtPSQPGPP	PKGEPGVPGKKGDDGtPSQPGPPGPKGEPGS
pT_TAG_10371	1	100	93	0	1	1	0.1	CPSF7	CPSF7	Q8N684	T203-p	DsADGRAtPsENLVP	RAHSRDSSDSADGRAtPSENLVPSSARVDKP
pT_TAG_11444	1	100	93	1	0	1	0.1	DCBLD2	DCBLD2	Q96PD2	T722-p	yNtLLsRtDsCssAQ	QPPPLVGTYNTLLSRtDSCSSAQAQYDTPKA
pT_TAG_11803	1	100	93	0	1	1	0.1	DDX53	DDX53	Q86TM3	T409-p	QTVMTsAtWPDtVRQ	LLDVRPDRQTVMTSAtWPDTVRQLALSYLKD
pT_TAG_11864	1	100	84	1	0	1	0.11	DEFA3	defensin, alpha 3	P59666	T82-p	AGERRyGtCIyQGRL	YCRIPACIAGERRYGtCIYQGRLWAFCC
pT_TAG_11958	1	100	93	0	1	1	0.1	DEPDC1	DEPDC1	Q5TB30	T109-p	QLFRFPAtsPLkTLP	SENVDDNNQLFRFPAtSPLKTLPRRYPELRK
pT_TAG_11992	1	100	93	1	0	1	0.1	DGCR2	DGCR2	P98153	T297-p	DDPCLsCtCHGGEPE	GFYFTPKGDDPCLSCtCHGGEPEMCVAALCE
pT_TAG_12024	1	100	93	1	0	1	0.1	DGKZ	DGKZ	Q13574	T77-p	SSRRRsstVPPSCNP	SCGVRAQGSSRRRSStVPPSCNPRFIVDKVL
pT_TAG_12091	1	100	93	0	1	1	0.1	DHX37	DHX37	Q8IY37	T957-p	kWRNAYktPLLDDPV	QSEEMLEDKWRNAYKtPLLDDPVFIHPSSVL
pT_TAG_12216	1	100	93	1	0	1	0.1	DIS3L2	DIS3L2	Q8IYB7	T662-p	LARKEVLtNMCSRPM	TFGDDKYSLARKEVLtNMCSRPMQMALYFCS
pT_TAG_12314	1	100	93	1	0	1	0.1	DLGAP4	SAPAP4 iso1	Q9Y2H0-1	T715-p	RRDtDsDtQDANDSS	VPSHSMSSRRDTDSDtQDANDSSCKSSERSL
pT_TAG_12376	1	100	93	0	1	1	0.1	DMD	dystrophin	P11532	T3616-p	TtVssPstsLQRsDs	QAEAKVNGTTVSSPStSLQRSDSSQPMLLRV
pT_TAG_12453	1	100	93	1	0	1	0.1	DNAH10	DNAH10	Q8IVF4	T1318-p	PVRGLSVtYyLEAKM	RALRKLPRPVRGLSVtYYLEAKMKAFKDSIP
pT_TAG_12591	1	100	93	1	0	1	0.1	DNAJA1	DNAJA1	P31689	T114-p	VVHQLsVtLEDLyNG	QRERRGKNVVHQLSVtLEDLYNGATRKLALQ
pT_TAG_12664	1	100	93	1	0	1	0.1	DNAJC6	DNAJC6	O75061	T572-p	TstSAsPtLRVGEGA	QSTPRRSATSTSASPtLRVGEGATFDPFGAP
pT_TAG_13067	1	100	57	1	0	1	0.13	DPYSL4	CRMP-3	O14531	T569-p	PGGRSNItsLs____	TAQKIMAPPGGRSNItSLS
pT_TAG_13314	1	100	69	1	0	1	0.12	DUSP14	DUSP14	O95147	T8-p	MSSrGHstLPrTLMA	MSSRGHStLPRTLMAPRMISEGD
pT_TAG_13549	1	100	93	1	0	1	0.1	EBAG9	RCAS1	O00559	T134-p	FSSRLAAtQDLPFIH	GIPDGSTGFSSRLAAtQDLPFIHQSSELGDL
pT_TAG_13556	1	100	93	0	1	1	0.1	EBLN1	EBLN1	P0CF75	T315-p	WAKRRNStFsGFEAL	NLATAANYWAKRRNStFSGFEALDIIPGSTI
pT_TAG_13909	1	100	93	1	0	1	0.1	EIF2A	EIF2A	Q9BY44	T241-p	AVLVIAStDVDKTGA	MLWNKKATAVLVIAStDVDKTGASYYGEQTL
pT_TAG_14114	1	100	93	1	0	1	0.1	EIF4EBP1	4E-BP1	Q13541	T82-p	LPtIPGVtsPssDEP	VTKTPPRDLPTIPGVtSPSSDEPPMEASQSH
pT_TAG_14187	1	100	93	1	0	1	0.1	EIF4G3	EIF4G3 iso5	B1AN89	T60-p	QVARQPGtPTPSPyS	SAVYSTVTQVARQPGtPTPSPYSAHEINKGH
pT_TAG_14195	1	100	93	1	0	1	0.1	EIF5	EIF5	P55010	T207-p	DDDWGEDttEEAQRR	PHTMEEEEDDDWGEDtTEEAQRRRMDEISDH
pT_TAG_14485	1	100	93	1	0	1	0.1	ENPP2	ENPP2	Q13822	T84-p	DNLCKsytsCCHDFD	AGPPDCRCDNLCKSYtSCCHDFDELCLKTAR
pT_TAG_14691	1	100	93	0	1	1	0.1	EPHA1	EphA1	P21709	T780-p	LLDDFDGtyEtQGGk	VSDFGLTRLLDDFDGtYETQGGKIPIRWTAP
pT_TAG_14764	1	100	93	0	1	1	0.1	EPHB3	EphB3	P54753	T971-p	DLLRIGVtLAGHQKK	LVAQMTAEDLLRIGVtLAGHQKKILSSIQDM
pT_TAG_14926	1	100	93	1	0	1	0.1	EPS8L3	EPS8L3	Q8TE67	T421-p	GsHRLGstSHFPQEK	QDPVSLRRGSHRLGStSHFPQEKTHNHDPQP
pT_TAG_14975	1	100	93	0	1	1	0.1	ERBIN	Erbin	Q96RT1	T917-p	IVRsksAtLLyDQPL	TSAVDGKNIVRSKSAtLLYDQPLQVFTGSSS
pT_TAG_14992	1	100	93	1	0	1	0.1	ERCC5	XPG	P28715	T1020-p	QRLNRAVtCMLRKEK	EDAKRIKSQRLNRAVtCMLRKEKEAAASEIE
pT_TAG_15301	1	100	93	1	0	1	0.1	EXOC4	EXOC4	Q96A65	T937-p	TLLHRSQtGVGELTT	ELEYIHALTLLHRSQtGVGELTTQNTRLQRL
pT_TAG_15564	1	100	93	0	1	1	0.1	FAM129B	FAM129B	Q96TA1	T142-p	IGNsLPGttAkSGsA	SVDQYLELIGNSLPGtTAKSGSAPILKCPTQ
pT_TAG_15773	1	100	93	0	1	1	0.1	FAM21A	FAM21A	Q641Q2	T331-p	KEKKERRtPsDDEED	EAKPRKTLKEKKERRtPSDDEEDNLFAPPKL
pT_TAG_15979	1	100	57	0	1	1	0.13	FANCL	FANCL	Q9NW38	T4-p	____MAVtEAsLLRQ	MAVtEASLLRQCPLLLPQN
pT_TAG_16124	1	100	93	1	0	1	0.1	FBN1	FBN1	P35555	T2297-p	VDENECQtkPGICEN	RRPDGEGCVDENECQtKPGICENGRCLNTRG
pT_TAG_16248	1	100	66	0	1	1	0.12	FBXW11	FBW1B	Q9UKB1	T536-p	ETRSPsRtytyIsR_	NVPPSAQNETRSPSRtYTYISR
pT_TAG_16366	1	100	93	0	1	1	0.1	FEZF1	FEZF1	A0PJY2	T311-p	CRHKIIHtQEKPHKC	GFRQASTLCRHKIIHtQEKPHKCNQCGKAFN
pT_TAG_16438	1	100	93	0	1	1	0.1	FGFR1OP	FOP iso2	O95684-2	T169-p	EGKTsAQttPsKKAN	VHSPPKSPEGKTSAQtTPSKKANDEANQSDT
pT_TAG_16452	1	100	93	1	0	1	0.1	FGFR2	FGFR2	P21802	T454-p	IttRLsstADtPMLA	NSNTPLVRITTRLSStADTPMLAGVSEYELP
pT_TAG_16982	1	100	93	0	1	1	0.1	FOXM1	FOXM1	Q08050	T620-p	SkSVLPRtPEsWRLt	TLPISSTPSKSVLPRtPESWRLTPPAKVGGL
pT_TAG_17127	1	100	75	0	1	1	0.11	FRS2	FRS2	Q8WU20	T499-p	DDGTSRKtRHNstDL	NLQKALPRDDGTSRKtRHNSTDLPM
pT_TAG_17381	1	100	93	0	1	1	0.1	GAB2	GAB2	Q9UQC2	T287-p	GsLTGsEtDNEDVyt	LASHGHTKGSLTGSEtDNEDVYTFKTPSNTL
pT_TAG_18143	1	100	93	0	1	1	0.1	GNL1	GNL1	P36915	T57-p	tsDGEsVtHHIRRLN	ERREEQTDTSDGESVtHHIRRLNQQPSQGLG
pT_TAG_18342	1	100	69	1	0	1	0.12	GPATCH2	GPATC2	Q9NW75	T521-p	KstSATttPNAGKSA	LGLGFPLPKSTSATTtPNAGKSA
pT_TAG_18795	1	100	93	0	1	1	0.1	GSE1	GSE1	Q14687	T698-p	ASLPQAAtFGELSGP	QTILGQQRASLPQAAtFGELSGPLKPGSPYR
pT_TAG_18852	1	100	93	0	1	1	0.1	GSTK1	GSTK1	Q9Y2Q3	T161-p	GLLEkIAtPKVkNQL	GMSAEQAQGLLEKIAtPKVKNQLKETTEAAC
pT_TAG_18910	1	100	93	1	0	1	0.1	GTF2I	GTF2I	P78347	T785-p	VPFRRPstFGIPRLE	YVEGLPEGVPFRRPStFGIPRLEKILRNKAK
pT_TAG_19663	1	100	93	1	0	1	0.1	HIPK2	HIPK2	Q9H2X6	T838-p	SKRVKENtPPRCAMV	QAISSPQRSKRVKENtPPRCAMVHSSPACST
pT_TAG_19918	1	100	93	1	0	1	0.1	HK1	HK1	P19367	T419-p	VDGSLyktHPQYSRR	PRLRTTVGVDGSLYKtHPQYSRRFHKTLRRL
pT_TAG_20279	1	100	93	1	0	1	0.1	HOXD3	HOXD3	P31249	T37-p	GGYGYSKttDTYGYS	YYENPGLFGGYGYSKtTDTYGYSTPHQPYPP
pT_TAG_20413	1	100	69	1	0	1	0.12	HSP90AA1	HSP90A	P07900	T725-p	PLEGDDDtsRMEEVD	AAVTEEMPPLEGDDDtSRMEEVD
pT_TAG_20806	1	100	93	0	1	1	0.1	HUWE1	HUWE1	Q7Z6Z7	T3830-p	QsIAsDGtPQGEkEK	PSPSAQDTQSIASDGtPQGEKEKEERPPELP
pT_TAG_21142	1	100	93	1	0	1	0.1	IGSF1	IGSF1	Q8N6C5	T1316-p	NQEGEPGtPANSPSS	QTIALEECNQEGEPGtPANSPSSTSQRISVE
pT_TAG_21335	1	100	93	0	1	1	0.1	ILDR2	ILDR2	Q71H61	T110-p	VAsKQGstVTLGDFY	DSRRTVRVVASKQGStVTLGDFYRGREITIV
pT_TAG_21408	1	100	93	1	0	1	0.1	INCENP	INCENP	Q9NQS7	T204-p	sPtPAsAtAPtsQGI	TEPLPRTLSPTPASAtAPTSQGIPTSDEEST
pT_TAG_21675	1	100	93	0	1	1	0.1	IQGAP3	IQGAP3	Q86VI3	T1362-p	ADADDsNtRSLLLST	TNKFEGLEADADDSNtRSLLLSTKQLLADII
pT_TAG_22045	1	100	93	1	0	1	0.1	ITSN1	ITSN1	Q15811	T839-p	tPAPLAVtsSEPSTT	APKLALRETPAPLAVtSSEPSTTPNNWADFS
pT_TAG_22174	1	100	93	1	0	1	0.1	JPT2	HN1L	Q9H910	T102-p	FGsPVtAtsrLAHPN	PGGKTSDIFGSPVTAtSRLAHPNKPKDHVFL
pT_TAG_22326	1	100	93	1	0	1	0.1	KAT6B	MYST4	Q8WYB5	T654-p	sPGKGsLtDGRIKPD	VTPQMGTPSPGKGSLtDGRIKPDQDDDTEIK
pT_TAG_22971	1	100	93	1	0	1	0.1	KIAA1671	KIAA1671	Q9BY89	T1011-p	PGASRDQtsPAVKQG	RVETQEVNPGASRDQtSPAVKQGSPVEPKAT
pT_TAG_23216	1	100	93	1	0	1	0.1	KIF23	KIF23	Q02241	T913-p	sRKRRsstVAPAQPD	LKQESPNGSRKRRSStVAPAQPDGAESEWTD
pT_TAG_23368	1	100	93	1	0	1	0.1	KIR2DS2	KIR2DS2	P43631	T180-p	AGPKVNGtFQADFPL	EAHERRFSAGPKVNGtFQADFPLGPATHGGT
pT_TAG_24249	1	100	93	0	1	1	0.1	LARP1	LARP	Q6PKG0	T494-p	PIVDysQtDFsQLLN	EPEKWPLPPIVDYSQtDFSQLLNCPEFVPRQ
pT_TAG_24307	1	100	93	0	1	1	0.1	LARP4B	LARP5	Q92615	T595-p	AsCAVsAtyERsPsP	VSREPSVPASCAVSAtYERSPSPAHLPDDPK
pT_TAG_24394	1	100	93	1	0	1	0.1	LCE1C	LCE1C	Q5T751	T17-p	CQPPPKCtPKCPPKC	SCQQSQQQCQPPPKCtPKCPPKCPTPKCPPK
pT_TAG_24396	1	100	93	0	1	1	0.1	LCE1E	LCE1E	Q5T753	T17-p	CQPPPKCtPKCPPKC	SCQQSQQQCQPPPKCtPKCPPKCPTPKCPPK
pT_TAG_24398	1	100	93	0	1	1	0.1	LCE1F	LCE1F	Q5T754	T17-p	CQPPPKCtPKCPPKC	SCQQSQQQCQPPPKCtPKCPPKCPTPKCPPK
pT_TAG_24529	1	100	93	0	1	1	0.1	LEO1	LEO1	Q8WVC0	T496-p	LTFRPHStDSATHRk	GQAVFKTKLTFRPHStDSATHRKMTLSLADR
pT_TAG_24690	1	100	93	1	0	1	0.1	LIN37	F25965	Q96GY3	T94-p	GGPQRSNtYVIkLFD	EMDDGLAEGGPQRSNtYVIKLFDRSVDLAQF
pT_TAG_24834	1	100	93	0	1	1	0.1	LMO7	LMO7	Q8WWI1	T259-p	sLGsRsLtsCssDIT	EDSFESLDSLGSRSLtSCSSDITLRGGREGF
pT_TAG_24998	1	100	93	1	0	1	0.1	LPA	LPA	P08519	T4144-p	STTVTGRtCQSWSSM	GQSYRGTFSTTVTGRtCQSWSSMTPHRHQRT
pT_TAG_25370	1	100	60	1	0	1	0.13	LSM1	LSM1	O15116	T129-p	LsIPRADtLDEy___	VQALKDRGLSIPRADtLDEY
pT_TAG_25731	1	100	93	1	0	1	0.1	MAML1	MAML1	Q92585	T346-p	PSLGGsQtLFHTSGQ	SAPVSTDSPSLGGSQtLFHTSGQPRADNPSP
pT_TAG_25754	1	100	93	1	0	1	0.1	MAN2C1	MAN2C1	Q9NTJ4	T482-p	RLKRLsNtDGLPRVQ	GPTQTMLDRLKRLSNtDGLPRVQLSSPRQLF
pT_TAG_26007	1	100	93	1	0	1	0.1	MAP3K20	ZAK iso2	Q9NYL2-2	T363-p	MSCQITAtsNGEGHG	TEESNSAEMSCQITAtSNGEGHGMNPSLQAM
pT_TAG_26050	1	100	93	0	1	1	0.1	MAP3K7	TAK1	O43318	T448-p	QDLtVTGtEPGQVss	GQPRRRSIQDLTVTGtEPGQVSSRSSSPSVR
pT_TAG_26226	1	100	93	0	1	1	0.1	MAP7D3	MAP7D3	Q8IWC1	T149-p	FTAILyRtLERRRLA	KDEAQKEKFTAILYRtLERRRLADDYQQKRW
pT_TAG_26474	1	100	93	0	1	1	0.1	MARK3	MARK3 iso3	P27448-3	T491-p	PERKKSstVPSSNTA	SNPNKADIPERKKSStVPSSNTASGGMTRRN
pT_TAG_26539	1	100	93	1	0	1	0.1	MAST2	MAST2	Q6P0Q8	T1349-p	PLsPLAHtPsPPPPT	RRKSAGSIPLSPLAHtPSPPPPTASPQRSPS
pT_TAG_26694	1	100	93	0	1	1	0.1	MBTD1	MBTD1	Q05BQ5	T268-p	KRLTGAKtLPPDFSQ	TNWKAFLVKRLTGAKtLPPDFSQKVSESMQY
pT_TAG_27161	1	100	93	0	1	1	0.1	MEGF9	MEGF9	Q9H1U4	T136-p	AAERtSTtSQAPtRP	GPSPTTPPAAERTSTtSQAPTRPAPTTLSTT
pT_TAG_27533	1	100	93	1	0	1	0.1	MINK1	MINK	Q8N4C8	T907-p	HADsNGytNLPDVVQ	PEEERNLLHADSNGYtNLPDVVQPSHSPTEN
pT_TAG_28194	1	100	90	1	0	1	0.1	MRPL27	MRPL27	Q9P0M9	T15-p	LRTRTAVtsLLSPTP	MASVVLALRTRTAVtSLLSPTPATALAVRY
pT_TAG_28230	1	100	93	1	0	1	0.1	MRPS12	MRPS12	O15235	T52-p	PPRKLGPtEGRPQLK	HRLGPPKRPPRKLGPtEGRPQLKGVVLCTFT
pT_TAG_28250	1	100	93	0	1	1	0.1	MRPS31	MRPS31	Q92665	T215-p	MkVARSAtARVRsRP	SFSNIISDMKVARSAtARVRSRPELRIQFDE
pT_TAG_28467	1	100	93	1	0	1	0.1	MTHFD2	MTHFD2	P13995	T187-p	VWEIIKRtGIPtLGk	MLPATPWGVWEIIKRtGIPTLGKNVVVAGRS
pT_TAG_28744	1	100	93	1	0	1	0.1	MUC16	MUC16	Q8WXI7	T497-p	SGRQssstAAHGssD	ELRTTGSTSGRQSSStAAHGSSDILRATTSS
pT_TAG_29019	1	100	93	1	0	1	0.1	MUC5B	MUC5B	Q9HC84	T1647-p	TRAPPAStTAVPTLS	QPTSSPGLTRAPPAStTAVPTLSEGLTSPRY
pT_TAG_29056	1	100	93	1	0	1	0.1	MUC5B	MUC5B	Q9HC84	T4307-p	SsPRTATtLPVLTST	TSSKATSSSSPRTATtLPVLTSTATKSTATS
pT_TAG_29660	1	100	93	1	0	1	0.1	MYLK	smMLCK	Q15746	T883-p	RVETRQHtEEAIRQQ	DVRGVLKRRVETRQHtEEAIRQQEVEQLDFR
pT_TAG_29935	1	100	48	0	1	1	0.14	MZT2B	MZT2B	Q6NZ67	T158-p	KsPtRGSt_______	LPKGGGPGKSPTRGSt
pT_TAG_30049	1	100	93	0	1	1	0.1	NANOG	NANOG	Q9H9S0	T70-p	QDsPDSStsPKGKQP	PSSMDLLIQDSPDSStSPKGKQPTSAEKSVA
pT_TAG_30162	1	100	93	0	1	1	0.1	NAV1	NAV1	Q8NEY1	T966-p	KERRHsHtIGGLPES	QLQSQEETKERRHSHtIGGLPESDDQSELPS
pT_TAG_30172	1	100	93	0	1	1	0.1	NAV2	NAV2	Q8IVL1	T1519-p	PKKGLRYtPTSQLRT	PHLDRNTLPKKGLRYtPTSQLRTQEDAKEWL
pT_TAG_30331	1	100	93	1	0	1	0.1	NCAPH	NCAPH	Q15003	T49-p	APLNIPGtPVLEDFP	FPMPLPRKAPLNIPGtPVLEDFPQNDDEKER
pT_TAG_30502	1	100	93	0	1	1	0.1	NCOR1	N-CoR1	O75376	T1670-p	LVPHPGGtstPPMDR	LTNMPPTILVPHPGGtSTPPMDRITYIPGTQ
pT_TAG_30590	1	100	93	0	1	1	0.1	NDEL1	NDEL1	Q9GZM8	T241-p	AIPNGFGtsPLtPSA	ENTFPSPKAIPNGFGtSPLTPSARISALNIV
pT_TAG_30602	1	100	93	0	1	1	0.1	NDRG1	NDRG1	Q92597	T346-p	GtRsRsHtsEGtRsR	GSSVTSLDGTRSRSHtSEGTRSRSHTSEGTR
pT_TAG_30604	1	100	93	1	0	1	0.1	NDRG1	NDRG1	Q92597	T356-p	GtRsRsHtsEGtRsR	GSSVTSLDGTRSRSHtSEGTRSRSHTSEGTR
pT_TAG_30753	1	100	93	1	0	1	0.1	NECTIN4	nectin 4	Q96NY8	T491-p	HFVQENGtLRAKPTG	EGIKQAMNHFVQENGtLRAKPTGNGIYINGR
pT_TAG_30939	1	100	93	1	0	1	0.1	NEU4	NEU4	Q8WWR8	T18-p	VLFERERtGLtyRVP	VPRTPSRTVLFERERtGLTYRVPSLLPVPPG
pT_TAG_31671	1	100	93	1	0	1	0.1	NPIPB3	NPIPB3	Q92617	T850-p	TPSERQLtPLPPSAP	PSADDNLKTPSERQLtPLPPSAPPSADDNIK
pT_TAG_31675	1	100	93	0	1	1	0.1	NPIPB5	LOC100132247	A8MRT5	T436-p	TPSERQLtPLPPSAP	PSADDNLKTPSERQLtPLPPSAPPSADDNIK
pT_TAG_31677	1	100	93	0	1	1	0.1	NPIPB5	LOC100132247	A8MRT5	T558-p	TPSERQLtPLPPsAP	PSADDNLKTPSERQLtPLPPSAPPSADDNIK
pT_TAG_31679	1	100	93	1	0	1	0.1	NPIPB5	LOC100132247	A8MRT5	T933-p	TPSERQLtPLPPSAP	PSADDNLKTPSERQLtPLPPSAPPSADDNIK
pT_TAG_32134	1	100	93	0	1	1	0.1	NUMA1	NuMA-1	Q14980	T636-p	EARDsAQtsVTQAQR	QQQLQVANEARDSAQtSVTQAQREKAELSRK
pT_TAG_32258	1	100	93	1	0	1	0.1	NUP214	NUP214	P35658	T434-p	QPKsPGstPttPtss	RLSLEGERQPKSPGStPTTPTSSQAPQKLDA
pT_TAG_32267	1	100	93	0	1	1	0.1	NUP214	NUP214	P35658	T962-p	KtPPVRStAPAsLsR	LRNFLAKRKTPPVRStAPASLSRSAFLSQRY
pT_TAG_32518	1	100	93	0	1	1	0.1	OFD1	OFD1	O75665	T737-p	SSRRLsstPLPKAKR	ASRLRGGTSSRRLSStPLPKAKRSLESEMYL
pT_TAG_32605	1	100	93	0	1	1	0.1	OPLAH	OPLAH	O14841	T654-p	EDAPKAQtGPPRVDK	TGRSGLRLEDAPKAQtGPPRVDKMTQCYFEG
pT_TAG_33127	1	100	93	1	0	1	0.1	PAK1	PAK1	Q13153	T214-p	EPLPVtPtRDVAtsP	SVYTRSVIEPLPVTPtRDVATSPISPTENNT
pT_TAG_33151	1	100	93	1	0	1	0.1	PAK3	PAK3 iso3	O75914-3	T140-p	QWARLLQtSNITKLE	KLPEGIPEQWARLLQtSNITKLEQKKNPQAV
pT_TAG_33183	1	100	93	0	1	1	0.1	PALLD	palladin	Q8WX93	T751-p	GPAsGHGtPAssPSS	QFIAAQNLGPASGHGtPASSPSSSSLPSPMS
pT_TAG_33396	1	100	93	0	1	1	0.1	PAWR	PAR-4	Q96IZ0	T230-p	sGRyksttsVsEEDV	LQEPPRTVSGRYKSTtSVSEEDVSSRYSRTD
pT_TAG_33413	1	100	93	1	0	1	0.1	PAXBP1	GCFC	Q9Y5B6	T242-p	ARELGDFtPHDNEPG	AARKKRQMARELGDFtPHDNEPGKGRLVRED
pT_TAG_33762	1	100	93	0	1	1	0.1	PCNX1	PCNX	Q96RV3	T2153-p	VPCRRSstSQISLRN	LRMSTTGFVPCRRSStSQISLRNLPSSIQSR
pT_TAG_34139	1	100	87	0	1	1	0.11	PDZK1	PDZK1	Q5T2W1	T506-p	AKERAHstAsHsssN	ESNHDSHMAKERAHStASHSSSNSEDTEM
pT_TAG_34225	1	100	93	1	0	1	0.1	PER1	PER1	O15534	T812-p	rGLDSSstAPsALGE	RFRDLGRLRGLDSSStAPSALGERGCHHGPA
pT_TAG_35145	1	100	93	1	0	1	0.1	PKP3	plakophilin 3	Q9Y446	T209-p	LEPAAtstyRAFAyE	RYSLVSEQLEPAATStYRAFAYERQASSSSS
pT_TAG_35173	1	100	93	0	1	1	0.1	PKP4	plakophilin 4	Q99569	T84-p	sIAstsstEKSFPWR	CRLGAESPSIASTSStEKSFPWRSTDVPNTG
pT_TAG_35374	1	100	93	0	1	1	0.1	PLEC	Plectin-1	Q15149	T4653-p	tGsGFSMtFSsSsys	SRRGSFDATGSGFSMtFSSSSYSSSGYGRRY
pT_TAG_35956	1	100	93	1	0	1	0.1	POLR2A	POLR2A	P24928	T1812-p	SPSSPrytPQsPTyt	YSPTSPSYSPSSPRYtPQSPTYTPSSPSYSP
pT_TAG_35957	1	100	93	0	1	1	0.1	POLR2A	POLR2A	P24928	T1819-p	tPQsPTytPssPsys	YSPSSPRYTPQSPTYtPSSPSYSPSSPSYSP
pT_TAG_35970	1	100	93	0	1	1	0.1	POLR2A	POLR2A	P24928	T1894-p	KysPtsPtysPtsPV	PTYSPTTPKYSPTSPtYSPTSPVYTPTSPKY
pT_TAG_36237	1	100	93	1	0	1	0.1	PPFIA1	liprin alpha 1	Q13136	T740-p	KttIKCEtsPPssPR	SREEVRDDKTTIKCEtSPPSSPRALRLDRLH
pT_TAG_36332	1	100	93	1	0	1	0.1	PPIP5K2	PPIP5K2	O43314	T1011-p	RRsGEQItssPVsPK	GVGTGRRRRRSGEQItSSPVSPKSLAFTSSI
pT_TAG_36357	1	100	93	0	1	1	0.1	PPM1G	PPM1G	O15355	T199-p	PEDstREtPsQENGP	QGLNGEAGPEDSTREtPSQENGPTAKAYTGF
pT_TAG_36782	1	100	93	1	0	1	0.1	PRF1	PRF1	P14222	T533-p	LPHLGGGtCLDYVPQ	KFRYHARCLPHLGGGtCLDYVPQMLLGEPPG
pT_TAG_37063	1	100	93	0	1	1	0.1	PRLR	PRLR	P16471	T415-p	AGGSKCStWPLPQPS	EGKIPYFHAGGSKCStWPLPQPSQHNPRSSY
pT_TAG_37264	1	100	93	0	1	1	0.1	PRRC2A	BAT2	P48634	T1087-p	rGrtAsEtRsEGsEy	GPNHPPAPRGRTASEtRSEGSEYEEIPKRRR
pT_TAG_37714	1	100	93	0	1	1	0.1	PTK2	FAK	Q05397	T700-p	MEsRRQAtVsWDsGG	AQQEERMRMESRRQAtVSWDSGGSDEAPPKP
pT_TAG_37920	1	100	93	1	0	1	0.1	PTPRQ	PTPRQ	Q9UMZ3	T2001-p	LKLDQLItVADLELK	DAEIIDTKLKLDQLItVADLELKDERLTRPI
pT_TAG_38193	1	100	93	1	0	1	0.1	RAB11FIP1	RAB11FIP1	Q6WKZ4	T281-p	SHKRtAstDLKQLNQ	SSSASDVMSHKRTAStDLKQLNQVNFTLPKK
pT_TAG_38228	1	100	93	0	1	1	0.1	RAB18	RAB18	Q9NP72	T29-p	SSLLLRFtDDTFDPE	IGESGVGKSSLLLRFtDDTFDPELAATIGVD
pT_TAG_38256	1	100	93	1	0	1	0.1	RAB29	RAB29	O14966	T71-p	IAGQERFtsMTRLYY	IVRLQLWDIAGQERFtSMTRLYYRDASACVI
pT_TAG_38307	1	100	93	0	1	1	0.1	RAB3IL1	RAB3IL1	Q8TBN0	T165-p	KTLVITstPAsPNRE	LQAEVTALKTLVITStPASPNRELHPQLLSP
pT_TAG_38311	1	100	93	0	1	1	0.1	RAB3IP	RAB3IP	Q96QF0	T265-p	LVLSssPtsPtQEPL	AEVAALKTLVLSSSPtSPTQEPLPGGKTPFK
pT_TAG_38373	1	100	93	0	1	1	0.1	RABEP2	RABEP2	Q9H5N1	T194-p	APsLHGstELLPLsR	EIQRRPRHAPSLHGStELLPLSRDPSPPLEP
pT_TAG_38537	1	100	93	0	1	1	0.1	RAF1	RAF1	P04049	T269-p	NVHMVsttLPVDSRM	RQRSTSTPNVHMVSTtLPVDSRMIEDAIRSH
pT_TAG_38608	1	100	93	0	1	1	0.1	RALGAPA1	RALGAPA1	Q6GYQ0	T736-p	PMRQRsAtTTGsPGT	SRDQPGQAPMRQRSAtTTGSPGTEKARSIVR
pT_TAG_38666	1	100	84	1	0	1	0.11	RANBP1	RANBP1	P43487	T13-p	DtHEDHDtstENtDE	MAAAKDTHEDHDtSTENTDESNHDPQFE
pT_TAG_38755	1	100	57	1	0	1	0.13	RANBP6	RANBP6	O60518	T4-p	____MAAtASAGVPA	MAAtASAGVPATVSEKQEF
pT_TAG_38789	1	100	93	1	0	1	0.1	RAPGEF1	RAPGEF1	Q13905	T819-p	KKLLRCAtsSQPLAA	NILDKVDQKKLLRCAtSSQPLAARGVAARPG
pT_TAG_38825	1	100	93	1	0	1	0.1	RAPGEF6	RAPGEF6	Q8TEU7	T27-p	RTPEDLNtIysYLHG	ALRKKPPERTPEDLNtIYSYLHGMEILSNLR
pT_TAG_38914	1	100	93	1	0	1	0.1	RASGRF2	RASGRF2	O14827	T630-p	TDICFSKtLNsCKVP	DARLHKDDTDICFSKtLNSCKVPQIRYASVE
pT_TAG_39163	1	100	93	0	1	1	0.1	RBM20	RBM20	Q5T481	T1104-p	QACQEVLtPENSRYV	PIETDLQNQACQEVLtPENSRYVEMKSLEVR
pT_TAG_39246	1	100	93	1	0	1	0.1	RBMS2	RBMS2	Q15434	T40-p	PPsPsNstPNSsSGS	VSLAQQMAPPSPSNStPNSSSGSNGNDQLSK
pT_TAG_39446	1	100	93	1	0	1	0.1	REPS1	REPS1	Q96D71	T263-p	VRTVAsAttAIEIRR	ASVQDQTTVRTVASAtTAIEIRRQSSSYDDP
pT_TAG_39703	1	100	93	1	0	1	0.1	RGPD3	RGPD3	A6NKT7	T1325-p	tDEEsDVtQEEERDG	NQSGTSVGTDEESDVtQEEERDGQYFEPVVP
pT_TAG_39834	1	100	93	0	1	1	0.1	RGS3	RGS3	P49796	T808-p	PAIQEsPtRDLPPCQ	DPLLTKDLPAIQESPtRDLPPCQDLPPSQVS
pT_TAG_39903	1	100	93	1	0	1	0.1	RHPN2	RHPN2	Q8IUC4	T655-p	NRQksAstLCLPSVG	FLSWGTNKNRQKSAStLCLPSVGAARPQVKK
pT_TAG_39958	1	100	93	0	1	1	0.1	RIF1	RIF1	Q5UIP0	T1191-p	stECAsStENsFVVS	ALISSRKTSTECASStENSFVVSSSSVSNTT
pT_TAG_40008	1	100	69	0	1	1	0.12	RIMS2	RIMS2	Q9UQ26	T1404-p	QSsLESStGPSYsRS	APLTRRASQSSLESStGPSYSRS
pT_TAG_40265	1	100	93	0	1	1	0.1	RNF6	RNF6	Q9Y252	T133-p	SGQNGNQtWRAVSRT	RRTGNATRSGQNGNQtWRAVSRTNPNNGEFR
pT_TAG_40700	1	100	51	1	0	1	0.14	RPS6KA1	p90RSK	Q15418	T734-p	VRKLPsttL______	SSILAQRRVRKLPSTtL
pT_TAG_40757	1	100	93	0	1	1	0.1	RPS7	RPS7	P62081	T121-p	QKRPRsRtLtAVHDA	RKSRTKNKQKRPRSRtLTAVHDAILEDLVFP
pT_TAG_41052	1	100	93	0	1	1	0.1	RUBCN	rubicon	Q92622	T444-p	GQSSEVStPSSLyME	LRGPLPYSGQSSEVStPSSLYMEYEGGRYLC
pT_TAG_41281	1	100	93	1	0	1	0.1	SALL2	SALL2	Q9Y467	T544-p	SGVAESStAtRMQLS	PGSEGSAISGVAESStATRMQLSKLVTSLPS
pT_TAG_41376	1	100	93	1	0	1	0.1	SAP30L	SAP30L	Q9HAJ7	T104-p	GDsPEHDtDIPEVDL	KRKTSDDGGDSPEHDtDIPEVDLFQLQVNTL
pT_TAG_41457	1	100	93	0	1	1	0.1	SBF1	MTMR5	O95248	T1027-p	IRATFAFtLGSAHtP	HKLRYPPDIRATFAFtLGSAHTPGRPPRVTK
pT_TAG_41531	1	100	93	1	0	1	0.1	SCAF4	SFRS15	O95104	T652-p	GGAETSHtEPVsPIP	PENEVAQNGGAETSHtEPVSPIPKPLPVPVP
pT_TAG_41594	1	100	93	0	1	1	0.1	SCEL	SCEL	O95171	T94-p	SRyssDDtLDRISDR	RDVPKATISRYSSDDtLDRISDRNDAAKTYK
pT_TAG_42005	1	100	93	0	1	1	0.1	SENP1	SENP1	Q9P0U3	T59-p	GHLDRsFtCSTRSAA	QQILSSRQGHLDRSFtCSTRSAAYNPSYYSD
pT_TAG_42140	1	100	93	1	0	1	0.1	SETD1B	SETD1B	Q9UPS6	T1005-p	RDRDMADtPCELAKR	EDEESERERDRDMADtPCELAKRDPKGVGVR
pT_TAG_42215	1	100	93	1	0	1	0.1	SETDB1	SETDB1	Q15047	T1197-p	sAPVRKNtRQFYDGE	MASVDKGESAPVRKNtRQFYDGEESCYIIDA
pT_TAG_42442	1	100	93	1	0	1	0.1	SH2D3C	SHEP1	Q8N5H7	T474-p	PHTSPsHtLGKASPS	THGESDKGPHTSPSHtLGKASPSPSLSSYSD
pT_TAG_42942	1	100	93	0	1	1	0.1	SLC12A3	NCCT	P55017	T50-p	SHLtHSStFCMRtFG	AAYDSSHPSHLTHSStFCMRTFGYNTIDVVP
pT_TAG_43063	1	100	93	0	1	1	0.1	SLC22A16	SLC22A16	Q86VW1	T535-p	LGKRLATtWEEAAKL	LTLKLPETLGKRLATtWEEAAKLESENESKS
pT_TAG_43388	1	100	93	0	1	1	0.1	SLC4A3	SLC4A3	P48751	T291-p	LVKKPSRtQGGRGsP	DNPGVRRHLVKKPSRtQGGRGSPSGLAPILR
pT_TAG_43517	1	100	93	0	1	1	0.1	SLC9A1	NHE1	P19634	T779-p	PGtDDVFtPAPsDsP	MRSKETSSPGTDDVFtPAPSDSPSSQRIQRC
pT_TAG_43666	1	100	93	1	0	1	0.1	SLX4	SLX4	Q8IY92	T1273-p	SRDCSsQtQISSLRS	PATPLASRSRDCSSQtQISSLRSGLAVQAVT
pT_TAG_43780	1	100	93	1	0	1	0.1	SMARCD2	SMARCD2	Q92925	T201-p	LRIyIsNtFsPskAE	KPLTQKRKLRIYISNtFSPSKAEGDSAGTAG
pT_TAG_44032	1	100	93	1	0	1	0.1	SNAPIN	SNAPIN	O95295	T117-p	NHsVAKEtARRRAML	AQERLRRLNHSVAKEtARRRAMLDSGIYPPG
pT_TAG_44250	1	100	93	0	1	1	0.1	SON	SON	P18583	T1959-p	sPsRRsRtPsRRsRt	GRRRSFSISPSRRSRtPSRRSRTPSRRSRTP
pT_TAG_44392	1	100	93	0	1	1	0.1	SOX5	SOX5	P35711	T410-p	TSDGKsPtsPtsPHM	LNLSAKPKTSDGKSPtSPTSPHMPALRINSG
pT_TAG_44755	1	100	93	1	0	1	0.1	SPHK2	SPHK2 iso3	Q9NRA0-3	T368-p	AKsELTLtPDPAPPM	KKAHSLPRAKSELTLtPDPAPPMAHSPLHRS
pT_TAG_44767	1	100	93	1	0	1	0.1	SPICE1	CCDC52	Q8N0Z3	T239-p	sQItPPGtPssALSS	IQQKIATQSQITPPGtPSSALSSGEQRAALN
pT_TAG_45069	1	100	93	0	1	1	0.1	SRGAP1	ARHGAP13	Q7Z6B7	T738-p	DAGTEPHtsEDECEP	GTLEEVDQDAGTEPHtSEDECEPIEAIAKFD
pT_TAG_45144	1	100	93	1	0	1	0.1	SRPRB	SRPRB	Q9Y5M8	T214-p	TRSAAPStLDssSTA	KELNTLRVTRSAAPStLDSSSTAPAQLGKKG
pT_TAG_45468	1	100	66	0	1	1	0.12	SSTR1	SSTR1	P30872	T385-p	VFRNGtCtSRITTL_	PENLESGGVFRNGTCtSRITTL
pT_TAG_45619	1	100	93	0	1	1	0.1	STAT3	STAT3	P40763	T717-p	FICVtPTtCsNtIDL	AAPYLKTKFICVTPTtCSNTIDLPMSPRTLD
pT_TAG_45840	1	100	93	1	0	1	0.1	STRN	STRN	O43815	T308-p	SRsAGDGtDWEKEDQ	TSEEGDNESRSAGDGtDWEKEDQCLMPEAWN
pT_TAG_46089	1	100	93	1	0	1	0.1	SV2A	SV2A	Q7L0J3	T395-p	PERVFsVtHIKTIHQ	TNMRAKGHPERVFSVtHIKTIHQEDELIEIQ
pT_TAG_46404	1	100	93	0	1	1	0.1	SYTL3	SYTL3	Q4VX76	T452-p	PQsNGELtVRAKLVL	AEKYEDSVPQSNGELtVRAKLVLPSRPRKLQ
pT_TAG_46514	1	100	93	1	0	1	0.1	TAF1	TAF1	P21675	T1643-p	PMTPGPYtPQPPDLY	EAELESLDPMTPGPYtPQPPDLYDTNTSLSM
pT_TAG_46778	1	100	69	0	1	1	0.12	TBC1D10C	TBC1D10C	Q8IV04	T439-p	PRPQRGstSFLDTRF	RGPPIEGPPRPQRGStSFLDTRF
pT_TAG_47097	1	100	93	0	1	1	0.1	TCOF1	treacle	Q13428	T1234-p	ssPsVsstLAAKDDP	SKATPKLDSSPSVSStLAAKDDPDGKQEAKP
pT_TAG_47205	1	100	93	0	1	1	0.1	TEKT5	TEKT5	Q96M29	T71-p	CPDEStStLRPPTIL	YKIANVQTCPDESTStLRPPTILPTLRSALF
pT_TAG_47507	1	100	93	0	1	1	0.1	THEMIS2	THEMIS2	Q5TEJ8	T604-p	FIKDGSstYsKIPAH	PKAKTLPEFIKDGSStYSKIPAHRKGHRPAK
pT_TAG_47570	1	100	93	1	0	1	0.1	THSD1	THSD1	Q9NS62	T730-p	NPLPKSYtLGQPLRK	ASGTRGPLNPLPKSYtLGQPLRKPDLGDHQA
pT_TAG_47619	1	100	93	0	1	1	0.1	TICRR	TICRR	Q7Z2Z1	T1119-p	KsLsFskttPRRIsH	QTPKKSHQKSLSFSKtTPRRISHTPQTPLYT
pT_TAG_48116	1	100	93	0	1	1	0.1	TMEM245	TMEM245	Q9H330	T329-p	SPsSPsPtsPsPtLG	APTLSTSPSPSSPSPtSPSPTLGRRRPEIGT
pT_TAG_48161	1	100	93	1	0	1	0.1	TMEM51	TMEM51	Q9NW97	T234-p	PPSIEPLtPPPQyDE	NLPDKNVPPPSIEPLtPPPQYDEVQEKAPDT
pT_TAG_48214	1	100	93	1	0	1	0.1	TMIGD2	IGPR-1	Q96BF3	T224-p	RGQsIyStSFPQPAP	CSGEGKDQRGQSIYStSFPQPAPRQPHLASR
pT_TAG_48390	1	100	93	1	0	1	0.1	TNFRSF8	TNFRSF8	P28908	T454-p	LRsGAsVtEPVAEER	RPRRSSTQLRSGASVtEPVAEERGLMSQPLM
pT_TAG_48607	1	100	93	1	0	1	0.1	TNS3	tensin 3	Q68CZ2	T1337-p	IQKALSItLVQEPPP	ESLTGHQAIQKALSItLVQEPPPVSTVVHFK
pT_TAG_49570	1	100	93	0	1	1	0.1	TSC2	TSC2 iso3	P49815-3	T1418-p	GLRPRGYtISDSAPS	SSSPRSPSGLRPRGYtISDSAPSRRGKRVER
pT_TAG_49572	1	100	93	0	1	1	0.1	TSC2	TSC2	P49815	T1462-p	GLRPRGytISDsAPs	SSSPRSPSGLRPRGYtISDSAPSRRGKRVER
pT_TAG_49623	1	100	93	0	1	1	0.1	TSPAN10	TSPAN10	Q9H1Z9	T60-p	KHQALSGtPKKGPAP	CSCCPPETKHQALSGtPKKGPAPSLSPGSSC
pT_TAG_49666	1	100	93	1	0	1	0.1	TTBK1	TTBK1	Q5TCY1	T629-p	QGDGRsEtsQPPTPG	QPLPPQLSQGDGRSEtSQPPTPGSPSHSPLH
pT_TAG_50315	1	100	93	1	0	1	0.1	TUBB2B	TUBB2B	Q9BVA1	T366-p	RGLkMSAtFIGNSTA	TAVCDIPPRGLKMSAtFIGNSTAIQELFKRI
pT_TAG_50585	1	100	93	0	1	1	0.1	UBAP2L	NICE-4	Q14157	T429-p	QAFtPsstMMEVFLQ	VHSPFTKRQAFTPSStMMEVFLQEKSPAVAT
pT_TAG_50794	1	100	93	1	0	1	0.1	UBR4	UBR4	Q5T4S7	T2715-p	RNKRRHVtLPssPRs	ALIRVLRPRNKRRHVtLPSSPRSNTPMGDKD
pT_TAG_50959	1	100	93	1	0	1	0.1	UHRF1BP1	UHRF1BP1	Q6BDS2	T777-p	MSHPRSKtEHDLKSL	SEALAPDSMSHPRSKtEHDLKSLSGLTEVME
pT_TAG_51000	1	100	93	0	1	1	0.1	ULK4	ULK4	Q96C45	T389-p	tHCsPQKtsPLtKIT	EVSPGEDMTHCSPQKtSPLTKITSGHLSQQD
pT_TAG_51343	1	100	93	0	1	1	0.1	USP43	USP43	Q70EL4	T283-p	QTRFLSVtLVFPSKS	VSLPIPLRQTRFLSVtLVFPSKSQRFLRVGL
pT_TAG_51469	1	100	93	0	1	1	0.1	UTP3	SAS10	Q9NQZ2	T41-p	LPPsPGDtsYyQDQV	DENGDDLGLPPSPGDtSYYQDQVDDFHEARS
pT_TAG_51891	1	100	72	1	0	1	0.12	VWA5A	VWA5A	O00534	T9-p	VHFCGLLtLHREPVP	MVHFCGLLtLHREPVPLKSISVSV
pT_TAG_52186	1	100	93	1	0	1	0.1	WDR75	WDR75	Q8IWA0	T680-p	PEEkLtPtSkQLLAE	LLTFSTKSPEEKLTPtSKQLLAEESLPTTPF
pT_TAG_52438	1	100	93	0	1	1	0.1	XIRP1	CMYA1	Q702N8	T1619-p	QAKVECHtEAQsQVK	GGQTAVKNQAKVECHtEAQSQVKIRNHTEAR
pT_TAG_52502	1	100	93	0	1	1	0.1	XPO4	Exportin-4	Q9C0E2	T526-p	LAsPGsstVDNKMLD	LQRHQQQLLASPGSStVDNKMLDDLYEDIHW
pT_TAG_53083	1	100	93	1	0	1	0.1	ZC3H7B	RoXaN	Q9UGR2	T834-p	PGkPGEGtPISSREG	DMWLKKHNPGKPGEGtPISSREGEKQIQMPT
pT_TAG_53260	1	100	93	0	1	1	0.1	ZFHX4	ZFHX4	Q86UP3	T1120-p	AEDDEKDtsERDNsE	GAIKPTAVAEDDEKDtSERDNSEGKNSNKDS
pT_TAG_53789	1	100	93	1	0	1	0.1	ZNF136	ZNF136	P52737	T331-p	RLHERIHtGEKPFVC	AFSYLPSLRLHERIHtGEKPFVCKQCGKAFR
pT_TAG_56668	1	100	93	1	0	1	0.1	ZNF761	ZNF761	Q86XN6	T450-p	CGkTFSRtssLtCHR	DNAYKCNECGKTFSRtSSLTCHRRRHTGEQP
pT_TAG_14470	0.9892	98.9247	92	1	0	1	0.14	ENOX1	PIG38	Q8TC92	T412-p	DENCDsPtKKMRVDE	EEEMEMSDDENCDSPtKKMRVDESALAAQAY
pT_TAG_3081	0.9677	96.7742	90	0	1	1	0.2	APOL5	APOL5	Q9BWW9	T357-p	LPQKAsQtCSSSRGR	RLTQHHRHLPQKASQtCSSSRGRAVRGSRVV
pT_TAG_4087	0.9677	96.7742	90	1	0	1	0.2	ATF7	ATF7	P17544	T156-p	PKPVLIStPTPtIVR	PLKEKEVTPKPVLIStPTPTIVRPGSLPLHL
pT_TAG_4379	0.96	96	72	0	1	1	0.22	ATP5G2	ATP5G2 iso3	Q06055-3	T10-p	ELILSPAtAPHPLKM	MPELILSPAtAPHPLKMFACSKFVS
pT_TAG_2242	0.957	95.6989	89	1	0	1	0.22	AMER1	WTX iso2	Q5JTC6-2	T556-p	RPPGAMEtEEERLVT	NFEPFLSSRPPGAMEtEEERLVTIQKQLLYW
pT_TAG_19889	0.957	95.6989	89	0	1	1	0.22	HIVEP1	HIVEP1	P15822	T699-p	FARRLPstEQDsGRS	QTVSPPTPFARRLPStEQDSGRSNGPSAALV
pT_TAG_23359	0.9462	94.6237	88	1	0	1	0.24	KIR2DL2	KIR2DL2	P43627	T180-p	AGPKVNGtFQADFPL	EAHECRFSAGPKVNGtFQADFPLGPATHGGT
pT_TAG_34154	0.9462	94.6237	88	0	1	1	0.24	PEAK1	PEAK1	Q9H792	T1077-p	GRGCtSVttALSLPE	RTVVGKQDGRGCTSVtTALSLPELEREDGKE
pT_TAG_43589	0.9462	94.6237	88	1	0	1	0.24	SLF2	FAM178A	Q8IX21	T551-p	PLRSEYGtPTKsPPA	SSGKISGGPLRSEYGtPTKSPPAALEVVPCI
pT_TAG_5192	0.9355	93.5484	87	0	1	1	0.26	BID	BID	P55957	T59-p	EGyDELQtDGNRSSH	LPVLAPQWEGYDELQtDGNRSSHSRLGRIEA
pT_TAG_27065	0.9355	93.5484	87	0	1	1	0.26	MED13	Trap240	Q9UHV7	T1634-p	DGDSHAVtYPPAIVV	RDKVGIPTDGDSHAVtYPPAIVVYIIDPFTY
pT_TAG_34719	0.9355	93.5484	87	1	0	1	0.26	PICALM	PICALM	Q13492	T379-p	PAIDIFStPsSSNST	SAGGIMTAPAIDIFStPSSSNSTSKLPNDLL
pT_TAG_28537	0.914	91.3978	85	1	0	1	0.29	MTOR	mTOR	P42345	T2436-p	WRLMDtNtKGNKRsR	FVYDPLLNWRLMDTNtKGNKRSRTRTDSYSA
pT_TAG_40523	0.914	91.3978	85	1	0	1	0.29	RPL7	RPL7	P18124	T170-p	NKKRIALtDNALIAR	YKRGYGKINKKRIALtDNALIARSLGKYGII
pT_TAG_22214	0.8817	44.086	41	0	2	0	0.99	JUP	CTNNG	P14923	T564-p	EEIVEGCtGALHILA	PYTDGVRMEEIVEGCtGALHILARDPMNRME
pT_TAG_55129	0.8172	40.8602	38	0	2	0	0.98	ZNF443	ZNF443	Q9Y2A4	T304-p	LIHERtHtGEKPYTC	AFPDSSSCLIHERTHtGEKPYTCKQCGKAFS
pT_TAG_30336	0.8065	80.6452	75	1	0	1	0.4	NCAPH	NCAPH	Q15003	T98-p	RsIDIsAtIPKFTNT	RLLASPSSRSIDISAtIPKFTNTQITEHYST
pT_TAG_51309	0.7634	76.3441	71	1	0	1	0.43	USP34	USP34	Q70CQ2	T2721-p	LPLSPDTtVVLHQVY	SLHIPTRDLPLSPDTtVVLHQVYNVLLGLLS
pT_TAG_57361	0.6882	34.4086	32	2	0	0	0.95	ZSCAN20	ZSCAN20	P17040	T205-p	LKESAVLtPRVPTLP	NAEVAPQPLKESAVLtPRVPTLPKMGSVGDW
pT_TAG_11876	0.6667	33.3333	30	2	0	0	0.94	DEK	DEK	P35659	T15-p	AEGEGtPtQPAsEkE	MSASAPAAEGEGTPtQPASEKEPEMPGPRE
pT_TAG_22102	0.6559	65.5914	61	0	1	1	0.48	JAK1	JAK1	P23458	T1107-p	TVTRLVNtLkEGkRL	IGPTHGQMTVTRLVNtLKEGKRLPCPPNCPD
pT_TAG_10673	0.6452	32.2581	30	1	1	0	0.93	CSNK1E	CK1E	P49674	T334-p	ALPPGPPtGAtANRL	QLRGSATRALPPGPPtGATANRLRSAAEPVA
pT_TAG_10674	0.6452	32.2581	30	1	1	0	0.93	CSNK1E	CK1E	P49674	T337-p	PGPPtGAtANRLrsA	GSATRALPPGPPTGAtANRLRSAAEPVASTP
pT_TAG_6746	0.5914	59.1398	55	0	1	1	0.49	CAPS2	CAPS2	Q9BXY5	T337-p	RQFGKNRtNVLPFIQ	QSLTIYEYRQFGKNRtNVLPFIQKSIYSHQC
pT_TAG_26352	0.4731	47.3118	44	1	0	0	0.5	MAPRE3	EB3	Q9UPY8	T164-p	VPQRtsPtGPKNMQT	SKKLIGTAVPQRTSPtGPKNMQTSGRLSNVA
pT_TAG_53912	0.4624	46.2366	43	0	1	0	0.5	ZNF169	ZNF169	Q14929	T451-p	TLIGHQRtHtGEKPY	GRGFSQKVTLIGHQRtHTGEKPYLCPDCGRG
pT_TAG_55940	0.4624	46.2366	43	1	0	0	0.5	ZNF609	ZNF609	O15014	T840-p	AEASSVKtNsPAysD	LHVVTQNGAEASSVKtNSPAYSDISDAGEDG
pT_TAG_37185	0.4086	40.8602	38	1	0	0	0.49	PRPF8	PRPF8	Q6P2Q9	T1972-p	HHIWPTLtDEEWIKV	DKTTITEPHHIWPTLtDEEWIKVEVQLKDLI
pT_TAG_56815	0.4086	40.8602	38	0	1	0	0.49	ZNF785	ZNF785	A8K8V0	T307-p	AIHRRIHtGEKPYPC	RFAYTSLLAIHRRIHtGEKPYPCPDCGRRFT
pT_TAG_7650	0.3656	36.5591	34	0	1	0	0.48	CD160	CD160	O95971	T72-p	sGDCsPEtsLKQLRL	VVFLCKDRSGDCSPEtSLKQLRLKRDPGIDG
pT_TAG_1692	0.3548	35.4839	33	0	1	0	0.48	AHNAK2	AHNAK2	Q8IVF2	T470-p	ARLsLRDtTEGGTQI	LQSLEIGIARLSLRDtTEGGTQIGPPEIRVR
pT_TAG_34435	0.3548	35.4839	33	0	1	0	0.48	PHB	PHB	P35232	T91-p	DLQNVNItLrILFRP	VPVITGSKDLQNVNItLRILFRPVASQLPRI
pT_TAG_49066	0.3441	34.4086	32	0	1	0	0.47	TRABD2A	TRABD2A	Q86V40	T411-p	SRPGsADtPsEAEQR	HSTLPPLVSRPGSADtPSEAEQRFRKKRRRS
pT_TAG_10675	0.3226	32.2581	30	1	0	0	0.47	CSNK1E	CK1E	P49674	T351-p	AAEPVAstPAsRIQP	ATANRLRSAAEPVAStPASRIQPAGNTSPRA
