# Supplementary material for: Enhanced access to the human phosphoproteome with genetically encoded phosphothreonine
Source: Nat Commun. 2022 Nov 24;13:7226. doi: 10.1038/s41467-022-34980-5 (PMC9700786; doi:10.1038/s41467-022-34980-5)
Supplement: Supplementary file 12 — source data [file 41467_2022_34980_MOESM12_ESM.zip › Fig 5C - Hi-P+.xlsx]

## Sheet: Replicate 1
#ID	Avg_fold	Median_fold	GENE	PROTEIN	ACC_ID	HU_CHR_LOC	MOD_RSD	DOMAIN	SITE_+/-7_AA
sample_pT_TAG_25586	10694.4	10696	MACF1	ACF7 iso2	Q9UPN3-2	1p34.3	T518-p		RLQDELVtLRLECTN
sample_pT_TAG_35827	8088.86	8090	PODNL1	PODNL1	Q6PEZ8	19p13.12	T260-p	LRR_4	TDSGLDAtTFSKLHS
sample_pT_TAG_36253	1952.73	1953	PPFIA3	PPFIA3	O75145	19q13.33	T55-p		EAQDGLAtAQLRLRE
sample_pT_TAG_35440	1139.19	1139	PLEKHA7	PLEKHA7	Q6IQ23	11p15.2-p15.1	T655-p		HGKSADDtyLQLKKD
sample_pT_TAG_7439	1115.66	1116	CCDC93	CCDC93	Q567U6	2q14.1	T355-p		NEAkkTLtELkTySE
sample_pT_TAG_25781	387.495	389	MAP1A	MAP1A	P78559	15q15.3	T1834-p		PHMKNEPttPsWLAD
sample_pT_TAG_25782	362.871	364	MAP1A	MAP1A	P78559	15q15.3	T1835-p		HMKNEPttPsWLADI
sample_pT_TAG_27299	193.806	194	MFF	MFF	Q9GZY8	2q36.3	T137-p	Miff	LDLERPPttPQNEEI
sample_pT_TAG_7325	169.387	170	CCDC65	CCDC65	Q8IXS2	12q13.12	T326-p		QKNLVRLtLEsNAtL
sample_pT_TAG_50498	166	166	TYW5	TYW5	A2RUC4	2q33.1	T285-p		ILDRALKtLAELPEE
sample_pT_TAG_40208	165	165	RNF20	RNF20	Q5VTR2	9q31.1	T444-p		EVIQLEDtLAQVRkE
sample_pT_TAG_40256	155.387	155	RNF40	RNF40	O75150	16p11.2	T451-p		EVIQLEDtLAQVRkE
sample_pT_TAG_7420	149	149	CCDC89	CCDC89	Q8N998	11q14.1	T267-p		ELQARLQtVTREKEE
sample_pT_TAG_25889	130.978	131	MAP1S	BPY2-IP1	Q66K74	19p13.11	T941-p		SrPGVSAtPPKSPVY
sample_pT_TAG_21580	64	64	INVS	INVS	Q9Y283	9q31.1	T200-p	Ank_2	KDPsAVHtVRCILDA
sample_pT_TAG_27300	56	56	MFF	MFF	Q9GZY8	2q36.3	T138-p	Miff	DLERPPttPQNEEIR
sample_pT_TAG_29949	52.9462	53	N4BP2	Nedd4-BP2	Q86UW6	4p14	T1471-p		TGKKLLktLTASEML
sample_pT_TAG_12389	44	44	DMRT3	DMRT3	Q9NQL9	9p24.3	T167-p		DGKSADNtEVFsDKD
sample_pT_TAG_53283	35.1935	37	ZFP14	ZFP14	Q9HCL3	19q13.12	T223-p		IRHHKLHtGEkPYEC
sample_pT_TAG_37729	35	35	PTK7	CCK4	Q13308	6p21.1	T279-p	Ig_3	PPHLRRAtVFANGsL
sample_pT_TAG_27298	34.5054	35	MFF	MFF	Q9GZY8	2q36.3	T121-p	Miff	KtPPRVLtLsERPLD
sample_pT_TAG_21341	31	31	ILF2	ILF2	Q12905	1q21.3	T51-p		VkPAPDEtsFSEALL
sample_pT_TAG_550	30.8387	31	ACIN1	acinus	Q9UKV3	14q11.2	T1106-p		LVDRPsEtKTEEQGI
sample_pT_TAG_13194	30	30	DSP	Desmoplakin	P15924	6p24.3	T1714-p		QsLTENLtKEHLMLE
sample_pT_TAG_41364	29	29	SAP18	SAP18	O00422	13q12.11	T121-p	SAP18	kGtDDsMtLQSQkFQ
sample_pT_TAG_44525	28	28	SPAG9	JIP4 iso2	O60271-2	17q21.33	T262-p		QGGsKATtPAsTANs
sample_pT_TAG_270	26	26	ABCC8	ABCC8	Q09428	11p15.1	T949-p		TVTERKAtEPPQGLS
sample_pT_TAG_34505	25	25	PHF20L1	PHF20L1	A8MW92	8q24.22	T484-p		LsRGsEVtAPVASDS
sample_pT_TAG_54312	25	25	ZNF250	ZNF250	P15622	8q24.3	T250-p		SKHRRIHtGEkPYEC
sample_pT_TAG_26043	23	23	MAP3K6	MEKK6	O95382	1p36.11	T899-p	Pkinase	RLRAsAQtLLGDPFL
sample_pT_TAG_53744	23	23	ZNF121	ZNF121	P58317	19p13.2	T223-p		TKHVRIHtGEkPYEC
sample_pT_TAG_49100	22.9892	23	TRAK1	TRAK1	Q9UPV9	3p22.1	T486-p	Milton	ERSKKPGtPGtPGSH
sample_pT_TAG_4859	22	22	BCAR1	P130Cas	P56945	16q23.1	T326-p		GPLLREEtyDVPPAF
sample_pT_TAG_28940	21	21	MUC3A	MUC3A	Q02505	7q22.1	T223-p		HTtISsttRtTERTP
sample_pT_TAG_46289	21	21	SYNM	DMN	O15061	15q26.3	T1175-p		SRSVRHVtLGPGQsP
sample_pT_TAG_26856	20	20	MDC1	MDC1	Q14676	6p21.33	T1297-p		ELRPststDRPVtPK
sample_pT_TAG_28008	20	20	MOXD1	MOXD1	Q6UVY6	6q23.2	T460-p	Cu2_monoox_C	MTWGGLStRSEMCLS
sample_pT_TAG_43721	20	20	SMARCA2	SMARCA2	P51531	9p24.3	T274-p		PELSGPStPQKLPVP
sample_pT_TAG_53320	20	20	ZFP30	ZFP30	Q9Y2G7	19q13.12	T265-p		NLHQRIHtGEKPYEC
sample_pT_TAG_17734	19	19	GCOM2	GRINL1B	Q9BZD3	4q13.2	T184-p	GCOM2	VssQAEDtsssFDNL
sample_pT_TAG_24266	19	19	LARP1	LARP	Q6PKG0	5q33.2	T769-p		TIARsLPttVPEsPN
sample_pT_TAG_26928	19	19	MDC1	MDC1	Q14676	6p21.33	T659-p		tDtLGEstQPQREGA
sample_pT_TAG_52125	18.871	19	WDR55	WDR55	Q9H6Y2	5q31.3	T31-p		APTRIRDtPEDIVLE
sample_pT_TAG_17020	18.3778	19	FPR1	FPR1	P21462	19q13.41	T336-p		tQtsDtAtNstLPsA
sample_pT_TAG_13857	18	18	EHD1	EHD1	Q9H4M9	11q13.1	T417-p		KGGAFDGtMNGPFGH
sample_pT_TAG_26225	18	18	MAP7D2	MAP7D2 iso2	Q96T17-2	Xp22.12	T217-p		ILVSRLLtPTQSSLA
sample_pT_TAG_44392	18	18	SOX5	SOX5	P35711	12p12.1	T410-p		TSDGKsPtsPtsPHM
sample_pT_TAG_53297	18	18	ZFP2	ZFP2	Q6ZN57	5q35.3	T237-p		TVHQRtHtGEkPYEC
sample_pT_TAG_54729	18	18	ZNF34	ZNF34	Q8IZ26	8q24.3	T358-p		IYHQRIHtGEKPYKC
sample_pT_TAG_15721	17	17	FAM205A	FAM205A	Q6ZU69	9p13.3	T1054-p		NREDPEEtKAARDHR
sample_pT_TAG_16206	17	17	FBXO32	FBXO32	Q969P5	8q24.13	T333-p		KGTDHPCtANNPESC
sample_pT_TAG_19127	17	17	HAL	HAL	P42357	12q23.1	T337-p	Lyase_aromatic	ADIVAALtLEVLKGT
sample_pT_TAG_33575	17	17	PCDHB10	PCDHB10	Q9UN67	5q31.3	T146-p	Cadherin	VLKIsENtAEGTAFR
sample_pT_TAG_38471	17	17	RAD21	RAD21	O60216	8q24.11	T289-p		DPVEPMPtMTDQTTL
sample_pT_TAG_41942	17	17	SELPLG	SELPLG	Q14242	12q24.11	T82-p		PGTPESttVEPAARR
sample_pT_TAG_42436	17	17	SH2D3A	SH2D3A	Q9BRG2	19p13.3	T230-p		DASERPPtyCELVPR
sample_pT_TAG_54519	17	17	ZNF287	ZNF287	Q9HBT7	17p11.2	T608-p		TQHHRtHtGEKPYKC
sample_pT_TAG_54862	17	17	ZNF395	ZNF395	Q9H8N7	8p21.1	T257-p		QtDHGFEtDPDPFLL
sample_pT_TAG_28858	16.9785	17	MUC17	MUC17	Q685J3	7q22.1	T3269-p		SPPtAEGtsMPTSTP
sample_pT_TAG_5208	16.9355	17	BIN2	BIN2	Q9UBW5	12q13.13	T366-p		EEVLPSStTPsPGGA
sample_pT_TAG_38818	16.8495	17	RAPGEF6	RAPGEF6	Q8TEU7	5q31.1	T1458-p		KQRVLEStPAESSEG
sample_pT_TAG_29589	16	16	MYH9	MYH9	P35579	22q12.3	T1416-p	Myosin_tail_1	DkLEkTktRLQQELD
sample_pT_TAG_33166	16	16	PAK6	PAK6	Q9NQU5	15q15.1	T339-p		SLRTAPAtGQLPGRs
sample_pT_TAG_50437	16	16	TXLNA	TXLNA	P40222	1p35.2	T497-p		AGGQGsLtDsGPERR
sample_pT_TAG_51528	16	16	VAPA	VAPA	Q9P0L0	18p11.22	T30-p	Motile_Sperm	LkFkGPFtDVVTTNL
sample_pT_TAG_55793	15.9677	17	ZNF585B	ZNF585B	Q52M93	19q13.12	T377-p		IIHQRIHtGEKPYEC
sample_pT_TAG_10666	15	15	CSNK1D	CK1D	P48730	17q25.3	T344-p		TQEVAPPtPLtPtsH
sample_pT_TAG_10718	15	15	CSPG4	NG2	Q6UVK1	15q24.2	T2077-p		AGELANRtGsVPRFR
sample_pT_TAG_14629	15	15	EPB41L2	EPB41L2	O43491	6q23.1-q23.2	T905-p	4_1_CTD	QTETKTItyEsPQID
sample_pT_TAG_16155	15	15	FBRSL1	FBRSL1 iso3	Q6PJP7	12q24.33	T145-p		PEQPGPLtPsLLGPG
sample_pT_TAG_41301	15	15	SAMD1	SAMD1	Q6SPF0	19p13.12	T444-p		ALPGADGtPFGCPPG
sample_pT_TAG_43530	15	15	SLC9A3R2	NHERF-2	Q15599	16p13.3	T257-p	EBP50_C	GPLPsPVtNGtsPAQ
sample_pT_TAG_50053	15	15	TTN	Titin	Q8WZ42	2q31.2	T32998-p		VRPARRRtPsPDyDF
sample_pT_TAG_52717	15	15	YTHDF1	YTHDF1	Q9BYJ9	20q13.33	T273-p		KHNMDIGtWDNKGPV
sample_pT_TAG_54612	15	15	ZNF318	ZNF318	Q5VUA4	6p21.1	T686-p		REAHHSNtHsPEVsH
sample_pT_TAG_54669	15	15	ZNF329	ZNF329	Q86UD4	19q13.43	T450-p		IRHQRtHtGEkPYEC
sample_pT_TAG_54748	15	15	ZNF345	ZNF345	Q14585	19q13.12	T365-p		TQHHRIHtGEKPYEC
sample_pT_TAG_53239	14.4643	15	ZFHX2	ZFHX2	Q9C0A1	14q11.2	T13-p		SASTTGttPSPGHNA
sample_pT_TAG_4595	14	14	AURKB	AurB	Q96GD4	17p13.1	T16-p		PWPyGRQtAPsGLST
sample_pT_TAG_5124	14	14	BECN1	beclin 1	Q14457	17q21.31	T119-p	BH3	LSRRLkVtGDLFDIM
sample_pT_TAG_9562	14	14	CLIC1	CLIC1	O00299	6p21.33	T155-p	GST_C_2	LPEEVDEtsAEDEGV
sample_pT_TAG_12136	14	14	DHX9	DDX9	Q08211	1q25.3	T92-p		VAsPPPLtDtPdTtA
sample_pT_TAG_13686	14	14	EEF1B2	eEF1B	P24534	2q33.3	T88-p		PADVEDttGsGAtDs
sample_pT_TAG_35127	14	14	PKP2	plakophilin 2	Q99959	12p11.21	T118-p		LkAGTTAtyEGRWGr
sample_pT_TAG_36701	14	14	PRDM16	PRDM16	Q9HAZ2	1p36.32	T611-p		FEDVNTTtGTDLDTT
sample_pT_TAG_38763	14	14	RANGAP1	RANGAP1	P46060	22q13.2	T461-p	RanGAP1_C	SVLIAQQtDtsDPEK
sample_pT_TAG_38885	14	14	RASAL2	RASAL2 iso2	Q9UJF2-2	1q25.2	T132-p		KGRCLRRtVsVPsEG
sample_pT_TAG_41314	14	14	SAMD15	SAMD15	Q9P1V8	14q24.3	T302-p		KATEEKGtELPERTK
sample_pT_TAG_46449	14	14	TAB2	TAB2	Q9NYJ8	6q25.1	T654-p		DQRSIIktPkTQDTE
sample_pT_TAG_46452	14	14	TAB3	TAB3	Q8N5C8	Xp21.2	T404-p		HSLYTATtPPSssPS
sample_pT_TAG_53585	14	14	ZKSCAN8	ZNF192	Q15776	6p22.1	T485-p		IGHQRsHtGEKPYKC
sample_pT_TAG_55510	13.9462	14	ZNF544	ZNF544	Q6NX49	19q13.43	T403-p		VIHQRtHtGEkPYEC
sample_pT_TAG_16768	13.8065	14	FLVCR1	FLVCR1	Q9Y5Y0	1q32.3	T538-p		AIPADsPtDQEPktV
sample_pT_TAG_10681	13.7667	14	CSNK1G1	CK1G1	Q9HCP0	15q22.31	T15-p		KDERQRttKPMAQRs
sample_pT_TAG_25904	13.5161	14	MAP2	MAP2	P11137	2q34	T1602-p		tPGstAItPGtPPsy
sample_pT_TAG_23049	13.3548	15	KIF13A	KIF13A	Q9H1H9	6p22.3	T1367-p		ERLRQAVtVKEALST
sample_pT_TAG_5811	13	13	BUD13	BUD13	Q9BRD0	11q23.3	T123-p		NRHFRHDtPDssPRR
sample_pT_TAG_8905	13	13	CFTR	CFTR	P13569	7q31.2	T291-p	ABC_membrane	MIENLRQtELKLTRK
sample_pT_TAG_14515	13	13	EP300	p300	Q09472	22q13.2	T1857-p		PTPATPTtPtGQQPT
sample_pT_TAG_17111	13	13	FRS2	FRS2	Q8WU20	12q15	T137-p		PRtPRtPttPGFAAQ
sample_pT_TAG_17314	13	13	FYCO1	FYCO1	Q9BQS8	3p21.31	T276-p		QQGEQLQtERERGRT
sample_pT_TAG_19312	13	13	HDAC4	HDAC4	P56524	2q37.3	T391-p		RLSLFPGtHLtPYLS
sample_pT_TAG_27627	13	13	MKI67	KI-67	P46013	10q26.2	T1485-p		VCtDkPTtHEKTTKI
sample_pT_TAG_30738	13	13	NECAP1	NECAP1	Q8NC96	12p13.31	T211-p		VAIsNHVtPPPIPKS
sample_pT_TAG_32117	13	13	NUMA1	NuMA-1	Q14980	11q13.4	T1952-p		sLsLGtItDEEMKTG
sample_pT_TAG_39092	13	13	RBM10	RBM10	P98175	Xp11.3	T553-p		ssALPPAtsPtAQES
sample_pT_TAG_46048	13	13	SUPT6H	SPT6	Q7KZ85	17q11.2	T1532-p		SsssRtRtPAsINAt
sample_pT_TAG_46538	13	13	TAF1L	TAF1L	Q8IZX4	9p21.1	T1403-p		RRtDPMVtLSSILEs
sample_pT_TAG_49019	13	13	TPRN	TPRN	Q4KMQ1	9q34.3	T267-p		HPPPsPGtPSATPAs
sample_pT_TAG_49556	13	13	TSC1	TSC1	Q92574	9q34.13	T1047-p		SSSSELstPEKPPHQ
sample_pT_TAG_54317	13	13	ZNF250	ZNF250	P15622	8q24.3	T474-p		IQHERIHtGEKPFQC
sample_pT_TAG_54428	13	13	ZNF273	ZNF273	Q14593	7q11.21	T481-p		TEHKRVHtGEkPYkC
sample_pT_TAG_55426	13	13	ZNF519	ZNF519	Q8TB69	18p11.21	T315-p		AQHQRIHtGEKPFKC
sample_pT_TAG_57419	13	13	ZSCAN9	ZNF193	O15535	6p22.1	T221-p		GKMFNEQtWEVsQQD
sample_pT_TAG_48789	12.9785	13	TOX4	TOX4	O94842	14q11.2	T175-p		SPEDRLsttPsPtss
sample_pT_TAG_10808	12.8602	13	CTDP1	CTDP1	Q9Y5B0	18q23	T391-p		LNGSEAAtPRDsPRP
sample_pT_TAG_56411	12.7419	14	ZNF701	ZNF701	Q9NV72	19q13.41	T443-p		AQHTVIHtGEKPYkC
sample_pT_TAG_1868	12	12	AKAP2	AKAP2	Q9Y2D5	9q31.3	T746-p	AKAP2_C	QRQVLQstQsPRTKN
sample_pT_TAG_2549	12	12	ANKRD17	ANKRD17	O75179	4q13.3	T735-p		PPDVtQLtPPsHDLN
sample_pT_TAG_3445	12	12	ARHGAP8	ARHGAP8	P85298	22q13.31	T448-p		RTQAtGLtKPtLPPs
sample_pT_TAG_5663	12	12	BRSK2	BRSK2	Q8IWQ3	11p15.5	T463-p		PAGTPNPtPPsSPSV
sample_pT_TAG_6022	12	12	C19orf47	C19orf47	Q8N9M1	19q13.2	T144-p		SAASRMItNSLNHDs
sample_pT_TAG_19220	12	12	HBEGF	HBEGF	Q99075	5q31.3	T37-p		RRGLAAGtsNPDPPt
sample_pT_TAG_20253	12	12	HOXB13	HOXB13	Q92826	17q21.32	T8-p		MEPGNYAtLDGAKDI
sample_pT_TAG_23681	12	12	KMT2D	MLL4	O14686	12q13.12	T29-p		ASEDPsAtEsDLPNP
sample_pT_TAG_25905	12	12	MAP2	MAP2	P11137	2q34	T1605-p		stAItPGtPPsySsR
sample_pT_TAG_27674	12	12	MKI67	KI-67	P46013	10q26.2	T2113-p	K167R	PPPEsMDtPtsTRRR
sample_pT_TAG_27849	12	12	MLXIPL	ChREBP	Q9NP71	7q11.23	T27-p		sPDsDsDtDsEDPsL
sample_pT_TAG_30891	12	12	NEO1	NEO1	Q92859	15q24.1	T1188-p	Neogenin_C	PNPIMTDtPIPRNsQ
sample_pT_TAG_31662	12	12	NPIPB11	NPIPB11	E5RHQ5	16p11.2	T373-p		ADDNIKttAERLRGP
sample_pT_TAG_32672	12	12	OR2T35	OR2T35	Q8NGX2	1q44	T282-p	TM; 7tm_4	sAFyTILtPMLNPLI
sample_pT_TAG_33656	12	12	PCF11	PCF11	O94913	11q14.1	T785-p		PrIDGPPtPASLrFD
sample_pT_TAG_34049	12	12	PDLIM7	PDLIM7	Q9NR12	5q35.3	T244-p		DktstVLtRHsQPAt
sample_pT_TAG_36628	12	12	PPRC1	PPRC1	Q5VV67	10q24.32	T181-p		PPERDLItPVDPLGP
sample_pT_TAG_36648	12	12	PRAG1	SGK223	Q86YV5	8p23.1	T784-p		SELAHsPtNsGKKLF
sample_pT_TAG_39183	12	12	RBM26	RBM26	Q5T8P6	13q31.1	T839-p		TELRRKytELQLEAA
sample_pT_TAG_39612	12	12	RFX7	RFX7	Q2KHR2	15q21.3	T314-p		sVKQAPKtPQNVPAs
sample_pT_TAG_40147	12	12	RNF11	RNF11	Q9Y3C5	1p32.3	T30-p		RAsFGEGtEPDQEPP
sample_pT_TAG_40858	12	12	RRP1	RRP1	P56182	21q22.3	T238-p		DLLNELDtQDEEVAs
sample_pT_TAG_41349	12	12	SAMHD1	SAMHD1	Q9Y3Z3	20q11.23	T25-p		sPRtPsNtPsAEADW
sample_pT_TAG_41773	12	12	SDC3	syndecan-3	O75056	1p35.2	T245-p		VLDTEAPtPRLVstA
sample_pT_TAG_42650	12	12	SHROOM4	SHROOM4	Q9ULL8	Xp11.22	T550-p		TTKAAsGtEAGEEGD
sample_pT_TAG_44154	12	12	SNX17	SNX17	Q15036	2p23.3	T425-p		LLEsPDAtREsMVkL
sample_pT_TAG_44349	12	12	SORL1	SORL1	Q92673	11q24.1	T1876-p		VYGIFyAtSFLDLYR
sample_pT_TAG_51047	12	12	UNC5C	UNC5C	O95185	4q22.3	T832-p		PLLDPANtITTVTGP
sample_pT_TAG_52048	12	12	WDR20	WDR20	Q8TBZ3	14q32.31	T420-p		SNGNSVTtPGNSVPP
sample_pT_TAG_52102	12	12	WDR44	WDR44	Q5JSH3	Xq24	T584-p		DTGVCsGtDEDPDDK
sample_pT_TAG_52241	12	12	WDYHV1	WDYHV1	Q96HA8	8q24.13	T168-p	Nt_Gln_amidase	PPYPCIEtGDsKMNL
sample_pT_TAG_53680	12	12	ZNF106	ZFP106	Q9H2Y7	15q15.1	T1099-p		LMLKQQItMEMsALR
sample_pT_TAG_55570	12	12	ZNF554	ZNF554	Q86TJ5	19p13.3	T375-p		TRHLRtHtGEKPYGC
sample_pT_TAG_55600	12	12	ZNF558	ZNF558	Q96NG5	19p13.2	T371-p		KKHLRtHtGEKPYEC
sample_pT_TAG_56071	12	12	ZNF629	ZNF629	Q9UEG4	16p11.2	T285-p		IQHQATHtGEKPYKC
sample_pT_TAG_56074	12	12	ZNF629	ZNF629	Q9UEG4	16p11.2	T382-p	zf-C2H2	KCPVCGKtFTLsATL
sample_pT_TAG_56079	12	12	ZNF629	ZNF629	Q9UEG4	16p11.2	T78-p		SVPQNPPtPLGHSNP
sample_pT_TAG_56239	12	12	ZNF674	ZNF674	Q2M3X9	Xp11.3	T436-p		SVHHRtHtGEKPYEC
sample_pT_TAG_56794	12	12	ZNF782	ZNF782	Q6ZMW2	9q22.33	T445-p		RIHQRtHtGEkPFEC
sample_pT_TAG_1619	11.9892	12	AHNAK	AHNAK	Q09666	11q12.3	T218-p		GsGAAsPtGsAVDIR
sample_pT_TAG_12970	11.9892	12	DPCR1	DPCR1 iso3	E9PEI6	6p21.33	T381-p		tPsPAEPtEHGERTA
sample_pT_TAG_55108	11.9892	12	ZNF442	ZNF442	Q9H7R0	19p13.2	T260-p		LRHERtHtGEkPYEC
sample_pT_TAG_20311	11.9733	13	HPS6	HPS6	Q86YV9	10q24.32	T766-p	HPS6	DILWDPStPPPtPPR
sample_pT_TAG_44528	11.957	12	SPAG9	JIP4	O60271	17q21.33	T276-p		QGGsKAttPAsTANs
sample_pT_TAG_15999	11.9462	12	FARP1	FARP1	Q9Y4F1	13q32.2	T883-p		NKSPDEAtAADQEsE
sample_pT_TAG_36349	11.6989	12	PPM1D	PPM1D	O15297	17q23.2	T517-p		QKNLKMStPGQMKAQ
sample_pT_TAG_3823	11	11	ARVCF	ARVCF	O00192	22q11.21	T265-p		PyGLEDDtRsLAADD
sample_pT_TAG_5813	11	11	BUD13	BUD13	Q9BRD0	11q23.3	T147-p		PRKDRHDtPDPsPRR
sample_pT_TAG_9096	11	11	CHD7	CHD-7	Q9P2D1	8q12.2	T730-p		ENsDLDKtPPPsPPP
sample_pT_TAG_10130	11	11	COL4A6	COL4A6	Q14031	Xq22.3	T686-p	Collagen	GSRGLPGtPGQPGSS
sample_pT_TAG_11082	11	11	CYB5R2	CYB5R2	Q6BCY4	11p15.4	T157-p	NAD_binding_1	LGMIAGGtGITPMLQ
sample_pT_TAG_12924	11	11	DOK3	DOK3	Q7L591	5q35.3	T336-p		tsLPsLDtPGELREM
sample_pT_TAG_14464	11	11	ENO2	ENO2	P09104	12p13.31	T41-p	Enolase_N	AVPsGAstGIyEALE
sample_pT_TAG_15494	11	11	FAM117B	FAM117B	Q6P1L5	2q33.2	T218-p	FAM117	PSSIIRRtssLDtLA
sample_pT_TAG_17303	11	11	FYB1	SLAP-130	O15117	5p13.1	T158-p		LGPKSGPtPPtSENE
sample_pT_TAG_18239	11	11	GOLGA8J	GOLGA8J	A6NMD2	15q13.2	T67-p		GFHREGPtSsATLKD
sample_pT_TAG_19313	11	11	HDAC4	HDAC4	P56524	2q37.3	T394-p		LFPGtHLtPYLSTsP
sample_pT_TAG_19535	11	11	HERC2	HERC2	O95714	15q13.1	T1814-p		NSGMLALtQTALRLI
sample_pT_TAG_21764	11	11	IRS1	IRS1	P35568	2q36.3	T938-p		PREEEtGtEEyMKMD
sample_pT_TAG_25758	11	11	MANEA	MANEA	Q5SRI9	6q16.1	T452-p		KysKERAtyALDRQL
sample_pT_TAG_27477	11	11	MICB	MICB	Q29980	6p21.33	T99-p	MHC_I	NGQDLRRtLtHIkDQ
sample_pT_TAG_28678	11	11	MUC16	MUC16	Q8WXI7	19p13.2	T11670-p		ATHPGTQtGFTVPIR
sample_pT_TAG_28875	11	11	MUC19	MUC19	Q7Z5P9	12q12	T2807-p		QSAVKSGtTESFTRL
sample_pT_TAG_29770	11	11	MYO3B	MYO3B	Q8WXR4	2q31.1	T1188-p		SSNsPAVtEKNGHSQ
sample_pT_TAG_31518	11	11	NOP2	NOP2	P46087	12p13.31	T727-p		PKGTDTQtPAVLsPs
sample_pT_TAG_34965	11	11	PJA1	PJA1	Q8NG27	Xq13.1	T87-p		DDSESSGtNLNIDNE
sample_pT_TAG_35273	11	11	PLCH1	PLCH1	Q4KWH8	3q25.31	T1320-p		GWLPKsPtKGEDWET
sample_pT_TAG_35476	11	11	PLEKHG3	PLEKHG3	A1L390	14q23.3	T964-p		ERDGKsPtVPCLQEE
sample_pT_TAG_35524	11	11	PLEKHO1	PLEKHO1	Q53GL0	1q21.2	T262-p		PQAPKKLtPtEKGRC
sample_pT_TAG_36913	11	11	PRKCA	PKCA	P17252	17q24.2	T11-p		VFPGNDstAsQDVAN
sample_pT_TAG_38916	11	11	RASGRF2	RASGRF2	O14827	5q14.1	T855-p		SPCRsPStPRHLRYR
sample_pT_TAG_39082	11	11	RBL2	Rb-like 2	Q08999	16q12.2	T974-p	RB_B	PVMRssstLPVPQPs
sample_pT_TAG_43581	11	11	SLCO5A1	SLCO5A1	Q9H2Y9	8q13.3	T800-p		RSCPAFStQGEFHEE
sample_pT_TAG_43995	11	11	SNAI2	Snail2	O43623	8q11.21	T136-p	zf-C2H2	QCNLCNKtYSTFSGL
sample_pT_TAG_50796	11	11	UBR4	UBR4	Q5T4S7	1p36.13	T2884-p		TDGSTLRtsPADHGG
sample_pT_TAG_51190	11	11	USP10	USP10	Q14694	16q24.1	T327-p		AsPPADGtGsASGTL
sample_pT_TAG_52847	11	11	ZBTB20	ZBTB20	Q9HC78	3q13.31	T211-p		IQDSGQDtPRGTPES
sample_pT_TAG_53224	11	11	ZFAND3	ZFAND3	Q9H8U3	6p21.2	T120-p		PTKRSCGtDsQsENE
sample_pT_TAG_53356	11	11	ZFP41	ZFP41	Q8N8Y5	8q24.3	T136-p	zf-C2H2	DVTKHQRtHtGEKPF
sample_pT_TAG_53400	11	11	ZFP82	ZFP82	Q8N141	19q13.12	T361-p		TLHQRIHtGEKPYEC
sample_pT_TAG_53726	11	11	ZNF117	ZNF117	Q03924	7q11.21	T440-p		IGHKRIHtGEkPYkC
sample_pT_TAG_54448	11	11	ZNF28	ZNF28	P17035	19q13.41	T630-p		IIHRRLHtGEkPYkC
sample_pT_TAG_54550	11	11	ZNF30	ZNF30	P17039	19q13.11	T591-p		TEHQRVHtGEKPFKC
sample_pT_TAG_54684	11	11	ZNF333	ZNF333	Q96JL9	19p13.12	T473-p		RSHVRtHtGEKPFEC
sample_pT_TAG_55234	11	11	ZNF471	ZNF471	Q9BX82	19q13.43	T566-p		TQHQRIHtGEKPYKC
sample_pT_TAG_55884	11	11	ZNF605	ZNF605	Q86T29	12q24.33	T360-p		IRHQRIHtGEKPYEC
sample_pT_TAG_56903	11	11	ZNF805	ZNF805	Q5CZA5	19q13.43	T394-p		IHHYVIHtGEKPFEC
sample_pT_TAG_56930	11	11	ZNF813	ZNF813	Q6ZN06	19q13.42	T350-p		tCHRRLHtGEkPFKC
sample_pT_TAG_56967	11	11	ZNF826P	ZNF826	Q6ZT77	19p12	T115-p		HKHRRtHtGEKPYkC
sample_pT_TAG_23667	10.9785	11	KMT2D	MLL4	O14686	12q13.12	T1843-p		GLEGKADtPGPEDGG
sample_pT_TAG_2746	10.957	11	ANO1	ANO1	Q5XXA6	11q13.3	T88-p	Anoct_dimer	RRVQHsDtPSGARsV
sample_pT_TAG_46782	10.957	11	TBC1D13	TBC1D13	Q9NVG8	9q34.11	T112-p		NPDsRWNtyFKDNEV
sample_pT_TAG_25571	10.9247	11	MACF1	ACF7 iso6	H0Y4F5	1p34.3	T325-p		sPDLQLPtPEVIPSs
sample_pT_TAG_48620	10.8602	11	TNS3	tensin 3	Q68CZ2	7p12.3	T820-p		ADVKEtMtPGyPQDL
sample_pT_TAG_53724	10.7957	11	ZNF117	ZNF117	Q03924	7q11.21	T356-p		TRHKVIHtGEKPYkC
sample_pT_TAG_18185	10.7097	11	GOLGA3	GOLGA3	Q08378	12q24.33	T872-p		LISELKAtRKRLDsE
sample_pT_TAG_26656	10.6774	11	MBD1	MBD1	Q9UIS9	18q21.1	T120-p		RDEtKADtDTAPASF
sample_pT_TAG_5242	10	10	BIRC6	BIRC6	Q9NR09	2p22.3	T453-p		GVDsRRPtLAWLEDS
sample_pT_TAG_6278	10	10	C6orf132	C6orf132	Q5T0Z8	6p21.1	T661-p		KATLWPAtPPKAtLG
sample_pT_TAG_6615	10	10	CAMSAP1	CAMSAP1	Q5T5Y3	9q34.3	T1144-p		PAssHPRtPTDPGLD
sample_pT_TAG_7302	10	10	CCDC57	CCDC57	Q2TAC2	17q25.3	T890-p		AQAKAKTtGASRSHP
sample_pT_TAG_7326	10	10	CCDC65	CCDC65	Q8IXS2	12q13.12	T332-p		LtLEsNAtLKALRKI
sample_pT_TAG_9041	10	10	CHD4	CHD-4	Q14839	12p13.31	T1545-p		PKtPtPstPGDtQPN
sample_pT_TAG_11075	10	10	CYB5A	CYB5A	P00167	18q22.3	T70-p	Cyt-b5	FEDVGHStDAREMSK
sample_pT_TAG_11366	10	10	DBN1	DBN1	Q16643	5q35.3	T497-p		QGEPRAPtPPSGTEV
sample_pT_TAG_11684	10	10	DDX23	DDX23	Q9BUQ8	12q13.12	T25-p		EERKRsRtPDRERDR
sample_pT_TAG_13894	10	10	EHMT2	EHMT2	Q96KQ7	6p21.33	T50-p		DtPRsEEtLPKATPD
sample_pT_TAG_14891	10	10	EPS15L1	EPS15R	Q9UBC2	19p13.11	T612-p		ALLFSNNtQELHPDP
sample_pT_TAG_17735	10	10	GCOM2	GRINL1B	Q9BZD3	4q13.2	T215-p	GCOM2	QsEENAstKNLTGLS
sample_pT_TAG_18538	10	10	GPRIN1	GRIN1	Q7Z2K8	5q35.2	T60-p		sPAPPRHtPDQsPGM
sample_pT_TAG_19033	10	10	GYS2	GYS2	P54840	12p12.1	T426-p	Glycogen_syn	ILDRDDLtIMKRAIF
sample_pT_TAG_22200	10	10	JUND	JunD	P17535	19p13.11	T308-p	bZIP_1	KTLKsQNtELAstAs
sample_pT_TAG_22335	10	10	KAT7	MYST2	O95251	17q21.33	T22-p		tEDsDFStDLEHTDS
sample_pT_TAG_23466	10	10	KLF5	KLF5	Q13887	13q22.1	T398-p		kAHLRtHtGEKPYKC
sample_pT_TAG_23694	10	10	KMT2D	MLL4	O14686	12q13.12	T4688-p		PtPPHNQtEDVRMES
sample_pT_TAG_25353	10	10	LRRTM2	LRRTM2	O43300	5q31.2	T379-p		TTYRDPttEytKRIS
sample_pT_TAG_25599	10	10	MACF1	ACF7	Q9UPN3	1p34.3	T7083-p	EF-hand_7	PTTKLEMtAVADIFD
sample_pT_TAG_25901	10	10	MAP2	MAP2	P11137	2q34	T1594-p		KsGtstPttPGstAI
sample_pT_TAG_26837	10	10	MCTP2	MCTP2	Q6DN12	15q26.2	T144-p		GIFDLQKtsLGGDAP
sample_pT_TAG_27948	10	10	MOGS	GCS1	Q13724	2p13.1	T705-p	Glyco_hydro_63	LLRLLDPtssRLGPL
sample_pT_TAG_28502	10	10	MTMR2	MTMR2	Q13614	11q21	T171-p	GRAM	AHKPEGRtRRSIFEN
sample_pT_TAG_29282	10	10	MYH1	MYH1	P12882	17p13.1	T1764-p	Myosin_tail_1	EkAKKAItDAAMMAE
sample_pT_TAG_31098	10	10	NFX1	NFX1	Q12986	9p13.3	T599-p		RCCPCGQtPLsQLLE
sample_pT_TAG_31439	10	10	NOL4L	NOL4L	Q96MY1	20q11.21	T153-p		sGCPEDLtVGRAPTA
sample_pT_TAG_31922	10	10	NSF	NSF	P46459	17q21.31	T534-p		QTkNSDRtPLVSVLL
sample_pT_TAG_34449	10	10	PHC3	PHC3	Q8NDX5	3q26.2	T609-p		ECVRMDRtPPPPtLs
sample_pT_TAG_35781	10	10	PNPLA6	NTE	Q8IY17	19p13.2	T1296-p		VsRIEPPtSYVsDGC
sample_pT_TAG_36010	10	10	POLR2M	GRINL1A	P0CAP2	15q21.3	T215-p	GCOM2	QsEENAstKNLTGLs
sample_pT_TAG_40006	10	10	RIMS2	RIMS2	Q9UQ26	8q22.3	T1093-p		PYHRSRstEQRPLLE
sample_pT_TAG_40123	10	10	RMI1	RMI1	Q9H9A7	9q21.32	T280-p		SSSNtIPtRQssFEP
sample_pT_TAG_40569	10	10	RPRD2	RPRD2	Q5VT52	1q21.2	T1370-p		SRVrEsLtLPSHSLE
sample_pT_TAG_41810	10	10	SEC14L1	SEC14L1	Q92503	17q25.2-q25.3	T234-p		APEPVVGtPDDKLDA
sample_pT_TAG_43380	10	10	SLC4A2	SLC4A2	P04920	7q36.1	T169-p		ADRKAERtsPssPAP
sample_pT_TAG_45276	10	10	SRRM2	SRm300	Q9UQ35	16p13.3	T289-p		AAAKtHttALAGRsP
sample_pT_TAG_46513	10	10	TAF1	TAF1	P21675	Xq13.1	T1384-p		RRtDPMVtLSSILEs
sample_pT_TAG_47080	10	10	TCOF1	treacle	Q13428	5q32-q33.1	T102-p		EAETAKAtPRLAstN
sample_pT_TAG_48161	10	10	TMEM51	TMEM51	Q9NW97	1p36.21	T234-p	TMEM51	PPSIEPLtPPPQyDE
sample_pT_TAG_49891	10	10	TTN	Titin	Q8WZ42	2q31.2	T206-p		VPAKKtKtIVSTAQI
sample_pT_TAG_52100	10	10	WDR44	WDR44	Q5JSH3	Xq24	T480-p		DDEGMPytRPVKFKA
sample_pT_TAG_52921	10	10	ZBTB46	ZBTB46	Q86UZ6	20q13.33	T354-p		SYLGPPLtPEKDDAL
sample_pT_TAG_54375	10	10	ZNF263	ZNF263	O14978	16p13.3	T483-p	zf-C2H2	NLHRHQRtHtGEKPY
sample_pT_TAG_54514	10	10	ZNF287	ZNF287	Q9HBT7	17p11.2	T440-p		TIHQRIHtGEKPYKC
sample_pT_TAG_54808	10	10	ZNF367	ZNF367	Q7RTV3	9q22.32|9q22.32	T220-p		kTHQRLHtGEKPFVC
sample_pT_TAG_55228	10	10	ZNF471	ZNF471	Q9BX82	19q13.43	T313-p		AQHQRIHtGEKPYEC
sample_pT_TAG_55300	10	10	ZNF490	ZNF490	Q9ULM2	19p13.2-p13.13	T301-p	zf-C2H2_6	LTHERtHtGEkPYEC
sample_pT_TAG_55587	10	10	ZNF556	ZNF556	Q9HAH1	19p13.3	T226-p		TEHVRtHtGEKPYEC
sample_pT_TAG_57382	10	10	ZSCAN23	ZSCAN23	Q3MJ62	6p22.1	T270-p	zf-C2H2	ILIEHQRtHtGEKPY
sample_pT_TAG_7257	9.9785	10	CCDC186	CCDC186	Q7Z3E2	10q25.3	T744-p		EDRsPENtGSSVAVD
sample_pT_TAG_20044	9.9677	10	HMGA1	HMGA1	P17096	6p21.31	T39-p		QPPVsPGtALVGsQk
sample_pT_TAG_10667	9.871	10	CSNK1D	CK1D	P48730	17q25.3	T347-p		VAPPtPLtPtsHTAN
sample_pT_TAG_21672	9.871	10	IQGAP3	IQGAP3	Q86VI3	1q22	T1101-p	RasGAP	SHLPyDVtPEQALSH
sample_pT_TAG_11674	9.8065	10	DDX20	GEMIN3	Q9UHI6	1p13.2	T688-p		QLKDsEStPVDDrIs
sample_pT_TAG_35942	9.7419	10	POLR1A	POLR1A	O95602	2p11.2	T357-p	RNA_pol_Rpb1_1	kLPEEVAtPttDEEk
sample_pT_TAG_26144	9.6452	10	MAP4K1	HPK1	Q92918	19q13.2	T451-p		sTssPHLtAHsEPSL
sample_pT_TAG_51474	9.4839	9	UTRN	utrophin iso3	H0Y337	6q24.2	T209-p		LEGDNLEtPsQsPQL
sample_pT_TAG_425	9	9	ABL2	Arg	P42684	1q25.2	T68-p		DGFEGDKtGGssPEA
sample_pT_TAG_1421	9	9	AGAP2	CENTG1	Q99490	12q14.1	T593-p		PsHsAAStPVAGQAs
sample_pT_TAG_1853	9	9	AKAP13	AKAP13	Q12802	15q25.3	T813-p		PSQKEKGtAtPELHT
sample_pT_TAG_2507	9	9	ANKRD11	ANKRD11	Q6UB99	16q24.3	T419-p		DEEDASVtVGTGEKL
sample_pT_TAG_3629	9	9	ARID1B	ARID1B	Q8NFD5	6q25.3	T1024-p		ADGKEEGtPQPESKS
sample_pT_TAG_5861	9	9	C11orf52	MGC14839	Q96A22	11q23.1	T112-p	DUF4578	tLRFPQAtPRYDSKN
sample_pT_TAG_6527	9	9	CALD1	Caldesmon	Q05682	7q33	T84-p	Caldesmon	EEAKTTttNtQVEGD
sample_pT_TAG_6904	9	9	CASP9	CASP9	P55211	1p36.21	T125-p		PEVLRPEtPRPVDIG
sample_pT_TAG_7077	9	9	CC2D1A	CC2D1A	Q6P1N0	19p13.12	T120-p		EEQKAsEtPPPVAQP
sample_pT_TAG_8078	9	9	CDH9	CDH9	Q9ULB4	5p14.1	T93-p	Cadherin	GNLKYILtGDGAGsL
sample_pT_TAG_9324	9	9	CIRBP-AS1	CIRBP-AS1	Q8TBR5	19p13.3	T79-p		QTRNHtRtGHAYPRF
sample_pT_TAG_9858	9	9	CNOT2	NOT2	Q9NZN8	12q15	T114-p		PsHVtPttGVPtMsL
sample_pT_TAG_10680	9	9	CSNK1G1	CK1G1	Q9HCP0	15q22.31	T14-p		EKDERQRttKPMAQR
sample_pT_TAG_12923	9	9	DOK3	DOK3	Q7L591	5q35.3	T329-p		PCPLPRAtsLPsLDt
sample_pT_TAG_12985	9	9	DPF2	requiem	Q92785	11q13.1	T248-p		KEdsQPPtPVsQRSE
sample_pT_TAG_14447	9	9	ENKD1	ENKD1	Q9H0I2	16q22.1	T17-p		GPIPPDPtLCPDNYR
sample_pT_TAG_14683	9	9	EPG5	EPG5	Q9HCE0	18q12.3-q21.1	T1387-p		LPESHSGtPGYLtsP
sample_pT_TAG_17996	9	9	GLI1	GLI1	P08151	12q13.3	T527-p		PsLSHTGtTVSRRVG
sample_pT_TAG_19252	9	9	HCFC1	HCFC1	P51610	Xq28	T413-p		AAtAtsPtPNPVPsV
sample_pT_TAG_19533	9	9	HERC2	HERC2	O95714	15q13.1	T1370-p		HCSsPGGtPASKSRL
sample_pT_TAG_21407	9	9	INCENP	INCENP	Q9NQS7	11q12.3	T199-p		LPRtLsPtPAsAtAP
sample_pT_TAG_22309	9	9	KAT6A	MYST3	Q92794	8p11.21	T347-p		NRLKKQNtVSkGPFS
sample_pT_TAG_22405	9	9	KCNC3	Kv3.3	Q14003	19q13.33	T725-p		DGSIRKAtGAPPLPP
sample_pT_TAG_22592	9	9	KDM2B	FBXL10	Q8NHM5	12q24.31	T440-p		DRAPKPPtDGstsPt
sample_pT_TAG_22604	9	9	KDM3A	JMJD1A	Q9Y4C1	2p11.2	T319-p		KDPRQQStPQAANsP
sample_pT_TAG_22892	9	9	KIAA1217	SKT	Q5T5P2	10p12.2-p12.1	T1760-p		sAKNRPGtLDKPGKQ
sample_pT_TAG_23237	9	9	KIF26A	KIF26A	Q9ULI4	14q32.33	T892-p		sPRKAVGtPMAAStP
sample_pT_TAG_23657	9	9	KMT2C	MLL3	Q8NEZ4	7q36.1	T3997-p		DHCGDRDtPDSFVPS
sample_pT_TAG_24209	9	9	LAMP2	LAMP2	P13473	Xq24	T211-p		tVPSPtttPtPKEKP
sample_pT_TAG_25814	9	9	MAP1B	MAP1B	P46821	5q13.2	T1206-p		DyNAsAStIsPPssM
sample_pT_TAG_27464	9	9	MICALL1	MIRab13	Q8N3F8	22q13.1	T647-p		sPAAsPAtKKATKGS
sample_pT_TAG_28828	9	9	MUC16	MUC16	Q8WXI7	19p13.2	T8829-p		RsPHsGMtTPMsRGP
sample_pT_TAG_30513	9	9	NCOR1	N-CoR1	O75376	17p12-p11.2	T2434-p		LLSAQyEtLsDsDD_
sample_pT_TAG_32130	9	9	NUMA1	NuMA-1	Q14980	11q13.4	T441-p		ARVEMLEtERGQQEA
sample_pT_TAG_32424	9	9	NYAP2	NYAP2	Q9P242	2q36.3	T508-p	NYAP_C	GSRSRtPtsPLEELT
sample_pT_TAG_32667	9	9	OR2T2	OR2T2	Q6IF00	1q44	T283-p	7tm_4; TM	sAFyTILtPMLNPLI
sample_pT_TAG_32946	9	9	OXA1L	OXA1L	Q15070	14q11.2	T400-p		ArGPLRQtFtHNPLL
sample_pT_TAG_33593	9	9	PCDHB9	PCDHB9	Q9Y5E1	5q31.3	T146-p	Cadherin	VLKIsENtAEGTAFR
sample_pT_TAG_33681	9	9	PCLO	piccolo	Q9Y6V0	7q21.11	T1770-p		PIEDAsPtEELRQAA
sample_pT_TAG_33910	9	9	PDE3B	PDE3B	Q13370	11p15.2	T769-p		QIHNGCGtGNEtDSD
sample_pT_TAG_33939	9	9	PDE6G	PDE6G	P18545	17q25.3	T22-p	PDE6_gamma	RVAGGPVtPRkGPPK
sample_pT_TAG_36817	9	9	PRG4	PRG4	Q92954	1q31.1	T761-p		PKGtAPttPKEPAPT
sample_pT_TAG_37127	9	9	PRPF3	PRPF3	O43395	1q21.2	T167-p		LsFIsPPtPQPKtPS
sample_pT_TAG_40996	9	9	RTKN	RTKN	Q9BST9	2p13.1	T465-p		LDDIAAVtDILTQRE
sample_pT_TAG_41410	9	9	SART1	SART1	O43290	11q13.1	T466-p	SART-1	QPLPsDDtRVENMDI
sample_pT_TAG_41706	9	9	SCO2	SCO2	O43819	22q13.33	T9-p		LLLTRsPtAWHRLsQ
sample_pT_TAG_41844	9	9	SEC16B	SEC16B	Q96JE7	1q25.2	T722-p		DIGDPHPtRSDISGA
sample_pT_TAG_43516	9	9	SLC9A1	NHE1	P19634	1p36.11	T774-p		KETssPGtDDVFtPA
sample_pT_TAG_44364	9	9	SOS2	SOS2	Q07890	14q21.3	T1048-p		NTGRHGstSGtLRGH
sample_pT_TAG_45955	9	9	SUGP2	SFRS14	Q8IX01	19p13.11	T281-p		NtPsPDVtLGtNPGT
sample_pT_TAG_46431	9	9	SZT2	SZT2	Q5T011	1p34.2	T2486-p		HKTESVRtPGGAERA
sample_pT_TAG_46514	9	9	TAF1	TAF1	P21675	Xq13.1	T1643-p		PMTPGPYtPQPPDLY
sample_pT_TAG_47607	9	9	TIAM1	TIAM1	Q13009	21q22.11	T340-p		DsGIEGAtTDTDLLS
sample_pT_TAG_49321	9	9	TRIOBP	Tara	Q9H2D6	22q13.1	T810-p		ASSPIRAtQQDNPRT
sample_pT_TAG_49877	9	9	TTN	Titin	Q8WZ42	2q31.2	T19762-p	fn3	AKIDGyItsyREEEQ
sample_pT_TAG_51241	9	9	USP19	USP19	O94966	3p21.31	T452-p	USP19_linker	RtPMEHVtPKPETHL
sample_pT_TAG_51246	9	9	USP20	USP20	Q9Y2K6	9q34.11	T377-p	UCH	RsssPCRtPEPDNDA
sample_pT_TAG_51683	9	9	VIL1	Villin	P09327	2q35	T206-p	Gelsolin	DQERGGRtyVGVVDG
sample_pT_TAG_52070	9	9	WDR33	WDR33	Q9C0J8	2q14.3	T213-p	WD40	REASFSPtDNkFATC
sample_pT_TAG_52145	9	9	WDR62	WDR62	O43379	19q13.12	T1268-p		QAItTATtPSLDSEG
sample_pT_TAG_53545	9	9	ZKSCAN3	ZNF306	Q9BRR0	6p22.1	T391-p	zf-C2H2	DLIKHQRtHtGEKPY
sample_pT_TAG_54159	9	9	ZNF221	ZNF221	Q9UK13	19q13.31	T277-p		NVHCKLHtGEkPYNC
sample_pT_TAG_54279	9	9	ZNF239	ZNF239	Q16600	10q11.21	T258-p		LIHQAVHtDEKPYKC
sample_pT_TAG_54562	9	9	ZNF302	ZNF302	Q9NR11	19q13.11	T303-p		SRHWRIHtGEKPYEC
sample_pT_TAG_54851	9	9	ZNF391	ZNF391	Q9UJN7	6p22.1	T188-p		SLHQRIHtGEKPYEC
sample_pT_TAG_55116	9	9	ZNF442	ZNF442	Q9H7R0	19p13.2	T428-p		QGHERtHtGEkPYEC
sample_pT_TAG_55654	9	9	ZNF565	ZNF565	Q8N9K5	19q13.12	T258-p		VQHQRIHtGEKPYDC
sample_pT_TAG_55906	9	9	ZNF607	ZNF607	Q96SK3	19q13.12	T304-p		VGHKRIHtGEKPYEC
sample_pT_TAG_56087	9	9	ZNF630	ZNF630	Q2M218	Xp11.23	T510-p		IIHQRIHtGEKPYQC
sample_pT_TAG_56281	9	9	ZNF679	ZNF679	Q8IYX0	7q11.21	T291-p		ANHKRIHtGEKPYTC
sample_pT_TAG_56712	9	9	ZNF770	ZNF770	Q6IQ21	15q14	T38-p	zf-C2H2	ICFKHFEtPSKLARH
sample_pT_TAG_56785	9	9	ZNF780B	ZNF780B	Q9Y6R6	19q13.2	T776-p		VQPQSIHtGEKPYEC
sample_pT_TAG_56791	9	9	ZNF782	ZNF782	Q6ZMW2	9q22.33	T415-p	zf-C2H2	RLRKHQRtHtGEKPY
sample_pT_TAG_57171	9	9	ZNF878	ZNF878	C9JN71	19p13.2	T446-p		KMHERtHtGEkPYEC
sample_pT_TAG_57276	9	9	ZNF98	ZNF98	A6NK75	19p12	T513-p		TTHKMIHtGEkPYkC
sample_pT_TAG_57381	9	9	ZSCAN22	HKR2	P10073	19q13.43	T459-p		IEHQRIHtGEKPYKC
sample_pT_TAG_5275	8.9785	9	BLNK	BLNK	Q8WV28	10q24.1	T253-p		PRAGKKPttPLKTTP
sample_pT_TAG_44371	8.9785	9	SOWAHC	ANKRD57	Q53LP3	2q13	T167-p		DVQPLPRtPAPGPSE
sample_pT_TAG_3245	8.9355	9	ARHGAP11A	ARHGAP11A	Q6P4F7	15q13.3	T274-p		FEEGEYEtPGEYKRK
sample_pT_TAG_8459	8.9355	9	CENPF	CENPF	P49454	1q41	T1825-p		sGEQsPDtNyEPPGE
sample_pT_TAG_27620	8.914	9	MKI67	KI-67	P46013	10q26.2	T1385-p	K167R	PEsADtPtstRRQPK
sample_pT_TAG_2381	8.9032	9	ANK2	ANK2	Q01484	4q25-q26	T3083-p		QGTTPDTtPARtPTE
sample_pT_TAG_12830	8.871	9	DOCK2	DOCK2	Q92608	5q35.1	T1391-p	DHR-2	NAEKMNttsAPGDDV
sample_pT_TAG_15442	8.8621	10	FAF2	ETEA	Q96CS3	5q35.2	T14-p	UBA_4	RDLtQEQtEkLLQFQ
sample_pT_TAG_4028	8.8495	9	ATAD2B	ATAD2B	Q9ULI0	2p24.1-p23.3	T311-p		HQKKRENtLFDIHRs
sample_pT_TAG_7107	8.7204	9	CCAR2	DBC-1	Q8N163	8p21.3	T489-p		AEtPEAttQQETDtd
sample_pT_TAG_25605	8.6795	9	MACF1	ACF7	Q9UPN3	1p34.3	T7378-p		TMSKkTTtAsPRtPG
sample_pT_TAG_52608	8.6774	9	YAP1	YAP1	P46937	11q22.1	T354-p		ALRSQLPtLEQDGGt
sample_pT_TAG_11834	8.6129	9	DDX6	DDX6	P26196	11q23.3	T38-p		PGGGGtQtQQQMNQL
sample_pT_TAG_12773	8.4839	8	DNTTIP2	ERBP	Q5QJE6	1p22.1	T188-p		EAIsDAEtsSsDIsF
sample_pT_TAG_16442	8.4839	8	FGFR1OP	FOP	O95684	6q27	T234-p		GsFLsNRtLDGKDKA
sample_pT_TAG_20882	8.3333	10	ICAM1	ICAM1	P05362	19p13.2	T530-p		MkPNtQAtPP_____
sample_pT_TAG_17300	8.0741	9	FXYD3	FXYD3	Q14802	19q13.12	T76-p		sGHHPGEtPPLItPG
sample_pT_TAG_896	8	8	ADAM17	TACE	P78536	2p25.1	T768-p		tIQEDPstDsHMDED
sample_pT_TAG_3652	8	8	ARID3A	Bright	Q99856	19p13.3	T582-p		AGPAGLStPsTSTSN
sample_pT_TAG_4483	8	8	ATR	ATR	Q13535	3q23	T952-p		QMTALPNtPCQNADV
sample_pT_TAG_4999	8	8	BCLAF1	BCLAF1	Q9NYF8	6q23.3	T405-p	THRAP3_BCLAF1	EGDDtEEtEDyRQFR
sample_pT_TAG_5175	8	8	BICD2	BICD2	Q8TD16	9q22.31	T408-p	BicD	QAsKERQtALDNEKD
sample_pT_TAG_5347	8	8	BNC2	BNC2	Q6ZN30	9p22.3-p22.2	T525-p		ATPVIAStKSNLALt
sample_pT_TAG_5643	8	8	BRPF1	peregrin	P55201	3p25.3	T920-p		KNREsQMtPsHGGsP
sample_pT_TAG_6200	8	8	C2orf71	C2orf71	A6NGG8	2p23.2	T1043-p	Retinal	PRVLsPPttKRRTSP
sample_pT_TAG_6477	8	8	CAD	CAD	P27708	2p23.3	T1831-p		APAtsEMtttPERPR
sample_pT_TAG_6598	8	8	CAMK2G	CAMK2G iso9	Q13555-9	10q22.2	T376-p		LKAAPLRtGNGsSVP
sample_pT_TAG_6600	8	8	CAMK2G	CAMK2G	Q13555	10q22.2	T382-p		TDGIKGStEsCNTtT
sample_pT_TAG_7746	8	8	CD5	CD5	P06127	11q12.2	T445-p		RsHAENPtAsHVDNE
sample_pT_TAG_7941	8	8	CDC5L	CDC5L	Q99459	6p21.1	T442-p	Myb_Cef	INstPGRtPLRDKLN
sample_pT_TAG_7973	8	8	CDCA3	CDCA3	Q99618	12p13.31	T202-p		VLGRsPLtILQDDNs
sample_pT_TAG_8129	8	8	CDK12	CDK12	Q9NYV4	17q12	T514-p		ALkEEIVtPKETEts
sample_pT_TAG_8678	8	8	CEP250	CEP250	Q9BV73	20q11.22	T186-p	Rootletin	SLWREVVtFRRHFLE
sample_pT_TAG_9123	8	8	CHD9	CHD-9	Q3L8U1	16q12.2	T2011-p		SKMAHSRtStPLLQQ
sample_pT_TAG_9583	8	8	CLIP1	Restin	P30622	12q24.31	T1310-p		sssGNtDtQADEDER
sample_pT_TAG_10829	8	8	CTNNA1	CTNNA1	P35221	5q31.2	T634-p	Vinculin	KAVLMIRtPEELDDs
sample_pT_TAG_10832	8	8	CTNNA1	CTNNA1	P35221	5q31.2	T658-p	Vinculin	RsRtsVQtEDDQLIA
sample_pT_TAG_13685	8	8	EEF1B2	eEF1B	P24534	2q33.3	T87-p		GPADVEDttGsGAtD
sample_pT_TAG_14391	8	8	EML6	EML6	Q6ZMW3	2p16.1	T1914-p		KLFDFPCtEKFAKHK
sample_pT_TAG_15011	8	8	ERCC6L	PICH	Q2NKX8	Xq13.1	T763-p		PLLstHHtQEEDIsS
sample_pT_TAG_15414	8	8	FAAP20	FAAP20	Q6ZRT9	1p36.33	T160-p		GTStPAPtCVPLAPK
sample_pT_TAG_15534	8	8	FAM122A	FAM122A	Q96E09	9q21.11	T64-p		sARRNsttFPSRHGL
sample_pT_TAG_16007	8	8	FARP2	FARP2	O94887	2q37.3	T430-p		KDsSSsLtDPQVsyV
sample_pT_TAG_16215	8	8	FBXO38	FBX38	Q6PIJ6	5q32	T834-p		GPAHDERtNGsGsGA
sample_pT_TAG_16224	8	8	FBXO41	FBXO41	Q8TF61	2p13.2	T479-p		RRPRRHstEGEEGDV
sample_pT_TAG_16881	8	8	FNDC9	FNDC9	Q8TBE3	5q33.3	T70-p		LEHLAPStLYFLCIS
sample_pT_TAG_18558	8	8	GPSM2	GPSM2	P81274	1p13.3	T486-p		QRkIsADtIGDEGFF
sample_pT_TAG_19404	8	8	HEATR5B	HEATR5B	Q9P2D3	2p22.2	T266-p		RQNVKRAtFDEVLEL
sample_pT_TAG_20771	8	8	HUWE1	HUWE1	Q7Z6Z7	Xp11.22	T1735-p		StNtEkEtsLEETKI
sample_pT_TAG_21743	8	8	IRS1	IRS1	P35568	2q36.3	T1107-p		ssEtFsStPsAtRVG
sample_pT_TAG_22063	8	8	IVNS1ABP	IVNS1ABP	Q9Y6Y0	1q25.3	T363-p	Kelch_1	yARSGLGtAEMNGkL
sample_pT_TAG_22186	8	8	JUN	Jun	P05412	1p32.1	T286-p	bZIP_1	RLEEKVKtLKAQNSE
sample_pT_TAG_22498	8	8	KCNQ5	Kv7.5	Q9NR82	6q13	T459-p	KCNQ_channel	ITAEGsPtKVQKsWs
sample_pT_TAG_22612	8	8	KDM3B	JMJD1B	Q7LBC6	5q31.2	T1172-p		GGPAPVttPEPDHVP
sample_pT_TAG_23197	8	8	KIF22	KIF22	Q14807	16p11.2	T158-p	Kinesin	LMDLLQLtREEGAEG
sample_pT_TAG_23213	8	8	KIF23	KIF23	Q02241	15q23	T873-p	MKLP1_Arf_bdg	AsDGEIEtKLIkGDI
sample_pT_TAG_24379	8	8	LBH	LBH	Q53QV2	2p23.1	T69-p	Lbh	PsIVVEPtEGEVEsG
sample_pT_TAG_25044	8	8	LPXN	leupaxin	O60711	11q12.1	T15-p		LEELERstLQDsDEy
sample_pT_TAG_25249	8	8	LRRC57	LRRC57	Q8N9N7	15q15.2	T42-p	LRR_1	kLtsNLRtIDLsNNk
sample_pT_TAG_26213	8	8	MAP7D1	RPRC1	Q3KQU3	1p34.3	T455-p		RARLsAstAsELsPK
sample_pT_TAG_26561	8	8	MAST4	MAST4	O15021	5q12.3	T1393-p		PsPtPQPtsPQRSPs
sample_pT_TAG_27211	8	8	MEPCE	BCDIN3	Q7L2J0	7q22.1	T287-p		ESHPVPPtAPLtPLL
sample_pT_TAG_27725	8	8	MKI67	KI-67	P46013	10q26.2	T2931-p		LsQtPGHtEELANGA
sample_pT_TAG_29147	8	8	MYBBP1A	MYBBP1A	Q9BQG0	17p13.2	T1229-p		AQANGtPtTKsPAPG
sample_pT_TAG_30331	8	8	NCAPH	NCAPH	Q15003	2q11.2	T49-p	Cnd2	APLNIPGtPVLEDFP
sample_pT_TAG_31710	8	8	NPR2	ANPB	P20594	9p13.3	T529-p	Pkinase_Tyr	SsYGsLMtAHGKYQI
sample_pT_TAG_32263	8	8	NUP214	NUP214	P35658	9q34.13	T628-p		sGPLSHPtPLsAPPS
sample_pT_TAG_33689	8	8	PCLO	piccolo	Q9Y6V0	7q21.11	T400-p		QPPGVGKtPAQQPGP
sample_pT_TAG_34262	8	8	PEX5L	PEX5L	Q8IYB4	3q26.33	T123-p		EPVSQTQtKAKKSEP
sample_pT_TAG_35520	8	8	PLEKHN1	PLEKHN1	Q494U1	1p36.33	T513-p		PLyADPYtPPATSHR
sample_pT_TAG_35872	8	8	POLA2	POLA2	Q14181	11q13.1	T127-p	Pol_alpha_B_N	sQKRAIstPEtPLtk
sample_pT_TAG_36791	8	8	PRG4	PRG4	Q92954	1q31.1	T351-p		LttPKEPtPtTPKEP
sample_pT_TAG_36807	8	8	PRG4	PRG4	Q92954	1q31.1	T612-p		PKEPAPTtPKETAPT
sample_pT_TAG_36954	8	8	PRKCE	PKCE	Q02156	2p21	T286-p	C1_1	NVHRRCEtNVAPNCG
sample_pT_TAG_37199	8	8	PRPS2	PRPS2	P11908	Xp22.2	T242-p	Pribosyl_synth	KLLsAGAtKVyAILT
sample_pT_TAG_37767	8	8	PTPN12	PTP-PEST	Q05209	7q11.23	T519-p		EEsQNsDtPPRPDRL
sample_pT_TAG_39469	8	8	RERE	RERE	Q9P2R6	1p36.23	T309-p	ELM2	FPsPDGDtVTQHEEL
sample_pT_TAG_40077	8	8	RIPOR1	FAM65A	Q6ZS17	16q22.1	T701-p		PSKHsDPtLPGTDsL
sample_pT_TAG_41013	8	8	RTN1	RTN1	Q16799	14q23.1	T145-p		EsPEELGtPGPSLPD
sample_pT_TAG_41936	8	8	SELPLG	SELPLG	Q14242	12q24.11	T393-p		KAksPGLtPEPREDR
sample_pT_TAG_41943	8	8	SEMA3C	SEMA3C	Q99985	7q21.11	T194-p	Sema	MYIDFMGtDAAIFRS
sample_pT_TAG_42068	8	8	SERPINA9	SERPINA9	Q86WD7	14q32.13	T39-p		RPSSTKStPASQVYs
sample_pT_TAG_42421	8	8	SGTA	SGTA	O43765	19p13.3	T303-p		RsQIRsRtPsAsNDD
sample_pT_TAG_43755	8	8	SMARCB1	SMARCB1	Q12824	22q11.23|22q11	T134-p		RNsQWVPtLPNSSHH
sample_pT_TAG_44357	8	8	SOS1	SOS1	Q07889	2p22.1	T1257-p		PNsPSPFtPPPPQtP
sample_pT_TAG_45821	8	8	STRADA	STRAD	Q7RTN6	17q23.3	T329-p	Pkinase	GLSDSLTtSTPRPSN
sample_pT_TAG_46336	8	8	SYNPO2L	SYNPO2L	Q9H987	10q22.2	T718-p		PKtPPPMtPktPPPV
sample_pT_TAG_46967	8	8	TC2N	MTAC2D1	Q8N9U0	14q32.12	T179-p		SKsMFDLtNSSQRFI
sample_pT_TAG_47530	8	8	THOC5	FMIP	Q13769	22q12.2	T321-p	FimP	sDAEEEQtTKRRRPt
sample_pT_TAG_47936	8	8	TMC6	TMC6	Q7Z403	17q25.3	T60-p		QQREREVtGssQQtL
sample_pT_TAG_48063	8	8	TMEM175	TMEM175	Q9BSA9	4p16.3	T6-p		__MSQPRtPEQALDT
sample_pT_TAG_48531	8	8	TNRC6B	TNRC6B	Q9UPQ9	22q13.1	T1596-p	TNRC6-PABC_bdg	HISSRNTtPLPRPPP
sample_pT_TAG_48626	8	8	TNS4	TNS4	Q8IZW8	17q21.2	T173-p		HCssPsVtPPFGSLR
sample_pT_TAG_49666	8	8	TTBK1	TTBK1	Q5TCY1	6p21.1	T629-p		QGDGRsEtsQPPTPG
sample_pT_TAG_50801	8	8	UBR4	UBR4	Q5T4S7	1p36.13	T2960-p		EGEGEGEtEGDVHTS
sample_pT_TAG_51327	8	8	USP36	USP36	Q9P275	17q25.3	T653-p		STAGHsKtPPsGADS
sample_pT_TAG_51777	8	8	VPS13D	VPS13D	Q5THJ4	1p36.22-p36.21	T3691-p		IAGLAAVtDNRyEPL
sample_pT_TAG_51880	8	8	VWA1	VWA1	Q6PCB0	1p36.33	T224-p	fn3	QLHATEItssGFRLA
sample_pT_TAG_53387	8	8	ZFP69	ZNF642	Q49AA0	1p34.2	T322-p		stHQRIHtGEKPFEC
sample_pT_TAG_54384	8	8	ZNF264	ZNF264	O43296	19q13.43	T422-p		KRHQRIHtGEKPFVC
sample_pT_TAG_54686	8	8	ZNF333	ZNF333	Q96JL9	19p13.12	T557-p		KSHMRtHtGEKPYVC
sample_pT_TAG_55080	8	8	ZNF44	ZNF44	P15621	19p13.2	T352-p		RVHERIHtGEKPYTC
sample_pT_TAG_55230	8	8	ZNF471	ZNF471	Q9BX82	19q13.43	T411-p	zf-C2H2	KCGVCGKtFSSGsSR
sample_pT_TAG_55266	8	8	ZNF480	ZNF480	Q8WV37	19q13.41	T506-p		ARHRKIHtGEKPYkC
sample_pT_TAG_55783	8	8	ZNF585A	ZNF585A	Q6P3V2	19q13.12	T293-p		IAHRRIHtGEKPYEC
sample_pT_TAG_56008	8	8	ZNF621	ZNF621	Q6ZSS3	3p22.1	T230-p		TQHQRIHtGEKPYEC
sample_pT_TAG_56029	8	8	ZNF624	ZNF624	Q9P2J8	17p11.2	T773-p	zf-C2H2	YLTVHWRtHtGEKPY
sample_pT_TAG_56080	8	8	ZNF630	ZNF630	Q2M218	Xp11.23	T286-p		IIHQRIHtGEKPyVC
sample_pT_TAG_56246	8	8	ZNF675	ZNF675	Q8TD23	19p12	T335-p		tTHKRIHtGEkPYkC
sample_pT_TAG_56267	8	8	ZNF677	ZNF677	Q86XU0	19q13.42	T510-p		TQHKKIHtGEKPYkC
sample_pT_TAG_56291	8	8	ZNF680	ZNF680	Q8NEM1	7q11.21	T373-p		TRHKKIHtGEKSYkC
sample_pT_TAG_56807	8	8	ZNF782	ZNF782	Q6ZMW2	9q22.33	T669-p		RVHQRtHtGEKPYKC
sample_pT_TAG_56885	8	8	ZNF80	ZNF80	P51504	3q13.31	T197-p		KCsECGKtFtyRSVF
sample_pT_TAG_56964	8	8	ZNF823	ZNF823	P16415	19p13.2	T466-p		QNHETTHtGEkPYEC
sample_pT_TAG_57046	8	8	ZNF84	ZNF84	P51523	12q24.33	T678-p		IPHQRtHtGEKPYGC
sample_pT_TAG_57201	8	8	ZNF883	ZNF883	P0CG24	9q32	T260-p		TEHQRtHtGEkPYVC
sample_pT_TAG_57392	8	8	ZSCAN26	ZNF187	Q16670	6p22.1	T417-p		IRHHRIHtGEKPFKC
sample_pT_TAG_19248	7.9892	8	HCFC1	HCFC1	P51610	Xq28	T1942-p		GGELKsstPAQLAFM
sample_pT_TAG_3141	7.9785	8	ARAP1	CENTD2	Q96P48	11q13.4	T323-p		DGPPGGStPVTPVIK
sample_pT_TAG_13448	7.9785	8	DYNC2H1	DYNC2H1	Q8NCM8	11q22.3	T154-p		IVLRRsDtNLtKLkF
sample_pT_TAG_35873	7.9785	8	POLA2	POLA2	Q14181	11q13.1	T130-p	Pol_alpha_B_N	RAIstPEtPLtkRsV
sample_pT_TAG_17028	7.9677	8	FRAS1	FRAS1	Q86XX4	4q21.21	T2219-p	Cadherin_3	ENSVKKItTLQLSAT
sample_pT_TAG_27597	7.9677	8	MKI67	KI-67	P46013	10q26.2	T1067-p	K167R	GDGkSIRtFkEsPKQ
sample_pT_TAG_46077	7.9412	9	SUSD5	SUSD5	O60279	3p22.3	T2-p		______MtAEGPSPP
sample_pT_TAG_13437	7.9259	8	DYNC1LI1	DNCLI1	Q9Y6G9	3p22.3	T512-p	DLIC	KPVtVsPttPtsPtE
sample_pT_TAG_20969	7.871	8	IFI16	IFI16	Q16666	1q23.1	T149-p		skVSEEQtQPPsPAG
sample_pT_TAG_13328	7.8172	8	DUSP7	DUSP7	Q16829	3p21.2	T132-p	Rhodanese	ATRCKAAtVLLyDEA
sample_pT_TAG_41359	7.7204	8	SAP130	SAP130	Q9H0E3	2q14.3	T63-p		GLINPAAtVNDESGR
sample_pT_TAG_37400	7.6989	8	PSD3	PSD3	Q9NYI0	8p22	T771-p		tISRIGsttNPFLDI
sample_pT_TAG_51184	7.6559	8	USP10	USP10	Q14694	16q24.1	T100-p		GCtASKItPDGITKE
sample_pT_TAG_57148	7.4194	8	ZNF860	ZNF860	A6NHJ4	3p23-p22.3	T365-p		TQHtRIHtGEKPYkC
sample_pT_TAG_8792	7.0588	8	CES2	CES2 iso3	A8K367	16q22.1	T2-p		______MtAQsRsPT
sample_pT_TAG_96	7	7	AAK1	AAK1	Q2M2I8	2p13.3	T359-p		RLtDPIPtTEtSIAP
sample_pT_TAG_1572	7	7	AHCY	SAHH	P23526	20q11.22	T136-p	AdoHcyase	LDDGGDLtNLIHTKy
sample_pT_TAG_1573	7	7	AHCY	SAHH	P23526	20q11.22	T410-p		NVkLTkLtEkQAQyL
sample_pT_TAG_2380	7	7	ANK2	ANK2	Q01484	4q25-q26	T2640-p		DVDEPKHtGsGEDES
sample_pT_TAG_2875	7	7	AP1B1	AP1B1	Q10567	22q12.2	T597-p		HkSLPPRtAssEsAE
sample_pT_TAG_3189	7	7	ARFGAP3	ARF GAP 3	Q9NP61	22q13.2	T414-p		DyEPVENtDEAQKKF
sample_pT_TAG_3789	7	7	ARPP19	ARPP-19	P56211	15q21.2	T79-p	Endosulfine	MKNKQLPtAAPDkTE
sample_pT_TAG_4065	7	7	ATF2	ATF-2	P15336	2q31.1	T305-p		HGSGLVRtQsEEsRP
sample_pT_TAG_4076	7	7	ATF4	ATF-4	P18848	22q13.1	T107-p		LGIDDLEtMPDDLLt
sample_pT_TAG_4179	7	7	ATN1	DRPLA	P54259	12p13.31	T653-p	Atrophin-1	PGAyKtAtPPGyKPG
sample_pT_TAG_5025	7	7	BCOR	BCOR	Q6W2J9	Xp11.4	T1148-p		DssHtEttAEEVPED
sample_pT_TAG_5865	7	7	C11orf52	MGC14839	Q96A22	11q23.1	T52-p	DUF4578	GHEttGHtyERVLQQ
sample_pT_TAG_5958	7	7	C16orf89	MGC45438 iso2	Q6UX73-2	16p13.3	T354-p		NREPHPstPPPPssR
sample_pT_TAG_5982	7	7	C17orf74	C17orf74	Q0P670	17p13.1	T415-p		DEASHQRtPAPssVL
sample_pT_TAG_6646	7	7	CAMSAP2	CAMSAP1L1	Q08AD1	1q32.1	T967-p		sSDsPRPtHPsPQsS
sample_pT_TAG_6968	7	7	CAV1	caveolin-1	Q03135	7q31.2	T46-p	Caveolin	kQVyDAHtkEIDLVN
sample_pT_TAG_7108	7	7	CCAR2	DBC-1	Q8N163	8p21.3	T495-p		ttQQETDtdLPEAPP
sample_pT_TAG_7298	7	7	CCDC54	CCDC54	Q8NEL0	3q13.12	T186-p		LKNtLAStDMEISsA
sample_pT_TAG_7734	7	7	CD44	CD44	P16070	11p13	T726-p		EtPDQFMtADETRNL
sample_pT_TAG_8241	7	7	CDKL5	CDKL5	O76039	Xp22.13	T533-p		sPTsPtPtRHSDTRT
sample_pT_TAG_8594	7	7	CEP170	CEP170	Q5SW79	1q43	T1046-p	CEP170_C	IMssDQEtysCKPHG
sample_pT_TAG_8709	7	7	CEP295NL	DDC8	Q96MC4	17q25.3	T207-p		SPEKPQttKATGRMN
sample_pT_TAG_8731	7	7	CEP350	CEP350	Q5VT06	1q25.2	T878-p		GPWTKAVtPPVkDDN
sample_pT_TAG_8795	7	7	CES2	CES2 iso3	A8K367	16q22.1	T58-p		QRVRRQRtEtsEPtM
sample_pT_TAG_9090	7	7	CHD7	CHD-7	Q9P2D1	8q12.2	T2551-p		AFEEDIEtPPtRNIP
sample_pT_TAG_9872	7	7	CNOT4	CNOT4	O95628	7q33	T299-p		QQISNSDtPsPPPGL
sample_pT_TAG_9969	7	7	COBL	cordon-bleu	O75128	7p12.1	T1144-p		RPAKLsytEAEGERS
sample_pT_TAG_10151	7	7	COL6A3	COL6A3	P12111	2q37.3	T1409-p		QKLLTPIttLTSEQI
sample_pT_TAG_11735	7	7	DDX4	DDX4	Q9NQI0	5q11.2	T312-p	DEAD	KAGYTKLtPVQKYSI
sample_pT_TAG_12166	7	7	DIDO1	DATF1	Q9BTC0	20q13.33	T1719-p		sssPAGEtEGDREPQ
sample_pT_TAG_12386	7	7	DMKN	DMKN	Q6E0U4	19q13.12	T450-p		GGKYsVKtPAKGGVS
sample_pT_TAG_13231	7	7	DST	BPAG1	Q03001	6p12.1	T5708-p		KDITKLStDVAKTLE
sample_pT_TAG_13377	7	7	DVL3	DVL3	Q92997	3q27.1	T133-p	Dishevelled	QENLDNDtEtDsLVs
sample_pT_TAG_13428	7	7	DYNC1I2	DYNC1I2 iso3	Q13409-3	2q31.1	T89-p		PssKsVStPSEAGsQ
sample_pT_TAG_13616	7	7	EDC4	EDC4	Q6P2E9	16q22.1	T821-p		ALTQEAstPDsQVWP
sample_pT_TAG_13946	7	7	EIF2B4	eIF2B-delta iso2	Q9UI10-2	2p23.3	T106-p		EsGIQLGtPREKVPA
sample_pT_TAG_14038	7	7	EIF3G	eIF3-delta	O75821	19p13.2	T38-p		LKGIPLAtGDtsPEP
sample_pT_TAG_14131	7	7	EIF4ENIF1	4E-T	Q9NRA8	22q12.2	T257-p	EIF4E-T	RKRtRRRtAsVKEGI
sample_pT_TAG_14430	7	7	ENAM	enamelin	Q9NRM1	4q13.3	T249-p	Enamelin	PTANSTVtETNSTQP
sample_pT_TAG_14680	7	7	EPC2	EPC2	Q52LR7	2q23.1	T756-p	E_Pc_C	RTSAPsPtALKLATV
sample_pT_TAG_14989	7	7	ERCC4	ERCC4	Q92889	16p13.12	T660-p		NLDLVRGtAsADVST
sample_pT_TAG_15619	7	7	FAM161A	FAM161A	Q3B820	2p15	T17-p		LVASSLQtPVNPITG
sample_pT_TAG_15952	7	7	FAN1	FAN1	Q9Y2M0	15q13.3	T254-p		ECEKSALtPGFsDNA
sample_pT_TAG_15997	7	7	FARP1	FARP1	Q9Y4F1	13q32.2	T475-p		QPSTGSLtGSPHLsE
sample_pT_TAG_16008	7	7	FARP2	FARP2	O94887	2q37.3	T474-p		QPGPGLstKsPQPsP
sample_pT_TAG_16615	7	7	FLJ32154	FLJ32154	Q5JT57	20q13.33	T60-p		GRERAVAtPPQATRR
sample_pT_TAG_16628	7	7	FLNA	FLNA	P21333	Xq28	T1475-p	Filamin	PQsFQVDtskAGVAP
sample_pT_TAG_17536	7	7	GAPVD1	GAPVD1	Q14C86	9q33.3	T470-p		PQLsPAttPANKKNR
sample_pT_TAG_17637	7	7	GBA2	GBA2	Q9HCG7	9p13.3	T11-p		QDPGNMGtGVPASEQ
sample_pT_TAG_17877	7	7	GIGYF2	TNRC15	Q6Y7W6	2q37.1	T370-p		GVEASEEtPQtssss
sample_pT_TAG_18240	7	7	GOLGA8K	GOLGA8K	D6RF30	15q13.3	T67-p		GFHREGPtSsATLKD
sample_pT_TAG_18334	7	7	GPATCH11	CCDC75	Q8N954	2p22.2	T254-p	DUF4187	ssNCPGPtsADHD__
sample_pT_TAG_19397	7	7	HEATR5A	HEATR5A	Q86XA9	14q12	T1115-p		KDsREELtPDANIRE
sample_pT_TAG_19889	7	7	HIVEP1	HIVEP1	P15822	6p24.1	T699-p		FARRLPstEQDsGRS
sample_pT_TAG_20996	7	7	IFITM3	IFITM3	Q01628	11p15.5	T42-p		PHNPAPPtSTVIHIR
sample_pT_TAG_21149	7	7	IGSF10	IGSF10	Q6WRI0	3q25.1	T1370-p		DQSSGFTtPTAMTPP
sample_pT_TAG_21495	7	7	INPP5D	SHIP	Q92835	2q37.1	T908-p		PCSGSSItEIINPNy
sample_pT_TAG_22092	7	7	JADE3	JADE3	Q92613	Xp11.3	T558-p		EDHRNsstEtDQQPH
sample_pT_TAG_22170	7	7	JPH3	JPH3	Q8WXH2	16q24.2	T415-p		EARIARItAKEFSPS
sample_pT_TAG_22667	7	7	KDM5C	JARID1C	P41229	Xp11.22	T1358-p		LENGDsVtsPEKVAP
sample_pT_TAG_22851	7	7	KIAA1191	KIAA1191	Q96A73	5q35.2	T175-p	P33MONOX	QPAsAQstPsttPHs
sample_pT_TAG_23443	7	7	KLF14	KLF14	Q8TD94	7q32.2	T248-p	zf-C2H2	ELARHYRtHtGEKRF
sample_pT_TAG_23653	7	7	KMT2C	MLL3	Q8NEZ4	7q36.1	T2942-p		sGsPPPPtLPAsPsN
sample_pT_TAG_23683	7	7	KMT2D	MLL4	O14686	12q13.12	T3138-p		PCQFTIAtPKVEPAP
sample_pT_TAG_24095	7	7	KTN1	KTN1	Q86UP2	14q22.3	T364-p		QLtQEMMtEKERSNV
sample_pT_TAG_24157	7	7	LAMA1	LAMA1	P25391	18p11.31	T1501-p	Laminin_EGF	SYYGNPQtPGGSCQK
sample_pT_TAG_24519	7	7	LENEP	LENEP	Q9Y5L5	1q21.3	T11-p	LEP503	RTQPLAQtLPFFLGG
sample_pT_TAG_24835	7	7	LMO7	LMO7	Q8WWI1	13q22.2	T278-p		REGFEsDtDsEFTFK
sample_pT_TAG_24957	7	7	LOC441081	LOC441081	A6NNC1	5q13.2	T141-p	POM121	ADtAPGQtIAPtGGS
sample_pT_TAG_25578	7	7	MACF1	ACF7	Q9UPN3	1p34.3	T3792-p		EKGALDttdGyMGVN
sample_pT_TAG_26107	7	7	MAP4	MAP4	P27816	3p21.31	T585-p		PLsEtEAtPVPIKDM
sample_pT_TAG_26190	7	7	MAP4K5	KHS1	Q9Y4K4	14q22.1	T304-p		PDNHAHytEADDDDF
sample_pT_TAG_26234	7	7	MAP7D3	MAP7D3	Q8IWC1	Xq26.3	T850-p		RKADETNtTSRsSAQ
sample_pT_TAG_26904	7	7	MDC1	MDC1	Q14676	6p21.33	T1705-p		PEFQsPVtTDQPIsP
sample_pT_TAG_26990	7	7	MDN1	midasin	Q9NU22	6q15	T4670-p		DsAGEGAtEFHDyEG
sample_pT_TAG_27483	7	7	MID1	MID1	O15344	Xp22.2	T518-p	PRY	sSsKKSHtPERFTSQ
sample_pT_TAG_27623	7	7	MKI67	KI-67	P46013	10q26.2	T1411-p	K167R	LsALkKLtQTsGETT
sample_pT_TAG_27767	7	7	MKL2	MKL2	Q9ULH7	16p13.12	T841-p		SLQNGPNtPNKPssP
sample_pT_TAG_28567	7	7	MTSS1	MTSS1	O43312	8q24.13	T588-p		MVTPGVAtIRRTPst
sample_pT_TAG_28576	7	7	MTSS1L	MTSS1L	Q765P7	16q22.1	T544-p		AstAGLPtAGLPTAT
sample_pT_TAG_28746	7	7	MUC16	MUC16	Q8WXI7	19p13.2	T5151-p		DSETPKAtTQMVITT
sample_pT_TAG_28790	7	7	MUC16	MUC16	Q8WXI7	19p13.2	T7704-p		TSPHPVSttFLAHIP
sample_pT_TAG_28844	7	7	MUC16	MUC16	Q8WXI7	19p13.2	T984-p		GLPSATTtVSTSATS
sample_pT_TAG_28885	7	7	MUC19	MUC19	Q7Z5P9	12q12	T4121-p		SIPSVGEtGTTRTSV
sample_pT_TAG_28918	7	7	MUC22	PBMUCL1	E2RYF6	6p21.33	T705-p		ASTSDSEtTTASTEG
sample_pT_TAG_28947	7	7	MUC4	MUC4 iso3	E9PDY6	3q29	T3956-p		DTTPLPVtDtSSVST
sample_pT_TAG_28948	7	7	MUC4	MUC4 iso3	E9PDY6	3q29	T3958-p		TPLPVtDtSSVSTGH
sample_pT_TAG_28958	7	7	MUC5AC	MUC5AC iso1	P98088	11p15.5	T1512-p		GSSAPSstPGTVSLS
sample_pT_TAG_29938	7	7	N4BP1	N4BP1	O75113	16q12.1	T248-p		GtPVsELtKQMDtVL
sample_pT_TAG_31512	7	7	NOP2	NOP2	P46087	12p13.31	T185-p		IQWsEEEtEDEEEEK
sample_pT_TAG_31786	7	7	NR4A1	Nur77	P22736	12q13.13	T10-p		CIQAQYGtPAPsPGP
sample_pT_TAG_31934	7	7	NSMAF	NSMAF	Q92636	8q12.1	T611-p		DLTEESKtLAWNNIt
sample_pT_TAG_32287	7	7	NUP50	NUP50	Q9UKX7	22q13.31	T259-p		EVAsEKktDPSsLGA
sample_pT_TAG_33163	7	7	PAK5	PAK5	Q9P286	20p12.2	T349-p		PPLsGsDtyPRGPAK
sample_pT_TAG_33646	7	7	PCF11	PCF11	O94913	11q14.1	T187-p		VssPsIstPPIVPDI
sample_pT_TAG_33749	7	7	PCNT	PCNT	O95613	21q22.3	T1209-p		TAPALEEtWSDVALP
sample_pT_TAG_33889	7	7	PDE2A	PDE2A	O00408	11q13.4	T213-p		VQNPPEGtAEDQKGG
sample_pT_TAG_33924	7	7	PDE4D	PDE4D	Q08499	5q11.2-q12.1	T25-p		sDsAGGAtLKAPKHL
sample_pT_TAG_34176	7	7	PEAK1	PEAK1	Q9H792	15q24.3	T852-p		DPsIKPVtPsPsKLV
sample_pT_TAG_34488	7	7	PHF19	PHF19	Q5T6S3	9q33.2	T10-p		NRALDPGtRDsyGAT
sample_pT_TAG_35170	7	7	PKP4	plakophilin 4	Q99569	2q24.1	T507-p		AVPADDGtTRsPsID
sample_pT_TAG_35743	7	7	PNKP	Pnk1	Q96T60	19q13.33	T118-p		tPEsQPDtPPGtPLV
sample_pT_TAG_36593	7	7	PPP4R3B	SMEK2	Q5MIZ7	2p16.1	T457-p		MLATTNKtEKSEFLN
sample_pT_TAG_36816	7	7	PRG4	PRG4	Q92954	1q31.1	T760-p		tPKGtAPttPKEPAP
sample_pT_TAG_36901	7	7	PRKAR1A	PKAR1A	P10644	17q24.2	T73-p		QNLQkAGtRtDsRED
sample_pT_TAG_37617	7	7	PSRC1	PSRC1	Q6PGN9	1p13.3	T37-p	GTSE1_N	EDITVLVtPEKPLRR
sample_pT_TAG_37663	7	7	PTEN	PTEN	P60484	10q23.31	T382-p		DHyRYsDttDsDPEN
sample_pT_TAG_38373	7	7	RABEP2	RABEP2	Q9H5N1	16p11.2	T194-p		APsLHGstELLPLsR
sample_pT_TAG_38469	7	7	RAD21	RAD21	O60216	8q24.11	T187-p		DDMLVstttsNLLLE
sample_pT_TAG_38560	7	7	RAI1	RAI1	Q7Z5J4	17p11.2	T1430-p		CFKtEAFtsPEALQP
sample_pT_TAG_38678	7	7	RANBP2	RANBP2	P49792	2q13	T1144-p		PGKsVFGtPtLETAN
sample_pT_TAG_38939	7	7	RASSF2	RASSF2	P50749	20p13	T137-p		LKPLQEDtPQLMrtr
sample_pT_TAG_39093	7	7	RBM10	RBM10	P98175	Xp11.3	T556-p		LPPAtsPtAQESYSQ
sample_pT_TAG_39249	7	7	RBMS2	RBMS2	Q15434	12q13.3	T68-p	RRM_1	RGLQPGttDQDLVkL
sample_pT_TAG_39459	7	7	REPS1	REPS1	Q96D71	6q24.1	T721-p		RPEVDEHtQKTGVLA
sample_pT_TAG_39488	7	7	RET	Ret iso3	Q15300	10q11.21	T75-p		LQkAGtRtDsREDEI
sample_pT_TAG_39496	7	7	RETREG3	FAM134C	Q86VR2	17q21.2	T10-p		EAEGVPTtPGPAsGs
sample_pT_TAG_40263	7	7	RNF43	RNF43	Q68DV7	17q22	T585-p		SRPPIPRtQPQPEPP
sample_pT_TAG_41432	7	7	SASH3	SLY	O75995	Xq26.1	T147-p	SLY	VLsRQAstGsELCsP
sample_pT_TAG_41468	7	7	SBF1	MTMR5	O95248	22q13.33	T1749-p		AARRststLysQFQt
sample_pT_TAG_42772	7	7	SIPA1L1	SIPA1L1	O43166	14q24.2	T389-p		FssPMGstEDLNSKG
sample_pT_TAG_43284	7	7	SLC36A4	SLC36A4	Q6YBV0	11q21	T35-p		NEQNFDGtsDEEHEQ
sample_pT_TAG_43371	7	7	SLC4A11	SLC4A11	Q8NBS3	20p13	T317-p		HGPVAPRtKERSTVS
sample_pT_TAG_43544	7	7	SLC9A6	NHE6 iso2	Q92581-2	Xq26.3	T605-p		GPIARCLtSPQAYEN
sample_pT_TAG_43606	7	7	SLIT3	SLIT3	O75094	5q34-q35.1	T1385-p	EGF	HHGKCVAtGtsyMCK
sample_pT_TAG_43935	7	7	SMNDC1	SPF30	O75940	10q25.2	T67-p	SMN	SSDsFAstQPtHSWK
sample_pT_TAG_44199	7	7	SNX8	SNX8	Q9Y5X2	7p22.3	T452-p		AGPHSTLtPPCsPPE
sample_pT_TAG_44679	7	7	SPECC1L	SPECC1L	Q69YQ0	22q11.23	T93-p		ASAPAMTtVENKSKI
sample_pT_TAG_44702	7	7	SPEN	SHARP	Q96T58	1p36.21-p36.13	T1737-p		YLDAKPPtPGASFSQ
sample_pT_TAG_44926	7	7	SPTBN1	SPTBN1	Q01082	2p16.2	T2107-p		PPsPEPstKVsEEAE
sample_pT_TAG_45021	7	7	SRCAP	SRCAP	Q6ZRS2	16p11.2	T3107-p		GPGGLELtPPVVSLt
sample_pT_TAG_45853	7	7	STRN4	striatin 4	Q9NRL3	19q13.32	T433-p	WD40	KTWNPkFtLRSHYDG
sample_pT_TAG_45958	7	7	SUGP2	SFRS14	Q8IX01	19p13.11	T562-p		EEkMIPPtkPEIQAK
sample_pT_TAG_46144	7	7	SYBU	SYBU	Q9NX95	8q23.2	T68-p		SSGRsARtVSSNSFC
sample_pT_TAG_46466	7	7	TACC2	TACC2	O95359	10q26.13	T13-p		STsDNQRtLsAQtPR
sample_pT_TAG_46800	7	7	TBC1D17	TBC1D17	Q9HA65	19q13.33	T615-p		sPLPLsPtRAPPtPP
sample_pT_TAG_46810	7	7	TBC1D22A	TBC1D22A	Q8WUA7	22q13.31	T179-p		AtVTLGGtSDPSTLS
sample_pT_TAG_46958	7	7	TBX5	TBX5	Q99593	12q24.21	T13-p		EGFGLAHtPLEPDAK
sample_pT_TAG_47075	7	7	TCHHL1	TCHHL1	Q5QJ38	1q21.3	T359-p		EPEDYGRtsEtQEKE
sample_pT_TAG_48574	7	7	TNS1	tensin 1	Q9HBL0	2q35	T518-p		HsAGSMGtLSSLDGV
sample_pT_TAG_48747	7	7	TOPBP1	TOPBP1	Q92547	3q22.1	T300-p		MPNSStPtsQINTID
sample_pT_TAG_50089	7	7	TTN	Titin iso6	Q8WZ42-6	2q31.2	T5169-p		WRSDSFGtPNEAIEP
sample_pT_TAG_51886	7	7	VWA3B	VWA3B	Q502W6	2q11.2	T599-p	VWA_3	TAFADKEtQAIYLLT
sample_pT_TAG_52035	7	7	WDR1	WDR1	O75083	4p16.1	T164-p		SRPYRLAtGsDDNCA
sample_pT_TAG_52170	7	7	WDR7	WDR7	Q9Y4E6	18q21.31	T926-p		TRPPRPstPDLSKAr
sample_pT_TAG_53323	7	7	ZFP30	ZFP30	Q9Y2G7	19q13.12	T377-p		TLHQRIHtGEKPYEC
sample_pT_TAG_53410	7	7	ZFP90	ZFP90	Q8TF47	16q22.1	T548-p		TQHERtHtGEKPYEC
sample_pT_TAG_53532	7	7	ZKSCAN2	ZNF694	Q63HK3	16p12.1	T594-p		ASAPsPstPEEVPsP
sample_pT_TAG_54142	7	7	ZNF217	ZNF217	O75362	20q13.2	T409-p		RAGAEsPtMsVDGRQ
sample_pT_TAG_54148	7	7	ZNF217	ZNF217	O75362	20q13.2	T648-p		CRTKADVtPPPDGsT
sample_pT_TAG_54359	7	7	ZNF257	ZNF257	Q9Y2Q1	19p12	T339-p		TRHKMIHtGEKPFQC
sample_pT_TAG_54491	7	7	ZNF285	ZNF285	Q96NJ3	19q13.31	T395-p		LVHQRVHtGEkPYKC
sample_pT_TAG_54516	7	7	ZNF287	ZNF287	Q9HBT7	17p11.2	T468-p		TIHQRtHtGEkPYkC
sample_pT_TAG_54607	7	7	ZNF318	ZNF318	Q5VUA4	6p21.1	T2037-p		sPAHRsPtVLCQKVC
sample_pT_TAG_54736	7	7	ZNF341	ZNF341	Q9BYN7	20q11.22	T301-p		DSPAtLKtRRAKGAR
sample_pT_TAG_54933	7	7	ZNF420	ZNF420	Q8TAQ5	19q13.12	T274-p		TLHQRLHtGEKLYEC
sample_pT_TAG_56192	7	7	ZNF665	ZNF665	Q9H7R5	19q13.42	T528-p		ATHQVIHtGEKPYkC
sample_pT_TAG_56206	7	7	ZNF669	ZNF669	Q96BR6	1q44	T301-p		LIHERtHtGEkPYEC
sample_pT_TAG_56403	7	7	ZNF700	ZNF700	Q9H0M5	19p13.2	T587-p		RMHERtHtGEkPYEC
sample_pT_TAG_56414	7	7	ZNF703	ZNF703	Q9H7S9	8p11.23	T12-p		PAGsNPRtPEsSGSG
sample_pT_TAG_56834	7	7	ZNF79	ZNF79	Q15937	9q33.3	T356-p		IQHQRIHtGEkPYRC
sample_pT_TAG_34264	6.9892	7	PFAS	PFAS	O15067	17p13.1	T216-p		ELQRNPstVEAFDLA
sample_pT_TAG_16964	6.9785	7	FOXK2	FOXK2	Q01167	17q25.3	T203-p		PLPsPTGtISAANSC
sample_pT_TAG_12942	6.9677	7	DOT1L	DOT1L	Q8TEK3	19p13.3	T1096-p		RKRAsAGtPSLsAGV
sample_pT_TAG_57136	6.9677	7	ZNF850	ZNF850	A8MQ14	19q13.12	T948-p		TKHHSIHtGEKPYEC
sample_pT_TAG_34048	6.957	7	PDLIM7	PDLIM7	Q9NR12	5q35.3	T241-p		yAPDktstVLtRHsQ
sample_pT_TAG_26193	6.9462	7	MAP4K5	KHS1	Q9Y4K4	14q22.1	T379-p		PFVDGANtGKSTSKR
sample_pT_TAG_27333	6.9355	7	MGA	MGA	Q8IWI9	15q15.1	T1493-p		AAsRKPRtLLPSTsN
sample_pT_TAG_31148	6.9355	7	NHSL1	NHSL1	Q5SYE7	6q24.1	T1185-p		ARPsPsttPLPDssP
sample_pT_TAG_33392	6.9355	7	PATZ1	PATZ1	Q9HBE1	22q12.2	T262-p		ASsAPPLtGKRGRGR
sample_pT_TAG_55282	6.9355	7	ZNF484	ZNF484	Q5JVG2	9q22.31	T659-p		FTHQKIHtGEKPYKC
sample_pT_TAG_55556	6.9032	7	ZNF550	ZNF550	Q7Z398	19q13.43	T95-p		QVHTREPttyPPVLs
sample_pT_TAG_55791	6.9032	7	ZNF585A	ZNF585A	Q6P3V2	19q13.12	T685-p		ITHHRIHtGEkPYEC
sample_pT_TAG_5709	6.8925	7	BSN	BSN	Q9UPA5	3p21.31	T2931-p		QRGLtGPttVPATKA
sample_pT_TAG_52607	6.871	7	YAP1	YAP1	P46937	11q22.1	T156-p		sGPAAtPtAQHLRQs
sample_pT_TAG_16259	6.8571	7	FBXW9	FBXW9	Q5XUX1	19p13.13	T13-p		GRCDDSRtWDDDsDP
sample_pT_TAG_26917	6.8387	7	MDC1	MDC1	Q14676	6p21.33	T404-p		sMVINsDtDDEEEVs
sample_pT_TAG_51928	6.8172	7	WAPL	WAPL	Q7Z5K2	10q23.2	T385-p		ERsMDEFtAstPADL
sample_pT_TAG_31147	6.8065	7	NHSL1	NHSL1	Q5SYE7	6q24.1	T1184-p		EARPsPsttPLPDss
sample_pT_TAG_56283	6.7742	7	ZNF679	ZNF679	Q8IYX0	7q11.21	T347-p		KKHKIIHtGEkPYKC
sample_pT_TAG_1582	6.7312	7	AHCYL2	AHCYL2	Q96HN2	7q32.1	T163-p		YSsAASYtDssDDEt
sample_pT_TAG_37309	6.7204	7	PRRC2C	PRRC2C	Q9Y520	1q24.3	T1265-p		RRQRGsEtDtDsEIH
sample_pT_TAG_13020	6.6667	8	DPP9	DPP9	Q86TI2	19p13.3	T3-p		_____MAtTGtPTAD
sample_pT_TAG_34892	6.6667	8	PIM2	Pim2	Q9P1W9	Xp11.23	T3-p		_____MLtKPLQGPP
sample_pT_TAG_47473	6.6667	8	TH	TH	P07101	11p15.5	T3-p	TOH_N	_____MPtPDATTPQ
sample_pT_TAG_33951	6.5484	7	PDE8B	PDE8B	O95263	5q13.3	T870-p		DNYKHWKtLDDLKCK
sample_pT_TAG_18292	6.4839	7	GORASP1	GRASP65	Q9BQQ3	3p22.2	T237-p		DALPPGPtPEDsPsL
sample_pT_TAG_42271	6.4839	6	SF3B1	SF3B1	O75533	2q33.1	T248-p		GsEtPGAtPGsKIWD
sample_pT_TAG_55365	6.3978	7	ZNF506	ZNF506	Q5JVG8	19p13.11	T224-p		TTHKKIHtGEkPYkC
sample_pT_TAG_18295	6.3226	7	GORASP2	GRASP55	Q9H8Y8	2q31.1	T225-p		QMAGtPItPLKDGFT
sample_pT_TAG_40975	6.2903	9	RSRC2	RSRC2	Q7L4I2	12q24.31	T16-p		DGLAPEKtsPDRDKK
sample_pT_TAG_30654	6.1765	7	NDUFB6	NDUFB6	O95139	9p21.1	T2-p	NDUF_B6	______MtGYtPDEk
sample_pT_TAG_331	6	6	ABHD15	ABHD15	Q6UXT9	17q11.2	T416-p		LESFRALtEFFRTEE
sample_pT_TAG_596	6	6	ACLY	ACLY	P53396	17q21.2	T677-p	Ligase_CoA	LNNIIsRtTDGVyEG
sample_pT_TAG_684	6	6	ACSM4	ACSM4	P0C7M7	12p13.31	T533-p	AMP-binding_C	SYNPEKLtLELQDHV
sample_pT_TAG_1200	6	6	ADGRL2	latrophilin 2	O95490	1p31.1	T432-p		sQKGPMstTVAGSQE
sample_pT_TAG_1284	6	6	ADSS	ADSS	P30520	1q44	T6-p		__MAFAEtYPAASSL
sample_pT_TAG_1591	6	6	AHDC1	AHDC1	Q5TGY3	1p36.11-p35.3	T41-p		tPRPLLPtRPPAsPP
sample_pT_TAG_1642	6	6	AHNAK	AHNAK	Q09666	11q12.3	T545-p		GsRVDIEtPNLEGtL
sample_pT_TAG_1850	6	6	AKAP13	AKAP13	Q12802	15q25.3	T693-p		IVsESEsttARQPSS
sample_pT_TAG_1880	6	6	AKAP4	AKAP4	Q5JQC9	Xp11.22	T420-p	AKAP_110	NQWKQNAtDIMEAML
sample_pT_TAG_2428	6	6	ANK3	ANK3	Q12955	10q21.2	T4258-p		NGsHTEItPEAKTKS
sample_pT_TAG_2476	6	6	ANKK1	ANKK1	Q8NFD2	11q23.2	T6-p		__MAADPtELRLGSL
sample_pT_TAG_3017	6	6	APCDD1	APCDD1	Q8J025	18p11.22	T420-p	APCDDC	LGIKLPHtEYEIFKM
sample_pT_TAG_3370	6	6	ARHGAP32	ARHGAP32	A7KAX9	11q24.3	T1236-p		EFADKsPtPPNLPSD
sample_pT_TAG_3491	6	6	ARHGEF15	ephexin-5	O94989	17p13.1	T527-p	RhoGEF	TYSRLMDtNVRFSAE
sample_pT_TAG_3508	6	6	ARHGEF17	ARHGEF17	Q96PE2	11q13.4	T702-p		VSPETPPtPGALRRR
sample_pT_TAG_3624	6	6	ARID1A	ARID1A	O14497	1p36.11	T1891-p		TAEGtPGtTDQEGPP
sample_pT_TAG_3829	6	6	ARVCF	ARVCF	O00192	22q11.21	T903-p		LGPDGystVDRRERR
sample_pT_TAG_5398	6	6	BORA	BORA	Q6PGQ7	13q21.33	T445-p		PIEIADEttWIKEPV
sample_pT_TAG_5593	6	6	BRDT	BRDT	Q58F21	1p22.1	T402-p		ETTGRENtNEASSEG
sample_pT_TAG_5661	6	6	BRSK2	BRSK2	Q8IWQ3	11p15.5	T431-p		PLssPRVtPHPsPrG
sample_pT_TAG_5888	6	6	C12orf42	C12orf42	Q96LP6	12q23.2-q23.3	T291-p	DUF4607	MLPKHPHtPRDRRPQ
sample_pT_TAG_6020	6	6	C19orf44	C19orf44	Q9H6X5	19p13.11	T601-p	DUF4614	LKQQLsLtQQFIQAS
sample_pT_TAG_6111	6	6	C2	C2	P06681	6p21.33	T668-p	Trypsin	DQFLCsGtQEDEsPC
sample_pT_TAG_6269	6	6	C6orf132	C6orf132	Q5T0Z8	6p21.1	T22-p		FGKKHTTtPSTSLyA
sample_pT_TAG_6992	6	6	CBARP	DOS	Q8N350	19p13.3	T156-p		KGRRytLtEGDFHHL
sample_pT_TAG_7063	6	6	CBX4	CBX4	O00257	17q25.3	T184-p		HkEAPsPtCPDLGAK
sample_pT_TAG_7070	6	6	CBX6	CBX6	O95503	22q13.1	T282-p		SSGCPsPtPQsSDPD
sample_pT_TAG_7109	6	6	CCAR2	DBC-1	Q8N163	8p21.3	T609-p		AQNEGPAtESEAPLK
sample_pT_TAG_7288	6	6	CCDC43	CCDC43 iso2	Q96MW1-2	17q21.31	T139-p		LAQYADVtDEEDsVP
sample_pT_TAG_7425	6	6	CCDC9	CCDC9	Q9Y3X0	19q13.32	T485-p		LEPQAPGtPSsPFSP
sample_pT_TAG_7496	6	6	CCNE1	CCNE1	P24864	19q12	T77-p		DPCsLIPtPDKEDDD
sample_pT_TAG_7599	6	6	CCT4	CCT4	P50991	2p15	T201-p	Cpn60_TCP1	VIDPAtAtsVDLrDI
sample_pT_TAG_7727	6	6	CD44	CD44	P16070	11p13	T163-p		VQkGEYRtNPEDIYP
sample_pT_TAG_7902	6	6	CDC42BPB	MRCKB	Q9Y5S2	14q32.32	T843-p		QALAsKMtEELEALR
sample_pT_TAG_8388	6	6	CELF1	CELF1	Q92879	11p11.2	T173-p	RRM_1	kAMHQAQtMEGCssP
sample_pT_TAG_8561	6	6	CEP131	CEP131	Q9UPN4	17q25.3	T96-p		sPRPtEPtDFLMLFE
sample_pT_TAG_9379	6	6	CKAP2	CKAP2	Q8WWK9	13q14.3	T612-p	CKAP2_C	kkVQFDGtNsAFkEL
sample_pT_TAG_9406	6	6	CKAP5	CKAP5	Q14008	11p11.2	T521-p		FKPLPGRtAASGAAG
sample_pT_TAG_9480	6	6	CLASP2	CLASP2	O75122	3p22.3	T991-p		PRAGGDAtDssQtAL
sample_pT_TAG_9808	6	6	CNGB3	CNGB3	Q9NQW8	8q21.3	T97-p		NAAEPtGtVPEQKEM
sample_pT_TAG_10455	6	6	CREM	CREM iso8	Q03060-8	10p11.21	T12-p		GDDTDEEtELAPSHM
sample_pT_TAG_11170	6	6	CYP2E1	CYP2E1	P05181	10q26.3	T58-p	p450	KNIPKsFtRLAQRFG
sample_pT_TAG_11334	6	6	DAXX	DAXX	Q9UER7	6p21.32	T639-p		SRKEKkQtGsGPLGN
sample_pT_TAG_11427	6	6	DCAF6	MSTP055	Q58WW2	1q24.2	T654-p		RDsALQDtDDsDDDP
sample_pT_TAG_11812	6	6	DDX54	DDX54	Q8TDD1	12q24.13	T74-p		TFPTsECtsDVEPDT
sample_pT_TAG_11856	6	6	DEDD2	DEDD2	Q8WXF8	19q13.2	T119-p		PERySyGtSSSSKRT
sample_pT_TAG_12305	6	6	DLGAP3	SAPAP3	O95886	1p34.3	T698-p	GKAP	AGLAtVAtEDKALQF
sample_pT_TAG_12735	6	6	DNMT1	DNMT1	P26358	19p13.2	T165-p		TRkSTRQttItSHFA
sample_pT_TAG_12753	6	6	DNMT3B	DNMT3B	Q9UBC3	20q11.21	T401-p		PAPKRLKtNCyNNGK
sample_pT_TAG_13277	6	6	DTNB	DTNB	O60941	2p23.3	T534-p		QAtGsPHtsPtHGGG
sample_pT_TAG_13532	6	6	E2F8	E2F8	A0AVK6	11p15.1	T812-p		AQQPVPVtPKGSQLV
sample_pT_TAG_13717	6	6	EEFSEC	EEFSEC	P57772	3q21.3	T385-p		QYLSKDLtPAVTDND
sample_pT_TAG_13799	6	6	EGFR	EGFR	P00533	7p11.2	T1150-p		QPtCVNStFDsPAHW
sample_pT_TAG_13837	6	6	EHBP1	EHBP1	Q8NDI1	2p15	T647-p		ASPYCRRtKsDTEPQ
sample_pT_TAG_13947	6	6	EIF2B4	eIF2B-delta	Q9UI10	2p23.3	T137-p		sPSTAGEtPSGVkRL
sample_pT_TAG_14020	6	6	EIF3D	eIF3-zeta	O15371	22q12.3	T241-p	eIF-3_zeta	VIRKLAKtQGNVFAT
sample_pT_TAG_14114	6	6	EIF4EBP1	4E-BP1	Q13541	8p11.23	T82-p	eIF_4EBP	LPtIPGVtsPssDEP
sample_pT_TAG_15079	6	6	ERVW-1	ERVWE1	Q9UQF0	7q21.2	T518-p		DVNDIKGtPPEEISA
sample_pT_TAG_15104	6	6	ESPL1	separase	Q14674	12q13.13	T1771-p	Peptidase_C50	QKENssCtDKREWWT
sample_pT_TAG_15149	6	6	ESX1	ESX1L	Q8N693	Xq22.2	T55-p		RSKPEYGtEAENNVG
sample_pT_TAG_15237	6	6	EVI2A	EVI2A	P22794	17q11.2	T203-p	EVI2A	WKRTkQLtGPNLVMQ
sample_pT_TAG_15284	6	6	EXOC2	Sec5	Q96KP1	6p25.3	T255-p	Sec5	RAsNtADtLFQEVLG
sample_pT_TAG_15372	6	6	EZR	Ezrin	P15311	6q25.3	T548-p	ERM	ARDENKRtHNDIIHN
sample_pT_TAG_15553	6	6	FAM126B	FAM126B	Q8IXS8	2q33.1	T423-p		sVDsVELtPMKKHLs
sample_pT_TAG_15683	6	6	FAM186B	FAM186B	Q8IYM0	12q13.12	T346-p		PGPsEREtLPRKEtV
sample_pT_TAG_15921	6	6	FAM84B	FAM84B	Q96KN1	8q24.21	T288-p		GDsNVARttPPPGRP
sample_pT_TAG_16216	6	6	FBXO38	FBX38	Q6PIJ6	5q32	T842-p		NGsGsGAtGEDRRGS
sample_pT_TAG_16225	6	6	FBXO42	FBXO42	Q6P3S6	1p36.13	T378-p		RPsPIsAtPPALVPE
sample_pT_TAG_16296	6	6	FCHSD1	FCHSD1	Q86WN1	5q31.3	T127-p		EQVLRKGtENLQRAQ
sample_pT_TAG_16971	6	6	FOXK2	FOXK2	Q01167	17q25.3	T634-p		PELKRIktEDGEGIV
sample_pT_TAG_17013	6	6	FOXP4	FOXP4	Q8IVH2	6p21.1	T297-p		DsssHEEtPGsHPLY
sample_pT_TAG_17117	6	6	FRS2	FRS2	Q8WU20	12q15	T328-p		RRGRLtstsTSDTQN
sample_pT_TAG_17603	6	6	GATA6	GATA6	Q92908	18q11.2	T34-p		FPAREPStPPsPIsS
sample_pT_TAG_17856	6	6	GHDC	GHDC	Q8N2G8	17q21.2	T88-p		HCSLRRstDISTFRN
sample_pT_TAG_18250	6	6	GOLGB1	GOLGB1	Q14789	3q13.33	T1709-p		EVHPAGDtAKECMET
sample_pT_TAG_18301	6	6	GORASP2	GRASP55	Q9H8Y8	2q31.1	T433-p		EDrVGDstPVsEKPV
sample_pT_TAG_18338	6	6	GPATCH2	GPATC2	Q9NW75	1q41	T362-p		NIKkSGGtPTSMVPI
sample_pT_TAG_18365	6	6	GPBP1L1	GPBP1L1	Q9HC44	1p34.1	T301-p		KESPSSTtPPIEISS
sample_pT_TAG_18603	6	6	GRAMD4	DIP	Q6IC98	22q13.31	T30-p		EsPNAsDtECsDEIP
sample_pT_TAG_18763	6	6	GRN	GRN	P28799	17q21.31	T184-p		RCItPtGtHPLAKKL
sample_pT_TAG_18816	6	6	GSK3B	GSK3B	P49841	3q13.33	T402-p		tAASDANtGDRGQTN
sample_pT_TAG_19284	6	6	HCLS1	HS1	P14317	3q13.33	T333-p		PLLPIRQtLPEDNEE
sample_pT_TAG_19341	6	6	HDAC7	HDAC7	Q8WUI4	12q13.11	T247-p		VAPFALPtVSLLPAI
sample_pT_TAG_19675	6	6	HIRA	HIRA	P54198	22q11.21	T554-p		ALsPsVLttPsKIEP
sample_pT_TAG_21225	6	6	IKZF5	IKZF5	Q9H5V7	10q26.13	T133-p		EAHMRSHtGEKPYKC
sample_pT_TAG_21231	6	6	IL11	IL11	P20809	19q13.42	T46-p	IL11	LDstVLLtRSLLADT
sample_pT_TAG_21547	6	6	INTS13	ASUN	Q9NVM9	12p11.23	T641-p	DUF2151	PLVEMDEtPQVEKSk
sample_pT_TAG_21779	6	6	IRS2	IRS2	Q9Y4H2	13q34	T527-p		tPEsIAEtPPARDGG
sample_pT_TAG_21842	6	6	ITGA10	ITGA10	O75578	1q21.1	T828-p	Integrin_alpha2	RRKVLVStTLENRKE
sample_pT_TAG_22903	6	6	KIAA1217	SKT	Q5T5P2	10p12.2-p12.1	T815-p		RsMTDVLtMLRRHVT
sample_pT_TAG_23117	6	6	KIF18B	KIF18B	Q86Y91	17q21.31	T678-p		RRGsLPDtQPsQGPs
sample_pT_TAG_23369	6	6	KIR2DS3	KIR2DS3	Q14952	19q13.4	T180-p	ig	AGPKVNGtFQADFPL
sample_pT_TAG_23442	6	6	KLF14	KLF14	Q8TD94	7q32.2	T237-p	zf-C2H2	LDCDKKFtRSDELAR
sample_pT_TAG_23462	6	6	KLF4	KLF4	O43474	9q31.2	T455-p		kAHLRtHtGEKPYHC
sample_pT_TAG_23583	6	6	KMT2A	MLL	Q03164	11q23.3	T2153-p		RtPsysPtQRsPGCR
sample_pT_TAG_23654	6	6	KMT2C	MLL3	Q8NEZ4	7q36.1	T3362-p		IAQLPIKtCTPAPGT
sample_pT_TAG_23682	6	6	KMT2D	MLL4	O14686	12q13.12	T2949-p		LNNSLHPtPHTKGPT
sample_pT_TAG_23877	6	6	KRT18	K18	P05783	12q13.13	T195-p	Filament	VIDDtNItRLQLEtE
sample_pT_TAG_23927	6	6	KRT3	K3	P12035	12q13.13	T395-p	Filament	EAEALyQtKLGELQt
sample_pT_TAG_24210	6	6	LAMP2	LAMP2	P13473	Xq24	T213-p		PSPtttPtPKEKPEA
sample_pT_TAG_24353	6	6	LAT	LAT	O43561	16p11.2	T94-p	LAT	PLGGsHRtPssRRDs
sample_pT_TAG_24440	6	6	LCP2	SLP76	Q13094	5q35.1	T227-p		sRsRNHKtAKLPAPs
sample_pT_TAG_25349	6	6	LRRN4	LRRN4	Q8WUT4	20p12.3	T11-p		tLPLLLLtVLRPSWA
sample_pT_TAG_25682	6	6	MAGED1	NRAGE	Q9Y5V3	Xp11.22	T179-p		LANSRPKtPFkAWND
sample_pT_TAG_25859	6	6	MAP1B	MAP1B	P46821	5q13.2	T2334-p		SASKSAKtATAGPGT
sample_pT_TAG_26113	6	6	MAP4	MAP4	P27816	3p21.31	T706-p		KKTkPLAtTQPAKts
sample_pT_TAG_26124	6	6	MAP4	MAP4	P27816	3p21.31	T874-p		SsMKktTtLsGtAPA
sample_pT_TAG_26439	6	6	MARK1	MARK1	Q9P0L2	1q41	T596-p		PsAHsIstAtPDRTR
sample_pT_TAG_26918	6	6	MDC1	MDC1	Q14676	6p21.33	T447-p		VLLQRsQtttERDsD
sample_pT_TAG_27127	6	6	MED29	IXL	Q9NX70	19q13.2	T186-p	Med29	LDCANkVtGkTPAPP
sample_pT_TAG_27189	6	6	MELK	MELK	Q14680	9p13.2	T489-p		IPVNsTGtDkLMtGV
sample_pT_TAG_27243	6	6	METTL13	METTL13	Q8N6R0	1q24.3	T668-p		AtPELLEtAQALERT
sample_pT_TAG_27414	6	6	MICAL1	MICAL1	Q8TDZ2	6q21	T498-p		VQRNNDktDtGMPAT
sample_pT_TAG_27456	6	6	MICALL1	MIRab13	Q8N3F8	22q13.1	T355-p		PVPKPRGtPKPsEGt
sample_pT_TAG_27603	6	6	MKI67	KI-67	P46013	10q26.2	T1167-p	K167R	FLALRkLtPsAGKAM
sample_pT_TAG_28019	6	6	MPHOSPH10	MPHOSPH10	O00566	2p13.3	T10-p		PQVWRRRtLERCLTE
sample_pT_TAG_28754	6	6	MUC16	MUC16	Q8WXI7	19p13.2	T5529-p		tEIsSSRtsISDLDR
sample_pT_TAG_28825	6	6	MUC16	MUC16	Q8WXI7	19p13.2	T8786-p		tTGsAEMtItPKtGH
sample_pT_TAG_29371	6	6	MYH14	MYH14	Q7Z406	19q13.33	T804-p		EERDLKVtDIIVsFQ
sample_pT_TAG_29710	6	6	MYO18B	MYO18B	Q8IUG5	22q12.1	T2142-p		LATDTMRtPsRQSAT
sample_pT_TAG_30619	6	6	NDRG3	NDRG3	Q9UGV2	20q11.23	T348-p		sPFsRsVtsNQsDGt
sample_pT_TAG_30986	6	6	NFATC1	NFAT2	O95644	18q23	T912-p		NLAPIPVtVkREPEE
sample_pT_TAG_31580	6	6	NOTCH1	Notch 1	P46531	9q34.3	T2090-p	Ank_2	HFANRDItDHMDRLP
sample_pT_TAG_31616	6	6	NPAP1	NPAP1	Q9NZP6	15q11.2	T388-p		ILEDKTEtMtNSSIT
sample_pT_TAG_31794	6	6	NR4A2	NR4A2	P43354	2q24.1	T129-p		YKPssPPtPTtPGFQ
sample_pT_TAG_32151	6	6	NUMBL	NUMBL	Q9Y6R0	19q13.2	T265-p		QPGHVsPtPAtTsPG
sample_pT_TAG_33644	6	6	PCF11	PCF11	O94913	11q14.1	T175-p		KsPEEPstPGtVVss
sample_pT_TAG_33736	6	6	PCM1	PCM-1	Q15154	8p22	T877-p		DGsENLCtPQQsRTE
sample_pT_TAG_33810	6	6	PCSK9	PCSK9	Q8NBP7	1p32.3	T94-p	Inhibitor_I9	HLsQsERtARRLQAQ
sample_pT_TAG_33928	6	6	PDE4DIP	PDE4DIP	Q5VU43	1q21.2	T2153-p		ANGLGLDtsPVMKTP
sample_pT_TAG_34135	6	6	PDZD8	PDZD8	Q8NEN9	10q25.3-q26.11	T971-p		VEPsPKHtPNtsDNE
sample_pT_TAG_34147	6	6	PDZRN3	PDZRN3	Q9UPQ7	3p13	T959-p		EERsGMttDDDAVsE
sample_pT_TAG_34255	6	6	PEX19	PEX19	P40855	1q23.2	T42-p		sPAPPsTtTAPDASG
sample_pT_TAG_34384	6	6	PGRMC1	PGRMC1	O00264	Xq24	T74-p	Cyt-b5	RLKRRDFtPAELrRF
sample_pT_TAG_34593	6	6	PHKB	PHKB	Q93100	16q12.1	T702-p	Glyco_hydro_15	KVKRQsstPsAPELG
sample_pT_TAG_34760	6	6	PIGO	PIGO	Q8TEQ8	9p13.3	T601-p		LLPPKLLtMPRLGTS
sample_pT_TAG_34912	6	6	PIP4K2B	PIP4K2B	P78356	17q12	T322-p	PIP5K	NLLCSYGtPPDsPGN
sample_pT_TAG_35173	6	6	PKP4	plakophilin 4	Q99569	2q24.1	T84-p		sIAstsstEKSFPWR
sample_pT_TAG_35432	6	6	PLEKHA7	PLEKHA7	Q6IQ23	11p15.2-p15.1	T123-p		PssMVsEtstAGTAS
sample_pT_TAG_35853	6	6	POGZ	POGZ	Q7Z3K3	1q21.3	T429-p		KPPsPEKtAPVAstP
sample_pT_TAG_35922	6	6	POLL	POLL	Q9UGP5	10q24.32	T553-p	DNA_pol_B_thumb	GPGRVLPtPTEKDVF
sample_pT_TAG_36208	6	6	PPAN	SSF1	Q9NQ55	19p13.2	T251-p	Brix	PDGDHNItELPQAVA
sample_pT_TAG_36444	6	6	PPP1R12C	PPP1R12C	Q9BZL4	19q13.42	T560-p		MRQsRRstQGVtLtD
sample_pT_TAG_36501	6	6	PPP1R27	DYSFIP1	Q86WC6	17q25.3	T126-p		LGADRDAtNDDGDLP
sample_pT_TAG_36636	6	6	PQLC1	PQLC1	Q8N2U9	18q23	T112-p		NARRRsFtAADSKDE
sample_pT_TAG_36704	6	6	PRDM2	PRDM2	Q13029	1p36.21	T1529-p		IKMQSMQtPLGKTRA
sample_pT_TAG_37101	6	6	PROSER1	PROSER1	Q86XN7	13q13.3	T609-p		TLPVMIktEPtsPtP
sample_pT_TAG_37390	6	6	PSD3	PSD3	Q9NYI0	8p22	T1023-p		NPDtsPItAKVKRNV
sample_pT_TAG_38371	6	6	RABEP1	RABEP1	Q15276	17p13.2	T553-p	Rab5-bind	IQIQEAEtRDQVKKL
sample_pT_TAG_38599	6	6	RALGAPA1	RALGAPA1	Q6GYQ0	14q13.2	T1002-p		PLGSRsQtPsPsTLN
sample_pT_TAG_38954	6	6	RAVER1	RAVER1 iso2	Q8IY67-2	19p13.2	T488-p		KDsGPLPtPPGVsLL
sample_pT_TAG_39585	6	6	RFWD2	COP1	Q8NHY2	1q25.1-q25.2	T25-p		SSAASSVtSASSSLS
sample_pT_TAG_40003	6	6	RIMS2	RIMS2	Q9UQ26	8q22.3	T1026-p		RVDVIGRtRSWsPSV
sample_pT_TAG_40579	6	6	RPRD2	RPRD2	Q5VT52	1q21.2	T495-p		NLtsGLKtPAPATTT
sample_pT_TAG_40917	6	6	RSF1	HBXAP	Q96T23	11q14.1	T1141-p		PsNDDsDtDFCSRRL
sample_pT_TAG_41069	6	6	RUNDC1	RUNDC1	Q96C34	17q21.31	T307-p		ECKAGGKtGNGCSRT
sample_pT_TAG_41274	6	6	SALL1	SALL1	Q9NSC2	16q12.1	T28-p		LPRRDGDtEKGQPsR
sample_pT_TAG_41304	6	6	SAMD11	SAMD11	Q96NU1	1p36.33	T634-p		APERELGtGEQPLsP
sample_pT_TAG_41690	6	6	SCNN1B	ENaC-beta	P51168	16p12.2	T615-p		QALPIPGtPPPNYDS
sample_pT_TAG_41714	6	6	SCRIB	Scribble	Q14160	8q24.3	T1549-p		PAPtPsPtPVEDLGP
sample_pT_TAG_41715	6	6	SCRIB	Scribble iso3	Q14160-3	8q24.3	T1549-p		PAPTPsPtPVEDLGP
sample_pT_TAG_41982	6	6	SEMA6B	SEMA6B	Q9H3T3	19p13.3	T713-p		LLPtPEQtPLPQKRL
sample_pT_TAG_42044	6	6	SERINC1	SERINC1	Q9NRX5	6q22.31	T347-p	Serinc	QVNkLtLtsDEstLI
sample_pT_TAG_42282	6	6	SF3B1	SF3B1	O75533	2q33.1	T316-p		GWAEtPRtDrGGDsI
sample_pT_TAG_43317	6	6	SLC39A6	SLC39A6	Q13433	18q12.2	T486-p	Zip	tNEEkVDtDDRtEGy
sample_pT_TAG_43359	6	6	SLC4A1	SLC4A1	P02730	17q21.31	T39-p		EEPAAHDtEAtAtDy
sample_pT_TAG_43655	6	6	SLTM	SLTM	Q9NWH9	15q22.1	T751-p		NKKLsLDtDARFGHG
sample_pT_TAG_43827	6	6	SMC3	SMC3	Q9UQE7	10q25.2	T783-p	SMC_N	SLKAELGtDLLsQLs
sample_pT_TAG_43856	6	6	SMCHD1	SMCHD1	A6NHR9	18p11.32	T1499-p		VPKIKPPtPAVsNVR
sample_pT_TAG_43952	6	6	SMTN	smoothelin	P53814	22q12.2	T244-p		PPSPPKttsPEPQEs
sample_pT_TAG_43983	6	6	SMURF1	SMURF1	Q9HCE7	7q22.1	T332-p	WW	VDHNNRTtQFTDPRL
sample_pT_TAG_44022	6	6	SNAPC1	SNAPC1	Q16533	14q23.2	T88-p	SNAPc_SNAP43	LLyGLyNtQLCQPKQ
sample_pT_TAG_44177	6	6	SNX29	SNX29	Q8TEQ0	16p13.13-p13.12	T641-p		VPGDLsQtsEDQsLS
sample_pT_TAG_44557	6	6	SPAST	spastin	Q9UBP0	2p22.3	T305-p		TNKPstPttATRKKK
sample_pT_TAG_44566	6	6	SPATA13	SPATA13 iso6	Q96N96-6	13q12.12	T271-p		SSFKRKstSNLADLR
sample_pT_TAG_44674	6	6	SPECC1L	SPECC1L	Q69YQ0	22q11.23	T52-p		TAAsLSKtKSSDDLL
sample_pT_TAG_44805	6	6	SPINT1	SPINT1	O43278	15q15.1	T505-p		HHHHPPPtPAsStVs
sample_pT_TAG_45038	6	6	SRCIN1	SNIP	Q9C0H9	17q12	T869-p		LTVPRYRtEKPSKsP
sample_pT_TAG_45263	6	6	SRRM2	SRm300	Q9UQ35	16p13.3	T2381-p		ALsGANLtsPrVPLs
sample_pT_TAG_45533	6	6	STAC2	STAC2	Q6ZMT1	17q12	T240-p	STAC2_u1	LsERDELtEDGEGsI
sample_pT_TAG_46342	6	6	SYNRG	synergin, gamma	Q9UMZ2	17q12	T566-p		AEFRSAGtDDGFTDF
sample_pT_TAG_46419	6	6	SZRD1	SZRD1	Q7Z422	1p36.13	T121-p	SUZ-C	KPILDRPtRIsQPED
sample_pT_TAG_46613	6	6	TAF9B	TAF9B	Q9HBM6	Xq21.1	T157-p		AVssKPttPtIAtPQ
sample_pT_TAG_46703	6	6	TAPT1	TAPT1	Q6NXT6	4p15.32	T529-p		NsDQFLTtPDGDEKD
sample_pT_TAG_46819	6	6	TBC1D23	TBC1D23	Q9NUY8	3q12.1-q12.2	T531-p		PWPDRSCtERHVsSS
sample_pT_TAG_47097	6	6	TCOF1	treacle	Q13428	5q32-q33.1	T1234-p		ssPsVsstLAAKDDP
sample_pT_TAG_47937	6	6	TMC6	TMC6	Q7Z403	17q25.3	T66-p		VtGssQQtLWRPEGT
sample_pT_TAG_48410	6	6	TNIP1	TNIP1	Q15025	5q33.1	T350-p		ADLQKQVtDLEAERE
sample_pT_TAG_48950	6	6	TPM3	TPM3	P06753	1q21.3	T253-p	Tropomyosin	sVAkLEKtIDDLEDE
sample_pT_TAG_49067	6	6	TRABD2B	LOC388630	A6NFA1	1p33	T269-p	TraB	AVIFNHDtsQLPNFI
sample_pT_TAG_49093	6	6	TRAFD1	FLN29	O14545	12q24.13	T414-p		LDsQPQEtsPELPRR
sample_pT_TAG_49571	6	6	TSC2	TSC2	P49815	16p13.3	T1422-p		KARsQsGtLDGEsAA
sample_pT_TAG_49754	6	6	TTC8	TTC8	Q8TAM2	14q31.3	T147-p		RTPRtAYtARPITSs
sample_pT_TAG_49842	6	6	TTN	Titin	Q8WZ42	2q31.2	T14105-p		GtGEPVEtDNPVEAR
sample_pT_TAG_50243	6	6	TUBA4A	TUBA4A	P68366	2q35	T73-p	Tubulin	VFVDLEPtVIDEIRN
sample_pT_TAG_50578	6	6	UBAP2L	NICE-4	Q14157	1q21.3	T239-p		DGTSAWRtAtEEWGt
sample_pT_TAG_50743	6	6	UBN2	UBN2	Q6ZU65	7q34	T430-p		ESGGENGtTtQPTYT
sample_pT_TAG_50887	6	6	UCKL1	UCKL1	Q9NWZ5	20q13.33	T61-p		GRsPRKRtTsQCksE
sample_pT_TAG_51143	6	6	URM1	URM1 iso2	Q9BTM9-2	9q34.11	T121-p		PPPHSSPtLRLLESP
sample_pT_TAG_51329	6	6	USP36	USP36	Q9P275	17q25.3	T760-p		PPFsPHPtLLsstPK
sample_pT_TAG_51775	6	6	VPS13D	VPS13D	Q5THJ4	1p36.22-p36.21	T2688-p		KsLsLAstSRDsPGA
sample_pT_TAG_51949	6	6	WASF2	WAVE2	Q9Y6W5	1p36.11	T346-p		VGFGsPGtPPPPsPP
sample_pT_TAG_52246	6	6	WEE1	Wee1	P30291	11p15.4	T239-p		QVNINPFtPDsLLLH
sample_pT_TAG_52557	6	6	XRCC4	XRCC4	Q13426	5q14.2	T264-p	XRCC4	IIssLDVtDIAPSRK
sample_pT_TAG_52748	6	6	YWHAQ	14-3-3 theta	P27348	2p25.1	T24-p	14-3-3	ERyDDMAtCMkAVTE
sample_pT_TAG_52774	6	6	ZAP70	ZAP70	P43403	2q11.2	T286-p		HPQRRIDtLNsDGyt
sample_pT_TAG_52945	6	6	ZBTB7B	ZBTB7B	O15156	1q21.3	T369-p		PRHMRtHtGEKPFAC
sample_pT_TAG_53074	6	6	ZC3H6	ZC3H6	P61129	2q14.1	T739-p		QPSTELStPTDPRLA
sample_pT_TAG_53240	6	6	ZFHX2	ZFHX2	Q9C0A1	14q11.2	T1313-p		TEKKGPDtsGFISGL
sample_pT_TAG_53321	6	6	ZFP30	ZFP30	Q9Y2G7	19q13.12	T321-p		RLHHKLHtGEkPYEC
sample_pT_TAG_53690	6	6	ZNF106	ZFP106	Q9H2Y7	15q15.1	T443-p		EKPEQEHtPNKMPSL
sample_pT_TAG_53788	6	6	ZNF136	ZNF136	P52737	19p13.2	T303-p	zf-C2H2_4	RIHERtHtGEkPYEC
sample_pT_TAG_53972	6	6	ZNF181	ZNF181	Q2M3W8	19q13.11	T372-p		IHHQKIHtGEKPYEC
sample_pT_TAG_54040	6	6	ZNF19	ZNF19	P17023	16q22.2	T296-p		LRHQKIHtGEkPYEC
sample_pT_TAG_54231	6	6	ZNF232	ZNF232	Q9UNY5	17p13.2	T327-p		GQHQRIHtGEkPFEC
sample_pT_TAG_54407	6	6	ZNF268	ZNF268	Q14587	12q24.33	T437-p	zf-C2H2	NLMVHQRtHtGEKPY
sample_pT_TAG_54665	6	6	ZNF329	ZNF329	Q86UD4	19q13.43	T310-p		ILHQRtHtGEkPYRC
sample_pT_TAG_54766	6	6	ZNF347	ZNF347	Q96SE7	19q13.42	T704-p		ARHQRVHtGEKPYEC
sample_pT_TAG_54930	6	6	ZNF420	ZNF420	Q8TAQ5	19q13.12	T190-p		SLHQRLHtGEKPYAC
sample_pT_TAG_54936	6	6	ZNF420	ZNF420	Q8TAQ5	19q13.12	T414-p		TQHQRIHtGEKPYQC
sample_pT_TAG_54963	6	6	ZNF426	ZNF426	Q9BUY5	19p13.2	T499-p		QIHERtHtGEkPYEC
sample_pT_TAG_54998	6	6	ZNF430	ZNF430	Q9H8G1	19p12	T452-p		TAHKIIHtGEkPYkC
sample_pT_TAG_55098	6	6	ZNF441	ZNF441	Q8N8Z8	19p13.2	T470-p	zf-C2H2_4	RVHEKTHtGEkPYEC
sample_pT_TAG_55225	6	6	ZNF471	ZNF471	Q9BX82	19q13.43	T255-p	zf-C2H2	HLAQHHRtHtGEKLF
sample_pT_TAG_55354	6	6	ZNF502	ZNF502	Q8TBZ5	3p21.31	T374-p		IKHQRIHtGEKPYKC
sample_pT_TAG_55355	6	6	ZNF502	ZNF502	Q8TBZ5	3p21.31	T402-p		TKHQRIHtGERPYKC
sample_pT_TAG_55369	6	6	ZNF506	ZNF506	Q5JVG8	19p13.11	T392-p		TEHKIIHtGEkPYkC
sample_pT_TAG_55498	6	6	ZNF543	ZNF543	Q08ER8	19q13.43	T390-p		IQHYIIHtGEkPYKC
sample_pT_TAG_55697	6	6	ZNF57	ZNF57	Q68EA5	19p13.3	T275-p		QRHMTTHtGEKPYKC
sample_pT_TAG_55718	6	6	ZNF571	ZNF571	Q7Z3V5	19q13.12	T581-p		TLHQRIHtGEKPYTC
sample_pT_TAG_56322	6	6	ZNF687	ZNF687	Q8N1G0	1q21.3	T185-p		PPSAPsPtREGALtP
sample_pT_TAG_56397	6	6	ZNF700	ZNF700	Q9H0M5	19p13.2	T441-p		RVHGGTHtGEkPYEC
sample_pT_TAG_56703	6	6	ZNF77	ZNF77	Q15935	19p13.3	T261-p	zf-C2H2	YLtRHVRtHtGEkPY
sample_pT_TAG_56840	6	6	ZNF790	ZNF790	Q6PG37	19q13.12	T305-p		TRHQRIHtGEKPYEC
sample_pT_TAG_57028	6	6	ZNF84	ZNF84	P51523	12q24.33	T314-p		ISHWRtHtGEkPYGC
sample_pT_TAG_57106	6	6	ZNF85	ZNF85	Q03923	19p12	T365-p		TTHEVIHtGEKPYkC
sample_pT_TAG_57335	6	6	ZSCAN12	ZSCAN12	O43309	6p22.1	T297-p		IEHQRIHtGDRPYkC
sample_pT_TAG_3986	5.9892	6	ASXL1	ASXL1	Q8IXJ9	20q11.21	T844-p		MKDPVNVtPSSTPES
sample_pT_TAG_7106	5.9892	6	CCAR2	DBC-1	Q8N163	8p21.3	T488-p		NAEtPEAttQQETDt
sample_pT_TAG_40780	5.9892	6	RPTOR	Raptor	Q8N122	17q25.3	T699-p		yALPsPAttEGGsLt
sample_pT_TAG_44654	5.9892	6	SPECC1	SPECC1	Q5M775	17p11.2	T136-p		RKsVssPtSsNtPtP
sample_pT_TAG_47804	5.9785	6	TLE3	TLE3	Q04726	15q23	T321-p		GLksNtPtPRNDAPt
sample_pT_TAG_13436	5.9677	7	DYNC1LI1	DNCLI1	Q9Y6G9	3p22.3	T508-p	DLIC	RITRKPVtVsPttPt
sample_pT_TAG_37001	5.9677	6	PRKD2	PRKD2	Q9BZL6	19q13.32	T227-p		EELSRsTtELLPRRP
sample_pT_TAG_2986	5.957	6	APC	APC	P25054	5q22.2	T1773-p	APC_u14	DGKKKKPtsPVKPIP
sample_pT_TAG_25997	5.9462	6	MAP3K2	MEKK2	Q9Y2U5	2q14.3	T290-p		tFPRARRtQGTSLRs
sample_pT_TAG_35937	5.9355	6	POLQ	POLQ	O75417	3q13.33	T2471-p	DNA_pol_A	AERQAINtIVQGSAA
sample_pT_TAG_4647	5.914	6	B4GALNT3	B4GALNT3	Q6L9W6	12p13.33	T503-p		TASFPGRtsHIPVQQ
sample_pT_TAG_34535	5.914	6	PHF3	PHF3	Q92576	6q12	T584-p		KKtLQDQtLVQIFkP
sample_pT_TAG_54547	5.914	6	ZNF30	ZNF30	P17039	19q13.11	T451-p		TVHQRVHtGEkPYEC
sample_pT_TAG_27617	5.9032	6	MKI67	KI-67	P46013	10q26.2	T1355-p	K167R	GFKELFQtPGHtEEA
sample_pT_TAG_31715	5.8925	6	NPRL3	NPRL3	Q12980	16p13.3	T51-p		SRYAASNtGDHADEQ
sample_pT_TAG_31997	5.871	6	NTNG1	NTNG1 iso4	Q9Y2I2-4	1p13.3	T350-p		YLPIPKGtANTCIPS
sample_pT_TAG_42711	5.871	6	SIK3	QSK	Q9Y2K2	11q23.3	T478-p		QSLLQPPtLQLLNGM
sample_pT_TAG_43548	5.8602	6	SLC9A9	NHE9	Q8IVB4	3q24	T615-p		DQKAsPQtPGKENIy
sample_pT_TAG_52490	5.8387	6	XPNPEP1	XPNPEP1	Q9NQW7	10q25.1	T425-p	Peptidase_M24	AQYkDGttDVTRTMH
sample_pT_TAG_9372	5.8333	7	CKAP2	CKAP2	Q8WWK9	13q14.3	T3-p		_____MstPAVPQDL
sample_pT_TAG_45775	5.8333	7	STK4	MST1	Q13043	20q13.12	T3-p		_____MEtVQLRNPP
sample_pT_TAG_28396	5.8261	6	MTAP	MTAP	Q13126	9p21.3	T8-p		MAsGttttAVKIGII
sample_pT_TAG_28395	5.8182	6	MTAP	MTAP	Q13126	9p21.3	T7-p		_MAsGttttAVKIGI
sample_pT_TAG_11948	5.8172	6	DENND5A	RAB6IP1	Q6IQ26	11p15.4	T1079-p		VDERPCRtPPLQQsP
sample_pT_TAG_28752	5.8172	6	MUC16	MUC16	Q8WXI7	19p13.2	T5479-p		SQTNQIQtEPTASLs
sample_pT_TAG_48631	5.8065	6	TNXB	TNXB	P22105	6p21.33-p21.32	T1245-p		PLTADGttAPERKEE
sample_pT_TAG_6614	5.7849	6	CAMSAP1	CAMSAP1	Q5T5Y3	9q34.3	T1124-p		SSRSKtPtPSVETLP
sample_pT_TAG_11928	5.7849	6	DENND4C	DENND4C	Q5VZ89	9p22.1	T1085-p		KILTAALtCPKTsLL
sample_pT_TAG_23547	5.7849	6	KLHL8	KLHL8	Q9P2G9	4q22.1	T542-p		DYVAALTtPRGGVGI
sample_pT_TAG_45895	5.7634	6	STX7	STX7	O15400	6q23.2	T41-p	Syntaxin_2	RTLNQLGtPQDsPEL
sample_pT_TAG_54467	5.7312	6	ZNF281	ZNF281	Q9Y2X9	1q32.1	T203-p		LLsSssRtDDHHGtE
sample_pT_TAG_11488	5.7204	6	DCLK1	DCAMKL1	O15075	13q13.3	T336-p		KsPsPsPtsPGsLRK
sample_pT_TAG_23736	5.7097	6	KNL1	CASC5	Q8NG31	15q15.1	T1017-p		GtPtVICtPtEESVF
sample_pT_TAG_24975	5.6389	6	LONRF1	LONRF1	Q17RB8	8p23.1	T9-p		sSPAVARtSPGGSRE
sample_pT_TAG_1044	5.625	6	ADCYAP1R1	ADCYAP1R1	P41586	7p14.3	T468-p		LPADNLAt_______
sample_pT_TAG_37824	5.625	6	PTPN23	PTPN23	Q9H3S7	3p21.31	T1636-p		PLWtLNkt_______
sample_pT_TAG_5578	5.5591	7	BRD8	BRD8	Q9H0E9	5q31.2	T16-p		kLLSTGPtEPWsIRE
sample_pT_TAG_43787	5.5417	6	SMARCD2	SMARCD2	Q92925	17q23.3	T531-p		QVLGIrLt_______
sample_pT_TAG_37387	5.5402	6	PSD2	PSD2	Q9BQI7	5q31.2	T758-p		ALsQGHVtGsKtTKD
sample_pT_TAG_18810	5.5263	7	GSK3A	GSK3A	P49840	19q13.2	T480-p		TDATPTLtNSS____
sample_pT_TAG_2548	5.4839	5	ANKRD17	ANKRD17	O75179	4q13.3	T732-p		SAPPPDVtQLtPPsH
sample_pT_TAG_56755	5.4839	5	ZNF777	ZNF777	Q9ULD5	7q36.1	T717-p		LRHQRTHtGERPFKC
sample_pT_TAG_28233	5.4783	6	MRPS16	MRPS16	Q9Y3D3	10q22.2	T130-p		QKtDAEAtDtEATET
sample_pT_TAG_23674	5.4731	5	KMT2D	MLL4	O14686	12q13.12	T2233-p		FHttPPGtPRHQPst
sample_pT_TAG_10883	5.4516	4	CTNND1	CTNND1	O60716	11q12.1	T611-p		APNVANNtGPHAAsC
sample_pT_TAG_28410	5.4409	5	MTCL1	SOGA2	Q9Y4B5	18p11.22	T206-p		RCSRIsHtDsSSDLS
sample_pT_TAG_44128	5.3656	5	SNTB1	SNTB1	Q13884	8q24.12	T477-p		QEGAFPKtIIQSPyE
sample_pT_TAG_27145	5.3441	5	MEF2C	MEF2C	Q06413	5q14.3	T87-p		tNsDIVEtLRKKGLN
sample_pT_TAG_8314	5.2941	6	CDX2	CDX2	Q99626	13q12.2	T312-p		GVLNPtVtQ______
sample_pT_TAG_11329	5.2941	6	DARS	DARS	P14868	2q21.3	T500-p		PRDPKRLtP______
sample_pT_TAG_16940	5.2941	6	FOXE1	FOXE1	O00358	9q22.33	T2-p		______MtAEsGPPP
sample_pT_TAG_43125	5.2941	6	SLC25A18	SLC25A18	Q9H1K4	22q11.21	T2-p		______MtHQDLSIT
sample_pT_TAG_55949	5.25	7	ZNF611	ZNF611	Q8N823	19q13.41	T701-p		SRHHRIHtGEKP___
sample_pT_TAG_50886	5.0784	6	UCKL1	UCKL1	Q9NWZ5	20q13.33	T547-p		DEEEVAYtG______
sample_pT_TAG_372	5	5	ABI2	Abi-2	Q9NYB9	2q33.2	T240-p		sVNQRNRtysSsGSS
sample_pT_TAG_428	5	5	ABL2	Arg	P42684	1q25.2	T815-p		SKLQLERtVstssQP
sample_pT_TAG_948	5	5	ADAMTS2	ADAMTS2	O95450	5q35.3	T664-p		LyCEsREtGEVVsMK
sample_pT_TAG_967	5	5	ADAMTS9	ADAMTS9	Q9P2N4	3p14.1	T1841-p	GON	LTSMQIItTDLQFAR
sample_pT_TAG_998	5	5	ADAR	ADAR	P55265	1q21.3	T808-p		RMGFTEVtPVtGAsL
sample_pT_TAG_1252	5	5	ADIRF	ADIRF	Q15847	10q23.2	T64-p		tANQAsDtFsGIGkk
sample_pT_TAG_1404	5	5	AFTPH	aftiphilin	Q6ULP2	2p14	T617-p		ENIDtPGtPKTHSVP
sample_pT_TAG_1630	5	5	AHNAK	AHNAK	Q09666	11q12.3	T4100-p		GPKVDIDtPDIDIHG
sample_pT_TAG_1809	5	5	AKAP12	AKAP12	Q02952	6q25.1	T1717-p		QNsALADtDAsGGLt
sample_pT_TAG_1857	5	5	AKAP13	AKAP13	Q12802	15q25.3	T953-p		tLQEEQRtPPPGQDT
sample_pT_TAG_1886	5	5	AKAP5	AKAP5	P24588	14q23.3	T179-p		QATKAKstQDLSEGI
sample_pT_TAG_2134	5	5	ALMS1	ALMS1	Q8TCU4	2p13.1	T152-p		GSGDDQKtESWHCLP
sample_pT_TAG_2182	5	5	ALPK2	AlphaK2	Q86TB3	18q21.31-q21.32	T617-p		QEAKTLQtSTDsVsK
sample_pT_TAG_2203	5	5	ALPP	ALPP	P05187	2q37.1	T453-p	Alk_phosphatase	AVPLDEEtHAGEDVA
sample_pT_TAG_2247	5	5	AMER2	FAM123A	Q8N7J2	13q12.13	T578-p	WTX	GGKDNEEtSSLsRLK
sample_pT_TAG_2353	5	5	ANK1	ANK1	P16157	8p11.21	T1380-p		EDRRRtPtPLALRYS
sample_pT_TAG_2487	5	5	ANKLE2	ANKLE2	Q86XL3	12q24.33	T758-p		TPDESTKtKDQILTS
sample_pT_TAG_2635	5	5	ANKRD36B	ANKRD36B	Q8N2N9	2q11.2	T390-p		KDGLQCGtVSSQKQQ
sample_pT_TAG_2666	5	5	ANKRD50	ANKRD50	Q9ULJ7	4q28.1	T1158-p		RGLPNGPtHAFssPs
sample_pT_TAG_2942	5	5	AP4E1	AP4E1	Q9UPM8	15q21.2	T8-p		MsDIVEKtLTALPGL
sample_pT_TAG_3050	5	5	APOB	APOB	P04114	2p24.1	T2515-p		MKAKFREtLEDTRDR
sample_pT_TAG_3134	5	5	ARAF	ARAF	P10398	Xp11.3	T589-p		sEPsLHRtQADELPA
sample_pT_TAG_3342	5	5	ARHGAP26	ARHGAP26	Q9UNA1	5q31.3	T524-p	RhoGAP	NHKQNLMtVANLGVV
sample_pT_TAG_3369	5	5	ARHGAP31	CdGAP	Q2M1Z3	3q13.32-q13.33	T840-p		LCQGEEAtPRHsDKQ
sample_pT_TAG_3608	5	5	ARHGEF7	ARHGEF7	Q14155	13q34	T603-p		TLPsHPVtPSSKHAD
sample_pT_TAG_3623	5	5	ARID1A	ARID1A	O14497	1p36.11	T1888-p		HVTTAEGtPGtTDQE
sample_pT_TAG_3773	5	5	ARNTL	BMAL1	O00327	11p15.3	T52-p		DYQEsMDtDKDDPHG
sample_pT_TAG_3974	5	5	ASPSCR1	ASPSCR1	Q9BZE9	17q25.3	T263-p		PGPTRPLtsssAKLP
sample_pT_TAG_4324	5	5	ATP2B3	ATP2B3	Q16720	Xq28	T792-p	Hydrolase_3	QRQVVAVtGDGtNDG
sample_pT_TAG_4655	5	5	BAALC	BAALC	Q8WXS3	8q22.3	T158-p		RMPAKEVtINVTDSI
sample_pT_TAG_4756	5	5	BARD1	BARD1	Q99728	2q35	T714-p		PKPDSDVtQTINtVA
sample_pT_TAG_5396	5	5	BORA	BORA	Q6PGQ7	13q21.33	T38-p	BORA_N	ySNLHEQtLAsPSVF
sample_pT_TAG_5587	5	5	BRD8	BRD8	Q9H0E9	5q31.2	T569-p		AIGKGDEtPLTNVkt
sample_pT_TAG_5735	5	5	BTBD18	BTBD18	B2RXH4	11q12.1	T375-p		CWEVVQEtPLKNtQD
sample_pT_TAG_5852	5	5	C11orf24	C11orf24	Q96F05	11q13.2	T223-p		TVATTANtssPMStR
sample_pT_TAG_5881	5	5	C11orf84	LOC144097	Q9BUA3	11q13.1	T49-p		RVtQQEktPPPRPsP
sample_pT_TAG_5965	5	5	C17orf102	C17orf102	A2RUQ5	17q12	T8-p		MFDFsFPtPAsAGtR
sample_pT_TAG_5992	5	5	C17orf80	C17orf80	Q9BSJ5	17q25.1	T225-p		VKLLDVPtGDCHIsP
sample_pT_TAG_6117	5	5	C20orf195	C20orf195	Q9BVV2	20q13.33	T53-p		NALREFLtsDLsPHL
sample_pT_TAG_6294	5	5	C7orf25	C7orf25	Q9BPX7	7p14.1	T416-p		TPLPKDYttDsEH__
sample_pT_TAG_6345	5	5	CA14	CA14	Q9ULX7	1q21.2	T286-p		IQAGSSYtTGEMLSL
sample_pT_TAG_6367	5	5	CABIN1	CABIN1	Q9Y6J0	22q11.23	T1927-p		ASGDtPttPKHPKDs
sample_pT_TAG_6389	5	5	CABYR	CABYR	O75952	18q11.2	T151-p		PATPKTTtPPSsPPP
sample_pT_TAG_6737	5	5	CAPRIN1	CAPRIN1	Q14444	11p13	T572-p	Caprin-1_C	QLQTVVGtyHGSPDQ
sample_pT_TAG_6794	5	5	CARMIL1	LRRC16	Q5VZK9	6p22.2	T916-p	CARMIL_C	DLDtCMMtPKsKRKs
sample_pT_TAG_6836	5	5	CASK	CASK	O14936	Xp11.4	T182-p	Pkinase	VAGGRVGtPHFMAPE
sample_pT_TAG_6910	5	5	CASR	CaR	P41180	3q13.33-q21.1	T186-p	ANF_receptor	QFKSFLRtIPNDEHQ
sample_pT_TAG_6930	5	5	CAST	calpastatin	P20810	5q15	T300-p	Calpain_inhib	ALsAsLGtRQAEPEL
sample_pT_TAG_7011	5	5	CBL	CBL	P22681	11q23.3	T568-p		QRRPLPCtPGDCPSR
sample_pT_TAG_7200	5	5	CCDC168	LOC643677	Q8NDH2	13q33.1	T2215-p		EDSGsHCtRECRKEt
sample_pT_TAG_7707	5	5	CD33	CD33	P20138	19q13.41	T302-p		GRNDtHPtTGSAsPK
sample_pT_TAG_7721	5	5	CD3EAP	ASE-1	O15446	19q13.32	T456-p		GQPEARAtPGsTKKR
sample_pT_TAG_7970	5	5	CDCA3	CDCA3	Q99618	12p13.31	T159-p		KEEARQPtEtPVAsQ
sample_pT_TAG_7982	5	5	CDCA4	CDCA4	Q9BXL8	14q32.33	T78-p		EEMtQDGtWRTVAPQ
sample_pT_TAG_8285	5	5	CDS1	CDS1	Q92903	4q21.23	T36-p		GDHETEStsDKEtDI
sample_pT_TAG_8539	5	5	CEP126	CEP126	Q9P2H0	11q22.1	T17-p		SAVGELGtESSDNLD
sample_pT_TAG_8764	5	5	CEP85	CCDC21	Q6P2H3	1p36.11	T109-p		sPAKPNStPVGPsSS
sample_pT_TAG_8894	5	5	CFL1	Cofilin-1	P23528	11q13.1	T63-p	Cofilin_ADF	LVGDVGQtVDDPyAt
sample_pT_TAG_8917	5	5	CGB3	CGB	P0DN86	19q13.33	T117-p	Cys_knot	CALCRRStTDCGGPK
sample_pT_TAG_9344	5	5	CITED2	CITED2	Q99967	6q24.1	T166-p	CITED	KHSGGSStPGGSGGS
sample_pT_TAG_9428	5	5	CKMT2	CKMT2	P17540	5q14.1	T151-p		DLDAsKItQGQFDEH
sample_pT_TAG_9442	5	5	CLASP1	CLASP1	Q7Z460	2q14.2-q14.3	T1245-p		RTALDNKtSLLNTQP
sample_pT_TAG_9543	5	5	CLEC16A	CLEC16A	Q2KHT3	16p13.13	T420-p		DAEKAKGtEGGSKGI
sample_pT_TAG_9575	5	5	CLINT1	ENTH	Q14677	5q33.3	T294-p		LGAAAHytGDkAsPD
sample_pT_TAG_9819	5	5	CNN1	calponin 1	P51911	19p13.2	T184-p	Calponin	QGMtAyGtRRHLyDP
sample_pT_TAG_9986	5	5	COBLL1	COBLL1	Q53SF7	2q24.3	T322-p		SKPyIsNtLPSDAPK
sample_pT_TAG_10137	5	5	COL5A2	COL5A2	P05997	2q32.2	T575-p		LPGARGLtGNPGVQG
sample_pT_TAG_10181	5	5	COLEC12	COLEC12	Q5KU26	18p11.32	T69-p		VEKMDNVtGGMEtSR
sample_pT_TAG_10355	5	5	CPSF2	CPSF2	Q9P2I0	14q32.12	T221-p		QRDEQLLtNVLEtLR
sample_pT_TAG_10368	5	5	CPSF6	CPSF6	Q16630	12q15	T55-p		EDRDYMDtLPPTVGD
sample_pT_TAG_10397	5	5	CRACR2A	EFCAB4B	Q9BSW2	12p13.32	T311-p		ENTKLKLtNQELARE
sample_pT_TAG_10501	5	5	CRMP1	CRMP-1	Q14194	4p16.2	T102-p	Amidohydro_1	AALVGGttMIIDHVV
sample_pT_TAG_10627	5	5	CSF3	G-CSF	P09919	17q21.1	T6-p		__MAGPAtQSPMKLM
sample_pT_TAG_10692	5	5	CSNK1G2	CK1G2	P78368	19p13.3	T367-p	CK1gamma_C	KNQALNstNGELNAD
sample_pT_TAG_11063	5	5	CXorf57	CXorf57	Q6NSI4	Xq22.3	T576-p		ESAsAsEtLRNANRP
sample_pT_TAG_11071	5	5	CXXC1	CXXC1	Q9P0U4	18q21.1	T265-p		EGAVASStVKEPPEA
sample_pT_TAG_11117	5	5	CYLC1	CYLC1	P35663	Xq21.1	T372-p		KyPEstDtESGDAKD
sample_pT_TAG_11214	5	5	CYP4F8	CYP4F8	P98187	19p13.12	T332-p	p450	FMFGGHDtTASGLSW
sample_pT_TAG_11275	5	5	DACH1	DACH1	Q9UI36	13q21.33	T584-p		KDEtPLstPtARDsL
sample_pT_TAG_11311	5	5	DAPK1	DAPK1	P53355	9q21.33	T1269-p		TLKEtsLtNTMGGYK
sample_pT_TAG_11420	5	5	DCAF5	WDR22	Q96JK2	14q24.1	T500-p		TVAStPPtPTCEDAA
sample_pT_TAG_11569	5	5	DCXR	DCXR	Q7Z4W1	17q25.3	T67-p	adh_short_C2	DLGDWEAtERALGSV
sample_pT_TAG_11651	5	5	DDX17	DDX17	Q92841	22q13.1	T569-p		GGrSRyrttssANNP
sample_pT_TAG_12118	5	5	DHX8	DDX8	Q14562	17q21.31	T358-p		RRNLVGEtNEEtSMR
sample_pT_TAG_12474	5	5	DNAH11	DNAH11	Q96DT5	7p15.3	T3359-p	MT	tAsFEkAtAEkVRCQ
sample_pT_TAG_12709	5	5	DNM2	DYN2	P50570	19p13.2	T755-p		VPPPVDDtWLQsAss
sample_pT_TAG_12859	5	5	DOCK5	DOCK5	Q9H7D0	8p21.2	T1786-p		GSsPPQstPLsPPPL
sample_pT_TAG_12984	5	5	DPF2	requiem	Q92785	11q13.1	T176-p		DEDyEEDtPKRRGKG
sample_pT_TAG_13267	5	5	DTNA	DTNA	Q9Y4J8	18q12.1	T664-p		EDLVPsPtsEKAFLA
sample_pT_TAG_13656	5	5	EEF1A1	EEF1A1	P68104	6q13	T239-p		LDCILPPtRPtDkPL
sample_pT_TAG_13815	5	5	EGLN3	EGLN3	Q9H6Z9	14q13.1	T130-p	2OG-FeII_Oxy_3	ACYPGNGtGYVRHVD
sample_pT_TAG_14098	5	6	EIF4E	EIF4E	P06730	4q23	T3-p		_____MAtVEPETtP
sample_pT_TAG_14146	5	5	EIF4G1	eIF4G	Q04637	3q27.1	T1066-p		kGSRPIDtSRLTkIt
sample_pT_TAG_14160	5	5	EIF4G1	eIF4G	Q04637	3q27.1	T207-p		ARtAstPtPPQtGGG
sample_pT_TAG_14190	5	5	EIF4H	EIF4H	Q15056	7q11.23	T217-p		RLQLkPRtVAtPLNQ
sample_pT_TAG_14250	5	5	ELF2	Elf-2	Q15723	4q31.1	T505-p		PVsIAHGtPVMrLsM
sample_pT_TAG_14258	5	5	ELFN1	ELFN1	P0C7U0	7p22.3	T640-p		AGPPRAstSSSGsVR
sample_pT_TAG_14439	5	5	ENDOV	ENDOV	Q8N8Q3	17q25.3	T178-p	Endonuclease_5	EKIRLLQtRGDsFPL
sample_pT_TAG_14522	5	5	EP300	p300	Q09472	22q13.2	T841-p		PVPSRtPtPHHtPPS
sample_pT_TAG_14661	5	5	EPB41L4B	EHM2	Q9H329	9q31.3	T804-p		CMYPPIKtRLIKTFP
sample_pT_TAG_14904	5	5	EPS8	EPS8	Q12929	12p12.3	T655-p		SKVPANItRQNssss
sample_pT_TAG_14959	5	5	ERBB3	HER3 iso2	P21860-2	12q13.2	T169-p		DDDPRLLtLSASsKV
sample_pT_TAG_15071	5	5	ERVFRD-1	ERVFRDE1	P60508	6p24.2	T380-p	TLV_coat	GITKASLtYSQLSKE
sample_pT_TAG_15178	5	5	ETFA	ETFA	P13804	15q24.2-q24.3	T42-p	ETF	PItLNTItAAtRLGG
sample_pT_TAG_15205	5	5	ETV1	ETV1	P50549	7p21.2	T143-p	ETS_PEA3_N	NPPtPSStPVsPLHH
sample_pT_TAG_15229	5	5	EVA1B	FAM176B	Q9NVM1	1p34.3	T94-p	FAM176	tRLGPDDtLPGPELS
sample_pT_TAG_15647	5	5	FAM174A	FAM174A	Q8TBP5	5q21.1	T169-p	DUF1180	NIENMELtPLEQDDE
sample_pT_TAG_15709	5	5	FAM196A	FAM196A	Q6ZSG2	10q26.2	T404-p	FAM196	SYRtGQDtANCDtCR
sample_pT_TAG_15776	5	5	FAM21A	FAM21A	Q641Q2	10q11.23	T437-p		PQKPEQPtPRKsPyG
sample_pT_TAG_15795	5	5	FAM234B	FAM234B	A2RU67	12p13.1	T26-p		LGEyDPLtQADsDEs
sample_pT_TAG_15998	5	5	FARP1	FARP1	Q9Y4F1	13q32.2	T525-p		NDQACPRtDDEDEGR
sample_pT_TAG_16499	5	5	FHOD3	FHOD3	Q2V2M9	18q12.2	T422-p		SGSSVPTtPTSsVSP
sample_pT_TAG_16535	5	5	FIP1L1	FIP1L1	Q6UN15	4q12	T258-p		PStkAEFtsPPsLFk
sample_pT_TAG_16922	5	5	FOXA1	FOXA1	P55317	14q21.1	T351-p		GGASELKtPASSTAP
sample_pT_TAG_16979	5	5	FOXM1	FOXM1 iso2	Q08050-2	12p13.33	T596-p		ETLPISStPSKSVLP
sample_pT_TAG_16981	5	5	FOXM1	FOXM1	Q08050	12p13.33	T611-p		ETLPISStPSkSVLP
sample_pT_TAG_17002	5	5	FOXO4	FOXO4	P98177	Xq13.1	T227-p		PAPPEGAtPTsPVGH
sample_pT_TAG_17121	5	5	FRS2	FRS2	Q8WU20	12q15	T457-p		PQTPKtPttPLPQtP
sample_pT_TAG_17236	5	5	FTSJ3	FTSJ3	Q8IY81	17q23.3	T605-p	Spb1_C	ssGtEAAtGLEGEEK
sample_pT_TAG_17275	5	5	FXR1	FXR1	P51114	3q26.33	T401-p	FXMRP1_C_core	NYTSGYGtNSELsNP
sample_pT_TAG_17609	5	5	GATAD2A	GATAD2A	Q86YP4	19p13.11	T122-p		PRVNGLttVALKETS
sample_pT_TAG_17805	5	5	GFAP	GFAP	P14136	17q21.31	T131-p	Filament	RLRLDQLtANSARLE
sample_pT_TAG_17876	5	5	GIGYF2	TNRC15 iso4	Q6Y7W6-4	2q37.1	T364-p		GVEASEEtPQTSSSS
sample_pT_TAG_17919	5	5	GIT1	GIT1	Q9Y2X7	17q11.2	T392-p		sVAsDEDtDQEPLRS
sample_pT_TAG_17989	5	5	GLE1	GLE1 iso2	Q53GS7-2	9q34.11	T102-p		FSPASPAtPNGTKGK
sample_pT_TAG_18028	5	5	GLOD5	GLOD5	A6NK44	Xp11.23	T133-p	Glyoxalase	EEGPVPRtGAKGPIM
sample_pT_TAG_18099	5	5	GNA14	G-alpha 14	O95837	9q21.2	T171-p	G-alpha	ATPsFVPtQQDVLRV
sample_pT_TAG_18458	5	6	GPR152	GPR152	Q8TDT2	11q13.2	T3-p		_____MDttMEADLG
sample_pT_TAG_18533	5	5	GPRIN1	GRIN1	Q7Z2K8	5q35.2	T25-p		SPPGPRPtAFFCPQD
sample_pT_TAG_18577	5	5	GRAMD1A	GRAMD1A	Q96CP6	19q13.11	T12-p		TPHsGRstPsSsPSL
sample_pT_TAG_18715	5	5	GRIP2	GRIP2	Q9C0E4	3p25.1	T67-p	PDZ	GLTISGGtDKDGKPR
sample_pT_TAG_18734	5	5	GRK6	GRK6	P43250	5q35.3	T106-p	RGS	KACGRQLtQNFLsHt
sample_pT_TAG_19006	5	5	GULP1	GULP1	Q9UBP9	2q32.1-q32.2	T247-p		PPVPSRStEIKRDLF
sample_pT_TAG_19326	5	5	HDAC6	HDAC6	Q9UBN7	Xp11.23	T1016-p		SEEAPGGtELIQtPL
sample_pT_TAG_19732	5	5	HIST1H1T	H1T	P22492	6p22.2	T160-p		AKKPRAttPkTVRSG
sample_pT_TAG_19962	5	5	HLA-B	HLAB iso8	P30460	6p21.33	T211-p	C1-set	ERADPPKtHVTHHPI
sample_pT_TAG_20088	5	5	HMGXB4	HMG2L1	Q9UGU5	22q12.3	T519-p		sPAKAPEtEPIDVAA
sample_pT_TAG_20162	5	5	HNRNPH1	hnRNP H1	P31943	5q35.3	T286-p	zf-RNPHF	GGSTFQStTGHCVHM
sample_pT_TAG_20177	5	5	HNRNPK	hnRNP K	P61978	9q21.32	T120-p		QLPsPtAtsQLPLES
sample_pT_TAG_20183	5	5	HNRNPK	hnRNP K	P61978	9q21.32	T436-p	KH_1	GsEDrIItITGtQDQ
sample_pT_TAG_20300	5	5	HPRT1	HPRT1	P00492	Xq26.2-q26.3	T139-p	Pribosyltran	IVEDIIDtGKtMQtL
sample_pT_TAG_20412	5	5	HSP90AA1	HSP90A	P07900	14q32.31	T708-p	HSP90	DDPtADDtsAAVTEE
sample_pT_TAG_20480	5	5	HSPA13	HSPA13	P48723	21q11.2	T205-p	HSP70	LRVINEPtAAAMAyG
sample_pT_TAG_20692	5	5	HSPH1	HSP105	Q92598	13q12.3	T25-p	HSP70	ARAGGIEtIANEFsD
sample_pT_TAG_20721	5	5	HTR1F	5-HT(1F)	P30939	3p11.2-p11.1	T126-p	7tm_1	LDRyRAItDAVEyAR
sample_pT_TAG_21006	5	5	IFNA6	IFNA6	P05013	9p21.3	T37-p	Interferon	HsLGHRRtMMLLAQM
sample_pT_TAG_21058	5	5	IGDCC4	NOPE	Q8TDY8	15q22.31	T995-p		PGLSSTAtPGNPALY
sample_pT_TAG_21086	5	5	IGF2R	IGF2R	P11717	6q25.3	T2209-p	CIMR	HFSRKVGtsDKTKYY
sample_pT_TAG_21437	5	5	INF2	INF2	Q27J81	14q32.33	T1148-p		LQAEADstsEGLEDA
sample_pT_TAG_21756	5	5	IRS1	IRS1	P35568	2q36.3	T525-p		DNRFRKRtHsAGtsP
sample_pT_TAG_22521	5	5	KCTD12	KCTD12	Q96CX2	13q22.3	T178-p		sAGAPsPtLELAsRs
sample_pT_TAG_22548	5	5	KCTD3	KCTD3	Q9Y597	1q41	T588-p		DKDVGGPtEEELLKL
sample_pT_TAG_22941	5	5	KIAA1549	KIAA1549	Q9HCM3	7q34	T1912-p		GPGLGYPtSSTEDLQ
sample_pT_TAG_23243	5	5	KIF26B	KIF26B	Q2KJY2	1q44	T1452-p		EEEVKKEtAHPNEEG
sample_pT_TAG_23257	5	5	KIF27	KIF27	Q86VH2	9q21.32	T428-p		FLVDLKDtVRLNEKQ
sample_pT_TAG_23359	5	5	KIR2DL2	KIR2DL2	P43627	19q13.4	T180-p	ig	AGPKVNGtFQADFPL
sample_pT_TAG_23376	5	5	KIRREL1	KIRREL	Q96J84	1q23.1	T602-p		EyEMkDPtNGyyNVR
sample_pT_TAG_23464	5	5	KLF5	KLF5	Q13887	13q22.1	T346-p		HNPNLPTtLPVNSQN
sample_pT_TAG_23601	5	5	KMT2A	MLL	Q03164	11q23.3	T3028-p		DLTRNsstPGLQVPV
sample_pT_TAG_23627	5	5	KMT2B	MLL2	Q9UMN6	19q13.12	T159-p		RGRKHKTtPLPPPRL
sample_pT_TAG_23672	5	5	KMT2D	MLL4	O14686	12q13.12	T2228-p		GQPGEFHttPPGtPR
sample_pT_TAG_23833	5	5	KRI1	KRI1	Q8N9T8	19p13.2	T597-p		LCREEAEtPAEATGK
sample_pT_TAG_24071	5	5	KSR1	KSR	Q8IVT5	17q11.2	T273-p		HsFItPPttPQLRRH
sample_pT_TAG_24312	5	5	LARP4B	LARP5	Q92615	10p15.3	T732-p		RLsREQstPPKsPQ_
sample_pT_TAG_24350	5	5	LAT	LAT	O43561	16p11.2	T184-p	LAT	PSAPALstPGIRDSA
sample_pT_TAG_24354	5	5	LAT2	LAB	Q9GZY6	7q11.23	T57-p	LAT2	QsFTGsRtysLVGQA
sample_pT_TAG_24479	5	5	LDHB	LDH-B	P07195	12p12.1	T18-p		PVAEEEAtVPNNKIT
sample_pT_TAG_24528	5	5	LEO1	LEO1	Q8WVC0	15q21.2	T356-p		EEEPIPEtRIEVEIP
sample_pT_TAG_24786	5	5	LMNA	lamin A/C	P02545	1q22	T548-p		RKLVRsVtVVEDDED
sample_pT_TAG_24887	5	5	LNPK	Lunapark	Q9C0E8	2q31.1	T213-p		GPPERtVtPALsSNV
sample_pT_TAG_24928	5	5	LOC100506557	LOC100506557	Q8N7D3	7q36.3	T40-p		SSPTAGHtPQRKEIR
sample_pT_TAG_24939	5	5	LOC100508689	mucin	Q14395	-	T449-p		TstPVAHttLATSSR
sample_pT_TAG_25074	5	5	LRCH3	LRCH3	Q96II8	3q29	T586-p		ALLssPAtETVHHsP
sample_pT_TAG_25162	5	5	LRP6	LRP6	O75581	12p13.2	T214-p	Ldl_recept_b	HKsNLDGtNRQAVVK
sample_pT_TAG_25292	5	5	LRRFIP1	LRRFIP1	Q32MZ4	2q37.3	T403-p		APDDRTRtPLEPSNC
sample_pT_TAG_25362	5	5	LRTOMT	LRRC51 iso6	Q96E66-6	11q13.4	T18-p		LVNEEPRtGLRPLKR
sample_pT_TAG_25629	5	5	MAD2L1BP	MAD2L1BP	Q15013	6p21.1	T36-p	p31comet	sQIELLEtsstQEPL
sample_pT_TAG_25769	5	5	MAP1A	MAP1A	P78559	15q15.3	T1036-p		sWGDTKRtPGVGKED
sample_pT_TAG_25874	5	5	MAP1B	MAP1B	P46821	5q13.2	T972-p		SASKHsPtEDEEsAK
sample_pT_TAG_26058	5	5	MAP3K9	MLK1	P80192	14q24.2	T915-p		QPSSHRRtPsDGALK
sample_pT_TAG_26133	5	5	MAP4	MAP4 iso9	E7EVA0	3p21.31	T928-p		QPAPHLKtPVDKSQs
sample_pT_TAG_26227	5	5	MAP7D3	MAP7D3	Q8IWC1	Xq26.3	T186-p		ANKRsAstEKLEQGt
sample_pT_TAG_26409	5	5	MAPT	Tau iso8	P10636-8	17q21.31	T71-p		SDAKstPtAEDVTAP
sample_pT_TAG_26525	5	5	MARVELD3	MARVELD3	Q96A59	16q22.2	T93-p		DRGPRRDtHRDAGPR
sample_pT_TAG_26752	5	5	MCM2	MCM2	P49736	3q21.3	T35-p		PGRssRRtDALtssP
sample_pT_TAG_26855	5	5	MDC1	MDC1	Q14676	6p21.33	T1295-p		APELRPststDRPVt
sample_pT_TAG_26902	5	5	MDC1	MDC1	Q14676	6p21.33	T1697-p		RAMPVPttPEFQsPV
sample_pT_TAG_26933	5	5	MDC1	MDC1	Q14676	6p21.33	T966-p		KGQAssPtPEPGVGA
sample_pT_TAG_27173	5	5	MEIS1	MEIS1	O00470	2p14	T202-p		KsDsEDItRSANLTD
sample_pT_TAG_27209	5	5	MEPCE	BCDIN3	Q7L2J0	7q22.1	T243-p		TDPLsLNtCTDEGHV
sample_pT_TAG_27317	5	5	MFSD2A	MFSD2	Q8NA29	1p34.2	T537-p		GCSETDStELAsIL_
sample_pT_TAG_27463	5	5	MICALL1	MIRab13	Q8N3F8	22q13.1	T547-p		PAVHAPGtPGNPVSL
sample_pT_TAG_27475	5	5	MICB	MICB	Q29980	6p21.33	T84-p	MHC_I	LGAKtWDtEtEDLTE
sample_pT_TAG_27645	5	5	MKI67	KI-67	P46013	10q26.2	T1775-p	K167R	FLAFRKQtPsAGKAM
sample_pT_TAG_27683	5	5	MKI67	KI-67	P46013	10q26.2	T2233-p	K167R	PDPVGtPtIFKPQsk
sample_pT_TAG_27805	5	5	MLIP	MLIP	Q5VWP3	6p12.1	T296-p	MLIP	KtLLGSDtVKTPttL
sample_pT_TAG_28332	5	5	MSL3	MSL3L1	Q8N5Y2	Xp22.2	T334-p	MRG	PTTGEPAtPKRRKAE
sample_pT_TAG_28367	5	5	MT1B	MT1B	P07438	16q13	T9-p	Metallothio	DPNCSCttGGSCACA
sample_pT_TAG_28531	5	5	MTOR	mTOR	P42345	1p36.22	T1870-p	FAT	SPLQKKVtEDLsKtL
sample_pT_TAG_28796	5	5	MUC16	MUC16	Q8WXI7	19p13.2	T7760-p		RLttYKDtAHTEAVH
sample_pT_TAG_28836	5	5	MUC16	MUC16	Q8WXI7	19p13.2	T9383-p		ATSQGTFtLDSSSTA
sample_pT_TAG_28865	5	5	MUC17	MUC17	Q685J3	7q22.1	T957-p		DTSTPVTtsTEATSS
sample_pT_TAG_29003	5	5	MUC5AC	MUC5AC	A7Y9J9	11p15.5	T4761-p		VLtsPATtPTATSSK
sample_pT_TAG_29055	5	5	MUC5B	MUC5B	Q9HC84	11p15.5	T4288-p		VLtsPATtPTATSSK
sample_pT_TAG_29155	5	5	MYBBP1A	MYBBP1A	Q9BQG0	17p13.2	T946-p		AEGCVHEtQEKQKAG
sample_pT_TAG_29469	5	5	MYH6	MYH6	P13533	14q11.2	T1304-p	Myosin_tail_1	EALIsQLtRGKLsyt
sample_pT_TAG_29551	5	5	MYH8	MYH8	P13535	17p13.1	T1277-p	Myosin_tail_1	QRLINDLtAQRARLQ
sample_pT_TAG_29698	5	5	MYO18A	MYO18A	Q92614	17q11.2	T727-p	Myosin_head	GGtLQRstsFRQGPE
sample_pT_TAG_29742	5	5	MYO1E	MYO1E	Q12965	15q22.2	T1011-p		ssDRVSQtPESLDFL
sample_pT_TAG_30177	5	5	NAV2	NAV2	Q8IVL1	11p15.1	T1776-p		AINGVINtPELNCKG
sample_pT_TAG_30276	5	5	NCAPD2	CNAP1	Q15021	12p13.31	T1331-p		RyQPLAstAsDNDFV
sample_pT_TAG_30350	5	5	NCBP1	NCBP1	Q09161	9q22.33	T611-p	MIF4G_like_2	LVDKMIRtQIVDCAA
sample_pT_TAG_30364	5	5	NCF1	p47phox	P14598	7q11.23	T356-p		PLEEERQtQRsKPQP
sample_pT_TAG_30511	5	5	NCOR1	N-CoR1	O75376	17p12-p11.2	T2396-p		TMRMLsstPPtPIAC
sample_pT_TAG_31899	5	5	NSD2	WHSC1	O96028	4p16.3	T411-p		kLCssAEtLEsHPDI
sample_pT_TAG_32164	5	5	NUP133	NUP133	Q8WUM0	1q42.13	T10-p		PAAPsPrtPGtGsRr
sample_pT_TAG_32311	5	5	NUP93	NUP93	Q8N1F7	16q13	T159-p		GEDALdFtQEsEPsy
sample_pT_TAG_32528	5	5	OGDHL	OGDHL	Q9ULD0	10q11.23	T637-p	Transket_pyr	ADMtKNRtVDWALAE
sample_pT_TAG_32604	5	5	OPLAH	OPLAH	O14841	8q24.3	T639-p		DDVRVRGtGRsGLRL
sample_pT_TAG_32699	5	5	OR4D1	OR4D1	Q15615	17q22	T288-p	7tm_4; TM	MLNPMIytLRNQDMK
sample_pT_TAG_32903	5	5	OTOL1	OTOL1	A6NHN0	3q26.1	T199-p	Collagen	QkGSKGDtCGNCTKG
sample_pT_TAG_33096	5	5	PAG1	PAG	Q9NWQ8	8q21.13	T392-p	PAG	PDyEAIQtLNREEEK
sample_pT_TAG_33231	5	5	PAPD5	PAPD5 iso5	Q8NDF8-5	16q12.1	T44-p		SSSsstAtGGsGsst
sample_pT_TAG_33451	5	5	PBXIP1	PBXIP1	Q96AQ6	1q21.3	T133-p		PPQsLPStPKAAWIR
sample_pT_TAG_33639	5	5	PCF11	PCF11	O94913	11q14.1	T1485-p		CYEDyQNtssFDCtP
sample_pT_TAG_33685	5	5	PCLO	piccolo	Q9Y6V0	7q21.11	T283-p		RDASRPQtKQADIVR
sample_pT_TAG_33769	5	5	PCNX2	PCNXL2	A6NKB5	1q42.2	T1969-p		SRQTFLQtsTSVHEL
sample_pT_TAG_33778	5	5	PCNX3	PCNXL3	Q9H6A9	11q13.1	T1695-p	Pecanex_C	RSAILSNtPsLLALR
sample_pT_TAG_33805	5	5	PCSK6	PCSK6	P29122	15q26.3	T815-p		VDEPEKCtVCKEGFs
sample_pT_TAG_33847	5	5	PDCD4	PDCD4	Q53EL6	10q25.2	T90-p		DALRsGLtVPtsPKG
sample_pT_TAG_34085	5	5	PDS5B	APRIN	Q9NTI5	13q13.1	T1188-p		HsENEDytMssPLPG
sample_pT_TAG_34117	5	5	PDZD2	PDZD2	O15018	5p13.3	T1966-p		EsKPPLAtsGPLKPS
sample_pT_TAG_34119	5	5	PDZD2	PDZD2	O15018	5p13.3	T209-p		TLELGDRtAKKGKRT
sample_pT_TAG_34224	5	5	PER1	PER1	O15534	17p13.1	T702-p		KEPVVGGtLsPLALA
sample_pT_TAG_34514	5	5	PHF21A	PHF21A	Q96BD5	11p11.2	T350-p		QtESRTItPPAAPKP
sample_pT_TAG_34592	5	5	PHKB	PHKB iso2	Q93100-2	16q12.1	T696-p	Glyco_hydro_15	KVKRQsstPSAPELG
sample_pT_TAG_34706	5	5	PIAS1	PIAS1	O75925	15q23	T508-p		QAsPVsRtPsLPAVD
sample_pT_TAG_34963	5	5	PJA1	PJA1	Q8NG27	Xq13.1	T277-p		KPKIFFDtDDDDDMP
sample_pT_TAG_35172	5	5	PKP4	plakophilin 4	Q99569	2q24.1	T81-p		EsPsIAstsstEKSF
sample_pT_TAG_35304	5	5	PLD2	PLD2	O14939	17p13.2	T29-p		MESDEVDtLKEGEDP
sample_pT_TAG_35527	5	5	PLEKHO2	PLEKHQ1	Q8TD55	15q22.31	T232-p		PVGERAPtPVSASSE
sample_pT_TAG_35529	5	5	PLEKHO2	PLEKHQ1	Q8TD55	15q22.31	T364-p		QAEGTPGtPPKDATT
sample_pT_TAG_35559	5	5	PLIN4	perilipin 4	Q96Q06	19p13.3	T190-p		VLTGTKDtVTTGVMG
sample_pT_TAG_35570	5	5	PLIN4	perilipin 4	Q96Q06	19p13.3	T703-p		VAKGTVQtsVDTTKT
sample_pT_TAG_35742	5	5	PNKP	Pnk1	Q96T60	19q13.33	T111-p		LRWEEtRtPEsQPDt
sample_pT_TAG_36009	5	5	POLR2M	GRINL1A	P0CAP2	15q21.3	T184-p	GCOM2	VssQAEDtsssFDNL
sample_pT_TAG_36024	5	5	POLR3B	POLR3B	Q9NW08	12q23.3	T707-p	RNA_pol_Rpb2_6	NQRNRIDtLMyLLAy
sample_pT_TAG_36192	5	5	POU4F1	POU4F1	Q01851	13q31.1	T39-p		IRRACLPtPPLQSNL
sample_pT_TAG_36275	5	5	PPFIBP1	liprin beta 1	Q86W92	12p11.23-p11.22	T860-p	SAM_2	LNIPPNKtLLRRHLA
sample_pT_TAG_36285	5	5	PPFIBP2	PPFIBP2	Q8ND30	11p15.4	T759-p	SAM_2	EPRFtGDtLAMLLNI
sample_pT_TAG_36346	5	5	PPL	periplakin	O60437	16p13.3	T1665-p	Plectin	IVVIHPDtGRELsPE
sample_pT_TAG_36454	5	5	PPP1R13L	PPP1R13L	Q8WUF5	19q13.32	T241-p		LrAQDDLtLrRRPPK
sample_pT_TAG_36709	5	5	PRDM2	PRDM2	Q13029	1p36.21	T641-p		SEAKKRRtAsPPALP
sample_pT_TAG_36713	5	5	PRDM2	PRDM2	Q13029	1p36.21	T910-p		VENPADGtRsPsPCK
sample_pT_TAG_36794	5	5	PRG4	PRG4	Q92954	1q31.1	T377-p		TIKsAPTtPKEPAPt
sample_pT_TAG_37223	5	5	PRR12	PRR12 iso3	Q9ULL5-3	19q13.33	T686-p		GAGGPPGtPYELAKE
sample_pT_TAG_37313	5	5	PRRC2C	PRRC2C	Q9Y520	1q24.3	T1523-p		NADLNAQtVVKVGEN
sample_pT_TAG_37664	5	5	PTEN	PTEN	P60484	10q23.31	T383-p		HyRYsDttDsDPENE
sample_pT_TAG_37758	5	5	PTPN11	SHP-2	Q06124	12q24.13	T568-p		QsPLPPCtPtPPCAE
sample_pT_TAG_37872	5	5	PTPRD	PTPRD	P23468	9p24.1-p23	T89-p	I-set	LRIQPLRtPRDEAIY
sample_pT_TAG_38479	5	5	RAD23A	RAD23A	P54725	19p13.13	T94-p		APPEAsPtAAPESST
sample_pT_TAG_38491	5	5	RAD51	RAD51	Q06609	15q15.1	T13-p		QLEANADtsVEEESF
sample_pT_TAG_38565	5	5	RAI1	RAI1	Q7Z5J4	17p11.2	T1609-p		EKRDAFttICtVVNs
sample_pT_TAG_38963	5	5	RB1	Rb	P06400	13q14.2	T345-p		DHDKTLQtdsIDsFE
sample_pT_TAG_38995	5	5	RBBP4	RBBP4	Q09028	1p35.1	T155-p		DVLVFDYtkHPskPD
sample_pT_TAG_39028	5	5	RBBP7	RBBP7	Q16576	Xp22.2	T154-p		DVLVFDYtkHPAkPD
sample_pT_TAG_39048	5	5	RBFA	RBFA	Q8N0V3	18q23	T232-p		CGtTEPttSSSLCGI
sample_pT_TAG_39097	5	5	RBM10	RBM10	P98175	Xp11.3	T78-p		EAsPGsEtQRRRRRR
sample_pT_TAG_39132	5	5	RBM15	RBM15	Q96T37	1p13.3	T737-p		KHRttAPtEGKsPLK
sample_pT_TAG_39430	5	5	RELT	RELT	Q969Z4	11q13.4	T327-p		PsLLPNPtRVPKAGA
sample_pT_TAG_39473	5	5	RERE	RERE	Q9P2R6	1p36.23	T599-p	Atrophin-1	PAsPDGRtsPINEDI
sample_pT_TAG_39487	5	5	RET	Ret iso3	Q15300	10q11.21	T73-p		QNLQkAGtRtDsRED
sample_pT_TAG_40151	5	5	RNF113A	ZNF183	O15541	Xq24	T323-p		kLEKHRAtGEGGAsD
sample_pT_TAG_40171	5	5	RNF139	RNF139	Q8WU17	8q24.13	T635-p		ELNEDDstDCDDDVQ
sample_pT_TAG_40251	5	5	RNF4	RNF4	P78317	4p16.3	T112-p		DVyVTTHtPRNARDE
sample_pT_TAG_40257	5	5	RNF40	RNF40	O75150	16p11.2	T529-p		AsGsAHStPNLGHPE
sample_pT_TAG_40827	5	5	RREB1	RREB1	Q92766	6p24.3	T1315-p		DAPVEQAtAEtAsPV
sample_pT_TAG_41281	5	5	SALL2	SALL2	Q9Y467	14q11.2	T544-p		SGVAESStAtRMQLS
sample_pT_TAG_41366	5	5	SAP18	SAP18	O00422	13q12.11	T35-p	SAP18	LLLRVFTtNNGRHHR
sample_pT_TAG_41540	5	5	SCAMP1	SCAMP1	O15126	5q14.1	T74-p		tEEHPAytQIAkEHA
sample_pT_TAG_41816	5	5	SEC16A	SEC16A	O15027	9q34.3	T1262-p		EQVssRPtsPEKFsV
sample_pT_TAG_41820	5	5	SEC16A	SEC16A	O15027	9q34.3	T1729-p		LPQQCPGtPSSEMEQ
sample_pT_TAG_41843	5	5	SEC16B	SEC16B	Q96JE7	1q25.2	T17-p		PQTRGKAtAPsKDPD
sample_pT_TAG_42142	5	5	SETD1B	SETD1B	Q9UPS6	12q24.31	T1433-p		PGRDFSFtPTFSEPS
sample_pT_TAG_42208	5	5	SETDB1	SETDB1	Q15047	1q21.3	T1101-p	SET	SNPDDVLtLssStEs
sample_pT_TAG_42209	5	5	SETDB1	SETDB1	Q15047	1q21.3	T1106-p	SET	VLtLssStEsEGESG
sample_pT_TAG_42427	5	5	SH2D1A	SH2D1A	O60880	Xq25	T115-p		ARstQGttGIREDPD
sample_pT_TAG_42569	5	5	SHANK3	SHANK3	Q9BYB0	22q13.33	T750-p		RPTSRRItPAEISSL
sample_pT_TAG_42747	5	5	SIPA1L1	SIPA1L1	O43166	14q24.2	T1135-p		PGsDIyVtVSSMALA
sample_pT_TAG_43045	5	5	SLC1A4	SLC1A4	P43007	2p14	T506-p		NCksEEEtsPLVTHQ
sample_pT_TAG_43164	5	5	SLC25A46	SLC25A46	Q96AG3	5q22.1	T35-p		FPARsFstGsDLGHW
sample_pT_TAG_43263	5	5	SLC34A3	SLC34A3	Q8N130	9q34.3	T581-p		VCsPPKAttKEAYCY
sample_pT_TAG_43396	5	5	SLC4A4	SLC4A4	Q9Y6R1	4q13.3	T239-p	Band_3_cyto	ssAsRMFtNPDNGsP
sample_pT_TAG_43527	5	5	SLC9A3R1	NHERF	O14745	17q25.1	T95-p		LLVVDPEtDEQLQkL
sample_pT_TAG_43625	5	5	SLK	SLK	Q9H2G2	10q24.33-q25.1	T181-p	Pkinase	FGVsAkNtRtIQRRD
sample_pT_TAG_43675	5	5	SLX4	SLX4	Q8IY92	16p13.3	T1676-p		RKHHESItPPSRsPt
sample_pT_TAG_43920	5	5	SMIM17	SMIM17	P0DL12	19q13.43	T18-p		GLLEPERtKtLLPRE
sample_pT_TAG_43953	5	5	SMTN	smoothelin	P53814	22q12.2	T272-p		LLsGPKEtPAAQsPt
sample_pT_TAG_44120	5	5	SNTA1	SNTA1	Q13424	20q11.21	T346-p	PH	RTAPLIAtRLVHSGP
sample_pT_TAG_44246	5	5	SON	SON	P18583	21q22.11	T1679-p		NNLVSkDtEEPLPVK
sample_pT_TAG_44398	5	5	SOX6	SOX6	P35712	11p15.2	T21-p		ADGEDAMtQDLtSRE
sample_pT_TAG_44497	5	5	SPAG17	SPAG17	Q6Q759	1p12	T2058-p		SVGGKVNtSSVASAA
sample_pT_TAG_44559	5	5	SPAST	spastin	Q9UBP0	2p22.3	T550-p		GYSGSDLtALAKDAA
sample_pT_TAG_44754	5	5	SPHK2	SPHK2	Q9NRA0	19q13.33	T368-p		GTVLGLAtLHtyRGR
sample_pT_TAG_44930	5	5	SPTBN1	SPTBN1	Q01082	2p16.2	T2159-p		NGAtEQRtssKEssP
sample_pT_TAG_44980	5	5	SQOR	SQRDL	Q9Y6N5	15q21.1	T338-p		VFGIGDCtNLPtsKT
sample_pT_TAG_45024	5	5	SRCAP	SRCAP	Q6ZRS2	16p11.2	T572-p		DAGsGPPtPGPttLG
sample_pT_TAG_45071	5	5	SRGAP1	ARHGAP13	Q7Z6B7	12q14.2	T992-p		APDVVLDtLEQVKNs
sample_pT_TAG_45313	5	5	SRRM2	SRm300	Q9UQ35	16p13.3	T885-p		DPELKsRtPsRHsCs
sample_pT_TAG_45648	5	5	STC2	STC2	O76061	5q35.2	T28-p	Stanniocalcin	PARGTDAtNPPEGPQ
sample_pT_TAG_46038	5	5	SUPT5H	SPT5	O00267	19q13.2	T806-p		tPHyGsQtPLHDGsR
sample_pT_TAG_46070	5	5	SURF6	SURF6	O75683	9q34.2	T184-p	SURF6	AQEVVEAtPEGACTE
sample_pT_TAG_46074	5	5	SUSD1	SUSD1	Q6UWL2	9q31.3-q32	T369-p		LYPGTNytVNISTAP
sample_pT_TAG_46550	5	5	TAF3	TAF140	Q5VWG9	10p14	T237-p		PVHVQDstDLAPPsP
sample_pT_TAG_47051	5	5	TCF25	TCF25	Q9BQ70	16q24.3	T111-p		sktDGDDtEtVPSEQ
sample_pT_TAG_47060	5	5	TCF3	E2A	P15923	19p13.3	T411-p		LRSHAVGtAGDMHTL
sample_pT_TAG_47098	5	5	TCOF1	treacle	Q13428	5q32-q33.1	T1260-p		AGMLsPKtGGkEAAS
sample_pT_TAG_47303	5	5	TET3	TET3	O43151	2p13.1	T657-p		TKAENPLtPTLSGFL
sample_pT_TAG_47444	5	5	TGIF2	TGIF2	Q9GZN2	20q11.23	T227-p		PSLPLLHtPIPLVSE
sample_pT_TAG_47543	5	5	THRAP3	Trap150	Q9Y2W1	1p34.3	T214-p	THRAP3_BCLAF1	sGGtsQDtKAsEssk
sample_pT_TAG_47602	5	5	TIAM1	TIAM1	Q13009	21q22.11	T1502-p		EQDDIKEtDILsDDD
sample_pT_TAG_47742	5	5	TJP1	ZO1	Q07157	15q13.1	T809-p		EGKADGAtsDDLDLH
sample_pT_TAG_47803	5	5	TLE3	TLE3	Q04726	15q23	T319-p		tPGLksNtPtPRNDA
sample_pT_TAG_48465	5	5	TNKS1BP1	TNKS1BP1	Q9C0C2	11q12.1	T939-p		KRDVsLGtyGsRAAE
sample_pT_TAG_48572	5	5	TNS1	tensin 1	Q9HBL0	2q35	T460-p		KQGAMyHtQHLRsRP
sample_pT_TAG_48603	5	5	TNS2	tensin 2	Q63HR2	12q13.13	T977-p		APsPVsPtFPPSSPS
sample_pT_TAG_48774	5	5	TOR1AIP2	TOR1AIP2	Q8NFQ8	1q25.2	T155-p	LAP1C	GAsQEPPtTDsQEAQ
sample_pT_TAG_48792	5	5	TOX4	TOX4	O94842	14q11.2	T313-p		DPAPPSQtPsPPPMA
sample_pT_TAG_48799	5	5	TP53	p53	P04637	17p13.1	T304-p		HELPPGStkRALPNN
sample_pT_TAG_49224	5	5	TRIM28	TIF1B	Q13263	19q13.43	T611-p		EVVAPEGtsAPGGGP
sample_pT_TAG_49498	5	5	TRPM7	ChaK1	Q96QT4	15q21.2	T1537-p		EMPsEEGtLNGLtsP
sample_pT_TAG_49671	5	5	TTBK2	TTBK2	Q6IQ55	15q15.2	T431-p		IRVRsEItQPDRDIP
sample_pT_TAG_49924	5	5	TTN	Titin	Q8WZ42	2q31.2	T22592-p		PKNPEVTtITKDSMV
sample_pT_TAG_50068	5	5	TTN	Titin	Q8WZ42	2q31.2	T3354-p	I-set	IITPLQDtVTSEGQP
sample_pT_TAG_51441	5	5	UTP15	UTP15	Q8TED0	5q13.2	T145-p	WD40	VSGADDytVKLWDIP
sample_pT_TAG_51511	5	5	VAMP3	VAMP3	Q15836	1p36.23	T9-p		stGPTAAtGsNRRLQ
sample_pT_TAG_51649	5	5	VDAC2	VDAC2	P45880	10q22.2	T7-p		_MATHGQtCARPMCI
sample_pT_TAG_51956	5	5	WASHC2C	WASHC2C	Q9Y4E1	10q11.22	T246-p		DNEQNQHtTQMsDEE
sample_pT_TAG_52237	5	5	WDR93	WDR93	Q6P2C0	15q26.1	T29-p		PLEVPPPtEKDWPKD
sample_pT_TAG_52272	5	5	WIPF1	WIPF1	O43516	2q31.1	T345-p		NLsLsSstPPLPsPG
sample_pT_TAG_52705	5	5	YTHDC1	YT521	Q96MU7	4q13.2	T667-p		VDDFLRRtQAVVsGR
sample_pT_TAG_52965	5	5	ZC2HC1B	ZC2HC1B	Q5TFG8	6q24.2	T66-p		DIPTVKKtPQsKSPP
sample_pT_TAG_53075	5	5	ZC3H7A	ZC3H7A	Q8IWR0	16p13.13	T210-p		DIEPDLLtPRQEAVP
sample_pT_TAG_53165	5	5	ZDHHC20	ZDHHC20	Q5W0Z9	13q12.11	T307-p		DPEQAsVtNQNEyAR
sample_pT_TAG_53267	5	5	ZFHX4	ZFHX4	Q86UP3	8q21.13	T1485-p		FRKGPNFtMEKFLDP
sample_pT_TAG_53346	5	5	ZFP37	ZFP37	Q9Y6Q3	9q32	T267-p		IKQDKIQtGEKHEKs
sample_pT_TAG_53408	5	5	ZFP90	ZFP90	Q8TF47	16q22.1	T520-p		IEHHRIHtGEKPYEC
sample_pT_TAG_53493	5	5	ZHX2	ZHX2	Q9Y6X8	8q24.13	T713-p		DAVARKAtKPMAEsP
sample_pT_TAG_53571	5	5	ZKSCAN7	ZNF167	Q9P0L1	3p21.31	T630-p		IRHQRLHtGEkPYkC
sample_pT_TAG_53660	5	5	ZMYND8	RACK7	Q9ULU4	20q13.12	T760-p		GsHsPPEtPVLtRSS
sample_pT_TAG_53828	5	5	ZNF142	ZNF142	P52746	2q35	T1545-p	zf-C2H2	CPECEyCtNRADALR
sample_pT_TAG_53840	5	5	ZNF146	ZNF146	Q15072	19q13.12	T121-p	zf-C2H2	NLIRHQRtHtGEkPF
sample_pT_TAG_53925	5	5	ZNF174	ZNF174	Q15697	16p13.3	T202-p		sPLLQEPtPkLAGTE
sample_pT_TAG_53994	5	5	ZNF184	ZNF184	Q99676	6p22.1	T243-p	zf-C2H2	ALIRHQRtHtGEKPY
sample_pT_TAG_54190	5	5	ZNF226	ZNF226	Q9NYT6	19q13.31	T582-p		QIHQLIHtGEkPYkC
sample_pT_TAG_54320	5	5	ZNF250	ZNF250	P15622	8q24.3	T530-p		IQHQRIHtGEKPYEC
sample_pT_TAG_54406	5	5	ZNF268	ZNF268	Q14587	12q24.33	T411-p		IIHERIHtGEKPYEC
sample_pT_TAG_54613	5	5	ZNF318	ZNF318	Q5VUA4	6p21.1	T825-p		PHRIMPItKQAtRsR
sample_pT_TAG_54716	5	5	ZNF33B	ZNF33B	Q06732	10q11.21	T408-p		TLHQRtHtGEkPYQC
sample_pT_TAG_54857	5	5	ZNF394	ZNF394	Q53GI3	7q22.1	T409-p		TkHQRtHtGEKPYTC
sample_pT_TAG_55038	5	5	ZNF433	ZNF433	Q8N7K0	19p13.2	T303-p	zf-C2H2	SFQIHERtHtGEkPY
sample_pT_TAG_55325	5	5	ZNF492	ZNF492	Q9P255	19p12	T472-p		TTHKMIHtGEkPYkC
sample_pT_TAG_55353	5	5	ZNF502	ZNF502	Q8TBZ5	3p21.31	T290-p		IHHQRIHtGEKPYIC
sample_pT_TAG_55479	5	5	ZNF536	ZNF536	O15090	19q12	T774-p		KVHLRIHtGEKPYKC
sample_pT_TAG_55491	5	5	ZNF542P	ZNF542	Q5EBM4	19q13.43	T149-p		IQHQRIHtGERPYKC
sample_pT_TAG_55559	5	5	ZNF551	ZNF551	Q7Z340	19q13.43	T358-p		IEHQRVHtGERPYEC
sample_pT_TAG_55643	5	5	ZNF564	ZNF564	Q8TBZ8	19p13.2	T330-p	zf-C2H2	YVRKHERtHtGEKPY
sample_pT_TAG_55671	5	5	ZNF567	ZNF567	Q8N184	19q13.12	T416-p		TVHQRtHtGEKPYIC
sample_pT_TAG_55692	5	5	ZNF569	ZNF569	Q5MCW4	19q13.12	T293-p		IDHEKIHtGEkPYEC
sample_pT_TAG_55734	5	5	ZNF573	ZNF573	Q86YE8	19q13.12	T633-p		VQHERIHtGEKPYVC
sample_pT_TAG_55753	5	5	ZNF577	ZNF577	Q9BSK1	19q13.41	T321-p		TRHQRIHtGEKPYEC
sample_pT_TAG_55800	5	5	ZNF585B	ZNF585B	Q52M93	19q13.12	T685-p		ITHHRIHtGEkPYEC
sample_pT_TAG_55858	5	5	ZNF598	ZNF598	Q86UK7	16p13.3	T395-p		GPRRsPRtQGEGPGP
sample_pT_TAG_55870	5	5	ZNF599	ZNF599	Q96NL3	19q13.11	T558-p		TQHMRtHtGEkPFEC
sample_pT_TAG_56067	5	5	ZNF629	ZNF629	Q9UEG4	16p11.2	T201-p		VQHQRtHtGEKPYKC
sample_pT_TAG_56081	5	5	ZNF630	ZNF630	Q2M218	Xp11.23	T314-p		IVHQRIHtGEKPYEC
sample_pT_TAG_56117	5	5	ZNF646	ZNF646	O15015	16p11.2	T566-p		EEEATDItPAADKTA
sample_pT_TAG_56247	5	5	ZNF675	ZNF675	Q8TD23	19p12	T363-p		TEHKNIHtGEQPYkC
sample_pT_TAG_56248	5	5	ZNF675	ZNF675	Q8TD23	19p12	T419-p		TTHKRIHtGEkPYkC
sample_pT_TAG_56262	5	5	ZNF677	ZNF677	Q86XU0	19q13.42	T370-p		WGHERIHtGEKPYKC
sample_pT_TAG_56284	5	5	ZNF679	ZNF679	Q8IYX0	7q11.21	T375-p		NTHKRIHtGEEPYkC
sample_pT_TAG_56384	5	5	ZNF7	ZNF7	P17097	8q24.3	T492-p		IQHQRIHtGEkPYVC
sample_pT_TAG_56389	5	5	ZNF70	ZNF70	Q9UC06	22q11.23	T191-p		LRHQIIHtGEKPYEC
sample_pT_TAG_56503	5	5	ZNF716	ZNF716	A6NP11	7p11.2	T431-p		KKHKIIHtGEKLYKC
sample_pT_TAG_56504	5	5	ZNF716	ZNF716	A6NP11	7p11.2	T459-p		NTHKRIHtGEKPYKC
sample_pT_TAG_56525	5	5	ZNF718	ZNF718	Q3SXZ3	4p16.3	T362-p		TTHKRIHtGEKPYTC
sample_pT_TAG_56724	5	5	ZNF772	ZNF772	Q68DY9	19q13.43	T457-p		VQHHRIHtGERPYKC
sample_pT_TAG_56792	5	5	ZNF782	ZNF782	Q6ZMW2	9q22.33	T417-p		RKHQRtHtGEKPYKC
sample_pT_TAG_56797	5	5	ZNF782	ZNF782	Q6ZMW2	9q22.33	T527-p	zf-C2H2	GLRKHHRtHtGEKPY
sample_pT_TAG_56833	5	5	ZNF79	ZNF79	Q15937	9q33.3	T328-p		TNHQRtHtGEkPykC
sample_pT_TAG_57041	5	5	ZNF84	ZNF84	P51523	12q24.33	T594-p		NTHQRIHtGEKPyEC
sample_pT_TAG_57100	5	5	ZNF846	ZNF846	Q147U1	19p13.2	T473-p		NMHMRtHtGEKPYAC
sample_pT_TAG_57205	5	5	ZNF883	ZNF883	P0CG24	9q32	T64-p		VQHQRIHtGEkPYEC
sample_pT_TAG_57532	5	5		FLJ36779	Q96NJ1	9q34.3	T73-p		AGRGGPAtARSRVsA
sample_pT_TAG_41433	4.9892	5	SASH3	SLY	O75995	Xq26.1	T318-p		ELLLDyDtGsEEAEE
sample_pT_TAG_51982	4.9892	5	WASL	N-WASP	O00401	7q31.32	T457-p		VADGQEstPPtPAPt
sample_pT_TAG_7870	4.9785	5	CDC27	CDC27	P30260	17q21.32	T809-p		ESQESSMtDADDTQL
sample_pT_TAG_9037	4.9785	5	CHD4	CHD-4	Q14839	12p13.31	T1207-p		RPGLGSKtGsMSkQE
sample_pT_TAG_14875	4.9785	5	EPRS	EPRS	P07814	1q41	T746-p		sLNNNCttsEDsLVL
sample_pT_TAG_16622	4.9785	5	FLNA	FLNA	P21333	Xq28	T1305-p	Filamin	ANPsGNLtEtyVQDr
sample_pT_TAG_31953	4.9785	5	NSUN2	NSUN2	Q08J23	5p15.31	T466-p		DLtEGkPtDPSKLEs
sample_pT_TAG_55605	4.9785	5	ZNF559	ZNF559	Q9BR84	19p13.2	T376-p		TVHMRtHtGEKPYQC
sample_pT_TAG_34690	4.9677	5	PI4KB	PIK4CB	Q9UBF8	1q21.3	T263-p		sLsPAPDtGLsPsKR
sample_pT_TAG_49458	4.9677	5	TRPC7	TRPC7	Q9HCX4	5q31.1	T16-p		NMQRRHttLREKGRR
sample_pT_TAG_37774	4.957	5	PTPN12	PTP-PEST	Q05209	7q11.23	T681-p		PPPLPERtPESFVLA
sample_pT_TAG_37829	4.957	5	PTPN3	PTPN3	P26045	9q31.3	T376-p		PsRsPPItPNWRsPR
sample_pT_TAG_47638	4.957	5	TICRR	TICRR	Q7Z2Z1	15q26.1	T1360-p		LSCPVPStPPELsQR
sample_pT_TAG_3032	4.9462	5	APLP2	APLP2	Q06481	11q24.3	T303-p		TMSDKEItHDVKAVC
sample_pT_TAG_27953	4.9462	5	MON1A	MON1A	Q86VX9	3p21.31	T61-p		ARsyEDLtEsEDGAA
sample_pT_TAG_19043	4.9355	5	GZMM	GZMM	P51124	19p13.3	T83-p	Trypsin	RLVLGLHtLDSPGLT
sample_pT_TAG_47927	4.9355	5	TMC2	TMC2	Q8TDI7	20p13	T597-p	TMC	DMLVTYItILLGDFL
sample_pT_TAG_43406	4.9247	5	SLC4A7	SLC4A7	Q9Y6M7	3p24.1	T132-p		EEyEWkEtARWLkFE
sample_pT_TAG_37270	4.914	5	PRRC2A	BAT2	P48634	6p21.33	T1347-p		APPPVLLtPKAVGtP
sample_pT_TAG_51839	4.914	5	VPS9D1	VPS9D1	Q9Y2B5	16q24.3	T68-p		GETVPPDtsKMLKLA
sample_pT_TAG_24058	4.9032	5	KRT9	K9	P35527	17q21.2	T320-p	Filament	VAPGKDLtKTLNDMR
sample_pT_TAG_3409	4.8889	5	ARHGAP4	ARHGAP4	P98171	Xq28	T941-p		sHPQGLDttPKPH__
sample_pT_TAG_12260	4.8817	5	DLG1	DLG1	Q12959	3q29	T630-p	SH3_2	WWQARQVtPDGEsDE
sample_pT_TAG_15166	4.8817	5	ESYT3	ESYT3	A0FGR9	3q22.3	T647-p		VSRSTTTtTSATTVA
sample_pT_TAG_22960	4.871	5	KIAA1551	KIAA1551	Q9HCM1	12p11.21	T469-p		PENAERQtPTVVESA
sample_pT_TAG_40381	4.8495	5	RP9P	RP9P	Q9BZU6	7p14.3	T56-p		PSQMRVLtQSDKDVT
sample_pT_TAG_54393	4.8495	5	ZNF266	ZNF266	Q14584	19p13.2	T487-p		NLHMRIHtGEKPYKC
sample_pT_TAG_28566	4.8387	5	MTSS1	MTSS1	O43312	8q24.13	T425-p		yDQPLVNtLQRRKEK
sample_pT_TAG_40781	4.828	5	RPTOR	Raptor	Q8N122	17q25.3	T700-p		ALPsPAttEGGsLtP
sample_pT_TAG_2060	4.8065	5	ALDH3A1	ALDH3A1	P30838	17p11.2	T205-p	Aldedh	tAAAkHLtPVTLELG
sample_pT_TAG_4348	4.8065	5	ATP2C2	ATP2C2	O75185	16q24.1	T600-p	Hydrolase	GVSVKMItGDALEtA
sample_pT_TAG_44787	4.7849	5	SPIDR	SPIDR	Q14159	8q11.21	T572-p	DUF4503	GIFSLIDtLWPPAIP
sample_pT_TAG_48530	4.7849	5	TNRC6B	TNRC6B	Q9UPQ9	22q13.1	T1511-p	TNRC6-PABC_bdg	SVLGGtAtSPIVDTD
sample_pT_TAG_51702	4.7742	5	VIM	Vimentin	P08670	10p13	T449-p		LLIktVEtRDGQVIN
sample_pT_TAG_22394	4.7727	5	KCNAB2	Kv-beta2	Q13303	1p36.31	T7-p		_MyPEsttGsPArLs
sample_pT_TAG_31296	4.7681	5	NKX2-2	NKX2-2	O95096	20p11.22	T8-p		MSLTNtKtGFsVKDI
sample_pT_TAG_45894	4.7368	6	STX7	STX7	O15400	6q23.2	T4-p		____MsytPGVGGDP
sample_pT_TAG_46375	4.7	5	SYT5	SYT5	O00445	19q13.42|11p	T15-p		PGPPSPDtPPDssRI
sample_pT_TAG_41328	4.6882	5	SAMD4B	SAMD4B	Q5PRF9	19q13.2	T406-p		ATVAAAtttPTAKDG
sample_pT_TAG_5591	4.6875	5	BRD9	BRD9	Q9H8M2	5p15.33	T597-p		EPAAsAKt_______
sample_pT_TAG_15287	4.6875	5	EXOC2	Sec5	Q96KP1	6p25.3	T924-p		ASSTMMKt_______
sample_pT_TAG_26542	4.6875	5	MAST2	MAST2	Q6P0Q8	1p34.1	T1798-p		PDELLKQt_______
sample_pT_TAG_33324	4.6875	5	PARP10	PARP10	Q53GL7	8q24.3	T1025-p		LPGRsPDt_______
sample_pT_TAG_45341	4.6875	5	SRSF1	SF2	Q07955	17q22	T248-p		HsRsRsRt_______
sample_pT_TAG_27983	4.6667	5	MORF4L1	MORF4L1	Q9UBU8	15q25.1	T168-p		DGGSTSEtPQPPRKK
sample_pT_TAG_12767	4.6458	5	DNTTIP1	DNTTIP1	Q9H147	20q13.12	T329-p		AVEAPPQt_______
sample_pT_TAG_34453	4.5641	5	PHEX	PHEX	P78562	Xp22.11	T11-p		EtGssVEtGKKANRG
sample_pT_TAG_26336	4.5	6	MAPKAPK3	MAPKAPK3	Q16644	3p21.2	T5-p		___MDGEtAEEQGGP
sample_pT_TAG_38013	4.5	6	PVR	PVR	P15151	19q13.31	T413-p		ssSQDPQtEGtR___
sample_pT_TAG_5864	4.4839	4	C11orf52	MGC14839	Q96A22	11q23.1	T49-p	DUF4578	LPKGHEttGHtyERV
sample_pT_TAG_40657	4.4118	5	RPS3	RPS3	P23396	11q13.4	T242-p		AMPQPVPtA______
sample_pT_TAG_46473	4.4086	4	TACC2	TACC2	O95359	10q26.13	T2314-p		TPEKLDNtPAsPPRs
sample_pT_TAG_54259	4.4086	5	ZNF235	ZNF235	Q14590	19q13.31	T426-p		QAHERIHtGEKPYKC
sample_pT_TAG_25140	4.3871	5	LRP2	LRP2	P98164	2q31.1	T4451-p		GFFHYRRtGSLLPAL
sample_pT_TAG_6713	4.381	4	CAPN15	SOLH	O75808	16p13.3	T1074-p		GTHsPPLtPEVAGLH
sample_pT_TAG_32619	4.35	6	OPRM1	MOR-1	P35372	6q25.2	T396-p		LENLEAEtAPLP___
sample_pT_TAG_30011	4.3137	5	NACC2	BTBD14A	Q96BF6	9q34.3	T586-p		PEGTyAGtL______
sample_pT_TAG_41216	4.3137	5	S100A9	S100A9	P06702	1q21.3	T113-p		KPGLGEGtP______
sample_pT_TAG_6706	4.1667	5	CAPG	CAPG	P40121	2p11.2	T3-p		_____MytAIPQsGs
sample_pT_TAG_15624	4.1667	5	FAM163B	FAM163B	P0C2L3	9q34.2	T164-p	FAM163	ARSRSIStDV_____
sample_pT_TAG_20282	4.1667	5	HP1BP3	HP1BP3	Q5SSJ5	1p36.12	T3-p		_____MAtDTsQGEL
sample_pT_TAG_26708	4.1667	5	MCC	MCC	P23508	5q22.2	T827-p		SRPHTNEtsL_____
sample_pT_TAG_144	4	4	AATK	Lmr1	Q6ZMQ8	17q25.3	T1344-p		FTVsPAPtsRFSITH
sample_pT_TAG_402	4	4	ABL1	Abl	P00519	9q34.12	T649-p		sNGALAFtPLDtADP
sample_pT_TAG_521	4	4	ACAP3	CENTB5	Q96P50	1p36.33	T393-p		tSsIDsAtDtrErGV
sample_pT_TAG_566	4	4	ACIN1	acinus	Q9UKV3	14q11.2	T563-p		EGRRAsHtLLPSHRL
sample_pT_TAG_628	4	4	ACOX1	ACOX1	Q15067	17q25.1	T20-p	Acyl-CoA_ox_N	SFNPELLtHILDGsP
sample_pT_TAG_681	4	4	ACSM3	ACSM3 iso2	Q53FZ2-2	16p12.3	T424-p		MFNNPICtLPtyRLP
sample_pT_TAG_895	4	4	ADAM17	TACE	P78536	2p25.1	T761-p		LDHQRMDtIQEDPst
sample_pT_TAG_965	4	4	ADAMTS8	ADAMTS8	Q9UP79	11q24.3	T714-p	ADAM_spacer1	VTIPAGAtNIDVKQR
sample_pT_TAG_969	4	4	ADAMTS9	ADAMTS9	Q9P2N4	3p14.1	T1928-p	GON	KCTPSSGtGLEVRVL
sample_pT_TAG_1036	4	4	ADCY7	ADCY7	P51828	16q12.1	T809-p	TM	YLVLFyItLLtLsRQ
sample_pT_TAG_1069	4	4	ADD3	ADD3	Q9UEY8	10q25.1-q25.2	T411-p		VEIPAtVtAFsFEDD
sample_pT_TAG_1186	4	4	ADGRG4	GPR112	Q8IZF6	Xq26.3	T840-p		QRLNATVtRKEATSH
sample_pT_TAG_1234	4	4	ADH1B	ADH1B	P00325	4q23	T82-p	ADH_N	EsVGEGVtTVKPGDK
sample_pT_TAG_1274	4	4	ADRB2	ADRB2	P07550	5q32	T393-p		DFVGHQGtVPsDNID
sample_pT_TAG_1749	4	4	AJM1	AJM1	C9J069	9q34.3	T22-p		YQDIKVAtPGPASKC
sample_pT_TAG_1806	4	4	AKAP12	AKAP12	Q02952	6q25.1	T1484-p		PDCQAKStPVIVSAT
sample_pT_TAG_1813	4	4	AKAP12	AKAP12	Q02952	6q25.1	T236-p		ESEPKQstEKPEETL
sample_pT_TAG_1893	4	4	AKAP8	AKAP8	O43823	19p13.12	T301-p		DRFGPDGtGRKRKQF
sample_pT_TAG_2015	4	4	ALB	albumin	P02768	4q13.3	T498-p	Serum_albumin	TPVSDRVtkCCtEsL
sample_pT_TAG_2295	4	4	AMPH	amphiphysin	P49418	7p14.1	T387-p		LPWDLWTtSTDLVQP
sample_pT_TAG_2376	4	4	ANK2	ANK2	Q01484	4q25-q26	T2391-p		LPEAsVKtDtGTEsK
sample_pT_TAG_2473	4	4	ANKIB1	ANKIB1	Q9P2G1	7q21.2	T307-p		DTLPsPRtPRTTRSS
sample_pT_TAG_2621	4	4	ANKRD34C	ANKRD34C	P0C6C1	15q25.1	T429-p		sLDtVPStSPSSARR
sample_pT_TAG_2757	4	4	ANO6	ANO6	Q4KMQ2	12q12	T160-p	Anoct_dimer	NRssAFGtLNWFTKV
sample_pT_TAG_2760	4	4	ANO8	ANO8	Q9HCE9	19p13.11	T941-p		GSGLDPAtssEKASA
sample_pT_TAG_3275	4	4	ARHGAP17	ARHGAP17	Q68EM7	16p12.1	T763-p		QtPtPPstPPLGKQN
sample_pT_TAG_3277	4	4	ARHGAP17	ARHGAP17	Q68EM7	16p12.1	T83-p	BAR	QNMQEAstQLEDSLL
sample_pT_TAG_3336	4	4	ARHGAP25	ARHGAP25	P42331	2p13.3	T400-p		tDsFssMtsDSDTTS
sample_pT_TAG_3507	4	4	ARHGEF17	ARHGEF17	Q96PE2	11q13.4	T574-p		sssELLLtGPGAEED
sample_pT_TAG_3569	4	4	ARHGEF4	ARHGEF4	Q9NR80	2q21.1	T328-p	RhoGEF	FSEEQLRtIFGNIED
sample_pT_TAG_3615	4	4	ARID1A	ARID1A	O14497	1p36.11	T1168-p		KPPTPAstPHsQIPP
sample_pT_TAG_3859	4	4	ASB11	ASB11	Q8WXH4	Xp22.2	T83-p	Ank_2	GRLLALKtLIAQGVN
sample_pT_TAG_4047	4	4	ATAD5	ATAD5	Q96QE3	17q11.2	T590-p		ASLLNVstPKstRRs
sample_pT_TAG_4085	4	4	ATF7	ATF7 iso6	P17544-6	12q13.13	T101-p		LDMsLPstPDIKIKE
sample_pT_TAG_4092	4	4	ATF7	ATF7	P17544	12q13.13	T42-p		LKFGPARtDsVIIAD
sample_pT_TAG_4093	4	4	ATF7	ATF7 iso2	P17544-2	12q13.13	T42-p		LKFGPARtDsVIIAD
sample_pT_TAG_4118	4	4	ATG16L1	ATG16L1 iso2	Q676U5-2	2q37.1	T265-p		RAISRAAtRRSVSSF
sample_pT_TAG_4121	4	4	ATG16L2	ATG16L2	Q8NAA4	11q13.4	T232-p		LKKAAKRtVsIsEGP
sample_pT_TAG_4251	4	4	ATP1A3	ATP1A3	P13637	19q13.2	T216-p	E1-E2_ATPase	TGEsEPQtRSPDCTH
sample_pT_TAG_4325	4	4	ATP2B3	ATP2B3	Q16720	Xq28	T796-p	Hydrolase_3	VAVtGDGtNDGPALk
sample_pT_TAG_4340	4	4	ATP2C1	ATP2C1	P98194	3q22.1	T426-p	Hydrolase	NtLMGkPtEGALIAL
sample_pT_TAG_4358	4	4	ATP5A1	ATP5A1	P25705	18q21.1	T48-p		THLQkTGtAEMSsIL
sample_pT_TAG_4404	4	4	ATP6V0A2	ATP6V0A2	Q9Y487	12q24.31	T352-p	V_ATPase_I	GSREsGAtIPsFMNI
sample_pT_TAG_4410	4	4	ATP6V0C	ATP6V0C	P27449	16p13.3	T39-p	ATP-synt_C	YGTAKsGtGIAAMsV
sample_pT_TAG_4777	4	4	BAZ1A	BAZ1A	Q9NRL2	14q13.1-q13.2	T1302-p		PsRSQQstPKTTVSS
sample_pT_TAG_4848	4	4	BBX	HBP2	Q8WY36	3q13.12	T70-p		LEQDVGEtEDDEsPE
sample_pT_TAG_4992	4	4	BCLAF1	BCLAF1	Q9NYF8	6q23.3	T208-p	THRAP3_BCLAF1	EFNKSsAtsGDIWPG
sample_pT_TAG_5035	4	4	BCOR	BCOR	Q6W2J9	Xp11.4	T604-p		HVGQPPAtPAKHSSS
sample_pT_TAG_5036	4	4	BCOR	BCOR	Q6W2J9	Xp11.4	T917-p		PAVTFGKtQEDPKPF
sample_pT_TAG_5196	4	4	BIN1	BIN1	O00499	2q14.3	T323-p		PEPAGGAtPGAtLPK
sample_pT_TAG_5247	4	4	BIVM	BIVM	Q86UB2	13q33.1	T384-p		DIVTDLNtQNPEYLD
sample_pT_TAG_5547	4	4	BRD2	BRD2	P25440	6p21.32	T6-p		__MLQNVtPHNkLPG
sample_pT_TAG_5637	4	4	BRPF1	peregrin	P55201	3p25.3	T846-p		PSSRGsLtPHPAACD
sample_pT_TAG_5641	4	4	BRPF1	peregrin	P55201	3p25.3	T890-p		AHEVGRRtsVLFskK
sample_pT_TAG_5675	4	4	BRWD1	WDR9	Q9NSI6	21q22.2	T687-p		GLSNGEEtPRRGFRR
sample_pT_TAG_5694	4	4	BSDC1	BSDC1	Q9NW68	1p35.1	T404-p		KDFDLDMtEEEVQMA
sample_pT_TAG_5816	4	4	BUD13	BUD13	Q9BRD0	11q23.3	T187-p		IRHDssDtsPPRRAR
sample_pT_TAG_5974	4	4	C17orf53	C17orf53	Q8N3J3	17q21.31	T319-p		AHLPRPRtPNSSCST
sample_pT_TAG_6071	4	4	C1orf174	C1orf174	Q8IYL3	1p36.32	T90-p	UPF0688	LPKVTPEtPCENEFA
sample_pT_TAG_6293	4	4	C6orf47	C6orf47	O95873	6p21.33	T49-p	DUF4661	DWDSAPEtMEDVGHP
sample_pT_TAG_6533	4	4	CALM3	Calmodulin	P0DP23	14q32.11	T30-p	EF-hand_7	DGDGTIttkELGTVM
sample_pT_TAG_6605	4	4	CAMKK1	CAMKK1	Q8N5S9	17p13.2	T108-p		PrAWRRPtIESHHVA
sample_pT_TAG_6628	4	4	CAMSAP1	CAMSAP1	Q5T5Y3	9q34.3	T610-p		AKEKQVItKEDERGE
sample_pT_TAG_6660	4	4	CAMSAP3	CAMSAP3	Q9P1Y5	19p13.2	T784-p		sPRsPKHtRPAELRL
sample_pT_TAG_6699	4	4	CAP2	CAP2	P40123	6p22.3	T299-p	CAP_N	LRAQGGQtQsPTKsH
sample_pT_TAG_6866	4	4	CASP1	CASP1 iso4	P29466-4	11q22.3	T203-p		NVsWRHPtMGSVFIG
sample_pT_TAG_6935	4	4	CAST	calpastatin	P20810	5q15	T613-p	Calpain_inhib	KLGERDDtIPPEyRH
sample_pT_TAG_6950	4	4	CASZ1	CASZ1	Q86V15	1p36.22	T797-p		LSNSGLPtPTPYFPI
sample_pT_TAG_7002	4	4	CBFA2T3	CBFA2T3	O75081	16q24.3	T337-p		SNGPPQPtPPPHYRL
sample_pT_TAG_7074	4	4	CBX8	CBX8	Q9HC52	17q25.3	T305-p		GALDPNGtRVRHGsG
sample_pT_TAG_7293	4	4	CCDC50	CCDC50	Q8IVM0	3q28	T272-p		RPPPPIMtDGEDADy
sample_pT_TAG_7410	4	4	CCDC88C	Daple	Q9P219	14q32.11-q32.12	T1231-p		EEREKVLtTEREALQ
sample_pT_TAG_7412	4	4	CCDC88C	Daple	Q9P219	14q32.11-q32.12	T1460-p		SQAENPDtPALGSNC
sample_pT_TAG_7543	4	4	CCP110	CP110	O43303	16p12.3	T107-p		FDQWEMEtVySNSEV
sample_pT_TAG_7681	4	4	CD2AP	CD2AP	Q9Y5K6	6p12.3	T393-p		QVPPKKPtPPtkASN
sample_pT_TAG_7760	4	4	CD79A	Ig-alpha	P11912	19q13.2	T161-p	TM	FCAVVPGtLLLFRKR
sample_pT_TAG_7861	4	4	CDC27	CDC27	P30260	17q21.32	T368-p		QVLsPtItsPPNALP
sample_pT_TAG_7891	4	4	CDC42BPA	MRCKA	Q5VT25	1q42.13	T862-p		SsLGTRAtDMPWKMR
sample_pT_TAG_7915	4	4	CDC42EP3	CDC42EP3	Q9UKI2	2p22.2	T218-p	BORG_CEP	CELIKGKtKsEESLS
sample_pT_TAG_7936	4	4	CDC5L	CDC5L	Q99459	6p21.1	T415-p	Myb_Cef	VLstPFRtPsNGAEG
sample_pT_TAG_7976	4	4	CDCA3	CDCA3	Q99618	12p13.31	T239-p		KEGAILGtGRLLKTG
sample_pT_TAG_8123	4	4	CDK12	CDK12	Q9NYV4	17q12	T1246-p		QGPRRtPtMPQEEAA
sample_pT_TAG_8617	4	4	CEP170	CEP170	Q5SW79	1q43	T503-p		QsDKGtytIELENPN
sample_pT_TAG_8683	4	4	CEP250	CEP250	Q9BV73	20q11.22	T2437-p		LHPsPSTtQAASR__
sample_pT_TAG_8763	4	4	CEP83	CCDC41	Q9Y592	12q22	T57-p		QTLKAEHtRLQNEHV
sample_pT_TAG_8818	4	4	CFAP161	CFAP161	Q6P656	15q25.1	T289-p		PKPPtEDtRAMEQAM
sample_pT_TAG_8955	4	4	CHAF1A	CAF-1A	Q13111	19p13.3	T783-p	CAF1-p150_C2	PsttyLHtPtPSEDA
sample_pT_TAG_9100	4	4	CHD8	CHD-8	Q9HCK8	14q11.2	T1982-p		PsLsRCstPLLHQQy
sample_pT_TAG_9364	4	4	CIZ1	CIZ1	Q9ULV3	9q34.11	T872-p		RPPsQPNtQDKtPSK
sample_pT_TAG_9439	4	4	CLASP1	CLASP1	Q7Z460	2q14.2-q14.3	T1099-p		PsNtIGRtPSRHTSS
sample_pT_TAG_9501	4	4	CLCN1	CLCN1	P35523	7q34	T929-p		VIAASPEtPVPSPSP
sample_pT_TAG_9550	4	4	CLEC1B	CLEC1B	Q9P126	12p13.31-p13.2	T223-p		CERKAGMtKVDQLP_
sample_pT_TAG_9735	4	4	CLUH	eIF3-X	O75153	17p13.3	T323-p		PFQVysWtAPQAEHA
sample_pT_TAG_9960	4	4	CNTRL	centriolin	Q7Z7A1	9q33.2	T824-p		RRKLKLGtGEMNIHs
sample_pT_TAG_9963	4	4	COA3	CCDC56	Q9Y2R0	17q21.2	T31-p	Coiled-coil_56	DPTREKLtPEQLHsM
sample_pT_TAG_9991	4	4	COBLL1	COBLL1	Q53SF7	2q24.3	T991-p		MLPsPEQtLsPLsKM
sample_pT_TAG_10372	4	4	CPSF7	CPSF7	Q8N684	11q12.2	T49-p		SDDRssstEPPPPVR
sample_pT_TAG_10419	4	4	CREB3L1	CREB3L1	Q96BA8	11p11.2	T248-p		ISTsPLLtAPHKLQG
sample_pT_TAG_10447	4	4	CREBRF	LOC153222	Q8IUR6	5q35.1	T421-p		VEDLKEVtsIssRKR
sample_pT_TAG_10454	4	4	CRELD2	CRELD2 iso5	Q6UXH1-5	22q13.33	T229-p		AWIRGRNtHTQPGYs
sample_pT_TAG_10526	4	4	CRTC1	TORC1	Q6UUV9	19p13.11	T149-p	TORC_M	ADTSWRRtNsDsALH
sample_pT_TAG_10800	4	4	CTCF	CTCF	P49711	16q22.1	T717-p		DAPNGDLtPEMILsM
sample_pT_TAG_10836	4	4	CTNNA2	CTNNA2	P26232	2p12	T657-p	Vinculin	RsRtsVQtEDDQLIA
sample_pT_TAG_10895	4	4	CTNND1	CTNND1	O60716	11q12.1	T98-p		HSHLLystIPrMQEP
sample_pT_TAG_11007	4	4	CUTC	CUTC	Q9NTM9	10q24.2	T171-p	CutC	LGFERVLtSGCDSSA
sample_pT_TAG_11295	4	4	DAGLA	NSDDR	Q9Y4D2	11q12.2	T411-p	Lipase_3	KDALTDLtGDAERLP
sample_pT_TAG_11408	4	4	DCAF12	WDR40A	Q5T6F0	9p13.3	T107-p		HRQVVCGtKCNTLFV
sample_pT_TAG_11469	4	4	DCHS1	DCHS1	Q96JQ0	11p15.4	T1237-p	Cadherin	VPPGtLVttLQAKDP
sample_pT_TAG_11494	4	4	DCLK2	DCAMKL2	Q8N568	4q31.23-q31.3	T685-p		PKQNsTTtGVSVIMN
sample_pT_TAG_12091	4	4	DHX37	DHX37	Q8IY37	12q24.31	T957-p	OB_NTP_bind	kWRNAYktPLLDDPV
sample_pT_TAG_12106	4	4	DHX40	DHX40	Q8IX18	17q23.1	T50-p		TSQEGGTtPTFPIQk
sample_pT_TAG_12275	4	4	DLG3	DLG3	Q92796	Xq13.1	T515-p	SH3_1	ALFDYDRtRDSCLPS
sample_pT_TAG_12356	4	4	DMAP1	DMAP1	Q9NPF5	1p34.1	T409-p		GVLGGPAtPAsGPGP
sample_pT_TAG_12364	4	4	DMD	dystrophin	P11532	Xp21.2-p21.1	T2656-p	Spectrin	RDysADDtRKVHMIT
sample_pT_TAG_12367	4	4	DMD	dystrophin	P11532	Xp21.2-p21.1	T2913-p		KQAEEVNtEWEKLNL
sample_pT_TAG_12387	4	4	DMPK	DMPK1	Q09013	19q13.32	T533-p		LLQAEGAtAVtGVPs
sample_pT_TAG_12422	4	4	DMXL2	RC3	Q8TDJ6	15q21.2	T1300-p	Rav1p_C	AAMQDHstFKSNMLA
sample_pT_TAG_12477	4	4	DNAH11	DNAH11	Q96DT5	7p15.3	T755-p	DHC_N1	AIFKKRNtILKYIGN
sample_pT_TAG_12829	4	4	DOCK2	DOCK2	Q92608	5q35.1	T1390-p	DHR-2	PNAEKMNttsAPGDD
sample_pT_TAG_12954	4	4	DPCR1	DPCR1 iso3	E9PEI6	6p21.33	T1013-p		ERTANEKttPsPAEP
sample_pT_TAG_13036	4	4	DPYD	DPYD	Q12882	1p21.3	T31-p		THATLCStsAKkLDk
sample_pT_TAG_13105	4	4	DSC2	DSC2	Q02487	18q12.1	T278-p	Cadherin	DEPDTMHtRLKYSII
sample_pT_TAG_13109	4	4	DSC2	DSC2	Q02487	18q12.1	T805-p	Cadherin_C	RGAGHHHtLDsCrGG
sample_pT_TAG_13254	4	4	DTL	RAMP	Q9NZJ0	1q32.3	T464-p		DLPLPsNtPTFSIKt
sample_pT_TAG_13279	4	4	DTNB	DTNB	O60941	2p23.3	T556-p		RSTsAGstPTHCPQD
sample_pT_TAG_13378	4	4	DVL3	DVL3	Q92997	3q27.1	T135-p	Dishevelled	NLDNDtEtDsLVsAQ
sample_pT_TAG_13449	4	4	DYNC2H1	DYNC2H1	Q8NCM8	11q22.3	T157-p		RRsDtNLtKLkFKED
sample_pT_TAG_13559	4	4	EBNA1BP2	EBNA1BP2	Q99848	1p34.2	T73-p	Ebp2	WVERLDVtLGPVPEI
sample_pT_TAG_13614	4	4	EDC4	EDC4	Q6P2E9	16q22.1	T738-p		DVIssAstALsQDIP
sample_pT_TAG_13673	4	4	EEF1A2	EEF1A2	Q05639	20q13.33	T234-p	GTP_EFTU	SLLEALDtILPPtRP
sample_pT_TAG_13691	4	4	EEF1D	EEF1D	P29692	8q24.3	T147-p		PPAKKPAtPAEDDED
sample_pT_TAG_13713	4	4	EEF2K	EEF2K	O00418	16p12.2	T364-p		CGsPQVRtLsGSRPP
sample_pT_TAG_13724	4	4	EEPD1	EEPD1	Q7L9B9	7p14.2	T207-p		sRPPstHtNGGLTFT
sample_pT_TAG_13753	4	4	EFHD2	EFHD2	Q96C19	1p36.21	T24-p		EGEGGGEtPEQPGLN
sample_pT_TAG_13783	4	4	EFTUD2	EFTUD2	Q15029	17q21.31	T824-p	EFG_IV	YSAFLMAtPRLMEPY
sample_pT_TAG_14063	4	4	EIF4A1	EIF4A1	P60842	17p13.1	T80-p	DEAD	IAQAQsGtGkTATFA
sample_pT_TAG_14104	4	4	EIF4EBP1	4E-BP1	Q13541	8p11.23	T10-p	eIF_4EBP	GGsSCsQtPsRAIPA
sample_pT_TAG_14106	4	4	EIF4EBP1	4E-BP1	Q13541	8p11.23	T37-p	eIF_4EBP	PPGDysttPGGtLFs
sample_pT_TAG_14245	4	4	ELF2	Elf-2	Q15723	4q31.1	T374-p		DASSRsPtTTASVSA
sample_pT_TAG_14261	4	4	ELFN2	ELFN2	Q5R3F8	22q13.1	T493-p		GLEAGLDtPKVATkG
sample_pT_TAG_14334	4	4	EMC9	FAM158A	Q9Y3B6	14q12	T193-p		WTNQRLNtQItQWVG
sample_pT_TAG_14547	4	4	EP400	p400	Q96L91	12q24.33	T2691-p		VGsPATAtPDLVsMA
sample_pT_TAG_14565	4	4	EP400NL	EP400NL	Q6ZTU2	12q24.33	T309-p	EP400_N	MtsPPPPtsPsRTAV
sample_pT_TAG_14566	4	4	EP400NL	EP400NL	Q6ZTU2	12q24.33	T441-p	EP400_N	RKHGQPGtPVAIATQ
sample_pT_TAG_14892	4	4	EPS15L1	EPS15R	Q9UBC2	19p13.11	T797-p		KPPsGKStPVSQLGS
sample_pT_TAG_14894	4	4	EPS8	EPS8	Q12929	12p12.3	T317-p		GPGEGVLtLRAKPPP
sample_pT_TAG_14924	4	4	EPS8L2	EPS8L2	Q9H6S3	11p15.5	T572-p		YWGPAsPtHKLPPSF
sample_pT_TAG_15039	4	4	ERICH1	ERICH1	Q86X53	8p23.3	T277-p		REEDGVDtIEEDLTR
sample_pT_TAG_15128	4	4	ESRRA	ERR1	P11474	11q13.1	T31-p		KGssEtEtEPPVALA
sample_pT_TAG_15238	4	4	EVI2A	EVI2A	P22794	17q11.2	T216-p	EVI2A	MQSTGVLtATRERKD
sample_pT_TAG_15302	4	4	EXOC5	EXOC5	O00471	14q22.3	T122-p	Sec10	DQLEGVNtPRQRAVE
sample_pT_TAG_15351	4	4	EYS	EYS	Q5T1H1	6q12	T1558-p		ELSQTCAtCSMTEIK
sample_pT_TAG_15398	4	4	F5	factor V	P12259	1q24.2	T706-p		PESTVMAtRKMHDRL
sample_pT_TAG_15406	4	4	F8	F8	P00451	Xq28	T1947-p	Cu-oxidase_2	INGYIMDtLPGLVMA
sample_pT_TAG_15533	4	4	FAM122A	FAM122A	Q96E09	9q21.11	T63-p		PsARRNsttFPSRHG
sample_pT_TAG_15590	4	4	FAM149A	FAM149A	A5PLN7	4q35.1	T665-p		FPPLVtEtRGQNtAV
sample_pT_TAG_15663	4	4	FAM184A	FAM184A	Q8NB25	6q22.31	T941-p		EKELDVMtADHLREK
sample_pT_TAG_15781	4	4	FAM21A	FAM21A	Q641Q2	10q11.23	T6-p		__MMNRTtPDQELAP
sample_pT_TAG_16115	4	4	FBLN1	FBLN1	P23142	22q13.31	T45-p		ADGHRMAtHQkDCSL
sample_pT_TAG_16351	4	4	FERMT3	kindlin-3	Q86UX7	11q13.1	T482-p	FERM_M	AFLSLQRtGsGGPGN
sample_pT_TAG_16374	4	4	FGA	FGA	P02671	4q31.3	T275-p		EITRGGstsyGtGsE
sample_pT_TAG_16394	4	4	FGD2	FGD2	Q7Z6J4	6p21.2	T237-p	RhoGEF	sEASGsLtLQHHMLE
sample_pT_TAG_16404	4	4	FGD4	FGD4	Q96M96	12p11.21	T61-p		GRHGLTTtPQQKLLs
sample_pT_TAG_16440	4	4	FGFR1OP	FOP iso2	O95684-2	6q27	T170-p		GKTsAQttPsKKAND
sample_pT_TAG_16457	4	4	FGFR3	FGFR3	P22607	4p16.3	T777-p		ySPGGQDtPSSSSSG
sample_pT_TAG_16549	4	4	FKBP15	FKBP15	Q5T1M5	9q32	T1094-p		GPLQEsstRLsLtsD
sample_pT_TAG_16550	4	4	FKBP15	FKBP15	Q5T1M5	9q32	T1099-p		sstRLsLtsDPEEGD
sample_pT_TAG_16597	4	4	FLG	FLG	P20930	1q21.3	T3835-p	Filaggrin	SRHHEAStQADSSRH
sample_pT_TAG_16632	4	4	FLNA	FLNA	P21333	Xq28	T1594-p	Filamin	PEGkPKKtHIQDNHD
sample_pT_TAG_16913	4	4	FOSL1	FRA1	P15407	11q13.1	T183-p		EGAKEGDtGSTSGTS
sample_pT_TAG_16941	4	4	FOXE1	FOXE1	O00358	9q22.33	T36-p		AGVPGEAtGRGAGGR
sample_pT_TAG_16969	4	4	FOXK2	FOXK2	Q01167	17q25.3	T558-p		ttPVQTVtIVQQAPL
sample_pT_TAG_17192	4	4	FSIP2	FSIP2	Q5CZC0	2q32.1	T4817-p	FSIP2	TSAEQSDtTKSDLSN
sample_pT_TAG_17298	4	4	FXYD1	PLM	O00168	19q13.12	T79-p		EPDEEEGtFRssIRR
sample_pT_TAG_17304	4	4	FYB1	SLAP-130	O15117	5p13.1	T161-p		KSGPtPPtSENEQKQ
sample_pT_TAG_17306	4	4	FYB1	SLAP-130	O15117	5p13.1	T374-p		DLTKFHKtSSGNSTS
sample_pT_TAG_17387	4	4	GAB2	GAB2	Q9UQC2	11q14.1	T408-p		HRAssCEtyEyPQRG
sample_pT_TAG_17402	4	4	GABBR1	GABBR1 iso3	Q9UBS5-3	6p22.1	T92-p		GsWtDMDtPsRCVNR
sample_pT_TAG_17435	4	4	GAD1	GAD67	Q99259	2q31.1	T91-p		RDARFRRtETDFSNL
sample_pT_TAG_17529	4	4	GAPVD1	GAPVD1	Q14C86	9q33.3	T1056-p		AMANyEStGDNHDRD
sample_pT_TAG_17619	4	4	GATAD2B	GATAD2B	Q8WXI9	1q21.3	T120-p		EPERGRLtPsPDIIV
sample_pT_TAG_17646	4	4	GBF1	GBF1	Q92538	10q24.32	T1680-p		NMLLVMDtAEIFHsA
sample_pT_TAG_17839	4	4	GGA2	GGA2	Q9UJY4	16p12.2	T286-p	GAT	LFRLAsDtTDDDDAL
sample_pT_TAG_17988	4	4	GLE1	GLE1	Q53GS7	9q34.11	T102-p		FsPAsPAtPNGTKGk
sample_pT_TAG_17993	4	4	GLI1	GLI1	P08151	12q13.3	T205-p		DMSSPNstGIQDPLL
sample_pT_TAG_18062	4	4	GLYR1	N-PAC	Q49A26	16p13.3	T292-p	NAD_binding_2	NLLKMGHtVtVWNRT
sample_pT_TAG_18258	4	4	GOLGB1	GOLGB1	Q14789	3q13.33	T2912-p		LQINQEItELHPLKA
sample_pT_TAG_18289	4	4	GOPC	PIST	Q9HD26	6q22.1	T455-p		SKLDDLHtLyHKKsy
sample_pT_TAG_18310	4	4	GOT1	GOT1	P17174	10q24.2	T333-p	Aminotran_1_2	TMADrILtMRSELRA
sample_pT_TAG_18367	4	4	GPBP1L1	GPBP1L1	Q9HC44	1p34.1	T354-p		EDLEDNStPEPKENG
sample_pT_TAG_18412	4	4	GPI	G6PI	P06744	19q13.11	T250-p	PGI	FVALstNttkVKEFG
sample_pT_TAG_18544	4	4	GPRIN3	GRIN3	Q6ZVF9	4q22.1	T147-p		GDQPNAItSSMPEDS
sample_pT_TAG_18594	4	4	GRAMD1C	GRAMD1C	Q8IYS0	3q13.31	T371-p	DUF4782	DVVStPWtAELGGDQ
sample_pT_TAG_18632	4	4	GRHL2	GRHL2	Q6ISB3	8q22.3	T211-p		LKDDQRstPDsTYsE
sample_pT_TAG_18902	4	4	GTF2I	GTF2I	P78347	7q11.23	T413-p	GTF2I	IPFRRPstYGIPRLE
sample_pT_TAG_19106	4	4	HACL1	HACL1	Q9UJ83	3p25.1	T549-p	TPP_enzyme_C	LRQsLADttkPsLIN
sample_pT_TAG_19266	4	4	HCFC1	HCFC1	P51610	Xq28	T771-p		GTtTIIKtIPMSAII
sample_pT_TAG_19330	4	4	HDAC6	HDAC6	Q9UBN7	Xp11.23	T1034-p		tDHQtPPtsPVQGtt
sample_pT_TAG_19376	4	4	HDLBP	vigilin	Q00341	2q37.3	T8-p		MSSVAVLtQEsFAEH
sample_pT_TAG_19519	4	4	HERC1	HERC1	Q15751	15q22.31	T2442-p		ESALDMRtGLTSDDV
sample_pT_TAG_19544	4	4	HERC2	HERC2	O95714	15q13.1	T4568-p	HECT	QLAGMsLtIADLSEV
sample_pT_TAG_19575	4	4	HEXIM2	HEXIM2	Q96MH2	17q21.31	T32-p		GAPGsPQtPPERHDs
sample_pT_TAG_19634	4	4	HIF1A	HIF1A	Q16665	14q23.2	T458-p		sPLPtAEtPKPLRSs
sample_pT_TAG_19635	4	4	HIF1A	HIF1A	Q16665	14q23.2	T555-p	HIF-1	NPFSTQDtDLDLEML
sample_pT_TAG_19682	4	4	HIRIP3	HIRIP3	Q9BW71	16p11.2	T358-p		KMARLGstsGEEsDL
sample_pT_TAG_19868	4	4	HIST3H2BB	HIST3H2BB	Q8N257	1q42.13	T89-p	Histone	AHyNkRstItsREVQ
sample_pT_TAG_19927	4	4	HK2	HK2	P52789	2p12	T905-p	Hexokinase_2	GkGAALItAVACRIR
sample_pT_TAG_20139	4	4	HNRNPC	hnRNP C1/C2	P07910	14q11.2	T109-p		AEMyGsVtEHPsPsP
sample_pT_TAG_20153	4	4	HNRNPDL	hnRNP D-like	O14979	4q21.22	T178-p	RRM_1	FGEVVDCtIkTDPVT
sample_pT_TAG_20189	4	4	HNRNPL	hnRNP L	P14866	19q13.2	T63-p		rAPkRLktDNAGDQH
sample_pT_TAG_20232	4	4	HOMEZ	HOMEZ	Q8IX15	14q11.2	T437-p		FQDPAIPtPPPSTRs
sample_pT_TAG_20234	4	4	HOOK1	HOOK1	Q9UJC3	1p32.1	T299-p	HOOK	LTSLAEEtRALKDEI
sample_pT_TAG_20497	4	4	HSPA1B	HSP70	P0DMV8	6p21.33	T47-p	HSP70	syVAFtDtErLIGDA
sample_pT_TAG_20592	4	4	HSPA8	HSC70	P11142	11q24.1	T140-p	HSP70	AyLGktVtNAVVTVP
sample_pT_TAG_20614	4	4	HSPA8	HSC70	P11142	11q24.1	T64-p	HSP70	NQVAMNPtNtVFDAk
sample_pT_TAG_20654	4	4	HSPD1	HSP60	P10809	2q33.1	T164-p	Cpn60_TCP1	kQskPVTtPEEIAQV
sample_pT_TAG_20663	4	4	HSPD1	HSP60	P10809	2q33.1	T455-p	Cpn60_TCP1	IPALDSLtPANEDQk
sample_pT_TAG_20666	4	4	HSPD1	HSP60	P10809	2q33.1	T522-p	Cpn60_TCP1	EkGIIDPtkVVRtAL
sample_pT_TAG_21075	4	4	IGF2BP2	IGF2BP2	Q9Y6M1	3q27.2	T326-p	KH_1	YNPERtItVKGtVEA
sample_pT_TAG_21170	4	4	IGSF9	IGSF9	Q9P2J2	1q23.2	T972-p		SFLRSPEtPPVsPRE
sample_pT_TAG_21302	4	4	IL2RB	IL2RB	P14784	22q12.3	T282-p		KKVLKCNtPDPSKFF
sample_pT_TAG_21401	4	4	INCA1	INCA1	Q0VD86	17p13.2	T182-p	INCA1	QEEDRFLtPGRAQLL
sample_pT_TAG_21410	4	4	INCENP	INCENP	Q9NQS7	11q12.3	T213-p		PtsQGIPtsDEEstP
sample_pT_TAG_21417	4	4	INCENP	INCENP	Q9NQS7	11q12.3	T298-p		stPtGsRtDsQsVRH
sample_pT_TAG_21507	4	4	INPPL1	SHIP-2	O15357	11q13.4	T1253-p	SAM_1	HKRLLLDtLQLsK__
sample_pT_TAG_21646	4	4	IQCN	IQCN	Q9H0B3	19p13.11	T408-p		TKIQVHPtAsRTGTP
sample_pT_TAG_21675	4	4	IQGAP3	IQGAP3	Q86VI3	1q22	T1362-p		ADADDsNtRSLLLST
sample_pT_TAG_21678	4	4	IQGAP3	IQGAP3	Q86VI3	1q22	T1426-p		LRRHRsLtAHsLLPL
sample_pT_TAG_21728	4	4	IRF2BPL	EAP1	Q9H1B7	14q24.3	T611-p		GPHSNRttPPESAPQ
sample_pT_TAG_21744	4	4	IRS1	IRS1	P35568	2q36.3	T1111-p		FsStPsAtRVGNtVP
sample_pT_TAG_21887	4	4	ITGAV	ITGAV	P06756	2q32.1	T798-p	Integrin_alpha2	EHKENPEtEEDVGPV
sample_pT_TAG_21918	4	4	ITGB4	ITGB4	P16144	17q25.1	T1484-p		VPHRVLstsstLtRD
sample_pT_TAG_22065	4	4	IWS1	IWS1	Q96ST2	2q14.3	T317-p		GPAsDsEtEDAsRHK
sample_pT_TAG_22117	4	4	JARID2	JARID2	Q92833	6p22.3	T247-p		KHKSkEAtPAkEKHS
sample_pT_TAG_22538	4	4	KCTD19	KCTD19	Q17RG1	16q22.1	T587-p		KRAGNPStysHCRGL
sample_pT_TAG_22606	4	4	KDM3A	JMJD1A iso5	Q9P0K0	2p11.2	T388-p		CtRSSNKtQtPPARK
sample_pT_TAG_22661	4	4	KDM5B	JARID1B	Q9UGL1	1q32.1	T1144-p		ETASAMAtLGEARLR
sample_pT_TAG_22680	4	4	KDM6B	JMJD3	O15054	17p13.1	T380-p		SVSPAATtACVPYAP
sample_pT_TAG_22979	4	4	KIAA1671	KIAA1671	Q9BY89	22q11.23	T1226-p		AQERRsPtVEPstLP
sample_pT_TAG_22986	4	4	KIAA1671	KIAA1671	Q9BY89	22q11.23	T1713-p	Tankyrase_bdg_C	TASKAERtPVSHPQR
sample_pT_TAG_23086	4	4	KIF15	KIF15	Q9NS87	3p21.31	T1076-p		TEQLNMLtEASKKHs
sample_pT_TAG_23114	4	4	KIF18B	KIF18B	Q86Y91	17q21.31	T618-p		RLsGPLHtLGIPPGP
sample_pT_TAG_23118	4	4	KIF18B	KIF18B	Q86Y91	17q21.31	T686-p		QPsQGPstPkGERAS
sample_pT_TAG_23185	4	4	KIF21A	KIF21A	Q7Z4S6	12q12	T1265-p		QKHsDSGtSEASLsP
sample_pT_TAG_23246	4	4	KIF26B	KIF26B	Q2KJY2	1q44	T1474-p		tGPsNAEtRAEQEQD
sample_pT_TAG_23309	4	4	KIF4A	KIF4A	O95239	Xq13.1	T995-p		EIIKQkLtLLQVAsR
sample_pT_TAG_23355	4	4	KIR2DL1	KIR2DL1	P43626	19q13.42	T180-p	ig	AGPKVNGtFQADFPL
sample_pT_TAG_23602	4	4	KMT2A	MLL	Q03164	11q23.3	T3038-p		LQVPVsPtVPIQNQK
sample_pT_TAG_23720	4	4	KMT5C	SUV420H2	Q86Y97	19q13.42	T69-p	SET	EAAYRALtLGGWTAR
sample_pT_TAG_23944	4	4	KRT37	KRTHA7	O76014	17q21.2	T157-p	Filament	DYQSYFRtIEELQQK
sample_pT_TAG_23952	4	4	KRT40	KRT40 iso3	Q6A162	17q21.2	T311-p	Filament	EILELKRtAsALEIE
sample_pT_TAG_23967	4	4	KRT6B	KRT6B	P04259	12q13.13	T358-p	Filament	EAESWyQtKyEELQI
sample_pT_TAG_23979	4	4	KRT7	K7	P08729	12q13.13	T289-p	Filament	WyQTkFEtLQAQAGk
sample_pT_TAG_23995	4	4	KRT74	KRT74	Q7RTS7	12q13.13	T518-p		KDtQGKstPAsIPAR
sample_pT_TAG_24061	4	4	KRTAP4-1	KRTAP4-1 iso100	Q9BYQ7_VAR_A134T	17q21.2	T135-p	Keratin_B2_2	QTTCCRttCCRPSCC
sample_pT_TAG_24126	4	4	L3MBTL2	L3MBTL2	Q969R5	22q13.2	T66-p		REAGELPtsPLHLLs
sample_pT_TAG_24153	4	4	LAIR2	LAIR-2	Q6ISS4	19q13.42	T144-p		SAGTVPGtEAsGFDA
sample_pT_TAG_24263	4	4	LARP1	LARP	Q6PKG0	5q33.2	T722-p		IsREQFDtLtPEPPV
sample_pT_TAG_24294	4	4	LARP4	LARP4	Q71RC2	12q13.12	T474-p		tAEsKAPtPKFDLLA
sample_pT_TAG_24556	4	4	LGALS9	galectin-9	O00182	17q11.2	T152-p		ISFQNPRtVPVQPAF
sample_pT_TAG_24581	4	4	LIG1	LIG1	P18858	19q13.33	T183-p		EDGDQPttPPKPLKt
sample_pT_TAG_24587	4	4	LIG1	LIG1	P18858	19q13.33	T311-p	DNA_ligase_A_N	ARLRMVEtLsNLLRS
sample_pT_TAG_24760	4	4	LMF2	LMF2	Q9BU23	22q13.33	T459-p	LMF1	YGLFRRMtGLGGRPE
sample_pT_TAG_24763	4	4	LMLN	LMLN	Q96KR4	3q29	T163-p		NDPHRyCtGECAAHt
sample_pT_TAG_24865	4	4	LMOD1	LMOD1	P29536	1q32.1	T300-p		KQtPSGPtKPSEGPA
sample_pT_TAG_24982	4	4	LONRF3	LONRF3	Q496Y0	Xq24	T64-p		EQSPGTstPESKVLL
sample_pT_TAG_24984	4	4	LOXHD1	LOXHD1	Q8IVV2	18q21.1	T1530-p	PLAT	FEREQNDtFIMEILD
sample_pT_TAG_25018	4	4	LPIN2	LPIN2	Q92539	18p11.31	T105-p	Lipin_N	KLPAYLAtsPIPTED
sample_pT_TAG_25681	4	4	MAGED1	NRAGE	Q9Y5V3	Xp11.22	T160-p		TkVGPNAtyNFSQsL
sample_pT_TAG_25688	4	4	MAGED2	MAGE-D2	Q9UNF1	Xp11.21	T106-p		NKsLAADtKKQNADP
sample_pT_TAG_25694	4	4	MAGED2	MAGE-D2	Q9UNF1	Xp11.21	T72-p		KATEVSKtPEAREAP
sample_pT_TAG_25763	4	4	MANSC1	MANSC1	Q9H8J5	12p13.2	T171-p		tDISWRDtLsQKFGs
sample_pT_TAG_25790	4	4	MAP1A	MAP1A	P78559	15q15.3	T2631-p		LRGKrsPtPGKGPAD
sample_pT_TAG_25805	4	4	MAP1A	MAP1A	P78559	15q15.3	T898-p		sAGtIsPtssLEEDK
sample_pT_TAG_25883	4	4	MAP1S	BPY2-IP1	Q66K74	19p13.11	T676-p		SPtVtTPtVTTPSLP
sample_pT_TAG_25926	4	4	MAP2	MAP2	P11137	2q34	T361-p		QQTsGPAtAKDSFKI
sample_pT_TAG_25943	4	4	MAP2K3	MKK3	P46734	17p11.2	T222-p	Pkinase	LVDsVAKtMDAGCKP
sample_pT_TAG_26322	4	4	MAPKAPK2	MAPKAPK2	P49137	1q32.1	T221-p	Pkinase	ttSHNsLttPCytPY
sample_pT_TAG_26324	4	4	MAPKAPK2	MAPKAPK2	P49137	1q32.1	T226-p	Pkinase	sLttPCytPYYVAPE
sample_pT_TAG_26358	4	4	MAPT	Tau iso8	P10636-8	17q21.31	T123-p		DEAAGHVtQARMVSK
sample_pT_TAG_26403	4	4	MAPT	Tau	P10636	17q21.31	T537-p		PsLPtPPtREPKKVA
sample_pT_TAG_26461	4	4	MARK2	MARK2	Q7KZI7	11q13.1	T472-p		KttPtPstNSVLsTs
sample_pT_TAG_26517	4	4	MARS2	MARS2	Q96GW9	2q33.1	T92-p	tRNA-synt_1g	ATRFStGtDEHGLKI
sample_pT_TAG_26560	4	4	MAST4	MAST4	O15021	5q12.3	T1389-p		LARtPsPtPQPtsPQ
sample_pT_TAG_26574	4	4	MASTL	MASTL	Q96GX5	10p12.1	T194-p	Pkinase	NMMDILTtPSMAkPR
sample_pT_TAG_26640	4	4	MAVS	MAVS	Q7Z434	20p13	T301-p		LPSKVPttLMPVNtV
sample_pT_TAG_26658	4	4	MBD1	MBD1	Q9UIS9	18q21.1	T505-p		VkQEkADtQDEWTPG
sample_pT_TAG_26900	4	4	MDC1	MDC1	Q14676	6p21.33	T1671-p		tPtDQsVtPEAIAQG
sample_pT_TAG_26997	4	4	MDN1	midasin	Q9NU22	6q15	T539-p		RRENKRPtLEGRELS
sample_pT_TAG_27087	4	4	MED13L	THRAP2	Q71F56	12q24.21	T398-p		sKRSQMstPTLEEEP
sample_pT_TAG_27210	4	4	MEPCE	BCDIN3	Q7L2J0	7q22.1	T258-p		VLAsPLKtGRKRHRH
sample_pT_TAG_27384	4	4	MIA2	MIA2	Q96PC5	14q21.1	T1191-p		ESSCDRLtDPHRAPS
sample_pT_TAG_27430	4	4	MICAL3	MICAL3	Q7RTP6	22q11.21	T1291-p		PAPAKtStPLAPLPV
sample_pT_TAG_27481	4	4	MID1	MID1	O15344	Xp22.2	T110-p		ERAFDANtMTSAEKV
sample_pT_TAG_27596	4	4	MKI67	KI-67	P46013	10q26.2	T1017-p	K167R	LQPEPINtPTHTKQQ
sample_pT_TAG_27659	4	4	MKI67	KI-67	P46013	10q26.2	T1919-p	K167R	GEEKDINtFVGtPVE
sample_pT_TAG_27667	4	4	MKI67	KI-67	P46013	10q26.2	T2021-p	K167R	PVGKLtQtSGKttQt
sample_pT_TAG_27677	4	4	MKI67	KI-67	P46013	10q26.2	T2175-p	K167R	LDPAAsVtGSkRQPR
sample_pT_TAG_27679	4	4	MKI67	KI-67	P46013	10q26.2	T2207-p		LFQtPICtDKPtTHE
sample_pT_TAG_27697	4	4	MKI67	KI-67	P46013	10q26.2	T2402-p	K167R	sDEkNINtFVEtPVQ
sample_pT_TAG_27763	4	4	MKL2	MKL2	Q9ULH7	16p13.12	T367-p		NSALNNAtPNtPRQN
sample_pT_TAG_27808	4	4	MLIP	MLIP	Q5VWP3	6p12.1	T311-p	MLIP	PRAAGREtKYANLSS
sample_pT_TAG_27989	4	4	MOS	MOS	P00540	8q12.1	T339-p		RLLLVDLtsLKAELG
sample_pT_TAG_28283	4	4	MSANTD4	MSANTD4	Q8NCY6	11q22.3	T188-p		PHIDEFFtLNstPSR
sample_pT_TAG_28379	4	4	MTA2	MTA2	O94776	11q12.3	T458-p	MTA_R1	RQtFLLQttkLTRLA
sample_pT_TAG_28552	4	4	MTR	MTR	Q99707	1q43	T39-p	S-methyl_trans	VLDGGMGtMIQREkL
sample_pT_TAG_28641	4	4	MUC12	MUC12	Q9UKN1	7q22.1	T2563-p		SQPGSTHtTAFPDST
sample_pT_TAG_28660	4	4	MUC16	MUC16	Q8WXI7	19p13.2	T10488-p		tTTTALKtTSRAtLT
sample_pT_TAG_28732	4	4	MUC16	MUC16	Q8WXI7	19p13.2	T3131-p		LLPVSSPtEPTARRK
sample_pT_TAG_28765	4	4	MUC16	MUC16	Q8WXI7	19p13.2	T6128-p		MPASAQStKSPDISP
sample_pT_TAG_28768	4	4	MUC16	MUC16	Q8WXI7	19p13.2	T63-p		PFTSPDKtLAsPtss
sample_pT_TAG_28801	4	4	MUC16	MUC16	Q8WXI7	19p13.2	T7907-p		SAEITMNtHTSPLGA
sample_pT_TAG_28810	4	4	MUC16	MUC16	Q8WXI7	19p13.2	T8164-p		EVtsSSRtSISGFAQ
sample_pT_TAG_28856	4	4	MUC17	MUC17	Q685J3	7q22.1	T2725-p		DtStPVTtSAEASSS
sample_pT_TAG_28876	4	4	MUC19	MUC19	Q7Z5P9	12q12	T2894-p		SGQSARMtGASGPSV
sample_pT_TAG_28891	4	4	MUC19	MUC19	Q7Z5P9	12q12	T5999-p		SGLSAGVtGKTGLSA
sample_pT_TAG_28905	4	4	MUC22	PBMUCL1	E2RYF6	6p21.33	T215-p		VstTGSEtTTAstAG
sample_pT_TAG_28921	4	4	MUC22	PBMUCL1	E2RYF6	6p21.33	T777-p		ATGsEMttVSTEGSE
sample_pT_TAG_28923	4	4	MUC22	PBMUCL1	E2RYF6	6p21.33	T871-p		ETTSASttGSETTTA
sample_pT_TAG_28994	4	4	MUC5AC	MUC5AC	A7Y9J9	11p15.5	T4341-p		WTRLSQTtTPTATMS
sample_pT_TAG_29050	4	4	MUC5B	MUC5B	Q9HC84	11p15.5	T4096-p		HTTATSRttAtATPS
sample_pT_TAG_29051	4	4	MUC5B	MUC5B	Q9HC84	11p15.5	T4097-p		TTATSRttAtATPSK
sample_pT_TAG_29638	4	4	MYL6	MYL6	P60660	12q13.2	T22-p	EF-hand_6	AFQLFDrtGDGkILy
sample_pT_TAG_29724	4	4	MYO1B	MYO1B	O43795	2q32.3	T115-p	Myosin_head	GEsGAGKtEAsKLVM
sample_pT_TAG_29768	4	4	MYO3A	MYO3A	Q8NEV4	10p12.1	T908-p	Myosin_head	INLAKGDtGEATRHA
sample_pT_TAG_29786	4	4	MYO5B	MYO5B	Q9ULV0	18q21.1	T602-p	Myosin_head	DKDPVPAtTPGKGSS
sample_pT_TAG_29788	4	4	MYO5B	MYO5B	Q9ULV0	18q21.1	T866-p	IQ	LMEHKATtIQKHVRG
sample_pT_TAG_29816	4	4	MYO9A	MYO9A	B2RTY4	15q23	T1936-p		FEQILEKtMRLEQRD
sample_pT_TAG_29817	4	4	MYO9A	MYO9A	B2RTY4	15q23	T2366-p		PRAsDDEtLESEASI
sample_pT_TAG_29987	4	4	NABP2	OBFC2B	Q9BQ15	12q13.3	T187-p		TRSQPNHtPAGPPGP
sample_pT_TAG_30122	4	4	NAT6	NAT6 iso2	Q93015-2	3p21.31	T14-p		sPGPAKLtPTLDPTH
sample_pT_TAG_30210	4	4	NBEA	neurobeachin	Q8NFP9	13q13.3	T1283-p		EIRKIQTtTTTQAVQ
sample_pT_TAG_30296	4	4	NCAPD3	NCAPD3	P42695	11q25	T1424-p		EKsISDVtFGAGVSY
sample_pT_TAG_30499	4	4	NCOR1	N-CoR1	O75376	17p12-p11.2	T1479-p		sPGIyDDtSARRtPV
sample_pT_TAG_30507	4	4	NCOR1	N-CoR1	O75376	17p12-p11.2	T2050-p		PRTHRLItLADHICQ
sample_pT_TAG_30536	4	4	NCOR2	SMRT	Q9Y618	12q24.31	T1902-p		ITAVEPstPtVLRST
sample_pT_TAG_30666	4	4	NDUFS1	NDUFS1	P28331	2q33.3	T611-p	Molybdopterin	QQTkVAVtPPGLARE
sample_pT_TAG_30693	4	4	NEB	NEB	P20929	2q23.3	T2732-p		EAWDKDKttVHIMPD
sample_pT_TAG_30703	4	4	NEB	NEB	P20929	2q23.3	T4836-p		NDHVRKVtDQIsDIV
sample_pT_TAG_30773	4	4	NEDD4L	NEDD4L	Q96PU5	18q21.31	T453-p		sLssPtVtLSAPLEG
sample_pT_TAG_30881	4	4	NELL2	NELL2	Q99435	12q12	T770-p		DTIRNDItKTCLDEM
sample_pT_TAG_30908	4	4	NES	nestin	P48681	1q23.1	T384-p		FLQARtPtLAstPIP
sample_pT_TAG_30945	4	4	NEURL1B	NEURL1B	A8MQ27	5q35.1	T8-p		MGNtVHRtLPDPSPP
sample_pT_TAG_31030	4	4	NFIB	NFI-B	O00712	9p23-p22.3	T286-p	CTF_NFI	ENMEPsPtGDFyPsP
sample_pT_TAG_31089	4	4	NFS1	NFS1	Q9Y697	20q11.22	T397-p	Aminotran_5	YVLRAIGtDEDLAHS
sample_pT_TAG_31130	4	4	NHS	NHS	Q6T4R5	Xp22.2-p22.13	T1122-p		KQNtVGEtLRSNPPP
sample_pT_TAG_31135	4	4	NHS	NHS	Q6T4R5	Xp22.2-p22.13	T1262-p		tEPIPENtPtKNCAF
sample_pT_TAG_31150	4	4	NHSL1	NHSL1	Q5SYE7	6q24.1	T1236-p		RAVPsPttGEEGSVH
sample_pT_TAG_31153	4	4	NHSL1	NHSL1	Q5SYE7	6q24.1	T1394-p		PsPPVtPtGAAPSLA
sample_pT_TAG_31206	4	4	NIN	NIN iso7	Q8N4C6-7	14q22.1	T2128-p		TPAPLTStPPLRS__
sample_pT_TAG_31241	4	4	NIPBL	NIPBL	Q6KC79	5p13.2	T558-p		VDsQAsItQDSDSIK
sample_pT_TAG_31286	4	4	NKTR	NKTR	P30414	3p22.1	T1155-p		LGNARLDtPDINIVL
sample_pT_TAG_31404	4	4	NOBOX	NOBOX	O60393	7q35	T96-p		VSGKRELtRGQKAGE
sample_pT_TAG_31516	4	4	NOP2	NOP2	P46087	12p13.31	T605-p		NSETAtPtNVDLPQV
sample_pT_TAG_31859	4	4	NRP2	NRP2	O60462	2q33.3	T494-p	F5_F8_type_C	WLQVDLGtPKTVKGV
sample_pT_TAG_31941	4	4	NSMCE4A	NSMCE4A	Q9NXX6	10q26.13	T58-p		ERPSLEDtEPsDsGD
sample_pT_TAG_31950	4	4	NSUN2	NSUN2	Q08J23	5p15.31	T449-p		LQGkSAEtREstQLs
sample_pT_TAG_31989	4	4	NTHL1	NTHL1	P78549	16p13.3	T160-p	HhH-GPD	RLRARGLtVDsILQT
sample_pT_TAG_32128	4	4	NUMA1	NuMA-1	Q14980	11q13.4	T2106-p		tAAAIGAtPRAKGKA
sample_pT_TAG_32393	4	4	NXF1	NXF1	Q9UBU9	11q12.3	T76-p		RVRyNPyttRPNRrG
sample_pT_TAG_32537	4	4	OGFR	OGFR	Q9NZT2	20q13.33	T325-p		DPDHEAstQGRtCGP
sample_pT_TAG_32592	4	4	OPA1	OPA1	O60313	3q29	T302-p	Dynamin_N	GDQsAGktSVLEMIA
sample_pT_TAG_32924	4	4	OTUD7B	Cezanne	Q6GQQ9	1q21.2	T461-p		AGDEPRstPEsGDsD
sample_pT_TAG_33069	4	4	PACSIN3	PACSIN3	Q9UKS6	11p11.2	T331-p		tLtsIVPtRDGTAPP
sample_pT_TAG_33247	4	4	PAPOLG	PAP-gamma	Q9BWT3	2p16.1	T602-p		VKtVsPPtVCTIPTV
sample_pT_TAG_33448	4	4	PBX1	PBX1 iso2	P40424-2	1q23.3	T328-p		SQANsPStPNsAGGy
sample_pT_TAG_33623	4	4	PCDHGB7	PCDHGB7	Q9Y5F8	5q31.3	T259-p	Cadherin	REDVPPGtsILRVKA
sample_pT_TAG_33645	4	4	PCF11	PCF11	O94913	11q14.1	T178-p		EEPstPGtVVssPsI
sample_pT_TAG_33716	4	4	PCM1	PCM-1	Q15154	8p22	T165-p		tsPPNREtIGsAQCk
sample_pT_TAG_33795	4	4	PCP2	PCP2	Q8IVA1	19p13.2	T114-p		LsPQPLLtPQDPTAL
sample_pT_TAG_34040	4	4	PDLIM5	PDLIM5	Q96HC4	4q22.3	T417-p		HIPAGkRtPMCAHCN
sample_pT_TAG_34088	4	4	PDS5B	APRIN	Q9NTI5	13q13.1	T1255-p		RSRKRGHtAsEsDEQ
sample_pT_TAG_34140	4	4	PDZK1P1	PDZK1P1	A8MUH7	1q21.2	T363-p		SLADPLDtPPDSKEG
sample_pT_TAG_34198	4	4	PELI1	PELI1	Q96FA3	2p14	T127-p	Pellino	GSQSNsDtQSVQSTI
sample_pT_TAG_34330	4	4	PGBD1	PGBD1	Q96JS3	6p22.1	T313-p		RTVAHLNtLKDRHPG
sample_pT_TAG_34381	4	4	PGRMC1	PGRMC1	O00264	Xq24	T146-p	Cyt-b5	yDDLsDLtAAQQEtL
sample_pT_TAG_34389	4	4	PHACTR1	PHACTR1	Q9C0D0	6p24.1	T104-p		sLVPGtHtPPIRRRS
sample_pT_TAG_34622	4	4	PHLDB2	PHLDB2	Q86SQ0	3q13.2	T548-p		DELLsDLtRtPPPPS
sample_pT_TAG_34630	4	4	PHLDB2	PHLDB2	Q86SQ0	3q13.2	T99-p		KQFsyDGtDKNIPMK
sample_pT_TAG_34653	4	4	PHRF1	PHRF1	Q9P1Y6	11p15.5	T836-p		VyDPSDPtGsDssAP
sample_pT_TAG_34691	4	4	PI4KB	PIK4CB iso2	Q9UBF8-2	1q21.3	T263-p		SLsPAPDtGLsPSKR
sample_pT_TAG_34805	4	4	PIK3C3	PIK3C3	Q8NEB9	18q12.3	T625-p		PAQLFFKtEDGGkyP
sample_pT_TAG_34934	4	4	PITPNC1	PITPNC1	Q9UKF7	17q24.2	T278-p		APSsAPstPLsTDAP
sample_pT_TAG_34970	4	4	PJA2	PJA2	O43164	5q21.3	T389-p		RVItQREtENNQMTs
sample_pT_TAG_35058	4	4	PKM	PKM	P14618	15q23	T60-p	PK	PAsRsVEtLkEMIkS
sample_pT_TAG_35281	4	4	PLCL1	PLCL1	Q15111	2q33.1	T72-p		LLEAARAtPRRSsII
sample_pT_TAG_35437	4	4	PLEKHA7	PLEKHA7	Q6IQ23	11p15.2-p15.1	T472-p		sFPENyQtLPKsTRH
sample_pT_TAG_35458	4	4	PLEKHF2	PLEKHF2	Q9H8W4	8q22.1	T167-p	FYVE	RCQKAkFtPVNRRHH
sample_pT_TAG_35555	4	4	PLIN3	perilipin 3	O60664	19p13.3	T412-p		VEYVAQNtPVtWLVG
sample_pT_TAG_35646	4	4	PLXDC2	PLXDC2	Q6UX71	10p12.31	T395-p		TSSRTTTtVGATtTQ
sample_pT_TAG_35852	4	4	POGZ	POGZ	Q7Z3K3	1q21.3	T282-p		PGQsNQttNPKLAPS
sample_pT_TAG_35996	4	4	POLR2B	POLR2B	P30876	4q12	T870-p	RNA_pol_Rpb2_6	DDVIIGktVtLPENE
sample_pT_TAG_36002	4	4	POLR2E	POLR2E	P19388	19p13.3	T59-p	RNA_pol_Rpb5_N	RPRRtDLtVLVAHND
sample_pT_TAG_36187	4	4	POU2F3	2021-10-11	Q9UKI9	11q23.3	T21-p		sGDVADstDARSTLS
sample_pT_TAG_36194	4	4	POU5F1	2021-10-04	Q01860	6p21.33	T118-p		sPEPCtVtPGAVkLE
sample_pT_TAG_36234	4	4	PPFIA1	liprin alpha 1	Q13136	11q13.3	T701-p		PPGsGRstPRRIPHs
sample_pT_TAG_36459	4	4	PPP1R13L	PPP1R13L	Q8WUF5	19q13.32	T90-p		GsPRkAAtDGADtPF
sample_pT_TAG_36498	4	4	PPP1R26	PPP1R26	Q5T8A7	9q34.3	T1024-p		AGAQADRtPPWSDFA
sample_pT_TAG_36753	4	4	PRDX1	PRDX1	Q06830	1p34.1	T18-p	AhpC-TSA	PAPNFkAtAVMPDGQ
sample_pT_TAG_36805	4	4	PRG4	PRG4	Q92954	1q31.1	T580-p		PKKPAPTtPKEPAPT
sample_pT_TAG_36814	4	4	PRG4	PRG4	Q92954	1q31.1	T753-p		CDKPAPttPKGtAPt
sample_pT_TAG_36835	4	4	PRICKLE1	PRICKLE1	Q96MT3	12q12	T370-p		LSGNADDtLSRKLDD
sample_pT_TAG_36902	4	4	PRKAR1A	PKAR1A	P10644	17q24.2	T75-p		LQkAGtRtDsREDEI
sample_pT_TAG_37110	4	4	PROSER2	PROSER2	Q86WR7	10p14	T260-p		FPsNIIVtNGAAREP
sample_pT_TAG_37194	4	4	PRPS1	PRPS1	P60891	Xq22.3	T242-p	Pribosyl_synth	kLLsAGAtRVyAILT
sample_pT_TAG_37218	4	4	PRR12	PRR12	Q9ULL5	19q13.33	T184-p		ASGAGPEtPGLGLDP
sample_pT_TAG_37307	4	4	PRRC2C	PRRC2C	Q9Y520	1q24.3	T1215-p		GRGGRGHtRDyPQyR
sample_pT_TAG_37359	4	4	PRUNE1	PRUNE	Q86TP1	1q21.3	T410-p		EDPPLPPtPMNsLVD
sample_pT_TAG_37380	4	4	PSD2	PSD2	Q9BQI7	5q31.2	T523-p	PH_9	HGVLTRKtHADMDGK
sample_pT_TAG_37705	4	4	PTK2	FAK	Q05397	8q24.3	T24-p		STKtHLGtGMERsPG
sample_pT_TAG_37772	4	4	PTPN12	PTP-PEST	Q05209	7q11.23	T593-p		NTsPLFRtPLsFTNP
sample_pT_TAG_37830	4	4	PTPN3	PTPN3	P26045	9q31.3	T684-p	Y_phosphatase	KDVLPyDtTRVLLQG
sample_pT_TAG_37901	4	4	PTPRK	PTPRK	Q15262	6q22.33	T485-p		SEETIIQtDEDVPGP
sample_pT_TAG_38134	4	4	QSER1	QSER1	Q2KHR3	11p13	T1346-p		GFtDEEDtEsGGEGQ
sample_pT_TAG_38142	4	4	QSOX1	quiescin Q6	O00391	1q25.2	T592-p		MMKsPtNttPHVPAE
sample_pT_TAG_38197	4	4	RAB11FIP1	RAB11FIP1	Q6WKZ4	8p11.23	T394-p		kDsLKsMtLPsyRPA
sample_pT_TAG_38270	4	4	RAB34	NARR	P0DI83	17q11.2	T69-p		rPrVIFGtPRARVIL
sample_pT_TAG_38304	4	4	RAB3GAP2	RAB3GAP2	Q9H2M9	1q41	T372-p	RAB3GAP2_N	KPKVEPAtPLAVRFG
sample_pT_TAG_38351	4	4	RAB8A	RAB8A	P61006	19p13.11	T64-p	Ras	IKLQIWDtAGQERFR
sample_pT_TAG_38382	4	4	RABGAP1	RABGAP1	Q9Y3P9	9q33.2-q33.3	T774-p		SKDDLLLtDFEGALK
sample_pT_TAG_38455	4	4	RACK1	RACK1	P63244	5q35.3	T6-p	WD40	__MtEQMtLrGtLkG
sample_pT_TAG_38511	4	4	RAD54L	RAD54L	Q92698	1p34.1	T41-p		KRKsssEtQIQECFL
sample_pT_TAG_38515	4	4	RAD54L2	RAD54L2	Q9Y4B4	3p21.2	T72-p		GQQPPRCtSTTSSQS
sample_pT_TAG_38629	4	4	RALGAPB	RALGAPB	Q86X10	20q11.23	T733-p		sGGstEPttPDSERP
sample_pT_TAG_38680	4	4	RANBP2	RANBP2	P49792	2q13	T1156-p		TANKNHEtdGGsAHG
sample_pT_TAG_38697	4	4	RANBP2	RANBP2	P49792	2q13	T1761-p		NQtTAIstPAssEIs
sample_pT_TAG_38843	4	4	RAPH1	RAPH1	Q70E73	2q33.2	T830-p		yIPPsPPtPPVPVPP
sample_pT_TAG_39148	4	4	RBM17	RBM17	Q96I25	10p15.1	T71-p		DDrQIVDtPPHVAAG
sample_pT_TAG_39258	4	4	RBMX2	RBMX2	Q9Y388	Xq26.1	T140-p		EKGCGARtPsPsLSE
sample_pT_TAG_39367	4	4	RDX	Radixin	P35241	11q22.3	T545-p	ERM	ARDEtKKtQNDVLHA
sample_pT_TAG_39584	4	4	RFTN2	RFTN2	Q52LD8	2q33.1	T436-p	Raftlin	RsIGLDTtSsQPAEs
sample_pT_TAG_39600	4	4	RFX5	RFX5	P48382	1q21.3	T482-p	RFX5_DNA_bdg	GSGERNStPLKSAAA
sample_pT_TAG_39670	4	4	RGPD2	RGPD2	P0DJD1	2p11.2	T1022-p		KDDDACKtEDsDDIH
sample_pT_TAG_39798	4	4	RGPD8	RGPD8	O14715	2q14.1	T1529-p		SStsEtttKAVVsPP
sample_pT_TAG_39849	4	4	RHBDF1	RHBDF1	Q96CC6	16p13.3	T56-p		sVsMPAEtAHISsPH
sample_pT_TAG_39913	4	4	RIC8A	RIC8A	Q9NPQ8	11p15.5	T195-p	Ric8	GVRLLtDtLELtLGV
sample_pT_TAG_40009	4	4	RIMS2	RIMS2	Q9UQ26	8q22.3	T292-p		EEYSQyAtsDTAMPR
sample_pT_TAG_40078	4	4	RIPOR1	FAM65A	Q6ZS17	16q22.1	T728-p		ADPMAPRtPHPsPAH
sample_pT_TAG_40274	4	4	RNFT1	RNFT1	Q5M7Z0	17q23.1	T59-p		GSsEDAStPQCVHtR
sample_pT_TAG_40303	4	4	ROBO1	ROBO1	Q9Y6N7	3p12.3	T1264-p		HQstAtLtPsPQEEL
sample_pT_TAG_40306	4	4	ROBO1	ROBO1	Q9Y6N7	3p12.3	T42-p		ERGNDHGtPIPTSDN
sample_pT_TAG_40556	4	4	RPN2	RPN2 iso2	P04844-2	20q11.23	T610-p		SRLAKYRtLRTAH__
sample_pT_TAG_40586	4	4	RPRD2	RPRD2	Q5VT52	1q21.2	T734-p		DERsGtPtQDEMMDK
sample_pT_TAG_40656	4	4	RPS3	RPS3	P23396	11q13.4	T221-p		kDEILPttPIsEQkG
sample_pT_TAG_40663	4	4	RPS3A	RPS3A	P61247	4q31.3	T242-p		GsssGkAtGDEtGAk
sample_pT_TAG_40867	4	4	RRP12	RRP12	Q5JTH9	10q24.1	T706-p		QPVAAGDtPAPRRAV
sample_pT_TAG_41086	4	4	RUNX1T1	RUNX1T1	Q06455	8q21.3	T462-p		EVkRQAMtELQKAVS
sample_pT_TAG_41088	4	4	RUNX1T1	RUNX1T1	Q06455	8q21.3	T52-p		VKtQSRLtPPtMPPP
sample_pT_TAG_41133	4	4	RXRA	RXRA	P19793	9q34.2	T20-p	Nuc_recep-AF1	TQVNsSLtsPTGRGs
sample_pT_TAG_41187	4	4	RYR3	RYR3	Q15413	15q13.3-q14	T1863-p		AALtARKtKEFRSPP
sample_pT_TAG_41300	4	4	SAMD1	SAMD1	Q6SPF0	19p13.12	T416-p		AMNKEGGtASVATGP
sample_pT_TAG_41388	4	4	SAR1A	SAR1A	Q9NR31	10q22.1	T60-p	Arf	HVPTLHPtSEELTIA
sample_pT_TAG_41438	4	4	SASS6	SAS6	Q6UVJ0	1p21.2	T495-p		DVLGPSTtPPAHsSS
sample_pT_TAG_41495	4	4	SCAF1	SR-A1	Q9H7N4	19q13.33	T1181-p		GCGsTPPtPTGLAAT
sample_pT_TAG_41557	4	4	SCAPER	ZNF291	Q9BY12	15q24.3	T88-p		KHFDKsPtKTRHPRK
sample_pT_TAG_41693	4	4	SCNN1D	ENaC-delta	P51172	1p36.33	T349-p	ASC	sFsVRPGtEATISIR
sample_pT_TAG_41817	4	4	SEC16A	SEC16A iso7	J3KNL6	9q34.3	T129-p		sPFSGALtPSAPPGP
sample_pT_TAG_41818	4	4	SEC16A	SEC16A iso7	J3KNL6	9q34.3	T1325-p		WRYDPRFtGsFDDDP
sample_pT_TAG_41838	4	4	SEC16A	SEC16A iso7	J3KNL6	9q34.3	T593-p		GsVsQPstPsPPKPt
sample_pT_TAG_41921	4	4	SEH1L	SEH1L iso1	Q96EE3-1	18p11.21	T217-p		AkAEtLMtVTDPVHD
sample_pT_TAG_41983	4	4	SEMA6B	SEMA6B	Q9H3T3	19p13.3	T790-p		SHGDFPLtPHAsPDR
sample_pT_TAG_42169	4	4	SETD2	SETD2	Q9BYW2	3p21.31	T1870-p		KLSTEADtDtPKKLM
sample_pT_TAG_42199	4	4	SETD5	SETD5	Q9C0A6	3p25.3	T1368-p		VSQSSTGtLSSTSFP
sample_pT_TAG_42244	4	4	SF1	SF1	Q15637	11q13.1	T8-p		MATGANAtPLDFPsK
sample_pT_TAG_42245	4	4	SF1	SF1 iso5	Q15637-5	11q13.1	T8-p		MATGANAtPLGKLGP
sample_pT_TAG_42279	4	4	SF3B1	SF3B1	O75533	2q33.1	T299-p		RWDEtPKtERDtPGH
sample_pT_TAG_42281	4	4	SF3B1	SF3B1	O75533	2q33.1	T313-p		HGsGWAEtPRtDrGG
sample_pT_TAG_42378	4	4	SGIP1	SGIP1	Q9BQI5	1p31.3	T259-p		PPKNVPAtPPRtGsP
sample_pT_TAG_42434	4	4	SH2D3A	SH2D3A	Q9BRG2	19p13.3	T193-p		KAPAPLGtVADsLRA
sample_pT_TAG_42466	4	4	SH3BP5L	SH3BP5L	Q7L8J4	1q44	T13-p		QVPGGREtPQGELRP
sample_pT_TAG_42514	4	4	SH3PXD2B	SH3PXD2B	A1X283	5q35.1	T829-p		GsLGPWGtGKIGENR
sample_pT_TAG_42565	4	4	SHANK3	SHANK3	Q9BYB0	22q13.33	T349-p		DVVPFREtPSYAKRR
sample_pT_TAG_42570	4	4	SHANK3	SHANK3	Q9BYB0	22q13.33	T850-p		PPGRAYDtVRSSFKP
sample_pT_TAG_42623	4	4	SHROOM2	APXL	Q13796	Xp22.2	T1014-p		EGRGrAGtLPRDYRY
sample_pT_TAG_42694	4	4	SIK1	SIK	P57059	21q22.3	T473-p		SSTGRRHtLAEVStR
sample_pT_TAG_42695	4	4	SIK1	SIK	P57059	21q22.3	T479-p		HtLAEVStRLSPLTA
sample_pT_TAG_42737	4	4	SIN3B	SIN3B	O75182	19p13.11	T125-p		LNIQsPLtSQENSHN
sample_pT_TAG_42906	4	4	SLAMF6	SLAMF6	Q96DU3	1q23.2-q23.3	T295-p		VtHSNREtEIWtPRE
sample_pT_TAG_43015	4	4	SLC16A2	SLC16A2	P36021	Xq13.2	T82-p		HEPEPtPtVETRGTA
sample_pT_TAG_43215	4	4	SLC2A1	GLUT1	P11166	1p34.2	T238-p	Sugar_tr	LRGtADVtHDLQEMk
sample_pT_TAG_43260	4	4	SLC34A2	SLC34A2	O95436	4p15.2	T58-p		LPSySTAtLIDEPTE
sample_pT_TAG_43513	4	4	SLC9A1	NHE1	P19634	1p36.11	T685-p	NEXCaM_BD	QKINNyLtVPAHKLD
sample_pT_TAG_43533	4	4	SLC9A3R2	NHERF-2 iso3	Q15599-3	16p13.3	T8-p		MARsGSAtPPARAPG
sample_pT_TAG_43907	4	4	SMG6	EST1A	Q86US8	17p13.3	T91-p		CsAVENGtQPVKDVC
sample_pT_TAG_43921	4	4	SMIM17	SMIM17	P0DL12	19q13.43	T20-p		LEPERtKtLLPRESR
sample_pT_TAG_43973	4	4	SMTN	smoothelin	P53814	22q12.2	T525-p		LARLGsVtHVTSFSH
sample_pT_TAG_44027	4	4	SNAPC4	SNAP190	Q5SXM2	9q34.3	T1157-p		tDTPAPPtHALSQsP
sample_pT_TAG_44102	4	4	SNRPA1	snRNP A'	P09661	15q26.3	T239-p		RERRsGPtDDGEEEM
sample_pT_TAG_44109	4	4	SNRPC	snRNP C	P09234	6p21.31	T11-p	zf-U1	FyCDyCdtyLtHDsP
sample_pT_TAG_44122	4	4	SNTA1	SNTA1	Q13424	20q11.21	T415-p		QEVstACtWNGRPCS
sample_pT_TAG_44147	4	4	SNX15	SNX15	Q9NRS6	11q13.1	T229-p		EGAAPsPtHVAELAT
sample_pT_TAG_44271	4	4	SORBS1	SORBS1	Q9BX66	10q24.1	T181-p		EGTARPPtPLGPLGC
sample_pT_TAG_44301	4	4	SORBS2	ArgBP2	O94875	4q35.1	T292-p		PGssTTLtKsFTsss
sample_pT_TAG_44376	4	4	SOX10	SOX10	P56693	22q13.1	T244-p		GPPtPPTtPkTELQS
sample_pT_TAG_44404	4	4	SOX9	SOX9	P48436	17q24.3	T11-p		LDPFMKMtDEQEKGL
sample_pT_TAG_44408	4	4	SOX9	SOX9	P48436	17q24.3	T43-p	Sox_N	PSGSGSDtENtRPQE
sample_pT_TAG_44480	4	4	SP9	SP9	P0CG40	2q31.1	T387-p		QRHLRtHtGEKRFAC
sample_pT_TAG_44523	4	4	SPAG9	JIP4	O60271	17q21.33	T226-p		DAQKGGEtPGsEQWk
sample_pT_TAG_44720	4	4	SPEN	SHARP	Q96T58	1p36.21-p36.13	T2771-p		GAVIAPstKCKQRAS
sample_pT_TAG_44773	4	4	SPICE1	CCDC52	Q8N0Z3	3q13.2	T45-p	SPICE	DLTVHRAtPEDLVRR
sample_pT_TAG_44788	4	4	SPIDR	SPIDR	Q14159	8q11.21	T582-p	DUF4503	PPAIPLKtPGRDQPC
sample_pT_TAG_44872	4	4	SPRY2	SPRY2	O43597	13q31.1	T17-p		GsQPLLQtPRDGGRQ
sample_pT_TAG_44962	4	4	SPTBN5	SPTBN5	Q9NRC6	15q15.1	T1729-p		RDRELEGtLRLHEFL
sample_pT_TAG_44978	4	4	SQLE	SQLE	Q14534	8q24.13	T150-p	NAD_binding_8	SRDGRkVtVIERDLk
sample_pT_TAG_45009	4	4	SRCAP	SRCAP	Q6ZRS2	16p11.2	T2310-p		AALVEQLtPIERYAM
sample_pT_TAG_45032	4	4	SRCIN1	SNIP	Q9C0H9	17q12	T481-p		EGSNGAAtPSAPCGS
sample_pT_TAG_45106	4	4	SRP72	SRP72	O76094	4q12	T242-p	TPR_8	ILQLQGRtEEALQLY
sample_pT_TAG_45202	4	4	SRRM2	SRm300	Q9UQ35	16p13.3	T1527-p		EssVDQKtVARtPLG
sample_pT_TAG_45314	4	4	SRRM2	SRm300	Q9UQ35	16p13.3	T9-p		yNGIGLPtPrGsGTN
sample_pT_TAG_45333	4	4	SRRT	SRRT	Q9BXP5	7q22.1	T544-p		LWAsEPGtPPLPtsL
sample_pT_TAG_45370	4	4	SRSF4	SFRS4	Q08170	1p35.3	T440-p		NAGTNQEtRSRSRsN
sample_pT_TAG_45641	4	4	STAU1	STAU	O95793	20q13.13	T467-p	Staufen_C	LYGGtSPtAETILKN
sample_pT_TAG_45665	4	4	STIM1	STIM1	Q13586	11p15.4	T517-p		LGsQRDLtHsDsEss
sample_pT_TAG_45844	4	4	STRN3	SG2NA	Q13033	14q12	T150-p	Striatin	QGDLKMPtFESEETk
sample_pT_TAG_45907	4	4	STXBP4	STXBP4	Q6ZWJ1	17q22	T151-p		PEILIPKtSSTPktN
sample_pT_TAG_45956	4	4	SUGP2	SFRS14	Q8IX01	19p13.11	T284-p		sPDVtLGtNPGTEDI
sample_pT_TAG_46054	4	4	SUPT6H	SPT6	Q7KZ85	17q11.2	T292-p		QDNEIRAtDLPERFQ
sample_pT_TAG_46190	4	4	SYN1	SYN1	P17600	Xp11.3-p11.23	T567-p		PPQATRQtsVSGPAP
sample_pT_TAG_46194	4	4	SYN3	SYN3	O14994	22q12.3	T32-p	Synapsin_N	LQRPDSStSSPASPA
sample_pT_TAG_46338	4	4	SYNPO2L	SYNPO2L	Q9H987	10q22.2	T892-p		QEIRRFstPAPQPTA
sample_pT_TAG_46364	4	4	SYT16	SYT16	Q17RD7	14q23.2	T336-p		SPEEQDRtNLQVPSG
sample_pT_TAG_46465	4	4	TACC2	TACC2	O95359	10q26.13	T1235-p		PEVAAPDtPyLHVDs
sample_pT_TAG_46925	4	4	TBL2	TBL2	Q9Y4P3	7q11.23	T433-p		QRLQQQLtQAQETLk
sample_pT_TAG_46951	4	4	TBX3	TBX3	O15119	12q24.21	T121-p	T-box	DQFHKRGtEMVITKS
sample_pT_TAG_46999	4	4	TCERG1	TCERG1	O14776	5q32	T1093-p		PPtAsEPtRRSTK__
sample_pT_TAG_47068	4	4	TCF7L1	TCF3	Q9HCS4	2p11.2	T511-p		SLTTKPEtRAQLALH
sample_pT_TAG_47153	4	4	TDRD3	TDRD3	Q9H7E2	13q21.2	T325-p		RHPPRNDtRQPRNEK
sample_pT_TAG_47339	4	4	TEX2	HT008	Q8IWB9	17q23.3	T223-p		tLVKsLstDTsRQEs
sample_pT_TAG_47453	4	4	TGM5	TGM5	O43548	15q15.2	T484-p		ELQPSRPtsLSQDsP
sample_pT_TAG_47465	4	4	TGOLN2	TGOLN2	O43493	2p11.2	T76-p		KssAEAQtPEDtPNK
sample_pT_TAG_47540	4	4	THPO	THPO	P40225	3q27.1	T58-p	EPO_TPO	PEVHPLPtPVLLPAV
sample_pT_TAG_47643	4	4	TICRR	TICRR	Q7Z2Z1	15q26.1	T1678-p		PKHsGKTtPDIIKDW
sample_pT_TAG_47776	4	4	TJP2	ZO2	Q9UDY2	9q21.11	T925-p		LIsDFEDtDGEGGAy
sample_pT_TAG_47808	4	4	TLE3	TLE3	Q04726	15q23	T334-p		PtPGTsttPGLrSMP
sample_pT_TAG_47914	4	4	TLR9	TLR9	Q9NR96	3p21.2	T693-p		GNQLKALtNGsLPAG
sample_pT_TAG_48220	4	4	TMOD1	TMOD1	P28289	9q22.33	T54-p	Tropomodulin	GLRQKDQtTKAPTGP
sample_pT_TAG_48492	4	4	TNPO1	KPNB2	Q92973	5q13.2	T335-p		GDVEEDEtIPDsEQD
sample_pT_TAG_48513	4	4	TNRC6A	TNRC6A	Q8NDV7	16p12.1	T1044-p		AQVHQLLtPASAISN
sample_pT_TAG_48596	4	4	TNS2	tensin 2	Q63HR2	12q13.13	T56-p		CKVTIDGtGVSCRVC
sample_pT_TAG_48611	4	4	TNS3	tensin 3	Q68CZ2	7p12.3	T413-p		EERLAPGtRRGLsAQ
sample_pT_TAG_48670	4	4	TOM1L2	TOM1L2	Q6ZVM7	17p11.2	T456-p		DDLEEGVtSEEFDkF
sample_pT_TAG_48681	4	4	TOMM6	OBTP	Q96B49	6p21.1	T17-p	TOM6p	AAGSANEtPEIPDNV
sample_pT_TAG_48742	4	4	TOPBP1	TOPBP1	Q92547	3q22.1	T1221-p		PIsEELEtPIKDSHL
sample_pT_TAG_48743	4	4	TOPBP1	TOPBP1	Q92547	3q22.1	T1231-p		KDSHLIPtPQAPSIA
sample_pT_TAG_48835	4	4	TP53BP1	53BP1	Q12888	15q15.3	T1756-p		sKLPDGPtGssEEEE
sample_pT_TAG_48849	4	4	TP53BP1	53BP1	Q12888	15q15.3	T586-p		LsQNDDKtKGDDtDt
sample_pT_TAG_48915	4	4	TPD52L2	TPD52L2	O43399	20q13.33	T35-p	TPD52	DTGVAARtPAVEGLt
sample_pT_TAG_48972	4	4	TPP2	TPP2	P29144	13q33.1	T442-p	Peptidase_S8	PNWTLRGtQLMNGTS
sample_pT_TAG_48974	4	4	TPPP	TPPP	O94811	5p15.33	T14-p		PAKAANRtPPKsPGD
sample_pT_TAG_49207	4	4	TRIM25	TRIM25	Q14258	17q22	T246-p		EQLQQEytEMkALLD
sample_pT_TAG_49264	4	4	TRIM45	TRIM45	Q9H8W5	1p13.1	T50-p	zf-RING_UBOX	PCLHTVCtTCLEQLE
sample_pT_TAG_49559	4	4	TSC1	TSC1	Q92574	9q34.13	T310-p	Hamartin	syGCATStPySTSRL
sample_pT_TAG_49578	4	4	TSC2	TSC2	P49815	16p13.3	T938-p		DsFRARstsLNERPK
sample_pT_TAG_49592	4	4	TSG101	TSG101	Q99816	11p15.1	T225-p		DGtIsEDtIRASLIS
sample_pT_TAG_49638	4	4	TSPOAP1	BZRAP1	O95153	17q22	T1460-p		PVIEGPRtGLEAsGR
sample_pT_TAG_49823	4	4	TTN	Titin	Q8WZ42	2q31.2	T10313-p	PPAK	VVTEEKItIVtQREE
sample_pT_TAG_50004	4	4	TTN	Titin	Q8WZ42	2q31.2	T300-p		VRHVRAPtPsPVRsV
sample_pT_TAG_50400	4	4	TUBGCP6	GCP6	Q96RT7	22q13.33	T188-p		VMEAAPGtGLPTVGL
sample_pT_TAG_50502	4	4	U2AF2	U2AF2	P26368	19q13.42	T126-p		TALLPtMtPdGLAVt
sample_pT_TAG_50579	4	4	UBAP2L	NICE-4 iso2	Q14157-1	1q21.3	T239-p		DGTSAWRtAtEEWGT
sample_pT_TAG_50593	4	4	UBAP2L	NICE-4	Q14157	1q21.3	T843-p		sIPFPtPttPLtGRd
sample_pT_TAG_50596	4	4	UBAP2L	NICE-4	Q14157	1q21.3	T863-p		NPysGDLtkFGRGDA
sample_pT_TAG_50745	4	4	UBN2	UBN2	Q6ZU65	7q34	T575-p	UBN_AB	AKCAKLQtDEEREKN
sample_pT_TAG_50962	4	4	UHRF1BP1L	UHRF1BP1L	A0JNW5	12q23.1	T420-p		GsPPKsPtHAsPQHt
sample_pT_TAG_50991	4	4	ULK1	ULK1	O75385	12q24.33	T717-p		QAPDPGstEsLQEKP
sample_pT_TAG_51024	4	4	UNC45A	UNC45A	Q9H3U1	15q26.1	T53-p	TPR_16	QALGLDAtPQDQAVL
sample_pT_TAG_51155	4	4	USF3	USF3	Q68DE3	3q13.2	T1545-p		LQPKHHGtDQSRSKT
sample_pT_TAG_51204	4	4	USP13	USP13	Q92995	3q26.33	T181-p		YRkQDPDtWENELPV
sample_pT_TAG_51302	4	4	USP34	USP34	Q70CQ2	2p15	T188-p		PTIEDIstQESNILG
sample_pT_TAG_51424	4	4	UTF1	UTF1	Q5T230	10q26.3	T201-p		RDADPTWtLRFsPsP
sample_pT_TAG_51525	4	4	VAPA	VAPA	Q9P0L0	18p11.22	T170-p		HsVsLNDtEtRKLME
sample_pT_TAG_51781	4	4	VPS13D	VPS13D	Q5THJ4	1p36.22-p36.21	T590-p		sQSFGLQtTsADRSD
sample_pT_TAG_51875	4	4	VTN	VTN	P04004	17q11.2	T141-p		GIDsRPEtLHPGRPQ
sample_pT_TAG_51908	4	4	WAC	WAC	Q9BTA9	10p12.1|10p12.1-p11.2	T287-p		FDANGAstLsKLPtP
sample_pT_TAG_51913	4	4	WAC	WAC	Q9BTA9	10p12.1|10p12.1-p11.2	T460-p		PRIstPQtNTVPIkP
sample_pT_TAG_51915	4	4	WAC	WAC	Q9BTA9	10p12.1|10p12.1-p11.2	T482-p		ssQPKVStPVVkQGP
sample_pT_TAG_52068	4	4	WDR33	WDR33	Q9C0J8	2q14.3	T1166-p		GRKGLLPtPDEFPRF
sample_pT_TAG_52151	4	4	WDR62	WDR62	O43379	19q13.12	T829-p		PDPRCLLtNGkLPLW
sample_pT_TAG_52337	4	4	WNT10B	WNT10B	O00744	12q13.12	T50-p	wnt	TANtVCLtLsGLSKR
sample_pT_TAG_52546	4	4	XRCC1	XRCC1	P18887	19q13.31	T457-p		KPPtPEEtKAAsPVL
[truncated: 55,536 more rows]

## Sheet: Replicate 2
#ID	Avg_fold	Median_fold	GENE	PROTEIN	ACC_ID	HU_CHR_LOC	MOD_RSD	MW_kD	DOMAIN	SITE_+/-7_AA
sample_pT_TAG_25586	18225.3	18283	MACF1	ACF7 iso2	Q9UPN3-2	1p34.3	T518-p	620.42		RLQDELVtLRLECTN
sample_pT_TAG_35827	3480.98	3441	PODNL1	PODNL1	Q6PEZ8	19p13.12	T260-p	56.54	LRR_4	TDSGLDAtTFSKLHS
sample_pT_TAG_36253	2522.68	2523	PPFIA3	PPFIA3	O75145	19q13.33	T55-p	133.5		EAQDGLAtAQLRLRE
sample_pT_TAG_7439	1401.35	1402	CCDC93	CCDC93	Q567U6	2q14.1	T355-p	73.2		NEAkkTLtELkTySE
sample_pT_TAG_40208	989.774	990	RNF20	RNF20	Q5VTR2	9q31.1	T444-p	113.66		EVIQLEDtLAQVRkE
sample_pT_TAG_35440	522.979	523	PLEKHA7	PLEKHA7	Q6IQ23	11p15.2-p15.1	T655-p	127.13		HGKSADDtyLQLKKD
sample_pT_TAG_40256	490.957	491	RNF40	RNF40	O75150	16p11.2	T451-p	113.65		EVIQLEDtLAQVRkE
sample_pT_TAG_50498	441	441	TYW5	TYW5	A2RUC4	2q33.1	T285-p	36.55		ILDRALKtLAELPEE
sample_pT_TAG_7325	371	371	CCDC65	CCDC65	Q8IXS2	12q13.12	T326-p	57.3		QKNLVRLtLEsNAtL
sample_pT_TAG_13194	371	371	DSP	Desmoplakin	P15924	6p24.3	T1714-p	331.77		QsLTENLtKEHLMLE
sample_pT_TAG_25782	301.312	302	MAP1A	MAP1A	P78559	15q15.3	T1835-p	305.49		HMKNEPttPsWLADI
sample_pT_TAG_7420	222.978	223	CCDC89	CCDC89	Q8N998	11q14.1	T267-p	43.81		ELQARLQtVTREKEE
sample_pT_TAG_25781	222.366	223	MAP1A	MAP1A	P78559	15q15.3	T1834-p	305.49		PHMKNEPttPsWLAD
sample_pT_TAG_29949	97	97	N4BP2	Nedd4-BP2	Q86UW6	4p14	T1471-p	198.8		TGKKLLktLTASEML
sample_pT_TAG_26043	93	93	MAP3K6	MEKK6	O95382	1p36.11	T899-p	142.6	Pkinase	RLRAsAQtLLGDPFL
sample_pT_TAG_27299	90.9355	91	MFF	MFF	Q9GZY8	2q36.3	T137-p	38.46	Miff	LDLERPPttPQNEEI
sample_pT_TAG_21580	89.9785	90	INVS	INVS	Q9Y283	9q31.1	T200-p	117.83	Ank_2	KDPsAVHtVRCILDA
sample_pT_TAG_46289	79	79	SYNM	DMN	O15061	15q26.3	T1175-p	172.77		SRSVRHVtLGPGQsP
sample_pT_TAG_21006	59.8065	60	IFNA6	IFNA6	P05013	9p21.3	T37-p	22.14	Interferon	HsLGHRRtMMLLAQM
sample_pT_TAG_10337	45	45	CPS1	CPS1	P31327	2q34	T1270-p	164.94	CPSase_L_D2	SFPFVsktLGVDFID
sample_pT_TAG_12924	43.957	44	DOK3	DOK3	Q7L591	5q35.3	T336-p	53.29		tsLPsLDtPGELREM
sample_pT_TAG_27300	42	42	MFF	MFF	Q9GZY8	2q36.3	T138-p	38.46	Miff	DLERPPttPQNEEIR
sample_pT_TAG_46538	34	34	TAF1L	TAF1L	Q8IZX4	9p21.1	T1403-p	207.3		RRtDPMVtLSSILEs
sample_pT_TAG_27409	32	32	MIB2	MIB2	Q96AX9	1p36.33	T381-p	109.94		tFHPGALtKHHSFWV
sample_pT_TAG_31662	31	31	NPIPB11	NPIPB11	E5RHQ5	16p11.2	T373-p	129.21		ADDNIKttAERLRGP
sample_pT_TAG_53317	28.9677	28	ZFP3	ZFP3	Q96NJ6	17p13.2	T388-p	57.66		LRHERIHtGEKPYEC
sample_pT_TAG_12389	27.9462	28	DMRT3	DMRT3	Q9NQL9	9p24.3	T167-p	51.2		DGKSADNtEVFsDKD
sample_pT_TAG_31710	27	27	NPR2	ANPB	P20594	9p13.3	T529-p	117.02	Pkinase_Tyr	SsYGsLMtAHGKYQI
sample_pT_TAG_32667	27	27	OR2T2	OR2T2	Q6IF00	1q44	T283-p	36.23	7tm_4; TM	sAFyTILtPMLNPLI
sample_pT_TAG_32672	26	26	OR2T35	OR2T35	Q8NGX2	1q44	T282-p	36.1	TM; 7tm_4	sAFyTILtPMLNPLI
sample_pT_TAG_53737	25.9677	26	ZNF12	ZNF12	P17014	7p22.1	T432-p	81.2		TTHLRtHtGEkPYEC
sample_pT_TAG_14430	25	25	ENAM	enamelin	Q9NRM1	4q13.3	T249-p	128.78	Enamelin	PTANSTVtETNSTQP
sample_pT_TAG_19535	24	24	HERC2	HERC2	O95714	15q13.1	T1814-p	527.23		NSGMLALtQTALRLI
sample_pT_TAG_4251	22	22	ATP1A3	ATP1A3	P13637	19q13.2	T216-p	111.75	E1-E2_ATPase	TGEsEPQtRSPDCTH
sample_pT_TAG_12091	22	22	DHX37	DHX37	Q8IY37	12q24.31	T957-p	129.55	OB_NTP_bind	kWRNAYktPLLDDPV
sample_pT_TAG_19109	22	22	HADH	HADHSC	Q16836	4q25	T214-p	34.29	3HCDH_N	HPVSCkDtPGFIVNR
sample_pT_TAG_1088	20	20	ADGB	ADGB	Q8N7X0	6q24.3	T582-p	189.71		QVILGKGtDEQtDFG
sample_pT_TAG_20903	20	20	ICE1	ICE1	Q9Y2F5	5p15.32	T1859-p	247.89		tGsPEPEtRGVTAEG
sample_pT_TAG_29308	20	20	MYH10	MYH10	P35580	17p13.1	T1960-p	229		LELsDDDtEsKtsDV
sample_pT_TAG_27172	19	19	MEIOC	MEIOC	A2RUB1	17q21.31	T822-p	107.56	MEIOC	RELARVVtLLGKMER
sample_pT_TAG_40586	19	19	RPRD2	RPRD2	Q5VT52	1q21.2	T734-p	156.02		DERsGtPtQDEMMDK
sample_pT_TAG_42027	19	19	SEPSECS	SLA/LP	Q9HD40	4p15.2	T118-p	55.73	SepSecS	SSLLNKItNsLVLDI
sample_pT_TAG_3506	18.1828	19	ARHGEF17	ARHGEF17	Q96PE2	11q13.4	T530-p	221.67		PAPAsPGtRPTLkDL
sample_pT_TAG_896	18	18	ADAM17	TACE	P78536	2p25.1	T768-p	93.02		tIQEDPstDsHMDED
sample_pT_TAG_7915	18	18	CDC42EP3	CDC42EP3	Q9UKI2	2p22.2	T218-p	27.68	BORG_CEP	CELIKGKtKsEESLS
sample_pT_TAG_9480	18	18	CLASP2	CLASP2	O75122	3p22.3	T991-p	141.13		PRAGGDAtDssQtAL
sample_pT_TAG_13765	18	18	EFR3A	EFR3A	Q14156	8q24.22	T224-p	92.92		PPSsPSAtDKEENPA
sample_pT_TAG_51444	18	18	UTP18	WDR50	Q9Y5J1	17q21.33	T204-p	62		AETTkRKtssDDEsE
sample_pT_TAG_31661	17.9677	18	NPIPB11	NPIPB11	E5RHQ5	16p11.2	T372-p	129.21		SADDNIKttAERLRG
sample_pT_TAG_36263	17.9677	18	PPFIBP1	liprin beta 1	Q86W92	12p11.23-p11.22	T39-p	114.02		IFDCQsPtsPFMGsL
sample_pT_TAG_39444	17.9677	17	REPS1	REPS1	Q96D71	6q24.1	T173-p	86.66		sPQQsPPtsPHtWRK
sample_pT_TAG_28502	17.957	18	MTMR2	MTMR2	Q13614	11q21	T171-p	73.38	GRAM	AHKPEGRtRRSIFEN
sample_pT_TAG_11543	17	17	DCTN1	dynactin 1	Q14203	2p13.1	T337-p	141.69		ERVDELttDLEILKA
sample_pT_TAG_25889	17	17	MAP1S	BPY2-IP1	Q66K74	19p13.11	T941-p	112.21		SrPGVSAtPPKSPVY
sample_pT_TAG_29589	17	17	MYH9	MYH9	P35579	22q12.3	T1416-p	226.53	Myosin_tail_1	DkLEkTktRLQQELD
sample_pT_TAG_39875	17	17	RHOBTB3	RHOBTB3	O94955	5q15	T144-p	69.41	Ras	QNEELPCtCPLCtsD
sample_pT_TAG_46513	17	17	TAF1	TAF1	P21675	Xq13.1	T1384-p	212.68		RRtDPMVtLSSILEs
sample_pT_TAG_54862	17	17	ZNF395	ZNF395	Q9H8N7	8p21.1	T257-p	54.94		QtDHGFEtDPDPFLL
sample_pT_TAG_11466	16	16	DCHS1	DCHS1	Q96JQ0	11p15.4	T1196-p	346.18	Cadherin	PPRSTTGtVHVAVLD
sample_pT_TAG_12830	16	16	DOCK2	DOCK2	Q92608	5q35.1	T1391-p	211.95	DHR-2	NAEKMNttsAPGDDV
sample_pT_TAG_28371	16	16	MT2A	MT2A	P02795	16q13	T14-p	6.04	Metallothio	CAAGDsCtCAGsCKC
sample_pT_TAG_28817	16	16	MUC16	MUC16	Q8WXI7	19p13.2	T8511-p	1519.17		ATSEGTLtLDTSTTT
sample_pT_TAG_38206	16	16	RAB11FIP2	RAB11FIP2	Q7L804	10q26.11	T261-p	58.28		HQLDsFGtVPESGSL
sample_pT_TAG_44376	16	16	SOX10	SOX10	P56693	22q13.1	T244-p	49.91		GPPtPPTtPkTELQS
sample_pT_TAG_44758	16	16	SPHK2	SPHK2	Q9NRA0	19q13.33	T404-p	69.22		AKsELtLtPDPAPPM
sample_pT_TAG_48850	16	16	TP53BP1	53BP1	Q12888	15q15.3	T591-p	213.57		DKtKGDDtDtRDDIs
sample_pT_TAG_53412	16	16	ZFP90	ZFP90	Q8TF47	16q22.1	T576-p	73.03		IQHERtHtGEKPYEC
sample_pT_TAG_55369	15.9785	16	ZNF506	ZNF506	Q5JVG8	19p13.11	T392-p	51.54		TEHKIIHtGEkPYkC
sample_pT_TAG_3237	15.3441	17	ARHGAP1	ARHGAP1	Q07960	11p11.2	T16-p	50.44		DDLtLDDtsEALNQL
sample_pT_TAG_1643	15	15	AHNAK	AHNAK	Q09666	11q12.3	T551-p	629.1		EtPNLEGtLtGPRLG
sample_pT_TAG_2875	15	15	AP1B1	AP1B1	Q10567	22q12.2	T597-p	104.64		HkSLPPRtAssEsAE
sample_pT_TAG_3370	15	15	ARHGAP32	ARHGAP32	A7KAX9	11q24.3	T1236-p	230.53		EFADKsPtPPNLPSD
sample_pT_TAG_3494	15	15	ARHGEF16	ARHGEF16	Q5VV41	1p36.32	T189-p	80.1		EEPsQPHtRsPAKNK
sample_pT_TAG_5587	15	15	BRD8	BRD8	Q9H0E9	5q31.2	T569-p	135.34		AIGKGDEtPLTNVkt
sample_pT_TAG_12388	15	15	DMPK	DMPK1	Q09013	19q13.32	T536-p	69.39		AEGAtAVtGVPsPRA
sample_pT_TAG_13774	15	15	EFTUD2	EFTUD2	Q15029	17q21.31	T30-p	109.44	EFTUD2	DDELGREtKDLDEMD
sample_pT_TAG_34314	15	15	PGAM1	PGAM1	P18669	10q24.1	T238-p	28.8		QFLGDEEtVRkAMEA
sample_pT_TAG_44023	15	15	SNAPC2	SNAPC2	Q13487	19p13.2	T181-p	35.56	SnAPC_2_like	APSSAPRtPDPAPEK
sample_pT_TAG_46239	15	15	SYNE2	SYNE2	Q8WXH0	14q23.2	T2669-p	796.44		NQsMIALtTDLQAtK
sample_pT_TAG_50690	15	15	UBE2O	UBE2O	Q9C0C9	17q25.1	T841-p	141.29		TGsPtsPtVEPEkPT
sample_pT_TAG_53583	14.9677	15	ZKSCAN8	ZNF192	Q15776	6p22.1	T457-p	65.82		IGHQRIHtGEKPYEC
sample_pT_TAG_53239	14.8214	15	ZFHX2	ZFHX2	Q9C0A1	14q11.2	T13-p	274.18		SASTTGttPSPGHNA
sample_pT_TAG_54467	14.4516	14	ZNF281	ZNF281	Q9Y2X9	1q32.1	T203-p	96.91		LLsSssRtDDHHGtE
sample_pT_TAG_1898	14	14	AKAP8L	AKAP8L	Q9ULX6	19p13.12	T292-p	71.65		DEPDskAtRtDCsDN
sample_pT_TAG_3633	14	14	ARID1B	ARID1B	Q8NFD5	6q25.3	T1181-p	236.12		GSLQGPQtPQSTGSN
sample_pT_TAG_4919	14	14	BCL11B	Bcl-11B	Q9C0K0	14q32.2	T131-p	95.52		DDHLLsPtKGICPKQ
sample_pT_TAG_5829	14	14	BYSL	BYSL	Q13895	6p21.1	T86-p	49.6		PAAPRERttRLGPRM
sample_pT_TAG_9562	14	14	CLIC1	CLIC1	O00299	6p21.33	T155-p	26.92	GST_C_2	LPEEVDEtsAEDEGV
sample_pT_TAG_12159	14	14	DIDO1	DATF1	Q9BTC0	20q13.33	T109-p	243.87		CPATDAEtAsEGsVE
sample_pT_TAG_13219	14	14	DST	BPAG1	Q03001	6p12.1	T3707-p	860.66		LAEVVKNtENFLkEN
sample_pT_TAG_17461	14	14	GAK	GAK	O14976	4p16.3	T776-p	143.19		GsPEAEPtDsDsPPs
sample_pT_TAG_26861	14	14	MDC1	MDC1	Q14676	6p21.33	T1338-p	226.67		ELQISTStDQPVtPk
sample_pT_TAG_31098	14	14	NFX1	NFX1	Q12986	9p13.3	T599-p	124.39		RCCPCGQtPLsQLLE
sample_pT_TAG_32413	14	14	NYAP2	NYAP2	Q9P242	2q36.3	T157-p	70.55	NYAP_N	KLSTSsEtVSSTAAs
sample_pT_TAG_43544	14	14	SLC9A6	NHE6 iso2	Q92581-2	Xq26.3	T605-p	77.92		GPIARCLtSPQAYEN
sample_pT_TAG_44288	14	14	SORBS1	SORBS1	Q9BX66	10q24.1	T862-p	142.51		KAQPKKLtPVQVLEY
sample_pT_TAG_48063	14	14	TMEM175	TMEM175	Q9BSA9	4p16.3	T6-p	55.61		__MSQPRtPEQALDT
sample_pT_TAG_28396	13.6522	14	MTAP	MTAP	Q13126	9p21.3	T8-p	31.24		MAsGttttAVKIGII
sample_pT_TAG_5161	13	13	BHLHE41	BHLHB3	Q9C0J9	12p12.1	T236-p	50.5		ELAAENDtDTDSGYG
sample_pT_TAG_9998	13	13	COG1	COG1	Q8WTW3	17q25.1	T6-p	108.98		__MAtAAtsPALkRL
sample_pT_TAG_12706	13	13	DNM2	DYN2	P50570	19p13.2	T404-p	98.06	Dynamin_M	GVRtGLFtPDLAFEA
sample_pT_TAG_12923	13	13	DOK3	DOK3	Q7L591	5q35.3	T329-p	53.29		PCPLPRAtsLPsLDt
sample_pT_TAG_14603	13	13	EPB41L1	EPB41L1	Q9H4G0	20q11.23	T591-p	98.5		DQDQERDtVFLKDNH
sample_pT_TAG_22718	13	13	KHSRP	KHSRP	Q92945	19p13.3	T100-p	73.12		AttVNNstPdFGFGG
sample_pT_TAG_26632	13	13	MATR3	matrin 3	P43243	5q31.2	T758-p	94.62		ADDPNKDtsENAdGQ
sample_pT_TAG_26890	13	13	MDC1	MDC1	Q14676	6p21.33	T1589-p	226.67		tSRNQLVtPEPTSRA
sample_pT_TAG_28008	13	13	MOXD1	MOXD1	Q6UVY6	6q23.2	T460-p	69.65	Cu2_monoox_C	MTWGGLStRSEMCLS
sample_pT_TAG_28486	13	13	MTM1	MTM1	Q13496	Xq28	T587-p	69.93		AKLSDPPtsPssPSQ
sample_pT_TAG_28839	13	13	MUC16	MUC16	Q8WXI7	19p13.2	T955-p	1519.17		MSQTNRDtFNDsAAP
sample_pT_TAG_39490	13	13	RETREG1	FAM134B	Q9H6L5	5p15.1	T326-p	54.68		FNLsEGytPQTDTSD
sample_pT_TAG_44593	13	13	SPATA31A6	SPATA31A6	Q5VVP1	9p11.2	T629-p	147.82	FAM75	LRDEsPGtsQAKGKP
sample_pT_TAG_45898	13	13	STXBP1	STXBP1	P61764	9q34.11	T376-p	67.57	Sec1	EQDLAMGtDAEGEKI
sample_pT_TAG_47051	13	13	TCF25	TCF25	Q9BQ70	16q24.3	T111-p	76.67		sktDGDDtEtVPSEQ
sample_pT_TAG_53567	13	13	ZKSCAN7	ZNF167	Q9P0L1	3p21.31	T490-p	85.03		TDHQRtHtGEKPYEC
sample_pT_TAG_56419	12.9462	13	ZNF705E	ZNF705E	A8MWA4	11q13.4	T89-p	34.9		RESALKKtHMIsMHP
sample_pT_TAG_10372	12	12	CPSF7	CPSF7	Q8N684	11q12.2	T49-p	52.05		SDDRssstEPPPPVR
sample_pT_TAG_12773	12	12	DNTTIP2	ERBP	Q5QJE6	1p22.1	T188-p	84.47		EAIsDAEtsSsDIsF
sample_pT_TAG_13686	12	12	EEF1B2	eEF1B	P24534	2q33.3	T88-p	24.76		PADVEDttGsGAtDs
sample_pT_TAG_16627	12	12	FLNA	FLNA	P21333	Xq28	T1446-p	280.74	Filamin	KVPVHDVtDAsKVkC
sample_pT_TAG_27675	12	12	MKI67	KI-67	P46013	10q26.2	T2115-p	358.69	K167R	PEsMDtPtsTRRRPK
sample_pT_TAG_28566	12	12	MTSS1	MTSS1	O43312	8q24.13	T425-p	82.25		yDQPLVNtLQRRKEK
sample_pT_TAG_36811	12	12	PRG4	PRG4	Q92954	1q31.1	T652-p	151.08		PEELAPttPEEPTPT
sample_pT_TAG_40218	12	12	RNF213	RNF213	Q63HN8	17q25.3	T234-p	591.41		AGEGHsRtEDAAQEL
sample_pT_TAG_40750	12	12	RPS6KB2	P70S6KB	Q9UBS0	11q13.2	T270-p	53.46	Pkinase	LTGsPPFtAENRKkT
sample_pT_TAG_40820	12	12	RRBP1	RRBP1	Q9P2E9	20p12.1	T813-p	152.46		RDALNQAtsQVEskQ
sample_pT_TAG_47613	12	12	TIAM2	TIAM2	Q8IVF5	6q25.2-q25.3	T1544-p	190.1		GRQDSKStSPGKYPH
sample_pT_TAG_50053	12	12	TTN	Titin	Q8WZ42	2q31.2	T32998-p	3816.03		VRPARRRtPsPDyDF
sample_pT_TAG_53680	12	12	ZNF106	ZFP106	Q9H2Y7	15q15.1	T1099-p	208.88		LMLKQQItMEMsALR
sample_pT_TAG_54592	12	12	ZNF317	ZNF317	Q96PQ6	19p13.2	T245-p	67.96		TRHRRIHtGEkPYEC
sample_pT_TAG_55243	12	12	ZNF479	ZNF479	Q96JC4	7p11.2	T264-p	60.6		TRHKRtHtGEKPYTC
sample_pT_TAG_57534	12	12		NCAM1 iso2	P13591-1	11q23.1	T803-p	93.36		HTEPNETtPLTEPEK
sample_pT_TAG_20311	11.9733	13	HPS6	HPS6	Q86YV9	10q24.32	T766-p	82.97	HPS6	DILWDPStPPPtPPR
sample_pT_TAG_6337	11.9677	12	C9orf40	C9orf40	Q8IXQ3	9q21.13	T94-p	21.06		REDHGLEtGDPPLPP
sample_pT_TAG_9688	11.9677	12	CLSPN	claspin	Q9HAW4	1p34.3	T916-p	151.09		DELLDLCtGKFTSQA
sample_pT_TAG_12814	11.7957	12	DOCK11	DOCK11	Q5JSL3	Xq24	T1221-p	237.67		SLSTDKDtAyGsFQN
sample_pT_TAG_33916	11.5161	13	PDE4A	PDE4A	P27815	19p13.2	T870-p	98.14		AGTFGEDtsALPAPG
sample_pT_TAG_425	11	11	ABL2	Arg	P42684	1q25.2	T68-p	128.34		DGFEGDKtGGssPEA
sample_pT_TAG_11891	11	11	DENND1A	DENND1A	Q8TEH3	9q33.3	T532-p	110.58		EQPQPyRtLREsDsA
sample_pT_TAG_12970	11	11	DPCR1	DPCR1 iso3	E9PEI6	6p21.33	T381-p	151.17		tPsPAEPtEHGERTA
sample_pT_TAG_16397	11	11	FGD3	FGD3	Q5JSP0	9q22.31	T121-p	79.4		DSQVPKVtPQEEADs
sample_pT_TAG_17942	11	11	GIT2	GIT2	Q14161	12q24.11	T495-p	84.54		tGsEytDtsNHSsLK
sample_pT_TAG_24527	11	11	LEO1	LEO1	Q8WVC0	15q21.2	T302-p	75.4		DsEADsDtEVPKDNS
sample_pT_TAG_26874	11	11	MDC1	MDC1	Q14676	6p21.33	T1459-p	226.67		APELQPstStDQPVt
sample_pT_TAG_29497	11	11	MYH7	MYH7	P12883	14q11.2	T1019-p	223.1	Myosin_tail_1	AEEDKVNtLTKAKVK
sample_pT_TAG_31455	11	11	NOL8	NOL8	Q76FK4	9q22.31	T258-p	131.62		QQAAQkRtCDSItPs
sample_pT_TAG_35252	11	11	PLCE1	PLCE1	Q9P212	10q23.33	T486-p	258.71		ARSGLLStFGGsTGR
sample_pT_TAG_40883	11	11	RRP1B	RRP1B	Q14684	21q22.3	T454-p	84.43		GAEAtsstGEEsGsE
sample_pT_TAG_44408	11	11	SOX9	SOX9	P48436	17q24.3	T43-p	56.14	Sox_N	PSGSGSDtENtRPQE
sample_pT_TAG_48789	11	11	TOX4	TOX4	O94842	14q11.2	T175-p	66.19		SPEDRLsttPsPtss
sample_pT_TAG_54940	11	11	ZNF420	ZNF420	Q8TAQ5	19q13.12	T526-p	80.25		SQHQRLHtGEkPYVC
sample_pT_TAG_56071	11	11	ZNF629	ZNF629	Q9UEG4	16p11.2	T285-p	96.62		IQHQATHtGEKPYKC
sample_pT_TAG_56641	11	11	ZNF750	ZNF750	Q32MQ0	17q25.3	T354-p	77.36		SHLLEEAtLVyPASS
sample_pT_TAG_41438	10.9892	11	SASS6	SAS6	Q6UVJ0	1p21.2	T495-p	74.4		DVLGPSTtPPAHsSS
sample_pT_TAG_41540	10.9785	11	SCAMP1	SCAMP1	O15126	5q14.1	T74-p	37.92		tEEHPAytQIAkEHA
sample_pT_TAG_49249	10.9355	11	TRIM38	TRIM38	O00635	6p22.2	T319-p	53.42	PRY	RQVTRGYtQENQDTS
sample_pT_TAG_36995	10.7419	11	PRKD1	PRKD1	Q15139	14q12	T395-p	101.7		DHEDANRtIsPStsN
sample_pT_TAG_331	10.7204	11	ABHD15	ABHD15	Q6UXT9	17q11.2	T416-p	51.77		LESFRALtEFFRTEE
sample_pT_TAG_54936	10.4839	10	ZNF420	ZNF420	Q8TAQ5	19q13.12	T414-p	80.25		TQHQRIHtGEKPYQC
sample_pT_TAG_1404	10	10	AFTPH	aftiphilin	Q6ULP2	2p14	T617-p	102.11		ENIDtPGtPKTHSVP
sample_pT_TAG_2134	10	10	ALMS1	ALMS1	Q8TCU4	2p13.1	T152-p	461.06		GSGDDQKtESWHCLP
sample_pT_TAG_2760	10	10	ANO8	ANO8	Q9HCE9	19p13.11	T941-p	136.03		GSGLDPAtssEKASA
sample_pT_TAG_10055	10	10	COL14A1	COL14A1	Q05707	8q24.12	T1125-p	193.52	VWA	yVRDtLFtAEsGTRR
sample_pT_TAG_16608	10	10	FLI1	FLI1	Q01543	11q24.3	T312-p	50.98	Ets	TNGEFKMtDPDEVAR
sample_pT_TAG_21778	10	10	IRS2	IRS2	Q9Y4H2	13q34	T520-p	137.33		FCsHRsNtPEsIAEt
sample_pT_TAG_23585	10	10	KMT2A	MLL	Q03164	11q23.3	T2171-p	431.76		sAGsPtPtTHEIVTV
sample_pT_TAG_23655	10	10	KMT2C	MLL3	Q8NEZ4	7q36.1	T3693-p	541.37		NSDFSQAtPNQQTYA
sample_pT_TAG_25885	10	10	MAP1S	BPY2-IP1	Q66K74	19p13.11	T813-p	112.21		AADsDEDtEGFGVPR
sample_pT_TAG_26300	10	10	MAPK8IP1	JIP1	Q9UQF2	11p11.2	T205-p	77.52		PLKtGEQtPPHEHIC
sample_pT_TAG_26358	10	10	MAPT	Tau iso8	P10636-8	17q21.31	T123-p	45.85		DEAAGHVtQARMVSK
sample_pT_TAG_27129	10	12	MED30	MED30	Q96HR3	8q24.11	T3-p	20.28		_____MstPPLAASG
sample_pT_TAG_30194	10	10	NAV3	NAV3	Q8IVL0	12q21.2	T644-p	255.65		AHsENEGtALPsADs
sample_pT_TAG_30361	10	10	NCF1	p47phox	P14598	7q11.23	T133-p	44.68		KLPTDNQtKKPEtyL
sample_pT_TAG_34327	10	10	PGBD1	PGBD1	Q96JS3	6p22.1	T223-p	92.52		LVKtEEEtAQAVAAE
sample_pT_TAG_39834	10	10	RGS3	RGS3	P49796	9q32	T808-p	132.34		PAIQEsPtRDLPPCQ
sample_pT_TAG_40147	10	10	RNF11	RNF11	Q9Y3C5	1p32.3	T30-p	17.44		RAsFGEGtEPDQEPP
sample_pT_TAG_40191	10	10	RNF169	RNF169	Q8NCN4	11q13.4	T554-p	77.19		QFEGLGstPDAkLDk
sample_pT_TAG_40451	10	10	RPL18A	RPL18A	Q02543	19p13.11	T24-p	20.76	Ribosomal_L18A	LPTPkCHtPPLYRMr
sample_pT_TAG_42650	10	10	SHROOM4	SHROOM4	Q9ULL8	Xp11.22	T550-p	164.86		TTKAAsGtEAGEEGD
sample_pT_TAG_46336	10	10	SYNPO2L	SYNPO2L	Q9H987	10q22.2	T718-p	102.48		PKtPPPMtPktPPPV
sample_pT_TAG_49183	10	10	TRIB1	TRB1	Q96RU8	8q24.13	T229-p	41.01	Pkinase	RLESLEDtHIMkGED
sample_pT_TAG_51541	10	10	VARS	VARS	P26640	6p21.33	T284-p	140.48		VItyDLPtPPGEkKD
sample_pT_TAG_53455	10	10	ZFYVE19	ZFYVE19	Q96K21	15q15.1	T243-p	51.55		tPQPAHHtPDTRTQA
sample_pT_TAG_53675	10	10	ZNF100	ZNF100	Q8IYN0	19p12	T480-p	62.74		TAHKMIHtGEkPYkC
sample_pT_TAG_54368	10	10	ZNF260	ZNF260	Q3ZCT1	19q13.12	T22-p	47.22		LQHDQIHtGEKPYEC
sample_pT_TAG_54514	10	10	ZNF287	ZNF287	Q9HBT7	17p11.2	T440-p	87.56		TIHQRIHtGEKPYKC
sample_pT_TAG_55878	10	10	ZNF600	ZNF600	Q6ZNG1	19q13.41	T67-p	83.12		MTKIKKLtGSTDQHD
sample_pT_TAG_55906	10	10	ZNF607	ZNF607	Q96SK3	19q13.12	T304-p	80.51		VGHKRIHtGEKPYEC
sample_pT_TAG_57117	10	10	ZNF850	ZNF850	A8MQ14	19q13.12	T1060-p	125.43		SRHQSVHtGEkPYEC
sample_pT_TAG_35567	9.9785	10	PLIN4	perilipin 4	Q96Q06	19p13.3	T614-p	134.43		DTTKTVLtGTKDTIy
sample_pT_TAG_25981	9.9677	10	MAP3K12	DLK	Q12852	12q13.13	T642-p	93.22		PPPARGDtPPsEGSA
sample_pT_TAG_38143	9.9355	10	QSOX1	quiescin Q6	O00391	1q25.2	T593-p	82.58		MKsPtNttPHVPAEG
sample_pT_TAG_19332	9.871	10	HDAC6	HDAC6	Q9UBN7	Xp11.23	T1041-p	131.42		tsPVQGttPQISPSt
sample_pT_TAG_16869	9.7849	10	FNDC3A	FNDC3A	Q9Y2H6	13q14.2	T259-p	131.85		IEEKDEEtKAFEALL
sample_pT_TAG_38133	9.4839	9	QSER1	QSER1	Q2KHR3	11p13	T1341-p	189.97		TVAIEGFtDEEDtEs
sample_pT_TAG_17798	9.4194	7	GEMIN8	GEMIN8	Q9NWZ8	Xp22.2	T182-p	28.64	GEMIN8	DHDLyCNtRRsVEAP
sample_pT_TAG_550	9.0323	10	ACIN1	acinus	Q9UKV3	14q11.2	T1106-p	151.86		LVDRPsEtKTEEQGI
sample_pT_TAG_335	9	9	ABHD16B	ABHD16B	Q9H3Z7	20q13.33	T271-p	52.55	Abhydrolase_1	GALVLDAtFDDLVPL
sample_pT_TAG_895	9	9	ADAM17	TACE	P78536	2p25.1	T761-p	93.02		LDHQRMDtIQEDPst
sample_pT_TAG_3578	9	9	ARHGEF40	SOLO	Q8TER5	14q11.2	T495-p	164.66		PEGPLSDtPtPPLET
sample_pT_TAG_3579	9	9	ARHGEF40	SOLO	Q8TER5	14q11.2	T497-p	164.66		GPLSDtPtPPLETVQ
sample_pT_TAG_4796	9	9	BAZ1B	WSTF	Q9UIG0	7q11.23	T973-p	170.9	WSD	sMNtQHGtATEVAVE
sample_pT_TAG_5199	9	9	BIN1	BIN1 iso2	O00499-2	2q14.3	T343-p	56.5		VPEISVTtPSQPTEs
sample_pT_TAG_9090	9	9	CHD7	CHD-7	Q9P2D1	8q12.2	T2551-p	335.93		AFEEDIEtPPtRNIP
sample_pT_TAG_9096	9	9	CHD7	CHD-7	Q9P2D1	8q12.2	T730-p	335.93		ENsDLDKtPPPsPPP
sample_pT_TAG_9691	9	9	CLSPN	claspin	Q9HAW4	1p34.3	T987-p	151.09		LCsGSFPtDKEEEDE
sample_pT_TAG_10873	9	9	CTNND1	CTNND1	O60716	11q12.1	T304-p	108.17		GMMsDyGtARRtGtP
sample_pT_TAG_13276	9	9	DTNB	DTNB	O60941	2p23.3	T529-p	71.36		QKQAAQAtGsPHtsP
sample_pT_TAG_13384	9	9	DXO	DOM3Z	O77932	6p21.33	T212-p	44.93		DPSGEVNtNVAFCSV
sample_pT_TAG_13946	9	9	EIF2B4	eIF2B-delta iso2	Q9UI10-2	2p23.3	T106-p	59.62		EsGIQLGtPREKVPA
sample_pT_TAG_14097	9	9	EIF4E	EIF4E	P06730	4q23	T22-p	25.1		PttEEEKtEsNQEVA
sample_pT_TAG_15329	9	9	EXOSC9	EXOSC9	Q06265	4q27	T413-p	48.95		KNPKKIRtQTTSAkQ
sample_pT_TAG_16374	9	9	FGA	FGA	P02671	4q31.3	T275-p	94.97		EITRGGstsyGtGsE
sample_pT_TAG_16400	9	9	FGD3	FGD3	Q5JSP0	9q22.31	T597-p	79.4		APESTEKtPTADPQP
sample_pT_TAG_19344	9	9	HDAC7	HDAC7	Q8WUI4	12q13.11	T301-p	102.93		LEPEAGGtLPSRLQP
sample_pT_TAG_24058	9	9	KRT9	K9	P35527	17q21.2	T320-p	62.06	Filament	VAPGKDLtKTLNDMR
sample_pT_TAG_26277	9	9	MAPK6	ERK3	Q16659	15q21.2	T389-p	82.68		PRALsDVtDEEEVQV
sample_pT_TAG_27069	9	9	MED13	Trap240	Q9UHV7	17q23.2	T324-p	239.3	Med13_N	DPAMSSVtLtPPTsP
sample_pT_TAG_30783	9	9	NEDD9	Cas-L	Q14511	6p24.2	T184-p	92.86		yDIPPsHttQGVyDI
sample_pT_TAG_31044	9	9	NFIC	NFI-C	P08651	19p13.3	T472-p	55.67	CTF_NFI	EGGATSPtsPsysPP
sample_pT_TAG_34467	9	9	PHF12	PHF12	Q96QT6	17q11.2	T130-p	109.7		DKsGKRttsPssDtD
sample_pT_TAG_35698	9	9	PML	PML iso11	P29590-11	15q24.1	T409-p	92.56	DUF3583	AsPEAAStPRDPIDV
sample_pT_TAG_36281	9	9	PPFIBP2	PPFIBP2	Q8ND30	11p15.4	T444-p	98.54		EAAKsPPtICQPDAT
sample_pT_TAG_36474	9	9	PPP1R17	GSBS	O96001	7p14.3	T68-p	17.87		KKPRRKDtPALHIPP
sample_pT_TAG_37169	9	9	PRPF6	PRPF6	O94906	20q13.33	T153-p	106.92	PRP1_N	kRKLAEVtEEEWLSI
sample_pT_TAG_38939	9	9	RASSF2	RASSF2	P50749	20p13	T137-p	37.79		LKPLQEDtPQLMrtr
sample_pT_TAG_40789	9	9	RPTOR	Raptor	Q8N122	17q25.3	T908-p	149.04		LPSGRPGtTGPAGAQ
sample_pT_TAG_42168	9	9	SETD2	SETD2	Q9BYW2	3p21.31	T1857-p	287.6		RAHtPLNtPDPSTKL
sample_pT_TAG_43684	9	9	SLX4IP	SLX4IP	Q5VYV7	20p12.2	T392-p	45.55		TNTERLStIQNsPTK
sample_pT_TAG_44407	9	9	SOX9	SOX9	P48436	17q24.3	T239-p	56.14		QGPPtPPtTPKTDVQ
sample_pT_TAG_46354	9	9	SYT11	SYT11	Q9BT88	1q22	T137-p	48.3		EELRSPItSLTPGES
sample_pT_TAG_46950	9	9	TBX22	TBX22	Q9Y458	Xq21.1	T68-p	57.91		QPkTEPStsASsGCG
sample_pT_TAG_49476	9	9	TRPM3	TRPM3	Q9HCF6	9q21.12-q21.13	T1647-p	197.57		EGDNSERtLSNNITV
sample_pT_TAG_52840	9	9	ZBTB17	ZBTB17	Q13105	1p36.13	T525-p	87.93	zf-C2H2_4	QRHVRIHtGEKPCQC
sample_pT_TAG_52910	9	9	ZBTB41	ZBTB41	Q5SVQ8	1q31.3	T187-p	105.19		APFHsELtEKssPEE
sample_pT_TAG_53183	9	9	ZDHHC5	ZDHHC5	Q9C0B5	11q12.1	T574-p	77.54		GDsGIQStPGsGHAP
sample_pT_TAG_55767	9	9	ZNF582	ZNF582	Q96NG8	19q13.43	T278-p	60.5		IEHQRtHtGEKPYQC
sample_pT_TAG_49087	8.9892	9	TRAF7	TRAF7	Q6Q0C0	16p13.3	T149-p	74.61	zf-RING_UBOX	VItTCGHtFCRRCAL
sample_pT_TAG_43952	8.9785	9	SMTN	smoothelin	P53814	22q12.2	T244-p	99.06		PPSPPKttsPEPQEs
sample_pT_TAG_3509	8.9677	9	ARHGEF17	ARHGEF17	Q96PE2	11q13.4	T751-p	221.67		AATSEEPtGFSVDSN
sample_pT_TAG_1269	8.9355	9	ADRA2A	ADRA2A	P08913	10q25.2	T246-p	48.96	7tm_1	VAAPPGGtERRPNGL
sample_pT_TAG_21827	8.8495	9	ITCH	ITCH	Q96J02	20q11.22	T214-p	102.8		GSRSKDEtRVstNGs
sample_pT_TAG_20897	8.7419	9	ICE1	ICE1	Q9Y2F5	5p15.32	T1620-p	247.89		PtDCsPDtLSKIRQE
sample_pT_TAG_18197	8.5161	9	GOLGA4	GOLGA4	Q13439	3p22.2	T226-p	261.14		QYISVLQtQVsLLKQ
sample_pT_TAG_49100	8.4839	8	TRAK1	TRAK1	Q9UPV9	3p22.1	T486-p	106.04	Milton	ERSKKPGtPGtPGSH
sample_pT_TAG_39413	8.4375	9	RELB	RELB	Q01201	19q13.32	T579-p	62.13	RelB_transactiv	LsPGPEAt_______
sample_pT_TAG_15536	8.3978	6	FAM122B	FAM122B	Q7Z309	Xq26.3	T121-p	26.93		VsPAPsPtrGFGKMF
sample_pT_TAG_82	8	8	AAAS	AAAS	Q9NRG9	12q13.13	T524-p	59.57		LFtETsPtsAPWDPL
sample_pT_TAG_1089	8	8	ADGB	ADGB	Q8N7X0	6q24.3	T586-p	189.71		GKGtDEQtDFGLGDA
sample_pT_TAG_1665	8	8	AHNAK2	AHNAK2	Q8IVF2	14q32.33	T1373-p	616.63		SMQGDLKttDLsIQP
sample_pT_TAG_2233	8	8	AMDHD1	AMDHD1	Q96NU7	12q23.1	T165-p	46.74	Amidohydro_1	GYGLDLEtELKMLRV
sample_pT_TAG_2692	8	8	ANKRD66	ANKRD66	B4E2M5	6p12.3	T10-p	27.92		TTLRMVRtACQHRAP
sample_pT_TAG_3753	8	8	ARMCX5	ARMCX5	Q6P1M9	Xq22.1	T46-p	62.35		VAEAELktESVtQAk
sample_pT_TAG_4136	8	8	ATG3	ATG3	Q9NT62	3q13.2	T186-p	35.86	Autophagy_N	VEACKAktDAGGEDA
sample_pT_TAG_6074	8	8	C1orf226	C1orf226	A1L170	1q23.3	T112-p	29.06	DUF4628	ERSVLQEtFPRLDPP
sample_pT_TAG_6758	8	8	CARD11	CARD11	Q9BXL7	7p22.2	T532-p	133.28		KGHEEEGtDAsPSsC
sample_pT_TAG_7503	8	8	CCNF	CCNF	P41002	16p13.3	T680-p	87.64		LDTQIPAtPGPkPLV
sample_pT_TAG_7624	8	8	CCT7	CCT7	Q99832	2p13.2	T64-p	59.37	Cpn60_TCP1	tIsNDGAtILkLLDV
sample_pT_TAG_8444	8	8	CENPE	CENPE	Q02224	4q24	T2363-p	316.42		GAQVNPTtQDNKNPH
sample_pT_TAG_8490	8	8	CENPJ	CENPJ	Q9HC77	13q12.12-q12.13	T643-p	153		RSEDLDHtAREKESE
sample_pT_TAG_10351	8	8	CPSF1	CPSF1	Q10570	8q24.3	T138-p	160.88	MMS1_N	GFVQNVHtPRVRVDP
sample_pT_TAG_11506	8	8	DCP1A	DCP1A	Q9NPI6	3p21.1	T195-p	63.31		QLSNLGStEtLEEMP
sample_pT_TAG_13407	8	8	DYNC1H1	DNCH1	Q14204	14q32.31	T3476-p	532.41	MT	EAkVNRstALLkSLS
sample_pT_TAG_13795	8	8	EGFR	EGFR	P00533	7p11.2	T1085-p	134.28		tEDsIDDtFLPVPEy
sample_pT_TAG_14585	8	8	EPB41	EPB41	P11171	1p35.3	T794-p	97.02	4_1_CTD	AQTITSEtPSSTTTT
sample_pT_TAG_15530	8	8	FAM122A	FAM122A	Q96E09	9q21.11	T180-p	30.53		sPIPsPttRFTTRRs
sample_pT_TAG_15647	8	8	FAM174A	FAM174A	Q8TBP5	5q21.1	T169-p	19.95	DUF1180	NIENMELtPLEQDDE
sample_pT_TAG_16107	8	8	FBF1	FBF1	Q8TES7	17q25.1	T373-p	125.45		REsSVPVtPsVPPPA
sample_pT_TAG_16551	8	8	FKBP15	FKBP15	Q5T1M5	9q32	T1203-p	133.63		MKGRPPPtPLFGDDD
sample_pT_TAG_17233	8	8	FTSJ3	FTSJ3	Q8IY81	17q23.3	T580-p	96.56		tPPsCLktEIMsPLy
sample_pT_TAG_17303	8	8	FYB1	SLAP-130	O15117	5p13.1	T158-p	85.39		LGPKSGPtPPtSENE
sample_pT_TAG_17715	8	8	GCN1	GCN1L1	Q92616	12q24.23	T546-p	292.76	DUF3554	LCTVLHLtERLFLDH
sample_pT_TAG_18245	8	8	GOLGB1	GOLGB1	Q14789	3q13.33	T1260-p	376.02		QQEsCsstPGLEEPL
sample_pT_TAG_18310	8	8	GOT1	GOT1	P17174	10q24.2	T333-p	46.25	Aminotran_1_2	TMADrILtMRSELRA
sample_pT_TAG_18578	8	8	GRAMD1A	GRAMD1A	Q96CP6	19q13.11	T255-p	80.68		VIALSDItSsGAADR
sample_pT_TAG_21558	8	8	INTS3	INTS3	Q68E01	1q21.3	T166-p	118.07		GADGVCMtFMKQIAG
sample_pT_TAG_22935	8	8	KIAA1522	KIAA1522	Q9P206	1p35.1	T91-p	107.1		GGWDHGDtQsIQsSR
sample_pT_TAG_23231	8	8	KIF26A	KIF26A	Q9ULI4	14q32.33	T1312-p	194.59		PLRRGATtLGVTTPA
sample_pT_TAG_23244	8	8	KIF26B	KIF26B	Q2KJY2	1q44	T1465-p	223.88		EGMMRCEtAtGPsNA
sample_pT_TAG_23592	8	8	KMT2A	MLL	Q03164	11q23.3	T2724-p	431.76		LDGVDDGtEsDtSVt
sample_pT_TAG_23674	8	8	KMT2D	MLL4	O14686	12q13.12	T2233-p	593.39		FHttPPGtPRHQPst
sample_pT_TAG_23694	8	8	KMT2D	MLL4	O14686	12q13.12	T4688-p	593.39		PtPPHNQtEDVRMES
sample_pT_TAG_24218	8	8	LAMTOR1	LAMTOR1	Q6IAA8	11q13.4	T30-p	17.74	LAMTOR	LDPssPPtkALNGAE
sample_pT_TAG_24528	8	8	LEO1	LEO1	Q8WVC0	15q21.2	T356-p	75.4		EEEPIPEtRIEVEIP
sample_pT_TAG_26876	8	8	MDC1	MDC1	Q14676	6p21.33	T1461-p	226.67		ELQPstStDQPVtPE
sample_pT_TAG_27209	8	8	MEPCE	BCDIN3	Q7L2J0	7q22.1	T243-p	74.36		TDPLsLNtCTDEGHV
sample_pT_TAG_27533	8	8	MINK1	MINK	Q8N4C8	17p13.2	T907-p	149.82		HADsNGytNLPDVVQ
sample_pT_TAG_28858	8	8	MUC17	MUC17	Q685J3	7q22.1	T3269-p	451.74		SPPtAEGtsMPTSTP
sample_pT_TAG_29698	8	8	MYO18A	MYO18A	Q92614	17q11.2	T727-p	233.12	Myosin_head	GGtLQRstsFRQGPE
sample_pT_TAG_29705	8	8	MYO18B	MYO18B	Q8IUG5	22q12.1	T138-p	285.18		LGssAtPtKKTVPFK
sample_pT_TAG_30804	8	8	NEK1	NEK1	Q96PY6	4q33	T351-p	142.83		tPEKRVNtGEERRKI
sample_pT_TAG_31519	8	8	NOP2	NOP2	P46087	12p13.31	T736-p	89.3		AVLsPsKtQAtLKPK
sample_pT_TAG_33251	8	8	PAPPA2	PAPPA2	Q9BXP8	1q25.2	T804-p	198.54	Peptidase_M43	RFPGAPFtNyMSYTD
sample_pT_TAG_33284	8	8	PARD3	PAR3-alpha	Q8TEW0	10p11.22-p11.21	T96-p	151.42		DGtSAsStGTQsPEI
sample_pT_TAG_33401	8	8	PAX1	PAX1	P15863	20p11.22	T484-p	55.5		AAAPAIGtGRIGGLA
sample_pT_TAG_35940	8	8	POLR1A	POLR1A	O95602	2p11.2	T1487-p	194.81	RNA_pol_Rpb1_5	LTQPRkPtHsQEPQG
sample_pT_TAG_39501	8	8	RETREG3	FAM134C	Q86VR2	17q21.2	T310-p	51.4		sRGQtPLtEGsEDLD
sample_pT_TAG_41274	8	8	SALL1	SALL1	Q9NSC2	16q12.1	T28-p	140.41		LPRRDGDtEKGQPsR
sample_pT_TAG_41424	8	8	SASH1	SASH1	O94885	6q24.3-q25.1	T333-p	136.65		EDDsDSLtTSPsSSS
sample_pT_TAG_42019	8	8	SENP6	SENP6	Q9GZR1	6q14.1	T345-p	126.15		DDDDNDRtNRREsIs
sample_pT_TAG_43840	8	8	SMC5	SMC5	Q8IY18	9q21.12	T10-p	128.81		TPSKKTstPsPQPsK
sample_pT_TAG_43965	8	8	SMTN	smoothelin	P53814	22q12.2	T373-p	99.06		GPSLTsttPAsSSSG
sample_pT_TAG_45681	8	8	STK10	LOK	O94804	5q35.1	T459-p	112.14		PNssALEtLGGEKLA
sample_pT_TAG_46161	8	8	SYDE1	SYDE1	Q6ZW31	19p13.12	T679-p	79.79		GPDyDHVtGsDsEDE
sample_pT_TAG_46260	8	8	SYNE2	SYNE2	Q8WXH0	14q23.2	T764-p	796.44		LDQDDVDtSMEESLK
sample_pT_TAG_46375	8	8	SYT5	SYT5	O00445	19q13.42|11p	T15-p	42.9		PGPPSPDtPPDssRI
sample_pT_TAG_46696	8	8	TAP1	TAP1	Q03518	6p21.32	T694-p	87.22	ABC_tran	GLPQGYDtEVDEAGS
sample_pT_TAG_46797	8	8	TBC1D16	TBC1D16	Q8TBP0	17q25.3	T99-p	86.37		EEALRYItPEssPVR
sample_pT_TAG_47799	8	8	TLE3	TLE3	Q04726	15q23	T259-p	83.42		VsNEDPAtPRVsPAH
sample_pT_TAG_48010	8	8	TMEM131	TMEM131	Q92545	2q11.2	T352-p	205.14		LHLLNSGtKDVPITS
sample_pT_TAG_48510	8	8	TNRC18	TNRC18	O15417	7p22.1	T2319-p	314.52		GEGKDGGtAGsEEPG
sample_pT_TAG_52166	8	8	WDR7	WDR7	Q9Y4E6	18q21.31	T653-p	163.81		HKLQtLAtNLLAsEA
sample_pT_TAG_52813	8	8	ZBTB1	ZBTB1	Q9Y2K1	14q23.3	T348-p	82.02		DFNIIkVtDKDCNEs
sample_pT_TAG_53304	8	8	ZFP28	ZFP28	Q8NHY6	19q13.43	T528-p	98.7		NQHRRIHtGEKPYKC
sample_pT_TAG_53563	8	8	ZKSCAN7	ZNF167	Q9P0L1	3p21.31	T406-p	85.03		IGHQRIHtGEkPYEC
sample_pT_TAG_53581	8	8	ZKSCAN8	ZNF192	Q15776	6p22.1	T345-p	65.82		VRHWRIHtGEKPYQC
sample_pT_TAG_54292	8	8	ZNF248	ZNF248	Q8NDW4	10p11.21	T429-p	67.09	zf-C2H2	HLTNHQRtHtGEkPY
sample_pT_TAG_54976	8	8	ZNF43	ZNF43	P17038	19p12	T337-p	94.12		TKHKRIHtGEKPYTC
sample_pT_TAG_55179	8	8	ZNF461	ZNF461	Q8TAF7	19q13.12	T324-p	66.21		TQHQRLHtGEkPYEC
sample_pT_TAG_55231	8	8	ZNF471	ZNF471	Q9BX82	19q13.43	T426-p	73.01		TVHQRIHtGEKPYEC
sample_pT_TAG_56389	8	8	ZNF70	ZNF70	Q9UC06	22q11.23	T191-p	50.8		LRHQIIHtGEKPYEC
sample_pT_TAG_57530	8	8		FLJ37310	Q8N1X5	6q26	T52-p	16.49		PKCGSDstPPPPLPR
sample_pT_TAG_14690	7.9892	8	EPHA1	EphA1	P21709	7q34-q35	T33-p	108.13	Ephrin_lbd	KEVTLMDtsKAQGEL
sample_pT_TAG_49277	7.9785	8	TRIM56	TRIM56	Q9BRZ2	7q22.1	T442-p	81.49		LEEDRAQtPHEDGGP
sample_pT_TAG_2487	7.9677	8	ANKLE2	ANKLE2	Q86XL3	12q24.33	T758-p	104.11		TPDESTKtKDQILTS
sample_pT_TAG_17044	7.9677	8	FREM2	FREM2	Q5SZK8	13q13.3	T2050-p	351.16	Calx-beta	VtVRsRKtDPPSADA
sample_pT_TAG_22394	7.9545	8	KCNAB2	Kv-beta2	Q13303	1p36.31	T7-p	41		_MyPEsttGsPArLs
sample_pT_TAG_38415	7.9462	8	RABL6	RABL6	Q3YEC7	9q34.3	T599-p	79.55		RDDPsDVtDEDEGPA
sample_pT_TAG_46077	7.9412	9	SUSD5	SUSD5	O60279	3p22.3	T2-p	68.02		______MtAEGPSPP
sample_pT_TAG_45593	7.8065	8	STARD9	STARD9	Q9P2P6	15q15.2	T3395-p	516.34		SRLDDGttDHRHLKP
sample_pT_TAG_22868	7.7097	8	KIAA1211	KIAA1211	Q6ZU35	4q12	T757-p	136.76		MLGPSEEtAPQPPPA
sample_pT_TAG_41518	7.6989	8	SCAF11	SFRS2IP	Q99590	12q12	T410-p	164.65		NDsVDEEtAEsDTsP
sample_pT_TAG_17795	7.5	9	GEMIN7	GEMIN7	Q9H840	19q13.32	T3-p	14.54		_____MQtPVNIPVP
sample_pT_TAG_33324	7.5	8	PARP10	PARP10	Q53GL7	8q24.3	T1025-p	110		LPGRsPDt_______
sample_pT_TAG_34598	7.0588	8	PHLDA2	PHLDA2	Q53GA4	11p15.4	T151-p	17.09		sPQPKPRtP______
sample_pT_TAG_456	7	7	ABLIM3	ABLIM3	O94929	5q32	T276-p	77.8	AbLIM_anchor	KKLKHRRtsEtsIsP
sample_pT_TAG_992	7	7	ADAR	ADAR	P55265	1q21.3	T596-p	136.07		TEkESEktAEsQtPt
sample_pT_TAG_1826	7	7	AKAP12	AKAP12	Q02952	6q25.1	T7-p	191.48		_MGAGSStEQRSPEQ
sample_pT_TAG_1856	7	7	AKAP13	AKAP13	Q12802	15q25.3	T946-p	307.55		ENALSSGtLQEEQRt
sample_pT_TAG_2437	7	7	ANK3	ANK3 iso4	Q12955-4	10q21.2	T881-p	204.14		EDAMTGDtDKyLGPQ
sample_pT_TAG_2621	7	7	ANKRD34C	ANKRD34C	P0C6C1	15q25.1	T429-p	58.26		sLDtVPStSPSSARR
sample_pT_TAG_4761	7	7	BASP1	BASP1	P80723	5p15.1	T162-p	22.69	BASP1	AAPAAQEtksDGAPA
sample_pT_TAG_4969	7	7	BCL9	Bcl-9	O00512	1q21.2	T115-p	149.29		FDQRDPGtPNDDsDI
sample_pT_TAG_5128	7	7	BECN1	beclin 1	Q14457	17q21.31	T57-p	51.9		AQAKPGEtQEEETNs
sample_pT_TAG_5152	7	7	BFSP1	BFSP1	Q12934	20p12.1	T423-p	74.54		SKEVSPLtQEGAPED
sample_pT_TAG_5567	7	7	BRD4	BRD4	O60885	19p13.12	T315-p	152.22		SLPPEPKttkLGQRR
sample_pT_TAG_6058	7	7	C1orf131	C1orf131	Q8NDD1	1q42.2	T163-p	32.61	DUF4602	VLERDVDtQEFNLEK
sample_pT_TAG_6805	7	7	CARMIL3	LRRC16B	Q8ND23	14q11.2	T1185-p	150.23		GPDQEGstQAWQKRR
sample_pT_TAG_7149	7	7	CCDC130	CCDC130	P13994	19p13.13	T285-p	44.8	DUF572	SRRtALAtsPITVGD
sample_pT_TAG_7393	7	7	CCDC86	CCDC86	Q9H6F5	11q12.2	T42-p	40.24		FEsNPEEtREPGsPP
sample_pT_TAG_8085	7	7	CDHR5	MUCDHL	Q9HBB8	11p15.5	T810-p	88.22		VVVLNAPtLDVDGAs
sample_pT_TAG_10400	7	7	CRADD	CRADD	P78560	12q22	T48-p	22.75	CARD	IQEINAQtTGLRkTM
sample_pT_TAG_10888	7	7	CTNND1	CTNND1	O60716	11q12.1	T869-p	108.17		sHsyDDstLPLIDRN
sample_pT_TAG_13132	7	7	DSCAM	DSCAM	O60469	21q22.2	T935-p	222.26	fn3	SWDsAQRtKDVSPQL
sample_pT_TAG_16075	7	7	FAT1	FAT	Q14517	4q35.2	T3940-p	506.27	Laminin_G_2	ASGTAPGtLkTLNLD
sample_pT_TAG_16354	7	7	FES	Fes	P07332	15q26.1	T409-p	93.5		LQDDRHstsssEQER
sample_pT_TAG_16390	7	7	FGD1	FGD1	P98174	Xp11.22	T704-p	106.56		TFKLLNStNREDEDt
sample_pT_TAG_17934	7	7	GIT2	GIT2	Q14161	12q24.11	T401-p	84.54		sVAsDEDtDLEttAs
sample_pT_TAG_19006	7	7	GULP1	GULP1	Q9UBP9	2q32.1-q32.2	T247-p	34.49		PPVPSRStEIKRDLF
sample_pT_TAG_19214	7	7	HBB	HBB	P68871	11p15.4	T88-p	16	Globin	NLkGtFAtLsELHCD
sample_pT_TAG_20099	7	7	HMX3	HMX3	A6NHT5	10q26.13	T149-p	37.82		DssPAsGtDRDsPEP
sample_pT_TAG_21194	7	7	IKBKB	IKKB	O14920	8p11.21	T559-p	86.56		MGRkQGGtLDDLEEQ
sample_pT_TAG_21793	7	7	IRS4	IRS4	O14654	Xq22.3	T1237-p	133.77		DsDNDDDtHVRMDFA
sample_pT_TAG_22115	7	7	JARID2	JARID2	Q92833	6p22.3	T128-p	138.73		QPNsPSTtPVKIVEP
sample_pT_TAG_22292	7	7	KAT2A	GCN5	Q92830	17q21.2	T735-p	93.93		KDPDQLyttLKNLLA
sample_pT_TAG_24755	7	7	LMCD1	LMCD1	Q9NZU5	3p25.3	T115-p	40.83		GKDPTFDtITYEWAP
sample_pT_TAG_25162	7	7	LRP6	LRP6	O75581	12p13.2	T214-p	180.43	Ldl_recept_b	HKsNLDGtNRQAVVK
sample_pT_TAG_25412	7	7	LSR	LISCH	Q86X29	19q13.12	T514-p	71.44		EsGsRsPtsNGGRSR
sample_pT_TAG_25604	7	7	MACF1	ACF7	Q9UPN3	1p34.3	T7296-p	838.31		NsssPAstGAKTNRA
sample_pT_TAG_25758	7	7	MANEA	MANEA	Q5SRI9	6q16.1	T452-p	53.67		KysKERAtyALDRQL
sample_pT_TAG_25819	7	7	MAP1B	MAP1B	P46821	5q13.2	T1317-p	270.63		CAsPEDKtLEVVsPs
sample_pT_TAG_25874	7	7	MAP1B	MAP1B	P46821	5q13.2	T972-p	270.63		SASKHsPtEDEEsAK
sample_pT_TAG_26643	7	7	MAVS	MAVS	Q7Z434	20p13	T393-p	56.53		EETPAAPtPAGATGG
sample_pT_TAG_26883	7	7	MDC1	MDC1	Q14676	6p21.33	T1541-p	226.67		APELQPStStDQPVt
sample_pT_TAG_27682	7	7	MKI67	KI-67	P46013	10q26.2	T2231-p	358.69	K167R	PQPDPVGtPtIFKPQ
sample_pT_TAG_27689	7	7	MKI67	KI-67	P46013	10q26.2	T2328-p	358.69		ELFQtPGtDKPttDE
sample_pT_TAG_28742	7	7	MUC16	MUC16	Q8WXI7	19p13.2	T4819-p	1519.17		SVTSAATtDIETTHP
sample_pT_TAG_31973	7	7	NT5C1B	NT5C1B	Q96P26	2p24.2	T143-p	68.8		DEPRsRNtSAKLPSS
sample_pT_TAG_33448	7	7	PBX1	PBX1 iso2	P40424-2	1q23.3	T328-p	38.43		SQANsPStPNsAGGy
sample_pT_TAG_33689	7	7	PCLO	piccolo	Q9Y6V0	7q21.11	T400-p	553.28		QPPGVGKtPAQQPGP
sample_pT_TAG_35170	7	7	PKP4	plakophilin 4	Q99569	2q24.1	T507-p	131.87		AVPADDGtTRsPsID
sample_pT_TAG_36050	7	7	POM121	POM121	Q96HA1	7q11.23	T485-p	127.72	POM121	GEKAADttPRKKQNS
sample_pT_TAG_36237	7	7	PPFIA1	liprin alpha 1	Q13136	11q13.3	T740-p	135.78		KttIKCEtsPPssPR
sample_pT_TAG_36363	7	7	PPM1J	PPM1J	Q5JR12	1p13.2	T204-p	54.83		CLPTTPGtPDSSDPS
sample_pT_TAG_36532	7	7	PPP1R9A	neurabin 1	Q9ULJ8	7q21.3	T849-p	123.34		GEVSKGDtMENLDGK
sample_pT_TAG_36787	7	7	PRG4	PRG4 iso5	Q92954-5	1q31.1	T336-p	102.51		TIKSAPTtPKEPAPT
sample_pT_TAG_36791	7	7	PRG4	PRG4	Q92954	1q31.1	T351-p	151.08		LttPKEPtPtTPKEP
sample_pT_TAG_37146	7	7	PRPF39	PRPF39	Q86UA1	14q21.2	T191-p	78.43		TNNTIRGtFEHAVLA
sample_pT_TAG_38651	7	7	RALY	RALY	Q9UKM9	20q11.22	T275-p	32.46		LPQGEARtRDDGDEE
sample_pT_TAG_39633	7	7	RGL2	RGL2	O15211	6p21.32	T740-p	83.55		RRRssTAtPGVtSGP
sample_pT_TAG_40468	7	7	RPL23	RPL23	P62829	17q12	T118-p	14.87	Ribosomal_L14	EMkGsAItGPVAkEC
sample_pT_TAG_40824	7	7	RREB1	RREB1	Q92766	6p24.3	T1277-p	181.42		DsQsDAEtAAAAGEV
sample_pT_TAG_40893	7	7	RRP1B	RRP1B	Q14684	21q22.3	T730-p	84.43		HGVLktPtssPAssP
sample_pT_TAG_41329	7	7	SAMD4B	SAMD4B	Q5PRF9	19q13.2	T407-p	75.48		TVAAAtttPTAKDGA
sample_pT_TAG_41651	7	7	SCN2B	SCN2B	O60939	11q23.3	T204-p	24.33		KTEEEGKtDGEGNPD
sample_pT_TAG_42181	7	7	SETD2	SETD2	Q9BYW2	3p21.31	T2441-p	287.6		EAEMDLGtPtYDENP
sample_pT_TAG_42381	7	7	SGIP1	SGIP1	Q9BQI5	1p31.3	T328-p	89.11		EHVTPELtPREKVVs
sample_pT_TAG_42569	7	7	SHANK3	SHANK3	Q9BYB0	22q13.33	T750-p	184.67		RPTSRRItPAEISSL
sample_pT_TAG_42848	7	7	SKA3	SKA3	Q8IX90	13q12.11	T132-p	46.36		NCENFQKtDVKDDLs
sample_pT_TAG_43530	7	7	SLC9A3R2	NHERF-2	Q15599	16p13.3	T257-p	37.41	EBP50_C	GPLPsPVtNGtsPAQ
sample_pT_TAG_44702	7	7	SPEN	SHARP	Q96T58	1p36.21-p36.13	T1737-p	402.25		YLDAKPPtPGASFSQ
sample_pT_TAG_44757	7	7	SPHK2	SPHK2	Q9NRA0	19q13.33	T402-p	69.22		PRAKsELtLtPDPAP
sample_pT_TAG_45903	7	7	STXBP2	STXBP2	Q15833	19p13.2	T226-p	66.45	Sec1	LGEGPEktRSQLLIM
sample_pT_TAG_46272	7	7	SYNJ1	SYNJ1	O43426	21q22.11	T1220-p	173.1		RASAGRLtPEsQSKT
sample_pT_TAG_46386	7	7	SYTL1	SYTL1	Q8IYJ3	1p36.11	T140-p	61.86		EGPEPRLtIDEAPQE
sample_pT_TAG_46557	7	7	TAF3	TAF140	Q5VWG9	10p14	T347-p	103.58		PNRtPSAtLsEKISK
sample_pT_TAG_47260	7	7	TERF2IP	TERF2IP	Q9NYB0	16q23.1	T15-p	44.26		GKDPNGPtHSSTLFV
sample_pT_TAG_49202	7	7	TRIM24	TRIM24	O15164	7q33-q34	T657-p	116.83		PRPPsNRtVQsPNss
sample_pT_TAG_49318	7	7	TRIOBP	Tara iso5	Q9H2D6-5	22q13.1	T221-p	68.04		RRKWFEAtDSRTPEV
sample_pT_TAG_50840	7	7	UBR7	UBR7	Q8N806	14q32.12	T351-p	48		KGkIAQAtDRsDPLM
sample_pT_TAG_51401	7	7	USP8	USP8	P40818	15q21.2	T577-p	127.52		DRGKRCPtPEIQKKS
sample_pT_TAG_52272	7	7	WIPF1	WIPF1	O43516	2q31.1	T345-p	51.26		NLsLsSstPPLPsPG
sample_pT_TAG_53117	7	7	ZCCHC11	ZCCHC11	Q5TAX3	1p32.3	T217-p	185.17		PRSQKQQtCTDNTGD
sample_pT_TAG_53990	7	7	ZNF182	ZNF182	P17025	Xp11.23	T565-p	73.65		IIHQRtHtGEKPYAC
sample_pT_TAG_54059	7	7	ZNF2	ZNF2	Q9BSG1	2q11.1	T8-p	48.86		MAAVsPttRCQESVT
sample_pT_TAG_54162	7	7	ZNF221	ZNF221	Q9UK13	19q13.31	T389-p	71.17		CKHQMVHtGEKPYNC
sample_pT_TAG_54522	7	7	ZNF287	ZNF287	Q9HBT7	17p11.2	T720-p	87.56		IQHQRIHtGEKPYAC
sample_pT_TAG_54613	7	7	ZNF318	ZNF318	Q5VUA4	6p21.1	T825-p	251.11		PHRIMPItKQAtRsR
sample_pT_TAG_54747	7	7	ZNF345	ZNF345	Q14585	19q13.12	T309-p	55.38		TQHQRIHtGEKPYEC
sample_pT_TAG_55090	7	7	ZNF440	ZNF440	Q8IYI8	19p13.2	T391-p	69.11		RYHERtHtGEkPYEC
sample_pT_TAG_55190	7	7	ZNF462	ZNF462	Q96JM2	9q31.2	T834-p	284.69		TEHNSENtDFGDSGR
sample_pT_TAG_55704	7	7	ZNF570	ZNF570	Q96NI8	19q13.12	T269-p	62.33		VQHQRIHtGEKPYEC
sample_pT_TAG_55888	7	7	ZNF605	ZNF605	Q86T29	12q24.33	T470-p	74.38	zf-C2H2	SLISHQRtHtGEKPY
sample_pT_TAG_55951	7	7	ZNF613	ZNF613	Q6PF04	19q13.41	T337-p	70.14	zf-C2H2	RLTEHQRtHtGEKPY
sample_pT_TAG_56313	7	7	ZNF682	ZNF682	O95780	19p12	T420-p	58.36		TEHKRIHtGEKPYNC
sample_pT_TAG_57400	7	7	ZSCAN30	ZNF397OS	Q86W11	18q12.2	T436-p	56.36		IEHQRIHtGEkPYEC
sample_pT_TAG_57478	7	7	ZZEF1	ZZEF1	O43149	17p13.2	T1484-p	331.08		tEAAPPAtGDQsPGL
sample_pT_TAG_41843	6.9892	7	SEC16B	SEC16B	Q96JE7	1q25.2	T17-p	116.6		PQTRGKAtAPsKDPD
sample_pT_TAG_52048	6.9785	7	WDR20	WDR20	Q8TBZ3	14q32.31	T420-p	62.89		SNGNSVTtPGNSVPP
sample_pT_TAG_52089	6.9785	7	WDR43	WDR43	Q15061	2p23.2	T656-p	74.89		ENGEDRDtAsEKELN
sample_pT_TAG_29779	6.9677	7	MYO5A	MYO5A	Q9Y4I1	15q21.2	T610-p	215.4	Myosin_head	SATSSGRtPLTRtPA
sample_pT_TAG_6646	6.9462	7	CAMSAP2	CAMSAP1L1	Q08AD1	1q32.1	T967-p	168.09		sSDsPRPtHPsPQsS
sample_pT_TAG_46515	6.9462	7	TAF1	TAF1	P21675	Xq13.1	T1680-p	212.68		VLDIPsAtPEKQVTQ
sample_pT_TAG_51781	6.9462	7	VPS13D	VPS13D	Q5THJ4	1p36.22-p36.21	T590-p	491.92		sQSFGLQtTsADRSD
sample_pT_TAG_19359	6.871	7	HDGFL3	HDGFRP3	Q9Y3E1	15q25.2	T117-p	22.62		tEGEGGNtADAssEE
sample_pT_TAG_42378	6.871	7	SGIP1	SGIP1	Q9BQI5	1p31.3	T259-p	89.11		PPKNVPAtPPRtGsP
sample_pT_TAG_38628	6.8495	7	RALGAPB	RALGAPB	Q86X10	20q11.23	T730-p	166.8		sSAsGGstEPttPDS
sample_pT_TAG_37513	6.828	7	PSMB6	PSMB6	P28072	17p13.2	T69-p	25.36	Proteasome	NrVTDkLtPIHDrIF
sample_pT_TAG_48851	6.8172	7	TP53BP1	53BP1	Q12888	15q15.3	T593-p	213.57		tKGDDtDtRDDIsIL
sample_pT_TAG_42961	6.7849	7	SLC12A5	KCC2	Q9H2X9	20q13.12	T1030-p	126.18		DPEKVHLtWtKDKSV
sample_pT_TAG_44461	6.7742	7	SP4	SP4	Q02446	7p15.3	T589-p	81.98		VGGIANAtIGAVSPD
sample_pT_TAG_40730	6.6989	7	RPS6KA6	RSK4	Q9UK32	Xq21.1	T482-p	83.87	Pkinase	GQHPNIItLKDVFDD
sample_pT_TAG_32010	6.6667	8	NTSR2	NTSR2	O95665	2p25.1	T3-p	45.39		_____MEtSSPRPPR
sample_pT_TAG_40878	6.5625	7	RRP15	RRP15	Q9Y3B9	1q41	T282-p	31.48		EsAsDsDt_______
sample_pT_TAG_15342	6.4839	6	EYA3	EYA3	Q99504	1p35.3	T268-p	62.66		TsPsLsQttPsKDtD
sample_pT_TAG_41257	6.3158	8	SAFB2	SAFB2	Q14151	19p13.3	T4-p	107.47		____MAEtLPGsGDs
sample_pT_TAG_37999	6.1765	7	PUS1	PUS1	Q9Y606	12q24.33	T426-p	47.47		GsEGDGDtD______
sample_pT_TAG_2222	6	6	ALYREF	THOC4	Q86V81	17q25.3	T104-p	26.89		GGGAGVEtGGKLLVS
sample_pT_TAG_2231	6	6	AMBRA1	AMBRA1	Q9C0C7	11p11.2	T1238-p	142.51		ASWDQPGtPGREPTQ
sample_pT_TAG_2620	6	6	ANKRD34C	ANKRD34C	P0C6C1	15q25.1	T425-p	58.26		GSREsLDtVPStSPS
sample_pT_TAG_2713	6	6	ANKZF1	ANKZF1	Q9H8Y5	2q35	T46-p	80.93		ALARAPRtsCsGsGE
sample_pT_TAG_3274	6	6	ARHGAP17	ARHGAP17	Q68EM7	16p12.1	T759-p	95.44		HtPPQtPtPPstPPL
sample_pT_TAG_3388	6	6	ARHGAP33	SNX26	O14559	19q13.12	T564-p	137.21		GtPtEPTtPKAPAsP
sample_pT_TAG_3505	6	6	ARHGEF17	ARHGEF17	Q96PE2	11q13.4	T396-p	221.67		GssRysstETLKDDD
sample_pT_TAG_3609	6	6	ARHGEF7	ARHGEF7	Q14155	13q34	T617-p	90.01		DSKPAPLtPAyHTLP
sample_pT_TAG_4713	6	6	BAIAP2	IRSp53	Q9UQB8	17q25.3	T348-p	60.87		LPVRKsVtPKNsyAT
sample_pT_TAG_4717	6	6	BAIAP2	IRSp53	Q9UQB8	17q25.3	T455-p	60.87		QQGKssstGNLLDKD
sample_pT_TAG_5366	6	6	BNIPL	BNIPL	Q7Z465	1q21.3	T71-p	39.71		DSQAAAGtPSTLALC
sample_pT_TAG_5398	6	6	BORA	BORA	Q6PGQ7	13q21.33	T445-p	61.2		PIEIADEttWIKEPV
sample_pT_TAG_5568	6	6	BRD4	BRD4	O60885	19p13.12	T316-p	152.22		LPPEPKttkLGQRRE
sample_pT_TAG_5615	6	6	BRIP1	BRIP1	Q9BX63	17q23.2	T124-p	140.88		ERNGTSStCQDsPEK
sample_pT_TAG_5813	6	6	BUD13	BUD13	Q9BRD0	11q23.3	T147-p	70.52		PRKDRHDtPDPsPRR
sample_pT_TAG_6200	6	6	C2orf71	C2orf71	A6NGG8	2p23.2	T1043-p	139.66	Retinal	PRVLsPPttKRRTSP
sample_pT_TAG_6361	6	6	CABIN1	CABIN1	Q9Y6J0	22q11.23	T1776-p	246.35		CHsDLERtPPLLPGR
sample_pT_TAG_6478	6	6	CAD	CAD	P27708	2p23.3	T1832-p	242.98		PAtsEMtttPERPRr
sample_pT_TAG_6842	6	6	CASKIN1	CASKIN1	Q8WXD9	16p13.3	T1065-p	149.81		EVVNRRRtLsGPVtG
sample_pT_TAG_8303	6	6	CDV3	CDV-3	Q9UKY7	3q22.1	T159-p	27.33	CDV3	APVIVTEtPEPAMts
sample_pT_TAG_8940	6	6	CHAF1A	CAF-1A	Q13111	19p13.3	T114-p	106.91	CAF1-p150_N	ETSIGQStVIIDLTE
sample_pT_TAG_9120	6	6	CHD9	CHD-9	Q3L8U1	16q12.2	T1447-p	326.02		RNSLVIDtPRIRKQT
sample_pT_TAG_9589	6	6	CLIP1	Restin	P30622	12q24.31	T182-p	162.25		AAKEPsAtPPIsNLt
sample_pT_TAG_9655	6	6	CLNS1A	ICLN	P54105	11q14.1	T223-p	26.22		DGMEVDTtPTVAGQF
sample_pT_TAG_9903	6	6	CNR2	CNR2	P34972	1p36.11	T340-p	39.68		PRssVtEtEADGKIT
sample_pT_TAG_10532	6	6	CRTC2	TORC2	Q53ET0	1q21.3	T458-p	73.3		LPkQFsPtMsPTLSS
sample_pT_TAG_10653	6	6	CSMD3	CSMD3	Q7Z407	8q23.3	T3235-p	406	Sushi	CRAVTCPtPPQIsNG
sample_pT_TAG_10666	6	6	CSNK1D	CK1D	P48730	17q25.3	T344-p	47.33		TQEVAPPtPLtPtsH
sample_pT_TAG_10821	6	6	CTIF	CTIF	O43310	18q21.1	T302-p	67.59		EAPRsPDtLAPVASE
sample_pT_TAG_12758	6	6	DNPEP	DNPEP	Q9ULA0	2q35	T203-p	52.43	Peptidase_M18	QEELEKGtPEPGPLN
sample_pT_TAG_13886	6	6	EHMT2	EHMT2 iso4	A2ABF8	6p21.33	T101-p	135.42		VHGsLGDtPRSEETL
sample_pT_TAG_14302	6	6	ELOA	TCEB3	Q14241	1p36.11	T190-p	89.91		RCHRMsPtYSsDPES
sample_pT_TAG_14509	6	6	EOMES	EOMES iso3	O95936-3	3p24.1	T176-p	45.98		ASENDRLtPsPTDSP
sample_pT_TAG_15344	6	6	EYA3	EYA3	Q99504	1p35.3	T274-p	62.66		QttPsKDtDDQSRKN
sample_pT_TAG_15354	6	6	EYS	EYS	Q5T1H1	6q12	T2667-p	350.8	EGF	HHCSRGAtCIsLPHG
sample_pT_TAG_15508	6	6	FAM120A	FAM120A	Q9NZB2	9q22.31	T428-p	121.89		IPHEGKHtPLyERss
sample_pT_TAG_15776	6	6	FAM21A	FAM21A	Q641Q2	10q11.23	T437-p	147.18		PQKPEQPtPRKsPyG
sample_pT_TAG_15917	6	6	FAM83H	FAM83H	Q6ZRV2	8q24.3	T905-p	127.12		IEQKGsPtsAyPERR
sample_pT_TAG_15999	6	6	FARP1	FARP1	Q9Y4F1	13q32.2	T883-p	118.63		NKSPDEAtAADQEsE
sample_pT_TAG_16398	6	6	FGD3	FGD3	Q5JSP0	9q22.31	T139-p	79.4		EEPDsENtPQKADKD
sample_pT_TAG_16628	6	6	FLNA	FLNA	P21333	Xq28	T1475-p	280.74	Filamin	PQsFQVDtskAGVAP
sample_pT_TAG_16715	6	6	FLNB	FLNB	O75369	3p14.3	T965-p	278.16	Filamin	VGKDQEFtVDtrGAG
sample_pT_TAG_17346	6	6	G3BP1	G3BP-1	Q13283	5q33.1	T162-p	52.16		EPEERQQtPEVVPDD
sample_pT_TAG_18439	6	6	GPR137	GPR137	Q96N19	11q13.1	T356-p	46.06		AATTTVStPPHRRDP
sample_pT_TAG_19008	6	6	GULP1	GULP1	Q9UBP9	2q32.1-q32.2	T43-p	34.49	PID	EVEQPKGtEVVRDAV
sample_pT_TAG_19171	6	6	HAUS5	HAUS5	O94927	19q13.12	T174-p	71.68	HAUS5	DVTFGsLtsAALGLE
sample_pT_TAG_20423	6	6	HSP90AA4P	HSP90AA4P	Q58FG1	4q35.2	T30-p	47.71	HATPase_c_3	NKQDRtLtIVDtGIG
sample_pT_TAG_20894	6	6	ICE1	ICE1	Q9Y2F5	5p15.32	T1610-p	247.89		TILANADtStPtDCs
sample_pT_TAG_21507	6	6	INPPL1	SHIP-2	O15357	11q13.4	T1253-p	138.6	SAM_1	HKRLLLDtLQLsK__
sample_pT_TAG_22097	6	6	JAG1	JAG1	P78504	20p12.2	T219-p	133.8	DSL	CDQNGNKtCMEGWMG
sample_pT_TAG_22612	6	6	KDM3B	JMJD1B	Q7LBC6	5q31.2	T1172-p	191.58		GGPAPVttPEPDHVP
sample_pT_TAG_22722	6	6	KHSRP	KHSRP	Q92945	19p13.3	T6-p	73.12		__MsDYStGGPPPGP
sample_pT_TAG_22821	6	6	KIAA1109	KIAA1109	Q2LD37	4q27	T1689-p	555.48		sKQDIRGtKTEQSTI
sample_pT_TAG_23369	6	6	KIR2DS3	KIR2DS3	Q14952	19q13.4	T180-p	33.72	ig	AGPKVNGtFQADFPL
sample_pT_TAG_23375	6	6	KIRREL1	KIRREL	Q96J84	1q23.1	T592-p	83.54		LRCDTIDtREEyEMk
sample_pT_TAG_23614	6	6	KMT2A	MLL	Q03164	11q23.3	T506-p	431.76		LPEERsDtPEVHPPL
sample_pT_TAG_23999	6	6	KRT75	KRT75	O95678	12q13.13	T302-p	59.56	Filament	LQtQVGDtSVVLSMD
sample_pT_TAG_24969	6	6	LOC729461	LOC729461	B4DYQ5	22q11.21	T396-p	47.07		ANDtVQGtLTRTLYT
sample_pT_TAG_25463	6	6	LUZP1	LUZP1	Q86V48	1p36.12	T510-p	120.27		KVEKTTRtFsDttHG
sample_pT_TAG_26356	6	6	MAPT	Tau iso8	P10636-8	17q21.31	T111-p	45.85		EEAGIGDtPsLEDEA
sample_pT_TAG_26828	6	6	MCPH1	MCPH1	Q8NEM0	8p23.1	T543-p	92.85	Microcephalin	KGHDDDLtPLEGsLE
sample_pT_TAG_26895	6	6	MDC1	MDC1	Q14676	6p21.33	T1625-p	226.67		EPHPttstDQPVtPK
sample_pT_TAG_26919	6	6	MDC1	MDC1	Q14676	6p21.33	T448-p	226.67		LLQRsQtttERDsDt
sample_pT_TAG_27492	6	6	MIEF1	SMCR7L	Q9NQG6	22q13.1	T97-p	51.29		GLSRsLQtLPTDSST
sample_pT_TAG_27608	6	6	MKI67	KI-67	P46013	10q26.2	T1233-p	358.69	K167R	GFKELFQtPGHtEEL
sample_pT_TAG_27673	6	6	MKI67	KI-67	P46013	10q26.2	T2089-p	358.69		LFQtPDHtEESTTDD
sample_pT_TAG_27860	6	6	MMGT1	TMEM32	Q8N4V1	Xq26.3	T83-p	14.69	MMgT	LKNktFDtLRNHPsF
sample_pT_TAG_27949	6	6	MOGS	GCS1	Q13724	2p13.1	T98-p	91.92	Glyco_hydro_63N	APDLFWGtyRPHVYF
sample_pT_TAG_28413	6	6	MTCL1	SOGA2	Q9Y4B5	18p11.22	T621-p	209.53		DHAPsIPtsPFGDsL
sample_pT_TAG_28660	6	6	MUC16	MUC16	Q8WXI7	19p13.2	T10488-p	1519.17		tTTTALKtTSRAtLT
sample_pT_TAG_28678	6	6	MUC16	MUC16	Q8WXI7	19p13.2	T11670-p	1519.17		ATHPGTQtGFTVPIR
sample_pT_TAG_28716	6	6	MUC16	MUC16	Q8WXI7	19p13.2	T1867-p	1519.17		ATDRsLNtGVtRASR
sample_pT_TAG_29153	6	6	MYBBP1A	MYBBP1A	Q9BQG0	17p13.2	T708-p	148.85	DNA_pol_phi	ENDRVVVtDDsDERR
sample_pT_TAG_30171	6	6	NAV2	NAV2	Q8IVL1	11p15.1	T1510-p	268.17		DPHLDRNtLPKKGLR
sample_pT_TAG_30568	6	6	NDC80	HEC1	O14777	18p11.32	T31-p	73.91		VNkQGLytPQTKEKP
sample_pT_TAG_30685	6	6	NDUFV3	NDUFV3 iso2	P56181-2	21q22.3	T247-p	50.98		RENARPKttMPRSQV
sample_pT_TAG_31286	6	6	NKTR	NKTR	P30414	3p22.1	T1155-p	165.68		LGNARLDtPDINIVL
sample_pT_TAG_32139	6	6	NUMB	NUMB	P49757	14q24.2-q24.3	T243-p	70.8		APsPssPtsPtSDAT
sample_pT_TAG_32468	6	6	OBSCN	OBSCN	Q5VST9	1q42.13	T6971-p	868.48		LEHDSPStPRPSSEA
sample_pT_TAG_32512	6	6	ODF3L2	ODF3L2	Q3SX64	19p13.3	T121-p	30.78	SHIPPO-rpt	KsRGPEVtPGPGAys
sample_pT_TAG_32623	6	6	OPTN	optineurin	Q96CV9	10p13	T36-p	65.92		HPNLDTFtPEELLQQ
sample_pT_TAG_33056	6	6	PACS2	PACS2	Q86VP3	14q32.33	T722-p	97.7	Pacs-1	AAKEASPtPPSSPSV
sample_pT_TAG_33128	6	6	PAK1	PAK1	Q13153	11q13.5-q14.1	T219-p	60.65		tPtRDVAtsPIsPtE
sample_pT_TAG_33514	6	6	PCDH17	PCDH17	O14917	13q21.1	T1040-p	126.23		PSASssPtKACIEPC
sample_pT_TAG_34426	6	6	PHAX	RNUXA	Q9H814	5q23.2	T21-p	44.4		sDsDsDMtVAPSDRP
sample_pT_TAG_34429	6	6	PHAX	RNUXA	Q9H814	5q23.2	T349-p	44.4		NFQEDDDtsREtFAs
sample_pT_TAG_35549	6	6	PLIN3	perilipin 3	O60664	19p13.3	T165-p	47.07	Perilipin	VQsGVDktKsVVtGG
sample_pT_TAG_36381	6	6	PPP1R10	PNUTS	Q96QC0	6p21.33	T390-p	99.06		PGDPNQLtRKGRKRK
sample_pT_TAG_36495	6	6	PPP1R21	KLRAQ1	Q6ZMI0	2p16.3	T643-p	88.31	TTKRSYEDQ	VLEPIQStsLIGTLT
sample_pT_TAG_36807	6	6	PRG4	PRG4	Q92954	1q31.1	T612-p	151.08		PKEPAPTtPKETAPT
sample_pT_TAG_37102	6	6	PROSER1	PROSER1	Q86XN7	13q13.3	T612-p	95.7		VMIktEPtsPtPSAF
sample_pT_TAG_37223	6	6	PRR12	PRR12 iso3	Q9ULL5-3	19q13.33	T686-p	211.04		GAGGPPGtPYELAKE
sample_pT_TAG_37267	6	6	PRRC2A	BAT2	P48634	6p21.33	T1126-p	228.86		PsDKEAPtPKEGTLT
sample_pT_TAG_37324	6	6	PRRC2C	PRRC2C	Q9Y520	1q24.3	T2673-p	316.91		GIDIkPGtPPIAGrS
sample_pT_TAG_37386	6	6	PSD2	PSD2	Q9BQI7	5q31.2	T746-p	84.66		DDPSLRKtHSSPALs
sample_pT_TAG_37886	6	6	PTPRG	PTPRG	P23470	3p14.2	T681-p	162		TQVPPTAtEEQYAGS
sample_pT_TAG_38312	6	6	RAB3IP	RAB3IP	Q96QF0	12q15	T268-p	53.02	Sec2p	SssPtsPtQEPLPGG
sample_pT_TAG_38481	6	6	RAD23B	RAD23B	P54727	9q31.2	T159-p	43.17		PAEtPVAtsPtAtds
sample_pT_TAG_38483	6	6	RAD23B	RAD23B	P54727	9q31.2	T164-p	43.17		VAtsPtAtdstSGDS
sample_pT_TAG_38595	6	6	RALBP1	RALBP1	Q15311	18p11.22	T36-p	76.06		ssEEIsPtKFPGLYR
sample_pT_TAG_38779	6	6	RAP1GAP2	RAP1GAP2	Q684P5	17p13.3	T667-p	80.06		GGsQPsTtsPFKQEV
sample_pT_TAG_39462	6	6	REPS2	REPS2	Q8NFH8	Xp22.2	T446-p	71.53		DVSEDPAtPKDSNSL
sample_pT_TAG_39853	6	6	RHBDF2	RHBDL6	Q6PJF5	17q25.1	T175-p	96.69	Rhomboid_SP	EAPsFQGtEsPKPCK
sample_pT_TAG_40780	6	6	RPTOR	Raptor	Q8N122	17q25.3	T699-p	149.04		yALPsPAttEGGsLt
sample_pT_TAG_42241	6	6	SF1	SF1	Q15637	11q13.1	T277-p	68.33		TRsITNTtVCTKCGG
sample_pT_TAG_42433	6	6	SH2D3A	SH2D3A	Q9BRG2	19p13.3	T178-p	63.09		PISALPRtssDPVLL
sample_pT_TAG_43252	6	6	SLC30A6	SLC30A6	Q6NXT4	2p22.3	T376-p	51.12		DLNPVTStPAkPssP
sample_pT_TAG_43281	6	6	SLC35F6	SLC35F6	Q8N357	2p23.3	T365-p	40.21		RLLGGtRtPINDAs_
sample_pT_TAG_43538	6	6	SLC9A4	NHE4	Q6AI14	2q12.1	T673-p	89.81	NEXCaM_BD	PQSAGRDtRAAGFSD
sample_pT_TAG_44013	6	6	SNAP47	SNAP47	Q5SQN1	1q42.13	T452-p	52.56		AVDRATLtIDkHNRR
sample_pT_TAG_44357	6	6	SOS1	SOS1	Q07889	2p22.1	T1257-p	152.46		PNsPSPFtPPPPQtP
sample_pT_TAG_44446	6	6	SP2	SP2	Q02086	17q21.32	T192-p	64.9		QKSSTTTtPVQSGAN
sample_pT_TAG_44525	6	6	SPAG9	JIP4 iso2	O60271-2	17q21.33	T262-p	145.14		QGGsKATtPAsTANs
sample_pT_TAG_45069	6	6	SRGAP1	ARHGAP13	Q7Z6B7	12q14.2	T738-p	124.26		DAGTEPHtsEDECEP
sample_pT_TAG_45149	6	6	SRRM1	SRm160	Q8IYB3	1p36.11	T239-p	102.34		EPsVQEAtstsDILK
sample_pT_TAG_45402	6	6	SSFA2	SSFA2	P28290	2q31.3	T1168-p	138.39		sRtGsVQtPPDLEss
sample_pT_TAG_45455	6	6	SSPO	SSPO	A2VEC9	7q36.1	T3785-p	547.5		DELDsGQtLRTSCGN
sample_pT_TAG_45533	6	6	STAC2	STAC2	Q6ZMT1	17q12	T240-p	45.01	STAC2_u1	LsERDELtEDGEGsI
sample_pT_TAG_46105	6	6	SVIL	supervillin	O95425	10p11.23	T123-p	247.75		LAEKyGLtLDPEADS
sample_pT_TAG_46200	6	6	SYNE1	SYNE1	Q8NF91	6q25.2	T1265-p	1011.09		QAEKILDtENLFEAQ
sample_pT_TAG_46483	6	6	TACC2	TACC2	O95359	10q26.13	T411-p	309.43		SPEPSLLtPTEEAHP
sample_pT_TAG_46819	6	6	TBC1D23	TBC1D23	Q9NUY8	3q12.1-q12.2	T531-p	78.32		PWPDRSCtERHVsSS
sample_pT_TAG_46934	6	6	TBRG4	TBRG4	Q969Z0	7p13	T490-p	70.74	FAST_2	SALDRKVtPLQkELQ
sample_pT_TAG_46992	6	6	TCEAL5	TCEAL5	Q5H9L2	Xq22.1	T124-p	23.31	BEX	KRKTDRGtDDsPKDs
sample_pT_TAG_47208	6	6	TELO2	TELO2	Q9Y4R8	16p13.3	T632-p	91.75		RPGCLGRtPQPGsPS
sample_pT_TAG_47407	6	6	TFPT	TFPT	P0C1Z6	19q13.42	T172-p	28.28		tLsPPRRtPAPPEPG
sample_pT_TAG_47443	6	6	TGIF2	TGIF2	Q9GZN2	20q11.23	T186-p	25.88		LFNtPPPtPPEQDKE
sample_pT_TAG_49105	6	6	TRAK1	TRAK1	Q9UPV9	3p22.1	T701-p	106.04		PTPACGStSHLKStP
sample_pT_TAG_49223	6	6	TRIM28	TIF1B	Q13263	19q13.43	T599-p	88.55		LAsPsGstssGLEVV
sample_pT_TAG_49556	6	6	TSC1	TSC1	Q92574	9q34.13	T1047-p	129.77		SSSSELstPEKPPHQ
sample_pT_TAG_51047	6	6	UNC5C	UNC5C	O95185	4q22.3	T832-p	103.15		PLLDPANtITTVTGP
sample_pT_TAG_51316	6	6	USP34	USP34	Q70CQ2	2p15	T3385-p	404.23		EVLtPTstsDNETRD
sample_pT_TAG_51351	6	6	USP47	USP47	Q96K76	11p15.3	T1005-p	157.31		ANEGKKEtWDtAEED
sample_pT_TAG_51431	6	6	UTP14A	UTP14A	Q9BVJ6	Xq26.1	T448-p	87.98	Utp14	EPAGsQEtKDsGsQE
sample_pT_TAG_51907	6	6	WAC	WAC	Q9BTA9	10p12.1|10p12.1-p11.2	T244-p	70.72		AETHSSStPVQHPIK
sample_pT_TAG_52389	6	6	WWC1	KIBRA	Q8IX03	5q34	T893-p	125.3		KVDKETNtEtPAPsP
sample_pT_TAG_52575	6	6	XRN1	XRN1	Q8IZH2	3q23	T1633-p	194.11		SQAtPVQtSQPDsSN
sample_pT_TAG_53411	6	6	ZFP90	ZFP90	Q8TF47	16q22.1	T574-p	73.03	zf-C2H2	SLIQHERtHtGEKPY
sample_pT_TAG_53585	6	6	ZKSCAN8	ZNF192	Q15776	6p22.1	T485-p	65.82		IGHQRsHtGEKPYKC
sample_pT_TAG_53690	6	6	ZNF106	ZFP106	Q9H2Y7	15q15.1	T443-p	208.88		EKPEQEHtPNKMPSL
sample_pT_TAG_54135	6	6	ZNF214	ZNF214	Q9UL59	11p15.4	T521-p	70.99		LIHQRVHtGEkPYKC
sample_pT_TAG_54301	6	6	ZNF248	ZNF248	Q8NDW4	10p11.21	T543-p	67.09		TKHQRtHtGEKPYEC
sample_pT_TAG_54416	6	6	ZNF268	ZNF268	Q14587	12q24.33	T717-p	108.37	zf-C2H2	YLIIHMRtHtGEKPH
sample_pT_TAG_54479	6	6	ZNF283	ZNF283	Q8N7M2	19q13.31	T342-p	77.94		AKHEIIHtGEkPYKC
sample_pT_TAG_54861	6	6	ZNF395	ZNF395	Q9H8N7	8p21.1	T251-p	54.94		DAFGsPQtDHGFEtD
sample_pT_TAG_55073	6	6	ZNF439	ZNF439	Q8NDP4	19p13.2	T433-p	58.4		QLHGRtHtGEKPYQC
sample_pT_TAG_55177	6	6	ZNF460	ZNF272	Q14592	19q13.43	T471-p	63.66		IRHFsIHtGEkPyEC
sample_pT_TAG_55184	6	6	ZNF461	ZNF461	Q8TAF7	19q13.12	T492-p	66.21		IQHQRIHtGEKPYEC
sample_pT_TAG_55276	6	6	ZNF484	ZNF484	Q5JVG2	9q22.31	T379-p	98.22		NIHKKIHtGGKHFEC
sample_pT_TAG_55488	6	6	ZNF541	ZNF541	Q9H0D2	19q13.33	T658-p	145.59		LKVAAVPtPLAAPSL
sample_pT_TAG_55680	6	6	ZNF567	ZNF567	Q8N184	19q13.12	T584-p	75.16		IHHQRtHtGEKPyKC
sample_pT_TAG_56072	6	6	ZNF629	ZNF629	Q9UEG4	16p11.2	T339-p	96.62	zf-C2H2	ELTQHQRtHtGEKPY
sample_pT_TAG_56411	6	6	ZNF701	ZNF701	Q9NV72	19q13.41	T443-p	60.9		AQHTVIHtGEKPYkC
sample_pT_TAG_56486	6	6	ZNF714	ZNF714	Q96N38	19p12	T251-p	63.88		TTHKVIHtGEKPFkC
sample_pT_TAG_56769	6	6	ZNF778	ZNF778	Q96MU6	16q24.3	T584-p	81.96	zf-H2C2_2	TEHIRtHtGEkPYEC
sample_pT_TAG_57022	6	6	ZNF837	ZNF837	Q96EG3	19q13.43	T455-p	58.08	zf-C2H2	GCSECGKtFRGCsEL
sample_pT_TAG_57345	6	6	ZSCAN16	ZSCAN16	Q9H4T2	6p22.1	T315-p	40.79		IQHQRIHtGEKPYEC
sample_pT_TAG_3189	5.9892	6	ARFGAP3	ARF GAP 3	Q9NP61	22q13.2	T414-p	56.93		DyEPVENtDEAQKKF
sample_pT_TAG_5399	5.9892	6	BORA	BORA	Q6PGQ7	13q21.33	T446-p	61.2		IEIADEttWIKEPVD
sample_pT_TAG_49588	5.9867	6	TSEN15	TSEN15	Q8WW01	1q25.3	T10-p	18.64		ERGDsEPtPGCSGLG
sample_pT_TAG_16105	5.9785	6	FBF1	FBF1	Q8TES7	17q25.1	T195-p	125.45		IPLtPGDtPIRKKEE
sample_pT_TAG_54700	5.9677	6	ZNF335	ZNF335	Q9H4Z2	20q13.12	T996-p	144.89		SASsPPAtSKALGLA
sample_pT_TAG_17111	5.9355	6	FRS2	FRS2	Q8WU20	12q15	T137-p	57.03		PRtPRtPttPGFAAQ
sample_pT_TAG_27207	5.9355	6	MEPCE	BCDIN3	Q7L2J0	7q22.1	T208-p	74.36		LDEEVSRtLNAEtPK
sample_pT_TAG_30235	5.9032	6	NBEAL2	NBEAL2	Q6ZNJ1	3p21.31	T2009-p	302.52	PH_BEACH	FPCKVGttPVssPSQ
sample_pT_TAG_38590	5.8065	6	RALBP1	RALBP1	Q15311	18p11.22	T25-p	76.06		VEHGSGLtRtPssEE
sample_pT_TAG_9104	5.7849	6	CHD8	CHD-8	Q9HCK8	14q11.2	T2014-p	290.52		KsPEEtAtQVPsLES
sample_pT_TAG_55248	5.7419	6	ZNF479	ZNF479	Q96JC4	7p11.2	T488-p	60.6		MQHKRIHtGEKPYKC
sample_pT_TAG_56857	5.7097	6	ZNF791	ZNF791	Q3KP31	19p13.13	T463-p	66.87		RTHERtHtGEkPYEC
sample_pT_TAG_40975	5.5914	8	RSRC2	RSRC2	Q7L4I2	12q24.31	T16-p	50.56		DGLAPEKtsPDRDKK
sample_pT_TAG_22968	5.5263	7	KIAA1614	KIAA1614	Q5VZ46	1q25.3	T4-p	126.6		____MEGtEAAAAKP
sample_pT_TAG_52635	5.5172	6	YBX3	CSDA	P16989	12p13.2	T14-p	40.09		AttTTTTtLPQAPTE
sample_pT_TAG_25735	5.2941	6	MAN1A2	MAN1A2	O60476	1p12	T2-p	73		______MttPALLPL
sample_pT_TAG_29483	5.2941	6	MYH6	MYH6	P13533	14q11.2	T2-p	223.73		______MtDAQMADF
sample_pT_TAG_109	5	5	AAK1	AAK1	Q2M2I8	2p13.3	T848-p	103.88		PQRLPsQtESVtSNR
sample_pT_TAG_503	5	5	ACADM	ACADM	P11310	1p31.1	T228-p	46.59	Acyl-CoA_dh_M	GFIVEADtPGIQIGR
sample_pT_TAG_1113	5	5	ADGRB2	BAI2	O60241	1p35.2	T1392-p	172.66		AAKTVAHtEGYPSFL
sample_pT_TAG_1129	5	5	ADGRD1	GPR133	Q6QNK2	12q24.33	T827-p	96.53		KTKVWSLtSSSARtS
sample_pT_TAG_1634	5	5	AHNAK	AHNAK	Q09666	11q12.3	T4766-p	629.1		GPKVDINtPDVDVHG
sample_pT_TAG_1681	5	5	AHNAK2	AHNAK2	Q8IVF2	14q32.33	T3848-p	616.63		SMQGDLKttDLsIQP
sample_pT_TAG_1847	5	5	AKAP13	AKAP13	Q12802	15q25.3	T2467-p	307.55		sLPRRAEtFGGFDsH
sample_pT_TAG_1972	5	5	AKT1	Akt1	P31749	14q32.33	T443-p	55.69	Pkinase_C	RyFDEEFtAQMItIt
sample_pT_TAG_2000	5	5	AKTIP	AKTIP	Q9H8T0	16q12.2	T24-p	33.13		EGEEKTLtGDVKTsP
sample_pT_TAG_2342	5	5	ANGPT1	ANGPT1	Q15389	8q23.1	T409-p	57.51	Fibrinogen_C	RLyLKGHtGtAGKQS
sample_pT_TAG_2430	5	5	ANK3	ANK3	Q12955	10q21.2	T529-p	480.41	Ank_2	GAsPNAAttsGytPL
sample_pT_TAG_2603	5	5	ANKRD30B	ANKRD30B	Q9BXX2	18p11.21	T673-p	158.05		LELKDREtLKAESPD
sample_pT_TAG_2665	5	5	ANKRD49	ANKRD49	Q8WVL7	11q21	T99-p	27.29		RLLSEKAtHVNtRDE
sample_pT_TAG_2759	5	5	ANO8	ANO8	Q9HCE9	19p13.11	T706-p	136.03	Anoctamin	PGSNsDStRRQRRQN
sample_pT_TAG_3273	5	5	ARHGAP17	ARHGAP17	Q68EM7	16p12.1	T757-p	95.44		PsHtPPQtPtPPstP
sample_pT_TAG_3316	5	5	ARHGAP23	ARHGAP23	Q9P227	17q12	T1141-p	162.19		GDPGsDSttCssAKS
sample_pT_TAG_3323	5	5	ARHGAP23	ARHGAP23	Q9P227	17q12	T212-p	162.19		ATMVPEPtsALPsDP
sample_pT_TAG_3398	5	5	ARHGAP35	GRF-1	Q9NRY4	19q13.32	T906-p	170.51		DLSREQLtEGEEIAQ
sample_pT_TAG_3417	5	5	ARHGAP44	RICH2	Q17R89	17p12	T590-p	89.25		GPERTSttKSKELsP
sample_pT_TAG_3435	5	5	ARHGAP5	ARHGAP5	Q13017	14q12	T1206-p	172.46		PLLsPVEtWKGGIDN
sample_pT_TAG_3462	5	5	ARHGEF11	ARHGEF11	O15085	1q23.1	T1292-p	167.7		LEHLPPRtRNsGIWE
sample_pT_TAG_3619	5	5	ARID1A	ARID1A	O14497	1p36.11	T1514-p	242.04		NyANrQstGSAPQGP
sample_pT_TAG_3769	5	5	ARNTL	BMAL1	O00327	11p15.3	T44-p	68.76		RKRKGsStDYQEsMD
sample_pT_TAG_4118	5	5	ATG16L1	ATG16L1 iso2	Q676U5-2	2q37.1	T265-p	66.3		RAISRAAtRRSVSSF
sample_pT_TAG_4657	5	5	BABAM1	NBA1	Q9NWV8	19p13.11	T10-p	36.56		VAEPssPtEEEEEEE
sample_pT_TAG_4680	5	5	BAG3	BAG3	O95817	10q26.11	T406-p	61.59		STAPAEAtPPKPGEA
sample_pT_TAG_4723	5	5	BAIAP2L1	IRTKS	Q9UHR4	7q21.3-q22.1	T257-p	56.88		AstPVsGtPQAsPMI
sample_pT_TAG_4748	5	5	BAP1	BAP1	Q92560	3p21.1	T487-p	80.36		THSQPsPtPsNEStD
sample_pT_TAG_4764	5	5	BASP1	BASP1	P80723	5p15.1	T196-p	22.69	BASP1	AtEAPsstPKAQGPA
sample_pT_TAG_5174	5	5	BICD2	BICD2	Q8TD16	9q22.31	T319-p	93.53	BicD	PLDNKtstPKKEGLA
sample_pT_TAG_5247	5	5	BIVM	BIVM	Q86UB2	13q33.1	T384-p	56.77		DIVTDLNtQNPEYLD
sample_pT_TAG_5343	5	5	BMS1	BMS1L	Q14692	10q11.21	T800-p	145.81		KGkSGPNtQNEDIEK
sample_pT_TAG_5639	5	5	BRPF1	peregrin iso4	P55201-4	3p25.3	T858-p	127.36		ACDKDGQtDsAAEES
sample_pT_TAG_5721	5	5	BTAF1	TAF172	O14981	10q23.32	T884-p	206.89	DUF3535	IIKPLMEtIKKEENT
sample_pT_TAG_5878	5	5	C11orf84	LOC144097	Q9BUA3	11q13.1	T255-p	41.04		sPDsPtEtFAAPAEV
sample_pT_TAG_6278	5	5	C6orf132	C6orf132	Q5T0Z8	6p21.1	T661-p	124.03		KATLWPAtPPKAtLG
sample_pT_TAG_6732	5	5	CAPNS1	CAPNS1	P04632	19q13.12	T85-p	28.32		PEPPPPRtHysNIEA
sample_pT_TAG_6952	5	5	CAT	Catalase	P04040	11p13	T115-p	59.76	Catalase	PIAVRFstVAGESGS
sample_pT_TAG_7017	5	5	CBL	CBL	P22681	11q23.3	T762-p	99.63		LAAAHANtGPEEsEN
sample_pT_TAG_7302	5	5	CCDC57	CCDC57	Q2TAC2	17q25.3	T890-p	103.17		AQAKAKTtGASRSHP
sample_pT_TAG_7661	5	5	CD2	CD2	P06729	1p13.1	T258-p	39.45		TRAHRVAtEERGRkP
sample_pT_TAG_7721	5	5	CD3EAP	ASE-1	O15446	19q13.32	T456-p	54.99		GQPEARAtPGsTKKR
sample_pT_TAG_8544	5	5	CEP128	CEP128	Q6ZU80	14q31.1	T941-p	128.02		KRDLLEEtQRKDEEM
sample_pT_TAG_8639	5	5	CEP170B	CEP170B	Q9Y4F5	14q32.33	T1121-p	171.69	CEP170_C	sLStPRPtRASRLRR
sample_pT_TAG_8942	5	5	CHAF1A	CAF-1A	Q13111	19p13.3	T259-p	106.91		QIKsLPAtPQGKNMt
sample_pT_TAG_9109	5	5	CHD8	CHD-8	Q9HCK8	14q11.2	T2204-p	290.52		LLDsPsLtPGEYGDs
sample_pT_TAG_9147	5	5	CHFR	CHFR	Q96EP1	12q24.33	T130-p	73.39		LSEKQGMtQEsFEAN
sample_pT_TAG_9180	5	5	CHMP4B	CHMP4B	Q9H444	20q11.22	T188-p	24.95	Snf7	LEIsGPEtVPLPNVP
sample_pT_TAG_9339	5	5	CIT	CRIK	O14578	12q24.23	T653-p	231.43		EKAVKAstEAtELLQ
sample_pT_TAG_9692	5	5	CLSTN2	CLSTN2	Q9H4D0	3q23	T170-p	107.01	Cadherin	PAYKAVVtEGKIYDS
sample_pT_TAG_9951	5	5	CNTRL	centriolin	Q7Z7A1	9q33.2	T1175-p	268.89		GLkYSAStPVRKPRP
sample_pT_TAG_10151	5	5	COL6A3	COL6A3	P12111	2q37.3	T1409-p	343.67		QKLLTPIttLTSEQI
sample_pT_TAG_10718	5	5	CSPG4	NG2	Q6UVK1	15q24.2	T2077-p	250.54		AGELANRtGsVPRFR
sample_pT_TAG_10800	5	5	CTCF	CTCF	P49711	16q22.1	T717-p	82.79		DAPNGDLtPEMILsM
sample_pT_TAG_11051	5	5	CXADR	CXADR	P78310	21q21.1	T334-p	40.03		ERtPQsPtLPPAkVA
sample_pT_TAG_11082	5	5	CYB5R2	CYB5R2	Q6BCY4	11p15.4	T157-p	31.46	NAD_binding_1	LGMIAGGtGITPMLQ
sample_pT_TAG_11127	5	5	CYLD	CYLD	Q9NQC7	16q12.1	T389-p	107.32	CYLD_phos_site	EDPAKsLtEISTDFD
sample_pT_TAG_11488	5	5	DCLK1	DCAMKL1	O15075	13q13.3	T336-p	82.22		KsPsPsPtsPGsLRK
sample_pT_TAG_11507	5	5	DCP1A	DCP1A	Q9NPI6	3p21.1	T197-p	63.31		SNLGStEtLEEMPSG
sample_pT_TAG_11912	5	5	DENND4A	DENND4A	Q7Z401	15q22.31	T1130-p	209.24		LEDLDsEtDVSKAGC
sample_pT_TAG_11936	5	5	DENND4C	DENND4C	Q5VZ89	9p22.1	T1599-p	212.71		NQIITEEtGsAVEPS
sample_pT_TAG_12085	5	5	DHX36	DHX36	Q9H2U1	3q25.2	T126-p	114.76		PEDHGYGtEVSTKNt
sample_pT_TAG_12141	5	5	DIAPH1	Diaphanous-1	O60610	5q31.3	T1091-p	141.35	FH2	DKFVEKMtSFVKDAQ
sample_pT_TAG_12408	5	5	DMWD	DMWD	Q09019	19q13.32	T469-p	70.44		LPGtPGttPPAASSS
sample_pT_TAG_12556	5	5	DNAH6	DNAH6	Q9C0G6	2p11.2	T423-p	475.98		YGDSEKMtYtEQAsK
sample_pT_TAG_12610	5	5	DNAJB2	DNAJB2	P25686	2q35	T239-p	35.58		GGTQVQQtPASCPLD
sample_pT_TAG_12861	5	5	DOCK5	DOCK5	Q9H7D0	8p21.2	T1800-p	215.31		LtPKATRtLssPsLQ
sample_pT_TAG_12964	5	5	DPCR1	DPCR1 iso3	E9PEI6	6p21.33	T1183-p	151.17		TtEKttRtPEKPTLY
sample_pT_TAG_13304	5	5	DUS3L	DUS3L	Q96G46	19p13.3	T271-p	72.59		QVPAGPGtstPPssP
sample_pT_TAG_13492	5	5	DYSF	DYSF iso11	O75923-11	2p13.2	T198-p	239.35		DtEDQGLtGDEAEPF
sample_pT_TAG_13656	5	5	EEF1A1	EEF1A1	P68104	6q13	T239-p	50.14		LDCILPPtRPtDkPL
sample_pT_TAG_13773	5	6	EFTUD2	EFTUD2	Q15029	17q21.31	T3-p	109.44	EFTUD2	_____MDtDLyDEFG
sample_pT_TAG_13947	5	5	EIF2B4	eIF2B-delta	Q9UI10	2p23.3	T137-p	57.56		sPSTAGEtPSGVkRL
sample_pT_TAG_14089	5	5	EIF4B	EIF4B	P23588	12q13.13	T75-p	69.15		IDrsILPtAPrAARE
sample_pT_TAG_14292	5	5	ELMSAN1	ELMSAN1	Q6PJG2	14q24.3	T578-p	114.99		RstRIPGtDAQAQAE
sample_pT_TAG_14352	5	5	EMILIN2	EMILIN2	Q9BXX0	18p11.32-p11.31	T157-p	115.69		QFSEPRKtLsPtGtA
sample_pT_TAG_14558	5	5	EP400	p400	Q96L91	12q24.33	T955-p	343.49		EVDDEEEtIEEEEAN
sample_pT_TAG_14702	5	5	EPHA2	EphA2	P29317	1p36.13	T773-p	108.27	Pkinase_Tyr	DDPEAtyttsGGkIP
sample_pT_TAG_15066	5	5	ERRFI1	MIG-6	Q9UJM3	1p36.23	T119-p	50.56		VCGFkKLtVNGVCAs
sample_pT_TAG_15578	5	5	FAM135B	FAM135B	Q49AJ0	8q24.23	T1191-p	155.77	DUF676	FADFDtMtDRLLDEI
sample_pT_TAG_15632	5	5	FAM169A	FAM169A	Q9Y6X4	5q13.3	T489-p	74.95		EVDAPDKtPRIPDSE
sample_pT_TAG_15696	5	5	FAM193A	FAM193A	P78312	4p16.3	T290-p	139.99		TDSGsAPtFCsDDED
sample_pT_TAG_16549	5	5	FKBP15	FKBP15	Q5T1M5	9q32	T1094-p	133.63		GPLQEsstRLsLtsD
sample_pT_TAG_16591	5	5	FLG	FLG	P20930	1q21.3	T3281-p	435.17		sGTRHAEtssGGQAA
sample_pT_TAG_17006	5	5	FOXO4	FOXO4	P98177	Xq13.1	T458-p	53.68		tPVLtPPtEAASQDR
sample_pT_TAG_17294	5	5	FXR2	FXR2	P51116	17p13.1	T572-p	74.22	FXR_C1	EsDGPNMtENGLEDE
sample_pT_TAG_17329	5	5	FZD3	FZD3	Q9NPG1	8p21.1	T542-p	76.26		SLLRDPNtPIIRKSr
sample_pT_TAG_17377	5	5	GAB1	GAB1	Q13480	4q31.21	T684-p	76.62		WTDGRQstESETPAK
sample_pT_TAG_17734	5	5	GCOM2	GRINL1B	Q9BZD3	4q13.2	T184-p	41.71	GCOM2	VssQAEDtsssFDNL
sample_pT_TAG_17735	5	5	GCOM2	GRINL1B	Q9BZD3	4q13.2	T215-p	41.71	GCOM2	QsEENAstKNLTGLS
sample_pT_TAG_17799	5	5	GEMIN8	GEMIN8	Q9NWZ8	Xp22.2	T190-p	28.64	GEMIN8	RRsVEAPtERPGERR
sample_pT_TAG_17862	5	5	GID4	GID4	Q8IVV7	17p11.2	T11-p	33.51		RGQVGrGtQLRTGRP
sample_pT_TAG_18023	5	5	GLO1	GLO1	Q04760	6p21.2	T107-p	20.78	Glyoxalase	ELTHNWGtEDDETQS
sample_pT_TAG_18356	5	5	GPATCH8	GPATCH8	Q9UKJ3	17q21.31	T520-p	164.2		SKETsLAtPAGKEsQ
sample_pT_TAG_18479	5	6	GPR18	GPR18	Q14330	13q32.3	T3-p	38.13		_____MItLNNQDQP
sample_pT_TAG_18544	5	5	GPRIN3	GRIN3	Q6ZVF9	4q22.1	T147-p	82.44		GDQPNAItSSMPEDS
sample_pT_TAG_18571	5	5	GPT2	GPT2	Q8TD30	16q11.2	T88-p	57.9		RGIKKPFtEVIRANI
sample_pT_TAG_18609	5	5	GRASP	GRASP	Q7Z6J2	12q13.13	T239-p	42.62		KDPSIyDtLESVRSC
sample_pT_TAG_18773	5	5	GRWD1	GRWD1	Q9BQ67	19q13.33	T24-p	49.42		MEAEsGDtssEGPAQ
sample_pT_TAG_18891	5	5	GTF2F1	GTF2F1	P35269	19p13.3	T437-p	58.24	TFIIF_alpha	QsLsGKstPQPPsGK
sample_pT_TAG_18907	5	5	GTF2I	GTF2I	P78347	7q11.23	T703-p	112.42		PQTsAVRtPtQTNGS
sample_pT_TAG_19255	5	5	HCFC1	HCFC1	P51610	Xq28	T498-p	208.73		GPQAttGtPLVtMrP
sample_pT_TAG_19312	5	5	HDAC4	HDAC4	P56524	2q37.3	T391-p	119.04		RLSLFPGtHLtPYLS
sample_pT_TAG_19329	5	5	HDAC6	HDAC6	Q9UBN7	Xp11.23	T1031-p	131.42		ASStDHQtPPtsPVQ
sample_pT_TAG_19611	5	5	HHIP	HHIP	Q96QV1	4q31.21	T620-p	78.85		RNGyCtPtGkCCCsP
sample_pT_TAG_19908	5	5	HIVEP3	HIVEP3	Q5T1R4	1p34.2	T733-p	259.46		EPPAFEstKSQFGsP
sample_pT_TAG_20253	5	5	HOXB13	HOXB13	Q92826	17q21.32	T8-p	30.68		MEPGNYAtLDGAKDI
sample_pT_TAG_20535	5	5	HSPA2	HSPA2	P54652	14q23.3	T505-p	70.02	HSP70	tGkENkItITNDkGR
sample_pT_TAG_20747	5	5	HTT	Huntingtin	P42858	4p16.3	T1866-p	347.6		KRHsLsStKLLsPQM
sample_pT_TAG_21432	5	5	INCENP	INCENP	Q9NQS7	11q12.3	T832-p	105.43	INCENP_ARK-bind	DLNsDDstDDEAHPR
sample_pT_TAG_21437	5	5	INF2	INF2	Q27J81	14q32.33	T1148-p	135.62		LQAEADstsEGLEDA
sample_pT_TAG_21730	5	5	IRF3	IRF3	Q14653	19q13.33	T180-p	47.22		sPsLDNPtPFPNLGP
sample_pT_TAG_21790	5	5	IRS2	IRS2	Q9Y4H2	13q34	T779-p	137.33		sDAVttGtPPDFFSA
sample_pT_TAG_21828	5	5	ITCH	ITCH	Q96J02	20q11.22	T218-p	102.8		KDEtRVstNGsDDPE
sample_pT_TAG_22044	5	5	ITSN1	ITSN1	Q15811	21q22.11	T832-p	195.42		PkLALREtPAPLAVt
sample_pT_TAG_22886	5	5	KIAA1217	SKT	Q5T5P2	10p12.2-p12.1	T1374-p	214.12		ESSssSPtEENAATD
sample_pT_TAG_22929	5	5	KIAA1522	KIAA1522	Q9P206	1p35.1	T531-p	107.1		GyssQsGtPTLPPKG
sample_pT_TAG_23021	5	5	KIDINS220	KIDINS220	Q9ULH0	2p25.1	T1528-p	196.54		sDEDEsGtEESDNtP
sample_pT_TAG_23062	5	5	KIF13B	KIF13B	Q9NQT8	8p12	T1545-p	202.79		PPPVIAVtAVtPAPE
sample_pT_TAG_23073	5	5	KIF14	KIF14	Q15058	1q32.1	T120-p	186.49		KTAETRLtLQRRAKT
sample_pT_TAG_23124	5	5	KIF19	KIF19	Q2TAC6	17q25.1	T675-p	111.33		TPAGTSLtPDsDLES
sample_pT_TAG_23136	5	5	KIF1B	KIF1B iso3	O60333-3	1p36.22	T1121-p	130.36		ATSYQKQtDKPSHCS
sample_pT_TAG_23392	5	5	KIZ	Kizuna	Q2M2Z5	20p11.23	T665-p	75.11		LRPRNHNtDDsDDFY
sample_pT_TAG_23440	5	5	KLF13	KLF13	Q9Y2Y9	15q13.3	T281-p	31.18		RSDASsPtIsPASsP
sample_pT_TAG_23662	5	5	KMT2D	MLL4	O14686	12q13.12	T1267-p	593.39		CTDsLPEtDDsLLCD
sample_pT_TAG_23691	5	5	KMT2D	MLL4	O14686	12q13.12	T4629-p	593.39		PPssLPPtPPPsVQQ
sample_pT_TAG_23742	5	5	KNL1	CASC5	Q8NG31	15q15.1	T1824-p	265.39		REIFDHHtEEDIDks
sample_pT_TAG_25036	5	5	LPP	LPP	Q93052	3q27.3-q28	T253-p	65.75		sGPQGyNtQPVPVSG
sample_pT_TAG_25142	5	5	LRP2	LRP2	P98164	2q31.1	T4612-p	521.96		QKEsVAAtPPPsPSL
sample_pT_TAG_25272	5	6	LRRC75A	FAM211A	Q8NAA5	17p11.2	T3-p	37.78		_____MGtRQTKGSL
sample_pT_TAG_25541	5	5	LZTFL1	LZTFL1	Q9NQ48	3p21.31	T176-p	34.59	Leu_zip	KTIEIQAtNALDEKS
sample_pT_TAG_25574	5	5	MACF1	ACF7 iso6	H0Y4F5	1p34.3	T340-p	50.64		GSKLKRPtPTFHSSR
sample_pT_TAG_25770	5	5	MAP1A	MAP1A	P78559	15q15.3	T1057-p	305.49		KPGPEEGtLEKEEKV
sample_pT_TAG_25805	5	5	MAP1A	MAP1A	P78559	15q15.3	T898-p	305.49		sAGtIsPtssLEEDK
sample_pT_TAG_26109	5	5	MAP4	MAP4	P27816	3p21.31	T627-p	121		tFMIsPEtVTGTGkK
sample_pT_TAG_26759	5	5	MCM2	MCM2	P49736	3q21.3	T857-p	101.9		RFGAQQDtIEVPEkD
sample_pT_TAG_26922	5	5	MDC1	MDC1	Q14676	6p21.33	T523-p	226.67		sTTVDINtQVEKEVP
sample_pT_TAG_27087	5	5	MED13L	THRAP2	Q71F56	12q24.21	T398-p	242.6		sKRSQMstPTLEEEP
sample_pT_TAG_27151	5	5	MEFV	pyrin	O15553	16p13.3	T267-p	86.44		LLTLEEKtAANLDsA
sample_pT_TAG_27465	5	5	MICALL2	MICALL2	Q8IY33	7p22.3	T157-p	97.5		PPLsPAQtNPVVQRR
sample_pT_TAG_27521	5	5	MINDY4	FAM188B	Q4G0A6	7p14.3	T720-p	84.37	DUF4205	IRLTIDTtQTISEDT
sample_pT_TAG_27577	5	5	MISP	MISP	Q8IVT2	19p13.3	T164-p	75.36		tVAtLQGtPDHGDPR
sample_pT_TAG_27715	5	5	MKI67	KI-67	P46013	10q26.2	T2716-p	358.69	K167R	PPLEVVDtTAsTKRH
sample_pT_TAG_28464	5	5	MTHFD1L	MTHFD1L	Q6UB35	6q25.1	T554-p	105.79	FTHFS	KTDPSTLtEEEVSKF
sample_pT_TAG_28790	5	5	MUC16	MUC16	Q8WXI7	19p13.2	T7704-p	1519.17		TSPHPVSttFLAHIP
sample_pT_TAG_28907	5	5	MUC22	PBMUCL1	E2RYF6	6p21.33	T225-p	173.48		AstAGSEtTTTSTsM
sample_pT_TAG_28938	5	5	MUC3A	MUC3A	Q02505	7q22.1	T218-p	345.13		TDTTFHTtISsttRt
sample_pT_TAG_29167	5	5	MYBL2	B-Myb	P10244	20q13.12	T266-p	78.76		TDLDAVRtPEPLEEF
sample_pT_TAG_29697	5	5	MYO18A	MYO18A	Q92614	17q11.2	T722-p	233.12	Myosin_head	KHQHKGGtLQRstsF
sample_pT_TAG_29826	5	5	MYO9B	MYO9B	Q13459	19p13.11	T1271-p	243.4		APGsAPEtPEDKsKP
sample_pT_TAG_29839	5	5	MYOCD	myocardin	Q8IZQ8	17p12	T230-p	102		QGLGPPstPIAVHAA
sample_pT_TAG_29892	5	5	MYOZ2	MYOZ2	Q9NPC6	4q26	T111-p	29.9	Calsarcin	APLtPPNtPDPRsPP
sample_pT_TAG_30429	5	5	NCL	NCL	P19338	2q37.1	T92-p	76.61		PGkkAAAtPAkKtVt
sample_pT_TAG_30749	5	5	NECTIN2	nectin 2	Q92692	19q13.32	T459-p	57.74		PRyHELPtLEERSGP
sample_pT_TAG_30988	5	5	NFATC2	NFAT1	Q13469	20q13.2	T325-p	100.15		IPPKMWKtsPDPsPV
sample_pT_TAG_31160	5	5	NHSL1	NHSL1	Q5SYE7	6q24.1	T241-p	170.67		ADGHSVYtPDHYSTL
sample_pT_TAG_31839	5	5	NRIP1	RIP140	P48552	21q11.2-q21.1	T549-p	126.94	NRIP1_repr_2	sPSTNRTtPVstPPL
sample_pT_TAG_31889	5	5	NSD1	NSD1	Q96L73	5q35.3	T2462-p	296.65		VMDLIDLtPRQKERA
sample_pT_TAG_32348	5	5	NUP98	NUP98	P52948	11p15.4	T687-p	197.58		NsNsVDDtIVALNMR
sample_pT_TAG_32392	5	5	NXF1	NXF1	Q9UBU9	11q12.3	T562-p	70.18		PsssPVPtLsPEQQE
sample_pT_TAG_32839	5	5	OSBPL5	OSBPL5	Q9H0X9	11p15.4	T775-p	98.62		PSGHSQAtESSGSTP
sample_pT_TAG_32866	5	5	OSER1	OSER1	Q9NX31	20q13.12	T45-p	31.78	DUF776	GVRAPVRtAtDDtKP
sample_pT_TAG_32923	5	5	OTUD7B	Cezanne	Q6GQQ9	1q21.2	T451-p	92.53		LAQPEsPtAsAGDEP
sample_pT_TAG_32961	5	5	OXR1	OXR1	Q8N573	8q23.1	T389-p	97.97		LTVKSEstGtPGHLR
sample_pT_TAG_32990	5	5	P2RY2	P2Y2	P41231	11q13.4	T344-p	42.27		GLRRSDRtDMQRIED
sample_pT_TAG_33283	5	5	PARD3	PAR3-alpha	Q8TEW0	10p11.22-p11.21	T947-p	151.42		DDDEGMEtLEEDTEE
sample_pT_TAG_33377	5	5	PATJ	INADL	Q8NI35	1p31.3	T1022-p	196.37		PLyQHQAtRVISkAS
sample_pT_TAG_33656	5	5	PCF11	PCF11	O94913	11q14.1	T785-p	173.05		PrIDGPPtPASLrFD
sample_pT_TAG_33692	5	5	PCLO	piccolo	Q9Y6V0	7q21.11	T4268-p	553.28		HASSsARtKPTsLPI
sample_pT_TAG_33720	5	6	PCM1	PCM-1	Q15154	8p22	T3-p	228.53		_____MAtGGGPFED
sample_pT_TAG_34049	5	5	PDLIM7	PDLIM7	Q9NR12	5q35.3	T244-p	49.84		DktstVLtRHsQPAt
sample_pT_TAG_34106	5	5	PDXDC1	PDXDC1	Q6P996	16p13.11	T761-p	86.71		GAPsPQHtDQTEAFQ
sample_pT_TAG_34136	5	5	PDZD8	PDZD8	Q8NEN9	10q25.3-q26.11	T974-p	128.56		sPKHtPNtsDNEGsD
sample_pT_TAG_34213	5	5	PELP1	PELP1	Q8IZL8	17p13.2	T1090-p	119.7		PAEEEMEtETEAEAL
sample_pT_TAG_34257	5	5	PEX3	PEX3	P56589	6q24.2	T260-p	42.14	Peroxin-3	LsPRDITtIkLLNET
sample_pT_TAG_34892	5	6	PIM2	Pim2	Q9P1W9	Xp11.23	T3-p	34.19		_____MLtKPLQGPP
sample_pT_TAG_35172	5	5	PKP4	plakophilin 4	Q99569	2q24.1	T81-p	131.87		EsPsIAstsstEKSF
sample_pT_TAG_35190	5	5	PLA2G4A	cPLA2	P47712	1q31.1	T447-p	85.24	PLA2_B	EsHEPKGtENEDAGs
sample_pT_TAG_35270	5	5	PLCG2	PLCG2	P16885	16q23.3	T857-p	147.87		RGILDLNtyNVVKAP
sample_pT_TAG_35528	5	5	PLEKHO2	PLEKHQ1	Q8TD55	15q22.31	T311-p	53.35		REGGKPPtPPPKILS
sample_pT_TAG_35529	5	5	PLEKHO2	PLEKHQ1	Q8TD55	15q22.31	T364-p	53.35		QAEGTPGtPPKDATT
sample_pT_TAG_35537	5	5	PLG	Plasminogen	P00747	6q26	T422-p	90.57	Kringle	NYPNAGLtMNyCRNP
sample_pT_TAG_35561	5	5	PLIN4	perilipin 4	Q96Q06	19p13.3	T406-p	134.43		VAKGAMQtGLNTTQN
sample_pT_TAG_35655	5	5	PLXNA3	PLXNA3	P51805	Xq28	T1513-p	207.7	Plexin_cytopl	AKDKLLDtVyKGIPY
sample_pT_TAG_35730	5	5	PNISR	SRRP130	Q8TF01	6q16.2	T309-p	92.58	PNISR	AAssGKVtRsPsPVP
sample_pT_TAG_35744	5	5	PNKP	Pnk1	Q96T60	19q13.33	T122-p	57.08		QPDtPPGtPLVsQDE
sample_pT_TAG_36063	5	5	POM121C	POM121C	A8CG34	7q11.23	T445-p	125.06	POM121	CHHsssstPLAADKE
sample_pT_TAG_36464	5	5	PPP1R14C	KEPI	Q8TAE6	6q25.1	T73-p	17.84	PP1_inhibitor	RHQQGKVtVkYDRKE
sample_pT_TAG_36497	5	5	PPP1R21	KLRAQ1	Q6ZMI0	2p16.3	T714-p	88.31	TTKRSYEDQ	EKSKEALtEEMKLAs
sample_pT_TAG_36589	5	5	PPP4R3A	SMEK1	Q6IN85	14q32.12	T685-p	95.37		EEEMWFNtDEDDMED
sample_pT_TAG_36795	5	5	PRG4	PRG4	Q92954	1q31.1	T384-p	151.08		tPKEPAPtTtKsAPT
sample_pT_TAG_36804	5	5	PRG4	PRG4	Q92954	1q31.1	T518-p	151.08		tkEPSPTtPKEPAPT
sample_pT_TAG_37150	5	5	PRPF40A	FNBP3	O75400	2q23.3	T345-p	108.8		EQAQLTStPAIQDQs
sample_pT_TAG_37253	5	5	PRR36	PRR36	Q9H6K5	19p13.2	T247-p	132.75		rSLssSAtPLSsPAr
sample_pT_TAG_37365	5	5	PRUNE2	PRUNE2	Q8WUY3	9q21.2	T2331-p	340.64		LsEGHPEtPVDGDLG
sample_pT_TAG_37535	5	5	PSMC4	RPT3	P43686	19q13.2	T347-p	47.37		QKRLIFstITsKMNL
sample_pT_TAG_37546	5	5	PSMD1	PSMD1	Q99460	2q37.1	T284-p	105.84		sVPGsTNtGTVPGsE
sample_pT_TAG_38081	5	5	PYGM	PYGM	P11217	11q13.1	T372-p	97.09	Phosphorylase	AWDVTVRtCAYTNHT
sample_pT_TAG_38118	5	5	QKI	QKI	Q96PU8	6q26	T65-p	37.67	STAR_dimer	NDtLNGstEkRsAEL
sample_pT_TAG_38245	5	5	RAB23	RAB23	Q9ULC3	6p12.1-p11.2	T184-p	26.66		IAEDPELtHssSNKI
sample_pT_TAG_38515	5	5	RAD54L2	RAD54L2	Q9Y4B4	3p21.2	T72-p	162.77		GQQPPRCtSTTSSQS
sample_pT_TAG_38518	5	5	RAD9A	RAD9A	Q99638	11q13.2	T292-p	42.55		PQLQAHStPHPDDFA
sample_pT_TAG_38557	5	5	RAI1	RAI1	Q7Z5J4	17p11.2	T1297-p	203.35		TKLPPPEtPDACLkL
sample_pT_TAG_38963	5	5	RB1	Rb	P06400	13q14.2	T345-p	106.16		DHDKTLQtdsIDsFE
sample_pT_TAG_39258	5	5	RBMX2	RBMX2	Q9Y388	Xq26.1	T140-p	37.34		EKGCGARtPsPsLSE
sample_pT_TAG_39498	5	5	RETREG3	FAM134C	Q86VR2	17q21.2	T275-p	51.4		CPQLDDstVARELAI
sample_pT_TAG_40250	5	5	RNF31	RNF31	Q96EP0	14q12	T632-p	119.65		WDSGPEPtPsWDGPD
sample_pT_TAG_40663	5	5	RPS3A	RPS3A	P61247	4q31.3	T242-p	29.94		GsssGkAtGDEtGAk
sample_pT_TAG_40783	5	5	RPTOR	Raptor	Q8N122	17q25.3	T714-p	149.04		PVRDsPCtPRLrsVs
sample_pT_TAG_40807	5	5	RRBP1	RRBP1	Q9P2E9	20p12.1	T191-p	152.46		PVGAKGNtPATGTtQ
sample_pT_TAG_41300	5	5	SAMD1	SAMD1	Q6SPF0	19p13.12	T416-p	56.05		AMNKEGGtASVATGP
sample_pT_TAG_41434	5	5	SASH3	SLY	O75995	Xq26.1	T61-p	41.6	SLY	EDDSGVPtPEDAGKs
sample_pT_TAG_41629	5	5	SCML2	SCML2	Q9UQR0	Xp22.13	T496-p	77.26		DVTERQstKRsPQQt
sample_pT_TAG_42585	5	5	SHC4	SHC4	Q6S5L8	15q21.1	T448-p	68.78		GVQSQRDtsLLKHTC
sample_pT_TAG_43526	5	5	SLC9A3R1	NHERF	O14745	17q25.1	T293-p	38.87	EBP50_C	VRsAssDtsEELNsQ
sample_pT_TAG_43588	5	5	SLF2	FAM178A	Q8IX21	10q24.31	T400-p	131.87		SKEPSDEtDGssAGL
sample_pT_TAG_43671	5	5	SLX4	SLX4	Q8IY92	16p13.3	T1326-p	200.01		QtPssCLtPVsPGts
sample_pT_TAG_43732	5	5	SMARCA4	SMARCA4	P51532	19p13.2	T298-p	184.65		NAAAPTStPQKLIPP
sample_pT_TAG_43826	5	5	SMC3	SMC3	Q9UQE7	10q25.2	T773-p	141.54	SMC_N	SLHAMEStRESLKAE
sample_pT_TAG_44069	5	5	SNRK	SNRK	Q9NRH2	3p22.1	T380-p	84.28		LEDDLTAtPLSHATV
sample_pT_TAG_44391	5	5	SOX5	SOX5	P35711	12p12.1	T372-p	84.03		LGAAVsPtSIHTDKS
sample_pT_TAG_44393	5	5	SOX5	SOX5	P35711	12p12.1	T413-p	84.03		GKsPtsPtsPHMPAL
sample_pT_TAG_44602	5	5	SPATA31D1	EG238662	Q6ZQQ2	9q21.32	T1063-p	175.62		VNQEKQGtLRREFSD
sample_pT_TAG_45601	5	5	STAT1	STAT1	P42224	2q32.2	T699-p	87.33		ELDGPKGtGyIktEL
sample_pT_TAG_46057	5	5	SUPT6H	SPT6	Q7KZ85	17q11.2	T90-p	199.07	SPT6_acidic	GHKKRKRtsFDDrLE
sample_pT_TAG_46122	5	5	SVIL	supervillin	O95425	10p11.23	T677-p	247.75		RCtsHsEtPtVDDEE
sample_pT_TAG_46145	5	5	SYBU	SYBU	Q9NX95	8q23.2	T92-p	72.39		QSVsPVKtPsDAGNs
sample_pT_TAG_46166	5	5	SYDE2	SYDE2	Q5VT97	1p22.3	T434-p	133.23		EHAGDIQttRSNGMN
sample_pT_TAG_47627	5	5	TICRR	TICRR	Q7Z2Z1	15q26.1	T1192-p	210.86		GTSLETKtPRtPKRQ
sample_pT_TAG_47803	5	5	TLE3	TLE3	Q04726	15q23	T319-p	83.42		tPGLksNtPtPRNDA
sample_pT_TAG_48005	5	5	TMEM131	TMEM131	Q92545	2q11.2	T1550-p	205.14		NSQELGNtsSSEGEK
sample_pT_TAG_48218	5	5	TMOD1	TMOD1	P28289	9q22.33	T23-p	40.57	Tropomodulin	DEILGALtEEELRTL
sample_pT_TAG_48422	5	5	TNK2	Ack	Q07912	3q29	T101-p	114.57		SQSTFRKtsPAPGGP
sample_pT_TAG_48483	5	5	TNNI3	TNNI3	P19429	19q13.42	T181-p	24.01		KQVkkEDtEKENREV
sample_pT_TAG_48495	5	5	TNPO1	KPNB2	Q92973	5q13.2	T36-p	102.36		EsQsPDttIQRTVQQ
sample_pT_TAG_48571	5	5	TNS1	tensin 1	Q9HBL0	2q35	T399-p	185.7		TPNHVEHtLsVssDs
sample_pT_TAG_48775	5	5	TOR1AIP2	TOR1AIP2	Q8NFQ8	1q25.2	T176-p	51.26	LAP1C	AGQEGEDtLRRRLLA
sample_pT_TAG_48950	5	5	TPM3	TPM3	P06753	1q21.3	T253-p	32.95	Tropomyosin	sVAkLEKtIDDLEDE
sample_pT_TAG_49735	5	5	TTC37	TTC37	Q6PGP7	5q15	T1254-p	175.49		SAEDEKNtALKTIQK
sample_pT_TAG_49758	5	5	TTF1	TTF1	Q15361	9q34.13	T248-p	103.05		QAGREAGtDMQEsQP
sample_pT_TAG_50087	5	5	TTN	Titin	Q8WZ42	2q31.2	T4852-p	3816.03	I-set	HLLKEPPtFVKKVDD
sample_pT_TAG_50470	5	5	TXNRD1	TRXR1	Q16881	12q23.3	T195-p	70.91	Pyr_redox_2	VMVLDFVtPtPLGTR
sample_pT_TAG_50686	5	5	UBE2O	UBE2O	Q9C0C9	17q25.1	T491-p	141.29		AADDtDDtSSVTSSA
sample_pT_TAG_50830	5	5	UBR5	UBR5	O95071	8q22.3	T1998-p	309.35		EHENDDDtNQsATLN
sample_pT_TAG_51475	5	5	UTRN	utrophin	P46939	6q24.2	T2112-p	394.47		HAMQKRstTELGENL
sample_pT_TAG_51619	5	5	VCP	VCP	P55072	9p13.3	T797-p	89.32		GtGGsVytEDNDDDL
sample_pT_TAG_51839	5	5	VPS9D1	VPS9D1	Q9Y2B5	16q24.3	T68-p	68.96		GETVPPDtsKMLKLA
sample_pT_TAG_51931	5	5	WAPL	WAPL	Q7Z5K2	10q23.2	T551-p	132.95		sGPKRsPtKAVyNAR
sample_pT_TAG_51956	5	5	WASHC2C	WASHC2C	Q9Y4E1	10q11.22	T246-p	144.67		DNEQNQHtTQMsDEE
sample_pT_TAG_52106	5	5	WDR44	WDR44	Q5JSH3	Xq24	T94-p	101.37		kELsDQAtAsPIVAR
sample_pT_TAG_52155	5	5	WDR64	WDR64	B1ANS9	1q43	T1042-p	123.63		KDSSDGItGKKKGGH
sample_pT_TAG_52271	5	5	WIPF1	WIPF1	O43516	2q31.1	T255-p	51.26		NrPPLPPtPSrALDD
sample_pT_TAG_53106	5	5	ZC3HC1	NIPA	Q86WB0	7q32.2	T372-p	55.26		EPEAAsPttRTRPVT
sample_pT_TAG_53253	5	5	ZFHX3	ATBF1	Q15911	16q22.2-q22.3	T2865-p	404.42		ATGIATEtKssSAPN
sample_pT_TAG_53368	5	5	ZFP62	ZFP62	Q8NB50	5q35.3	T556-p	102.51		KVHKRIHtGERPYkC
sample_pT_TAG_53692	5	5	ZNF106	ZFP106	Q9H2Y7	15q15.1	T602-p	208.88		sDTEKHGtKIGTLGS
sample_pT_TAG_53846	5	5	ZNF148	ZNF148	Q9UQR1	3q21.2	T194-p	88.98		QRHVFIHtGEkPFQC
sample_pT_TAG_53861	5	5	ZNF155	ZNF155	Q12901	19q13.31	T227-p	62.08		QTHQRVHtGEKPFkC
sample_pT_TAG_54440	5	5	ZNF28	ZNF28	P17035	19q13.41	T378-p	83.66		ARHRRLHtGEKPYEC
sample_pT_TAG_54492	5	5	ZNF285	ZNF285	Q96NJ3	19q13.31	T451-p	68.26		HIHQRVHtGEkPYKC
sample_pT_TAG_54560	5	5	ZNF300	ZNF300	Q96RE9	5q33.1	T516-p	68.74		IGHQRIHtGEkPyIC
sample_pT_TAG_54771	5	5	ZNF35	ZNF35	P13682	3p21.31	T357-p	59.09		IVHQRIHtGEKPFAC
sample_pT_TAG_54796	5	5	ZNF354C	ZNF354C	Q86Y25	5q35.3	T295-p	64.85		IKHLRVHtGEKPYRC
sample_pT_TAG_54802	5	5	ZNF358	ZNF358	Q9NW07	19p13.2	T485-p	59.29		PLPGsRstPsPtPVE
sample_pT_TAG_54991	5	5	ZNF430	ZNF430	Q9H8G1	19p12	T284-p	66.32		tTHkIIHtGEkPYRC
sample_pT_TAG_55054	5	5	ZNF433	ZNF433	Q8N7K0	19p13.2	T641-p	77.24		RRHGRtHtGEKPYKC
sample_pT_TAG_55084	5	5	ZNF44	ZNF44	P15621	19p13.2	T629-p	76.52		FCREHERtHtGEkPY
sample_pT_TAG_55092	5	5	ZNF440	ZNF440	Q8IYI8	19p13.2	T419-p	69.11		RVHGRtHtGEkPYEC
sample_pT_TAG_55269	5	5	ZNF483	ZNF483	Q8TF39	9q31.3	T462-p	85.1		TKHRRIHtGEKPYMC
sample_pT_TAG_55347	5	5	ZNF501	ZNF501	Q96CX3	3p21.31	T226-p	31.18	zf-C2H2	KCSECEKtFRKQAHL
sample_pT_TAG_55661	5	5	ZNF566	ZNF566	Q969W8	19q13.12	T334-p	49.22		IKHQRIHtGEKPYEC
sample_pT_TAG_55822	5	5	ZNF592	ZNF592	Q92610	15q25.3	T1262-p	137.53		sQDQDSHtLsPQV__
sample_pT_TAG_55834	5	5	ZNF594	ZNF594	Q96JF6	17p13.2	T483-p	93.91		VTHQKIHtGEKPYQC
sample_pT_TAG_55955	5	5	ZNF613	ZNF613	Q6PF04	19q13.41	T423-p	70.14		LIHRRtHtGEKPYVC
sample_pT_TAG_56549	5	5	ZNF721	ZNF721	Q8TF20	4p16.3	T876-p	105.08		YAHKKIHtGEKPYTC
sample_pT_TAG_56656	5	5	ZNF761	ZNF761	Q86XN6	19q13.42	T120-p	87.72		MTKIKKLtGSTERYD
sample_pT_TAG_56944	5	5	ZNF816	ZNF816A	Q0VGE8	19q13.41	T136-p	75.73		MTKIKKLtGSTDRSD
sample_pT_TAG_57004	5	5	ZNF835	ZNF835	Q9Y2P0	19q13.43	T329-p	59.63		AEHRRIHtGEKPYAC
sample_pT_TAG_57137	5	5	ZNF852	ZNF852	Q6ZMS4	3p21.31	T182-p	62.08		IGHRRIHtGEkPYEC
sample_pT_TAG_57192	5	5	ZNF880	ZNF880	Q6PDB4	19q13.41	T431-p	66.76		TAHLLIHtGEKPYKC
sample_pT_TAG_13831	4.9892	5	EHBP1	EHBP1	Q8NDI1	2p15	T291-p	140.02		PDSEEPItEtASPRK
sample_pT_TAG_15613	4.9892	5	FAM160B1	FAM160B1	Q5W0V3	10q25.3	T589-p	86.56		SSyHVEGtGyDtyLR
sample_pT_TAG_55690	4.9892	5	ZNF568	ZNF568	Q3ZCX4	19q13.12	T525-p	74.37		TEHEKIHtGEKPYHC
sample_pT_TAG_41871	4.9785	5	SEC24C	SEC24C	P53992	10q22.2	T214-p	118.32		PSQASSFtPPAsGGP
sample_pT_TAG_43951	4.9785	5	SMTN	smoothelin	P53814	22q12.2	T243-p	99.06		PPPSPPKttsPEPQE
sample_pT_TAG_9704	4.9677	5	CLTC	CLTC	Q00610	17q23.1	T1318-p	191.61	Clathrin	RAHMGMFtELAILYS
sample_pT_TAG_33238	4.9677	5	PAPOLA	PAP-alpha	P51003	14q32.2	T542-p	82.84		VPsPTSAtKtsPLNS
sample_pT_TAG_6294	4.9365	5	C7orf25	C7orf25	Q9BPX7	7p14.1	T416-p	46.45		TPLPKDYttDsEH__
sample_pT_TAG_1666	4.9355	5	AHNAK2	AHNAK2	Q8IVF2	14q32.33	T1374-p	616.63		MQGDLKttDLsIQPP
sample_pT_TAG_10820	4.9355	5	CTIF	CTIF	O43310	18q21.1	T289-p	67.59		LEDtAGDtGHsSLEA
sample_pT_TAG_26642	4.9355	5	MAVS	MAVS	Q7Z434	20p13	T365-p	56.53		MVPskVPtsMVLTKV
sample_pT_TAG_37101	4.9032	5	PROSER1	PROSER1	Q86XN7	13q13.3	T609-p	95.7		TLPVMIktEPtsPtP
sample_pT_TAG_40569	4.8925	5	RPRD2	RPRD2	Q5VT52	1q21.2	T1370-p	156.02		SRVrEsLtLPSHSLE
sample_pT_TAG_38845	4.871	5	RAPH1	RAPH1	Q70E73	2q33.2	T874-p	135.26		sQFPPPPtPPAMEsQ
sample_pT_TAG_55364	4.871	5	ZNF503	ZNF503	Q96F45	10q22.2	T99-p	62.55		YLQPLPstPVsPIEL
sample_pT_TAG_44496	4.8602	5	SPAG17	SPAG17	Q6Q759	1p12	T1997-p	251.74		QNQTENLtKSPEEAE
sample_pT_TAG_22273	4.7957	5	KANSL2	KANSL2	Q9H9L4	12q13.11	T157-p	55.04		DGEQEPItVDQTWRG
sample_pT_TAG_26133	4.7957	5	MAP4	MAP4 iso9	E7EVA0	3p21.31	T928-p	245.44		QPAPHLKtPVDKSQs
sample_pT_TAG_7484	4.76	5	CCND1	CCND1	P24385	11q13.3	T286-p	33.73		EEVDLACtPtDVRDV
sample_pT_TAG_18423	4.7368	6	GPKOW	GPKOW	Q92917	Xp11.23	T473-p	52.23		QYMGPsDtDDD____
sample_pT_TAG_15104	4.7204	5	ESPL1	separase	Q14674	12q13.13	T1771-p	233.18	Peptidase_C50	QKENssCtDKREWWT
sample_pT_TAG_20926	4.7204	5	ID1	ID1	P41134	20q11.21	T117-p	16.13		NsESEVGtPGGRGLP
sample_pT_TAG_49666	4.6989	5	TTBK1	TTBK1	Q5TCY1	6p21.1	T629-p	142.74		QGDGRsEtsQPPTPG
sample_pT_TAG_12767	4.6875	5	DNTTIP1	DNTTIP1	Q9H147	20q13.12	T329-p	37.01		AVEAPPQt_______
sample_pT_TAG_33237	4.6774	5	PAPOLA	PAP-alpha	P51003	14q32.2	T23-p	82.84	PAP_central	PQKHyGItsPIsLAA
sample_pT_TAG_55471	4.6774	5	ZNF534	ZNF534	Q76KX8	19q13.41	T362-p	77.17		TTHQTVHtGERPYkC
sample_pT_TAG_9442	4.6667	5	CLASP1	CLASP1	Q7Z460	2q14.2-q14.3	T1245-p	169.45		RTALDNKtSLLNTQP
sample_pT_TAG_2856	4.6452	6	AOC1	ABP1	P19801	7q36.1	T68-p	85.38	Cu_amine_oxidN2	tttMAKNtVFLIEML
sample_pT_TAG_47008	4.6129	5	TCF12	TCF12	Q99081	15q21.3	T100-p	72.96		AHEGLsPtPFMNSNL
sample_pT_TAG_53361	4.5699	5	ZFP62	ZFP62	Q8NB50	5q35.3	T192-p	102.51		RVHKRIHtGEkPYkC
sample_pT_TAG_1057	4.5	6	ADD2	ADD2	P35612	2p13.3	T5-p	80.85		___MsEEtVPEAAsP
sample_pT_TAG_36501	4.4839	4	PPP1R27	DYSFIP1	Q86WC6	17q25.3	T126-p	17.44		LGADRDAtNDDGDLP
sample_pT_TAG_46337	4.4839	4	SYNPO2L	SYNPO2L	Q9H987	10q22.2	T721-p	102.48		PPPMtPktPPPVAPK
sample_pT_TAG_50738	4.4839	4	UBN2	UBN2	Q6ZU65	7q34	T1150-p	146.09		LQAPSkLtNSSStGt
sample_pT_TAG_33403	4.4118	5	PAX3	PAX3	P23760	2q36.1	T2-p	52.97		______MttLAGAVP
sample_pT_TAG_47906	4.2903	5	TLR3	TLR3	O15455	4q35.1	T72-p	103.83	LRR_8	RLPAANFtRYSQLTS
sample_pT_TAG_13020	4.1667	5	DPP9	DPP9	Q86TI2	19p13.3	T3-p	98.26		_____MAtTGtPTAD
sample_pT_TAG_44213	4.1667	5	SOD1	SOD1	P00441	21q22.11	T3-p	15.94		_____MAtkAVCVLk
sample_pT_TAG_171	4	4	ABCA2	ABCA2	Q9BZC7	9q34.3	T1057-p	269.87	ABC_tran	IyGHDIRtEMDEIRK
sample_pT_TAG_387	4	4	ABL1	Abl	P00519	9q34.12	T1111-p	122.87	F_actin_bind	AGsGPAAtQDFSKLL
sample_pT_TAG_448	4	4	ABLIM1	abLIM	O14639	10q25.3	T724-p	87.69	AbLIM_anchor	PyEMLMVtNrGRNKI
sample_pT_TAG_1038	4	4	ADCY8	ADCY8	P40145	8q24.22	T1245-p	140.12		PGAQAEGtDKSDLP_
sample_pT_TAG_1155	4	4	ADGRF3	GPR113	Q8IZF5	2p23.3	T146-p	116.34		PELsRTLtLPAASAS
sample_pT_TAG_1311	4	4	AFAP1L1	AFAP1L1	Q8TED9	5q32	T395-p	86.43		RAAGRKItRIIGFSK
sample_pT_TAG_1596	4	4	AHDC1	AHDC1	Q5TGY3	1p36.11-p35.3	T639-p	168.35	DUF4683	CsPPRCWtPsEPESV
sample_pT_TAG_1653	4	4	AHNAK	AHNAK	Q09666	11q12.3	T5839-p	629.1		skGHyEVtGsDDEtG
sample_pT_TAG_1885	4	4	AKAP4	AKAP4	Q5JQC9	Xp11.22	T574-p	94.48	AKAP_110	EEDCPGstMGYMAQS
sample_pT_TAG_2001	4	4	AKTIP	AKTIP	Q9H8T0	16q12.2	T34-p	33.13		VKTsPPRtAPKKQLP
sample_pT_TAG_2027	4	4	ALDH18A1	ALDH18A1	P54886	10q24.1	T759-p	87.3		VGLEGLLtTkWLLRG
sample_pT_TAG_2190	4	4	ALPK3	AlphaK1	Q96L96	15q25.3	T841-p	201.27		RTRADRKtQVDAGtQ
sample_pT_TAG_2245	4	4	AMER2	FAM123A	Q8N7J2	13q12.13	T241-p	69.51	WTX	LECVKEEtPRAAREP
sample_pT_TAG_2799	4	4	ANXA1	ANXA1	P04083	9q21.13	T88-p	38.71	Annexin	kAAyLQEtGkPLDEt
sample_pT_TAG_2873	4	4	AP1B1	AP1B1	Q10567	22q12.2	T363-p	104.64	Adaptin_N	AELKEYAtEVDVDFV
sample_pT_TAG_3083	4	4	APOOL	APOOL	Q6UXV4	Xq21.1	T233-p	29.16		ELSSEAKtKSEStSG
sample_pT_TAG_3120	4	4	ARAF	ARAF	P10398	Xp11.3	T181-p	67.59		RPLNELLtPQGPsPR
sample_pT_TAG_3255	4	4	ARHGAP12	ARHGAP12	Q8IWW6	10p11.22	T174-p	96.25	SH3-WW_linker	KVSSQNRtRsFGHFP
sample_pT_TAG_3386	4	4	ARHGAP33	SNX26	O14559	19q13.12	T558-p	137.21		RtQGRLGtPtEPTtP
sample_pT_TAG_3588	4	4	ARHGEF5	ARHGEF5	Q12774	7q35	T74-p	176.8	ARHGEF5_35	VCDYAIEtMPsFPKE
sample_pT_TAG_3652	4	4	ARID3A	Bright	Q99856	19p13.3	T582-p	62.89		AGPAGLStPsTSTSN
sample_pT_TAG_3984	4	4	ASXL1	ASXL1	Q8IXJ9	20q11.21	T469-p	165.43		SSPHLPGtSSAAPDL
sample_pT_TAG_4075	4	4	ATF3	ATF-3	P18847	1q32.3	T162-p	20.58		VRAQNGRtPEDERNL
sample_pT_TAG_4104	4	4	ATF7IP	ATF7IP	Q6VMQ6	12p13.1	T928-p	136.39		AAEQNSNttPRIENQ
sample_pT_TAG_4218	4	4	ATP13A1	ATP13A1	Q9HD20	19p13.11	T913-p	132.95		GIRATsRtAKQRSGL
sample_pT_TAG_4324	4	4	ATP2B3	ATP2B3	Q16720	Xq28	T792-p	134.2	Hydrolase_3	QRQVVAVtGDGtNDG
sample_pT_TAG_4586	4	4	AUP1	AUP1	Q9Y679	2p13.1	T326-p	53.03		GQTGTRLtPADkAEH
sample_pT_TAG_4610	4	4	AVL9	AVL9	Q8NBF6	7p14.3	T272-p	71.95	Avl9	STADVsHtNLGtIRK
sample_pT_TAG_4759	4	4	BARGIN	Bargin	Q6ZT62		T542-p	73.6		SAATKERtESEVPPR
sample_pT_TAG_4965	4	4	BCL7C	Bcl-7C	Q8WUZ0	16p11.2	T118-p	23.47		tEPsPGGtPQPsRPV
sample_pT_TAG_4977	4	4	BCL9	Bcl-9	O00512	1q21.2	T172-p	149.29		EPtPAQKtPAKVVYV
sample_pT_TAG_5119	4	4	BDP1	TFNR	A6H8Y1	5q13.2	T915-p	293.89		EICLREKtPEVIDAT
sample_pT_TAG_5180	4	4	BICD2	BICD2	Q8TD16	9q22.31	T602-p	93.53	BicD	AGRADGGtGDSSPsP
sample_pT_TAG_5379	4	4	BOD1L1	FAM44A	Q8NFC6	4p15.33	T2847-p	330.47		DEYsSSEtTGEKPEQ
sample_pT_TAG_5760	4	4	BTK	Btk	Q06187	Xq22.1	T191-p	76.28		tKKPLPPtPEEDQIL
sample_pT_TAG_5816	4	4	BUD13	BUD13	Q9BRD0	11q23.3	T187-p	70.52		IRHDssDtsPPRRAR
sample_pT_TAG_5819	4	4	BUD13	BUD13	Q9BRD0	11q23.3	T261-p	70.52		RtLGssDtQQLRRAR
sample_pT_TAG_5864	4	4	C11orf52	MGC14839	Q96A22	11q23.1	T49-p	13.92	DUF4578	LPKGHEttGHtyERV
sample_pT_TAG_5951	4	4	C16orf74	C16orf74	Q96GX8	16q24.1	T41-p	8.12	DUF4597	DVPDIIItPPtPtGM
sample_pT_TAG_6154	4	4	C2CD3	C2CD3	Q4AC94	11q13.4	T234-p	260.39		ANSSRsttPRGKDHV
sample_pT_TAG_6182	4	4	C2CD6	ALS2CR11 iso4	Q53TS8-4	2q33.1	T605-p	209.06		FTTKMLEtENKLAPD
sample_pT_TAG_6367	4	4	CABIN1	CABIN1	Q9Y6J0	22q11.23	T1927-p	246.35		ASGDtPttPKHPKDs
sample_pT_TAG_6407	4	4	CACNA1B	CACNA1B	Q00975	9q34.3	T1944-p	262.5		VSWGtQRtQDAPHEA
sample_pT_TAG_6600	4	4	CAMK2G	CAMK2G	Q13555	10q22.2	T382-p	62.61		TDGIKGStEsCNTtT
sample_pT_TAG_6613	4	4	CAMSAP1	CAMSAP1	Q5T5Y3	9q34.3	T1122-p	177.97		QGSSRSKtPtPSVET
sample_pT_TAG_6626	4	4	CAMSAP1	CAMSAP1	Q5T5Y3	9q34.3	T473-p	177.97		TRPAsQPtPFALHHA
sample_pT_TAG_6834	4	4	CASC3	CASC3	O15234	17q21.1	T443-p	76.28		PVPETtPtPPTKTGT
sample_pT_TAG_6927	4	4	CAST	calpastatin	P20810	5q15	T189-p	76.57	Calpain_inhib	VsDPMsstyIEELGK
sample_pT_TAG_6935	4	4	CAST	calpastatin	P20810	5q15	T613-p	76.57	Calpain_inhib	KLGERDDtIPPEyRH
sample_pT_TAG_7106	4	4	CCAR2	DBC-1	Q8N163	8p21.3	T488-p	102.9		NAEtPEAttQQETDt
sample_pT_TAG_7221	4	4	CCDC17	CCDC17	Q96LX7	1p34.1	T595-p	67.72		FADPPPRtEEPLSGV
sample_pT_TAG_7413	4	4	CCDC88C	Daple	Q9P219	14q32.11-q32.12	T1533-p	228.23		TTAPsNStPIARHPG
sample_pT_TAG_7426	4	4	CCDC9	CCDC9	Q9Y3X0	19q13.32	T83-p	59.7		PSRRsPGtPRPPGAS
sample_pT_TAG_7781	4	4	CDAN1	CDAN1	Q8IWY9	15q15.2	T75-p	134.12		GPPtPAKtPGAsAAL
sample_pT_TAG_7888	4	4	CDC42BPA	MRCKA	Q5VT25	1q42.13	T403-p	197.31	Pkinase_C	HLPFVGFtYTSSCVL
sample_pT_TAG_7939	4	4	CDC5L	CDC5L	Q99459	6p21.1	T430-p	92.25	Myb_Cef	LtPRsGttPKPVINs
sample_pT_TAG_8106	4	4	CDK11B	CDK11B	P21127	1p36.33	T395-p	92.71		EEEVGEGtPQSSALt
sample_pT_TAG_8119	4	4	CDK12	CDK12	Q9NYV4	17q12	T1071-p	164.15		KTsRKEttSGTstEP
sample_pT_TAG_8163	4	4	CDK16	CDK16	Q00536	Xp11.3	T135-p	55.72		EGYLEkLtLNsPIFD
sample_pT_TAG_8170	4	4	CDK16	CDK16	Q00536	Xp11.3	T88-p	55.72		EsDQAsAtssDEVQs
sample_pT_TAG_8427	4	4	CENPC	CENPC1	Q03188	4q13.2	T296-p	106.83	CENP-C_mid	HsCPPDDtKLIEDEF
sample_pT_TAG_8653	4	4	CEP170B	CEP170B	Q9Y4F5	14q32.33	T531-p	171.69		PVLPAPLtPHGtsPV
sample_pT_TAG_8682	4	4	CEP250	CEP250	Q9BV73	20q11.22	T2419-p	281.14		RRLDEsLtQsLTsPG
sample_pT_TAG_9059	4	4	CHD5	CHD-5	Q8TDI0	1p36.31	T1217-p	223.05		SQGQRPVtPIPDVQS
sample_pT_TAG_9696	4	4	CLSTN3	CLSTN3	Q9BQT9	12p13.31	T951-p	106.1		DERRIIEtPPHRY__
sample_pT_TAG_9791	4	4	CNDP1	CNDP1	Q96KN2	18q22.3	T440-p	56.71	Peptidase_M20	AIRTVFGtEPDMIRD
sample_pT_TAG_9928	4	4	CNTN5	CNTN5	O94779	11q22.1	T775-p	120.69		TNEAVPKtAPTNVSG
sample_pT_TAG_10050	4	4	COL12A1	COL12A1	Q99715	6q13-q14.1	T802-p	333.15		EYFSGPGtPLTGNAA
sample_pT_TAG_10348	4	4	CPS1	CPS1	P31327	2q34	T924-p	164.94	CPSase_L_D3	IskCLGLtEAQTREL
sample_pT_TAG_10571	4	4	CRYBG1	AIM1	Q9Y4K1	6q21	T879-p	188.68		QSSVSQPttEGAPPC
sample_pT_TAG_10705	4	4	CSNK2A1	CK2A1	P68400	20p13	T344-p	45.14		SSMPGGStPVSSANM
sample_pT_TAG_10793	4	4	CTCF	CTCF	P49711	16q22.1	T374-p	82.79	zf-H2C2_5	KRHIRSHtGERPFQC
sample_pT_TAG_10848	4	4	CTNNB1	CTNNB1	P35222	3p22.1	T393-p	85.5		RNLSDAAtkQEGMEG
sample_pT_TAG_10906	4	4	CTR9	SH2BP1	Q6PD62	11p15.4	T263-p	133.5		QLLSRAYtIDPSNPM
sample_pT_TAG_11081	4	4	CYB5R2	CYB5R2	Q6BCY4	11p15.4	T145-p	31.46		QTSEPKKtLADHLGM
sample_pT_TAG_11859	4	4	DEF6	DEF6	Q9H4E7	6p21.31	T563-p	73.91		PGDKRPVtsSsFSGF
sample_pT_TAG_11976	4	4	DERL1	DERL1	Q9BUN8	8q24.13	T202-p	28.8	DER1	GGRNFLstPQFLYRW
sample_pT_TAG_12009	4	4	DGKH	DGKH	Q86XP1	13q14.11	T681-p	134.87		KESITVKtAPRsPDA
sample_pT_TAG_12201	4	4	DIP2C	DIP2C	Q9Y2E4	10p15.3	T888-p	170.77		PANtLPKtPLGGIHL
sample_pT_TAG_12705	4	4	DNM2	DYN2	P50570	19p13.2	T400-p	98.06	Dynamin_M	kNIHGVRtGLFtPDL
sample_pT_TAG_12777	4	4	DNTTIP2	ERBP	Q5QJE6	1p22.1	T39-p	84.47		QAHPESStGSDARTT
sample_pT_TAG_12978	4	4	DPCR1	DPCR1 iso3	E9PEI6	6p21.33	T774-p	151.17		PLANEKttPSLAEPT
sample_pT_TAG_13129	4	4	DSCAM	DSCAM	O60469	21q22.2	T485-p	222.26	Ig_3	DGGVYRCtANNSAGV
sample_pT_TAG_13238	4	4	DST	BPAG1	Q03001	6p12.1	T7438-p	860.66		AsPQVPAtTtPKGtP
sample_pT_TAG_13378	4	4	DVL3	DVL3	Q92997	3q27.1	T135-p	78.05	Dishevelled	NLDNDtEtDsLVsAQ
sample_pT_TAG_13529	4	4	E2F8	E2F8	A0AVK6	11p15.1	T46-p	94.17		FGPLtTPtKPKEGsQ
sample_pT_TAG_13728	4	4	EFCAB12	EFCAB12	Q6NXP0	3q21.3	T69-p	66.55		VPRKEDQtPLNPAsQ
sample_pT_TAG_13744	4	4	EFCAB6	EFCAB6	Q5THR3	22q13.2-q13.31	T952-p	172.93		MKELQQStEKAVAAR
sample_pT_TAG_13891	4	4	EHMT2	EHMT2	Q96KQ7	6p21.33	T44-p	132.37		VHGsLGDtPRsEEtL
sample_pT_TAG_13933	4	4	EIF2AK3	PERK	Q9NZJ5	2p11.2	T705-p	125.22		RRMDPFAtKEHIEII
sample_pT_TAG_14245	4	4	ELF2	Elf-2	Q15723	4q31.1	T374-p	63.97		DASSRsPtTTASVSA
sample_pT_TAG_14268	4	4	ELK4	ELK4	P28324	1q32.1	T185-p	46.9		kKsPQEPtPSVIKFV
sample_pT_TAG_14424	4	4	ENAH	Mena iso2	Q8N8S7-2	1q42.12	T489-p	63.92		SKASSTStPEPTRKP
sample_pT_TAG_14464	4	4	ENO2	ENO2	P09104	12p13.31	T41-p	47.27	Enolase_N	AVPsGAstGIyEALE
sample_pT_TAG_14562	4	4	EP400NL	EP400NL	Q6ZTU2	12q24.33	T206-p	51.75	EP400_N	QHPGtPItVrErRPs
sample_pT_TAG_14606	4	4	EPB41L1	EPB41L1	Q9H4G0	20q11.23	T727-p	98.5		RVSAMDNtQQVDGSA
sample_pT_TAG_14629	4	4	EPB41L2	EPB41L2	O43491	6q23.1-q23.2	T905-p	112.59	4_1_CTD	QTETKTItyEsPQID
sample_pT_TAG_14676	4	4	EPC2	EPC2	Q52LR7	2q23.1	T353-p	91.09		LItsQQPtPEtLPVI
sample_pT_TAG_14796	4	4	EPN2	epsin 2 iso2	O95208-2	17p11.2	T200-p	62.3		PAsyHGstsPRVSSE
sample_pT_TAG_14978	4	4	ERC1	ERC1	Q8IUD2	12p13.33	T35-p	128.09		PRLGHRRtNstGGsS
sample_pT_TAG_14986	4	4	ERCC3	XPB	P19447	2q14.3	T236-p	89.28		GPStSRVtDPQGKsD
sample_pT_TAG_14998	4	4	ERCC5	XPG	P28715	13q33.1	T523-p	133.11		LPNGRELtPAsPTCT
sample_pT_TAG_15227	4	4	EVA1B	FAM176B	Q9NVM1	1p34.3	T85-p	18.37	FAM176	DDEDEEDtVtRLGPD
sample_pT_TAG_15314	4	4	EXOSC10	EXOSC10	Q01780	1p36.22	T196-p	100.83		EKIDNSNtPFLPKIF
sample_pT_TAG_15499	4	4	FAM117B	FAM117B	Q6P1L5	2q33.2	T389-p	61.97	FAM117	LVQRSsstRsIDTQt
sample_pT_TAG_15881	4	4	FAM83B	FAM83B	Q5T0W9	6p12.1	T907-p	114.8		REINAVVtPERRPts
sample_pT_TAG_16106	4	4	FBF1	FBF1	Q8TES7	17q25.1	T27-p	125.45		LASHTRDtTGVSQMF
sample_pT_TAG_16134	4	4	FBN2	FBN2	P35556	5q23.3	T923-p	314.77	TB	LKSECCAtLGAAWGS
sample_pT_TAG_16489	4	4	FHOD1	FHOD1	Q9Y613	16q22.1	T465-p	126.55		LAQGRAEtLAGAMPN
sample_pT_TAG_16523	4	4	FILIP1	FILIP1	Q7Z7B0	6q14.1	T982-p	138.11		ERAMsPVtIttFsRE
sample_pT_TAG_16550	4	4	FKBP15	FKBP15	Q5T1M5	9q32	T1099-p	133.63		sstRLsLtsDPEEGD
sample_pT_TAG_16768	4	4	FLVCR1	FLVCR1	Q9Y5Y0	1q32.3	T538-p	59.86		AIPADsPtDQEPktV
sample_pT_TAG_16920	4	4	FOSL1	FRA1	P15407	11q13.1	T69-p	29.41		SSYPrPLtYPQYsPP
sample_pT_TAG_16955	4	4	FOXK1	FOXK1	P85037	7p22.1	T294-p	75.46		AsEQQADtsGGDsPK
sample_pT_TAG_17236	4	4	FTSJ3	FTSJ3	Q8IY81	17q23.3	T605-p	96.56	Spb1_C	ssGtEAAtGLEGEEK
sample_pT_TAG_17603	4	4	GATA6	GATA6	Q92908	18q11.2	T34-p	60.03		FPAREPStPPsPIsS
sample_pT_TAG_17705	4	4	GCN1	GCN1L1	Q92616	12q24.23	T1866-p	292.76		SEDDNFGtAQsNkAI
sample_pT_TAG_17728	4	4	GCOM1	GCOM1	P0CAP1	15q21.3	T415-p	54.21	GCOM2	RLDyLTEtQAKTEVE
sample_pT_TAG_17851	4	4	GGT7	GGTL3	Q9UJ14	20q11.22	T56-p	70.47		AFLGDPDtDPDsFLK
sample_pT_TAG_18185	4	4	GOLGA3	GOLGA3	Q08378	12q24.33	T872-p	167.35		LISELKAtRKRLDsE
sample_pT_TAG_18603	4	4	GRAMD4	DIP	Q6IC98	22q13.31	T30-p	66.41		EsPNAsDtECsDEIP
sample_pT_TAG_18764	4	4	GRN	GRN	P28799	17q21.31	T295-p	63.54	Granulin	VSCPDGYtCCRLQSG
sample_pT_TAG_18791	4	4	GSE1	GSE1	Q14687	16q24.1	T433-p	136.16		GkPsEQLtPtRAEKL
sample_pT_TAG_18794	4	4	GSE1	GSE1	Q14687	16q24.1	T546-p	136.16		EHRPEsttRPGPNRH
sample_pT_TAG_19208	4	4	HBA2	HBA1	P69905	16p13.3	T9-p	15.26	Globin	VLsPADktNVkAAWG
sample_pT_TAG_19263	4	4	HCFC1	HCFC1	P51610	Xq28	T737-p	208.73		GKPtTIItttQASGA
sample_pT_TAG_19425	4	4	HECTD1	HECTD1	Q9ULT8	14q12	T1800-p	289.38		LEIPPPGtPHSELLE
sample_pT_TAG_19896	4	4	HIVEP2	HIVEP2	P31629	6q24.2	T1996-p	269.05		SCEDTQMtEyQRLFQ
sample_pT_TAG_19962	4	4	HLA-B	HLAB iso8	P30460	6p21.33	T211-p	40.33	C1-set	ERADPPKtHVTHHPI
sample_pT_TAG_20102	4	4	HNF1A	HNF1A	P20823	12q24.31	T74-p	67.36	HNF-1_N	tRGsEDEtDDDGEDF
sample_pT_TAG_20500	4	4	HSPA1B	HSP70	P0DMV8	6p21.33	T66-p	70.05	HSP70	VALNPQNtVFDAkRL
sample_pT_TAG_20550	4	4	HSPA4L	HSPA4L	O95757	4q28.1	T545-p	94.51	HSP70	QKCHAEHtPEEEIDH
sample_pT_TAG_20640	4	4	HSPB1	HSP27	P04792	7q11.23	T164-p	22.78	HSP20	LSPEGtLtVEAPMPK
sample_pT_TAG_20704	4	4	HTATSF1	TAT-SF1	O43719	Xq26.3	T30-p	85.85		GDGKDGDtQtDAGGE
sample_pT_TAG_20708	4	4	HTATSF1	TAT-SF1	O43719	Xq26.3	T416-p	85.85		sKMNAQEtATGMAFE
sample_pT_TAG_20748	4	4	HTT	Huntingtin	P42858	4p16.3	T2335-p	347.6		SPERRTNtPkAIsEE
sample_pT_TAG_20913	4	4	ICE2	NARG2	Q659A1	15q22.2	T424-p	110.01		PsPASTstVPNMTDA
sample_pT_TAG_21408	4	4	INCENP	INCENP	Q9NQS7	11q12.3	T204-p	105.43		sPtPAsAtAPtsQGI
sample_pT_TAG_21445	4	4	INF2	INF2	Q27J81	14q32.33	T376-p	135.62		RGssPQNtTtPKPSV
sample_pT_TAG_21496	4	4	INPP5D	SHIP	Q92835	2q37.1	T963-p	133.29		CRGEsPPtPPGQPPI
sample_pT_TAG_21535	4	4	INTS1	INTS1	Q8N201	7p22.3	T72-p	244.3		LSSASALtGLtkRPk
sample_pT_TAG_21750	4	4	IRS1	IRS1	P35568	2q36.3	T351-p	131.59		GsPVsPstNRTHAHR
sample_pT_TAG_21967	4	4	ITGB7	ITGB7	P26010	12q13.13	T783-p	86.9	Integrin_b_cyt	PLYksAItttINPRF
sample_pT_TAG_22093	4	4	JADE3	JADE3	Q92613	Xp11.3	T560-p	93.81		HRNsstEtDQQPHsP
sample_pT_TAG_22147	4	4	JMJD1C	TRIP8	Q15652	10q21.3	T1978-p	284.52		PEsQQQNtPPKsEKN
sample_pT_TAG_22184	4	4	JUN	Jun	P05412	1p32.1	T231-p	35.68	Jun	ALkEEPQtVPEMPGE
sample_pT_TAG_22205	4	4	JUP	CTNNG	P14923	17q21.2	T141-p	81.74		QDDAELAtRALPELT
sample_pT_TAG_22329	4	4	KAT7	MYST2	O95251	17q21.33	T115-p	70.64		VDFsDREtKNtADHD
sample_pT_TAG_22332	4	4	KAT7	MYST2	O95251	17q21.33	T130-p	70.64		EsPPRtPtGNAPssE
sample_pT_TAG_22355	4	4	KATNAL1	KATNAL1	Q9BW62	13q12.3	T421-p	55.39		GYSGADItNVCRDAS
sample_pT_TAG_22356	4	4	KATNAL2	KATNAL2	Q8IYT4	18q21.1	T109-p	61.25		PQRSRGKtRRMMNDS
sample_pT_TAG_22363	4	4	KATNB1	KATNB1	Q9BVA0	16q21	T413-p	72.33		PPEDDAAtAKEAAKP
sample_pT_TAG_22404	4	4	KCNC3	Kv3.3	Q14003	19q13.33	T101-p	80.58	BTB_2	VGGVRHEtyRSTLRT
sample_pT_TAG_22525	4	4	KCTD12	KCTD12	Q96CX2	13q22.3	T252-p	35.7		AKEVFGDtLNEsrDP
sample_pT_TAG_22882	4	4	KIAA1217	SKT	Q5T5P2	10p12.2-p12.1	T1080-p	214.12		tGRKENItAkAssED
sample_pT_TAG_22938	4	4	KIAA1549	KIAA1549	Q9HCM3	7q34	T1433-p	210.76	DUF3827	ERDAGDKtPGAVNDG
sample_pT_TAG_23020	4	4	KIDINS220	KIDINS220	Q9ULH0	2p25.1	T1477-p	196.54		AsPLDPItEEDEKSD
sample_pT_TAG_23066	4	4	KIF13B	KIF13B	Q9NQT8	8p12	T1793-p	202.79		PEARRsAtLsGsAtN
sample_pT_TAG_23067	4	4	KIF13B	KIF13B	Q9NQT8	8p12	T1799-p	202.79		AtLsGsAtNLAsLTA
sample_pT_TAG_23361	4	4	KIR2DL3	KIR2DL3	P43628	19q13.42	T180-p	37.89	ig	AGPKVNGtFQADFPL
sample_pT_TAG_23368	4	4	KIR2DS2	KIR2DS2	P43631	19q13.4	T180-p	33.5	ig	AGPKVNGtFQADFPL
sample_pT_TAG_23411	4	4	KLF1	KLF1	Q13351	19p13.13	T15-p	38.22		LPSISTLtALGPFPD
sample_pT_TAG_23579	4	4	KMT2A	MLL	Q03164	11q23.3	T204-p	431.76		sPLNKsEtKsGDKIK
sample_pT_TAG_23646	4	4	KMT2C	MLL3	Q8NEZ4	7q36.1	T1904-p	541.37		PYAKMVGtPRPPPVG
sample_pT_TAG_23652	4	4	KMT2C	MLL3	Q8NEZ4	7q36.1	T2851-p	541.37		ENKDNVDtPCSQASA
sample_pT_TAG_23672	4	4	KMT2D	MLL4	O14686	12q13.12	T2228-p	593.39		GQPGEFHttPPGtPR
sample_pT_TAG_23675	4	4	KMT2D	MLL4	O14686	12q13.12	T2240-p	593.39		tPRHQPstPDPFLkP
sample_pT_TAG_24260	4	4	LARP1	LARP iso3	Q6PKG0-3	5q33.2	T705-p	116.46		PNYRNTRtPRtPRtP
sample_pT_TAG_24310	4	4	LARP4B	LARP5	Q92615	10p15.3	T676-p	80.55		QKEQKPNtVGCGKEE
sample_pT_TAG_24385	4	4	LBR	LBR	Q14739	1q42.12	T380-p	70.7	ERG4_ERG24	ELNPRIGtFDLKyFC
sample_pT_TAG_24519	4	4	LENEP	LENEP	Q9Y5L5	1q21.3	T11-p	6.91	LEP503	RTQPLAQtLPFFLGG
sample_pT_TAG_24599	4	4	LIG3	LIG3	P49916	17q12	T244-p	112.91		GEAPssPtPKRSLSS
sample_pT_TAG_24670	4	4	LIMK1	LIMK1	P53667	7q11.23	T253-p	72.58	PDZ	TSRLLQLtLEHDPHD
sample_pT_TAG_25067	4	4	LRBA	LRBA	P50851	4q31.3	T976-p	319.11		VGsQQPDtKDsPVCP
sample_pT_TAG_25400	4	4	LSP1	LSP1	P33241	11p15.5	T235-p	37.19	Caldesmon	DQWLEQytQAIETAG
sample_pT_TAG_25451	4	4	LUC7L2	LUC7L2	Q9Y383	7q34	T111-p	46.51	LUC7	AKKRLAEtQEEISAE
sample_pT_TAG_25496	4	4	LYN	LYN	P07948	8q12.1	T398-p	58.57	Pkinase_Tyr	VIEDNEytAREGAkF
sample_pT_TAG_25570	4	4	MACF1	ACF7	Q9UPN3	1p34.3	T3229-p	838.31		sDDKLCGtLKSEIAT
sample_pT_TAG_26042	4	4	MAP3K6	MEKK6	O95382	1p36.11	T806-p	142.6	Pkinase	GItPCTEtFTGTLQY
sample_pT_TAG_26113	4	4	MAP4	MAP4	P27816	3p21.31	T706-p	121		KKTkPLAtTQPAKts
sample_pT_TAG_26127	4	4	MAP4	MAP4	P27816	3p21.31	T900-p	121		PMPsRPsttPFIDKK
sample_pT_TAG_26428	4	4	MARCO	MARCO	Q9UEW3	2q14.2	T219-p	52.66		APGKQGAtGtPGPQG
sample_pT_TAG_26443	4	4	MARK1	MARK1	Q9P0L2	1q41	T65-p	89	Pkinase	GNYRLQKtIGkGNFA
sample_pT_TAG_26849	4	4	MDC1	MDC1	Q14676	6p21.33	T1138-p	226.67		TSTAQPVtPkPTSQA
sample_pT_TAG_26866	4	4	MDC1	MDC1	Q14676	6p21.33	T1403-p	226.67		KNRssGktPEtLVPt
sample_pT_TAG_26896	4	4	MDC1	MDC1	Q14676	6p21.33	T1630-p	226.67		tstDQPVtPKLTSRA
sample_pT_TAG_27212	4	4	MEPCE	BCDIN3	Q7L2J0	7q22.1	T291-p	74.36		VPPtAPLtPLLHGEG
sample_pT_TAG_27264	4	4	METTL3	METTL3	Q86U44	14q11.2	T57-p	64.47		sPVPtAPtSGGPKPS
sample_pT_TAG_27629	4	4	MKI67	KI-67	P46013	10q26.2	T1505-p	358.69	K167R	PDPVDtPtssKPQsk
sample_pT_TAG_27677	4	4	MKI67	KI-67	P46013	10q26.2	T2175-p	358.69	K167R	LDPAAsVtGSkRQPR
sample_pT_TAG_27691	4	4	MKI67	KI-67	P46013	10q26.2	T2333-p	358.69		PGtDKPttDEKtTKI
sample_pT_TAG_27754	4	4	MKL1	MKL1	Q969V6	22q13.1-q13.2	T337-p	98.92		RQNstsLtGKPGALP
sample_pT_TAG_27826	4	4	MLLT6	MLLT6	P55198	17q12	T373-p	112.05		EDKYsKPtAPAPsAP
sample_pT_TAG_28002	4	4	MOV10	MOV10	Q9HCE1	1p13.2	T972-p	113.67		LSkLsPstSGPHsHD
sample_pT_TAG_28325	4	4	MSL2	MSL2	Q9HCI7	3q22.3	T29-p	62.54		PGDPkAFtEINRLLP
sample_pT_TAG_28394	4	4	MTAP	MTAP	Q13126	9p21.3	T6-p	31.24		__MAsGttttAVKIG
sample_pT_TAG_28516	4	4	MTMR4	MTMR4	Q9NYA4	17q22	T608-p	133.35		sLDRLPKtRsMDDLL
sample_pT_TAG_28617	4	4	MTUS2	MTUS2	Q5JR59	13q12.3	T937-p	150.19		STSTPAGtKKDAQKD
sample_pT_TAG_28730	4	4	MUC16	MUC16	Q8WXI7	19p13.2	T3095-p	1519.17		QEEPPELtssQtIAE
sample_pT_TAG_28850	4	4	MUC17	MUC17	Q685J3	7q22.1	T1211-p	451.74		AEVTsMPtSTPGERS
sample_pT_TAG_28908	4	4	MUC22	PBMUCL1	E2RYF6	6p21.33	T240-p	173.48		AGsEATTtSTADSKV
sample_pT_TAG_29000	4	4	MUC5AC	MUC5AC	A7Y9J9	11p15.5	T4572-p	648.8		ATSRttAtATPSKtR
sample_pT_TAG_29204	4	4	MYBPH	MYBPH	Q13203	1q32.1	T56-p	52.05		APAPQAPtASTATKP
sample_pT_TAG_29218	4	4	MYCBP2	MYCBP2	O75592	13q22.3	T2338-p	513.64		IPGsPAVtAASsNtD
sample_pT_TAG_29318	4	4	MYH11	MYH11	P35749	16p13.11	T1162-p	227.34	Myosin_tail_1	LEDTLDstATQQELR
sample_pT_TAG_29355	4	4	MYH14	MYH14	Q7Z406	19q13.33	T1175-p	227.87	Myosin_tail_1	LRGELEDtLDSTNAQ
sample_pT_TAG_29685	4	4	MYO16	MYO16	Q9Y6X6	13q33.3	T1342-p	206.13	NYAP_N	PHSDDYStMKKIPPR
sample_pT_TAG_29714	4	4	MYO18B	MYO18B	Q8IUG5	22q12.1	T2455-p	285.18		IRKPQtPtSLAGSAK
sample_pT_TAG_29770	4	4	MYO3B	MYO3B	Q8WXR4	2q31.1	T1188-p	151.83		SSNsPAVtEKNGHSQ
sample_pT_TAG_29891	4	4	MYOZ2	MYOZ2	Q9NPC6	4q26	T107-p	29.9	Calsarcin	GSQQAPLtPPNtPDP
sample_pT_TAG_30092	4	4	NASP	NASP	P49321	1p34.1	T202-p	85.24		PQEKVDLtLDWLTET
sample_pT_TAG_30162	4	4	NAV1	NAV1	Q8NEY1	1q32.1	T966-p	202.47		KERRHsHtIGGLPES
sample_pT_TAG_30179	4	4	NAV2	NAV2	Q8IVL1	11p15.1	T2433-p	268.17		SMPREGStSKQMPPs
sample_pT_TAG_30461	4	4	NCOA5	NCOA5	Q9HCD5	20q13.12	T11-p	65.54		APsRPsPtRrDPYGF
sample_pT_TAG_31030	4	4	NFIB	NFI-B	O00712	9p23-p22.3	T286-p	47.44	CTF_NFI	ENMEPsPtGDFyPsP
sample_pT_TAG_31050	4	4	NFIX	NFI-X	Q14938	19p13.13	T274-p	55.1	CTF_NFI	tsPPststTKRPKsI
sample_pT_TAG_31115	4	4	NGLY1	NGLY1	Q96IV0	3p24.2	T137-p	74.39		ASTQLPttPSSNPSG
sample_pT_TAG_31458	4	4	NOL8	NOL8	Q76FK4	9q22.31	T381-p	131.62		REyDsGDtDEIIAMK
sample_pT_TAG_31904	4	4	NSD2	WHSC1	O96028	4p16.3	T587-p	152.26		sLksQAAtkNLsDAC
sample_pT_TAG_32023	4	4	NUCB1	NUCB1	Q02818	19q13.33	T372-p	53.88		AQRLsQEtEALGRsQ
sample_pT_TAG_32116	4	4	NUMA1	NuMA-1	Q14980	11q13.4	T1950-p	238.26		RPsLsLGtItDEEMK
sample_pT_TAG_32848	4	4	OSBPL8	OSBPL8	Q9BZF1	12q21.2	T13-p	101.2		ADGEPDRtsLLGDSK
sample_pT_TAG_32868	4	4	OSER1	OSER1	Q9NX31	20q13.12	T50-p	31.78	DUF776	VRtAtDDtKPKTTCA
sample_pT_TAG_32955	4	4	OXR1	OXR1	Q8N573	8q23.1	T176-p	97.97		EAEFDKTtNPDVHPT
sample_pT_TAG_32972	4	4	P2RX1	P2X1	P51575	17p13.2	T389-p	44.98		DLAATsstLGLQENM
sample_pT_TAG_32981	4	4	P2RY1	P2RY1	P47900	3q25.2	T358-p	42.07		QsKsEDMtLNILPEF
sample_pT_TAG_33246	4	4	PAPOLG	PAP-gamma	Q9BWT3	2p16.1	T597-p	82.8		KVDSTVKtVsPPtVC
sample_pT_TAG_33359	4	4	PARVA	PARVA	Q9NVD7	11p15.3	T252-p	42.24		HERDAFDtLFDHAPD
sample_pT_TAG_33644	4	4	PCF11	PCF11	O94913	11q14.1	T175-p	173.05		KsPEEPstPGtVVss
sample_pT_TAG_33982	4	4	PDHX	PDHX	O00330	11p13	T369-p	54.12	2-oxoacid_dh	DIsVAVAtDKGLLtP
sample_pT_TAG_34027	4	4	PDLIM4	RIL	P50479	5q31.1	T122-p	35.4		TsRRPsGtGtGPEDG
sample_pT_TAG_34033	4	4	PDLIM5	PDLIM5	Q96HC4	4q22.3	T216-p	63.95	DUF4749	VTsVCsEtsQELAEG
sample_pT_TAG_34229	4	4	PER2	PER2	O15055	2q37.3	T774-p	136.58		KGQPSERtAPGLRNt
sample_pT_TAG_34584	4	4	PHKA2	PHKA2	P46019	Xp22.13	T1046-p	138.41		SStPssPtGTSSsDS
sample_pT_TAG_34705	4	4	PIAS1	PIAS1	O75925	15q23	T487-p	71.84		tCPsLsPtsPLNNkG
sample_pT_TAG_34747	4	4	PIF1	PIF1	Q9H611	15q22.31	T423-p	69.8	PIF1	GRDGIVAtRLCTHQD
sample_pT_TAG_34883	4	4	PILRA	PILRA	Q9UKJ1	7q22.1	T256-p	34		IRNEGQNtDPKLNPK
sample_pT_TAG_34925	4	4	PIP5K1C	PIP5K1C	O60331	19p13.3	T47-p	73.26		PTEVLsMtAQPGPGH
sample_pT_TAG_35078	4	4	PKN1	PKN1	Q16512	19p13.12	T63-p	103.93	HR1	AENLRRAttDLGRsL
sample_pT_TAG_35122	4	4	PKP1	plakophilin 1	Q13835	1q32.1	T535-p	82.86		CPLPEEEtNPKGSGW
sample_pT_TAG_35397	4	4	PLEKHA4	PLEKHA4	Q9H4M7	19q13.33	T215-p	85.4		RLLtPsPtTDLHSGL
sample_pT_TAG_35465	4	4	PLEKHG2	PLEKHG2	Q9H7P9	19q13.2	T445-p	147.97		KPVLEPLtPPLGsPR
sample_pT_TAG_35513	4	4	PLEKHM3	PLEKHM3	Q6ZWE6	2q33.3	T140-p	87.17		VNDLLDEtSTFkPGH
sample_pT_TAG_35830	4	4	PODXL	PODXL	O00592	7q32.3	T193-p	58.64		PLsPRQPtstHPVAt
sample_pT_TAG_35892	4	4	POLD4	POLD4	Q9HCU8	11q13.2	T8-p	12.43		MGRKRLItDSYPVVk
sample_pT_TAG_36227	4	4	PPEF2	PPEF2	O14830	4q21.1	T410-p	86.52		QQAGLLVtGEKEEPS
sample_pT_TAG_36480	4	4	PPP1R18	PPP1R18	Q6NYC8	6p21.33	T489-p	67.94	Phostensin	PAtPAtPtsPAtVDA
sample_pT_TAG_36700	4	4	PRDM16	PRDM16	Q9HAZ2	1p36.32	T464-p	140.25		FAPGLPLtPSPMMDK
sample_pT_TAG_36793	4	4	PRG4	PRG4	Q92954	1q31.1	T369-p	151.08		TPKEPTPtTIKsAPT
sample_pT_TAG_36798	4	4	PRG4	PRG4	Q92954	1q31.1	T438-p	151.08		TPKEPAPttPKKPAP
sample_pT_TAG_36801	4	4	PRG4	PRG4	Q92954	1q31.1	T493-p	151.08		APKKPAPtTPKEPAP
sample_pT_TAG_36816	4	4	PRG4	PRG4	Q92954	1q31.1	T760-p	151.08		tPKGtAPttPKEPAP
sample_pT_TAG_37035	4	4	PRKDC	DNAPK	P78527	8q11.21	T3198-p	469.09	FAT	SkIEEkLtPLPEDNs
sample_pT_TAG_37224	4	4	PRR12	PRR12	Q9ULL5	19q13.33	T733-p	129.99		HLAKKQEtAAVCGEt
sample_pT_TAG_37565	4	4	PSMD2	PSMD2	Q13200	3q27.1	T24-p	100.2		PAAAPGGtDEkPsGk
sample_pT_TAG_37862	4	4	PTPRCAP	PTPRCAP	Q14761	11q13.2	T113-p	21.2	PTPRCAP	RQEDEQDtDyDHVAD
sample_pT_TAG_37960	4	4	PTTG1	Securin	O95997	5q33.3	T16-p	22.02	Securin	kENGEPGtRVVAKDG
sample_pT_TAG_37985	4	4	PUM2	Pumilio-2	Q8TB72	2p24.1	T184-p	114.22		GsRQAsPtEVVERLG
sample_pT_TAG_38010	4	4	PUS7L	PUS7L	Q9H0K6	12q12	T95-p	80.7		VHTLIKytDGDQNHQ
sample_pT_TAG_38053	4	4	PXN	PXN iso2	P49023-2	12q24.23	T263-p	60.97		RIsAssAtRELDELM
sample_pT_TAG_38146	4	4	R3HCC1	R3HCC1	Q9Y3T6	8p21.3	T192-p	49.09		PVLMtQGtEDLKGPG
sample_pT_TAG_38559	4	4	RAI1	RAI1	Q7Z5J4	17p11.2	T1426-p	203.35		ssTDCFKtEAFtsPE
sample_pT_TAG_38629	4	4	RALGAPB	RALGAPB	Q86X10	20q11.23	T733-p	166.8		sGGstEPttPDSERP
sample_pT_TAG_38761	4	4	RANGAP1	RANGAP1	P46060	22q13.2	T409-p	63.54	RanGAP1_C	GQGEkSAtPSRkILD
sample_pT_TAG_39050	4	4	RBFOX2	RBM9 iso6	O43251-6	22q12.3	T67-p	47.22		GMQNEPLtPGyHGFP
sample_pT_TAG_39077	4	4	RBL2	Rb-like 2	Q08999	16q12.2	T665-p	128.37		RsItsPttLyDRySs
sample_pT_TAG_39092	4	4	RBM10	RBM10	P98175	Xp11.3	T553-p	103.53		ssALPPAtsPtAQES
sample_pT_TAG_39158	4	4	RBM19	RBM19	Q9Y4C8	12q24.13-q24.21	T813-p	107.33		VRISERAtKPAVtLA
sample_pT_TAG_39338	4	4	RCOR3	RCOR3	Q9P2K3	1q32.2-q32.3	T376-p	55.58		NVPsGKstDEEEEAQ
sample_pT_TAG_39372	4	4	REC8	REC8	O95072	14q12	T176-p	62.61		EIPPEVPtEPREPER
sample_pT_TAG_39390	4	4	REEP1	REEP1 iso4	Q9H902-4	2p11.2	T84-p	16.04		TSPPSGEtAPLLPRA
sample_pT_TAG_39459	4	4	REPS1	REPS1	Q96D71	6q24.1	T721-p	86.66		RPEVDEHtQKTGVLA
sample_pT_TAG_39733	4	4	RGPD4	RGPD4	Q7Z3J3	2q12.3	T1412-p	197.29	Ran_BP1	LCANHTItPDMsLQN
sample_pT_TAG_39855	4	4	RHBDF2	RHBDL6	Q6PJF5	17q25.1	T288-p	96.69	Rhomboid_SP	DVVDGADtFDSSFFS
sample_pT_TAG_39857	4	4	RHBDF2	RHBDL6	Q6PJF5	17q25.1	T530-p	96.69		FVKWQDDtGPPMDKS
sample_pT_TAG_40029	4	4	RIN2	RIN2	Q8WYP3	20p11.23	T293-p	100.16		GGLKRPStRtPNANG
sample_pT_TAG_40109	4	4	RMDN2	FAM82A1	Q96LZ7	2p22.2	T133-p	47.4		ARKRRLPtIQssAts
sample_pT_TAG_40274	4	4	RNFT1	RNFT1	Q5M7Z0	17q23.1	T59-p	49.71		GSsEDAStPQCVHtR
sample_pT_TAG_40398	4	4	RPAP1	RPAP1	Q9BWH6	15q15.1	T268-p	152.75	RPAP1_N	FLRSHsHtQEQTGET
sample_pT_TAG_40401	4	4	RPAP2	RPAP2	Q8IXW5	1p22.1	T297-p	69.51		LPLQKVNtQSSSNST
sample_pT_TAG_40787	4	4	RPTOR	Raptor	Q8N122	17q25.3	T883-p	149.04		GsPPAsstsSssLtN
sample_pT_TAG_40842	4	4	RRM1	RRM1	P23921	11p15.4	T555-p	90.07	Ribonuc_red_lgC	KEQGPyEtyEGsPVS
sample_pT_TAG_40846	4	4	RRM2	RRM2	P31350	2p25.1	T12-p	44.88		RVPLAPItDPQQLQL
sample_pT_TAG_41314	4	4	SAMD15	SAMD15	Q9P1V8	14q24.3	T302-p	77.15		KATEEKGtELPERTK
sample_pT_TAG_41526	4	4	SCAF11	SFRS2IP	Q99590	12q12	T800-p	164.65		RFHsPsttWsPNKDt
sample_pT_TAG_41561	4	4	SCARB1	SCARB1 iso2	Q8WTV0-2	12q24.31	T378-p	56.97	CD36	FLDIHPVtGIPMNCs
sample_pT_TAG_41632	4	4	SCML4	SCML4	Q8N228	6q21	T286-p	45.02		LGGGPAAtAGGPRTS
sample_pT_TAG_41773	4	4	SDC3	syndecan-3	O75056	1p35.2	T245-p	45.5		VLDTEAPtPRLVstA
sample_pT_TAG_41836	4	4	SEC16A	SEC16A iso7	J3KNL6	9q34.3	T545-p	251.89		RPQELVGtFIQQEVG
sample_pT_TAG_41932	4	4	SELP	SELP	P16109	1q24.2	T817-p	90.83		NPhshLGtyGVFtNA
sample_pT_TAG_41936	4	4	SELPLG	SELPLG	Q14242	12q24.11	T393-p	43.2		KAksPGLtPEPREDR
sample_pT_TAG_41937	4	4	SELPLG	SELPLG	Q14242	12q24.11	T406-p	43.2		DREGDDLtLHsFLP_
sample_pT_TAG_41943	4	4	SEMA3C	SEMA3C	Q99985	7q21.11	T194-p	85.21	Sema	MYIDFMGtDAAIFRS
sample_pT_TAG_41944	4	4	SEMA3C	SEMA3C	Q99985	7q21.11	T203-p	85.21	Sema	AAIFRSLtKRNAVRT
sample_pT_TAG_41981	4	4	SEMA6B	SEMA6B	Q9H3T3	19p13.3	T709-p	95.28		LDSGLLPtPEQtPLP
sample_pT_TAG_42099	4	4	SERPIND1	SERPIND1	P05546	22q11.21	T66-p	57.07		FHKENTVtNDWIPEG
sample_pT_TAG_42176	4	4	SETD2	SETD2	Q9BYW2	3p21.31	T2051-p	287.6		AVGFRDQtPAPKtPN
sample_pT_TAG_42177	4	4	SETD2	SETD2	Q9BYW2	3p21.31	T2056-p	287.6		DQtPAPKtPNRSRER
sample_pT_TAG_42267	4	4	SF3B1	SF3B1	O75533	2q33.1	T223-p	145.83		ssWDQAEtPGHtPsL
sample_pT_TAG_42289	4	4	SF3B1	SF3B1	O75533	2q33.1	T362-p	145.83	SF3b1	PGKTPIGtPAMNMAt
sample_pT_TAG_42427	4	4	SH2D1A	SH2D1A	O60880	Xq25	T115-p	14.19		ARstQGttGIREDPD
sample_pT_TAG_42445	4	4	SH2D5	SH2D5	Q6ZV89	1p36.12	T164-p	46.8		PEPCPGPtGEVPLKP
sample_pT_TAG_42497	4	4	SH3KBP1	SH3KBP1	Q96B97	Xp22.12	T580-p	73.13		PLSSsLGtAGHRANs
sample_pT_TAG_42506	4	4	SH3PXD2A	Tks5	Q5TCZ1	10q24.33	T829-p	125.29		LITLPAttPPCPTKK
sample_pT_TAG_42632	4	4	SHROOM3	SHRM	Q8TF72	4q21.1	T1199-p	216.86		ANGGTRGtQRGDEtP
sample_pT_TAG_42840	4	4	SIX4	SIX4	Q9UIU6	14q23.1	T451-p	82.93		FPGLIPStEVkREGI
sample_pT_TAG_42847	4	4	SKA2	SKA2	Q8WVK7	17q22	T104-p	14.19	SKA2	DLELsPLtKEEKTAA
sample_pT_TAG_42862	4	4	SKAP2	SKAP2	O75563	7p15.2	T85-p	41.22		PFAGPPDtISLASER
sample_pT_TAG_42873	4	4	SKIV2L	SKI2W	Q15477	6p21.33	T271-p	137.76		EASTAVstPEAPEPP
sample_pT_TAG_42990	4	4	SLC12A7	KCC4	Q9Y666	5p15.33	T968-p	119.11	SLC12	HTAAAARtQAPPtPD
sample_pT_TAG_43046	4	4	SLC1A4	SLC1A4	P43007	2p14	T7-p	55.72		_MEKSNEtNGyLdSA
sample_pT_TAG_43224	4	4	SLC2A12	GLUT12	Q8TD20	6q23.2	T18-p	66.97		SLLNQKGtAVEtEGs
sample_pT_TAG_43360	4	4	SLC4A1	SLC4A1	P02730	17q21.31	T42-p	101.79		AAHDtEAtAtDyHtt
sample_pT_TAG_43378	4	4	SLC4A2	SLC4A2	P04920	7q36.1	T118-p	137.01		GAsPtGEtPTIEEGE
sample_pT_TAG_43497	4	4	SLC7A8	SLC7A8	Q9UHI5	14q11.2	T11-p	58.38		GARHRNNtEKKHPGG
sample_pT_TAG_43528	4	4	SLC9A3R2	NHERF-2	Q15599	16p13.3	T102-p	37.41		ELRRRQLtCTEEMAQ
sample_pT_TAG_43966	4	4	SMTN	smoothelin iso5	P53814-5	22q12.2	T373-p	98.92		GPSLtSttPAsSSSG
sample_pT_TAG_43975	4	4	SMTN	smoothelin	P53814	22q12.2	T684-p	99.06		DGTRTARtTTVESsF
sample_pT_TAG_44269	4	4	SORBS1	SORBS1	Q9BX66	10q24.1	T1193-p	142.51		PGSEAEQtERHRGGE
sample_pT_TAG_44328	4	4	SORBS3	vinexin iso10	O60504_VAR_055019	8p21.3	T556-p	75.33		LRsPADPtDLGGQts
sample_pT_TAG_44398	4	4	SOX6	SOX6	P35712	11p15.2	T21-p	91.92		ADGEDAMtQDLtSRE
sample_pT_TAG_44762	4	4	SPHKAP	SPHK1IP	Q2M3C7	2q36.3	T291-p	186.46		ERSPENLtKNTALQS
sample_pT_TAG_44916	4	4	SPTBN1	SPTBN1	Q01082	2p16.2	T1216-p	274.61	Spectrin	KKQEDFMttMDANEE
sample_pT_TAG_45039	4	4	SREBF1	SREBP-1	P36956	17p11.2	T275-p	121.68		SPLVSGTtVQTGPLP
sample_pT_TAG_45119	4	4	SRPK1	SRPK1	Q96SB4	6p21.31	T28-p	74.32		KAQRKsEtQHRGsAP
sample_pT_TAG_45133	4	4	SRPRA	SRPR	P08240	11q24.2	T269-p	69.81	SRP-alpha_N	stPTtNGtPEAALSE
sample_pT_TAG_45193	4	4	SRRM2	SRm300	Q9UQ35	16p13.3	T1341-p	299.62		RNsGPLGtEMNtGFs
sample_pT_TAG_45225	4	4	SRRM2	SRm300	Q9UQ35	16p13.3	T1941-p	299.62		RsRsRtPtTRRRsRs
sample_pT_TAG_45264	4	4	SRRM2	SRm300	Q9UQ35	16p13.3	T2397-p	299.62		yErVsGRtsPPLLDR
sample_pT_TAG_45955	4	4	SUGP2	SFRS14	Q8IX01	19p13.11	T281-p	120.21		NtPsPDVtLGtNPGT
sample_pT_TAG_45966	4	4	SUGT1	SUGT1	Q9Y2Z0	13q14.3	T8-p	41.02		MAAAAAGtATsQRFF
sample_pT_TAG_46155	4	4	SYCP2	SYCP2	Q9BX26	20q13.33	T1021-p	175.64		LPRKAtKtKKNYKDL
sample_pT_TAG_46221	4	4	SYNE1	SYNE1	Q8NF91	6q25.2	T714-p	1011.09		DRMKKEytDCVVTLS
sample_pT_TAG_46271	4	4	SYNJ1	SYNJ1	O43426	21q22.11	T1166-p	173.1		EAPKSPGtTRKDNIG
sample_pT_TAG_46275	4	4	SYNJ1	SYNJ1	O43426	21q22.11	T1349-p	173.1		VQTsPVPtPDPKRLI
sample_pT_TAG_46404	4	4	SYTL3	SYTL3	Q4VX76	6q25.3	T452-p	68.56		PQsNGELtVRAKLVL
sample_pT_TAG_46569	4	4	TAF4	TAF4	O00268	20q13.33	T409-p	110.11		KGAAGAVtQsLSrtP
sample_pT_TAG_46701	4	4	TAPT1	TAPT1	Q6NXT6	4p15.32	T475-p	64.26		SNPPAtCtPGKPSsK
sample_pT_TAG_46767	4	4	TBC1D10B	TBC1D10B	Q4KMP7	16p11.2	T150-p	87.2		APGPGtPtGtPtRtP
sample_pT_TAG_46796	4	4	TBC1D16	TBC1D16	Q8TBP0	17q25.3	T758-p	86.37		EGKKGPKtPQDGFGF
sample_pT_TAG_46976	4	4	TCEA1	TFIIS	P23193	8q11.23	T108-p	33.97		PEAREEStSsGNVsN
sample_pT_TAG_46991	4	4	TCEAL3	TCEAL3	Q969E4	Xq22.2	T118-p	22.5	BEX	KRKTDRGtDDsPKDs
sample_pT_TAG_47050	4	4	TCF25	TCF25	Q9BQ70	16q24.3	T106-p	76.67		RGNTEsktDGDDtEt
sample_pT_TAG_47237	4	4	TENM4	ODZ4	Q6N022	11q14.1	T666-p	307.96		EVDCMDPtCsGRGVC
sample_pT_TAG_47338	4	4	TEX2	HT008	Q8IWB9	17q23.3	T216-p	125.3		RHRHLMktLVKsLst
sample_pT_TAG_47416	4	4	TG	TG	P01266	8q24.22	T2467-p	304.79	COesterase	NVLNDAQtKLLAVSG
sample_pT_TAG_47587	4	4	THUMPD1	THUMPD1	Q9NXG2	16p12.3	T79-p	39.32		MYGPEKFtDKDQQPs
sample_pT_TAG_47634	4	4	TICRR	TICRR	Q7Z2Z1	15q26.1	T13-p	210.86		KVMLLLDtAGGAARH
sample_pT_TAG_47808	4	4	TLE3	TLE3	Q04726	15q23	T334-p	83.42		PtPGTsttPGLrSMP
sample_pT_TAG_47837	4	4	TLL2	TLL2	Q9Y6L7	10q24.1	T116-p	113.56		TTAMDTGtKEAGKDG
sample_pT_TAG_47972	4	4	TMED8	TMED8	Q6PL24	14q24.3	T85-p	35.74		TEDLRKAtGPLEAQA
sample_pT_TAG_48522	4	4	TNRC6A	TNRC6A	Q8NDV7	16p12.1	T726-p	210.3		SNSGWGQtPIKQNtA
sample_pT_TAG_48791	4	4	TOX4	TOX4	O94842	14q11.2	T180-p	66.19		LsttPsPtssLHEDG
sample_pT_TAG_48840	4	4	TP53BP1	53BP1	Q12888	15q15.3	T334-p	213.57		GGCSLAStPAtTLHL
sample_pT_TAG_48849	4	4	TP53BP1	53BP1	Q12888	15q15.3	T586-p	213.57		LsQNDDKtKGDDtDt
sample_pT_TAG_48984	4	4	TPR	TPR	P12270	1q31.1	T1650-p	267.29		RQITLkTtPAsGErG
sample_pT_TAG_49080	4	4	TRAF3IP3	TRAF3IP3	Q9Y228	1q32.2	T154-p	63.63		GGLPPQDtPIKKPPK
sample_pT_TAG_49350	4	4	TRIP12	TRIP12	Q14669	2q36.3	T194-p	220.43		KAGCStItDSSSAAS
sample_pT_TAG_49358	4	4	TRIP12	TRIP12	Q14669	2q36.3	T792-p	220.43		QINEDTGtARAIQRk
sample_pT_TAG_49366	4	4	TRIP6	TRIP6	Q15654	7q22.1	T153-p	50.29		AsPyGGPtPASyTtA
sample_pT_TAG_49578	4	4	TSC2	TSC2	P49815	16p13.3	T938-p	200.61		DsFRARstsLNERPK
sample_pT_TAG_49675	4	4	TTBK2	TTBK2	Q6IQ55	15q15.2	T828-p	137.41		EPLDVTKtQtFSVVP
sample_pT_TAG_50089	4	4	TTN	Titin iso6	Q8WZ42-6	2q31.2	T5169-p	631.57		WRSDSFGtPNEAIEP
sample_pT_TAG_50689	4	4	UBE2O	UBE2O	Q9C0C9	17q25.1	T838-p	141.29		QLLTGsPtsPtVEPE
sample_pT_TAG_50728	4	4	UBL5	UBL5	Q9BZL1	19p13.2	T20-p	8.55	ubiquitin	KVRVkCNtDDTIGDL
sample_pT_TAG_50873	4	4	UCHL1	UCHL1	P09936	4p13	T192-p	24.82	Peptidase_C12	HGAssEDtLLkDAAK
sample_pT_TAG_50945	4	4	UGT3A2	UGT3A2	Q3SY77	5p13.2	T452-p	59.55	UDPGT	RsHPLSPtQRLVGWI
sample_pT_TAG_50983	4	4	ULK1	ULK1	O75385	12q24.33	T575-p	112.63		PKLPKPPtDPLGAVF
sample_pT_TAG_51118	4	4	URB1	URB1	O60287	21q22.11	T1141-p	254.39		HLVtQQPtksPGKER
sample_pT_TAG_51340	4	4	USP42	USP42	Q9H9J4	7p22.1	T425-p	145.39		GGELtHPtHsPGQss
sample_pT_TAG_51404	4	4	USP8	USP8	P40818	15q21.2	T675-p	127.52		yYHsPtNtVHMYPPE
sample_pT_TAG_51860	4	4	VSIR	VISTA	Q9H7M9	10q22.1	T284-p	33.91		HLLsEPStPLsPPGP
sample_pT_TAG_51872	4	4	VTI1B	VTI1B	Q9UEU0	14q24.1	T154-p	26.69	V-SNARE_C	ERSHRIAtEtDQIGs
sample_pT_TAG_51873	4	4	VTI1B	VTI1B	Q9UEU0	14q24.1	T156-p	26.69	V-SNARE_C	SHRIAtEtDQIGsEI
sample_pT_TAG_51886	4	4	VWA3B	VWA3B	Q502W6	2q11.2	T599-p	145.75	VWA_3	TAFADKEtQAIYLLT
sample_pT_TAG_51928	4	4	WAPL	WAPL	Q7Z5K2	10q23.2	T385-p	132.95		ERsMDEFtAstPADL
sample_pT_TAG_52288	4	4	WIZ	WIZ	O95785	19p13.12	T1337-p	178.67		VPRELsLtPItGAKP
sample_pT_TAG_52292	4	4	WIZ	WIZ iso3	M0QXA7	19p13.12	T218-p	103.28		DEGPLNLtLDsDGGR
sample_pT_TAG_52390	4	4	WWC1	KIBRA	Q8IX03	5q34	T895-p	125.3		DKETNtEtPAPsPtV
sample_pT_TAG_52450	4	4	XIRP2	CMYA3	A4UGR9	2q24.3	T2048-p	382.3		EQDTSNVtEMKVSEK
sample_pT_TAG_52610	4	4	YAP1	YAP1	P46937	11q22.1	T390-p	54.46		DPFLNsGtyHSRDEs
sample_pT_TAG_52612	4	4	YAP1	YAP1	P46937	11q22.1	T398-p	54.46		yHSRDEstDsGLsMs
sample_pT_TAG_52692	4	4	YLPM1	ZAP3	P49750	14q24.3	T326-p	219.99		GPVVAkDtPEPVKEE
sample_pT_TAG_52758	4	4	YY1AP1	YY1AP1	Q9H869	1q22	T103-p	87.94		EPQANFNtPQALRFE
sample_pT_TAG_52847	4	4	ZBTB20	ZBTB20	Q9HC78	3q13.31	T211-p	81.08		IQDSGQDtPRGTPES
sample_pT_TAG_52921	4	4	ZBTB46	ZBTB46	Q86UZ6	20q13.33	T354-p	64.08		SYLGPPLtPEKDDAL
sample_pT_TAG_52985	4	4	ZC3H12A	MCPIP1	Q5D1E8	1p34.3	T98-p	65.7		ATERERQtsPDPCPQ
sample_pT_TAG_52998	4	4	ZC3H13	ZC3H13	Q5T200	13q14.13	T1405-p	196.64		HERDLEStsRDsLAL
sample_pT_TAG_53102	4	4	ZC3HAV1L	ZC3HAV1L	Q96H79	7q34	T260-p	32.96		TDNssPStEHsQGLE
sample_pT_TAG_53153	4	4	ZCRB1	ZCRB1	Q8TBF4	12q12	T194-p	24.59		PSSGVPstSDDsRRP
sample_pT_TAG_53182	4	4	ZDHHC5	ZDHHC5	Q9C0B5	11q12.1	T524-p	77.54		RLVPtGPtHREPsPV
sample_pT_TAG_53206	4	4	ZEB2	ZEB2	O60315	2q22.3	T119-p	136.45		EMKEDYDtMGPEATI
sample_pT_TAG_53244	4	4	ZFHX2	ZFHX2	Q9C0A1	14q11.2	T38-p	274.18		STPSDPVtKDPPAAS
sample_pT_TAG_53325	4	4	ZFP30	ZFP30	Q9Y2G7	19q13.12	T461-p	61.56		TQHQSIHtGEKPYDC
sample_pT_TAG_53342	4	4	ZFP36L2	ZFP36L2	P47974	2p21	T238-p	51.06		GDLRAFGtRDALHLG
sample_pT_TAG_53423	4	4	ZFPM1	FOG1	Q8IX07	16q24.2	T699-p	104.89		FSRHETytVHKRyYC
sample_pT_TAG_53534	4	4	ZKSCAN2	ZNF694	Q63HK3	16p12.1	T798-p	110.94		IRHQRIHtGEKPFKC
sample_pT_TAG_53595	4	4	ZMIZ2	ZIMP7	Q8NF64	7p13	T505-p	96.54		IERGDNKtsHKPLYL
sample_pT_TAG_53751	4	4	ZNF124	ZNF124	Q15973	1q44	T201-p	40.22		RDHERtHtGEkPYEC
sample_pT_TAG_53796	4	4	ZNF136	ZNF136	P52737	19p13.2	T471-p	62.78		RTHEMIHtGEKPFEC
sample_pT_TAG_53813	4	4	ZNF14	ZNF14	P17017	19p13.11	T582-p	75.35		RMHERtHtGEkPYRC
sample_pT_TAG_53835	4	4	ZNF143	ZNF143	P52747	11p15.4	T292-p	68.9		ksHVRtHtGEkPYRC
sample_pT_TAG_53898	4	4	ZNF160	ZNF160	Q9HCG1	19q13.41-q13.42	T616-p	94.11		TFHQAIHtGEkPYKC
sample_pT_TAG_54163	4	4	ZNF221	ZNF221	Q9UK13	19q13.31	T473-p	71.17		EFHQRVHtGERPYNC
sample_pT_TAG_54243	4	4	ZNF234	ZNF234	Q14588	19q13.31	T339-p	80.56		RIHQRVHtGEkPYkC
sample_pT_TAG_54270	4	4	ZNF236	ZNF236	Q9UL36	18q23	T1170-p	203.7	zf-C2H2	PKHANCCtyCPKsFK
sample_pT_TAG_54322	4	4	ZNF251	ZNF251	Q9BRH9	8q24.3	T180-p	75.76		ERSLGERtQECsAFD
sample_pT_TAG_54375	4	4	ZNF263	ZNF263	O14978	16p13.3	T483-p	77.3	zf-C2H2	NLHRHQRtHtGEKPY
sample_pT_TAG_54572	4	4	ZNF311	ZNF311	Q5JNZ3	6p22.1	T354-p	76.32		CMHQLIHtGEKPYKC
sample_pT_TAG_54718	4	4	ZNF33B	ZNF33B	Q06732	10q11.21	T464-p	90.68		TVHQRtHtGEkPFEC
sample_pT_TAG_55140	4	4	ZNF446	ZNF446	Q9NWS9	19q13.43	T131-p	48.96		VLPAAQKtEEPLGsP
sample_pT_TAG_55181	4	4	ZNF461	ZNF461	Q8TAF7	19q13.12	T352-p	66.21		tEHLRLHtGEkPYEC
sample_pT_TAG_55220	4	4	ZNF470	ZNF470	Q6ECI4	19q13.43	T532-p	82.65		AQHQKIHtGEKPYEC
sample_pT_TAG_55398	4	4	ZNF513	ZNF513	Q8N8E2	2p23.3	T127-p	57.88		CQLCGGPtGEGPCCG
sample_pT_TAG_55540	4	4	ZNF546	ZNF546	Q86UE3	19q13.2	T772-p	98.41		TRHHIVHtGEkPYKC
sample_pT_TAG_55545	4	4	ZNF548	ZNF548	Q8NEK5	19q13.43	T360-p	62.73		IRHQRIHtGERPYEC
sample_pT_TAG_55606	4	4	ZNF559	ZNF559	Q9BR84	19p13.2	T460-p	62.32		SQHKRIHtGERPYKC
sample_pT_TAG_55747	4	4	ZNF576	ZNF576	Q9H609	19q13.31	T120-p	18.89	zf-C2H2	PCPDCGKtFGQAVsL
sample_pT_TAG_55940	4	4	ZNF609	ZNF609	O15014	15q22.31	T840-p	151.19		AEASSVKtNsPAysD
sample_pT_TAG_55975	4	4	ZNF615	ZNF615	Q8N8J6	19q13.41	T449-p	83.74	zf-C2H2	PLIRHQRtHtGEKPY
sample_pT_TAG_56079	4	4	ZNF629	ZNF629	Q9UEG4	16p11.2	T78-p	96.62		SVPQNPPtPLGHSNP
sample_pT_TAG_56165	4	4	ZNF658B	ZNF658B	Q4V348	9p12	T777-p	94.33		RVHQRIHtGEKPYEC
sample_pT_TAG_56178	4	4	ZNF664	ZNF664	Q8N3J9	12q24.31	T222-p	30.28		CIHQRVHtGEKPFKC
sample_pT_TAG_56216	4	4	ZNF670	ZNF670	Q9BS34	1q44	T347-p	44.6	zf-C2H2	KECGKsFtSsSALRS
sample_pT_TAG_56414	4	4	ZNF703	ZNF703	Q9H7S9	8p11.23	T12-p	58.22		PAGsNPRtPEsSGSG
sample_pT_TAG_56415	4	4	ZNF704	ZNF704	Q6ZNC4	8q21.13	T278-p	45.28		PDSSRTEtPCAKTEt
sample_pT_TAG_56881	4	4	ZNF8	ZNF8	P17098	19q13.43	T364-p	64.97		GRHKRtHtGEKPyTC
sample_pT_TAG_57195	4	4	ZNF880	ZNF880	Q6PDB4	19q13.41	T571-p	66.76		ANHHRIHtGEkPYR_
sample_pT_TAG_57221	4	4	ZNF891	ZNF891	A8MT65	12q24.33	T399-p	63.59		KAHMRtHtGEkPYEC
sample_pT_TAG_57269	4	4	ZNF98	ZNF98	A6NK75	19p12	T289-p	65.8		TTHKRIHtGEKPYKC
sample_pT_TAG_57456	4	4	ZWINT	ZWINT	O95229	10q21.1	T84-p	31.29	Zwint	DPLAsEDtSRQKAIA
sample_pT_TAG_37010	3.9892	4	PRKD3	PRKD3	O94806	2p22.2	T389-p	100.47		RDEEAVKtIsPSTsN
sample_pT_TAG_8683	3.9841	4	CEP250	CEP250	Q9BV73	20q11.22	T2437-p	281.14		LHPsPSTtQAASR__
sample_pT_TAG_26424	3.9785	4	MARCKSL1	MLP	P49006	1p35.1	T174-p	19.53	MARCKS	EEAGPQAtEPstPsG
sample_pT_TAG_28570	3.9785	4	MTSS1	MTSS1	O43312	8q24.13	T613-p	82.25		AGPIPIKtPVIPVKT
sample_pT_TAG_44930	3.9785	4	SPTBN1	SPTBN1	Q01082	2p16.2	T2159-p	274.61		NGAtEQRtssKEssP
sample_pT_TAG_2185	3.9677	4	ALPK3	AlphaK1	Q96L96	15q25.3	T1409-p	201.27		LVPGsPGtPGrErrS
sample_pT_TAG_5151	3.9677	4	BFSP1	BFSP1	Q12934	20p12.1	T397-p	74.54		PLKGLEDtKLVQVVL
sample_pT_TAG_33902	3.9677	3	PDE3A	PDE3A	Q14432	12p12.2	T568-p	124.98		sHRALTYtQsAPDLs
sample_pT_TAG_52247	3.9677	4	WEE1	Wee1	P30291	11p15.4	T49-p	71.6		EEGSGHstGEDsAFQ
sample_pT_TAG_52999	3.9677	4	ZC3H13	ZC3H13	Q5T200	13q14.13	T1436-p	196.64		ETNKsERtEsLEGDD
sample_pT_TAG_10152	3.957	4	COL6A3	COL6A3	P12111	2q37.3	T1410-p	343.67		KLLTPIttLTSEQIQ
sample_pT_TAG_36701	3.957	4	PRDM16	PRDM16	Q9HAZ2	1p36.32	T611-p	140.25		FEDVNTTtGTDLDTT
sample_pT_TAG_48185	3.957	4	TMEM79	TMEM79	Q9BSE2	1q22	T170-p	43.52		RVTHPDPtERKWAEA
sample_pT_TAG_54701	3.957	4	ZNF337	ZNF337	Q9Y3M9	20p11.21	T285-p	86.87	zf-C2H2	YLTVHERtHtGEKPY
sample_pT_TAG_17299	3.9474	5	FXYD1	PLM	O00168	19q13.12	T89-p	10.44		ssIRRLstRRR____
sample_pT_TAG_31621	3.9474	5	NPAS3	NPAS3	Q8IXF0	14q13.1	T4-p	100.81		____MAPtKPsFQQD
sample_pT_TAG_36869	3.9474	5	PRKAB1	AMPKB1	Q9Y478	12q24.23	T4-p	30.38		____MGNtssERAAL
sample_pT_TAG_43108	3.9474	5	SLC25A11	SLC25A11	Q02978	17p13.2	T4-p	34.06		____MAAtAsAGAGG
sample_pT_TAG_22613	3.9462	4	KDM3B	JMJD1B	Q7LBC6	5q31.2	T1194-p	191.58		RSEEPLktDssAsNS
sample_pT_TAG_57097	3.9355	4	ZNF846	ZNF846	Q147U1	19p13.2	T443-p	60.55	zf-C2H2	GLSTHLRtHtGEKAC
sample_pT_TAG_3894	3.9286	4	ASCL3	ASCL3	Q9NQ33	11p15.4	T168-p	20.8		KVSsMIAttSHHADP
sample_pT_TAG_38830	3.914	4	RAPH1	RAPH1	Q70E73	2q33.2	T1005-p	135.26		DSLVSKFtPPAEsGs
sample_pT_TAG_27153	3.9032	4	MEGF10	MEGF10	Q96KG7	5q23.2	T775-p	122.21	Laminin_EGF	DHIsGQCtCRTGFMG
sample_pT_TAG_30770	3.9032	4	NEDD4L	NEDD4L	Q96PU5	18q21.31	T375-p	111.93		VtGGEEPtPsVAyVH
sample_pT_TAG_40120	3.9032	4	RMI1	RMI1	Q9H9A7	9q21.32	T112-p	70.14	RMI1_N	KLRGKNttNDLVTAE
sample_pT_TAG_45251	3.9032	4	SRRM2	SRm300	Q9UQ35	16p13.3	T2247-p	299.62		MNLAsArtPAIPtAV
sample_pT_TAG_51962	3.9032	4	WASHC2C	WASHC2C	Q9Y4E1	10q11.22	T448-p	144.67		sPYGPPPtGLFDDDD
sample_pT_TAG_5928	3.8974	4	C15orf59	C15orf59	Q2T9L4	15q24.1	T283-p	31.93		TQTVLPYtAtRQKAR
sample_pT_TAG_23312	3.871	4	KIF4B	KIF4B	Q2VIQ3	5q33.2	T1148-p	140.04		sFKLEDPtEVtPGLS
sample_pT_TAG_48631	3.871	4	TNXB	TNXB	P22105	6p21.33-p21.32	T1245-p	458.22		PLTADGttAPERKEE
sample_pT_TAG_53671	3.871	4	ZNF100	ZNF100	Q8IYN0	19p12	T340-p	62.74		TTHRIIHtGEkPYkC
sample_pT_TAG_39048	3.8495	4	RBFA	RBFA	Q8N0V3	18q23	T232-p	38.36		CGtTEPttSSSLCGI
sample_pT_TAG_53004	3.8495	4	ZC3H13	ZC3H13	Q5T200	13q14.13	T354-p	196.64		PsPRRKRtPsPsYQR
sample_pT_TAG_27832	3.8462	4	MLNR	MLNR	O43193	13q14.2	T402-p	45.34		GGDTVGYtEtSANVK
sample_pT_TAG_7486	3.84	4	CCND2	CCND2	P30279	12p13.32	T280-p	33.07	Cyclin_C	DELDQAstPtDVRDI
sample_pT_TAG_14248	3.828	4	ELF2	Elf-2	Q15723	4q31.1	T489-p	63.97		GSINIVGtPLAVrAL
sample_pT_TAG_53197	3.7742	4	ZEB1	TCF8	P37275	10p11.22	T324-p	124.07		sAsPGsPtRPQIRQK
sample_pT_TAG_9664	3.75	4	CLPP	CLPP	Q16740	19p13.3	T277-p	30.18		AEPVPASt_______
sample_pT_TAG_13887	3.75	4	EHMT2	EHMT2	Q96KQ7	6p21.33	T1210-p	132.37		GsLPPVNt_______
sample_pT_TAG_37823	3.75	5	PTPN23	PTPN23	Q9H3S7	3p21.31	T1632-p	178.97		sLLDPLWtLNkt___
sample_pT_TAG_51632	3.75	5	VCY	VCY	O14598	Yq11.221	T121-p	12.92	VCX_VCY	LSKGRPStPLsP___
sample_pT_TAG_55602	3.7419	4	ZNF559	ZNF559	Q9BR84	19p13.2	T346-p	62.32	zf-C2H2	GLIKHRRtHtGEkPY
sample_pT_TAG_7489	3.7407	4	CCND3	CCND3	P30281	6p21.1	T281-p	32.52		sSQGPsQtstPtDVt
sample_pT_TAG_38328	3.7011	4	RAB5A	RAB5A	P20339	3p24.3	T202-p	23.66		RGrGVDLtEPtQPtR
sample_pT_TAG_17300	3.6296	4	FXYD3	FXYD3	Q14802	19q13.12	T76-p	9.26		sGHHPGEtPPLItPG
sample_pT_TAG_4862	3.5591	3	BCAR1	P130Cas	P56945	16q23.1	T435-p	93.37		sAsstGstRssQsAS
sample_pT_TAG_19384	3.5294	4	HEATR1	BAP28	Q9H583	1q43	T2-p	242.37		______MtSLAQQLQ
sample_pT_TAG_7496	3.4839	3	CCNE1	CCNE1	P24864	19q12	T77-p	47.08		DPCsLIPtPDKEDDD
sample_pT_TAG_9693	3.4839	3	CLSTN2	CLSTN2	Q9H4D0	3q23	T667-p	107.01		PDIKIVstFAKtEAP
sample_pT_TAG_18288	3.4839	3	GOPC	PIST	Q9HD26	6q22.1	T441-p	50.52		DLGTASEtPLDDGAS
sample_pT_TAG_31439	3.4839	3	NOL4L	NOL4L	Q96MY1	20q11.21	T153-p	47.21		sGCPEDLtVGRAPTA
sample_pT_TAG_55608	3.4409	4	ZNF56	ZNF56	Q15929	19p13.11	T63-p	18.65		TTHKKIHtGEkPYRC
sample_pT_TAG_5578	3.4086	4	BRD8	BRD8	Q9H0E9	5q31.2	T16-p	135.34		kLLSTGPtEPWsIRE
sample_pT_TAG_56183	3.3978	4	ZNF665	ZNF665	Q9H7R5	19q13.42	T220-p	70.22		TTHQVIHtGEKPYkC
sample_pT_TAG_29071	3.3871	2	MUC6	MUC6	Q6W4X9	11p15.5	T1389-p	257.05		RPTATETtQTRTTTE
sample_pT_TAG_11064	3.3548	4	CXorf58	CXorf58	Q96LI9	Xp22.11	T317-p	38.9		SEVTEPKtGPsGtKD
sample_pT_TAG_9996	3.3333	4	COG1	COG1	Q8WTW3	17q25.1	T3-p	108.98		_____MAtAAtsPAL
sample_pT_TAG_37658	3.3333	4	PTDSS2	PTDSS2	Q9BVG9	11p15.5	T485-p	56.25		AEGEGAPtPN_____
sample_pT_TAG_39601	3.3333	4	RFX5	RFX5	P48382	1q21.3	T614-p	65.32	RFX5_DNA_bdg	EHKDPKAtPP_____
sample_pT_TAG_20996	3.3118	4	IFITM3	IFITM3	Q01628	11p15.5	T42-p	14.63		PHNPAPPtSTVIHIR
sample_pT_TAG_32277	3.3118	4	NUP35	NUP35	Q8NFH5	2q32.1	T275-p	34.77		IktLGtPtQPGstPR
sample_pT_TAG_14092	3.1613	3	EIF4E	EIF4E	P06730	4q23	T16-p	25.1		tPtPNPPttEEEKtE
sample_pT_TAG_8391	3.1579	4	CELF1	CELF1	Q92879	11p11.2	T4-p	52.06		____MNGtLDHPDQP
sample_pT_TAG_10025	3.1579	4	COIL	coilin	P38432	17q22	T573-p	62.61		sPsNTsstEPA____
sample_pT_TAG_18810	3.1579	4	GSK3A	GSK3A	P49840	19q13.2	T480-p	50.98		TDATPTLtNSS____
sample_pT_TAG_19699	3.1579	4	HIST1H1B	H1B	P16401	6p22.1	T4-p	22.58		____MsEtAPAEtAt
sample_pT_TAG_41068	3.1579	4	RUFY3	RUFY3 iso2	Q7L099-2	4q13.3	T4-p	55.87		____MAEtPPPPTAG
sample_pT_TAG_42874	3.1579	4	SKIV2L	SKI2W	Q15477	6p21.33	T4-p	137.76		____MMEtERLVLPP
sample_pT_TAG_48087	3.1579	4	TMEM200A	TMEM200A	Q86VY9	6q23.1	T4-p	54.36		____MIAtGGVITGL
sample_pT_TAG_7392	3.1111	4	CCDC86	CCDC86	Q9H6F5	11q12.2	T3-p	40.24		_____MDtPLRRSRR
sample_pT_TAG_27161	3.0323	2	MEGF9	MEGF9	Q9H1U4	9q33.2	T136-p	62.98		AAERtSTtSQAPtRP
sample_pT_TAG_32	3	3	2021-09-06	2021-09-06	Q14141	Xq24	T418-p	49.72		sQAGGsQtLkRDKEK
sample_pT_TAG_131	3	3	AASDH	AASDH	Q4L235	4q12	T644-p	122.6		TFRKSCAtKRKLsDI
sample_pT_TAG_203	3	3	ABCA8	ABCA8	O94911	17q24.2	T1359-p	179.25	ABC_tran	GDAEVAItRLVDALK
sample_pT_TAG_270	3	3	ABCC8	ABCC8	Q09428	11p15.1	T949-p	176.99		TVTERKAtEPPQGLS
sample_pT_TAG_308	3	3	ABCF3	ABCF3	Q9NUQ8	3q27.1	T225-p	79.74	ABC_tran	tLLKMLAtRSLRVPA
sample_pT_TAG_428	3	3	ABL2	Arg	P42684	1q25.2	T815-p	128.34		SKLQLERtVstssQP
sample_pT_TAG_561	3	3	ACIN1	acinus	Q9UKV3	14q11.2	T414-p	151.86		QtAsEEEtPPPLLtK
sample_pT_TAG_568	3	3	ACIN1	acinus	Q9UKV3	14q11.2	T671-p	151.86		sStSYTEtKDPssGQ
sample_pT_TAG_569	3	3	ACIN1	acinus	Q9UKV3	14q11.2	T682-p	151.86		ssGQEVAtPPVPQLQ
sample_pT_TAG_590	3	3	ACLY	ACLY	P53396	17q21.2	T447-p	120.84		NAsGststPAPsRtA
sample_pT_TAG_594	3	3	ACLY	ACLY	P53396	17q21.2	T606-p	120.84		EGIPEALtRKLIKKA
sample_pT_TAG_644	3	3	ACSF2	ACSF2	Q96CM8	17q21.33	T531-p	68.12	AMP-binding_C	ELEDFFHtHPKVQEV
sample_pT_TAG_662	3	3	ACSL4	ACSL4	O60488	Xq23	T682-p	79.19		PEPWtPEtGLVtDAF
sample_pT_TAG_901	3	3	ADAM18	ADAM18	Q9Y3Q7	8p11.22	T57-p	82.86	Pep_M12B_propep	TIDGQPytLHLGKQS
sample_pT_TAG_1290	3	3	AEBP1	AEBP1	Q8IUX7	7p13	T228-p	130.93		QPEPEEEtEQPtLDY
sample_pT_TAG_1354	3	3	AFF1	AF-4	P51825	4q21.3-q22.1	T376-p	131.42	AF-4	PPLtAIHtPSTAEPS
sample_pT_TAG_1381	3	3	AFF4	MCEF	Q9UHB7	5q31.1	T588-p	127.46	AF-4	GLkIESEtPVDLASS
sample_pT_TAG_1458	3	3	AGFG1	RIP	P52594	2q36.3	T154-p	58.26		sAsStSStPEVKPLk
sample_pT_TAG_1668	3	3	AHNAK2	AHNAK2	Q8IVF2	14q32.33	T1868-p	616.63		SMQGDLKttDLCIPL
sample_pT_TAG_1723	3	3	AIFM1	PDCD8	O95831	Xq26.1	T521-p	66.9	AIF_C	QDNPksAtEQsGtGI
sample_pT_TAG_1757	3	3	AK2	AK2	P54819	1p35.1	T192-p	26.48	ADK	IRLQAyHtQttPLIE
sample_pT_TAG_1832	3	3	AKAP13	AKAP13	Q12802	15q25.3	T1227-p	307.55		PSGRERstPsLPCMV
sample_pT_TAG_1853	3	3	AKAP13	AKAP13	Q12802	15q25.3	T813-p	307.55		PSQKEKGtAtPELHT
sample_pT_TAG_1857	3	3	AKAP13	AKAP13	Q12802	15q25.3	T953-p	307.55		tLQEEQRtPPPGQDT
sample_pT_TAG_1863	3	3	AKAP2	AKAP2	Q9Y2D5	9q31.3	T399-p	94.66		KsPGALEtPsAAGsQ
sample_pT_TAG_1895	3	3	AKAP8	AKAP8	O43823	19p13.12	T681-p	76.11		ADAEVEQtDAEsKDA
sample_pT_TAG_1918	3	3	AKIRIN1	AKIRIN1	Q9H9L7	1p34.3	T6-p	21.87		__MACGAtLkRPMEF
sample_pT_TAG_1997	3	3	AKT3	Akt3	Q9Y243	1q43-q44	T440-p	55.77	Pkinase_C	RyFDEEFtAQTITIt
sample_pT_TAG_2081	3	3	ALDH8A1	ALDH8A1	Q9H2A2	6q23.3	T235-p	53.4	Aldedh	SFTGSQPtAERITQL
sample_pT_TAG_2175	3	3	ALOXE3	ALOXE3	Q9BYJ1	17p13.1	T316-p	80.54	Lipoxygenase	GQDTCLQtELERGNI
sample_pT_TAG_2184	3	3	ALPK3	AlphaK1	Q96L96	15q25.3	T1384-p	201.27		AGDGEAttPEEREsP
sample_pT_TAG_2263	3	3	AMOT	AMOT	Q4VCS5	Xq23	T1061-p	118.09		GPVFHsNtLERKTPI
sample_pT_TAG_2279	3	3	AMOTL2	AMOTL2	Q9Y2J4	3q22.2	T10-p	85.76		TLEDSSGtVLHRLIQ
sample_pT_TAG_2354	3	3	ANK1	ANK1 iso11	P16157-11	8p11.21	T1380-p	180.49		EDRRRtPtPLALRYS
sample_pT_TAG_2377	3	3	ANK2	ANK2	Q01484	4q25-q26	T2393-p	433.71		EAsVKtDtGTEsKPQ
sample_pT_TAG_2513	3	3	ANKRD12	ANKRD12	Q6UB98	18p11.22	T1371-p	235.65		NIHSSFAtsPTGASN
sample_pT_TAG_2530	3	3	ANKRD17	ANKRD17	O75179	4q13.3	T1531-p	274.26		EDEPEVLtEPPsAtT
sample_pT_TAG_2666	3	3	ANKRD50	ANKRD50	Q9ULJ7	4q28.1	T1158-p	155.86		RGLPNGPtHAFssPs
sample_pT_TAG_2980	3	3	APC	APC	P25054	5q22.2	T1380-p	311.65	APC_r	PEHYVQEtPLMFsRC
sample_pT_TAG_2981	3	3	APC	APC	P25054	5q22.2	T1438-p	311.65		MPPSRsKtPPPPPQT
sample_pT_TAG_3031	3	3	APLF	APLF	Q8IW19	2p13.3	T158-p	56.96		EIAKTQMtPTNSVSF
sample_pT_TAG_3075	3	3	APOL1	APOL1	O14791	22q12.3	T307-p	43.97	ApoL	SASRPRVtEPIsAEs
sample_pT_TAG_3076	3	3	APOL2	APOL2	Q9BQE5	22q12.3	T203-p	37.09	ApoL	kEFVGGNtPNVLTLV
sample_pT_TAG_3181	3	3	ARFGAP1	ARF GAP1	Q8N6T3	20q13.33	T350-p	44.67		sPssDsWtCADTSTE
sample_pT_TAG_3197	3	3	ARFGEF1	ARFGEF1	Q9Y6D6	8q13.2	T269-p	208.77		EGDLDLHtNDVDKSL
sample_pT_TAG_3226	3	3	ARFIP2	arfaptin 2	P53365	11p15.4	T11-p	37.86		GILGKAAtMEIPIHG
sample_pT_TAG_3242	3	3	ARHGAP10	ARHGAP10	A1A4S6	4q31.23	T580-p	89.37		IFRTPPDtTFPEPtC
sample_pT_TAG_3245	3	3	ARHGAP11A	ARHGAP11A	Q6P4F7	15q13.3	T274-p	113.87		FEEGEYEtPGEYKRK
sample_pT_TAG_3280	3	3	ARHGAP18	ARHGAP18	Q8N392	6q22.33	T260-p	74.98		KSKGDDAtLPsFRLP
sample_pT_TAG_3467	3	3	ARHGEF11	ARHGEF11	O15085	1q23.1	T40-p	167.7		QPsDAsEttGLVQRC
sample_pT_TAG_3481	3	3	ARHGEF12	ARHGEF12	Q9NZN5	11q23.3	T632-p	173.23		RHPKHLStPssVsPE
sample_pT_TAG_3521	3	3	ARHGEF18	ARHGEF18	Q6ZSZ5	19p13.2	T747-p	130.78		FKkKVSStDPRPRDW
sample_pT_TAG_3541	3	3	ARHGEF2	ARHGEF2	Q92974	1q22	T830-p	111.54		RLGEERAtEAGSLEA
sample_pT_TAG_3705	3	3	ARL5C	ARL5C	A6NH57	17q12	T30-p	20.59	Arf	GLDNEGKtTILYRFL
sample_pT_TAG_3710	3	3	ARL6IP4	ARL6IP4	Q66PJ3	12q24.31	T394-p	44.92	SR-25	EVLEEIVtkERHREI
sample_pT_TAG_3728	3	3	ARMC5	ARMC5	Q96C12	16p11.2	T506-p	97.68		RAPRtQRtPGRsPAA
sample_pT_TAG_3752	3	3	ARMCX4	ARMCX4	Q5H9R4	Xq22.1	T340-p	39.41		GIVDETKtRALEETV
sample_pT_TAG_3901	3	3	ASH1L	ASH1L	Q9NR48	1q22	T1454-p	332.79		LRQEAFLttSRTPLL
sample_pT_TAG_3916	3	3	ASH2L	ASH2L	Q9UBL3	8p11.23	T84-p	68.72		ESSNGKDtLEGAGDT
sample_pT_TAG_4049	3	3	ATAD5	ATAD5	Q96QE3	17q11.2	T603-p	207.57		RsGRIsstPTTEtIR
sample_pT_TAG_4089	3	3	ATF7	ATF7	P17544	12q13.13	T330-p	52.97		PAQPTPStGGRRRRt
sample_pT_TAG_4091	3	3	ATF7	ATF7	P17544	12q13.13	T418-p	52.97		VTALQKKtQGyLEsP
sample_pT_TAG_4125	3	3	ATG2A	ATG2A	Q2TAZ0	11q13.1	T1857-p	212.86	ATG_C	GVAKAYDtVREGILD
sample_pT_TAG_4242	3	3	ATP1A2	ATP1A2	P50993	1q23.2	T224-p	112.27	E1-E2_ATPase	TGEsEPQtRSPEFTH
sample_pT_TAG_4302	3	3	ATP2B1	PMCA1	P20020	12q21.33	T703-p	138.76	Hydrolase	KCQRAGItVRMVTGD
sample_pT_TAG_4450	3	3	ATP8A2	ATP8A2	Q6ZSP3	13q12.13	T493-p	133.57		NIEDRHPtAPCIQEF
sample_pT_TAG_4493	3	3	ATRNL1	ATRNL1	Q5VV63	10q25.3	T1362-p	152.64		ASDSKDKtsGVRNRK
sample_pT_TAG_4495	3	3	ATRX	ATRX	P46100	Xq21.1	T117-p	282.59		ENsENDItMQsLPKG
sample_pT_TAG_4535	3	3	ATXN1L	ataxin-1L	P0C7T5	16q22.2	T317-p	73.31		QLFSGSQtPRVEVAA
sample_pT_TAG_4678	3	3	BAG3	BAG3	O95817	10q26.11	T285-p	61.59		GsPARsstPLHsPsP
sample_pT_TAG_4711	3	3	BAIAP2	IRSp53	Q9UQB8	17q25.3	T296-p	60.87		RMsAQEStPIMNGVT
sample_pT_TAG_4732	3	3	BAIAP2L1	IRTKS	Q9UHR4	7q21.3-q22.1	T423-p	56.88		tPVRsIstVNLSENS
sample_pT_TAG_4785	3	3	BAZ1A	BAZ1A	Q9NRL2	14q13.1-q13.2	T731-p	178.7		ELDQDMVtEDEDDPG
sample_pT_TAG_4823	3	3	BBOF1	CCDC176	Q8ND07	14q24.3	T516-p	61.99		SGEVVLPtIPKEPQE
sample_pT_TAG_4829	3	3	BBS1	BBS1	Q8NFJ9	11q13.2	T454-p	65.08		AMHRAFQtDLyLLRL
sample_pT_TAG_4999	3	3	BCLAF1	BCLAF1	Q9NYF8	6q23.3	T405-p	106.12	THRAP3_BCLAF1	EGDDtEEtEDyRQFR
sample_pT_TAG_5068	3	3	BCR	Bcr	P11274	22q11.23	T921-p	142.82	C2	NVIVHsAtGFKQSSN
sample_pT_TAG_5242	3	3	BIRC6	BIRC6	Q9NR09	2p22.3	T453-p	530.25		GVDsRRPtLAWLEDS
sample_pT_TAG_5265	3	3	BLM	BLM	P54132	15q26.1	T68-p	159	BLM_N	RNKDVNVtEDFsFsE
sample_pT_TAG_5286	3	3	BLOC1S5	MUTED	Q8TDH9	6p24.3	T28-p	21.61		KKRDsLGtAGsAHLI
sample_pT_TAG_5323	3	3	BMP3	BMP3	P12645	4q21.21	T107-p	53.37	TGFb_propeptide	FRAAAAEtLERKGLY
sample_pT_TAG_5349	3	3	BNC2	BNC2	Q6ZN30	9p22.3-p22.2	T7-p	122.33		_MAHLGPtPPPHSLN
sample_pT_TAG_5395	3	3	BORA	BORA	Q6PGQ7	13q21.33	T296-p	61.2		LSEQRKFtVHsPDAs
sample_pT_TAG_5425	3	3	BPTF	FALZ	Q12830	17q24.2	T1639-p	338.26		STKESDStQTTTPSA
sample_pT_TAG_5436	3	3	BPTF	FALZ	Q12830	17q24.2	T1976-p	338.26		CPIGVPEtPKEtPtP
sample_pT_TAG_5476	3	3	BRAF	BRAF	P15056	7q34	T396-p	84.44		RGDGGsTtGLsAtPP
sample_pT_TAG_5546	3	3	BRD2	BRD2	P25440	6p21.32	T57-p	88.06		sVPALQLtPANPPPP
sample_pT_TAG_5547	3	3	BRD2	BRD2	P25440	6p21.32	T6-p	88.06		__MLQNVtPHNkLPG
sample_pT_TAG_5564	3	3	BRD4	BRD4	O60885	19p13.12	T204-p	152.22		PNTTQAStPPQTQTP
sample_pT_TAG_5565	3	3	BRD4	BRD4	O60885	19p13.12	T296-p	152.22		KRKADTTtPTtIDPI
sample_pT_TAG_5643	3	3	BRPF1	peregrin	P55201	3p25.3	T920-p	137.5		KNREsQMtPsHGGsP
sample_pT_TAG_5661	3	3	BRSK2	BRSK2	Q8IWQ3	11p15.5	T431-p	81.63		PLssPRVtPHPsPrG
sample_pT_TAG_5699	3	3	BSN	BSN	Q9UPA5	3p21.31	T1263-p	416.47		VYEEILQtSQSIVRM
sample_pT_TAG_5741	3	3	BTBD7	BTBD7	Q9P203	14q32.12	T311-p	126.37	BTB	DRTLRtPtRIILDES
sample_pT_TAG_5843	3	3	C10orf90	C10orf90	Q96M02	10q26.2	T534-p	77.91		KKsEDPTtPEPSPAA
sample_pT_TAG_5863	3	3	C11orf52	MGC14839	Q96A22	11q23.1	T48-p	13.92	DUF4578	NLPKGHEttGHtyER
sample_pT_TAG_5865	3	3	C11orf52	MGC14839	Q96A22	11q23.1	T52-p	13.92	DUF4578	GHEttGHtyERVLQQ
sample_pT_TAG_5877	3	3	C11orf84	LOC144097	Q9BUA3	11q13.1	T253-p	41.04		PPsPDsPtEtFAAPA
sample_pT_TAG_6022	3	3	C19orf47	C19orf47	Q8N9M1	19q13.2	T144-p	44.75		SAASRMItNSLNHDs
sample_pT_TAG_6023	3	3	C19orf47	C19orf47	Q8N9M1	19q13.2	T155-p	44.75		NHDsPPstPPRRPDt
sample_pT_TAG_6051	3	3	C1orf116	SARG	Q9BW04	1q32.1	T483-p	63.96	SARG	QMNFkSNtLERsGVG
sample_pT_TAG_6085	3	3	C1orf52	C1orf52	Q8N6N3	1p22.3	T155-p	20.6		LLPEGEEtLEsDDEK
sample_pT_TAG_6229	3	3	C4orf19	C4orf19	Q8IY42	4p14	T126-p	33.74	DUF4699	DRGSWAstANtVPPT
sample_pT_TAG_6315	3	3	C8orf33	C8orf33	Q9H7E9	8q24.3	T40-p	24.99		SsARNPstVCLCPEQ
sample_pT_TAG_6317	3	3	C8orf34	C8orf34	Q49A92	8q13.2	T419-p	50.49		PWILPSDtESEGVEA
sample_pT_TAG_6356	3	3	CABCOCO1	CABCOCO1	Q8IVU9	10q21.2	T13-p	23.88	CLAMP	IQYSKFMtLLAMSLQ
sample_pT_TAG_6400	3	3	CACNA1A	CACNA1A	O00555	19p13.13	T2119-p	282.36		NLStIsDtsPMKRsA
sample_pT_TAG_6494	3	3	CADM3	CADM3	Q8N126	1q23.2	T195-p	43.3		FTVSsSVtFQVTRED
sample_pT_TAG_6519	3	3	CALD1	Caldesmon	Q05682	7q33	T695-p	93.23	Caldesmon	GTKsAKPtKPAASDL
sample_pT_TAG_6528	3	3	CALD1	Caldesmon	Q05682	7q33	T86-p	93.23	Caldesmon	AKTTttNtQVEGDDE
sample_pT_TAG_6636	3	3	CAMSAP2	CAMSAP1L1	Q08AD1	1q32.1	T1348-p	168.09		VASGTEYtGPKLYKE
sample_pT_TAG_6704	3	3	CAPG	CAPG	P40121	2p11.2	T212-p	38.5	Gelsolin	KAQVEIVtDGEEPAE
sample_pT_TAG_6903	3	3	CASP9	CASP9	P55211	1p36.21	T107-p	46.28		kPTLENLtPVVLRPE
sample_pT_TAG_6977	3	3	CAVIN2	SDPR	O95810	2q32.3	T196-p	47.17	PTRF_SDPR	ENKsLEEtLHtVDLs
sample_pT_TAG_6978	3	3	CAVIN2	SDPR	O95810	2q32.3	T199-p	47.17	PTRF_SDPR	sLEEtLHtVDLssDD
sample_pT_TAG_6995	3	3	CBARP	DOS	Q8N350	19p13.3	T344-p	73.93		QRAAsEStEQEEGDA
sample_pT_TAG_7147	3	3	CCDC130	CCDC130	P13994	19p13.13	T221-p	44.8	DUF572	TIPLVPEtEDDRkLA
sample_pT_TAG_7270	3	3	CCDC27	CCDC27	Q2M243	1p36.32	T142-p	75.35		PQFSTRAtsMSHCGS
sample_pT_TAG_7326	3	3	CCDC65	CCDC65	Q8IXS2	12q13.12	T332-p	57.3		LtLEsNAtLKALRKI
sample_pT_TAG_7371	3	3	CCDC8	CCDC8	Q9H0W5	19q13.32	T477-p	59.37		RARKQVKtVRFQTPG
sample_pT_TAG_7419	3	3	CCDC88C	Daple	Q9P219	14q32.11-q32.12	T87-p	228.23	HOOK	ILVRNIKtYYQEVLQ
sample_pT_TAG_7422	3	3	CCDC9	CCDC9	Q9Y3X0	19q13.32	T381-p	59.7		AAsPAPEtPQPtsPE
sample_pT_TAG_7456	3	3	CCKBR	CCKBR	P32239	11p15.4	T427-p	48.42		LPDEDPPtPSIASLs
sample_pT_TAG_7464	3	3	CCM2	CCM2	Q9BSQ5	7p13	T241-p	48.84		FDGAstPtHHLSLHs
sample_pT_TAG_7475	3	3	CCNB2	CCNB2	O95067	15q22.2	T8-p	45.28		MALLRRPtVssDLEN
sample_pT_TAG_7580	3	3	CCT2	CCT2	P78371	12q15	T242-p	57.49	Cpn60_TCP1	AkILIANtGMDtDkI
sample_pT_TAG_7671	3	3	CD247	CD3Z	P20963	1q24.2	T149-p	18.7	ITAM	yQGLstAtkDtyDAL
sample_pT_TAG_7707	3	3	CD33	CD33	P20138	19q13.41	T302-p	39.83		GRNDtHPtTGSAsPK
sample_pT_TAG_7734	3	3	CD44	CD44	P16070	11p13	T726-p	81.54		EtPDQFMtADETRNL
sample_pT_TAG_7790	3	3	CDC14C	CDC14C	A4D256	7p12.3	T396-p	51.61		DDEINGVtQGDRSRA
sample_pT_TAG_7843	3	3	CDC27	CDC27	P30260	17q21.32	T200-p	91.87		LsHRQPEtVLtEtPQ
sample_pT_TAG_7859	3	3	CDC27	CDC27	P30260	17q21.32	T359-p	91.87		SGPQTSTtPQVLsPt
sample_pT_TAG_7916	3	3	CDC42EP3	CDC42EP3	Q9UKI2	2p22.2	T90-p	27.68		EFFRANstsDsVFTE
sample_pT_TAG_8034	3	3	CDH11	CDH11	P55287	16q21	T791-p	87.97		DLYGsKDtFDDDS__
sample_pT_TAG_8046	3	3	CDH23	CDH23	Q9H251	10q22.1	T1226-p	369.49	Cadherin	RETAGIGtSVIVVQA
sample_pT_TAG_8092	3	3	CDK10	CDK10	Q15131	16q24.3	T133-p	41.04	Pkinase	SLLENMPtPFSEAQV
sample_pT_TAG_8138	3	3	CDK13	CDK13	Q14004	7p14.1	T1058-p	164.92		LDDsRtNtPQGVLPS
sample_pT_TAG_8226	3	3	CDK8	CDK8	P49336	13q12.13	T360-p	53.28		YPKREFLtEEEPDDK
sample_pT_TAG_8242	3	3	CDKL5	CDKL5	O76039	Xp22.13	T658-p	115.54		EQLPPEMtVARSSVK
sample_pT_TAG_8384	3	3	CEFIP	CEFIP	Q711Q0	10q11.23	T98-p	156.48		EHSGWAAtFQQLPKY
sample_pT_TAG_8426	3	3	CENPC	CENPC1	Q03188	4q13.2	T231-p	106.83	CENP_C_N	VsDEEDKtSEGQERK
sample_pT_TAG_8483	3	3	CENPI	CENPI	Q92674	Xq22.1	T25-p	86.72	CENP-I	QGSSsFQtTLSAWKV
sample_pT_TAG_8601	3	3	CEP170	CEP170	Q5SW79	1q43	T1180-p	175.29	CEP170_C	RSSASSRtAEAIIRS
sample_pT_TAG_8643	3	3	CEP170B	CEP170B	Q9Y4F5	14q32.33	T1227-p	171.69	CEP170_C	KAANTATtTGPRQPF
sample_pT_TAG_8648	3	3	CEP170B	CEP170B	Q9Y4F5	14q32.33	T346-p	171.69		KsDLPVHtRTLKGHK
sample_pT_TAG_8654	3	3	CEP170B	CEP170B	Q9Y4F5	14q32.33	T535-p	171.69		APLtPHGtsPVGPPt
sample_pT_TAG_8671	3	3	CEP192	CEP192	Q8TEP8	18p11.21	T387-p	279.11		NRGGFDLtDPVkQGA
sample_pT_TAG_8920	3	3	CGN	CGN	Q9P2M7	1q21.3	T166-p	136.39		sPGstIDtAPLSSVD
sample_pT_TAG_8963	3	3	CHAF1B	CAF-1B	Q13112	21q22.12-q22.13	T419-p	61.49	CAF-1_p60_C	GPRPVEGtPAsRtQD
sample_pT_TAG_9027	3	3	CHD3	CHD-3	Q12873	17p13.1	T1552-p	226.59		sAtNsPCtskPAtPA
sample_pT_TAG_9041	3	3	CHD4	CHD-4	Q14839	12p13.31	T1545-p	218		PKtPtPstPGDtQPN
sample_pT_TAG_9060	3	3	CHD5	CHD-5	Q8TDI0	1p36.31	T1670-p	223.05		SELRPDDtKAEEKEP
sample_pT_TAG_9064	3	3	CHD6	CHD-6	Q8TD26	20q12	T1339-p	305.41		DIPERGNtDKEDNAE
sample_pT_TAG_9143	3	3	CHEK2	Chk2	O96017	22q12.1	T517-p	60.91		QVLAQPstSRKRPRE
sample_pT_TAG_9356	3	3	CIZ1	CIZ1	Q9ULV3	9q34.11	T579-p	100.05		PsDSVSstPAAtStP
sample_pT_TAG_9364	3	3	CIZ1	CIZ1	Q9ULV3	9q34.11	T872-p	100.05		RPPsQPNtQDKtPSK
sample_pT_TAG_9408	3	3	CKAP5	CKAP5	Q14008	11p11.2	T829-p	225.49		RGISKHstsGtDEGE
sample_pT_TAG_9425	3	3	CKMT1B	CKMT1A	P12532	15q15.3	T410-p	47.04		GQDIrIPtPVIHTKH
sample_pT_TAG_9481	3	3	CLASP2	CLASP2	O75122	3p22.3	T996-p	141.13		DAtDssQtALDNKAS
sample_pT_TAG_9554	3	3	CLEC4F	CLEC4F	Q8N1N0	2p13.3	T313-p	65.52		IKSSFDNtsAEIQFL
sample_pT_TAG_9637	3	3	CLMN	CLMN	Q96JQ2	14q32.13	T172-p	111.65		SDSSFPPtPTAERSV
sample_pT_TAG_9647	3	3	CLN3	CLN3	Q13286	16p12.1	T19-p	47.62		sDsEGEEtVPEPRLP
sample_pT_TAG_9706	3	3	CLTC	CLTC	Q00610	17q23.1	T1482-p	191.61	Clathrin	EDyQALRtSIDAyDN
sample_pT_TAG_9808	3	3	CNGB3	CNGB3	Q9NQW8	8q21.3	T97-p	92.17		NAAEPtGtVPEQKEM
sample_pT_TAG_9820	3	3	CNN1	calponin 1	P51911	19p13.2	T210-p	33.17	Calponin	TISLQMGtNKGAsQA
sample_pT_TAG_9826	3	3	CNN2	calponin 2	Q99439	19p13.3	T226-p	33.7	Calponin	VGMtAPGtRRHIyDt
sample_pT_TAG_9855	3	3	CNOT2	NOT2	Q9NZN8	12q15	T104-p	59.74		NRsLsQGtQLPsHVt
sample_pT_TAG_9856	3	3	CNOT2	NOT2	Q9NZN8	12q15	T111-p	59.74		tQLPsHVtPttGVPt
sample_pT_TAG_9858	3	3	CNOT2	NOT2	Q9NZN8	12q15	T114-p	59.74		PsHVtPttGVPtMsL
sample_pT_TAG_9872	3	3	CNOT4	CNOT4	O95628	7q33	T299-p	63.51		QQISNSDtPsPPPGL
sample_pT_TAG_10007	3	3	COG5	COG5	Q9UP83	7q22.3	T201-p	92.74		QGGsREItKAAQSLN
sample_pT_TAG_10042	3	3	COL12A1	COL12A1	Q99715	6q13-q14.1	T2062-p	333.15	fn3	YRIIYSPtVGDPIDE
sample_pT_TAG_10100	3	3	COL24A1	COL24A1	Q17RW2	1p22.3	T1443-p	175.5	Collagen	REGIIGPtGRTGPRG
sample_pT_TAG_10230	3	3	COPG1	COPG	Q9Y678	3q21.3	T594-p	97.72		AEQRTEstPItAVkQ
sample_pT_TAG_10322	3	3	CPLX1	CPLX1	O14810	4p16.3	T95-p	15.03	Synaphin	ANSEGSLtRPKKAIP
sample_pT_TAG_10335	3	3	CPPED1	CPPED1	Q9BRF8	16p13.12	T17-p	35.55		FHRARGRtLAAFPAE
sample_pT_TAG_10408	3	3	CRB2	CRB2	Q5IJ48	9q33.3	T480-p	134.26	Laminin_G_2	TLAtRNDtKESLELA
sample_pT_TAG_10429	3	3	CREB5	CREB5	Q02930	7p15.1-p14.3	T254-p	56.92		MsNGNMNtMGHMMEM
sample_pT_TAG_10457	3	3	CREM	CREM	Q03060	10p11.21	T302-p	38.94	bZIP_1	QQLAEEAtRKRELRL
sample_pT_TAG_10489	3	3	CRKL	CRKL	P46109	22q11.21	T130-p	33.78	SH3_1	DNLEyVRtLyDFPGN
sample_pT_TAG_10501	3	3	CRMP1	CRMP-1	Q14194	4p16.2	T102-p	62.18	Amidohydro_1	AALVGGttMIIDHVV
sample_pT_TAG_10504	3	3	CRMP1	CRMP-1	Q14194	4p16.2	T509-p	62.18		PVyEVPAtPKyAtPA
sample_pT_TAG_10511	3	3	CRNN	CRNN	Q9UBG3	1q21.3	T406-p	53.53		VPGGQAQtGASTESG
sample_pT_TAG_10562	3	3	CRYBG1	AIM1	Q9Y4K1	6q21	T105-p	188.68		PPPAssPtKRKGRsR
sample_pT_TAG_10570	3	3	CRYBG1	AIM1	Q9Y4K1	6q21	T84-p	188.68		EsKPsPGtKGQLRGE
sample_pT_TAG_10681	3	3	CSNK1G1	CK1G1	Q9HCP0	15q22.31	T15-p	48.51		KDERQRttKPMAQRs
sample_pT_TAG_10722	3	3	CSPP1	CSPP1	Q1MSJ5	8q13.1-q13.2	T1186-p	145.52		FHNKPINtDDESsLV
sample_pT_TAG_10742	3	3	CSTF2	CSTF2	P33240	Xq22.1	T118-p	60.96	CSTF2_hinge	IEsPyGEtIsPEDAP
sample_pT_TAG_10788	3	3	CTCF	CTCF	P49711	16q22.1	T305-p	82.79	zf-C2H2	LCGRAFRtVtLLRNH
sample_pT_TAG_10797	3	3	CTCF	CTCF	P49711	16q22.1	T518-p	82.79		IMHKRtHtGEKPYAC
sample_pT_TAG_10915	3	3	CTSA	CTSA	P10619	20q13.12	T469-p	54.47	Peptidase_S10	DKPLAAFtMFsRFLN
sample_pT_TAG_10977	3	3	CUL4B	CUL4B iso1	Q13620-1	Xq24	T130-p	102.3		sssSSsPtAATsQQQ
sample_pT_TAG_10989	3	3	CUL4B	CUL4B iso1	Q13620-1	Xq24	T61-p	102.3		EREDFDstSsssstP
sample_pT_TAG_11041	3	3	CWC27	SDCCAG10	Q6UX04	5q12.3	T411-p	53.85		PENDIPEtEVEDDEG
sample_pT_TAG_11094	3	3	CYBRD1	CYBRD1	Q53TN4	2q31.1	T233-p	31.64		RPKEPNstILHPNGG
sample_pT_TAG_11348	3	3	DBF4	DBF4	Q9UBU7	7q21.12	T510-p	76.86		QPKQKsDtVLFPAKD
sample_pT_TAG_11416	3	3	DCAF4	WDR21A iso5	B4DN30	14q24.2	T19-p	52.83		SDSVILKtGLTPGQH
sample_pT_TAG_11419	3	3	DCAF5	WDR22	Q96JK2	14q24.1	T497-p	103.96		TTNTVAStPPtPTCE
sample_pT_TAG_11459	3	3	DCDC2	DCDC2	Q9UHG0	6p22.3	T382-p	52.83		EEGGREAtDAPEQVE
sample_pT_TAG_11519	3	3	DCP1A	DCP1A	Q9NPI6	3p21.1	T531-p	63.31		PsPLtIGtPEsQRkP
sample_pT_TAG_11539	3	3	DCTN1	dynactin 1 iso6	Q14203-6	2p13.1	T134-p	140.89		KTSKLAPtARKTTTR
sample_pT_TAG_11548	3	3	DCTN2	dynactin 2	Q13561	12q13.3	T198-p	44.23	Dynamitin	SGGKTTGtPPDsSLV
sample_pT_TAG_11674	3	3	DDX20	GEMIN3	Q9UHI6	1p13.2	T688-p	92.24		QLKDsEStPVDDrIs
sample_pT_TAG_11690	3	3	DDX23	DDX23	Q9BUQ8	12q13.12	T579-p	95.58	DEAD	VSNQKPDtDEAEDPE
sample_pT_TAG_11736	3	3	DDX4	DDX4	Q9NQI0	5q11.2	T339-p	79.31	DEAD	AQTGsGKtAAFLLPI
sample_pT_TAG_11760	3	3	DDX46	DDX46	Q7L014	5q31.1	T305-p	117.36		EEEVDLQtALTGYQT
sample_pT_TAG_11820	3	3	DDX56	DDX56	Q9NY93	7p13	T141-p	61.59	DEAD	kPDVVVGtPSRILSH
sample_pT_TAG_11831	3	3	DDX6	DDX6	P26196	11q23.3	T199-p	54.42	DEAD	GGAkVMAtTGGTNLR
sample_pT_TAG_11998	3	3	DGKA	DGKA	P23743	12q13.2	T637-p	82.63	DAGK_acc	GATAkVItDPDILkT
sample_pT_TAG_12312	3	3	DLGAP4	SAPAP4 iso1	Q9Y2H0-1	20q11.23	T711-p	107.57	GKAP	SMSSRRDtDsDtQDA
sample_pT_TAG_12442	3	3	DNAAF3	DNAAF3	Q8N9W5	19q13.42	T236-p	59.41	DUF4471	EFRRWRDtGVAFELR
sample_pT_TAG_12541	3	3	DNAH5	DNAH5	Q8TE73	5p15.2	T4351-p	529.02	Dynein_heavy	TsGGGDEtREAVVAR
sample_pT_TAG_12648	3	3	DNAJC18	DNAJC18	Q9H819	5q31.2	T28-p	41.55		RNKyPEDtPPESHDP
sample_pT_TAG_12700	3	3	DNM2	DYN2	P50570	19p13.2	T200-p	98.06	Dynamin_N	VDPQGLRtIGVITkL
sample_pT_TAG_12710	3	3	DNM2	DYN2	P50570	19p13.2	T766-p	98.06		sAssHsPtPQRRPVS
sample_pT_TAG_12757	3	3	DNPEP	DNPEP	Q9ULA0	2q35	T193-p	52.43	Peptidase_M18	HLVPILAtAIQEELE
sample_pT_TAG_12829	3	3	DOCK2	DOCK2	Q92608	5q35.1	T1390-p	211.95	DHR-2	PNAEKMNttsAPGDD
sample_pT_TAG_12873	3	3	DOCK6	DOCK6	Q96HP0	19p13.2	T48-p	229.56		ssLGVPLtEVVEPLD
sample_pT_TAG_12943	3	3	DOT1L	DOT1L	Q8TEK3	19p13.3	T1206-p	184.85		RIERKIAtIsLESKs
sample_pT_TAG_12990	3	3	DPF3	DPF3 iso2	Q92784-2	14q24.2	T317-p	40.24		TEDLFGstsEsDTST
sample_pT_TAG_13057	3	3	DPYSL3	CRMP-4	Q14195	5q32	T253-p	61.96	Amidohydro_1	TNCPLyVtKVMsKsA
sample_pT_TAG_13061	3	3	DPYSL3	CRMP-4	Q14195	5q32	T509-p	61.96		PVFDLtttPkGGtPA
sample_pT_TAG_13069	3	3	DPYSL5	CRMP-5	Q9BPU6	2p23.3	T509-p	61.42		PGKKEMGtPLADtPt
sample_pT_TAG_13283	3	3	DTNBP1	DTNBP1	Q96EV8	6p22.3	T303-p	39.49	Dysbindin	PsSssTCtDSATRDI
sample_pT_TAG_13296	3	3	DTYMK	DTYMK	P23919	2q37.3	T201-p	23.82		LsEDAIRtATEKPLG
sample_pT_TAG_13323	3	3	DUSP4	DUSP4	Q13115	8p12	T356-p	42.95		PLRERGKtPAtPTSQ
sample_pT_TAG_13644	3	3	EED	EED	O75530	11q14.2	T50-p	50.2		sIEsGTNtERPDtPt
sample_pT_TAG_13716	3	3	EEFSEC	EEFSEC	P57772	3q21.3	T30-p	65.3	GTP_EFTU	LARALsTtASTAAFD
sample_pT_TAG_13724	3	3	EEPD1	EEPD1	Q7L9B9	7p14.2	T207-p	62.4		sRPPstHtNGGLTFT
sample_pT_TAG_13814	3	3	EGLN2	EGLN2	Q96KS0	19q13.2	T69-p	43.65		GTPRATAtSTTASPL
sample_pT_TAG_13892	3	3	EHMT2	EHMT2 iso2	Q96KQ7-2	6p21.33	T44-p	129.02		VHGSLGDtPRSEETL
sample_pT_TAG_13893	3	3	EHMT2	EHMT2 iso4	A2ABF8	6p21.33	T491-p	135.42		AAILKREtMRPSSRV
sample_pT_TAG_13978	3	3	EIF3A	eIF3-theta	Q14152	10q26.11	T332-p	166.57		AtLsIPItPERTDIA
sample_pT_TAG_13994	3	3	EIF3C	EIF3C	Q99613	16p11.2	T250-p	105.34	eIF-3c_N	EEEEGKQtALASRFL
sample_pT_TAG_14008	3	3	EIF3CL	EIF3CL	B5ME19	16p12.1	T250-p	105.47	eIF-3c_N	EEEEGKQtALASRFL
sample_pT_TAG_14337	3	3	EMCN	EMCN	Q9ULC0	4q24	T173-p	27.45	Endomucin	SQSQVIGtEGGKNAs
sample_pT_TAG_14479	3	3	ENPP1	ENPP1	P22413	6q23.2	T68-p	104.92		EkAArARtAKDPNTY
sample_pT_TAG_14515	3	3	EP300	p300	Q09472	22q13.2	T1857-p	264.16		PTPATPTtPtGQQPT
sample_pT_TAG_14581	3	3	EPB41	EPB41	P11171	1p35.3	T710-p	97.02	SAB	EWDKRLstHsPFRtL
sample_pT_TAG_14598	3	3	EPB41L1	EPB41L1	Q9H4G0	20q11.23	T477-p	98.5		EGEVRtPtKIKELKP
sample_pT_TAG_14706	3	3	EPHA2	EphA2	P29317	1p36.13	T940-p	108.27	SAM_1	IEkVVQMtNDDIkRI
sample_pT_TAG_14765	3	3	EPHB4	EphB4	P54760	7q22.1	T321-p	108.27		DPRGAPCttPPSAPR
sample_pT_TAG_14910	3	3	EPS8L1	EPS8L1	Q8TE68	19q13.42	T173-p	80.25		RAAALRAtQEELQRD
sample_pT_TAG_14921	3	3	EPS8L2	EPS8L2	Q9H6S3	11p15.5	T469-p	80.62		HsPtsEPtPPGDALP
sample_pT_TAG_14980	3	3	ERC1	ERC1	Q8IUD2	12p13.33	T53-p	128.09		VGGGSGKtLsMENIQ
sample_pT_TAG_14989	3	3	ERCC4	ERCC4	Q92889	16p13.12	T660-p	104.49		NLDLVRGtAsADVST
sample_pT_TAG_15079	3	3	ERVW-1	ERVWE1	Q9UQF0	7q21.2	T518-p	59.87		DVNDIKGtPPEEISA
sample_pT_TAG_15149	3	3	ESX1	ESX1L	Q8N693	Xq22.2	T55-p	44.3		RSKPEYGtEAENNVG
sample_pT_TAG_15226	3	3	EVA1B	FAM176B	Q9NVM1	1p34.3	T72-p	18.37	FAM176	RRDPRsstLEPEDDD
sample_pT_TAG_15509	3	3	FAM120A	FAM120A	Q9NZB2	9q22.31	T508-p	121.89		TkAEGsstAssGsQL
sample_pT_TAG_15537	3	3	FAM122B	FAM122B	Q7Z309	Xq26.3	T172-p	26.93		kRKGEMEtEsQPkRL
sample_pT_TAG_15566	3	3	FAM129B	FAM129B	Q96TA1	9q34.11	T450-p	84.14		NAVyTFEtLLHQELG
sample_pT_TAG_15666	3	3	FAM184B	FAM184B	Q9ULE4	4p15.32-p15.31	T1016-p	121.04		PsPSCGRtYKPNQST
sample_pT_TAG_15700	3	3	FAM193A	FAM193A	P78312	4p16.3	T708-p	139.99		SFPKTATttPGFVDT
sample_pT_TAG_15736	3	3	FAM208A	RAP140	Q9UK61	3p14.3	T819-p	189.03		HEyELNStPDKKDyE
sample_pT_TAG_15777	3	3	FAM21A	FAM21A	Q641Q2	10q11.23	T448-p	147.18		sPyGPPPtGLFDDDD
sample_pT_TAG_15860	3	3	FAM76B	FAM76B	Q5HYJ3	11q21	T69-p	38.71	FAM76	QNVKQFGtPKPCQYC
sample_pT_TAG_15887	3	3	FAM83D	FAM83D	Q9H4H8	20q11.23	T340-p	64.42		RLARLsstPRkADLD
sample_pT_TAG_15895	3	3	FAM83G	FAM83G	A6ND36	17p11.2	T642-p	90.83		EQVANGPtPPPRRQL
sample_pT_TAG_15919	3	3	FAM84B	FAM84B	Q96KN1	8q24.21	T18-p	34.47		LsYKEVPtADPtGVD
sample_pT_TAG_15939	3	3	FAM91A1	FAM91A1	Q658Y4	8q24.13	T349-p	93.91		VQEASSAtDtDTNsQ
sample_pT_TAG_16024	3	3	FAS	FAS	P25445	10q23.31	T234-p	37.73	Death	VDLsKyItTIAGVMt
sample_pT_TAG_16026	3	3	FAS	FAS	P25445	10q23.31	T305-p	37.73	Death	LKKANLCtLAEkIQT
sample_pT_TAG_16108	3	3	FBF1	FBF1	Q8TES7	17q25.1	T385-p	125.45		PPAsQHstPAGLPPS
sample_pT_TAG_16206	3	3	FBXO32	FBXO32	Q969P5	8q24.13	T333-p	41.64		KGTDHPCtANNPESC
sample_pT_TAG_16273	3	3	FCGBP	FCGBP	Q9Y6R7	19q13.2	T428-p	572.02		AKAIGyAtAADCGRT
sample_pT_TAG_16278	3	3	FCGR2A	FCGR2A	P12318	1q23.3	T283-p	35		EtNNDyEtADGGyMt
sample_pT_TAG_16280	3	3	FCGR2A	FCGR2A	P12318	1q23.3	T297-p	35		tLNPRAPtDDDKNIy
sample_pT_TAG_16309	3	3	FCRL5	FCRL5	Q96RD9	1q23.1	T850-p	106.44		NRSGPFAtGVAGGLL
sample_pT_TAG_16391	3	3	FGD1	FGD1	P98174	Xp11.22	T711-p	106.56		tNREDEDtPPNsPNV
sample_pT_TAG_16403	3	3	FGD4	FGD4	Q96M96	12p11.21	T52-p	86.63		VNLNAPRtPGRHGLT
sample_pT_TAG_16408	3	3	FGD5	FGD5	Q6ZNL6	3p25.1	T759-p	159.89		PFLPLPLtKPRSIsF
sample_pT_TAG_16413	3	3	FGF1	FGF1 iso2	P05230-2	5q31.3	T45-p	6.7	FGF	LRILPDGtVDGTRDR
sample_pT_TAG_16442	3	3	FGFR1OP	FOP	O95684	6q27	T234-p	43.06		GsFLsNRtLDGKDKA
sample_pT_TAG_16498	3	3	FHOD3	FHOD3	Q2V2M9	18q12.2	T378-p	158.61		KSTLsAPtsPCSQSA
sample_pT_TAG_16565	3	3	FKBP4	FKBP4	Q02790	12p13.33	T436-p	51.8		AssGDHPtDtEMkEE
sample_pT_TAG_16566	3	3	FKBP4	FKBP4	Q02790	12p13.33	T438-p	51.8		sGDHPtDtEMkEEQK
sample_pT_TAG_16603	3	3	FLG2	FLG2	Q5D862	1q21.3	T1619-p	248.07		TVHERHGtTHGQIGD
sample_pT_TAG_16672	3	3	FLNB	FLNB	O75369	3p14.3	T1259-p	278.16	Filamin	TVDSRPLtQVGGDHI
sample_pT_TAG_16744	3	3	FLOT2	FLOT2	Q14254	17q11.2	T392-p	47.06	Flot	sGDNskVtSEVNRLL
sample_pT_TAG_16821	3	3	FMR1	FMR1	Q06787	Xq27.3	T598-p	71.17	FXMR_C2	HTKTLQNtSSEGSRL
sample_pT_TAG_16863	3	3	FNDC1	FNDC1	Q4ZHG4	6q25.3	T538-p	205.56		EELDLQStEITGEEE
sample_pT_TAG_16924	3	3	FOXA2	FOXA2	Q9Y261	20p11.21	T301-p	48.31		AsETPAGtEsPHSsA
sample_pT_TAG_16970	3	3	FOXK2	FOXK2	Q01167	17q25.3	T587-p	69.06		THVAsVPtAVHGQVN
sample_pT_TAG_17005	3	3	FOXO4	FOXO4	P98177	Xq13.1	T455-p	53.68		ALGtPVLtPPtEAAS
sample_pT_TAG_17020	3	3	FPR1	FPR1	P21462	19q13.41	T336-p	38.45		tQtsDtAtNstLPsA
sample_pT_TAG_17032	3	3	FRAS1	FRAS1	Q86XX4	4q21.21	T3841-p	443.21		PRVQRSLtAPLRRNR
sample_pT_TAG_17043	3	3	FREM2	FREM2	Q5SZK8	13q13.3	T2044-p	351.16	Calx-beta	LSKSSSVtVRsRKtD
sample_pT_TAG_17212	3	3	FTH1	Ferritin-H	P02794	11q12.3	T175-p	21.23		EyLFDKHtLGDsDNE
sample_pT_TAG_17296	3	3	FXR2	FXR2	P51116	17p13.1	T610-p	74.22		sGdRQPVtVADyISR
sample_pT_TAG_17457	3	3	GAGE8	GAGE8	Q9UEU5	Xp11	T39-p	12.76	GAGE	sDEVEPAtPEEGEPA
sample_pT_TAG_17538	3	3	GAPVD1	GAPVD1	Q14C86	9q33.3	T747-p	164.98		sCsGLGstsDDTDVR
sample_pT_TAG_17608	3	3	GATAD2A	GATAD2A	Q86YP4	19p13.11	T121-p	68.06		sPRVNGLttVALKET
sample_pT_TAG_17835	3	3	GGA1	GGA1	Q9UJY5	22q13.1	T270-p	70.38	GAT	LFRLAsDtEDNDEAL
sample_pT_TAG_17867	3	3	GIGYF1	PERQ1	O75420	7q22.1	T357-p	114.6		EAGGKELtPLPPQEE
sample_pT_TAG_17931	3	3	GIT1	GIT1	Q9Y2X7	17q11.2	T753-p	84.34	GIT1_C	KAAKQLVtITTREKK
sample_pT_TAG_18046	3	3	GLUD1	GLUD1	P00367	10q23.2	T194-p	61.4	ELFV_dehydrog_N	KINPkNYtDNELEkI
sample_pT_TAG_18069	3	3	GMEB1	GMEB1	Q9Y692	1p35.3	T373-p	62.59		VVLMPVstPKPPKRP
sample_pT_TAG_18079	3	3	GMIP	GMIP	Q9P107	19p13.11	T660-p	106.68	RhoGAP	DPGDDPGtPsPSPEV
sample_pT_TAG_18204	3	3	GOLGA4	GOLGA4 iso5	Q13439-5	3p22.2	T43-p	262.33		RsRtSsFtEQLDEGt
sample_pT_TAG_18274	3	3	GON4L	GON4L	Q3T8J9	1q22	T1444-p	248.62		VDGQsVGtPVGPETG
sample_pT_TAG_18276	3	3	GON4L	GON4L	Q3T8J9	1q22	T2103-p	248.62		EsPSGIDtSETsPKA
sample_pT_TAG_18326	3	3	GPALPP1	LSR7	Q8IXQ4	13q14.12	T138-p	38.14		DDPGQQEtDssEDED
sample_pT_TAG_18327	3	3	GPALPP1	LSR7	Q8IXQ4	13q14.12	T72-p	38.14		EEDDSGPtARKQRKN
sample_pT_TAG_18384	3	3	GPD2	GPD2	P43304	2q24.1	T294-p	80.85	DAO	INAtGPFtDsVRKMD
sample_pT_TAG_18393	3	3	GPHN	gephyrin	Q9NQX3	14q23.3-q24.1	T198-p	79.75		PPLsPPPttsPHKQT
sample_pT_TAG_18394	3	3	GPHN	gephyrin	Q9NQX3	14q23.3-q24.1	T199-p	79.75		PLsPPPttsPHKQTE
sample_pT_TAG_18395	3	3	GPHN	gephyrin iso2	Q9NQX3-2	14q23.3-q24.1	T249-p	83.45		AKKHPFytsPAVVMA
sample_pT_TAG_18472	3	3	GPR162	GPR162	Q16538	12p13.31	T507-p	63.93		FFREEIttFIDETPL
sample_pT_TAG_18519	3	3	GPRC5B	GPRC5B	Q9NZH0	16p12.3	T347-p	44.79		EHNAALRtAGFPNGs
sample_pT_TAG_18530	3	3	GPRIN1	GRIN1	Q7Z2K8	5q35.2	T120-p	102.4		HGAsISGtPEATTSG
sample_pT_TAG_18553	3	3	GPS1	COPS1	Q13098	17q25.3	T479-p	55.54		EGsQGELtPANsQsR
sample_pT_TAG_18558	3	3	GPSM2	GPSM2	P81274	1p13.3	T486-p	76.66		QRkIsADtIGDEGFF
sample_pT_TAG_18589	3	3	GRAMD1B	GRAMD1B	Q3KR37	11q24.1	T587-p	85.4		MsPVttPtDEDVGHR
sample_pT_TAG_18594	3	3	GRAMD1C	GRAMD1C	Q8IYS0	3q13.31	T371-p	76.04	DUF4782	DVVStPWtAELGGDQ
sample_pT_TAG_18772	3	3	GRWD1	GRWD1	Q9BQ67	19q13.33	T13-p	49.42		GRRRtCEtGEPMEAE
sample_pT_TAG_18783	3	3	GSDMA	GSDMA	Q96QA5	17q21.1	T98-p	49.36	Gasdermin	GDVDVPKtVKVKGTA
sample_pT_TAG_18815	3	3	GSK3B	GSK3B	P49841	3q13.33	T395-p	46.74		AstPtNAtAASDANt
sample_pT_TAG_18843	3	3	GSS	GSS	P48637	20q11.22	T238-p	52.38	GSH_synth_ATP; GSH_synthase	NIHVIRRtFEDISEk
sample_pT_TAG_18877	3	3	GTF2E1	GTF2E1	P29083	3q13.33	T347-p	49.45		VGAAAPVtAANGsDS
sample_pT_TAG_18892	3	3	GTF2F1	GTF2F1	P35269	19p13.3	T445-p	58.24	TFIIF_alpha	PQPPsGKttPNsGDV
sample_pT_TAG_18979	3	3	GTSE1	GTSE1	Q9NYZ3	22q13.31	T526-p	76.64		CsGLPPMtPKtMPRA
sample_pT_TAG_19328	3	3	HDAC6	HDAC6	Q9UBN7	Xp11.23	T1027-p	131.42		QtPLASStDHQtPPt
sample_pT_TAG_19343	3	3	HDAC7	HDAC7	Q8WUI4	12q13.11	T286-p	102.93		PILGsPHtPLFLPHG
sample_pT_TAG_19368	3	3	HDLBP	vigilin	Q00341	2q37.3	T271-p	141.46	KH_1	NRTEIVFtGEkEQLA
sample_pT_TAG_19658	3	3	HIPK2	HIPK2	Q9H2X6	7q34	T119-p	130.97		HNLMRRStVsLLDTY
sample_pT_TAG_19911	3	3	HJURP	HJURP	Q8NCD3	2q37.1	T178-p	83.54		AGRDVRVtPLPsLAs
sample_pT_TAG_19996	3	3	HM13	HM13 iso2	Q8TCT9-2	20q11.21	T356-p	46.83		SAEILPHtPRLtHFP
sample_pT_TAG_20014	3	3	HMCN1	HMCN1	Q96RW7	1q25.3-q31.1	T2740-p	613.39	I-set	KEAQIsDtGRYTCVA
sample_pT_TAG_20030	3	3	HMCN2	HMCN2	Q8NDA2	9q34.11	T2938-p	541.98	I-set	GSAEKLFtLRVQVPP
sample_pT_TAG_20101	3	3	HNF1A	HNF1A	P20823	12q24.31	T67-p	67.36	HNF-1_N	LPNGLGEtRGsEDEt
sample_pT_TAG_20192	3	3	HNRNPM	hnRNP M	P52272	19p13.2	T14-p	77.52		AAAEVAAtEIkMEEE
sample_pT_TAG_20285	3	3	HP1BP3	HP1BP3	Q5SSJ5	1p36.12	T461-p	61.21		KRRLQKKtPAKsPGK
sample_pT_TAG_20487	3	3	HSPA1B	HSP70	P0DMV8	6p21.33	T140-p	70.05	HSP70	AYLGYPVtNAVItVP
sample_pT_TAG_20519	3	3	HSPA2	HSPA2	P54652	14q23.3	T159-p	70.02	HSP70	NDSQRQAtKDAGtIt
sample_pT_TAG_20564	3	3	HSPA5	GRP78	P11021	9q33.3	T525-p	72.33	HSP70	tGNKNkItItNDQNR
sample_pT_TAG_20668	3	3	HSPD1	HSP60	P10809	2q33.1	T540-p	61.05	Cpn60_TCP1	AGVASLLtTAEVVVT
sample_pT_TAG_20754	3	3	HTT	Huntingtin	P42858	4p16.3	T405-p	347.6		VGGIGQLtAAKEEsG
sample_pT_TAG_20761	3	3	HUWE1	HUWE1	Q7Z6Z7	Xp11.22	T1090-p	481.89		RsHHAAStTtAPTPA
sample_pT_TAG_20839	3	3	HYPK	HYPK	Q9NX55	15q15.3	T47-p	14.67		AADLERVtDyAEEKE
sample_pT_TAG_20863	3	3	IBSP	Sialoprotein-2	P21815	4q22.1	T228-p	35.15	BSP_II	GKGTsKTtTSPNGGF
sample_pT_TAG_20895	3	3	ICE1	ICE1	Q9Y2F5	5p15.32	T1612-p	247.89		LANADtStPtDCsPD
sample_pT_TAG_20902	3	3	ICE1	ICE1	Q9Y2F5	5p15.32	T1852-p	247.89		AKRLRLDtGsPEPEt
sample_pT_TAG_21206	3	3	IKZF1	Ikaros	Q13422	7p12.2	T358-p	57.53		HKPLAEGtPRsNHsA
sample_pT_TAG_21343	3	3	ILF3	NFAT90	Q12906	19p13.2	T261-p	95.34	DZF	LCEksIGtANRPMGA
sample_pT_TAG_21369	3	3	ILVBL	ILVBL	A1L0T0	19p13.12	T297-p	67.87	TPP_enzyme_M	LGSQALLtPTsADKL
sample_pT_TAG_21388	3	3	IMPA2	IMPA2	O14732	18p11.21	T182-p	31.32	Inositol_P	GPKRDPAtLkLFLSN
sample_pT_TAG_21389	3	3	IMPDH1	IMPDH1 iso7	P20839-7	7q32.1	T108-p	60.9	IMPDH	VDLTSALtRKITLKT
sample_pT_TAG_21756	3	3	IRS1	IRS1	P35568	2q36.3	T525-p	131.59		DNRFRKRtHsAGtsP
sample_pT_TAG_21768	3	3	IRS2	IRS2	Q9Y4H2	13q34	T1157-p	137.33		EtFSsTttVtPVsPs
sample_pT_TAG_21813	3	3	ISM1	ISM1 iso3	Q8TCH5	20p12.1	T137-p	18.79		QRAPRTRttssssKR
sample_pT_TAG_22045	3	3	ITSN1	ITSN1	Q15811	21q22.11	T839-p	195.42	INTAP	tPAPLAVtsSEPSTT
sample_pT_TAG_22157	3	3	JMJD6	JMJD6	Q6NYC1	17q25.1	T379-p	46.46		HRRKKRRtCsMVGNG
sample_pT_TAG_22176	3	3	JPT2	HN1L	Q9H910	16p13.3	T35-p	20.06	JUPITER	FGsPEEAtPSsRPNR
sample_pT_TAG_22352	3	3	KATNA1	KATNA1	O75449	6q25.1	T441-p	55.96	Vps4_C	RRRIEGLtPEEIRNL
sample_pT_TAG_22381	3	3	KCMF1	KCMF1	Q9P0J7	2p11.2	T44-p	41.95	ZZ	YESGATTtRHTTDHP
sample_pT_TAG_22424	3	3	KCNH2	Kv11.1 iso5	Q12809_VAR_014388	7q36.1	T897-p	126.63		SFRRRtDtDtEQPGE
sample_pT_TAG_22548	3	3	KCTD3	KCTD3	Q9Y597	1q41	T588-p	88.98		DKDVGGPtEEELLKL
sample_pT_TAG_22564	3	3	KDF1	KDF1	Q8NAX2	1p36.11	T122-p	43.64	DUF4656	TEDstEGtAEANWAK
sample_pT_TAG_22752	3	3	KIAA0355	KIAA0355	O15063	19q13.11	T817-p	116.02		PQGPRNNtWPNRDQS
sample_pT_TAG_22928	3	3	KIAA1522	KIAA1522	Q9P206	1p35.1	T317-p	107.1		LGRCSLRtLsRCsLH
sample_pT_TAG_22963	3	3	KIAA1551	KIAA1551	Q9HCM1	12p11.21	T701-p	194.86	DUF4617	DKLRtNTtAVGISkP
sample_pT_TAG_22987	3	3	KIAA1671	KIAA1671	Q9BY89	22q11.23	T1748-p	196.71	Tankyrase_bdg_C	EVDsPGEtPSWAPQP
sample_pT_TAG_23206	3	3	KIF23	KIF23	Q02241	15q23	T679-p	110.06		ERDREKVtQRsVsPs
sample_pT_TAG_23262	3	3	KIF2A	KIF2A	O00139	5q12.1	T78-p	79.95		EIEPsPEtPPPPASS
sample_pT_TAG_23298	3	3	KIF4A	KIF4A	O95239	Xq13.1	T1146-p	139.88		sFKLEDPtEVtPGLS
sample_pT_TAG_23314	3	3	KIF4B	KIF4B	Q2VIQ3	5q33.2	T1163-p	140.04		FFNPVCAtPNsKILK
sample_pT_TAG_23344	3	3	KIF9	KIF9	Q9HAQ2	3p21.31	T72-p	89.99	Kinesin	sQDLVyEtVAKDVVS
sample_pT_TAG_23355	3	3	KIR2DL1	KIR2DL1	P43626	19q13.42	T180-p	38.5	ig	AGPKVNGtFQADFPL
sample_pT_TAG_23405	3	3	KLC3	KLC3	Q6P597	19q13.32	T498-p	55.36		PRTLsAstQDLsPH_
sample_pT_TAG_23615	3	3	KMT2A	MLL	Q03164	11q23.3	T657-p	431.76		NFRPPPLtPEDVGFA
sample_pT_TAG_23653	3	3	KMT2C	MLL3	Q8NEZ4	7q36.1	T2942-p	541.37		sGsPPPPtLPAsPsN
sample_pT_TAG_23688	3	3	KMT2D	MLL4	O14686	12q13.12	T4505-p	593.39		LEQKLQGtPSNkEDA
sample_pT_TAG_23796	3	3	KPNA2	KPNA2	P52292	17q24.2	T9-p	57.86		stNENANtPAARLHR
sample_pT_TAG_23869	3	3	KRT17	K17	Q04695	17q21.2	T175-p	48.11	Filament	DFRTkFEtEQALRLS
sample_pT_TAG_23947	3	3	KRT38	KRT38	O76015	17q21.2	T157-p	50.48	Filament	DYQSYFHtIEELQQK
sample_pT_TAG_23986	3	3	KRT72	KRT72	Q14CN4	12q13.13	T499-p	55.88		LKDPLAKtsGSSCAT
sample_pT_TAG_24000	3	3	KRT75	KRT75	O95678	12q13.13	T344-p	59.56	Filament	EAESWyQtKyEELQV
sample_pT_TAG_24126	3	3	L3MBTL2	L3MBTL2	Q969R5	22q13.2	T66-p	79.11		REAGELPtsPLHLLs
sample_pT_TAG_24219	3	3	LAMTOR1	LAMTOR1	Q6IAA8	11q13.4	T48-p	17.74	LAMTOR	HsLPsARtDEQALLS
sample_pT_TAG_24263	3	3	LARP1	LARP	Q6PKG0	5q33.2	T722-p	123.51		IsREQFDtLtPEPPV
sample_pT_TAG_24266	3	3	LARP1	LARP	Q6PKG0	5q33.2	T769-p	123.51		TIARsLPttVPEsPN
sample_pT_TAG_24321	3	3	LARP7	LARP7	Q4G0J3	4q25	T344-p	66.9		stEEEKDtGDLKDss
sample_pT_TAG_24440	3	3	LCP2	SLP76	Q13094	5q35.1	T227-p	60.19		sRsRNHKtAKLPAPs
sample_pT_TAG_24885	3	3	LNPK	Lunapark	Q9C0E8	2q31.1	T179-p	47.74		AQRNLsPtPAsPNQG
sample_pT_TAG_24936	3	3	LOC100508689	mucin	Q14395	-	T225-p	51.97		APLMTATtSRISQAH
sample_pT_TAG_24940	3	3	LOC100508689	mucin	Q14395	-	T450-p	51.97		stPVAHttLATSSRL
sample_pT_TAG_24978	3	3	LONRF3	LONRF3	Q496Y0	Xq24	T432-p	84.49		QIEsQEEtGMPNkAS
sample_pT_TAG_25047	3	3	LRBA	LRBA	P50851	4q31.3	T1033-p	319.11		QELPDEGtLEETLTN
sample_pT_TAG_25134	3	3	LRP1B	LRP1B	Q9NZR2	2q22.1-q22.2	T4023-p	515.5		PNCTRLLtNMAGEPY
sample_pT_TAG_25156	3	3	LRP6	LRP6	O75581	12p13.2	T1476-p	180.43		SSSSSsstKGtyFPA
sample_pT_TAG_25231	3	3	LRRC41	LRRC41	Q15345	1p34.1-p33	T327-p	88.65		TRVtRRstQEsLTAG
sample_pT_TAG_25304	3	3	LRRFIP2	LRRFIP2	Q9Y608	3p22.2	T317-p	82.17	LRRFIP	RNsASATtPLsGNss
sample_pT_TAG_25357	3	3	LRSAM1	LRSAM1	Q6UWE0	9q33.3-q34.11	T282-p	83.59		ELGQREHtQLLQQSs
sample_pT_TAG_25523	3	3	LYST	LYST	Q99698	1q42.3	T2122-p	429.14		LTQSQKLtGsLGCsI
sample_pT_TAG_25537	3	3	LYZL1	LYZL1 iso2	Q6UWQ5-2	10p12.1-p11.23	T23-p	21.57		SVSSADstEKSASGA
sample_pT_TAG_25545	3	3	LZTS1	LZTS1	Q9Y250	8p21.3	T258-p	66.61		CVRsPIstDECsIQE
sample_pT_TAG_25577	3	3	MACF1	ACF7	Q9UPN3	1p34.3	T3791-p	838.31		LEKGALDttdGyMGV
sample_pT_TAG_25633	3	3	MADCAM1	MADCAM1	Q13477	19p13.3	T308-p	40.16		TQGEVIPtGSSKPAG
sample_pT_TAG_25648	3	3	MAF1	MAF1	Q9H063	8q24.3	T64-p	28.77	Maf1	EALsPPQtsGLsPsR
sample_pT_TAG_25719	3	3	MAK16	RBM13	Q9BXY0	8p12	T291-p	35.37		EIEyEQEtEPVAKAK
sample_pT_TAG_25767	3	3	MAP1A	MAP1A	P78559	15q15.3	T1006-p	305.49		PsGPPsAtHtPFHQs
sample_pT_TAG_25795	3	3	MAP1A	MAP1A	P78559	15q15.3	T504-p	305.49		ELSsEPQtPPAQKGT
sample_pT_TAG_25832	3	3	MAP1B	MAP1B	P46821	5q13.2	T1685-p	270.63		HItENGPtEVDysPS
sample_pT_TAG_25927	3	3	MAP2	MAP2	P11137	2q34	T427-p	199.53	MAP2_projctn	VQQRDTFtPSGQEPI
sample_pT_TAG_25996	3	3	MAP3K2	MEKK2	Q9Y2U5	2q14.3	T283-p	69.74		EYNDGRKtFPRARRt
sample_pT_TAG_26019	3	3	MAP3K21	MLK4	Q5TCX8	1q42.2	T719-p	113.93		RSPQRKKtESALyGC
sample_pT_TAG_26095	3	3	MAP4	MAP4	P27816	3p21.31	T451-p	121		VALARDMtLPPETNV
sample_pT_TAG_26178	3	3	MAP4K4	HGK	O95819	2q11.2	T840-p	142.1		GtLIVRQtQsASStL
sample_pT_TAG_26319	3	3	MAPKAPK2	MAPKAPK2	P49137	1q32.1	T206-p	45.57	Pkinase	PNAILKLtDFGFAKE
sample_pT_TAG_26465	3	3	MARK2	MARK2	Q7KZI7	11q13.1	T616-p	87.91		QNLPyGVtPAsPsGH
sample_pT_TAG_26560	3	3	MAST4	MAST4	O15021	5q12.3	T1389-p	284.38		LARtPsPtPQPtsPQ
sample_pT_TAG_26636	3	3	MAVS	MAVS	Q7Z434	20p13	T215-p	56.53		AGATSSLtPSRGPVs
sample_pT_TAG_26655	3	3	MBD1	MBD1	Q9UIS9	18q21.1	T116-p	66.61		KEAPRDEtKADtDTA
sample_pT_TAG_26666	3	3	MBD3	MBD3	O95983	19p13.3	T97-p	32.84	MBDa	KGkPDLNtALPVRQT
sample_pT_TAG_26753	3	3	MCM2	MCM2	P49736	3q21.3	T39-p	101.9		sRRtDALtssPGRDL
sample_pT_TAG_26793	3	3	MCM4	MCM4	P33991	8q11.21	T91-p	96.56		FDVssPLtyGtPSSR
sample_pT_TAG_26803	3	3	MCM6	MCM6	Q14566	2q21.3	T278-p	92.89		sGVdGyEtEGIrGLR
sample_pT_TAG_26857	3	3	MDC1	MDC1	Q14676	6p21.33	T1302-p	226.67		tstDRPVtPKPTSRT
sample_pT_TAG_26900	3	3	MDC1	MDC1	Q14676	6p21.33	T1671-p	226.67		tPtDQsVtPEAIAQG
sample_pT_TAG_27052	3	3	MED12L	MED12L	Q86YW9	3q25.1	T1220-p	240.12		GNADDIWtAsQNPKS
sample_pT_TAG_27108	3	3	MED22	SURF5	Q15528	9q34.2	T107-p	22.22	Med22	QRNQQLRtLQEECDR
sample_pT_TAG_27125	3	3	MED27	MED27	Q6P2C8	9q34.13	T243-p	35.43	Med27	yQVFQKVtDHATTAL
sample_pT_TAG_27169	3	3	MEIOC	MEIOC	A2RUB1	17q21.31	T271-p	107.56		PLIKNCFtPQTGLSD
sample_pT_TAG_27242	3	3	METTL13	METTL13	Q8N6R0	1q24.3	T662-p	78.77		HPEQKLAtPELLEtA
sample_pT_TAG_27346	3	3	MGA	MGA	Q8IWI9	15q15.1	T407-p	331.84		VTVKQEEtDEETDVY
sample_pT_TAG_27588	3	3	MISP	MISP	Q8IVT2	19p13.3	T459-p	75.36	AKAP2_C	TAEAKAAtSPKAtMs
sample_pT_TAG_27590	3	3	MISP	MISP	Q8IVT2	19p13.3	T577-p	75.36	AKAP2_C	FPEVFsPtPDENsDQ
sample_pT_TAG_27609	3	3	MKI67	KI-67	P46013	10q26.2	T1237-p	358.69		LFQtPGHtEELVAAG
sample_pT_TAG_27620	3	3	MKI67	KI-67	P46013	10q26.2	T1385-p	358.69	K167R	PEsADtPtstRRQPK
sample_pT_TAG_27687	3	3	MKI67	KI-67	P46013	10q26.2	T2305-p	358.69	K167R	GskRWPQtPKEKAQA
sample_pT_TAG_27692	3	3	MKI67	KI-67	P46013	10q26.2	T2337-p	358.69	K167R	KPttDEKtTKIACks
sample_pT_TAG_27693	3	3	MKI67	KI-67	P46013	10q26.2	T2352-p	358.69	K167R	PQPDPVDtPAstKQR
sample_pT_TAG_27716	3	3	MKI67	KI-67	P46013	10q26.2	T2749-p	358.69	K167R	FTQTSGEttDADKEP
sample_pT_TAG_27962	3	3	MORC2	MORC2	Q9Y6X9	22q12.2	T603-p	117.82		EVTTRPstEEPVRRP
sample_pT_TAG_28033	3	3	MPHOSPH8	MPHOSPH8	Q99549	13q12.11	T496-p	97.18		sLKERRNtRDEtDtW
sample_pT_TAG_28078	3	3	MPP7	MPP7	Q5T2T1	10p12.1	T476-p	65.52	Guanylate_kin	HTVKHLRtLEFKPyV
sample_pT_TAG_28117	3	3	MRE11	MRE11A	P49959	11q21	T272-p	80.59		QPGSSVVtsLsPGEA
sample_pT_TAG_28231	3	3	MRPS14	MRPS14 iso3	F2Z361	1q25.1	T23-p	6.73		VRPLLLStPLPLTAE
sample_pT_TAG_28376	3	3	MTA2	MTA2	O94776	11q12.3	T438-p	75.02		AQsLsPyttsANRAK
sample_pT_TAG_28437	3	3	MTF1	MTF1	Q14872	1p34.3	T284-p	80.96		KTHVRTHtGERPFFC
sample_pT_TAG_28529	3	3	MTOR	mTOR	P42345	1p36.22	T1262-p	288.89		MkkLHVstINLQkAW
sample_pT_TAG_28575	3	3	MTSS1L	MTSS1L	Q765P7	16q22.1	T539-p	79.93		QTKRPAstAGLPtAG
sample_pT_TAG_28654	3	3	MUC16	MUC16	Q8WXI7	19p13.2	T10338-p	1519.17		PFSSSTFtTTDsSTI
sample_pT_TAG_28659	3	3	MUC16	MUC16	Q8WXI7	19p13.2	T10481-p	1519.17		tTTTALKtTTTALKt
sample_pT_TAG_28746	3	3	MUC16	MUC16	Q8WXI7	19p13.2	T5151-p	1519.17		DSETPKAtTQMVITT
sample_pT_TAG_28782	3	3	MUC16	MUC16	Q8WXI7	19p13.2	T7330-p	1519.17		EMtIKTQtSPPGSTs
sample_pT_TAG_28785	3	3	MUC16	MUC16	Q8WXI7	19p13.2	T7502-p	1519.17		VLPDSETtKATsAMG
sample_pT_TAG_28824	3	3	MUC16	MUC16	Q8WXI7	19p13.2	T8779-p	1519.17		RISTPLTtTGsAEMt
sample_pT_TAG_28828	3	3	MUC16	MUC16	Q8WXI7	19p13.2	T8829-p	1519.17		RsPHsGMtTPMsRGP
sample_pT_TAG_28895	3	3	MUC19	MUC19	Q7Z5P9	12q12	T8183-p	805.25		TANCHRGtCtDAKtI
sample_pT_TAG_28897	3	3	MUC19	MUC19	Q7Z5P9	12q12	T8189-p	805.25		GtCtDAKtIDCKPEE
sample_pT_TAG_28985	3	3	MUC5AC	MUC5AC	A7Y9J9	11p15.5	T3613-p	648.8		KVLTSTAtTPTATsS
sample_pT_TAG_28995	3	3	MUC5AC	MUC5AC	A7Y9J9	11p15.5	T4375-p	648.8		TATTTRAtGsVAtPS
sample_pT_TAG_29037	3	3	MUC5B	MUC5B	Q9HC84	11p15.5	T3030-p	596.34		KVLTSTAtTPTATsS
sample_pT_TAG_29147	3	3	MYBBP1A	MYBBP1A	Q9BQG0	17p13.2	T1229-p	148.85		AQANGtPtTKsPAPG
sample_pT_TAG_29236	3	3	MYCBP2	MYCBP2	O75592	13q22.3	T4131-p	513.64		KGtTITGtAGTtVGK
sample_pT_TAG_29244	3	3	MYCBP2	MYCBP2	O75592	13q22.3	T4522-p	513.64		HKSEAITtPGVRFYN
sample_pT_TAG_29322	3	3	MYH11	MYH11	P35749	16p13.11	T1558-p	227.34	Myosin_tail_1	LEDELQAtEDAKLRL
sample_pT_TAG_29329	3	3	MYH11	MYH11	P35749	16p13.11	T376-p	227.34	Myosin_head	QAsMPDNtAAQKVCH
sample_pT_TAG_29364	3	3	MYH14	MYH14	Q7Z406	19q13.33	T1940-p	227.87	Myosin_tail_1	SMNREVTtLRNRLRr
sample_pT_TAG_29425	3	3	MYH3	MYH3	P11055	17p13.1	T1761-p	223.9	Myosin_tail_1	EKAKKAItDAAMMAE
sample_pT_TAG_29437	3	3	MYH4	MYH4	Q9Y623	17p13.1	T1313-p	223.07	Myosin_tail_1	sRGKQAFtQQIEELK
sample_pT_TAG_29545	3	3	MYH7B	MYH7B	A7E2Y1	20q11.22	T1390-p	221.39	Myosin_tail_1	EADAIQRtEELEEAk
sample_pT_TAG_29548	3	3	MYH7B	MYH7B	A7E2Y1	20q11.22	T381-p	221.39	Myosin_head	EQAEADGtEsADkAA
sample_pT_TAG_29669	3	3	MYNN	MYNN	Q9NPC7	3q26.2	T353-p	68.68		KTHVRtHtGEKPYKC
sample_pT_TAG_29715	3	3	MYO18B	MYO18B	Q8IUG5	22q12.1	T424-p	285.18		EAPKEVstMVEsPAA
sample_pT_TAG_29930	3	4	MZT2A	MZT2A	Q6P582	2q21.1	T154-p	16.22		GGPGKsPtQGSt___
sample_pT_TAG_30021	3	3	NADSYN1	NADSYN1	Q6IA69	11q13.4	T429-p	79.28	NAD_synthase	NssQEtCtRARELAQ
sample_pT_TAG_30115	3	3	NAT10	ALP	Q9H0A0	11p13	T686-p	115.73	GNAT_acetyltr_2	sLLEEVItPRKDLPP
sample_pT_TAG_30132	3	3	NAV1	NAV1	Q8NEY1	1q32.1	T1245-p	202.47		sDIEEIAtPDsSAPs
sample_pT_TAG_30136	3	3	NAV1	NAV1	Q8NEY1	1q32.1	T1370-p	202.47		PGPsSGstPGQVPGS
sample_pT_TAG_30140	3	3	NAV1	NAV1	Q8NEY1	1q32.1	T1832-p	202.47		AsPPEDRtVKDStPS
sample_pT_TAG_30332	3	3	NCAPH	NCAPH	Q15003	2q11.2	T598-p	82.56	Cnd2	YPCHPPKtAQQNGDt
sample_pT_TAG_30473	3	3	NCOA6	NCOA6	Q14686	20q11.22	T1749-p	219.15		QLPsPPCtSsPVVPS
sample_pT_TAG_30475	3	3	NCOA6	NCOA6	Q14686	20q11.22	T1880-p	219.15		ELDSKtPtPPAPTLL
sample_pT_TAG_30674	3	3	NDUFS6	NDUFS6	O75380	5p15.33	T82-p	13.71	zf-CHCC	QPVsEVEtRVIACDG
sample_pT_TAG_30839	3	3	NEK9	NEK9	Q8TD19	14q24.3	T335-p	107.17		RPRsstVtEAPIAVV
sample_pT_TAG_30890	3	3	NENF	NENF	Q9UMX5	1q32.3	T48-p	18.86	Cyt-b5	GPPVRLFtEEELARY
sample_pT_TAG_30892	3	3	NEO1	NEO1	Q92859	15q24.1	T1198-p	160.02	Neogenin_C	PRNsQDItPVDNsMD
sample_pT_TAG_31059	3	3	NFKB1	NFkB-p105	P19838	4q24	T911-p	105.36		LPLsPAstRQQIDEL
sample_pT_TAG_31076	3	3	NFRKB	NFRKB	Q6P4R8	11q24.3	T1035-p	139		SASAPSStPtGtTVV
sample_pT_TAG_31079	3	3	NFRKB	NFRKB	Q6P4R8	11q24.3	T1076-p	139		ADQKGKStVASSEAk
sample_pT_TAG_31080	3	3	NFRKB	NFRKB	Q6P4R8	11q24.3	T1087-p	139		SEAkPAAtIRIVQGL
sample_pT_TAG_31172	3	3	NID1	Nidogen-1	P14543	1q42.3	T1053-p	136.38	Ldl_recept_b	EVAKLDGtQRRVLFE
sample_pT_TAG_31231	3	3	NIPBL	NIPBL	Q6KC79	5p13.2	T2663-p	316.05		GGsPKNNtAAEtEDD
sample_pT_TAG_31232	3	3	NIPBL	NIPBL	Q6KC79	5p13.2	T2667-p	316.05		KNNtAAEtEDDEsDG
sample_pT_TAG_31314	3	3	NLN	NLN	Q9BYT8	5q12.3	T575-p	80.65	Peptidase_M3	LVNtGLLtLRQIVLS
sample_pT_TAG_31500	3	3	NONO	NONO	Q15233	Xq13.1	T432-p	54.23		LGLtPPttERFGQAA
sample_pT_TAG_31599	3	3	NOVA1	NOVA1	P51513	14q12	T159-p	52.06		QtLPssPtTTKSsPS
sample_pT_TAG_31739	3	3	NR1H2	LXR-beta	P55055	19q13.33	T11-p	50.97		PTTSsLDtPLPGNGP
sample_pT_TAG_31756	3	3	NR2C2	NR2C2	P49116	3p25.1	T226-p	65.41		sPLIAtPtFVADkDG
sample_pT_TAG_31757	3	3	NR2C2	NR2C2	P49116	3p25.1	T322-p	65.41		TLAKALNtTDSSSsP
sample_pT_TAG_31786	3	3	NR4A1	Nur77	P22736	12q13.13	T10-p	64.46		CIQAQYGtPAPsPGP
sample_pT_TAG_31859	3	3	NRP2	NRP2	O60462	2q33.3	T494-p	104.86	F5_F8_type_C	WLQVDLGtPKTVKGV
sample_pT_TAG_31976	3	3	NT5C2	NT5C2	P49902	10q24.32-q24.33	T427-p	64.97	5_nucleotid	QRRIKKVtHDMDMCY
sample_pT_TAG_31990	3	3	NTHL1	NTHL1	P78549	16p13.3	T171-p	34.39	HhH-GPD	ILQTDDAtLGkLIyP
sample_pT_TAG_32042	3	3	NUDC	NUDC	Q9Y266	1p36.11	T99-p	38.24	NuDC	AkEAkSEtsGPQIkE
sample_pT_TAG_32085	3	3	NUFIP2	82-FIP	Q7Z417	17q11.2	T219-p	76.12	NUFIP2	sGsEsGyttPKKRKA
sample_pT_TAG_32095	3	3	NUFIP2	82-FIP	Q7Z417	17q11.2	T87-p	76.12		TLQQHQEtPKKKTGY
sample_pT_TAG_32101	3	3	NUMA1	NuMA-1	Q14980	11q13.4	T163-p	238.26		VPSTCsstFPEELsP
sample_pT_TAG_32158	3	3	NUP107	NUP107	P57740	12q15	T45-p	106.37		QDENFGNttPRNQVI
sample_pT_TAG_32164	3	3	NUP133	NUP133	Q8WUM0	1q42.13	T10-p	128.98		PAAPsPrtPGtGsRr
sample_pT_TAG_32180	3	3	NUP153	NUP153	P49790	6p22.3	T110-p	153.94		PEPAVSNtEEPStTS
sample_pT_TAG_32311	3	3	NUP93	NUP93	Q8N1F7	16q13	T159-p	93.49		GEDALdFtQEsEPsy
sample_pT_TAG_32321	3	3	NUP93	NUP93	Q8N1F7	16q13	T55-p	93.49		LtRtsQEtADVkASV
sample_pT_TAG_32450	3	3	OBSCN	OBSCN	Q5VST9	1q42.13	T2936-p	868.48	I-set	EKGtAVFtCKTEHPA
sample_pT_TAG_32537	3	3	OGFR	OGFR	Q9NZT2	20q13.33	T325-p	73.32		DPDHEAstQGRtCGP
sample_pT_TAG_32603	3	3	OPLAH	OPLAH	O14841	8q24.3	T151-p	137.46	Hydant_A_N	RGEAGtGtPVKGRTG
sample_pT_TAG_32682	3	3	OR2V2	OR2V2	Q96R30	5q35.3	T283-p	35.34	TM; 7tm_4	SIFYTVLtPMLNPLI
sample_pT_TAG_32816	3	3	OSBPL10	OSBPL10	Q9BXB5	3p23	T196-p	83.97		LTLLPHGtPNsAsPC
sample_pT_TAG_32881	3	3	OSTF1	OSTF1	Q92882	9q21.13	T200-p	23.79		QGTDAVRtLsNAEDy
sample_pT_TAG_32891	3	3	OTOF	OTOF iso3	Q9HC10-3	2p23.3	T20-p	148.93		SQIMRSLtPLINREE
sample_pT_TAG_33061	3	3	PACSIN2	PACSIN2	Q9UNF0	22q13.2	T370-p	55.74		PFEDEDDtGstVsEK
sample_pT_TAG_33076	3	3	PADI3	PADI3	Q9ULW8	1p36.13	T363-p	74.74	PAD	YVQAPHKtLPVVFDS
sample_pT_TAG_33105	3	3	PAGR1	PA1	Q9BTK6	16p11.2	T138-p	27.72	PAXIP1_C	ILPRRPPtPEAQsEE
sample_pT_TAG_33249	3	3	PAPOLG	PAP-gamma	Q9BWT3	2p16.1	T654-p	82.8		HsPsIDGtPKRLKDV
sample_pT_TAG_33399	3	3	PAWR	PAR-4	Q96IZ0	12q21.2	T8-p	36.57		MATGGYRtSSGLGGs
sample_pT_TAG_33494	3	3	PCDH1	PCDH1 iso2	Q08174-2	5q31.3	T1068-p	133.72		sGLEESEtPSSKSSS
sample_pT_TAG_33499	3	3	PCDH11X	PCDH11X	Q9BZA7	Xq21.31	T1104-p	147.56		RATPSNRtEGDGNsD
sample_pT_TAG_33575	3	3	PCDHB10	PCDHB10	Q9UN67	5q31.3	T146-p	87.62	Cadherin	VLKIsENtAEGTAFR
sample_pT_TAG_33605	3	3	PCDHGA3	PCDHGA3	Q9Y5H0	5q31.3	T135-p	100.97		DNAPNFPtEELEIKI
sample_pT_TAG_33679	3	3	PCLO	piccolo	Q9Y6V0	7q21.11	T1462-p	553.28		VPQRkRRtsVGsSSS
sample_pT_TAG_33698	3	3	PCLO	piccolo	Q9Y6V0	7q21.11	T868-p	553.28		APKsQPttPQETVTG
sample_pT_TAG_33765	3	3	PCNX1	PCNX	Q96RV3	14q24.2	T99-p	258.68		DRTANEFtDQRTKAE
sample_pT_TAG_33773	3	3	PCNX2	PCNXL2	A6NKB5	1q42.2	T464-p	237.28		RLKTRVStNQCSGYG
sample_pT_TAG_33929	3	3	PDE4DIP	PDE4DIP iso8	Q5VU43-8	1q21.2	T37-p	36.12		PYRsGDAtRTPQSPR
sample_pT_TAG_34028	3	3	PDLIM4	RIL	P50479	5q31.1	T124-p	35.4		RRPsGtGtGPEDGRP
sample_pT_TAG_34032	3	3	PDLIM5	PDLIM5	Q96HC4	4q22.3	T208-p	63.95		VNVPRQPtVTsVCsE
sample_pT_TAG_34039	3	3	PDLIM5	PDLIM5	Q96HC4	4q22.3	T381-p	63.95		GrISNSAtySGSVAP
sample_pT_TAG_34104	3	3	PDXDC1	PDXDC1	Q6P996	16p13.11	T720-p	86.71		GsDALsEtssVsHIE
sample_pT_TAG_34199	3	3	PELI1	PELI1	Q96FA3	2p14	T288-p	46.29	Pellino	QCPVGFNtLAFPsMk
sample_pT_TAG_34268	3	3	PFAS	PFAS	O15067	17p13.1	T619-p	144.73		GQGDAPPtPLPtPVD
sample_pT_TAG_34282	3	3	PFKL	PFKL	P17858	21q22.3	T202-p	85.02	PFK	TAQSHQRtFVLEVMG
sample_pT_TAG_34348	3	3	PGLS	PGLS	O95336	19p13.11	T91-p	27.55	Glucosamine_iso	PFDHAEStyGLYRTH
sample_pT_TAG_34357	3	3	PGM1	PGM1	P36871	1p31.3	T357-p	61.45	PGM_PMM_III	IALyEtPtGWKFFGN
sample_pT_TAG_34399	3	3	PHACTR3	PHACTR3	Q96KR7	20q13.32-q13.33	T236-p	62.55		PSPPLLPtPPPKASS
sample_pT_TAG_34423	3	3	PHACTR4	PHACTR4	Q8IZ21	1p35.3	T665-p	78.21		RRADKPWtKLtPADK
sample_pT_TAG_34506	3	3	PHF20L1	PHF20L1	A8MW92	8q24.22	T531-p	115.01		AAAGIsKtEKKVKLE
sample_pT_TAG_34518	3	3	PHF21B	PHF21B	Q96EK2	22q13.31	T272-p	57.45		KKEDRPPtQENPEKI
sample_pT_TAG_34521	3	3	PHF23	PHF23	Q9BUL5	17p13.1	T165-p	43.82		SRPPAALtPVPLsQG
sample_pT_TAG_34531	3	3	PHF3	PHF3	Q92576	6q12	T1639-p	229.48		SENLVANtARsPQFI
sample_pT_TAG_34633	3	3	PHLDB3	PHLDB3	Q6NSJ2	19q13.31	T83-p	71.91		PPIAMAAtPPASTSS
sample_pT_TAG_34719	3	3	PICALM	PICALM	Q13492	11q14.2	T379-p	70.75		PAIDIFStPsSSNST
sample_pT_TAG_34722	3	3	PICK1	PICK1	Q9NRD5	22q13.1	T18-p	46.6		EDKLGIPtVPGKVTL
sample_pT_TAG_34878	3	3	PIKFYVE	PIKFYVE	Q9Y2I7	2q34	T7-p	237.14		_MAtDDKtSPTLDSA
sample_pT_TAG_34956	3	3	PITX1	PITX1	P78337	5q31.1	T53-p	34.13		sAsEssDtELPEKER
sample_pT_TAG_35103	3	3	PKN3	PKN3	Q6P5Z2	9q34.11	T527-p	99.42		QEPtsEEtPRTKRPH
sample_pT_TAG_35189	3	3	PLA2G4A	cPLA2	P47712	1q31.1	T31-p	85.24	C2	VLRATKVtkGAFGDM
sample_pT_TAG_35393	3	3	PLEKHA2	PLEKHA2	Q9HB19	8p11.22	T358-p	47.24		AsSWQPWtPVPQAGE
sample_pT_TAG_35439	3	3	PLEKHA7	PLEKHA7	Q6IQ23	11p15.2-p15.1	T589-p	127.13		FPPRRPHtPAERVTV
sample_pT_TAG_35441	3	3	PLEKHA7	PLEKHA7	Q6IQ23	11p15.2-p15.1	T870-p	127.13		PPQPsPPtsPVRtPL
sample_pT_TAG_35455	3	3	PLEKHB1	PLEKHB1	Q9UF11	11q13.4	T129-p	27.19		ALLEANstPAPAGAT
sample_pT_TAG_35474	3	3	PLEKHG3	PLEKHG3	A1L390	14q23.3	T400-p	134.41		ILENHHAtIPQKAkE
sample_pT_TAG_35570	3	3	PLIN4	perilipin 4	Q96Q06	19p13.3	T703-p	134.43		VAKGTVQtsVDTTKT
sample_pT_TAG_35599	3	3	PLLP	PLLP	Q9Y342	16q13	T12-p	19.99		PSkVsTRtSsPAQGA
sample_pT_TAG_35613	3	3	PLPBP	PROSC	O94903	8p11.23	T245-p	30.34	Ala_racemase_N	TNVRIGstIFGERDy
sample_pT_TAG_35742	3	3	PNKP	Pnk1	Q96T60	19q13.33	T111-p	57.08		LRWEEtRtPEsQPDt
sample_pT_TAG_35849	3	3	POGZ	POGZ	Q7Z3K3	1q21.3	T1368-p	155.34		GEHsEsstPRPRSSP
[truncated: 55,536 more rows]

## Sheet: Relicate 3
ID	Avg_fold	Covered_percent	Covered_bases	Plus_reads	Minus_reads	Median_fold	Std_Dev	GENE	PROTEIN	ACC_ID	MOD_RSD	SITE_+/-7_AA	<=31aa sequence
pT_TAG_15902	11995.3	100	93	5818	6179	11997	1230.63	FAM83H	FAM83H	Q6ZRV2	T1108-p	TQGRLSRtLPAsAEE	IFRSDSLGTQGRLSRtLPASAEERDRLLRRM
pT_TAG_16989	3844.78	100	93	1921	1927	3847	394.46	FOXO1	FOXO1A	Q12778	T24-p	LPRPRSCtWPLPRPE	EIDPDFEPLPRPRSCtWPLPRPEFSQSNSAT
pT_TAG_12791	2537.6	100	93	1380	1180	2559	262	DOCK1	DOCK1	Q14185	T1637-p	RSMVRSFtMPSSsRP	DDRRGSRPRSMVRSFtMPSSSRPLSVASVSS
pT_TAG_8944	2138.67	100	93	1162	977	2139	219.41	CHAF1A	CAF-1A	Q13111	T309-p	PPKQHSstsPFPtst	SSPEGPPAPPKQHSStSPFPTSTPLRRITKK
pT_TAG_16999	1168.05	100	93	571	598	1169	119.86	FOXO3	FOXO3A	O43524	T32-p	QsRPRsCtWPLQRPE	ELDPEFEPQSRPRSCtWPLQRPELQASPAKP
pT_TAG_34624	1033.86	100	93	481	553	1034	106.07	PHLDB2	PHLDB2	Q86SQ0	T557-p	tPPPPSStFPKASsE	ELLSDLTRTPPPPSStFPKASSESSYLSILP
pT_TAG_10495	958.85	100	93	493	466	959	98.37	CRKL	CRKL	P46109	T43-p	FLVRDSstCPGDyVL	LQGQRHGMFLVRDSStCPGDYVLSVSENSRV
pT_TAG_50565	753.817	100	93	370	384	754	77.34	UBAP1	UBAP1	Q9NZ09	T286-p	KtAKLAStFHstSCL	LDSDDSNQKTAKLAStFHSTSCLRNGTFQNS
pT_TAG_25123	459.957	100	93	242	218	460	47.19	LRP12	LRP12	Q9Y561	T495-p	IVPTRVItAAVIGsL	SDEENCPVIVPTRVItAAVIGSLICGLLLVI
pT_TAG_40146	428.699	100	93	214	215	429	43.99	RNF11	RNF11	Q9Y3C5	T135-p	DWLMRSFtCPSCMEP	IYHLDCIDDWLMRSFtCPSCMEPVDAALLSS
pT_TAG_33455	372.946	100	93	182	191	373	38.26	PC	PC	P11498	T1003-p	DRHGEEVtPEDVLsA	QALEKELVDRHGEEVtPEDVLSAAMYPDVFA
pT_TAG_17003	369.742	100	93	212	158	370	37.95	FOXO4	FOXO4	P98177	T32-p	QsRPRsCtWPLPRPE	DLDPDFEPQSRPRSCtWPLPRPEIANQPSEP
pT_TAG_36382	349	100	93	188	161	349	35.8	PPP1R10	PNUTS	Q96QC0	T400-p	GRKRKsVtWPEEGKL	DPNQLTRKGRKRKSVtWPEEGKLREYFYFEL
pT_TAG_55934	337	100	93	165	172	337	34.57	ZNF609	ZNF609	O15014	T799-p	ADKIysFtDNAPsPs	RLASIKAEADKIYSFtDNAPSPSIGGSSRLE
pT_TAG_16754	306.946	100	93	151	156	307	31.49	FLT1	VEGFR1	P17948	T265-p	LNTRVQMtWsYPDEK	LNCTATTPLNTRVQMtWSYPDEKNKRASVRR
pT_TAG_38625	295.935	100	93	165	131	296	30.36	RALGAPB	RALGAPB	Q86X10	T416-p	VQHQTsStsPLssPN	VSTAHASKVQHQTSStSPLSSPNQTSSEPRP
pT_TAG_32774	244.935	100	93	138	107	245	25.13	ORC1	ORC1L	Q13415	T224-p	sASKsRQtPTHPLtP	AKRIESRHSASKSRQtPTHPLTPRARKRLEL
pT_TAG_38820	234.85	100	93	116	119	235	24.1	RAPGEF6	RAPGEF6	Q8TEU7	T1478-p	AtDPVyKtVTSSTEK	SEGLDPKDATDPVYKtVTSSTEKGLIVYCVT
pT_TAG_21179	214.677	94.6237	88	112	115	227	55.46	IK	IK	Q13123	T42-p	DFRkLLMtPRAAPtS	HQSKLTNEDFRKLLMtPRAAPTSAPPSKSRH
pT_TAG_19610	213.602	92.4731	86	111	120	231	64.46	HHIP	HHIP	Q96QV1	T618-p	LCRNGyCtPtGkCCC	TLTSECSRLCRNGYCtPTGKCCCSPGWEGDF
pT_TAG_9150	211.957	100	93	94	118	212	21.75	CHGB	CHGB	P05060	T271-p	EEGEEDAtsEVDKRR	QPRSQEESEEGEEDAtSEVDKRRTRPRHHHG
pT_TAG_22590	196.968	100	93	98	99	197	20.21	KDM2B	FBXL10	Q8NHM5	T145-p	VDVMDVNtQkGtEMS	LLVGSRRLVDVMDVNtQKGTEMSMSQFVRYY
pT_TAG_21356	184	100	93	93	91	184	18.88	ILF3	NFAT90	Q12906	T522-p	AEQGPILtKHGKNPV	AAFPSDATAEQGPILtKHGKNPVMELNEKRR
pT_TAG_7457	178.986	100	72	84	95	179	20.81	CCKBR	CCKBR	P32239	T439-p	SLsRLsyttIstLGP	DPPTPSIASLSRLSYtTISTLGPG
pT_TAG_6887	177.978	100	93	90	88	178	18.26	CASP8	CASP8	Q14790	T263-p	SIRDRNGtHLDAGAL	REKVPKLHSIRDRNGtHLDAGALTTTFEELH
pT_TAG_55792	168.118	98.9247	92	87	83	170	24.53	ZNF585A	ZNF585A	Q6P3V2	T713-p	QVHQRIHtGEkPYVC	SFTKKSQLQVHQRIHtGEKPYVCAECGKAFT
pT_TAG_32139	161	100	93	74	87	161	16.52	NUMB	NUMB	P49757	T243-p	APsPssPtsPtSDAT	SSVAPGNTAPSPSSPtSPTSDATTSLEMNNP
pT_TAG_31060	160.968	100	93	90	71	161	16.51	NFKB1	NFkB-p105	P19838	T939-p	sFRKLsFtEsLTSGA	VCDSGVETSFRKLSFtESLTSGASLLTLNKM
pT_TAG_4838	153.978	100	93	80	74	154	15.8	BBS9	BBS9 iso4	Q3SYG4-4	T473-p	ELTCDQFtFEFMNRN	SVYVQPPLELTCDQFtFEFMNRNPDGIPRVI
pT_TAG_8930	148	100	93	76	72	148	15.18	CGNL1	CGNL1	Q0VF96	T301-p	RRsssssttPTsANs	PVLDGARSRRSSSSStTPTSANSLYRFLLDD
pT_TAG_57382	146	100	93	73	73	146	14.98	ZSCAN23	ZSCAN23	Q3MJ62	T270-p	ILIEHQRtHtGEKPY	GKSFTQNSILIEHQRtHTGEKPYECDECGRA
pT_TAG_38915	142.742	100	93	77	66	143	14.66	RASGRF2	RASGRF2	O14827	T748-p	RARKLsLtsPLNsKI	VSRTSSPVRARKLSLtSPLNSKIGALDLTTS
pT_TAG_32193	138.925	100	93	62	77	139	14.25	NUP153	NUP153	P49790	T515-p	LTNKVQMtsPsstGs	SPINSSQALTNKVQMtSPSSTGSPMFKFSSP
pT_TAG_46887	133.14	92.4731	86	76	68	144	40.18	TBC1D9B	TBC1D9B	Q66K14	T350-p	IIPLREVtIVEKADs	KEEDACHLIIPLREVtIVEKADSSSVLPSPL
pT_TAG_5389	131	100	78	65	66	131	14.65	BOLA2B	BOLA2B	Q9H3K6	T76-p	AFEQkTLtPDQWARE	AEELPHIHAFEQKTLtPDQWARERQK
pT_TAG_40261	130.14	97.8495	91	73	60	133	23.38	RNF40	RNF40	O75150	T593-p	EEDFQGItPGAQGPs	KKEELVPSEEDFQGItPGAQGPSSRGREPEA
pT_TAG_26841	128	100	93	62	66	128	13.13	MCTP2	MCTP2	Q6DN12	T76-p	SGPQSSYtSVPsSLS	LAPEGRPYSGPQSSYtSVPSSLSTAGIFPKS
pT_TAG_37316	128	100	93	66	62	128	13.13	PRRC2C	PRRC2C	Q9Y520	T1965-p	IrLPsAQtPNGTDyV	SSKQPPPSIRLPSAQtPNGTDYVASGKSIQT
pT_TAG_11075	121.914	100	93	70	52	122	12.51	CYB5A	CYB5A	P00167	T70-p	FEDVGHStDAREMSK	AGGDATENFEDVGHStDAREMSKTFIIGELH
pT_TAG_42869	118	100	93	61	57	118	12.11	SKIDA1	DLN1	Q1XH10	T81-p	AFHAAKCtLISREDV	KLKAINSIAFHAAKCtLISREDVEALYTSCK
pT_TAG_11890	116	100	93	48	68	116	11.9	DENND1A	DENND1A iso2	Q8TEH3-2	T519-p	IAVEGRRtSVPsPEQ	VVKRPKSNIAVEGRRtSVPSPEQNTIATPAT
pT_TAG_52400	115	100	93	51	64	115	11.8	WWC3	WWC3	Q9ULE0	T909-p	GTIVRsQtFsPGARS	RGSPFVRSGTIVRSQtFSPGARSQYVCRLYR
pT_TAG_40526	111.839	100	93	52	60	112	11.48	RPL7A	RPL7A	P62424	T198-p	GRLVHRktCTTVAFT	IIKGKARLGRLVHRKtCTTVAFTQVNSEDKG
pT_TAG_40551	111.785	98.9247	92	52	61	113	16.31	RPN2	RPN2	P04844	T397-p	APkTTRVtyPAkAKG	TVDKDQSIAPKTTRVtYPAKAKGTFIADSHQ
pT_TAG_32209	110.591	91.3978	85	65	56	121	35.6	NUP160	NUP160	Q12769	T957-p	EDGEIVStPRLQYYD	FLDRLIRSEDGEIVStPRLQYYDKVLRLLDV
pT_TAG_406	108	100	93	50	58	108	11.08	ABL1	Abl	P00519	T735-p	DTEWRSVtLPRDLQS	SCVPHGAKDTEWRSVtLPRDLQSTGRQFDSS
pT_TAG_1159	107.897	100	78	60	48	108	12.07	ADGRF4	GPR115	Q8IZF3	T685-p	ENAsLGPtNGsKLMN	LKGKSRAAENASLGPtNGSKLMNRQG
pT_TAG_34925	107.86	100	93	60	48	108	11.07	PIP5K1C	PIP5K1C	O60331	T47-p	PTEVLsMtAQPGPGH	GLAQKKAAPTEVLSMtAQPGPGHGKKLGHRG
pT_TAG_5895	107.634	97.8495	91	50	60	110	19.34	C12orf43	C12orf43	Q96C57	T78-p	QDGNELQttPEFRAH	RHKVNEHEQDGNELQtTPEFRAHVAKKLGAL
pT_TAG_46438	105.387	96.7742	90	61	48	109	21.98	TAAR6	TAAR6	Q96RI8	T238-p	IENTGSKtESsSEsy	VARRQAKKIENTGSKtESSSESYKARVARRE
pT_TAG_1927	104	100	93	49	55	104	10.67	AKNA	AKNA	Q7Z591	T51-p	ERLFPNAtsPELLED	SSSQSWEEERLFPNAtSPELLEDFRLAQQHL
pT_TAG_12928	100	100	93	52	48	100	10.26	DOK4	DOK4	Q8TEW6	T260-p	EHysyPCtPTTMLPR	VRLLNKGTEHYSYPCtPTTMLPRSAYWHHIT
pT_TAG_12411	97.957	100	93	45	53	98	10.05	DMXL1	DMXL1	Q9Y485	T1287-p	KTLTRsMtsLAQKIC	SSGLHPPKKTLTRSMtSLAQKICGKKTAFDP
pT_TAG_42776	95.9444	100	72	50	46	96	11.15	SIPA1L1	SIPA1L1	O43166	T9-p	TSLkRSQtERPLATD	MTSLKRSQtERPLATDRASVVGTD
pT_TAG_13492	94	100	93	46	48	94	9.64	DYSF	DYSF iso11	O75923-11	T198-p	DtEDQGLtGDEAEPF	PTDTGGEEDTEDQGLtGDEAEPFLDQSGGPG
pT_TAG_43973	92.9785	100	93	57	36	93	9.54	SMTN	smoothelin	P53814	T525-p	LARLGsVtHVTSFSH	TRVNSPGTLARLGSVtHVTSFSHAPPSSRGG
pT_TAG_14585	92.9032	100	93	36	57	93	9.54	EPB41	EPB41	P11171	T794-p	AQTITSEtPSSTTTT	LDPGVLLTAQTITSEtPSSTTTTQITKTVKG
pT_TAG_15475	92.7957	100	93	47	46	93	9.53	FAM114A1	FAM114A1	Q8IWE2	T189-p	PEItDAAtDQGPAEs	QPNTENGVPEITDAAtDQGPAESPPTSPSSA
pT_TAG_36999	92	100	93	48	44	92	9.44	PRKD2	PRKD2	Q9BZL6	T199-p	RKRRLsstsLAsGHs	IPNNCSGARKRRLSStSLASGHSVRLGTSES
pT_TAG_47647	91.7312	100	93	53	39	92	9.42	TICRR	TICRR	Q7Z2Z1	T566-p	KKRGVPRtPVRQKMN	IAHQEDSKKKRGVPRtPVRQKMNTMCRSLKM
pT_TAG_29076	90.7419	93.5484	87	43	54	97	25.47	MUC6	MUC6	Q6W4X9	T1955-p	RTPVAHTtSASSSRL	PKHTSTGTRTPVAHTtSASSSRLPTPFTTHS
pT_TAG_52945	90	100	93	48	42	90	9.23	ZBTB7B	ZBTB7B	O15156	T369-p	PRHMRtHtGEKPFAC	IIHGAGKLPRHMRTHtGEKPFACEVCGVRFT
pT_TAG_17771	83	100	93	40	43	83	8.52	GDPD1	GDPD1	Q8N9F7	T295-p	RAFDLGAtGVMTDYP	LNEEQEYKRAFDLGAtGVMTDYPTKLRDFLH
pT_TAG_3697	82	100	93	41	41	82	8.41	ARL13B	ARL13B	Q3SXY8	T385-p	PPPVGWGtPKVTRLP	ESPTPPPPPPPVGWGtPKVTRLPKLEPLGET
pT_TAG_21823	82	100	93	41	41	82	8.41	ISYNA1	ISYNA1	Q9NPH2	T524-p	RVGPVAAtyPMLNkK	ERPGPSLKRVGPVAAtYPMLNKKGPVPAATN
pT_TAG_21924	81.914	100	93	37	45	82	8.41	ITGB4	ITGB4	P16144	T1512-p	tLPRDystLtsVssH	RSEHSHSTTLPRDYStLTSVSSHDSRLTAGV
pT_TAG_37550	81	100	93	37	44	81	8.31	PSMD1	PSMD1	Q99460	T348-p	FLIRNNNtDLMILkN	MAIELHLQFLIRNNNtDLMILKNTKDAVRNS
pT_TAG_28410	80.6452	100	93	45	36	81	8.29	MTCL1	SOGA2	Q9Y4B5	T206-p	RCSRIsHtDsSSDLS	TSVAGSPARCSRISHtDSSSDLSDCPSEPLS
pT_TAG_21026	78.8602	100	93	30	49	79	8.1	IFT172	IFT172	Q9UG01	T1533-p	PAHEEFKtMLLIAHY	VKSSEANSPAHEEFKtMLLIAHYYATRSAAQ
pT_TAG_7494	78.7527	100	93	39	40	79	8.09	CCNDBP1	CCNDBP1	O95273	T122-p	RKLVRGAtLDIVDGM	PKDQGITLRKLVRGAtLDIVDGMAQLMEVLS
pT_TAG_46194	78	100	93	42	36	78	8	SYN3	SYN3	O14994	T32-p	LQRPDSStSSPASPA	LPNGYMTDLQRPDSStSSPASPAMERRHPQP
pT_TAG_29793	77.9677	100	93	36	42	78	8	MYO5C	MYO5C	Q9NQX4	T638-p	SLyLLMEtLNAtTPH	TVGSKFRSSLYLLMEtLNATTPHYVRCIKPN
pT_TAG_12294	76.957	100	93	40	37	77	7.9	DLGAP1	SAPAP1	O14490	T530-p	VRTIQSStVSSCItt	SPPRTTTTVRTIQSStVSSCITTYKKTPPPV
pT_TAG_18416	76	100	93	37	39	76	7.8	GPI	G6PI	P06744	T93-p	NGEkINytEGRAVLH	EAARERMFNGEKINYtEGRAVLHVALRNRSN
pT_TAG_39615	75	100	93	42	33	75	7.69	RFX7	RFX7	Q2KHR2	T566-p	PRKRLsstLQEtQVP	DPKLCTKSPRKRLSStLQETQVPPVKKPIVE
pT_TAG_30737	74.8925	100	93	37	38	75	7.69	NECAB3	NECAB3	Q96P71	T206-p	RSVSRSStWSPGSSD	RRAGRRALRSVSRSStWSPGSSDTGRSSEAE
pT_TAG_48871	71.914	94.6237	88	43	33	76	18.58	TP53BP2	53BP2	Q13625	T739-p	LKKRssItEPEGPNG	KLSNAPRPLKKRSSItEPEGPNGPNIQKLLY
pT_TAG_22197	70.2366	76.3441	71	59	33	92	39.55	JUNB	JunB	P17275	T255-p	EARsRDAtPPVsPIN	KEEPQTVPEARSRDAtPPVSPINMEDQERIK
pT_TAG_41454	69.5484	90.3226	84	39	38	77	23.74	SBDS	SBDS	Q9Y3A5	T124-p	DkCVNPEtkRPyTVI	RDIATIVADKCVNPEtKRPYTVILIERAMKD
pT_TAG_46392	69	100	93	37	32	69	7.08	SYTL2	SYTL2	Q9HCH5	T260-p	QSFPRQRtDSLKARG	TDLNKDDNQSFPRQRtDSLKARGAPRGILKR
pT_TAG_38612	67	100	93	39	28	67	6.87	RALGAPA2	RALGAPA2	Q2PPJ7	T488-p	WGRTYsFtSAMsRGC	SGHKRSSSWGRTYSFtSAMSRGCVTEEENTN
pT_TAG_27410	66.7742	96.7742	90	40	29	69	13.93	MICA	MICA	Q29983	T212-p	VPPMVNVtRSEASEG	SGVVLRRTVPPMVNVtRSEASEGNITVTCRA
pT_TAG_35299	66	100	93	41	25	66	6.77	PLD1	PLD1	Q13393	T495-p	DDNEHRLtDVGsVkR	IDLAYGRWDDNEHRLtDVGSVKRVTSGPSLG
pT_TAG_44540	65	100	93	30	35	65	6.67	SPAG9	JIP4	O60271	T595-p	sVKKRsstLsQLPGD	APTSHVTPSVKKRSStLSQLPGDKSKAFDFL
pT_TAG_50028	64.9785	100	93	24	41	65	6.67	TTN	Titin	Q8WZ42	T31312-p	RHNKTQItttMyTVT	ETSTDKWVRHNKTQItTTMYTVTGLVPDAEY
pT_TAG_34478	64	100	93	28	36	64	6.57	PHF12	PHF12	Q96QT6	T880-p	FSEKTPPtPPssIVA	DNVLYSCDFSEKTPPtPPSSIVAKVQSVIRR
pT_TAG_50446	64	100	93	26	38	64	6.57	TXN	TXN	P10599	T30-p	VVVDFSAtWCGPCKM	LDAAGDKLVVVDFSAtWCGPCKMIKPFFHSL
pT_TAG_52155	64	100	93	30	34	64	6.57	WDR64	WDR64	B1ANS9	T1042-p	KDSSDGItGKKKGGH	PLIGVEAQKDSSDGItGKKKGGHVQREKAPR
pT_TAG_2152	63.8065	92.4731	86	33	36	69	19.25	ALMS1	ALMS1	Q8TCU4	T746-p	TLTKVSAtPGPADQK	ADSHQTEETLTKVSAtPGPADQKTEIPAVQS
pT_TAG_23023	63	100	93	32	31	63	6.46	KIDINS220	KIDINS220	Q9ULH0	T1679-p	KAyNLNRtPstVtLN	EENWPACQKAYNLNRtPSTVTLNNNSAPANR
pT_TAG_41428	60.9892	100	93	28	33	61	6.26	SASH1	SASH1	O94885	T572-p	FTPsPyDtDsLKLKK	GRARVHTDFTPSPYDtDSLKLKKGDIIDIIS
pT_TAG_42241	60	100	93	34	26	60	6.16	SF1	SF1	Q15637	T277-p	TRsITNTtVCTKCGG	LRPWQSSETRSITNTtVCTKCGGAGHIASDC
pT_TAG_26310	59.1828	92.4731	86	34	30	64	17.86	MAPK8IP3	JIP3	Q9UPT6	T684-p	PNGGQEDtRMKNVPV	PAKYKQLSPNGGQEDtRMKNVPVPVYCRPLV
pT_TAG_45238	56	100	93	31	25	56	5.75	SRRM2	SRm300	Q9UQ35	T2022-p	RRRsRsRtPPAIRRR	RSRTSPVTRRRSRSRtPPAIRRRSRSRTPLL
pT_TAG_3706	55	100	93	32	23	55	5.64	ARL6IP4	ARL6IP4	Q66PJ3	T232-p	sQGRKAstAPGAEAs	SRNCSASTSQGRKAStAPGAEASPSPCITER
pT_TAG_30174	55	100	93	24	31	55	5.64	NAV2	NAV2	Q8IVL1	T1558-p	FSSGSSVtsPSGTRF	QDTAANSPFSSGSSVtSPSGTRFNFSQLASP
pT_TAG_34039	55	100	93	29	26	55	5.64	PDLIM5	PDLIM5	Q96HC4	T381-p	GrISNSAtySGSVAP	PNQGVPSTGRISNSAtYSGSVAPANSALGQT
pT_TAG_4080	54.5591	92.4731	86	25	34	59	16.46	ATF4	ATF-4	P18848	T293-p	EQNKTAAtRyRQKkR	LDKKLKKMEQNKTAAtRYRQKKRAEQEALTG
pT_TAG_26065	54	100	93	24	30	54	5.54	MAP4	MAP4 iso9	E7EVA0	T1438-p	ITFTCPRtPSELINK	AYMDENRNITFTCPRtPSELINKSSPLEVLE
pT_TAG_38771	52	100	72	22	30	52	6.04	RAP1GAP	RAP1GAP iso5	Q5T3S6	T9-p	SGRKRsFtFGAYGGV	MSGRKRSFtFGAYGGVDKSFTSRR
pT_TAG_21689	51.9892	100	93	22	30	52	5.33	IQSEC2	IQSEC2 iso2	Q5JU85-2	T244-p	SDGENSRtVSVEGDA	PATTLQRKSDGENSRtVSVEGDAPGSDLSTA
pT_TAG_31706	51	100	93	28	23	51	5.23	NPR1	ANPA	P16066	T702-p	VYAKKLWtAPELLRM	LDPEQGHTVYAKKLWtAPELLRMASPPVRGS
pT_TAG_39082	51	100	93	29	22	51	5.23	RBL2	Rb-like 2	Q08999	T974-p	PVMRssstLPVPQPs	DRTSRDSSPVMRSSStLPVPQPSSAPPTPTR
pT_TAG_914	50.0108	50.5376	47	48	51	98	49.48	ADAM23	ADAM23	O75077	T354-p	LVAVEtWtEKDQIDI	EQLNTRVVLVAVETWtEKDQIDITTNPVQML
pT_TAG_924	50	100	93	25	25	50	5.13	ADAM9	ADAM9	Q13443	T735-p	FRKKRSQtyEsDGkN	RDQLWRSYFRKKRSQtYESDGKNQANPSRQP
pT_TAG_40690	50	100	93	24	26	50	5.13	RPS6KA1	p90RSK iso2	Q15418-2	T30-p	QRPRIsQtsLPVPGP	LIPWLPRKQRPRISQtSLPVPGPGSGPQRDS
pT_TAG_6759	49	100	93	22	27	49	5.03	CARD11	CARD11	Q9BXL7	T549-p	LPITNsFtKMQPPRs	ASPSSCGSLPITNSFtKMQPPRSRSSIMSIT
pT_TAG_21006	48	100	93	19	29	48	4.92	IFNA6	IFNA6	P05013	T37-p	HsLGHRRtMMLLAQM	LDCDLPQTHSLGHRRtMMLLAQMRRISLFSC
pT_TAG_41514	48	100	93	28	20	48	4.92	SCAF11	SFRS2IP	Q99590	T317-p	SRRKPAMttPTRRSt	SGTSNTRGSRRKPAMtTPTRRSTRNTRAETA
pT_TAG_5749	47.5054	50.5376	47	42	52	94	47	BTF3	BTF3	P20290	T182-p	DGkAPLAtGEDDDDE	EALPKQSVDGKAPLAtGEDDDDEVPDLVENF
pT_TAG_8241	46.8925	95.6989	89	27	22	49	11	CDKL5	CDKL5	O76039	T533-p	sPTsPtPtRHSDTRT	PSSCLDLNSPTSPTPtRHSDTRTLLSPSGRN
pT_TAG_49520	44	100	66	23	21	44	5.34	TRPV1	TRPV1	Q8NER1	T7-p	_MKKWsstDLGAAAD	MKKWSStDLGAAADPLQKDTCP
pT_TAG_9925	43	100	93	22	21	43	4.41	CNTN4	CNTN4	Q8IWV2	T476-p	KSDAGsYtCIATNHF	NLRIINVTKSDAGSYtCIATNHFGTASSTGN
pT_TAG_22791	43	100	93	20	23	43	4.41	KIAA0754	KIAA0754	O94854	T122-p	ESRFSSAtWPRATKS	SGNTDVMQESRFSSAtWPRATKSLAKGGFSE
pT_TAG_44146	43	100	93	16	27	43	4.41	SNX15	SNX15	Q9NRS6	T148-p	LPPPLIPtPPPDDPR	EVSRDLHILPPPLIPtPPPDDPRLSQLLPAE
pT_TAG_47155	43	100	93	19	24	43	4.41	TDRD3	TDRD3	Q9H7E2	T447-p	RGKREsQtSIPDyFy	SVDYNNQKRGKRESQtSIPDYFYDRKSQTIN
pT_TAG_53338	43	100	93	16	27	43	4.41	ZFP36L1	BRF1	Q07352	T56-p	FPRRHsVtLPSSkFH	VGTPAGGGFPRRHSVtLPSSKFHQNQLLSSL
pT_TAG_42759	42	100	93	19	23	42	4.31	SIPA1L1	SIPA1L1	O43166	T1634-p	PLRRPsytLGMKsLH	YPSLPKSLPLRRPSYtLGMKSLHGEFSASDS
pT_TAG_4725	40.9462	100	93	20	21	41	4.21	BAIAP2L1	IRTKS	Q9UHR4	T294-p	APSGRAytsPLIDMF	KCSPKMPPAPSGRAYtSPLIDMFNNPATAAP
pT_TAG_7727	40	100	93	23	17	40	4.1	CD44	CD44	P16070	T163-p	VQkGEYRtNPEDIYP	VNRDGTRYVQKGEYRtNPEDIYPSNPTDDDV
pT_TAG_54758	39.1183	97.8495	91	22	18	40	7.03	ZNF347	ZNF347	Q96SE7	T480-p	ARHQLIHtGEKPYkC	VFRRNSHLARHQLIHtGEKPYKCNECGKAFR
pT_TAG_52387	38.9892	100	93	24	15	39	4	WWC1	KIBRA	Q8IX03	T532-p	sGtPKsMtsLsPRSs	RLQALRSLSGTPKSMtSLSPRSSLSSPSPPC
pT_TAG_52967	38.8495	100	93	21	18	39	4	ZC3H10	ZC3H10	Q96K80	T173-p	DARGGGGtGGGsTGS	HLQRDFEFDARGGGGtGGGSTGSVLPGRRHD
pT_TAG_25747	38.7097	96.7742	90	20	20	40	8.07	MAN2A2	MAN2A2	P49641	T939-p	QDAQKRLtLHTAQAL	PMPVMAYIQDAQKRLtLHTAQALGVSSLKDG
pT_TAG_19980	38.3763	89.2473	83	19	24	43	13.82	HLA-DRB5	HLA-DRB5	Q9TQE0	T32-p	PLALAGDtQPRFLKQ	VTLMVLSSPLALAGDtQPRFLKQDKFECHFF
pT_TAG_619	38	100	93	20	18	38	3.9	ACOT13	THEM2	Q9NPJ3	T116-p	QGkTLAFtSVDLTNK	VITAHVLKQGKTLAFtSVDLTNKATGKLIAQ
pT_TAG_26016	37	100	93	21	16	37	3.8	MAP3K21	MLK4	Q5TCX8	T592-p	NFKKKGCtWGPNsIQ	EEFEDVKRNFKKKGCtWGPNSIQMKDRTDCK
pT_TAG_44122	37	100	93	17	20	37	3.8	SNTA1	SNTA1	Q13424	T415-p	QEVstACtWNGRPCS	CHRAAEGVQEVSTACtWNGRPCSLSVHIDKG
pT_TAG_48134	37	100	63	16	21	37	4.59	TMEM30B	TMEM30B	Q3MIR4	T6-p	__MtWsAtARGAHQP	MTWSAtARGAHQPDNTAFTQQ
pT_TAG_29326	35	100	84	17	18	35	3.77	MYH11	MYH11	P35749	T1960-p	GsEEEtDtRDADFNG	RRVIENADGSEEETDtRDADFNGTKASE
pT_TAG_38591	35	100	93	20	15	35	3.59	RALBP1	RALBP1	Q15311	T253-p	AYDREEstNLEDYEP	SKVDELKAAYDREEStNLEDYEPNTVASLLK
pT_TAG_3335	34.9892	100	93	25	10	35	3.59	ARHGAP25	ARHGAP25	P42331	T393-p	EDLRIsRtDsFssMt	SSVGWDATEDLRISRtDSFSSMTSDSDTTSP
pT_TAG_24022	34	100	93	18	16	34	3.49	KRT8	K8	P05787	T242-p	LQSQIsDtsVVLsMD	LYEEEIRELQSQISDtSVVLSMDNSRSLDMD
pT_TAG_34588	34	100	93	16	18	34	3.49	PHKA2	PHKA2	P46019	T977-p	VRPIHSstssPtIsI	KEFGVERSVRPIHSStSSPTISIHEVGHTGV
pT_TAG_40751	34	100	93	20	14	34	3.49	RPS6KC1	RSKL1	Q96S38	T284-p	VQGEssPtRREAVKR	GVDLLLEGVQGESSPtRREAVKRRTAEYLMR
pT_TAG_28756	33	100	93	16	17	33	3.39	MUC16	MUC16	Q8WXI7	T5752-p	ATsPMGItFAMGDTS	PADSHTSKATSPMGItFAMGDTSVSTSTPAF
pT_TAG_28921	33	100	93	20	13	33	3.39	MUC22	PBMUCL1	E2RYF6	T777-p	ATGsEMttVSTEGSE	GSETTAVSATGSEMTtVSTEGSENTTVSTTG
pT_TAG_38156	33	100	93	20	13	33	3.39	R3HDM2	R3HDM2	Q9Y2K5	T316-p	SsSRQsstDSELKSL	NREGLSRTSSSRQSStDSELKSLEPRPWSST
pT_TAG_39141	33	100	93	18	15	33	3.39	RBM15B	RBM15B	Q8NDT2	T631-p	sERGsDRtPERSRKE	RTKGSGQQSERGSDRtPERSRKENHSSEGTK
pT_TAG_15000	32	100	93	18	14	32	3.28	ERCC6	ERCC6	Q03468	T1347-p	sVQHPsstsPtEkCQ	GKKRNSNFSVQHPSStSPTEKCQDGIMKKEG
pT_TAG_45023	32	100	93	19	13	32	3.28	SRCAP	SRCAP	Q6ZRS2	T404-p	DEDDEEFtANEEEAE	RNKQPWHPDEDDEEFtANEEEAEDEEDTIAA
pT_TAG_28475	31	100	93	20	11	31	3.18	MTHFR	MTHFR	P42898	T330-p	LNREMAttEVLKRLG	VPGLHFYTLNREMATtEVLKRLGMWTEDPRR
pT_TAG_35574	31	100	93	18	13	31	3.18	PLIN4	perilipin 4	Q96Q06	T951-p	SGAKDAVtTGVTGAV	VDTAKTVLSGAKDAVtTGVTGAVNVAKGTVQ
pT_TAG_51289	31	100	93	16	15	31	3.18	USP31	USP31	Q70CQ4	T1056-p	QESsLSStsPSsPLP	KGRPALASQESSLSStSPSSPLPVKVSLKPS
pT_TAG_33993	30.9462	100	93	18	13	31	3.18	PDIA4	PDIA4	P13667	T238-p	PLAkVDAtAEtDLAk	LSKRSPPIPLAKVDAtAETDLAKRFDVSGYP
pT_TAG_41156	30.2258	100	93	18	13	31	4.06	RYR1	RYR1	P21817	T2848-p	KIsQSAQtYDPREGY	KTEKKKTRKISQSAQtYDPREGYNPQPPDLS
pT_TAG_10845	30	100	93	14	16	30	3.08	CTNNB1	CTNNB1	P35222	T112-p	EGMQIPStQFdAAHP	AMFPETLDEGMQIPStQFDAAHPTNVQRLAE
pT_TAG_18281	30	100	93	20	10	30	3.08	GON4L	GON4L	Q3T8J9	T527-p	PDMYDPNtADDEDWk	ELQAPDITPDMYDPNtADDEDWKMWLGGLMN
pT_TAG_52335	30	100	93	13	17	30	3.08	WNT1	WNT1	P04628	T348-p	VTERCNCtFHWCCHV	GHRTRTQRVTERCNCtFHWCCHVSCRNCTHT
pT_TAG_49050	29.6344	95.6989	89	17	14	31	6.95	TRA2A	TRA2A	Q13595	T22-p	RsQsKsPtGtPARVK	NNFEGRESRSQSKSPtGTPARVKSESRSGSR
pT_TAG_28266	29.2688	95.6989	89	21	10	31	6.88	MRRF	MRRF iso2	Q96E11-2	T176-p	LNPEVEGtLIRVPIP	AIRESGMNLNPEVEGtLIRVPIPQSAKWPMT
pT_TAG_6493	29	100	93	15	14	29	2.98	CADM3	CADM3	Q8N126	T187-p	QEDPNGKtFTVSsSV	LHGEPTRIQEDPNGKtFTVSSSVTFQVTRED
pT_TAG_32570	29	100	93	18	11	29	2.98	OLFML2A	OLFML2A	Q68BL7	T91-p	TDCRCsCtAPPSSLN	TVETVSSGTDCRCSCtAPPSSLNPCENEWKM
pT_TAG_45053	29	100	93	13	16	29	2.98	SRF	SRF	P11831	T177-p	KKAYELstLTGTQVL	SKRKTGIMKKAYELStLTGTQVLLLVASETG
pT_TAG_7146	28	100	93	17	11	28	2.87	CCDC13	CCDC13	Q8IYE1	T507-p	LGSSRSVtSLGHTLV	SAGDHVGRLGSSRSVtSLGHTLVESALTRPS
pT_TAG_41688	27	100	66	18	9	27	3.27	SCNN1A	ENaC-alpha	P37088	T663-p	SAGASSStCPLGGP_	GPRPSPGGSAGASSStCPLGGP
pT_TAG_47045	27	100	93	19	8	27	2.77	TCF20	TCF20	Q9UGU0	T827-p	WERkSsstAPEMKQI	LENPHWGPWERKSSStAPEMKQINLTDYPIP
pT_TAG_663	26	100	93	11	15	26	2.67	ACSL4	ACSL4	O60488	T686-p	tPEtGLVtDAFkLKR	VRLSPEPWTPETGLVtDAFKLKRKELRNHYL
pT_TAG_697	26	100	93	14	12	26	2.67	ACTA1	ACTA1	P68133	T188-p	DLAGRDLtDyLMkIL	LPHAIMRLDLAGRDLtDYLMKILTERGYSFV
pT_TAG_712	26	100	93	16	10	26	2.67	ACTA2	ACTA2	P62736	T188-p	DLAGRDLtDyLMkIL	LPHAIMRLDLAGRDLtDYLMKILTERGYSFV
pT_TAG_753	26	100	93	17	9	26	2.67	ACTC1	ACTC1	P68032	T188-p	DLAGRDLtDyLMkIL	LPHAIMRLDLAGRDLtDYLMKILTERGYSFV
pT_TAG_10009	26	100	93	13	13	26	2.67	COG6	COG6	Q9Y2V7	T276-p	FGTARRstVVRGFID	LYKYTLDEFGTARRStVVRGFIDALTRGGPG
pT_TAG_57034	25.1613	64.5161	60	21	18	39	18.74	ZNF84	ZNF84	P51523	T482-p	VRHQRtHtGEkPYEC	AFSRKSQLVRHQRTHtGEKPYECSECGKAFS
pT_TAG_6424	25	100	93	9	16	25	2.56	CACNA1G	CACNA1G iso13	O43497-13	T1909-p	HFSLEHPtMQPHPTE	AAHARSASHFSLEHPtMQPHPTELPGPDLLT
pT_TAG_17693	25	100	93	12	13	25	2.56	GCLC	GCLC	P48506	T220-p	TPsPFIEtFtEDDEA	VPIFKDKNTPSPFIEtFTEDDEASRASKPDH
pT_TAG_20686	25	100	93	14	11	25	2.56	HSPG2	HSPG2	P98160	T478-p	EsDQGAytCEAMNAR	TLIIRDVKESDQGAYtCEAMNARGMVFGIPD
pT_TAG_53283	25	100	93	10	15	25	2.56	ZFP14	ZFP14	Q9HCL3	T223-p	IRHHKLHtGEkPYEC	AFRQRAHLIRHHKLHtGEKPYECKECGKAFT
pT_TAG_48536	24.4624	68.8172	64	40	29	1	32.22	TNRC6B	TNRC6B	Q9UPQ9	T503-p	WGEGNKMtsGVsQGE	PQDSNDNKWGEGNKMtSGVSQGEWKQPTGSD
pT_TAG_11810	24.2688	67.7419	63	39	33	33	17.02	DDX54	DDX54	Q8TDD1	T223-p	NPDIIIAtPGRLVHV	DQFAALHENPDIIIAtPGRLVHVAVEMSLKL
pT_TAG_13910	24.2258	100	93	10	15	25	4.9	EIF2A	EIF2A	Q9BY44	T361-p	kPVASDStyFAWCPD	VKNYKLISKPVASDStYFAWCPDGEHILTAT
pT_TAG_6425	24	100	93	13	11	24	2.46	CACNA1G	CACNA1G iso6	O43497-6	T1916-p	HFSLEHPtMQPHPTE	AAHARSASHFSLEHPtMQPHPTELPGPDLLT
pT_TAG_22312	24	100	93	17	7	24	2.46	KAT6A	MYST3	Q92794	T449-p	RGNRKsstsDWPTDN	SEQYRIRKRGNRKSStSDWPTDNQDGWDGKQ
pT_TAG_46544	24	100	93	10	14	24	2.46	TAF2	TAF2	Q6P1X5	T223-p	SNGDLVEtVytHDMR	VDAAMVAVSNGDLVEtVYTHDMRKKTFHYML
pT_TAG_18322	23	100	87	10	13	23	2.44	GP1BB	GPIbB	P13224	T193-p	AAARLsLtDPLVAER	LRARARARAAARLSLtDPLVAERAGTDES
pT_TAG_26305	23	100	93	12	11	23	2.36	MAPK8IP1	JIP1	Q9UQF2	T448-p	ACLsEDstPDEPDVH	EAPRPQPPACLSEDStPDEPDVHFSKKFLNV
pT_TAG_49046	23	100	93	17	6	23	2.36	TRA	TRAC iso2	Q6NSA6	T63-p	TEDRKSstLILPHAT	NEMASLIITEDRKSStLILPHATLRDTAVYY
pT_TAG_6151	22.7527	49.4624	46	28	18	0	22.99	C2CD3	C2CD3	Q4AC94	T1915-p	FLPLsPQtQTAISQH	FRQKLTKPFLPLSPQtQTAISQHQESCRDHL
pT_TAG_529	22	100	93	9	13	22	2.26	ACBD3	ACBD3	Q9H3P7	T326-p	TSsKVNAtVPSNMMs	VVAGSSLPTSSKVNAtVPSNMMSVNGQAKTH
pT_TAG_35827	22	100	93	11	11	22	2.26	PODNL1	PODNL1	Q6PEZ8	T260-p	TDSGLDAtTFSKLHS	LYLQHNQLTDSGLDAtTFSKLHSLEYLDLSH
pT_TAG_21746	21.9355	100	93	14	8	22	2.26	IRS1	IRS1	P35568	T305-p	GLTRRsRtEsItAts	NNPPPSQVGLTRRSRtESITATSPASMVGGK
pT_TAG_4667	21.7742	80.6452	75	12	15	27	10.84	BACH1	BACH1	O14867	T360-p	GTDVQEKtFGEsQDL	VLTEKPLSGTDVQEKtFGESQDLPLKSDLGT
pT_TAG_6423	21	100	93	9	12	21	2.15	CACNA1G	CACNA1G iso2	O43497-2	T1893-p	HFSLEHPtMQPHPTE	AAHARSASHFSLEHPtMQPHPTELPGPDLLT
pT_TAG_28666	21	100	93	8	13	21	2.15	MUC16	MUC16	Q8WXI7	T10794-p	PAVSRLVtsMVtsLA	AIPTSTISPAVSRLVtSMVTSLAAKTSTTNR
pT_TAG_15066	20	100	93	13	7	20	2.05	ERRFI1	MIG-6	Q9UJM3	T119-p	VCGFkKLtVNGVCAs	GPHEEDQVVCGFKKLtVNGVCASTPPLTPIK
pT_TAG_23704	20	100	93	9	11	20	2.05	KMT2E	MLL5	Q8IZD2	T1147-p	NLIDGNCtPQNPPQK	GFGRTVNDNLIDGNCtPQNPPQKKKVSLLEY
pT_TAG_29707	20	100	93	9	11	20	2.05	MYO18B	MYO18B	Q8IUG5	T185-p	CKTSPPAtDTGKEKK	THPHDAPPCKTSPPAtDTGKEKKGETSRTPC
pT_TAG_42929	20	100	93	12	8	20	2.05	SLC12A1	NKCC2	Q13621	T95-p	AYDsHTNtYYLQtFG	AKTDASFHAYDSHTNtYYLQTFGHNTMDAVP
pT_TAG_44454	20	100	93	9	11	20	2.05	SP3	SP3	Q02447	T601-p	RLRRVACtCPNCkEG	DQQHQEGKRLRRVACtCPNCKEGGGRGTNLG
pT_TAG_49271	20	100	93	9	11	20	2.05	TRIM49B	TRIM49B	A6NDI0	T276-p	ELSAGPItGLRDRLN	HMPQPLNPELSAGPItGLRDRLNQFRVHITL
pT_TAG_52368	20	100	93	12	8	20	2.05	WRNIP1	WRNIP1	Q96S55	T105-p	EGDDGGEtESREsyD	ESSEGEGEEGDDGGEtESRESYDAPPTPSGA
pT_TAG_28946	19.9677	100	93	12	8	20	2.06	MUC4	MUC4	Q99102	T298-p	TGSLMPVtsAALVTV	GETSSVPVTGSLMPVtSAALVTVDPEGQSPA
pT_TAG_12149	19.871	94.6237	88	12	9	21	5.13	DIAPH2	Diaphanous-2 iso4	Q17R91	T66-p	ITSFRKStVKKEKPL	LADDVRDRITSFRKStVKKEKPLIQHPIDSQ
pT_TAG_19573	19.6452	93.5484	87	9	12	21	5.51	HEXIM1	HEXIM1	O94992	T341-p	AENLQLLtENELHrQ	ELELDRLRAENLQLLtENELHRQQERAPLSK
pT_TAG_41886	19.3978	47.3118	44	21	20	0	20.46	SEC31A	SEC31A	O94979	T989-p	ELPASQRtGPQNGWN	TGTLPAASELPASQRtGPQNGWNDPPALNRV
pT_TAG_1284	19	100	63	11	8	19	2.36	ADSS	ADSS	P30520	T6-p	__MAFAEtYPAASSL	MAFAEtYPAASSLPNGDCGRP
pT_TAG_21326	19	100	93	7	12	19	1.95	IL6ST	gp130	P40189	T670-p	IAQWsPHtPPRHNFN	VPDPSKSHIAQWSPHtPPRHNFNSKDQMYSD
pT_TAG_27100	19	100	93	5	14	19	1.95	MED16	MED16	Q9Y2X0	T571-p	LRPHFLNtPDkSPGD	ISSTLKSLLRPHFLNtPDKSPGDRLTEICTK
pT_TAG_39456	19	100	93	9	10	19	1.95	REPS1	REPS1	Q96D71	T539-p	RQRsHsGtsPDNtAP	EQIGSNVTRQRSHSGtSPDNTAPPPPPPRPQ
pT_TAG_42843	19	100	93	11	8	19	1.95	SIX5	SIX5	Q8N196	T380-p	SPQGASEtKTSLVLD	GGAPPPQPSPQGASEtKTSLVLDPQTGEVRL
pT_TAG_11335	18	100	93	10	8	18	1.85	DAXX	DAXX	Q9UER7	T665-p	KNGKKICtLPsPPsP	ERQRSVHEKNGKKICtLPSPPSPLASLAPVA
pT_TAG_19053	18	100	93	5	13	18	1.85	H2AFB3	H2AFB3	P0C5Z0	T51-p	YAQRLSRtAPVyLAA	ERSLREGHYAQRLSRtAPVYLAAVIEYLTAK
pT_TAG_19397	18	100	93	9	9	18	1.85	HEATR5A	HEATR5A	Q86XA9	T1115-p	KDsREELtPDANIRE	SEHAVMLAKDSREELtPDANIREVGLEGALL
pT_TAG_26260	18	100	93	9	9	18	1.85	MAPK14	P38A	Q16539	T180-p	RHtDDEMtGyVAtRW	KILDFGLARHTDDEMtGYVATRWYRAPEIML
pT_TAG_38645	18	100	93	7	11	18	1.85	RALGPS2	RALGPS2	Q86X27	T361-p	tAEFksAtFPNAGPR	YNFIHKMNTAEFKSAtFPNAGPRHLLDDSVM
pT_TAG_48189	17.9785	94.6237	88	8	11	19	4.64	TMEM87A	TMEM87A	Q8NBN3	T530-p	ENVPsSVtDVALPAL	EDDLKWVEENVPSSVtDVALPALLDSDEERM
pT_TAG_50829	17.5269	54.8387	51	20	12	32	15.92	UBR5	UBR5	O95071	T1969-p	NQQttLDtPQLERKR	LIYWIKAMNQQTTLDtPQLERKRTRELLELG
pT_TAG_15903	17	100	93	10	7	17	1.74	FAM83H	FAM83H	Q6ZRV2	T1159-p	EGPAEEGtRDSKVGK	EASSPGAGEGPAEEGtRDSKVGKFVPKILGT
pT_TAG_21676	17	100	93	13	4	17	1.74	IQGAP3	IQGAP3	Q86VI3	T1412-p	MSRRQACtAQtPEPL	QEAAHKQLMSRRQACtAQTPEPLRRHRSLTA
pT_TAG_39449	17	100	93	6	11	17	1.74	REPS1	REPS1 iso4	Q96D71-4	T410-p	sMPSLNQtWPELNQS	EAPPSKSPSMPSLNQtWPELNQSSEDTAIVH
pT_TAG_46288	17	100	93	8	9	17	1.74	SYNM	DMN	O15061	T1137-p	GPsEVWRtERMSYEG	QAARHIKLGPSEVWRtERMSYEGPTAEVVEV
pT_TAG_48948	17	100	93	8	9	17	1.74	TPM3	TPM3	P06753	T238-p	DKLKEAEtRAEFAER	EEEIKILTDKLKEAEtRAEFAERSVAKLEKT
pT_TAG_49270	17	100	93	5	12	17	1.74	TRIM49	TRIM49	P0CI25	T276-p	ELSAGPItGLRDRLN	HMPQPLNPELSAGPItGLRDRLNQFRVHITL
pT_TAG_49272	17	100	93	8	9	17	1.74	TRIM49C	TRIM49L2	P0CI26	T276-p	ELSAGPItGLRDRLN	HMPQPLNPELSAGPItGLRDRLNQFRVHITL
pT_TAG_36357	16.6344	97.8495	91	10	7	17	2.99	PPM1G	PPM1G	O15355	T199-p	PEDstREtPsQENGP	QGLNGEAGPEDSTREtPSQENGPTAKAYTGF
pT_TAG_12780	16	100	93	10	6	16	1.64	DNTTIP2	ERBP	Q5QJE6	T61-p	kQsLIPRtPKARKRK	TAESQTTGKQSLIPRtPKARKRKSRTTGSLP
pT_TAG_19315	16	100	93	7	9	16	1.64	HDAC4	HDAC4	P56524	T638-p	QssPAsAtFPVSVQE	GHRPLSRAQSSPASAtFPVSVQEPPTKPRFT
pT_TAG_37451	16	100	93	8	8	16	1.64	PSIP1	LEDGF	O75475	T267-p	KRKNLAKtGVtstsD	EGKKEVESKRKNLAKtGVTSTSDSEEEGDDQ
pT_TAG_39448	16	100	93	9	7	16	1.64	REPS1	REPS1 iso2	Q96D71-2	T410-p	sMPSLNQtWPELNQS	EAPPSKSPSMPSLNQtWPELNQSSEDTAIVH
pT_TAG_42529	16	100	93	6	10	16	1.64	SH3RF3	SH3MD4	Q8TEJ3	T383-p	TKKRHsFtALSVTHR	RRVDGKKNTKKRHSFtALSVTHRSSQAASHR
pT_TAG_47353	16	100	93	7	9	16	1.64	TEX40	TEX40	Q9NTU4	T27-p	EEsVHsDtRDLWTTT	SSDRQGSDEESVHSDtRDLWTTTTLSQAQLN
pT_TAG_35970	15.3548	90.3226	84	8	9	17	5.24	POLR2A	POLR2A	P24928	T1894-p	KysPtsPtysPtsPV	PTYSPTTPKYSPTSPtYSPTSPVYTPTSPKY
pT_TAG_18369	15.3011	95.6989	89	4	12	16	3.59	GPBP1L1	GPBP1L1	Q9HC44	T90-p	KGAyAGItGNPsGWH	DSVDSGVSKGAYAGItGNPSGWHSSSRGHDG
pT_TAG_6884	15	100	93	8	7	15	1.54	CASP7	CASP7 iso2	P55210-2	T193-p	PTRGPSMtQMLILDt	PSLMMASRPTRGPSMtQMLILDTRSQWKLTS
pT_TAG_9711	15	100	93	5	10	15	1.54	CLTC	CLTC	Q00610	T238-p	IEVGtPPtGNQPFPk	QAGGKLHIIEVGTPPtGNQPFPKKAVDVFFP
pT_TAG_17833	15	100	93	9	6	15	1.54	GFY	GFY	I3L273	T160-p	PKPNFsKtSRPEFPE	PHPGSPETPKPNFSKtSRPEFPETPNTDLMQ
pT_TAG_22883	15	100	93	9	6	15	1.54	KIAA1217	SKT	Q5T5P2	T1109-p	EEPASAWtPsPPPVT	TRATKYPAEEPASAWtPSPPPVTTSSSKDEE
pT_TAG_33535	15	100	93	10	5	15	1.54	PCDH8	PCDH8	O95206	T701-p	DGGRPPLttTAtVSF	FRALLVISDGGRPPLtTTATVSFVVTAGGGR
pT_TAG_39942	15	100	93	7	8	15	1.54	RICTOR	RICTOR	Q6R327	T1417-p	RsMVssAtyGGsDDY	TLQRSSSVRSMVSSAtYGGSDDYIGLALPVD
pT_TAG_9986	14.9785	100	93	6	9	15	1.54	COBLL1	COBLL1	Q53SF7	T322-p	SKPyIsNtLPSDAPK	TFTRSNTISKPYISNtLPSDAPKKRRAPLPP
pT_TAG_50811	14.4301	65.5914	61	9	13	22	10.5	UBR4	UBR4	Q5T4S7	T4013-p	PVVVENItLMCLRIL	LMAVNIKTPVVVENItLMCLRILQKLIKPPA
pT_TAG_32331	14.129	78.4946	73	12	6	18	7.5	NUP98	NUP98 iso2	P52948-2	T1681-p	PDRTSDstPDPQRVP	VVLSLHHPPDRTSDStPDPQRVPLRLLAPHI
pT_TAG_39611	14.0323	48.3871	45	12	17	0	14.49	RFX7	RFX7	Q2KHR2	T1181-p	NNLPSNYtARMNLTQ	DAVRGLGMNNLPSNYtARMNLTQILEPSTVF
pT_TAG_786	14	100	93	6	8	14	1.44	ACTG2	ACTG2	P63267	T187-p	DLAGRDLtDyLMkIL	LPHAIMRLDLAGRDLtDYLMKILTERGYSFV
pT_TAG_3181	14	100	93	6	8	14	1.44	ARFGAP1	ARF GAP1	Q8N6T3	T350-p	sPssDsWtCADTSTE	AEPTKTRKSPSSDSWtCADTSTERRSSDSWE
pT_TAG_24519	14	100	78	5	9	14	1.57	LENEP	LENEP	Q9Y5L5	T11-p	RTQPLAQtLPFFLGG	MQPRTQPLAQtLPFFLGGAPRDTGLR
pT_TAG_26653	14	100	93	9	5	14	1.44	MB21D2	MB21D2	Q8IYB1	T434-p	ELQRRGsttsIPsPQ	KAANRLTLELQRRGStTSIPSPQSDGGDPNQ
pT_TAG_53527	13.957	100	93	10	4	14	1.45	ZKSCAN1	ZKSCAN1	P17029	T47-p	QDSTLQDtPPPDPEI	DEEDHMWGQDSTLQDtPPPDPEIFRQRFRRF
pT_TAG_7545	13.9355	100	93	6	8	14	1.45	CCP110	CP110	O43303	T382-p	MHRRRsRtssACHIL	PEPSMSPKMHRRRSRtSSACHILINNPINAC
pT_TAG_53803	13.7097	91.3978	85	8	7	15	4.41	ZNF14	ZNF14	P17017	T274-p	RTHERtHtGEKPYKC	AFSCPTYFRTHERTHtGEKPYKCKECGKAFS
pT_TAG_6590	13	100	93	3	10	13	1.33	CAMK2G	CAMK2G	Q13555	T254-p	NLINQMLtINPAkRI	DTVTPEAKNLINQMLtINPAKRITADQALKH
pT_TAG_11892	13	100	72	4	9	13	1.51	DENND1A	DENND1A iso2	Q8TEH3-2	T551-p	HFAAKFPtRGWTSsS	HILQKSITHFAAKFPtRGWTSSSH
pT_TAG_21922	13	100	93	8	5	13	1.33	ITGB4	ITGB4	P16144	T1504-p	RsEHsHsttLPRDys	TRDYNSLTRSEHSHStTLPRDYSTLTSVSSH
pT_TAG_35684	13	100	93	10	3	13	1.33	PMEPA1	TMEPAI	Q969W9	T217-p	SNSGISAtCyGsGGR	LGGPCPPSSNSGISAtCYGSGGRMEGPPPTY
pT_TAG_43685	13	100	93	7	6	13	1.33	SMAD1	SMAD1	Q15797	T202-p	sPGSSSStYPHsPTS	SPNSSYPNSPGSSSStYPHSPTSSDPGSPFQ
pT_TAG_399	12.8925	100	93	1	12	13	1.36	ABL1	Abl	P00519	T597-p	LLPKDKKtNLFsALI	GGLNEDERLLPKDKKtNLFSALIKKKKKTAP
pT_TAG_29668	12.4409	95.6989	89	9	4	13	2.92	MYNN	MYNN	Q9NPC7	T351-p	QLKTHVRtHtGEKPY	GKAFTQCNQLKTHVRtHTGEKPYKCELCDKG
pT_TAG_950	12	100	93	5	7	12	1.23	ADAMTS20	ADAMTS20	P59510	T1616-p	RQRITYCtEIPstKK	ANNCGFSYRQRITYCtEIPSTKKHKLHRLRP
pT_TAG_3360	12	100	93	7	5	12	1.23	ARHGAP30	ARHGAP30	Q7Z6I6	T1020-p	QGVRRtQtCtEGGDy	RDRQRTEAQGVRRTQtCTEGGDYCLIPRTSP
pT_TAG_5330	12	100	93	7	5	12	1.23	BMPER	BMPER	Q8N8U9	T385-p	RtFNFQGtCQYVLTK	PHYNTFDGRTFNFQGtCQYVLTKDCSSPASP
pT_TAG_12362	12	100	93	8	4	12	1.23	DMD	dystrophin	P11532	T1590-p	LTEWLAAtDMELTKR	KMRKEMNVLTEWLAAtDMELTKRSAVEGMPS
pT_TAG_42958	12	100	93	5	7	12	1.23	SLC12A4	KCC1	Q9UP95	T983-p	GADKIQMtWTRDkYM	DEEDESAVGADKIQMtWTRDKYMTETWDPSH
pT_TAG_46321	12	100	93	7	5	12	1.23	SYNPO2	SYNPO2	Q9UMS6	T610-p	FsPtRNMtsPIADFP	SVNQPATPFSPTRNMtSPIADFPAPPPYSAV
pT_TAG_53242	12	100	93	4	8	12	1.23	ZFHX2	ZFHX2	Q9C0A1	T1822-p	RNPLVAAtSPMPGPP	LPLLVFGERNPLVAAtSPMPGPPLKRKHEDG
pT_TAG_2417	11.9892	100	93	6	6	12	1.23	ANK3	ANK3	Q12955	T3957-p	LPVKVRStCVTTTTT	KAKQLPSKLPVKVRStCVTTTTTTATTTTTT
pT_TAG_53143	11.9892	46.2366	43	9	17	0	12.92	ZCCHC8	ZCCHC8	Q6NZY4	T485-p	GtPPPVFtPPLPKGt	PDTPPLPRGTPPPVFtPPLPKGTPPLTPSDS
pT_TAG_6196	11	100	54	6	5	11	1.47	C2orf49	MGC5509	Q9BVC5	T230-p	KRKIQHVtWP_____	NNLKPPQAKRKIQHVtWP
pT_TAG_8396	11	100	93	3	8	11	1.13	CELSR1	CELSR1	Q9NYQ6	T1334-p	SAPFLSStTVLFRPI	VSVLRFDSSAPFLSStTVLFRPIHPINGLRC
pT_TAG_12291	11	100	93	4	7	11	1.13	DLG5	DLG5	Q8TDM6	T946-p	EGsNsGGtWPKAMLS	ASLDKADSEGSNSGGtWPKAMLSSTAVPEKL
pT_TAG_21773	11	100	93	6	5	11	1.13	IRS2	IRS2	Q9Y4H2	T314-p	QsSGssAtHPISVPG	EFRPRSKSQSSGSSAtHPISVPGARRHHHLV
pT_TAG_36636	11	100	93	4	7	11	1.13	PQLC1	PQLC1	Q8N2U9	T112-p	NARRRsFtAADSKDE	EVRVANELNARRRSFtAADSKDEEVKVAPRR
pT_TAG_38984	11	100	93	6	5	11	1.13	RB1CC1	RB1CC1	Q8TDY2	T646-p	QKAsVsQtsPQsAss	TITDLLSEQKASVSQtSPQSASSPRMESTAG
pT_TAG_42438	11	100	93	7	4	11	1.13	SH2D3C	SHEP1	Q8N5H7	T361-p	HMKRRsVtMTDGLTA	SPSGPKGSHMKRRSVtMTDGLTADKVTRSDG
pT_TAG_44937	11	100	93	6	5	11	1.13	SPTBN1	SPTBN1	Q01082	T2328-p	PAssRAQtLPtsVVt	VSASTQSTPASSRAQtLPTSVVTITSESSPG
pT_TAG_53692	10.7097	89.2473	83	9	3	12	3.86	ZNF106	ZFP106	Q9H2Y7	T602-p	sDTEKHGtKIGTLGS	EDESDGETSDTEKHGtKIGTLGSATTELLSG
pT_TAG_3518	10	100	93	5	5	10	1.03	ARHGEF18	ARHGEF18	Q6ZSZ5	T724-p	GPPRRAEtFAGyDCt	AEDGGSSTGPPRRAEtFAGYDCTNSPTKNGS
pT_TAG_15045	10	100	93	7	3	10	1.03	ERICH3	ERICH3	Q5RHP9	T241-p	IPPPLPPtGKItREN	NINSYMMPIPPPLPPtGKITRENRSETWRRR
pT_TAG_21290	10	100	93	6	4	10	1.03	IL23R	IL23R	Q5VWK5	T234-p	RAETINAtVPKTIIY	IPSAAVISRAETINAtVPKTIIYWDSQTTIE
pT_TAG_30586	10	100	93	7	3	10	1.03	NDE1	NUDE1 iso2	Q9NXR1-2	T308-p	GERRPsstsVPLGDK	RSSKNRDGGERRPSStSVPLGDKGLDTSCRW
pT_TAG_35648	10	100	93	2	8	10	1.03	PLXDC2	PLXDC2	Q6UX71	T414-p	TTTRRAVtsQFPtSL	TTTQFRVLTTTRRAVtSQFPTSLPTEDDTKI
pT_TAG_35969	10	100	93	5	5	10	1.03	POLR2A	POLR2A	P24928	T1891-p	ttPKysPtsPtysPt	PTSPTYSPTTPKYSPtSPTYSPTSPVYTPTS
pT_TAG_42942	10	100	93	4	6	10	1.03	SLC12A3	NCCT	P55017	T50-p	SHLtHSStFCMRtFG	AAYDSSHPSHLTHSStFCMRTFGYNTIDVVP
pT_TAG_46411	10	100	93	5	5	10	1.03	SYTL5	SYTL5	Q8TDW5	T204-p	GEIITPKtDTGRSYs	SKFRSATRGEIITPKtDTGRSYSLDLDGQHF
pT_TAG_47747	10	100	93	4	6	10	1.03	TJP1	ZO1	Q07157	T894-p	GMHHENQtyPPysPQ	EPVREDSSGMHHENQtYPPYSPQAQPQPIHR
pT_TAG_6456	9.8065	40.8602	38	12	12	0	11.78	CACNB2	CACNB2	Q08289	T545-p	HHNHRsGtsRGLsRQ	HRSSSSAPHHNHRSGtSRGLSRQETFDSETQ
pT_TAG_10852	9.7849	97.8495	91	2	8	10	1.76	CTNNB1	CTNNB1	P35222	T510-p	HWPLIkAtVGLIRNL	VKLLHPPSHWPLIKAtVGLIRNLALCPANHA
pT_TAG_30837	9.6989	88.172	82	6	5	11	3.67	NEK9	NEK9	Q8TD19	T326-p	VTLLNAPtkRPRsst	RRREMEEKVTLLNAPtKRPRSSTVTEAPIAV
pT_TAG_13727	9.5699	95.6989	89	3	7	10	2.24	EFCAB12	EFCAB12	Q6NXP0	T543-p	QPHVYPAtyHPDHWW	ALFSCVQHQPHVYPAtYHPDHWWPLRNKNYM
pT_TAG_8721	9	100	93	5	4	9	0.92	CEP350	CEP350	Q5VT06	T2423-p	PQPMRSStSGAtSFG	DSQSCRDKPQPMRSStSGATSFGSNEEISEC
pT_TAG_10950	9	100	93	3	6	9	0.92	CTU1	ATPBD3	Q7Z7A3	T145-p	GRSRSCCtFCGVLRR	VARSTAGSGRSRSCCtFCGVLRRRALEEGAR
pT_TAG_21766	9	100	93	3	6	9	0.92	IRS2	IRS2	Q9Y4H2	T1151-p	RRRHssEtFSsTttV	IRADPQGGRRRHSSEtFSSTTTVTPVSPSFA
pT_TAG_36419	9	100	93	6	3	9	0.92	PPP1R12A	MYPT1	O14974	T761-p	ykQKysRtyDEtyQR	SETSREDEYKQKYSRtYDETYQRYRPVSTSS
pT_TAG_38200	9	100	93	4	5	9	0.92	RAB11FIP1	RAB11FIP1	Q6WKZ4	T511-p	LFEDVQItEPEAEPE	SRQGSSLNLFEDVQItEPEAEPESKSEPRPP
pT_TAG_42894	9	100	93	6	3	9	0.92	SLAIN1	SLAIN1	Q8ND83	T354-p	rGIPHSQtFSSIREC	LPRCSPFQRGIPHSQtFSSIRECRRSPSSQY
pT_TAG_42977	9	100	93	7	2	9	0.92	SLC12A6	KCC3	Q9UHW9	T31-p	DIPGLsDtsPDLSSR	MVTPTKIDDIPGLSDtSPDLSSRSSSRVRFS
pT_TAG_48466	9	100	93	5	4	9	0.92	TNKS1BP1	TNKS1BP1	Q9C0C2	T969-p	sSGGSSRtLDAQDRs	KSAWIRDYSSGGSSRtLDAQDRSFGTRPLSS
pT_TAG_19765	8.9892	81.7204	76	5	6	11	4.33	HIST1H2BC	H2B1C	P62807	T91-p	yNkrstItsrEIQtA	GEASRLAHYNKRSTItSREIQTAVRLLLPGE
pT_TAG_11444	8.957	100	93	3	6	9	0.96	DCBLD2	DCBLD2	Q96PD2	T722-p	yNtLLsRtDsCssAQ	QPPPLVGTYNTLLSRtDSCSSAQAQYDTPKA
pT_TAG_1129	8.8925	100	93	2	7	9	0.96	ADGRD1	GPR133	Q6QNK2	T827-p	KTKVWSLtSSSARtS	EVRAAFKHKTKVWSLtSSSARTSNAKPFHSD
pT_TAG_34429	8.3978	76.3441	71	7	4	11	4.73	PHAX	RNUXA	Q9H814	T349-p	NFQEDDDtsREtFAs	MKQAIKSLNFQEDDDtSRETFASDTNEALAS
pT_TAG_29682	8.3871	41.9355	39	11	9	0	9.85	MYO15A	MYO15A	Q9UKN7	T3011-p	ALALPPYtMLEFAQK	RSADHGEDALALPPYtMLEFAQKYFRDPQRR
pT_TAG_37124	8.3226	92.4731	86	1	8	9	2.51	PRPF19	PRPF19	Q9UMS4	T310-p	RAHEsAVtGLsLHAT	NASCVQVVRAHESAVtGLSLHATGDYLLSSS
pT_TAG_40481	8.2258	91.3978	85	1	8	9	2.65	RPL27A	RPL27A	P46776	T95-p	VNAAkNktGAAPIID	TLVSEQTRVNAAKNKtGAAPIIDVVRSGYYK
pT_TAG_19792	8.172	81.7204	76	3	7	10	3.93	HIST1H2BK	H2B1K	O60814	T91-p	yNkrstItsrEIQtA	GEASRLAHYNKRSTItSREIQTAVRLLLPGE
pT_TAG_13498	8	100	93	3	5	8	0.82	DZANK1	DZANK1	Q9NVP4	T308-p	AHLRyCVtCEGALPS	RACGTGNPAHLRYCVtCEGALPSSQESMCSG
pT_TAG_15961	8	100	93	4	4	8	0.82	FANCD2	FANCD2	Q9BXW9	T1363-p	HVPLLKktLELLVCR	HQDTRLTQHVPLLKKtLELLVCRVKAMLTLN
pT_TAG_22295	8	100	93	4	4	8	0.82	KAT2B	PCAF	Q92831	T310-p	TTQVFGRtLLRsVFt	CDSLPRYETTQVFGRtLLRSVFTVMRRQLLE
pT_TAG_40574	8	100	93	6	2	8	0.82	RPRD2	RPRD2	Q5VT52	T417-p	ISKASSCtPVPVTMT	VPTKPTENISKASSCtPVPVTMTATPPLPKP
pT_TAG_46961	8	100	93	5	3	8	0.82	TBXA2R	TXA2-R iso2	P21731-2	T332-p	TRPRRsLtLWPSLEY	RRLQPRLSTRPRRSLtLWPSLEYSGTISAHC
pT_TAG_52701	8	100	93	6	2	8	0.82	YTHDC1	YT521	Q96MU7	T266-p	EEGNDyDtRSEASDs	EQDERDQKEEGNDYDtRSEASDSGSESVSFT
pT_TAG_21069	7.828	97.8495	91	6	2	8	1.41	IGF2BP1	IGF2BP1	Q9NZI8	T528-p	VVVPRDQtPDENDQV	LQNLTAAEVVVPRDQtPDENDQVIVKIIGHF
pT_TAG_50773	7.7097	100	93	3	5	8	0.91	UBR2	UBR2	Q8IWV8	T581-p	MQCHGGYtDGEQPIT	YKKCLAVLMQCHGGYtDGEQPITLSICGHSV
pT_TAG_41341	7.4086	56.9892	53	10	3	13	6.45	SAMD9	SAMD9	Q5K651	T203-p	EFKAFtNtAtATEED	GNLIDPIHEFKAFTNtATATEEDVKMKFSNE
pT_TAG_19780	7.3548	81.7204	76	1	8	9	3.54	HIST1H2BH	H2B1H	Q93079	T91-p	yNkrstItsrEIQtA	GEASRLAHYNKRSTItSREIQTAVRLLLPGE
pT_TAG_45125	7.2151	65.5914	61	8	3	11	5.25	SRPK2	SRPK2	P78362	T492-p	PSHDRSRtVsAsstG	LTEQEESSPSHDRSRtVSASSTGDLPKAKTR
pT_TAG_32335	7.0645	78.4946	73	4	5	9	3.75	NUP98	NUP98	P52948	T1772-p	PDRtsDstPDPQRVP	VVLSLHHPPDRTSDStPDPQRVPLRLLAPHI
pT_TAG_660	7	100	93	3	4	7	0.72	ACSL4	ACSL4	O60488	T63-p	GsPYRSVtHFDSLAV	AKPTSDKPGSPYRSVtHFDSLAVIDIPGADT
pT_TAG_4926	7	100	93	3	4	7	0.72	BCL11B	Bcl-11B	Q9C0K0	T502-p	AssPEPGtSELAGEG	RSDDGLSAASSPEPGtSELAGEGLKAADGDF
pT_TAG_7551	7	100	87	1	6	7	0.74	CCR1	CCR1	P32246	T342-p	RLERVsstsPstGEH	WLPFLSVDRLERVSStSPSTGEHELSAGF
pT_TAG_9657	7	100	93	4	3	7	0.72	CLOCK	CLOCK	O15516	T443-p	SsRKSSHtAVsDPSS	PTPSASSRSSRKSSHtAVSDPSSTPTKIPTD
pT_TAG_21366	7	100	93	1	6	7	0.72	ILKAP	ILKAP	Q9H0C8	T304-p	QyKRCGVtsVPDIRR	VSRSIGDGQYKRCGVtSVPDIRRCQLTPNDR
pT_TAG_22361	7	100	93	2	5	7	0.72	KATNB1	KATNB1	Q9BVA0	T343-p	IyERPsttCsKPQRV	NPSAPLRRIYERPSTtCSKPQRVKQNSESER
pT_TAG_28342	7	100	93	4	3	7	0.72	MSN	Moesin	P26038	T465-p	kTRAELktAMstPHV	QMVQEDLEKTRAELKtAMSTPHVAEPAENEQ
pT_TAG_28783	7	100	93	2	5	7	0.72	MUC16	MUC16	Q8WXI7	T7340-p	PGSTsEStFTLDtsT	TIKTQTSPPGSTSEStFTLDTSTTPSLVITH
pT_TAG_29119	7	100	93	2	5	7	0.72	MXRA5	MXRA5	Q9NR99	T2417-p	RsDsGNytCLVRNSA	TLLIQKAQRSDSGNYtCLVRNSAGEDRKTVW
pT_TAG_30940	7	100	93	3	4	7	0.72	NEU4	NEU4	Q8WWR8	T193-p	CFGKICRtsPHsFAF	TYRVDRRECFGKICRtSPHSFAFYSDDHGRT
pT_TAG_33449	7	100	93	4	3	7	0.72	PBX2	PBX2	P40425	T325-p	VKTAVSVtQGGHsRT	QEEANIYAVKTAVSVtQGGHSRTSSPTPPSS
pT_TAG_41847	7	100	93	4	3	7	0.72	SEC22A	SEC22A	Q96IW7	T143-p	INLsDMQtEIKLRPP	NPRSLSTKINLSDMQtEIKLRPPYQISMCEL
pT_TAG_42957	7	100	93	3	4	7	0.72	SLC12A4	KCC1 iso8	B4DF30	T977-p	GADKIQMtWTRDKYM	DEEDESAVGADKIQMtWTRDKYMTETWDPSH
pT_TAG_47168	7	100	93	4	3	7	0.72	TDRD6	TDRD6	O60522	T1255-p	SQVFPLttEKKEEIS	QDSVGNKNSQVFPLTtEKKEEISAETPLKTA
pT_TAG_51268	7	100	93	5	2	7	0.72	USP25	USP25	Q9UHP3	T149-p	ACLKRtPtEVWRDSR	EASIAENKACLKRTPtEVWRDSRNPYDRKRQ
pT_TAG_53050	7	100	93	6	1	7	0.72	ZC3H3	ZC3H3	Q8IXZ2	T454-p	IIRRRsstSLPGDkK	YKVKSRTKIIRRRSStSLPGDKKSGTSPAAT
pT_TAG_53475	7	100	93	2	5	7	0.72	ZHX1	ZHX1	Q9UKY1	T568-p	WNPFPDFtPQKFKEK	GTAQPKQSWNPFPDFtPQKFKEKTAEQLRVL
pT_TAG_53914	6.5484	93.5484	87	4	3	7	1.84	ZNF169	ZNF169	Q14929	T472-p	RGFGQKVtLIRHQRt	PYLCPDCGRGFGQKVtLIRHQRTHTGEKPYL
pT_TAG_22165	6.1505	47.3118	44	5	8	0	6.49	JPH1	JPH1	Q9HDC5	T448-p	KVPEKPPtPKEsPHF	DAKENPEEKVPEKPPtPKESPHFYRKGTTPP
pT_TAG_427	6	100	93	3	3	6	0.62	ABL2	Arg	P42684	T784-p	PFPRsNstSSMSSGL	TASDDTSKPFPRSNStSSMSSGLPEQDRMAM
pT_TAG_2244	6	100	51	2	4	6	0.82	AMER1	WTX iso2	Q5JTC6-2	T803-p	QVTQACGtW______	CPGTEDKRQVTQACGtW
pT_TAG_5443	6	100	93	4	2	6	0.62	BPTF	FALZ	Q12830	T2059-p	TVIAtSttSPTSStT	KRLEQQKPTVIATSTtSPTSSTTSTISPAQK
pT_TAG_7998	6	100	93	5	1	6	0.62	CDCA7L	CDCA7L	Q96GN5	T129-p	DEEEDKAtPRRSRsR	SLVSEEEEDEEEDKAtPRRSRSRRSSIGLRV
pT_TAG_15215	6	100	93	3	3	6	0.62	ETV6	Tel	P41212	T18-p	kQERIsytPPEsPVP	ETPAQCSIKQERISYtPPESPVPSYASSTPL
pT_TAG_21642	6	100	93	4	2	6	0.62	IQCN	IQCN	Q9H0B3	T314-p	tRPSRAQtQGPVKAE	SRRYDQAVTRPSRAQtQGPVKAETPKAPFQI
pT_TAG_22148	6	100	93	2	4	6	0.62	JMJD1C	TRIP8	Q15652	T2052-p	sEsPNGRtsPLVsQN	KEEREQDNSESPNGRtSPLVSQNNEQGSTLR
pT_TAG_23913	6	100	93	4	2	6	0.62	KRT23	K23	Q9C075	T48-p	ARIsLsFtTRsCPPP	TVHGGAGGARISLSFtTRSCPPPGGSWGSGR
pT_TAG_24142	6	100	93	2	4	6	0.62	LAD1	LAD1	O00515	T40-p	RHRNLssttDDEAPR	EQERERRRRHRNLSStTDDEAPRLSQNGDRQ
pT_TAG_24528	6	100	93	2	4	6	0.62	LEO1	LEO1	Q8WVC0	T356-p	EEEPIPEtRIEVEIP	NGLPQDQQEEEPIPEtRIEVEIPKVNTDLGN
pT_TAG_24841	6	100	93	6	0	6	0.62	LMO7	LMO7 iso3	Q8WWI1-3	T598-p	SSLPRsYtMDDAWKY	FGSQTRGISSLPRSYtMDDAWKYNGDVEDIK
pT_TAG_30465	6	100	93	2	4	6	0.62	NCOA5	NCOA5	Q9HCD5	T394-p	sRQPLGAtsGAsLKT	TDSLPGPISRQPLGAtSGASLKTQPSSQPLQ
pT_TAG_34866	6	100	93	3	3	6	0.62	PIKFYVE	PIKFYVE	Q9Y2I7	T22-p	NDLPRsPtsPSHLTH	TSPTLDSANDLPRSPtSPSHLTHFKPLTPDQ
pT_TAG_35361	6	100	93	1	5	6	0.62	PLEC	Plectin-1	Q15149	T4224-p	LtDPSDDtKGFFDPN	FDEEMNEILTDPSDDtKGFFDPNTEENLTYL
pT_TAG_38692	6	100	93	2	4	6	0.62	RANBP2	RANBP2	P49792	T1638-p	NPGKQNQtTsAVstP	ATKCIACQNPGKQNQtTSAVSTPASSETSKA
pT_TAG_45219	6	100	93	2	4	6	0.62	SRRM2	SRm300	Q9UQ35	T1892-p	RRRsRsRtsPVsRRR	RSRTPLISRRRSRSRtSPVSRRRSRSRTSVT
pT_TAG_47562	6	100	93	3	3	6	0.62	THRAP3	Trap150	Q9Y2W1	T918-p	FMFRKsstsPKWAHD	AFPRGRGRFMFRKSStSPKWAHDKFSGEEGE
pT_TAG_48719	6	100	93	4	2	6	0.62	TOP2B	TOP2B	Q02880	T1137-p	DsssDsGtPsGPDFN	DETQNQHDDSSSDSGtPSGPDFNYILNMSLW
pT_TAG_51145	6	100	93	4	2	6	0.62	UROD	UROD	P06132	T139-p	GyVFQAItLtRQRLA	PEVVASELGYVFQAItLTRQRLAGRVPLIGF
pT_TAG_51527	6	100	93	2	4	6	0.62	VAPA	VAPA	Q9P0L0	T215-p	HSDkPGstsTAsFRD	GLRLRKVAHSDKPGStSTASFRDNVTSPLPS
pT_TAG_3851	5.9355	49.4624	46	7	5	0	6	ASAP2	DDEF2	O43150	T845-p	STNPLTPtPPPPVAK	PLPPLRVTSTNPLTPtPPPPVAKTPSVMEAL
pT_TAG_16622	5.9355	98.9247	92	6	0	6	0.87	FLNA	FLNA	P21333	T1305-p	ANPsGNLtEtyVQDr	GPHVKARVANPSGNLtETYVQDRGDGMYKVE
pT_TAG_52290	5.7097	63.4409	59	3	6	9	4.35	WIZ	WIZ	O95785	T1347-p	tGAKPSAtGyLGsVA	RELSLTPITGAKPSAtGYLGSVAAKRPLQED
pT_TAG_19758	5.6774	81.7204	76	3	4	7	2.74	HIST1H2BB	H2B	P33778	T90-p	yNkrstItsrEIQtA	GEASRLAHYNKRSTItSREIQTAVRLLLPGE
pT_TAG_15828	5.3871	100	93	3	3	5	0.73	FAM49B	FAM49B	Q9NUQ9	T119-p	TSTPysPtQHLEREQ	LRGLLGALTSTPYSPtQHLEREQALAKQFAE
pT_TAG_39343	5.2796	48.3871	45	2	9	0	5.45	RCSD1	CapZIP	Q6JBY9	T287-p	EVPEsPQtsGPEAEN	DGQHPAQEEVPESPQtSGPEAENRCGSPREE
pT_TAG_990	5	100	93	2	3	5	0.51	ADAR	ADAR	P55265	T349-p	DVYRQGTtPPIWHLT	LIDMERQGDVYRQGTtPPIWHLTDKKRERMQ
pT_TAG_1780	5	100	93	4	1	5	0.51	AKAP1	AKAP1	Q92667	T70-p	VCPKVVstPPsVTEP	KEPLPVEDVCPKVVStPPSVTEPPEKELSTV
pT_TAG_1847	5	100	93	2	3	5	0.51	AKAP13	AKAP13	Q12802	T2467-p	sLPRRAEtFGGFDsH	EQDVVGPVSLPRRAEtFGGFDSHQMNASKGG
pT_TAG_3208	5	100	93	2	3	5	0.51	ARFGEF2	ARFGEF2	Q9Y6D5	T616-p	MARRCsVtsMEStVS	IGDGKGLDMARRCSVtSMESTVSSGTQTTVQ
pT_TAG_9630	5	100	93	3	2	5	0.51	CLK2	CLK2	P49760	T127-p	RRRRRSRtFSRSSSQ	RSSRRKHRRRRRRSRtFSRSSSQHSSRRAKS
pT_TAG_10569	5	100	93	2	3	5	0.51	CRYBG1	AIM1	Q9Y4K1	T530-p	EttPPLstERsPEAV	MPLLELGGETTPPLStERSPEAVGSECPSRV
pT_TAG_11011	5	100	93	5	0	5	0.51	CUX1	CUTL1	P39880	T1157-p	GETILGLtQGSVSDL	NNLGQRLFGETILGLtQGSVSDLLARPKPWH
pT_TAG_11451	5	100	93	1	4	5	0.51	DCC	DCC	P43146	T814-p	PLyEsAttRSITDPT	FNNAGEGVPLYESATtRSITDPTDPVDYYPL
pT_TAG_13549	5	100	93	2	3	5	0.51	EBAG9	RCAS1	O00559	T134-p	FSSRLAAtQDLPFIH	GIPDGSTGFSSRLAAtQDLPFIHQSSELGDL
pT_TAG_18612	5	100	93	2	3	5	0.51	GRB10	GRB10	Q13322	T422-p	ALLsPFStPVRsVsE	YRIPQQRKALLSPFStPVRSVSENSLVAMDF
pT_TAG_20329	5	100	93	1	4	5	0.51	HRC	HRC	P23327	T359-p	EEDEDVstERWHQGP	RHQGHRDEEEDEDVStERWHQGPQHVHHGLV
pT_TAG_20788	5	100	93	1	4	5	0.51	HUWE1	HUWE1	Q7Z6Z7	T2738-p	EQNLsDGtPMPDSYP	ASKSNDSTEQNLSDGtPMPDSYPTTPSSTDA
pT_TAG_24916	5	100	93	2	3	5	0.51	LOC100271840	DKFZP434B061	Q9UF83	T387-p	SLTGtsstAsLtRTP	LTGTPPRASLTGTSStASLTRTPSRASLTRT
pT_TAG_29758	5	100	93	4	1	5	0.51	MYO1G	MYO1G	B0I1T2	T859-p	LFAQRLKtLQDkDGF	TDNPTASSLFAQRLKtLQDKDGFGAVLFSSH
pT_TAG_33762	5	100	93	2	3	5	0.51	PCNX1	PCNX	Q96RV3	T2153-p	VPCRRSstSQISLRN	LRMSTTGFVPCRRSStSQISLRNLPSSIQSR
pT_TAG_36372	5	100	93	3	2	5	0.51	PPP1CC	PPP1CC iso2	P36873-2	T311-p	PNATRPVtPPRVASG	LKPAEKKKPNATRPVtPPRVASGLNPSIQKA
pT_TAG_38491	5	100	84	4	1	5	0.54	RAD51	RAD51	Q06609	T13-p	QLEANADtsVEEESF	MAMQMQLEANADtSVEEESFGPQPISRL
pT_TAG_38694	5	100	93	1	4	5	0.51	RANBP2	RANBP2	P49792	T1697-p	NPGKQNQtTsAVstP	ATKCIACQNPGKQNQtTSAVSTPASSETSKA
pT_TAG_39384	5	100	93	3	2	5	0.51	RECQL5	RECQL5	O94762	T456-p	RSSSWSKtCIGPsQG	RRRLEALERSSSWSKtCIGPSQGNGFDPELY
pT_TAG_40875	5	100	93	2	3	5	0.51	RRP15	RRP15	Q9Y3B9	T204-p	KRAkLIStVskkDFI	KEAGSSMRKRAKLIStVSKKDFISVLRGMDG
pT_TAG_43040	5	100	63	3	2	5	0.62	SLC1A1	SLC1A1	P43005	T519-p	KsDtIsFtQTsQF__	VNGGFAVDKSDTISFtQTSQF
pT_TAG_45264	5	100	93	2	3	5	0.51	SRRM2	SRm300	Q9UQ35	T2397-p	yErVsGRtsPPLLDR	SPRVPLSAYERVSGRtSPPLLDRARSRTPPS
pT_TAG_45981	5	100	78	3	2	5	0.56	SULT4A1	SULT4A1	Q9BR01	T11-p	SEAEtPStPGEFESK	MAESEAETPStPGEFESKYFEFHGVR
pT_TAG_50538	5	100	93	0	5	5	0.51	UBA2	SAE2	Q9UBT2	T578-p	DDGAQPStSTAQEQD	AKSITNGSDDGAQPStSTAQEQDDVLIVDSD
pT_TAG_54119	5	100	93	2	3	5	0.51	ZNF212	Zfp212	Q9UDV6	T22-p	STPLTSStLPSQAtE	ARHRRKRRSTPLTSStLPSQATEKSSYFQTT
pT_TAG_55430	5	100	93	1	4	5	0.51	ZNF519	ZNF519	Q8TB69	T511-p	TQHQRIHtGEKPFKC	AFTRSSHLTQHQRIHtGEKPFKCKECGKAFN
pT_TAG_56482	5	100	93	2	3	5	0.51	ZNF713	ZNF713	Q8N859	T380-p	NQHERtHtGEKPYkC	AFSQRTHLNQHERTHtGEKPYKCNECGKAFS
pT_TAG_4584	4.9462	98.9247	92	3	2	5	0.72	AUNIP	AUNIP	Q9H7T9	T38-p	KPGtKMLtLLPGERK	RKVQTHLIKPGTKMLtLLPGERKANIYFTQR
pT_TAG_19773	4.9032	81.7204	76	6	0	6	2.36	HIST1H2BD	H2B1D	P58876	T91-p	yNkrstItsrEIQtA	GEASRLAHYNKRSTItSREIQTAVRLLLPGE
pT_TAG_19806	4.9032	81.7204	76	3	3	6	2.36	HIST1H2BM	H2B1M	Q99879	T91-p	yNkrstItsrEIQtA	GEASRLAHYNKRSTItSREIQTAVRLLLPGE
pT_TAG_8334	4.7849	95.6989	89	3	2	5	1.12	CDYL2	CDYL2	Q8N8U2	T139-p	TkTVSYRttPSGLQI	PSSGGDRATKTVSYRtTPSGLQIMPLKKSQN
pT_TAG_49258	4.7419	100	93	1	4	5	0.65	TRIM41	TRIM41	Q8WV44	T568-p	AQSSTEQtLLsPsEk	GTNGKRYQAQSSTEQtLLSPSEKPRRFGVYL
pT_TAG_36973	4.7312	47.3118	44	4	6	0	4.99	PRKCI	PKCI	P41743	T409-p	EGLRPGDttstFCGt	LTDYGMCKEGLRPGDtTSTFCGTPNYIAPEI
pT_TAG_38641	4.7097	78.4946	73	3	3	6	2.5	RALGPS2	RALGPS2	Q86X27	T158-p	PIFRLTKtWALLSRK	VVSGLQSAPIFRLTKtWALLSRKDKTTFEKL
pT_TAG_3850	4.4516	49.4624	46	5	4	0	4.5	ASAP2	DDEF2 iso2	O43150-2	T800-p	GKDPLtPtPPPPVAK	PPLPPRNVGKDPLTPtPPPPVAKTPSVMEAL
pT_TAG_19700	4.3871	54.8387	51	7	1	8	3.99	HIST1H1B	H1B	P16401	T48-p	PPVsELItkAVAAsk	AAKRKATGPPVSELItKAVAASKERNGLSLA
pT_TAG_19813	4.086	81.7204	76	1	4	5	1.97	HIST1H2BN	H2B1N	Q99877	T91-p	yNkrstItsrEIQtA	GEASRLAHYNKRSTItSREIQTAVRLLLPGE
pT_TAG_36446	4.043	50.5376	47	7	1	8	4	PPP1R12C	PPP1R12C	Q9BZL4	T566-p	stQGVtLtDLKEAEk	RLMRQSRRSTQGVTLtDLKEAEKAAGKAPES
pT_TAG_1422	4	100	93	4	0	4	0.41	AGAP2	CENTG1	Q99490	T605-p	QAsNGGHtSDysSsL	AASTPVAGQASNGGHtSDYSSSLPSSPNVGH
pT_TAG_3361	4	100	93	1	3	4	0.41	ARHGAP30	ARHGAP30	Q7Z6I6	T1022-p	VRRtQtCtEGGDyCL	RQRTEAQGVRRTQTCtEGGDYCLIPRTSPCS
pT_TAG_4145	4	100	93	3	1	4	0.41	ATG7	ATG7	O95352	T120-p	WESIKSGtALENPVL	LEQAANEIWESIKSGtALENPVLLNKFLLLT
pT_TAG_6918	4	100	93	0	4	4	0.41	CASS4	HEFL	Q9NQ75	T233-p	LRRGGystLPNPQKS	VPLISVTTLRRGGYStLPNPQKSEWIYDTPV
pT_TAG_8164	4	100	87	3	1	4	0.42	CDK16	CDK16	Q00536	T14-p	IKRQLsMtLRGGrGI	MDRMKKIKRQLSMtLRGGRGIDKTNGAPE
pT_TAG_10678	4	100	75	1	3	4	0.46	CSNK1E	CK1E	P49674	T407-p	sRIPAsQtsVPFDHL	DLTGRQEVSRIPASQtSVPFDHLGK
pT_TAG_11767	4	100	93	2	2	4	0.41	DDX46	DDX46	Q7L014	T721-p	GNkGYAytFITEDQA	RAGRTGRAGNKGYAYtFITEDQARYAGDIIK
pT_TAG_15802	4	100	93	2	2	4	0.41	FAM27E3	FAM27E3	Q08E93	T61-p	REtALWCtGHIRPRt	AHQRQAAMRETALWCtGHIRPRTHTHTGTHT
pT_TAG_16569	4	100	90	1	3	4	0.42	FKBP5	FKBP5	Q13451	T15-p	KNNEEsPtATVAEQG	MTTDEGAKNNEESPtATVAEQGEDITSKKD
pT_TAG_16575	4	100	54	2	2	4	0.53	FKBPL	FKBPL	Q9UIM3	T3-p	_____MEtPPVNTIG	MEtPPVNTIGEKDTSQPQ
pT_TAG_21061	4	100	51	1	3	4	0.55	IGF1R	IGF1R	P08069	T1366-p	LPLPQSStC______	GGRKNERALPLPQSStC
pT_TAG_21793	4	100	93	3	1	4	0.41	IRS4	IRS4	O14654	T1237-p	DsDNDDDtHVRMDFA	VPRPPEREDSDNDDDtHVRMDFARRDNQFDS
pT_TAG_22320	4	100	93	2	2	4	0.41	KAT6B	MYST4	Q8WYB5	T402-p	SSSRLAVtDPTRPGA	GHAASGKDSSSRLAVtDPTRPGATTKITTTS
pT_TAG_23903	4	100	60	1	3	4	0.51	KRT2	K2	P35908	T635-p	EAFGSSVtFsFR___	SSVKGSSGEAFGSSVtFSFR
pT_TAG_26474	4	100	93	2	2	4	0.41	MARK3	MARK3 iso3	P27448-3	T491-p	PERKKSstVPSSNTA	SNPNKADIPERKKSStVPSSNTASGGMTRRN
pT_TAG_27423	4	100	93	2	2	4	0.41	MICAL2	MICAL2	O94851	T657-p	SNNyLNLtFPRKRTP	LSLAKSSISNNYLNLtFPRKRTPRVDGQTGE
pT_TAG_29103	4	100	93	2	2	4	0.41	MVP	MVP	Q14764	T52-p	FAPMRMVtVPPRHyC	RQDNERVLFAPMRMVtVPPRHYCTVANPVSR
pT_TAG_30045	4	100	93	3	1	4	0.41	NANOG	NANOG	Q9H9S0	T280-p	GLNVIQQtTRYFStP	AALEAAGEGLNVIQQtTRYFSTPQTMDLFLN
pT_TAG_30417	4	100	93	1	3	4	0.41	NCL	NCL	P19338	T480-p	yrGGkNStWsGESkt	GEKGQNQDYRGGKNStWSGESKTLVLSNLSY
pT_TAG_30959	4	100	93	2	2	4	0.41	NF1	NF1	P21359	T2507-p	sEGyLAAtyPTVGQt	QPWSSPKGSEGYLAAtYPTVGQTSPRARKSM
pT_TAG_33060	4	100	93	3	1	4	0.41	PACSIN2	PACSIN2	Q9UNF0	T321-p	RREKKKAtDGVTLTG	ADLNRTLSRREKKKAtDGVTLTGINQTGDQS
pT_TAG_33341	4	100	93	2	2	4	0.41	PARP4	PARP4	Q9UKK3	T1493-p	ALCSQSRttPVDLCL	PMASALPEALCSQSRtTPVDLCLLEESVGSL
pT_TAG_35959	4	100	93	2	2	4	0.41	POLR2A	POLR2A	P24928	T1840-p	sPAsPKytPtsPsys	YSPSSPSYSPASPKYtPTSPSYSPSSPEYTP
pT_TAG_36460	4	100	93	2	2	4	0.41	PPP1R13L	PPP1R13L	Q8WUF5	T95-p	AAtDGADtPFGRsEs	GSRGSPRKAATDGADtPFGRSESAPTLHPYS
pT_TAG_37899	4	100	93	4	0	4	0.41	PTPRK	PTPRK	Q15262	T1184-p	FQTLNSVtPRLQAED	NSSHLKDEFQTLNSVtPRLQAEDCSIACLPR
pT_TAG_39075	4	100	93	3	1	4	0.41	RBL2	Rb-like 2	Q08999	T661-p	GGLGRsItsPttLyD	VTEVRADTGGLGRSItSPTTLYDRYSSPPAS
pT_TAG_39246	4	100	93	2	2	4	0.41	RBMS2	RBMS2	Q15434	T40-p	PPsPsNstPNSsSGS	VSLAQQMAPPSPSNStPNSSSGSNGNDQLSK
pT_TAG_45230	4	100	93	3	1	4	0.41	SRRM2	SRm300	Q9UQ35	T1974-p	RRRsRsRtsPItRRR	RSRTPPVTRRRSRSRtSPITRRRSRSRTSPV
pT_TAG_45450	4	100	93	3	1	4	0.41	SSH3	SSH3	Q8TE77	T638-p	GEPCISstPRFRKVV	EQGQGQGQGEPCISStPRFRKVVRQASVHDS
pT_TAG_48364	4	100	93	2	2	4	0.41	TNFAIP8L3	TNFAIP8L3	Q5GJ75	T103-p	QsEGEPVtAAGPDVF	SMDSDSGEQSEGEPVtAAGPDVFSSKSLALQ
pT_TAG_52114	4	100	93	3	1	4	0.41	WDR47	WDR47	O94967	T521-p	GSSVtSFttPPQDSs	GSKGNGSNGSSVTSFtTPPQDSSQRLTHDAS
pT_TAG_52465	4	100	54	1	3	4	0.53	XKR3	XKR3	Q5GH77	T457-p	FSIRKSMtCs_____	HSCNRVGYFSIRKSMtCS
pT_TAG_53088	4	100	93	2	2	4	0.41	ZC3HAV1	ZAP	Q7Z2W4	T298-p	DDLtRkFtyLGsQDR	ASLEDAPVDDLTRKFtYLGSQDRARPPSGSS
pT_TAG_52717	3.871	38.7097	36	9	1	0	4.86	YTHDF1	YTHDF1	Q9BYJ9	T273-p	KHNMDIGtWDNKGPV	GGLPPPPIKHNMDIGtWDNKGPVPKAPVPQQ
pT_TAG_19799	3.2688	81.7204	76	1	3	4	1.57	HIST1H2BL	H2B1L	Q99880	T91-p	yNkrstItsrEIQtA	SEASRLAHYNKRSTItSREIQTAVRLLLPGE
pT_TAG_19820	3.2688	81.7204	76	0	4	4	1.57	HIST1H2BO	H2BFH	P23527	T91-p	yNkrstItsrEIQtA	GEASRLAHYNKRSTItSREIQTAVRLLLPGE
pT_TAG_1260	3	100	93	0	3	3	0.31	ADPGK	ADPGK	Q9BRR6	T412-p	AGARVAGtQACAtET	ANQLAAVAAGARVAGtQACATETIDTSRVSL
pT_TAG_1981	3	100	78	1	2	3	0.34	AKT1S1	PRAS40	Q96B36	T246-p	LPRPRLNtsDFQkLK	EDTQVFGDLPRPRLNtSDFQKLKRKY
pT_TAG_3521	3	100	93	1	2	3	0.31	ARHGEF18	ARHGEF18	Q6ZSZ5	T747-p	FKkKVSStDPRPRDW	NSPTKNGSFKKKVSStDPRPRDWRGPPNSPD
pT_TAG_7259	3	100	93	1	2	3	0.31	CCDC189	CCDC189	A1A4V9	T227-p	VRLDLsLtYMGLQPP	YKYVFTPQVRLDLSLtYMGLQPPKLWPESET
pT_TAG_8650	3	100	93	2	1	3	0.31	CEP170B	CEP170B	Q9Y4F5	T423-p	KKRsQsFtHsPSGDP	FFDEDTPRKKRSQSFtHSPSGDPKADKRRGP
pT_TAG_12024	3	100	93	1	2	3	0.31	DGKZ	DGKZ	Q13574	T77-p	SSRRRsstVPPSCNP	SCGVRAQGSSRRRSStVPPSCNPRFIVDKVL
pT_TAG_14485	3	100	93	2	1	3	0.31	ENPP2	ENPP2	Q13822	T84-p	DNLCKsytsCCHDFD	AGPPDCRCDNLCKSYtSCCHDFDELCLKTAR
pT_TAG_16374	3	100	93	2	1	3	0.31	FGA	FGA	P02671	T275-p	EITRGGstsyGtGsE	ELERPGGNEITRGGStSYGTGSETESPRNPS
pT_TAG_18460	3	100	93	2	1	3	0.31	GPR153	GPR153	Q6NV75	T213-p	QADRRAFtVPTIVVE	TLAVQVGRQADRRAFtVPTIVVEDAQGKRRS
pT_TAG_18681	3	100	93	2	1	3	0.31	GRIN2A	NMDAR2A	Q12879	T1164-p	NFRKGDstLPMNRNP	DPYQDPSENFRKGDStLPMNRNPLHNEEGLS
pT_TAG_24854	3	100	93	1	2	3	0.31	LMO7	LMO7	Q8WWI1	T932-p	SsLPRsytMDDAWKY	FGSQTRGISSLPRSYtMDDAWKYNGDVEDIK
pT_TAG_24855	3	100	93	3	0	3	0.31	LMO7	LMO7 iso2	Q8WWI1-2	T932-p	SSLPRsYtMDDAWKY	FGSQTRGISSLPRSYtMDDAWKYNGDVEDIK
pT_TAG_25609	3	100	93	1	2	3	0.31	MACO1	TMEM57	Q8N5G2	T246-p	ANKkLsTtLPEIEYR	IHHNGGIPANKKLSTtLPEIEYREKGKEKDK
pT_TAG_27575	3	100	93	1	2	3	0.31	MISP	MISP	Q8IVT2	T157-p	QAVRksstVAtLQGt	ERWAVIQGQAVRKSStVATLQGTPDHGDPRT
pT_TAG_28719	3	100	93	0	3	3	0.31	MUC16	MUC16	Q8WXI7	T211-p	ENAPVSMtPAETTVT	FADSTASKENAPVSMtPAETTVTDSHTPGRT
pT_TAG_28919	3	100	93	2	1	3	0.31	MUC22	PBMUCL1	E2RYF6	T765-p	ASTEGSEtTAVSATG	TIGSDTTTASTEGSEtTAVSATGSEMTTVST
pT_TAG_30648	3	100	93	2	1	3	0.31	NDUFAF8	NDUFAF8	A1L188	T40-p	GRCVQAStAPGGRLs	CGAEAAAYGRCVQAStAPGGRLSKDFCAREF
pT_TAG_31037	3	100	93	2	1	3	0.31	NFIC	NFI-C	P08651	T270-p	ASTGLRRtLPsTsSs	HLAYDLNPASTGLRRtLPSTSSSGSKRHKSG
pT_TAG_32042	3	100	93	1	2	3	0.31	NUDC	NUDC	Q9Y266	T99-p	AkEAkSEtsGPQIkE	KAERAARLAKEAKSEtSGPQIKELTDEEAER
pT_TAG_36882	3	100	93	1	2	3	0.31	PRKACB	PKACB	P22694	T196-p	AKRVKGRtWtLCGtP	IQVTDFGFAKRVKGRtWTLCGTPEYLAPEII
pT_TAG_37173	3	100	93	2	1	3	0.31	PRPF6	PRPF6	O94906	T227-p	tPYPGGMtPGLMtPG	TPYPGGLNTPYPGGMtPGLMTPGTGELDMRK
pT_TAG_38195	3	100	93	1	2	3	0.31	RAB11FIP1	RAB11FIP1	Q6WKZ4	T358-p	KKHLFsstENLAAGs	SPSPKGFRKKHLFSStENLAAGSWKEPAEGG
pT_TAG_40308	3	100	93	3	0	3	0.31	ROBO1	ROBO1	Q9Y6N7	T942-p	IRkVPsFtFTPtVty	GLTSTYAGIRKVPSFtFTPTVTYQRGGEAVS
pT_TAG_43531	3	100	93	0	3	3	0.31	SLC9A3R2	NHERF-2	Q15599	T260-p	PsPVtNGtsPAQLNG	EEHVEGPLPSPVTNGtSPAQLNGGSACSSRS
pT_TAG_44279	3	100	93	3	0	3	0.31	SORBS1	SORBS1	Q9BX66	T497-p	KVVKRSAtLPLPARS	EMSYIDGEKVVKRSAtLPLPARSSSLKSSSE
pT_TAG_44475	3	100	93	2	1	3	0.31	SP8	SP8	Q8IXZ3	T381-p	KAHLRWHtGERPFVC	VYGKTSHLKAHLRWHtGERPFVCNWLFCGKR
pT_TAG_46416	3	100	93	1	2	3	0.31	SYVN1	SYVN1	Q86TM6	T557-p	VVAAASStsIPSsEA	STEETATTVVAAASStSIPSSEATTPTPGAS
pT_TAG_48343	3	100	93	2	1	3	0.31	TNC	TNC	P24821	T905-p	NLRRVsQtDNSITLE	TTGLDAPRNLRRVSQtDNSITLEWRNGKAAI
pT_TAG_49679	3	100	93	3	0	3	0.31	TTC12	TTC12	Q9H892	T71-p	TMIsPPQtAMKSAEE	ECRTTLNKTMISPPQtAMKSAEEINSEAFLA
pT_TAG_52113	3	100	93	1	2	3	0.31	WDR47	WDR47	O94967	T518-p	GSNGSSVtSFttPPQ	QCNGSKGNGSNGSSVtSFTTPPQDSSQRLTH
pT_TAG_52178	3	100	54	0	3	3	0.4	WDR74	WDR74	Q6RFH5	T383-p	KKKRPGstsP_____	GALQTRRRKKKRPGStSP
pT_TAG_53206	3	100	93	1	2	3	0.31	ZEB2	ZEB2	O60315	T119-p	EMKEDYDtMGPEATI	QASVDGPEEMKEDYDtMGPEATIQTAINNGT
pT_TAG_53290	3	100	93	0	3	3	0.31	ZFP2	ZFP2	Q6ZN57	T110-p	ECNQCSKtFSQsSsL	MFVGKKIYECNQCSKtFSQSSSLLKHQRIHT
pT_TAG_53629	3	100	93	2	1	3	0.31	ZMYM4	ZNF262	Q5VZL5	T1250-p	RsDPLGstQDHALsQ	VEQASSSPRSDPLGStQDHALSQESSEPGCR
pT_TAG_55902	3	100	93	2	1	3	0.31	ZNF606	ZNF606	Q8WXB4	T701-p	HLIAHRRtHtGEkPY	ERSFNCSSHLIAHRRtHTGEKPYRCNECGKA
pT_TAG_5112	2.9785	100	93	2	1	3	0.34	BDP1	TFNR	A6H8Y1	T1867-p	ASKAMLVtLRASQEE	KTSKKEPRASKAMLVtLRASQEEDDDADDFE
pT_TAG_11803	2.9677	100	93	1	2	3	0.35	DDX53	DDX53	Q86TM3	T409-p	QTVMTsAtWPDtVRQ	LLDVRPDRQTVMTSAtWPDTVRQLALSYLKD
pT_TAG_27355	2.9462	100	93	1	2	3	0.38	MGAM2	MGAM2	Q2M2H8	T2303-p	SPTIPTHtLTSIPSS	GMTTYYQTSPTIPTHtLTSIPSSITSILSMF
pT_TAG_15528	2.9355	41.9355	39	3	4	0	3.45	FAM122A	FAM122A	Q96E09	T149-p	VsPAPsPtRGIGKQC	PKRIDFIPVSPAPSPtRGIGKQCFSPSLQSF
pT_TAG_23066	2.7419	100	93	0	3	3	0.52	KIF13B	KIF13B	Q9NQT8	T1793-p	PEARRsAtLsGsAtN	STGLRLGAPEARRSAtLSGSATNLASLTAAL
pT_TAG_18061	2.7097	67.7419	63	3	1	4	1.88	GLYR1	N-PAC	Q49A26	T257-p	SIQAADStAVNGSIT	CEEETGSTSIQAADStAVNGSITPTDKKIGF
pT_TAG_13318	2.4516	40.8602	38	4	2	0	2.94	DUSP19	DUSP19	Q8WTR2	T27-p	CTRVtTLtGKKIIET	SRNNLRKQCTRVTTLtGKKIIETWKDARIHV
pT_TAG_19854	2.4516	81.7204	76	2	1	3	1.18	HIST2H2BF	H2B2F	Q5QNW6	T91-p	yNkrstItsrEIQtA	GEASRLAHYNKRSTItSREIQTAVRLLLPGE
pT_TAG_45045	2.3871	39.7849	37	3	3	0	2.93	SREBF2	SREBP-2	Q12772	T155-p	QTVMItPtFSTTPQT	QPQTQLQQQTVMITPtFSTTPQTRIIQQPLI
pT_TAG_23047	2.2903	76.3441	71	3	0	3	1.29	KIF11	KIF11	P52732	T926-p	LDIPtGttPQRksyL	CFLEQDLKLDIPTGTtPQRKSYLYPSTLVRT
pT_TAG_50406	2.043	40.8602	38	0	5	0	2.45	TUFM	EFTU	P49411	T278-p	RGTVVTGtLErGILK	EAVYSVPGRGTVVTGtLERGILKKGDECELL
pT_TAG_884	2	100	57	2	0	2	0.26	ADA	ADA	P00813	T4-p	____MAQtPAFDkPK	MAQtPAFDKPKVELHVHLD
pT_TAG_2144	2	100	93	2	0	2	0.21	ALMS1	ALMS1	Q8TCU4	T3063-p	SSkLDSGtLDERFHs	HITLCPKTSSKLDSGtLDERFHSLDAASKAR
pT_TAG_2248	2	100	93	1	1	2	0.21	AMER3	FAM123C	Q8N944	T307-p	QNEAsDFtRFWDSVN	VEQLASPAQNEASDFtRFWDSVNRSVRQQQR
pT_TAG_3339	2	100	93	1	1	2	0.21	ARHGAP25	ARHGAP25	P42331	T499-p	QLsDSQRtSTYDNVP	RTMSQDLRQLSDSQRtSTYDNVPSLPGSPGE
pT_TAG_3483	2	100	93	1	1	2	0.21	ARHGEF12	ARHGEF12	Q9NZN5	T699-p	ETSAPGDtLDGtPRT	DTGSKQVGETSAPGDtLDGTPRTLNTVFDFP
pT_TAG_3505	2	100	93	1	1	2	0.21	ARHGEF17	ARHGEF17	Q96PE2	T396-p	GssRysstETLKDDD	LASPAGSRGSSRYSStETLKDDDLWSSRGSG
pT_TAG_5450	2	100	93	0	2	2	0.21	BPTF	FALZ	Q12830	T2251-p	QKSLTSAtsTSNIQS	NTVSSTPGQKSLTSAtSTSNIQSSASQPPRP
pT_TAG_5514	2	100	93	1	1	2	0.21	BRCA2	BRCA2	P51587	T207-p	TPPtLsstVLIVRNE	MSWSSSLATPPTLSStVLIVRNEEASETVFP
pT_TAG_6820	2	100	93	2	0	2	0.21	CARS2	CARS2	Q9HA77	T534-p	DTLRRGLtAHGINIK	RQPLLEACDTLRRGLtAHGINIKDRSSTTST
pT_TAG_7265	2	100	93	0	2	2	0.21	CCDC198	CCDC198	Q9NVL8	T197-p	AKKtLQstPRNDDHD	KQSPRDHKAKKTLQStPRNDDHDLLTMLPDE
pT_TAG_7392	2	100	54	1	1	2	0.27	CCDC86	CCDC86	Q9H6F5	T3-p	_____MDtPLRRSRR	MDtPLRRSRRLGGLRPES
pT_TAG_10025	2	100	57	1	1	2	0.26	COIL	coilin	P38432	T573-p	sPsNTsstEPA____	IDPRLIIESPSNTSStEPA
pT_TAG_10045	2	100	93	2	0	2	0.21	COL12A1	COL12A1	Q99715	T2243-p	KLSPADGtRGQEITV	RAATSYRLKLSPADGtRGQEITVRGSETSHC
pT_TAG_10372	2	100	93	1	1	2	0.21	CPSF7	CPSF7	Q8N684	T49-p	SDDRssstEPPPPVR	VLTATSQPSDDRSSStEPPPPVRQEPSPKPN
pT_TAG_10539	2	100	93	1	1	2	0.21	CRTC3	TORC3	Q6UUV7	T412-p	FsRQLsstsPLAPYP	PGPEAHQGFSRQLSStSPLAPYPTSQMVSSD
pT_TAG_10871	2	100	93	2	0	2	0.21	CTNND1	CTNND1	O60716	T235-p	yGsLsRVtRIEERyr	GYPGGSDNYGSLSRVtRIEERYRPSMEGYRA
pT_TAG_11932	2	100	93	1	1	2	0.21	DENND4C	DENND4C	Q5VZ89	T1305-p	PAVsRSKtFTGRFkQ	NPESEKSSPAVSRSKtFTGRFKQQTPSRTHK
pT_TAG_12049	2	100	60	1	1	2	0.25	DHRS4	DHRS4	Q9BTZ2	T274-p	TVVVGGGtPSRL___	DASYITGETVVVGGGtPSRL
pT_TAG_12591	2	100	93	1	1	2	0.21	DNAJA1	DNAJA1	P31689	T114-p	VVHQLsVtLEDLyNG	QRERRGKNVVHQLSVtLEDLYNGATRKLALQ
pT_TAG_12757	2	100	93	1	1	2	0.21	DNPEP	DNPEP	Q9ULA0	T193-p	HLVPILAtAIQEELE	NFGPNTEMHLVPILAtAIQEELEKGTPEPGP
pT_TAG_13308	2	100	93	0	2	2	0.21	DUSP1	DUSP1	P28562	T141-p	ELCSKQstPMGLsLP	EAFSASCPELCSKQStPMGLSLPLSTSVPDS
pT_TAG_14302	2	100	93	0	2	2	0.21	ELOA	TCEB3	Q14241	T190-p	RCHRMsPtYSsDPES	HERRDERKRCHRMSPtYSSDPESSDYGHVQS
pT_TAG_14774	2	100	93	0	2	2	0.21	EPHB4	EphB4	P54760	T953-p	DLLRIGVtLAGHQKK	LVSQISAEDLLRIGVtLAGHQKKILASVQHM
pT_TAG_15310	2	100	93	0	2	2	0.21	EXOC7	EXOC7	Q9UPT5	T466-p	NKLPGLItsMETIGA	QGTAASTKNKLPGLItSMETIGAKALEDFAD
pT_TAG_15655	2	100	93	1	1	2	0.21	FAM175B	FAM175B	Q15018	T345-p	GssNyAstsAGLKYP	FMPRPQAVGSSNYAStSAGLKYPGSGADLPP
pT_TAG_17332	2	100	93	2	0	2	0.21	FZD3	FZD3	Q9NPG1	T558-p	TStQGtStHASSTQL	PIIRKSRGTSTQGTStHASSTQLAMVDDQRS
pT_TAG_18105	2	100	57	2	0	2	0.26	GNAO1	G-alpha(o)	P09471	T4-p	____MGCtLsAEERA	MGCtLSAEERAALERSKAI
pT_TAG_19364	2	100	93	0	2	2	0.21	HDLBP	vigilin	Q00341	T1058-p	RSFKLsVtVDPKYHP	AEQEDRALRSFKLSVtVDPKYHPKIIGRKGA
pT_TAG_19719	2	100	57	1	1	2	0.26	HIST1H1D	H1D	P16402	T4-p	____MsEtAPLAPtI	MSEtAPLAPTIPAPAEKTP
pT_TAG_20958	2	100	63	2	0	2	0.25	IDNK	IDNK iso5	F8W7J0	T54-p	TGFHGSVtCMTFy__	KAYRSMTRTGFHGSVtCMTFY
pT_TAG_22060	2	100	93	2	0	2	0.21	IVNS1ABP	IVNS1ABP	Q9Y6Y0	T272-p	KQIssSStGCLssPN	KPPRENGHKQISSSStGCLSSPNATVQSPKH
pT_TAG_23566	2	100	93	2	0	2	0.21	KLRF1	KLRF1	Q9NZS2	T184-p	NFTSLKMtWTWVDGS	LNYVWIGLNFTSLKMtWTWVDGSPIDSKIFF
pT_TAG_24592	2	100	51	1	1	2	0.27	LIG1	LIG1	P18858	T918-p	sGsDPEDty______	IQNQQGEDSGSDPEDtY
pT_TAG_25509	2	100	87	0	2	2	0.21	LYSMD1	LYSMD1	Q96S90	T214-p	PLtRTsRtRtLRDQE	QRAVLGPVPLTRTSRtRTLRDQEDEIFKL
pT_TAG_25767	2	100	93	1	1	2	0.21	MAP1A	MAP1A	P78559	T1006-p	PsGPPsAtHtPFHQs	TVKMASPPPSGPPSAtHTPFHQSPVEEKSEP
pT_TAG_25799	2	100	93	0	2	2	0.21	MAP1A	MAP1A	P78559	T622-p	EtEEEKDtWEEKKQR	DRGLDSGAETEEEKDtWEEKKQREAERLPDR
pT_TAG_27221	2	100	93	0	2	2	0.21	MET	Met	P08581	T1096-p	FGCVyHGtLLDNDGK	NEVIGRGHFGCVYHGtLLDNDGKKIHCAVKS
pT_TAG_28658	2	100	93	1	1	2	0.21	MUC16	MUC16	Q8WXI7	T10474-p	GGtKRMEtTTTALKt	ASPKGLHTGGTKRMEtTTTALKTTTTALKTT
pT_TAG_28728	2	100	93	0	2	2	0.21	MUC16	MUC16	Q8WXI7	T2924-p	IPDSDAstASsSLSK	TPGQSLNTIPDSDAStASSSLSKSPEKNPRA
pT_TAG_28744	2	100	93	0	2	2	0.21	MUC16	MUC16	Q8WXI7	T497-p	SGRQssstAAHGssD	ELRTTGSTSGRQSSStAAHGSSDILRATTSS
pT_TAG_29471	2	100	93	1	1	2	0.21	MYH6	MYH6	P13533	T1353-p	REQyEEEtEAKAELQ	ARHDCDLLREQYEEEtEAKAELQRVLSKANS
pT_TAG_29853	2	100	93	1	1	2	0.21	MYOF	myoferlin	Q9NZM1	T325-p	VSMFVLGtGDEPPPE	SGSKGYMKVSMFVLGtGDEPPPERRDRDNDS
pT_TAG_30086	2	100	51	0	2	2	0.27	NARS	NARS	O43776	T547-p	PRFVQRCtP______	HIRDVCLYPRFVQRCtP
pT_TAG_31408	2	100	93	1	1	2	0.21	NOC2L	NOC2L	Q9Y3T9	T40-p	ENsPQAEtREAREAA	DSESESESENSPQAEtREAREAARSPDKPGG
pT_TAG_31769	2	100	93	1	1	2	0.21	NR2F2	NR2F2	P24468	T394-p	VGkTPIEtLIRDMLL	EQLFFVRLVGKTPIEtLIRDMLLSGSSFNWP
pT_TAG_31945	2	100	93	0	2	2	0.21	NSRP1	CCDC55	Q9H0G5	T39-p	DsDDDDEtSVSESLQ	QKPSVFGNDSDDDDEtSVSESLQREAAKKQA
pT_TAG_32531	2	100	93	1	1	2	0.21	OGFOD1	OGFOD1	Q8N543	T384-p	NDKKEAEtTDItEEG	APSEEDEMNDKKEAEtTDITEEGTSHSPPEP
pT_TAG_33505	2	100	93	2	0	2	0.21	PCDH11Y	PCDH11Y	Q9BZA8	T1110-p	GNsDPEstFIPGLKK	PSNRTEGDGNSDPEStFIPGLKKEITVQPTV
pT_TAG_34182	2	100	93	0	2	2	0.21	PEBP1	RKIP	P30086	T28-p	PQHPLHVtYAGAAVD	SLQEVDEQPQHPLHVtYAGAAVDELGKVLTP
pT_TAG_34225	2	100	93	0	2	2	0.21	PER1	PER1	O15534	T812-p	rGLDSSstAPsALGE	RFRDLGRLRGLDSSStAPSALGERGCHHGPA
pT_TAG_35045	2	100	93	1	1	2	0.21	PKM	PKM	P14618	T328-p	GkPVICAtQMLESMI	MIGRCNRAGKPVICAtQMLESMIKKPRPTRA
pT_TAG_35123	2	100	93	1	1	2	0.21	PKP1	plakophilin 1	Q13835	T61-p	sKssQsstLsHsNRG	MMTVKRQKSKSSQSStLSHSNRGSMYDGLAD
pT_TAG_36053	2	100	93	2	0	2	0.21	POM121	POM121	Q96HA1	T945-p	LTFSNTStPTFNIPF	PATSSQPTLTFSNTStPTFNIPFGSSAKSPL
pT_TAG_36067	2	100	93	1	1	2	0.21	POM121C	POM121C	A8CG34	T922-p	LTFSNTStPTFNIPF	PATSSQPTLTFSNTStPTFNIPFGSSAKSPL
pT_TAG_36455	2	100	93	0	2	2	0.21	PPP1R13L	PPP1R13L	Q8WUF5	T308-p	KDNLTSAtLPRNYkV	LDGLGGTGKDNLTSAtLPRNYKVSPLASDRR
pT_TAG_37208	2	100	93	1	1	2	0.21	PRR11	PRR11	Q96HE9	T311-p	VERsPGGtPLtNkEN	RKLLRKVDVERSPGGtPLTNKENMETGTGLT
pT_TAG_37674	2	100	90	2	0	2	0.21	PTGER2	PTGER2	P43116	T15-p	SQsEDCEtRQWLPPG	MGNASNDSQSEDCEtRQWLPPGESPAISSV
pT_TAG_38197	2	100	93	1	1	2	0.21	RAB11FIP1	RAB11FIP1	Q6WKZ4	T394-p	kDsLKsMtLPsyRPA	RQLSESSTKDSLKSMtLPSYRPAPLVSGDLR
pT_TAG_38608	2	100	93	0	2	2	0.21	RALGAPA1	RALGAPA1	Q6GYQ0	T736-p	PMRQRsAtTTGsPGT	SRDQPGQAPMRQRSAtTTGSPGTEKARSIVR
pT_TAG_38623	2	100	93	2	0	2	0.21	RALGAPB	RALGAPB	Q86X10	T390-p	NRRHRAVtVNkAtMk	AVSTTPPHNRRHRAVtVNKATMKTSTVSTAH
pT_TAG_38886	2	100	93	1	1	2	0.21	RASAL2	RASAL2	Q9UJF2	T20-p	RRRsIsGtSTSEkPN	EVPAERSPRRRSISGtSTSEKPNSMDTANTS
pT_TAG_38916	2	100	93	2	0	2	0.21	RASGRF2	RASGRF2	O14827	T855-p	SPCRsPStPRHLRYR	PAADTTELSPCRSPStPRHLRYRQPGGQTAD
pT_TAG_39462	2	100	93	1	1	2	0.21	REPS2	REPS2	Q8NFH8	T446-p	DVSEDPAtPKDSNSL	TINEALPKDVSEDPAtPKDSNSLKARPRSRS
pT_TAG_40171	2	100	93	0	2	2	0.21	RNF139	RNF139	Q8WU17	T635-p	ELNEDDstDCDDDVQ	EAAAESDRELNEDDStDCDDDVQRERNGVIQ
pT_TAG_41039	2	100	93	1	1	2	0.21	RTN4RL1	RTN4RL1	Q86UN2	T317-p	PHQIKSHtLTTTDRA	RNCTGPASPHQIKSHtLTTTDRAARKEHHSP
pT_TAG_41430	2	100	93	0	2	2	0.21	SASH3	SLY	O75995	T103-p	LsEEMADtLEEGSAs	MGKMMVKALSEEMADtLEEGSASPTSPDYSL
pT_TAG_42005	2	100	93	0	2	2	0.21	SENP1	SENP1	Q9P0U3	T59-p	GHLDRsFtCSTRSAA	QQILSSRQGHLDRSFtCSTRSAAYNPSYYSD
pT_TAG_42170	2	100	93	1	1	2	0.21	SETD2	SETD2	Q9BYW2	T1872-p	STEADtDtPKKLMFR	TPDPSTKLSTEADTDtPKKLMFRRLKIISEN
pT_TAG_42673	2	100	66	1	1	2	0.24	SIAH2	SIAH2	O43255	T7-p	_MsRPSstGPsANkP	MSRPSStGPSANKPCSKQPPPQ
pT_TAG_45790	2	100	93	1	1	2	0.21	STN1	OBFC1	Q9H668	T119-p	QLKkLQEtIEQkTkI	ARELSLTSQLKKLQEtIEQKTKIEIGDTIRV
pT_TAG_46807	2	100	93	1	1	2	0.21	TBC1D2	TBC1D2	Q9BYX2	T290-p	kAkRQNNtFPFFsEG	SLTISFAQKAKRQNNtFPFFSEGITRNRTAQ
pT_TAG_46843	2	100	93	1	1	2	0.21	TBC1D30	TBC1D30 iso2	Q9Y2I9-2	T41-p	KRSCISRtAPRLLCt	TILSNVLKKRSCISRtAPRLLCTLEPGVDTK
pT_TAG_47021	2	100	93	1	1	2	0.21	TCF12	TCF12	Q99081	T77-p	YDsSRGFtDsPHysD	TSGQPSPSYDSSRGFtDSPHYSDHLNDSRLG
pT_TAG_47619	2	100	93	2	0	2	0.21	TICRR	TICRR	Q7Z2Z1	T1119-p	KsLsFskttPRRIsH	QTPKKSHQKSLSFSKtTPRRISHTPQTPLYT
pT_TAG_47794	2	100	93	1	1	2	0.21	TLDC1	TLDC1	Q6P9B6	T117-p	IMKMIsAtEGPVkAR	NSEEKSLMIMKMISAtEGPVKAREVQKFTED
pT_TAG_48231	2	100	93	1	1	2	0.21	TMPO	TMPO	P42167	T164-p	RsstPLPtIsssAEN	LREQGTESRSSTPLPtISSSAENTRQNGSND
pT_TAG_49038	2	100	93	1	1	2	0.21	TPX2	TPX2	Q9ULW0	T382-p	kHRARAVtCkStAEL	PQTPVLQTKHRARAVtCKSTAELEAEELEKL
pT_TAG_50999	2	100	93	2	0	2	0.21	ULK4	ULK4	Q96C45	T382-p	VSPGEDMtHCsPQKt	PRTSTAVEVSPGEDMtHCSPQKTSPLTKITS
pT_TAG_51353	2	100	93	1	1	2	0.21	USP47	USP47	Q96K76	T1015-p	tAEEDsGtDsEYDEs	EGKKETWDTAEEDSGtDSEYDESGKSRGEMQ
pT_TAG_53123	2	100	93	1	1	2	0.21	ZCCHC2	ZCCHC2	Q9C0B9	T1158-p	MEANQQGtyRLRyAP	AQDCKQSSMEANQQGtYRLRYAPPLPPSNDT
pT_TAG_54181	2	100	93	0	2	2	0.21	ZNF225	ZNF225	Q9UK10	T494-p	EECGKRFtQNSQLYt	SGEKPFKCEECGKRFtQNSQLYTHRRVHSGE
pT_TAG_55531	2	100	93	0	2	2	0.21	ZNF546	ZNF546	Q86UE3	T462-p	ELTRHHRtHtGEkPY	GKAFRLQTELTRHHRtHTGEKPYECKECGKA
pT_TAG_2751	1.9677	100	93	2	0	2	0.27	ANO2	ANO2	Q9NQ90	T527-p	EDDEDKLtWKDRFPG	TNTTECGDEDDEDKLtWKDRFPGYLMNFASI
pT_TAG_52607	1.957	97.8495	91	0	2	2	0.35	YAP1	YAP1	P46937	T156-p	sGPAAtPtAQHLRQs	TLTPTGVVSGPAATPtAQHLRQSSFEIPDDV
pT_TAG_21742	1.9462	100	93	2	0	2	0.3	IRS1	IRS1	P35568	T1103-p	RRRHssEtFsStPsA	IRADPQGCRRRHSSEtFSSTPSATRVGNTVP
pT_TAG_30768	1.9462	100	93	0	2	2	0.3	NEDD4L	NEDD4L	Q96PU5	T367-p	AGRARsstVtGGEEP	HLPPPSAPAGRARSStVTGGEEPTPSVAYVH
pT_TAG_26784	1.9355	38.7097	36	3	2	0	2.43	MCM3AP	GANP	O60318	T955-p	TRKSVFItRKLTVSV	LEPEGLSKTRKSVFItRKLTVSVGEIVNGGP
pT_TAG_33264	1.9355	96.7742	90	1	1	2	0.4	PAQR8	PAQR8	Q8TEZ7	T53-p	FREPYIRtGYRPTGH	PETDVPQLFREPYIRtGYRPTGHEWRYYFFS
pT_TAG_9773	1.8495	46.2366	43	2	2	0	1.99	CMTR1	FTSJD2	Q8N1G2	T405-p	GGHFICKtFDLFTPF	MALSIVRTGGHFICKtFDLFTPFSVGLVYLL
pT_TAG_867	1.828	91.3978	85	1	1	2	0.59	ACTR2	ARP2	P61160	T92-p	MkHLWDytFGPEkLN	GIVRNWDDMKHLWDYtFGPEKLNIDTRNCKI
pT_TAG_19660	1.7742	35.4839	33	4	1	0	2.39	HIPK2	HIPK2	Q9H2X6	T360-p	VSkAVCstyLQsRYy	IDFGSASHVSKAVCStYLQSRYYRAPEIILG
pT_TAG_45038	1.7204	43.0108	40	2	2	0	1.98	SRCIN1	SNIP	Q9C0H9	T869-p	LTVPRYRtEKPSKsP	SGRRGSDELTVPRYRtEKPSKSPPPPPPRRS
pT_TAG_19847	1.6344	81.7204	76	2	0	2	0.79	HIST2H2BE	H2B2E	Q16778	T91-p	yNkrstItsrEIQtA	GEASRLAHYNKRSTItSREIQTAVRLLLPGE
pT_TAG_12970	1.6129	32.2581	30	3	2	0	2.33	DPCR1	DPCR1 iso3	E9PEI6	T381-p	tPsPAEPtEHGERTA	ERTANENTTPSPAEPtEHGERTANENTTPSP
pT_TAG_13077	1.6129	32.2581	30	3	2	0	2.33	DRC7	CCDC135	Q8IY82	T638-p	KREFLRRtEVDsKGN	REDHITASKREFLRRtEVDSKGNKIIMTPDM
pT_TAG_13457	1.5054	37.6344	35	2	2	0	1.93	DYNC2LI1	DYNC2LI1	Q8TCX1	T220-p	YGASLMFtsKSEALL	TLRFVAHYYGASLMFtSKSEALLLKIRGVIN
pT_TAG_9068	1.4516	48.3871	45	0	3	0	1.5	CHD6	CHD-6	Q8TD26	T1923-p	SLEVANQtPGLQRAF	FQDETKKGSLEVANQtPGLQRAFPAPAACQC
pT_TAG_7174	1.4194	35.4839	33	2	2	0	1.91	CCDC15	CCDC15	Q0P6D6	T409-p	EGSIVLKtQDFLPTN	KAQSIELEEGSIVLKtQDFLPTNQALLTKNQ
pT_TAG_19654	1.4194	35.4839	33	2	2	0	1.91	HIPK1	HIPK1	Q86Z02	T351-p	VSkAVCstyLQsRYY	IDFGSASHVSKAVCStYLQSRYYRAPEIILG
pT_TAG_42289	1.3871	46.2366	43	2	1	0	1.49	SF3B1	SF3B1	O75533	T362-p	PGKTPIGtPAMNMAt	GGSTPVLTPGKTPIGtPAMNMATPTPGHIMS
pT_TAG_31143	1.3333	33.3333	31	0	4	0	1.88	NHS	NHS	Q6T4R5	T970-p	LSNSSTAtGTTVIEC	KTNDPYRSLSNSSTAtGTTVIECIKSPESSE
pT_TAG_25092	1.2258	61.2903	57	1	1	2	0.98	LRIG1	LRIG1	Q96JA1	T602-p	VNVLPsFtkTPHDIT	YSHKARLTVNVLPSFtKTPHDITIRTTTMAR
pT_TAG_56247	1.1935	39.7849	37	3	0	0	1.47	ZNF675	ZNF675	Q8TD23	T363-p	TEHKNIHtGEQPYkC	AFNRSSKLTEHKNIHtGEQPYKCEECGKAFN
pT_TAG_18	1	100	93	0	1	1	0.1	43344	43344	Q8WYJ6	T317-p	KLSRQsAtEIPLPML	ARDRASRSKLSRQSAtEIPLPMLPLADTEKL
pT_TAG_383	1	100	93	0	1	1	0.1	ABI3BP	ABI3BP	Q7Z7G0	T425-p	IPPKTSRtLEQPRAT	TSDRILDSIPPKTSRtLEQPRATLAPSETPF
pT_TAG_445	1	100	93	0	1	1	0.1	ABLIM1	abLIM	O14639	T502-p	RPDSRPLtPTyAQAP	GRNSPLPYRPDSRPLtPTYAQAPKHFHVPDQ
pT_TAG_1320	1	100	93	1	0	1	0.1	AFAP1L2	AFAP1L2	Q8N4X5	T774-p	sPRPKAVtPASAPDC	DTTHLENVSPRPKAVtPASAPDCTPVNSATT
pT_TAG_1466	1	100	60	1	0	1	0.13	AGFG1	RIP	P52594	T558-p	FPTGSsstNPFL___	MTGAPTGQFPTGSSStNPFL
pT_TAG_1786	1	100	93	1	0	1	0.1	AKAP11	AKAP11	Q9UKA4	T1104-p	IPDtPPstPLVPsRA	QKVRDRNVIPDTPPStPLVPSRASSEWDIKK
pT_TAG_2679	1	100	66	1	0	1	0.12	ANKRD52	ANKRD52	Q8NB46	T7-p	_MGILsItDQPPLVQ	MGILSItDQPPLVQAIFSRDVE
pT_TAG_3955	1	100	93	1	0	1	0.1	ASPM	ASPM	Q8IZT6	T246-p	LSVRRSttySsLHAS	CHGATCLPLSVRRSTtYSSLHASENRELLNV
pT_TAG_4492	1	100	93	1	0	1	0.1	ATRN	ATRN	O75882	T908-p	TRGLKAAtCINPLNG	CGILSEPSTRGLKAAtCINPLNGSVCERPAN
pT_TAG_4683	1	100	93	1	0	1	0.1	BAG4	BAG4	O95429	T216-p	PsQNPGMtLPHYPYG	RGQVPGYPPSQNPGMtLPHYPYGDGNRSVPQ
pT_TAG_4867	1	100	93	1	0	1	0.1	BCAR3	BCAR3	O75815	T268-p	CLEEHyGtsPGQARE	INRTVPLRCLEEHYGtSPGQAREGSLTKGRP
pT_TAG_5100	1	100	93	0	1	1	0.1	BDP1	TFNR	A6H8Y1	T101-p	RRKRIsstssLVKSS	RSSSTVSQRRKRISStSSLVKSSVSVPSESH
pT_TAG_5208	1	100	93	1	0	1	0.1	BIN2	BIN2	Q9UBW5	T366-p	EEVLPSStTPsPGGA	TTERAKSQEEVLPSStTPSPGGALSPSGQPS
pT_TAG_5273	1	100	93	0	1	1	0.1	BLNK	BLNK	Q8WV28	T135-p	HsPPFsKtLPSKPsW	IDNRSSQRHSPPFSKtLPSKPSWPSEKARLT
pT_TAG_5899	1	100	93	0	1	1	0.1	C12orf50	C12orf50	Q8NA57	T247-p	HPKHsLttRLVPTTH	TKDNKDSPHPKHSLTtRLVPTTHVLNATENI
pT_TAG_6045	1	100	93	1	0	1	0.1	C1orf116	SARG	Q9BW04	T151-p	QNFRKsttQASSHNP	RNIHIARSQNFRKSTtQASSHNPGEPGRLAP
pT_TAG_6159	1	100	93	0	1	1	0.1	C2CD4C	C2CD4C	Q8TF44	T146-p	PSVPKAQtSyGFAML	QAQGAMSLPSVPKAQtSYGFAMLAESPHTRR
pT_TAG_6401	1	100	93	0	1	1	0.1	CACNA1A	CACNA1A	O00555	T2274-p	sGsPAPStSGTStPR	HRQGSSSVSGSPAPStSGTSTPRRGRRQLPQ
pT_TAG_6448	1	100	93	1	0	1	0.1	CACNB1	CACNB1 iso2	Q02641-2	T247-p	KTSVsSVttPPPHGK	LGEQSGSAKTSVSSVtTPPPHGKRIPFFKKT
pT_TAG_7256	1	100	93	1	0	1	0.1	CCDC186	CCDC186	Q7Z3E2	T592-p	ESELLLFtERLTSKN	DIEGSRKRESELLLFtERLTSKNAQLQSESN
pT_TAG_7529	1	100	93	1	0	1	0.1	CCNT2	CCNT2	O60583	T479-p	AASsSsVtsPIKMkI	QHKQGQSQAASSSSVtSPIKMKIPIANTEKY
pT_TAG_7957	1	100	93	1	0	1	0.1	CDC73	CDC73	Q6P1J9	T80-p	VYVRRAAtENIPVVR	NNVHLSHPVYVRRAAtENIPVVRRPDRKDLL
pT_TAG_8435	1	100	93	1	0	1	0.1	CENPC	CENPC1	Q03188	T825-p	LGDPLQPtRVKDPET	LMVNLGIPLGDPLQPtRVKDPETREIILMDL
pT_TAG_8961	1	100	93	1	0	1	0.1	CHAF1B	CAF-1B	Q13112	T394-p	KPVLNMRtPDtAKKT	ELGIPLKEKPVLNMRtPDTAKKTKSQTHRGS
pT_TAG_9460	1	100	93	1	0	1	0.1	CLASP1	CLASP1 iso3	Q7Z460-3	T730-p	sQGCsREtsPNRIGL	EKRSKIPRSQGCSREtSPNRIGLDRFGLGQP
pT_TAG_9634	1	100	93	1	0	1	0.1	CLK4	CLK4	Q9HAZ1	T328-p	VVDFGsAtYDDEHHs	TLKNTDIKVVDFGSAtYDDEHHSTLVSTRHY
pT_TAG_10387	1	100	93	1	0	1	0.1	CR1L	Crry	Q2VPA4	T513-p	PHPDRGMtFNLIGEs	KEVSYTCDPHPDRGMtFNLIGESTIRRTSEP
pT_TAG_10669	1	100	93	1	0	1	0.1	CSNK1D	CK1D	P48730	T355-p	PtsHTANtsPRPVsG	VAPPTPLTPTSHTANtSPRPVSGMERERKVS
pT_TAG_12718	1	100	93	0	1	1	0.1	DNMBP	DNMBP	Q6XZF7	T1363-p	SVGSHSStESEHGSS	PRRSHSDASVGSHSStESEHGSSSPRFPRQN
pT_TAG_13293	1	100	93	0	1	1	0.1	DTX4	DTX4	Q9Y2E6	T245-p	KPLDStGtIRGPLKT	PPLPGSGAKPLDSTGtIRGPLKTAPSQVIRR
pT_TAG_13314	1	100	69	0	1	1	0.12	DUSP14	DUSP14	O95147	T8-p	MSSrGHstLPrTLMA	MSSRGHStLPRTLMAPRMISEGD
pT_TAG_13706	1	100	93	0	1	1	0.1	EEF2	EEF2	P13639	T59-p	GEtRFtDtRkDEQER	GIIASARAGETRFTDtRKDEQERCITIKSTA
pT_TAG_14077	1	100	93	0	1	1	0.1	EIF4B	EIF4B	P23588	T351-p	EDDssAstsQsTRAA	LKPRSTPKEDDSSAStSQSTRAASIFGGAKP
pT_TAG_14929	1	100	93	0	1	1	0.1	EPSTI1	EPSTI1	Q96J88	T218-p	VCGPQSStWKLPILP	DRSACQSAVCGPQSStWKLPILPRDHSWARS
pT_TAG_15080	1	100	93	1	0	1	0.1	ESAM	ESAM	Q96AP7	T314-p	NGTLSSVtsARALRP	KSSDTISKNGTLSSVtSARALRPPHGPPRPG
pT_TAG_15230	1	100	93	1	0	1	0.1	EVC	EVC	P57679	T182-p	SSSVHsAtSDDRFLS	GEKDDCSSSSSVHSAtSDDRFLSRTFLRVNA
pT_TAG_15275	1	100	75	0	1	1	0.11	EXO5	DEM1	Q9H790	T364-p	GsGVLsstLAPQVKK	ADICEWRKGSGVLSStLAPQVKKAK
pT_TAG_15534	1	100	93	1	0	1	0.1	FAM122A	FAM122A	Q96E09	T64-p	sARRNsttFPSRHGL	PVFQAEAPSARRNSTtFPSRHGLLLPASPVR
pT_TAG_16992	1	100	93	0	1	1	0.1	FOXO1	FOXO1A	Q12778	T402-p	PGTMMQQtPCYSFAP	LTVSTQSSPGTMMQQtPCYSFAPPNTSLNSP
pT_TAG_17032	1	100	93	1	0	1	0.1	FRAS1	FRAS1	Q86XX4	T3841-p	PRVQRSLtAPLRRNR	IGPDTISGPRVQRSLtAPLRRNRRDLVEPDG
pT_TAG_17140	1	100	93	0	1	1	0.1	FRY	FRY	Q5TBA9	T904-p	INAKKtstAGSGDNY	PLVDPNSPINAKKTStAGSGDNYVTLWRNYL
pT_TAG_17298	1	100	87	1	0	1	0.11	FXYD1	PLM	O00168	T79-p	EPDEEEGtFRssIRR	FNQQQRTGEPDEEEGtFRSSIRRLSTRRR
pT_TAG_17875	1	100	93	0	1	1	0.1	GIGYF2	TNRC15	Q6Y7W6	T25-p	LssGGsItsPPLsPA	FGPEWLRALSSGGSItSPPLSPALPKYKLAD
pT_TAG_17924	1	100	93	0	1	1	0.1	GIT1	GIT1	Q9Y2X7	T499-p	PMAPGGstHRRDRQA	PSERAEHTPMAPGGStHRRDRQAFSMYEPGS
pT_TAG_17925	1	100	93	1	0	1	0.1	GIT1	GIT1 iso3	Q9Y2X7-3	T508-p	PMAPGGstHRRDRQA	PSERAEHTPMAPGGStHRRDRQAFSMYEPGS
pT_TAG_18196	1	100	69	1	0	1	0.12	GOLGA4	GOLGA4	Q13439	T2223-p	EDARLMFtsPRSGIF	QTQKILEREDARLMFtSPRSGIF
pT_TAG_18487	1	100	57	1	0	1	0.13	GPR35	GPR35	Q9HC97	T4-p	____MNGtYNTCGSs	MNGtYNTCGSSDLTWPPAI
pT_TAG_18617	1	100	93	0	1	1	0.1	GRB7	GRB7	Q14451	T27-p	APGtPPGtPRPPDtP	SSPEDLCPAPGTPPGtPRPPDTPLPEEVKRS
pT_TAG_19023	1	100	93	0	1	1	0.1	GYS1	GYS1	P13807	T485-p	HPEFLSstsPLLPVD	ADRVKVIFHPEFLSStSPLLPVDYEEFVRGC
pT_TAG_19247	1	100	93	1	0	1	0.1	HCFC1	HCFC1 iso4	P51610-4	T1491-p	VTtVTQStPVPGPSV	VSSTLTRAVTTVTQStPVPGPSVPKISSMTE
pT_TAG_20791	1	100	93	0	1	1	0.1	HUWE1	HUWE1	Q7Z6Z7	T2751-p	YPttPSStDAATSES	DGTPMPDSYPTTPSStDAATSESKETLGTLQ
pT_TAG_20875	1	100	93	0	1	1	0.1	IBTK	IBTK	Q9P2D0	T599-p	LFLSDGNtSEFTDIY	VHSDFFQKLFLSDGNtSEFTDIYQKDEDSAG
pT_TAG_21505	1	100	93	0	1	1	0.1	INPPL1	SHIP-2	O15357	T1047-p	SDEESGGtLPPPDFP	PRVGEGSSSDEESGGtLPPPDFPPPPLPDSA
pT_TAG_21675	1	100	93	0	1	1	0.1	IQGAP3	IQGAP3	Q86VI3	T1362-p	ADADDsNtRSLLLST	TNKFEGLEADADDSNtRSLLLSTKQLLADII
pT_TAG_21895	1	100	93	0	1	1	0.1	ITGB1BP1	ICAP1	O14713	T38-p	GGLsRsstVAsLDTD	SKSVDSSLGGLSRSStVASLDTDSTKSSGQS
pT_TAG_22311	1	100	93	1	0	1	0.1	KAT6A	MYST3	Q92794	T418-p	DGLTkFFtPsPDGRK	NKKTKGLIDGLTKFFtPSPDGRKARGEVVDY
pT_TAG_22323	1	100	93	1	0	1	0.1	KAT6B	MYST4	Q8WYB5	T443-p	DGLTkFFtPsPDGRR	NKKTKGLIDGLTKFFtPSPDGRRSRGEIIDF
pT_TAG_22352	1	100	93	1	0	1	0.1	KATNA1	KATNA1	O75449	T441-p	RRRIEGLtPEEIRNL	RDASLMAMRRRIEGLtPEEIRNLSKEEMHMP
pT_TAG_22858	1	100	93	0	1	1	0.1	KIAA1210	KIAA1210	Q9ULL0	T266-p	QRSHISRtLPKPRSK	DPQRGRPQQRSHISRtLPKPRSKVPGVVSGA
pT_TAG_23289	1	100	93	1	0	1	0.1	KIF3B	KIF3B	O15066	T732-p	SSSSSsGtPASQLyP	PKSGRKSGSSSSSSGtPASQLYPQSRGLVPK
pT_TAG_24410	1	100	78	1	0	1	0.11	LCMT1	LCMT1	Q9UIC8	T11-p	RQREssItsCCstSs	MATRQRESSItSCCSTSSCDADDEGV
pT_TAG_24872	1	100	93	0	1	1	0.1	LMTK2	Lmr2	Q8IWU2	T1123-p	RsEEVPGtsPsALVL	DNDSEPEKRSEEVPGtSPSALVLVQEQPLPE
pT_TAG_25144	1	100	93	0	1	1	0.1	LRP2	LRP2	P98164	T4638-p	PTPtysAtEDtFKDt	PKPPSRRDPTPTYSAtEDTFKDTANLVKEDS
pT_TAG_25258	1	100	93	1	0	1	0.1	LRRC7	LRRC7	Q96NW7	T1215-p	ESYGASQtRPVSARP	LSARSYSTESYGASQtRPVSARPTMAALLEK
[truncated: 100 more rows]
