# Supplementary material for: Enhanced access to the human phosphoproteome with genetically encoded phosphothreonine
Source: Nat Commun. 2022 Nov 24;13:7226. doi: 10.1038/s41467-022-34980-5 (PMC9700786; doi:10.1038/s41467-022-34980-5)
Supplement: Supplementary file 12 — source data [file 41467_2022_34980_MOESM12_ESM.zip › Fig S1A.xlsx]

## Sheet: Sheet1
		pThr	Thr	pSer	Ser	Gly	Gln	Tyr	Trp
QX1_20_0635	2454-1	4221333760	186908048	2668881152	84536472	678546112	677141952	58357476	3.30333e+06
QX1_20_0637	2884-1	867422592	16690324	134368192	340997	2970224	29950868	1.64401e+06	8654325
QX1_20_0641	2886-1	1673866240	78349304	368828864	2.63832e+06	33898500	197281312	19219266	16393197
QX1_20_0643	2560-1	25361704	23360350	90858880	37124356	3752595712	1032746432	527795584	49586992
QX1_20_0647	3243-1	24510616	22778710	109372960	41347768	3150973184	953178304	460728224	45449588
QX1_20_0651	3244-1	31136704	62190224	191523440	64903496	5922951680	9728072704	1228669184	72906352
QX1_20_0722	2561-1	18412084	4.20659e+06	92772632	10434074	1426062336	506220992	288963744	2926328
QX1_20_0724	2890-1	22725534	21608036	191830928	23765482	3969409792	1055625728	419123968	47613096
QX1_20_0726	2891-1	15237066	2678620	172621792	2284078	750011968	927157248	443002336	12013178
QX1_20_0728	2892-1	18524938	15938912	153258080	29145038	3323017984	920922496	285252640	52512944
QX1_20_0730	2893-1	25326802	19235414	150554224	22745742	2216306944	1104001280	254654064	68043416
QX1_20_0756	2454-2	2036054144	133872872	2023534336	93930096	1832454272	535743360	58252584	6126830
QX1_20_0758	2560-2	22939284	19972790	43294748	23962124	1984340224	451959936	191988144	21635336
QX1_20_0760	2561-2	153559760	14783484	49252980	11885071	1467023616	362051200	217973920	9550176
QX1_20_0762	2884-2	3919369984	197233184	1205150080	26490812	150523152	190517568	45709208	1.07261e+06
QX1_20_0764	2886-2	5713056256	305477824	1155969536	17596710	135392896	341083424	15061659	596003
QX1_20_0766	2890-2	146151776	41863616	58986848	35384864	5023202304	2805709568	443661184	89710048
QX1_20_0768	2891-2	121422008	57557736	48643224	43735208	5455790080	1325873792	726693120	77450408
QX1_20_0770	2892-2	148676400	49720920	54929084	41010552	6211901440	1368122496	578345472	121239288
QX1_20_0772	2893-2	16043053	18922130	50936508	25289362	3841267200	777185536	474563584	66513064
QX1_20_0776	3243-2	108420776	10322446	61645244	22719152	2320071424	535136960	254013088	10932997
QX1_20_0778	3244-2	166746256	4.35191e+06	68826000	6110438	827529216	252125392	140857120	13330757
QX1_20_0798	3243-2	89747584	2913358	51021800	14903422	1623420416	402250048	194564128	6838360
QX1_20_0800	2892-2	122071936	43404524	38778276	33705892	5194183680	928672320	501734016	92447560
QX1_20_0802	3244-2	129445752	3.93995e+06	58380760	1.25588e+06	660030656	201871248	105148600	6.14014e+06
QX1_20_0804	3243-1	121019712	12204073	59820420	23106196	1624365568	494598496	256426144	27903196
QX1_20_0806	2560-2	130974936	12837474	39602996	22289060	1726761600	431572800	184130528	25612254
QX1_20_0808	3244-1	100021664	19520774	80550872	28441450	2895845376	4186038784	575254720	41988688
QX1_20_0810	2884-2	140253808	189218352	1198418688	21051412	127577352	178544304	43063160	15517340
QX1_20_0812	2560-1	141380784	16389816	57068188	30219538	2390512640	806476928	405709120	16007206
QX1_20_0814	2890-2	133205272	39779004	58346976	27446190	4085191168	2078187392	430337344	102910392
QX1_20_0816	2884-1	737217088	11775224	125048552	494496	9312912	26077590	1.86716e+06	10527321
QX1_20_0820	2893-1	19086952	13539619	73314848	10247160	1315528576	565185536	146848832	6771363
QX1_20_0822	2893-2	11826431	16082951	41589284	16984896	2454357504	624715136	329040064	14568731
QX1_20_0824	2454-2	2072232704	92974528	1977265792	60199088	1142225152	387885088	54730104	5497483
QX1_20_0826	2561-2	114527736	6.33632e+06	39056352	3725999	1041257664	294501920	158992208	13043424
QX1_20_0828	2561-1	23270852	3375555	73579008	8407450	1165249920	385665632	263217408	9654451
QX1_20_0830	2886-1	1609587328	45582164	78417280	1874863	16469800	145030752	22837472	2.08795e+06
QX1_20_0832	2886-2	6450630656	337067392	1306753408	24017232	150939200	394249216	76241824	22689168
QX1_20_0834	2454-1	4939242496	156782912	3119028736	84477464	718673088	680171456	59032696	4554827
QX1_20_0836	2892-1	46268168	25778064	888429	21146076	3558167808	982304320	348952544	76649016
QX1_20_0838	2891-2	87927320	30689010	31245752	18811128	3049315840	896723968	399106112	53064796
QX1_20_0840	2891-1	27913304	6120141	132342576	733213	645208576	739812032	443570720	10595086
QX1_20_0845	2890-1	12604988	23817944	126138872	18557638	855678144	1024028864	452956608	65957032
QX1_20_0914	3242-3	1321531264	123433648	842902080	15800554	420984256	455040000	123640	1.09659e+06
QX1_20_0930	3242-1	721666432	75962336	574121408	44198760	299870496	295714720	54729716	15065573
QX1_20_0978	3242-1	1131853824	84965776	888637824	56367508	381932000	355001728	44626988	13822258
QX1_20_0980	3242-2	1406728832	109709328	835215872	44441980	323305024	337136864	53229720	13187510

## Sheet: Sheet2
Sample	pThr	Thr	pSer	Ser	Gly	Gln	Tyr	Trp
2454-1	4221333760	186908048	2668881152	84536472	678546112	677141952	58357476	3.30333e+06
2454-1	4939242496	156782912	3119028736	84477464	718673088	680171456	59032696	4554827
2454-2	2036054144	133872872	2023534336	93930096	1832454272	535743360	58252584	6126830
2454-2	2072232704	92974528	1977265792	60199088	1142225152	387885088	54730104	5497483
	3317215776	142634590	2447177504	80785780	1092974656	570235464	57593215	4.87062e+06
2560-1	25361704	23360350	90858880	37124356	3752595712	1032746432	527795584	49586992
2560-1	141380784	16389816	57068188	30219538	2390512640	806476928	405709120	16007206
2560-2	22939284	19972790	43294748	23962124	1984340224	451959936	191988144	21635336
2560-2	130974936	12837474	39602996	22289060	1726761600	431572800	184130528	25612254
	80164177	1.81401e+07	57706203	2.83988e+07	2463552544	680689024	327405844	28210447
2561-1	18412084	4.20659e+06	92772632	10434074	1426062336	506220992	288963744	2926328
2561-1	23270852	3375555	73579008	8407450	1165249920	385665632	263217408	9654451
2561-2	153559760	14783484	49252980	11885071	1467023616	362051200	217973920	9550176
2561-2	114527736	6.33632e+06	39056352	3725999	1041257664	294501920	158992208	13043424
	77442608	7.17549e+06	63665243	8.61315e+06	1274898384	387109936	232286820	8.79359e+06
2884-1	867422592	16690324	134368192	340997	2970224	29950868	1.64401e+06	8654325
2884-1	737217088	11775224	125048552	494496	9312912	26077590	1.86716e+06	10527321
2884-2	3919369984	197233184	1205150080	26490812	150523152	190517568	45709208	1.07261e+06
2884-2	140253808	189218352	1198418688	21051412	127577352	178544304	43063160	15517340
	1416065868	103729271	665746378	1.20944e+07	72595910	1.06273e+08	2.30709e+07	8.9429e+06
2886-1	1673866240	78349304	368828864	2.63832e+06	33898500	197281312	19219266	16393197
2886-1	1609587328	45582164	78417280	1874863	16469800	145030752	22837472	2.08795e+06
2886-2	5713056256	305477824	1155969536	17596710	135392896	341083424	15061659	596003
2886-2	6450630656	337067392	1306753408	24017232	150939200	394249216	76241824	22689168
	3861785120	191619171	727492272	1.15318e+07	84175099	269411176	3.33401e+07	1.04416e+07
2890-1	22725534	21608036	191830928	23765482	3969409792	1055625728	419123968	47613096
2890-1	12604988	23817944	126138872	18557638	855678144	1024028864	452956608	65957032
2890-2	146151776	41863616	58986848	35384864	5023202304	2805709568	443661184	89710048
2890-2	133205272	39779004	58346976	27446190	4085191168	2078187392	430337344	102910392
	7.86719e+07	31767150	108825906	2.62885e+07	3483370352	1740887888	436519776	76547642
2891-1	15237066	2678620	172621792	2284078	750011968	927157248	443002336	12013178
2891-1	27913304	6120141	132342576	733213	645208576	739812032	443570720	10595086
2891-2	121422008	57557736	48643224	43735208	5455790080	1325873792	726693120	77450408
2891-2	87927320	30689010	31245752	18811128	3049315840	896723968	399106112	53064796
	6.31249e+07	2.42614e+07	96213336	1.63909e+07	2475081616	972391760	503093072	38280867
2892-1	18524938	15938912	153258080	29145038	3323017984	920922496	285252640	52512944
2892-1	46268168	25778064	888429	21146076	3558167808	982304320	348952544	76649016
2892-2	148676400	49720920	54929084	41010552	6211901440	1368122496	578345472	121239288
2892-2	122071936	43404524	38778276	33705892	5194183680	928672320	501734016	92447560
	8.38854e+07	33710605	6.19635e+07	3.12519e+07	4571817728	1050005408	428571168	85712202
2893-1	25326802	19235414	150554224	22745742	2216306944	1104001280	254654064	68043416
2893-1	19086952	13539619	73314848	10247160	1315528576	565185536	146848832	6771363
2893-2	16043053	18922130	50936508	25289362	3841267200	777185536	474563584	66513064
2893-2	11826431	16082951	41589284	16984896	2454357504	624715136	329040064	14568731
	1.80708e+07	1.6945e+07	79098716	18816790	2456865056	767771872	301276636	3.89741e+07
3242-1	721666432	75962336	574121408	44198760	299870496	295714720	54729716	15065573
3242-1	1131853824	84965776	888637824	56367508	381932000	355001728	44626988	13822258
3242-2	1406728832	109709328	835215872	44441980	323305024	337136864	53229720	13187510
3242-3	1321531264	123433648	842902080	15800554	420984256	455040000	123640	1.09659e+06
	1145445088	98517772	785219296	4.02022e+07	356522944	360723328	3.81775e+07	1.0793e+07
3243-1	24510616	22778710	109372960	41347768	3150973184	953178304	460728224	45449588
3243-1	121019712	12204073	59820420	23106196	1624365568	494598496	256426144	27903196
3243-2	108420776	10322446	61645244	22719152	2320071424	535136960	254013088	10932997
3243-2	89747584	2913358	51021800	14903422	1623420416	402250048	194564128	6838360
	85924672	1.20546e+07	70465106	2.55191e+07	2179707648	596290952	291432896	2.2781e+07
3244-1	31136704	62190224	191523440	64903496	5922951680	9728072704	1228669184	72906352
3244-1	100021664	19520774	80550872	28441450	2895845376	4186038784	575254720	41988688
3244-2	166746256	4.35191e+06	68826000	6110438	827529216	252125392	140857120	13330757
3244-2	129445752	3.93995e+06	58380760	1.25588e+06	660030656	201871248	105148600	6.14014e+06
	106837594	22500713	99820268	2.51778e+07	2576589232	3592027032	512482406	3.35915e+07

## Sheet: Averages
No OTS Strain	Sample	OTS	pThr	Thr	pSer	Ser	Gly	Gln	Tyr	Trp	Total	%pThr
2707	2454	Q77	3317215776	142634590	2447177504	80785780	1092974656	570235464	57593215	4.87062e+06	7.71349e+09	0.430054
2709	2884	S30	1416065868	103729271	665746378	1.20944e+07	72595910	1.06273e+08	2.30709e+07	8.9429e+06	2.40852e+09	0.587941
2711	3242	S56	1145445088	98517772	785219296	4.02022e+07	356522944	360723328	3.81775e+07	1.0793e+07	2.8356e+09	0.403951
2713	2886	S58	3861785120	191619171	727492272	1.15318e+07	84175099	269411176	3.33401e+07	1.04416e+07	5.1898e+09	0.744111
2714	3243	S66	85924672	1.20546e+07	70465106	2.55191e+07	2179707648	596290952	291432896	2.2781e+07	3.28418e+09	0.0261632
2715	3244	S67	106837594	22500713	99820268	2.51778e+07	2576589232	3592027032	512482406	3.35915e+07	6.96903e+09	0.0153303
2716	2560	R23	80164177	1.81401e+07	57706203	2.83988e+07	2463552544	680689024	327405844	28210447	3684267116	0.0217585
2717	2561	R29	77442608	7.17549e+06	63665243	8.61315e+06	1274898384	387109936	232286820	8.79359e+06	2.05999e+09	0.0375938
2718	2890	T24	7.86719e+07	31767150	108825906	2.62885e+07	3483370352	1740887888	436519776	76547642	5982879150	0.0131495
2719	2891	T25	6.31249e+07	2.42614e+07	96213336	1.63909e+07	2475081616	972391760	503093072	38280867	4.18884e+09	0.0150698
2720	2892	T29	8.38854e+07	33710605	6.19635e+07	3.12519e+07	4571817728	1050005408	428571168	85712202	6.34692e+09	0.0132167
2721	2893	T30	1.80708e+07	1.6945e+07	79098716	18816790	2456865056	767771872	301276636	3.89741e+07	3.69782e+09	0.00488688
