# Supplementary material for: Enhanced access to the human phosphoproteome with genetically encoded phosphothreonine
Source: Nat Commun. 2022 Nov 24;13:7226. doi: 10.1038/s41467-022-34980-5 (PMC9700786; doi:10.1038/s41467-022-34980-5)
Supplement: Supplementary file 12 — source data [file 41467_2022_34980_MOESM12_ESM.zip › Fig S1B.xlsx]

## Sheet: Sheet1
Metabolites	2181-1	2181-2	2181-3	2740-1	2740-2	2740-3	2846-1	2846-2	2846-3	3704-1	3704-2	3704-3	qc-1	qc-2	qc-3
Phosphothreonine	19019	35008	32907	213778	211371	775037	10274	29851	53612	3198574	2805469	2115625	791748	866659	865045

## Sheet: Sheet2
pThr	2181	2740	2846	3704
	Background	pBAD	OXB20	TRC
Sample 1	19019	213778	10274	3198574
Sample 2	35008	211371	29851	2805469
Sample 3	32907	775037	53612	2115625
Average	28978	400062	31245.7	2706556
STD	8688.49	324740	21702.6	548208
